# Supplementary material for: Quadratic Spin–Orbit Mechanism of the Electronic g-Tensor
Source: J Chem Theory Comput. 2023 Mar 10;19(6):1765–76. doi: 10.1021/acs.jctc.2c01213 (PMC10061661; doi:10.1021/acs.jctc.2c01213)
Supplement: Supplementary file 2 — ct2c01213_si_002.zip [file ct2c01213_si_002.zip]

Archive with 86 entries (70 files):
- respect_input/
- respect_input/06.rh-cl/
- respect_input/06.rh-cl/pt-pbe-dz/
- respect_input/06.rh-cl/pt-pbe-dz/HAepr.inp
- respect_input/06.rh-cl/pt-pbe-dz/RS-ks-HAepr.out_gt
- respect_input/06.rh-cl/pt-pbe-dz/RS-ks.inp
- respect_input/06.rh-cl/pt-pbe-dz/RS-ks.out_scf
- respect_input/06.rh-cl/4c-pbe-dz/
- respect_input/06.rh-cl/4c-pbe-dz/RS-4c_Z.out_scf
- respect_input/06.rh-cl/4c-pbe-dz/RS-4c_X.out_scf
- respect_input/06.rh-cl/4c-pbe-dz/RS-dkh2.inp
- respect_input/06.rh-cl/4c-pbe-dz/HAepr.inp
- respect_input/06.rh-cl/4c-pbe-dz/RS-4c_Y.out_scf
- respect_input/06.rh-cl/4c-pbe-dz/RS-4c-HAepr.out_gt
- respect_input/06.rh-cl/4c-pbe-dz/RS-dkh2.out_scf
- respect_input/06.rh-cl/4c-pbe-dz/RS-4c_Z.inp
- respect_input/06.rh-cl/4c-pbe-dz/RS-4c_X.inp
- respect_input/06.rh-cl/4c-pbe-dz/RS-4c_Y.inp
- respect_input/03.ir-n3/
- respect_input/03.ir-n3/pt-pbe-dz/
- respect_input/03.ir-n3/pt-pbe-dz/HAepr.inp
- respect_input/03.ir-n3/pt-pbe-dz/RS-ks-HAepr.out_gt
- respect_input/03.ir-n3/pt-pbe-dz/RS-ks.inp
- respect_input/03.ir-n3/pt-pbe-dz/RS-ks.out_scf
- respect_input/03.ir-n3/4c-pbe-dz/
- respect_input/03.ir-n3/4c-pbe-dz/RS-4c_Z.out_scf
- respect_input/03.ir-n3/4c-pbe-dz/RS-4c_X.out_scf
- respect_input/03.ir-n3/4c-pbe-dz/RS-dkh2.inp
- respect_input/03.ir-n3/4c-pbe-dz/HAepr.inp
- respect_input/03.ir-n3/4c-pbe-dz/RS-4c_Y.out_scf
- respect_input/03.ir-n3/4c-pbe-dz/RS-4c-HAepr.out_gt
- respect_input/03.ir-n3/4c-pbe-dz/RS-dkh2.out_scf
- respect_input/03.ir-n3/4c-pbe-dz/RS-4c_Z.inp
- respect_input/03.ir-n3/4c-pbe-dz/RS-4c_X.inp
- respect_input/03.ir-n3/4c-pbe-dz/RS-4c_Y.inp
- respect_input/07.ir-nh3/
- respect_input/07.ir-nh3/pt-pbe-dz/
- respect_input/07.ir-nh3/pt-pbe-dz/HAepr.inp
- respect_input/07.ir-nh3/pt-pbe-dz/RS-ks-HAepr.out_gt
- respect_input/07.ir-nh3/pt-pbe-dz/RS-ks.inp
- respect_input/07.ir-nh3/pt-pbe-dz/RS-ks.out_scf
- respect_input/07.ir-nh3/4c-pbe-dz/
- respect_input/07.ir-nh3/4c-pbe-dz/RS-4c_Z.out_scf
- respect_input/07.ir-nh3/4c-pbe-dz/RS-4c_X.out_scf
- respect_input/07.ir-nh3/4c-pbe-dz/RS-dkh2.inp
- respect_input/07.ir-nh3/4c-pbe-dz/HAepr.inp
- respect_input/07.ir-nh3/4c-pbe-dz/RS-4c_Y.out_scf
- respect_input/07.ir-nh3/4c-pbe-dz/RS-4c-HAepr.out_gt
- respect_input/07.ir-nh3/4c-pbe-dz/RS-dkh2.out_scf
- respect_input/07.ir-nh3/4c-pbe-dz/RS-4c_Z.inp
- respect_input/07.ir-nh3/4c-pbe-dz/RS-4c_X.inp
- respect_input/07.ir-nh3/4c-pbe-dz/RS-4c_Y.inp
- respect_input/06.ir-cl/
- respect_input/06.ir-cl/pt-pbe-dz/
- respect_input/06.ir-cl/pt-pbe-dz/HAepr.inp
- respect_input/06.ir-cl/pt-pbe-dz/RS-ks-HAepr.out_gt
- respect_input/06.ir-cl/pt-pbe-dz/RS-ks.inp
- respect_input/06.ir-cl/pt-pbe-dz/RS-ks.out_scf
- respect_input/06.ir-cl/4c-pbe-dz/
- respect_input/06.ir-cl/4c-pbe-dz/RS-4c_Z.out_scf
- respect_input/06.ir-cl/4c-pbe-dz/RS-4c_X.out_scf
- respect_input/06.ir-cl/4c-pbe-dz/RS-dkh2.inp
- respect_input/06.ir-cl/4c-pbe-dz/HAepr.inp
- respect_input/06.ir-cl/4c-pbe-dz/RS-4c_Y.out_scf
- respect_input/06.ir-cl/4c-pbe-dz/RS-4c-HAepr.out_gt
- respect_input/06.ir-cl/4c-pbe-dz/RS-dkh2.out_scf
- respect_input/06.ir-cl/4c-pbe-dz/RS-4c_Z.inp
- respect_input/06.ir-cl/4c-pbe-dz/RS-4c_X.inp
- respect_input/06.ir-cl/4c-pbe-dz/RS-4c_Y.inp
- respect_input/01.ir-nh2/
- respect_input/01.ir-nh2/pt-pbe-dz/
- respect_input/01.ir-nh2/pt-pbe-dz/HAepr.inp
- respect_input/01.ir-nh2/pt-pbe-dz/RS-ks-HAepr.out_gt
- respect_input/01.ir-nh2/pt-pbe-dz/RS-ks.inp
- respect_input/01.ir-nh2/pt-pbe-dz/RS-ks.out_scf
- respect_input/01.ir-nh2/4c-pbe-dz/
- respect_input/01.ir-nh2/4c-pbe-dz/RS-4c_Z.out_scf
- respect_input/01.ir-nh2/4c-pbe-dz/RS-4c_X.out_scf
- respect_input/01.ir-nh2/4c-pbe-dz/RS-dkh2.inp
- respect_input/01.ir-nh2/4c-pbe-dz/HAepr.inp
- respect_input/01.ir-nh2/4c-pbe-dz/RS-4c_Y.out_scf
- respect_input/01.ir-nh2/4c-pbe-dz/RS-4c-HAepr.out_gt
- respect_input/01.ir-nh2/4c-pbe-dz/RS-dkh2.out_scf
- respect_input/01.ir-nh2/4c-pbe-dz/RS-4c_Z.inp
- respect_input/01.ir-nh2/4c-pbe-dz/RS-4c_X.inp
- respect_input/01.ir-nh2/4c-pbe-dz/RS-4c_Y.inp
