# Supplementary material for: Quadratic Spin–Orbit Mechanism of the Electronic g-Tensor
Source: J Chem Theory Comput. 2023 Mar 10;19(6):1765–76. doi: 10.1021/acs.jctc.2c01213 (PMC10061661; doi:10.1021/acs.jctc.2c01213)
Supplement: Supplementary file 2 — ct2c01213_si_002.zip [file ct2c01213_si_002.zip › respect_input/06.rh-cl/pt-pbe-dz/HAepr.inp]

# the EPR g-tensor input block 
gt:
    gauge: atom 1
    print-level: long
    analysis:
      analyze: mo
      kramers-pairs: False
      sort-by: iso
      sort: False
      occ-threshold: 1.0
      vir-threshold: 1.0
      energy-degeneracy: 1.0e-10
      output-digits: 5
