# Supplementary material for: Quadratic Spin–Orbit Mechanism of the Electronic g-Tensor
Source: J Chem Theory Comput. 2023 Mar 10;19(6):1765–76. doi: 10.1021/acs.jctc.2c01213 (PMC10061661; doi:10.1021/acs.jctc.2c01213)
Supplement: Supplementary file 2 — ct2c01213_si_002.zip [file ct2c01213_si_002.zip › respect_input/06.rh-cl/pt-pbe-dz/RS-ks-HAepr.out_gt]

##############################################################################
                              Environment setting
##############################################################################

 Job setting:
    
    Call arguments   are    --scratch=/scratch/project/open-22-8/pikulove/1069628.infra-pbs --nt=128 --gt --start-data=RS-ks --inp=HAepr 
    Input file name   is   HAepr.inp
    Binary  directory is   /home/pikulove/ReSpect_5.2.0-beta.11+Jun21_OMP_intel-19.0_glibc-2.27+PT3
    Work    directory is   /mnt/proj1/open-22-8/pikulove/gtensor/220308_rh-cl_rs_PT3pbedz/
    Scratch directory is   /scratch/project/open-22-8/pikulove/1069628.infra-pbs/tmp117542.Fo5Icb.pikulove
    Machine name      is   cn381.karolina.it4i.cz
    OMP stack memory size  2048m
    OMP parallel job with  128 threads
    Output  file will be   /mnt/proj1/open-22-8/pikulove/gtensor/220308_rh-cl_rs_PT3pbedz/RS-ks-HAepr.out_gt


 System setting:

    core file size          (blocks, -c) 0
    data seg size           (kbytes, -d) unlimited
    scheduling priority             (-e) 0
    file size               (blocks, -f) unlimited
    pending signals                 (-i) 1028131
    max locked memory       (kbytes, -l) unlimited
    max memory size         (kbytes, -m) unlimited
    open files                      (-n) 1048576
    pipe size            (512 bytes, -p) 8
    POSIX message queues     (bytes, -q) 819200
    real-time priority              (-r) 0
    stack size              (kbytes, -s) unlimited
    cpu time               (seconds, -t) unlimited
    max user processes              (-u) 1028131
    virtual memory          (kbytes, -v) unlimited
    file locks                      (-x) unlimited
    omp_thread_limit:
    omp_stacksize:2048m
    

##############################################################################
                               Program ReSpect
##############################################################################
::

 Version:       5.2.0 (2021)
 Released:      beta (in testing period)

 Branch:        release-beta
 Commit hash:   d27e2aa1b
 Commit author: Stano
 Commit date:   Mon May 17 16:05:02 2021 +0200

 Webpage:       http://www.respectprogram.org 
 Copyright:     ReSpect is distributed as proprietary software at no cost
                and is currently available as OpenMP parallel static binaries
                for Linux OS and x86_64 architecture at the program webpage.
                The program is limited to non-commercial, academic, and non-profit
                private use and its further copy and redistribution is not permitted.
                The specific terms of use are available at:
                http://www.respectprogram.org/download.html.
                The program is distributed AS IS in a hope it becomes useful.
                The experimental nature of the program means that authors accept
                no responsibility for the correctness of results nor fitness for
                a particular purpose.

 Reference(s):  If results obtained with ReSpect are published in the scientific
                literature or publicly accessible reports, the users shall reference
                the program as:

                ReSpect: Relativistic Spectroscopy DFT Program Package
                M. Repisky, S. Komorovsky, M. Kadek, L. Konecny, U. Ekstrom,
                E. Malkin, M. Kaupp, K. Ruud, O. L. Malkina, and V. G. Malkin,
                J. Chem. Phys. 152, 184101 (2020) [DOI: https://doi.org/10.1063/5.0005094]
                Version: 5.2.0 (2021), Program webpage: http://www.respectprogram.org

                Using specific theoretical methods included in ReSpect may require citing
                additional articles, as described in this output file as "REQUIRED REFERENCES".


 -------
 Authors
 -------
 Repisky Michal
 Komorovsky Stanislav


 --------
 Founders
 --------
 Ruud Kenneth
 Kaupp Martin
 Malkina Olga L.
 Malkin Vladimir G.


 ------------
 Contributors
 ------------
 Bast Radovan         - AutoCMake library
 Di Remigio Roberto   - PCMSolver library
 Ekstrom Ulf          - XCFun library
 Joosten Marc         - NQCC/EFG library
 Kadek Marius         - real-time TDDFT library
                      - solid-state pSCF library
 Knecht Stefan        - pilot MPI parallelization
 Konecny Lukas        - real-time TDDFT (RT-TDDFT) library
                      - damped-response TDDFT (DR-TDDFT) library
 Malkin Elena         - one-component molecular properties
                      - finite size nucleus and magnetic moment models
 Malkin-Ondik Irina   - Douglas-Kroll-Hess (DKH) Hamiltonians


##############################################################################
                    Configuration, build, and runtime info
##############################################################################
::

 -----------------------------------
 Configuration and build information
 -----------------------------------

 Who compiled           | uachstno
 Compiled on server     | fred
 Operating system       | Linux-4.15.0-143-generic
 CMake version          | 3.10.2
 CMake generator        | Unix Makefiles
 CMake build type       | release
 Configuration time     | 2021-06-02 13:31:48.272544
 Python version         | 2.7.1
 Fortran compiler       | /opt/intel/compilers_and_libraries_2019.0.117/linux/bin/intel64/ifort
 Fortran compiler flags |  -w -fpp -assume byterecl -static -static-libgcc -static-intel -qopenmp -O2 -xW -ip
 C compiler             | /opt/intel/compilers_and_libraries_2019.0.117/linux/bin/intel64/icc
 C compiler flags       |  -g -wd981 -wd279 -wd383 -wd1572 -wd1777 -restrict -DRESTRICT=restrict -qopenmp -O2 -ip
 C++ compiler           | /opt/intel/compilers_and_libraries_2019.0.117/linux/bin/intel64/icpc
 C++ compiler flags     |  -Wno-unknown-pragmas -fno-exceptions -qopenmp -O3
 Static linking         | True
 MPI parallelization    | False
 OMP parallelization    | True
 Math libraries         | -Wl,--start-group;/opt/intel/compilers_and_libraries_2019.0.117/linux/mkl/lib/intel64/libmkl_lapack95_lp64.a;/opt/intel/compilers_and_libraries_2019.0.117/linux/mkl/lib/intel64/libmkl_intel_lp64.a;-qopenmp;-Wl,--end-group;-Wl,--start-group;/opt/intel/compilers_and_libraries_2019.0.117/linux/mkl/lib/intel64/libmkl_intel_lp64.a;/opt/intel/compilers_and_libraries_2019.0.117/linux/mkl/lib/intel64/libmkl_intel_thread.a;/opt/intel/compilers_and_libraries_2019.0.117/linux/mkl/lib/intel64/libmkl_core.a;/usr/lib/x86_64-linux-gnu/libpthread.a;/usr/lib/x86_64-linux-gnu/libm.a;-qopenmp;-Wl,--end-group;-ldl
 Explicit libraries     | unknown


 ------------
 Runtime info
 ------------

 Parallelization model: OpenMP
   Master process has 128 threads of total 128

 Initial time:
   2022 March  8  18:23:46
 


##############################################################################
                            Input processing info
##############################################################################
::

 ----------
 Input file
 ----------

 gt:
     gauge: atom 1
     print-level: long
     analysis:
       analyze: mo
       kramers-pairs: False
       sort-by: iso
       sort: False
       occ-threshold: 1.0
       vir-threshold: 1.0
       energy-degeneracy: 1.0e-10
       output-digits: 5
 
 


 ----------------
 Input processing
 ----------------

 ... reading in gauge origin position 

 ... print level: long

 ... analyze molecular orbital contributions 

 ... use Kramers pairs in the MO analysis:  F

 ... analyze isotropic values

 ... sort analyzed MO contributions:  F

 ... threshold for analysis of occupied MOs:   1.00E+00

 ... threshold for analysis of occupied/virtual MOs:   1.00E+00

 ... threshold for definition of energy degeneracy:   1.00E-10

 ... number of digits after comma in analyzed contributions: 5


##############################################################################
                             REQUIRED REFERENCES
##############################################################################

 Description of the relativistic four-component DFT method for calculation
 of the electronic g-tensor is presented for the first time in Ref [1]
 and is further validated in Ref [2].

 [1] M. Repisky, S. Komorovsky, E. Malkin, O.L. Malkina,
     and V.G. Malkin, Chem. Phys. Lett. 488, 94-97 (2010).
     [DOI: https://doi.org/10.1016/j.cplett.2010.01.077]

 [2] P. J. Cherry, S. Komorovsky, V. G. Malkin,
     and O. L. Malkina, Mol. Phys. 115, 75-89 (2017).
     [DOI: https://doi.org/10.1080/00268976.2016.1191688]

 XCFun: a library of DFT exchange-correlation functionals

 [3] U. Ekström, et al., J. Chem. Theory Comput. 6, 1971-1980 (2010)
     [DOI: https://doi.org/10.1021/ct100117s]


##############################################################################
                                Initialization
##############################################################################
::

 Initialize modules necessary for calculation of your property.

 
  TwoFock setting (ERI)
  ---------------------
  number atoms:                                65
  matrix dimension:                          1225
  number GTO shells:                          662
  ERI classes (up to):                       LLLL
  ERI screening threshold:             1.0000E-10
  inverse fine-structure constant:   137.03599907

 -------------------------------------------------------- 
                 initialize diis module                   

    DIIS scheme is turned ON
      Print level           = 1
      Unit for err vector   = 17
      Unit for sol vector   = 61
      Unit for dbg file     = 20
      First DIIS iteration  = 1
      Start DIIS interpolation using 3 matrices
      Maximum number of interpolated vectors = 30
      Mixing parameter      =  1.000
 -------------------------------------------------------- 


=============
Input setting
=============
::

 Common Gauge Origin (CGO) method
 Kohn-Sham Hamiltonian (no fitting):
   Uncoupled perturbation theory
 Long user output
 Perform MO analysis of the paramagnetic contribution
   Threshold for occupied         analysis        :  1.0E+00
   Threshold for occupied/virtual analysis        :  1.0E+00
   Threshold for detection of energy degeneracies :  1.0E-10


Common gauge origin [A]
-----------------------
::

 GO is placed on atom    1
 GO =      0.0000000     0.0000000     0.0000000


Atomic orbital basis
--------------------
::

 atom  label     prim    cont     orbital basis set details     
 ---------------------------------------------------------------
  Rh     1        127     127     [21s14p10d2f]  dyall-vdz
  Cl     2         42      42     [11s7p2d]      uiglo-ii
  P      3         42      42     [11s7p2d]      uiglo-ii
  N      4         29      29     [9s5p1d]       uiglo-ii
  C      5         29      29     [9s5p1d]       uiglo-ii
  C      6         29      29     [9s5p1d]       uiglo-ii
  H      7          8       8     [5s1p]         uiglo-ii
  H      8          8       8     [5s1p]         uiglo-ii
  H      9          8       8     [5s1p]         uiglo-ii
  C     10         29      29     [9s5p1d]       uiglo-ii
  H     11          8       8     [5s1p]         uiglo-ii
  H     12          8       8     [5s1p]         uiglo-ii
  H     13          8       8     [5s1p]         uiglo-ii
  C     14         29      29     [9s5p1d]       uiglo-ii
  H     15          8       8     [5s1p]         uiglo-ii
  H     16          8       8     [5s1p]         uiglo-ii
  H     17          8       8     [5s1p]         uiglo-ii
  C     18         29      29     [9s5p1d]       uiglo-ii
  C     19         29      29     [9s5p1d]       uiglo-ii
  H     20          8       8     [5s1p]         uiglo-ii
  H     21          8       8     [5s1p]         uiglo-ii
  H     22          8       8     [5s1p]         uiglo-ii
  C     23         29      29     [9s5p1d]       uiglo-ii
  H     24          8       8     [5s1p]         uiglo-ii
  H     25          8       8     [5s1p]         uiglo-ii
  H     26          8       8     [5s1p]         uiglo-ii
  C     27         29      29     [9s5p1d]       uiglo-ii
  H     28          8       8     [5s1p]         uiglo-ii
  C     29         29      29     [9s5p1d]       uiglo-ii
  H     30          8       8     [5s1p]         uiglo-ii
  C     31         29      29     [9s5p1d]       uiglo-ii
  H     32          8       8     [5s1p]         uiglo-ii
  H     33          8       8     [5s1p]         uiglo-ii
  H     34          8       8     [5s1p]         uiglo-ii
  P     35         42      42     [11s7p2d]      uiglo-ii
  C     36         29      29     [9s5p1d]       uiglo-ii
  C     37         29      29     [9s5p1d]       uiglo-ii
  H     38          8       8     [5s1p]         uiglo-ii
  H     39          8       8     [5s1p]         uiglo-ii
  H     40          8       8     [5s1p]         uiglo-ii
  C     41         29      29     [9s5p1d]       uiglo-ii
  H     42          8       8     [5s1p]         uiglo-ii
  H     43          8       8     [5s1p]         uiglo-ii
  H     44          8       8     [5s1p]         uiglo-ii
  C     45         29      29     [9s5p1d]       uiglo-ii
  H     46          8       8     [5s1p]         uiglo-ii
  H     47          8       8     [5s1p]         uiglo-ii
  H     48          8       8     [5s1p]         uiglo-ii
  C     49         29      29     [9s5p1d]       uiglo-ii
  C     50         29      29     [9s5p1d]       uiglo-ii
  H     51          8       8     [5s1p]         uiglo-ii
  H     52          8       8     [5s1p]         uiglo-ii
  H     53          8       8     [5s1p]         uiglo-ii
  C     54         29      29     [9s5p1d]       uiglo-ii
  H     55          8       8     [5s1p]         uiglo-ii
  H     56          8       8     [5s1p]         uiglo-ii
  H     57          8       8     [5s1p]         uiglo-ii
  C     58         29      29     [9s5p1d]       uiglo-ii
  H     59          8       8     [5s1p]         uiglo-ii
  C     60         29      29     [9s5p1d]       uiglo-ii
  H     61          8       8     [5s1p]         uiglo-ii
  C     62         29      29     [9s5p1d]       uiglo-ii
  H     63          8       8     [5s1p]         uiglo-ii
  H     64          8       8     [5s1p]         uiglo-ii
  H     65          8       8     [5s1p]         uiglo-ii

 Total number of           GTO shells =     662
 Total number of spherical GTO functions = 1182
 Total number of cartesian GTO functions = 1225


Molecular geometry [A]
----------------------
::

 atom    label                 cartesian coordinates            
 -------------------------------------------------------------- 
  Rh       1         0.000000         0.000000         0.000000
  Cl       2        -0.028916        -2.309747         0.001043
  P        3         0.060389         0.277994         2.326202
  N        4         0.024338         1.977117        -0.000875
  C        5         1.624151        -0.305082         3.194058
  C        6         2.746581        -0.082215         2.176392
  H        7         2.610708        -0.708427         1.293414
  H        8         3.703707        -0.340665         2.640305
  H        9         2.797632         0.960586         1.855032
  C       10         1.546433        -1.794218         3.520646
  H       11         1.226680        -2.381136         2.657455
  H       12         0.870149        -1.995057         4.352543
  H       13         2.540332        -2.142797         3.818143
  C       14         1.949446         0.496904         4.452331
  H       15         2.892458         0.129288         4.869176
  H       16         1.189692         0.399336         5.226602
  H       17         2.081115         1.556869         4.229600
  C       18        -1.509670        -0.167323         3.264850
  C       19        -1.819867        -1.656968         3.120722
  H       20        -1.817337        -1.968864         2.076061
  H       21        -2.813576        -1.848464         3.537860
  H       22        -1.111843        -2.286395         3.657419
  C       23        -2.626268         0.618450         2.571497
  H       24        -2.495738         1.695794         2.679822
  H       25        -3.583841         0.340760         3.021766
  H       26        -2.672650         0.386181         1.505182
  C       27         0.141142         2.069739         2.378143
  H       28         0.190276         2.657799         3.284899
  C       29         0.098412         2.675149         1.177515
  H       30         0.120645         3.762058         1.095110
  C       31        -1.471284         0.218329         4.740247
  H       32        -0.773469        -0.398948         5.306930
  H       33        -2.464806         0.065172         5.173712
  H       34        -1.207943         1.267723         4.888144
  P       35        -0.053529         0.277340        -2.326451
  C       36        -1.631173        -0.267828        -3.193819
  C       37        -2.747782        -0.016438        -2.176396
  H       38        -2.627389        -0.644993        -1.292838
  H       39        -3.710982        -0.251654        -2.640102
  H       40        -2.773131         1.027600        -1.855997
  C       41        -1.590160        -1.758728        -3.519031
  H       42        -1.284983        -2.352551        -2.655285
  H       43        -0.919010        -1.976936        -4.350711
  H       44        -2.592338        -2.082987        -3.816252
  C       45        -1.936595         0.540769        -4.452843
  H       46        -2.888370         0.196113        -4.869385
  H       47        -1.179463         0.423800        -5.226994
  H       48        -2.042113         1.603860        -4.231093
  C       49         1.505081        -0.207322        -3.264691
  C       50         1.778437        -1.704050        -3.119374
  H       51         1.768223        -2.014960        -2.074467
  H       52         2.767118        -1.920333        -3.536348
  H       53         1.055099        -2.316245        -3.655582
  C       54         2.640718         0.551219        -2.571932
  H       55         2.536806         1.631367        -2.681124
  H       56         3.591153         0.249626        -3.021947
  H       57         2.681341         0.318730        -1.505429
  C       58        -0.090151         2.070481        -2.379976
  H       59        -0.124793         2.658771        -3.287253
  C       60        -0.032530         2.675717        -1.179882
  H       61        -0.027995         3.762917        -1.098440
  C       62         1.476234         0.177987        -4.740395
  H       63         0.763402        -0.422334        -5.306607
  H       64         2.465678         0.000014        -5.173714
  H       65         1.238869         1.233441        -4.889134


##############################################################################
                   Contributions to the electronic g-tensor
##############################################################################
::


   alpha   beta    |< alpha | beta >|
  ------------------------------------
          occupied/occupied           
  ------------------------------------
     1       1           1.000
    38      38           1.000
    37      37           1.000
     6       6           1.000
    34      34           1.000
    33      33           1.000
    29      29           1.000
    30      30           1.000
    31      31           1.000
    35      35           1.000
    36      36           1.000
    32      32           1.000
    28      28           1.000
    27      27           1.000
    44      44           1.000
    43      43           1.000
    24      24           1.000
    23      23           1.000
    21      21           1.000
    22      22           1.000
     2       2           1.000
     3       3           1.000
    39      39           1.000
    13      13           1.000
    10      10           1.000
     9       9           1.000
    40      40           1.000
     7       7           1.000
     8       8           1.000
    59      59           1.000
    58      58           1.000
    69      69           1.000
    67      67           1.000
    76      76           1.000
    75      75           1.000
    48      48           1.000
    47      47           1.000
    63      63           1.000
    65      65           1.000
    70      70           1.000
    51      51           1.000
    50      50           1.000
    49      49           1.000
    52      52           1.000
    84      84           1.000
    46      46           1.000
    45      45           1.000
    79      79           1.000
    77      77           1.000
    57      57           1.000
    68      68           1.000
    72      72           1.000
    64      64           1.000
    55      55           1.000
    74      74           1.000
   104     104           1.000
    78      78           1.000
    95      95           1.000
   111     111           1.000
    66      66           1.000
    82      82           1.000
    71      71           1.000
   106     106           1.000
   105     105           1.000
    42      42           1.000
    41      41           1.000
    97      97           1.000
   107     107           1.000
    73      73           1.000
   109     109           1.000
    85      85           1.000
    88      88           1.000
    56      56           1.000
    80      80           1.000
   121     121           1.000
   114     114           1.000
    60      60           1.000
    81      81           1.000
   130     129           1.000
   127     126           1.000
    86      86           1.000
    83      83           1.000
   117     117           1.000
    87      87           0.999
    62      62           0.999
   112     112           0.999
   113     113           0.999
    61      61           0.999
    53      53           0.999
    54      54           0.999
    90      90           0.999
    92      92           0.999
    11      11           0.999
    12      12           0.999
    19      19           0.999
    20      20           0.999
   124     123           0.998
    96      96           0.998
   102     102           0.998
    91      91           0.998
    14      14           0.998
    89      89           0.998
   128     128           0.997
    93      93           0.997
    99      99           0.997
    98      98           0.997
   119     119           0.996
    16      15           0.996
    15      16           0.996
   118     118           0.996
     4       4           0.995
     5       5           0.995
   125     125           0.995
   100     100           0.993
    26      26           0.991
    25      25           0.991
    94      94           0.990
   120     120           0.989
   103     103           0.983
   101     101           0.979
   126     127           0.967
   110     110           0.959
   108     108           0.958
   123     122           0.878
   115     115           0.873
   116     116           0.873
   122     124           0.858
    17      18           0.774
    18      17           0.772
  ------------------------------------
      occupied(SOMO)/virtual(SUMO)    
  ------------------------------------
   129     130           0.001
  ------------------------------------
           virtual/virtual            
  ------------------------------------
   134     135           1.000
   144     145           0.999
   147     148           0.999
   143     144           0.999
   139     140           0.997
   138     139           0.997
   142     143           0.997
   149     150           0.995
   145     146           0.993
   141     142           0.992
   140     141           0.991
   133     134           0.990
   135     136           0.990
   148     149           0.980
   146     147           0.978
   132     133           0.978
   131     132           0.978
   136     137           0.881
   137     138           0.881
   150     131           0.001

  Tensor components of the g-tensor (B,S)
  ---------------------------------------

  Free electron g-factor:
        2.0023193044        0.0000000000        0.0000000000
        0.0000000000        2.0023193044        0.0000000000
        0.0000000000        0.0000000000        2.0023193044


  <<OZ,SO>> contribution from alpha MOs:
       -0.1883352779        0.0006176885        0.0001578906
        0.0006125438       -0.1386058418       -0.0000057490
        0.0004985801       -0.0000099451       -0.1471918727

  <<OZ,SO>> contribution from beta MOs:
        0.3628409126        0.0005341246       -0.0090851646
        0.0005188051        0.4066282256        0.0005067089
        0.0059977688        0.0003199891        1.2809684070

  <<OZ,SO>> contribution:
        0.1745056347        0.0011518132       -0.0089272740
        0.0011313489        0.2680223838        0.0005009599
        0.0064963488        0.0003100440        1.1337765343


  <<SZ;SO,SO>> contribution:
       -0.1926212795       -0.0002836953       -0.0013382456
       -0.0002869659       -0.1766188432       -0.0001091289
       -0.0014425827       -0.0001082232       -0.0363727179


  <<OZ;SO,SO>> contribution:
       -0.0599225995        0.0017436312        0.0009515163
        0.0017576189        0.0798241264       -0.0000809882
       -0.0030964814       -0.0000299126       -0.0735193327


  g(B,S):
        1.9242810601        0.0026117491       -0.0093140033
        0.0026020018        2.1735469713        0.0003108427
        0.0019572848        0.0001719081        3.0262037880


                    Principal values of the g-tensor
                    ================================

  Component         g-tensor                 Principal Axes 
 ---------------------------------------------------------------------
  g_11               1.924248          -0.9999    0.0105   -0.0045
  g_22               2.173574           0.0105    0.9999   -0.0002
  g_33               3.026223          -0.0045    0.0003    1.0000
  g_iso              2.374682
 ---------------------------------------------------------------------


                  Principal values of the g-shift [ppt]
                  =====================================
              g-shift = (g-value - 2.0023193044) * 1000

  Component         g-shift                  Principal Axes 
 ---------------------------------------------------------------------
  g_11             -78.071382          -0.9999    0.0105   -0.0045
  g_22             171.254879           0.0105    0.9999   -0.0002
  g_33            1023.903242          -0.0045    0.0003    1.0000
  g_iso            372.362247
 ---------------------------------------------------------------------


  Contributions to g_uu = <<SZ_u;SO,SO>>; Psi(J_u)
  ================================================
  + (-) is spin up (spin down) eigenfunction of Pauli matrix Sigma_u

  SO_1:SO_1   = SO_1+-:SO_1 + SO_1-+:SO_1
  SO_1+-:SO_1 = <i+|SO_1|a-> <a-|SO_1|i+> / [(ei-ea)*(ei-ea)]
  SO_1-+:SO_1 = <i-|SO_1|a+> <a+|SO_1|i-> / [(ei-ea)*(ei-ea)]

  SO_2:SO_2   = SO_2+-:SO_2 + SO_2-+:SO_2
  SO_2+-:SO_2 = <i+|SO_2|a-> <a-|SO_2|i+> / [(ei-ea)*(ei-ea)]
  SO_2-+:SO_2 = <i-|SO_2|a+> <a+|SO_2|i-> / [(ei-ea)*(ei-ea)]

  SO_3:SO_3   = SO_3+-:SO_3 + SO_3-+:SO_3
  SO_3+-:SO_3 = <i+|SO_3|a-> <a-|SO_3|i+> / [(ei-ea)*(ei-ea)]
  SO_3-+:SO_3 = <i-|SO_3|a+> <a+|SO_3|i-> / [(ei-ea)*(ei-ea)]

                      g_11          g_22          g_33
  ----------------------------------------------------------------------
  SO_1:SO_1       0.0000000000  -0.0101851408  -0.0101851408
  SO_1+-:SO_1     0.0000000000  -0.0208847363  -0.0208847363
  SO_1-+:SO_1     0.0000000000   0.0106995955   0.0106995955
  SO_2:SO_2      -0.0261875771   0.0000000000  -0.0261875771
  SO_2+-:SO_2    -0.0333530114   0.0000000000  -0.0333530114
  SO_2-+:SO_2     0.0071654343   0.0000000000   0.0071654343
  SO_3:SO_3      -0.1664337024  -0.1664337024   0.0000000000
  SO_3+-:SO_3    -0.1726250833  -0.1726250833   0.0000000000
  SO_3-+:SO_3     0.0061913809   0.0061913809   0.0000000000


  Contributions to g_uv = <<OZ_u;SO,SO>>; Psi(J_v)
  ================================================
  + (-) is spin up (spin down) eigenfunction of Pauli matrix Sigma_v

        ----------------------------------------------------- 
        SO_2:SO_3:L_1       SO_3:SO_1:L_1       SO_1:SO_2:L_1 
        SO_2:SO_3:L_2       SO_3:SO_1:L_2       SO_1:SO_2:L_2 
        SO_2:SO_3:L_3       SO_3:SO_1:L_3       SO_1:SO_2:L_3 
        ----------------------------------------------------- 

  SO+-:SOij:L = <a+|SO|i-> <i-|SO|j+> <j+|L|a+> / [(ei-ea)*(ej-ea)]
        0.0019323020        0.0000024623        0.0001093692
       -0.0000069714        0.0016051972       -0.0000018648
       -0.0000071427       -0.0000004993        0.0021102978

  SO-+:SOij:L = <a-|SO|i+> <i+|SO|j-> <j-|L|a-> / [(ei-ea)*(ej-ea)]
        0.0123998212        0.0008046492        0.0010833934
        0.0000217425       -0.0069123377       -0.0000481873
       -0.0030021384       -0.0000138393       -0.0755072416

  SO+-:SOab:L = <i+|SO|-> <a-|SO|b+> <b+|L|i+> / [(ei-ea)*(ei-eb)]
       -0.0050347649       -0.0000068730       -0.0000041769
        0.0000419592       -0.0022946956        0.0000000150
        0.0001379347       -0.0000001777       -0.0018986785

  SO-+:SOab:L = <i-|SO|a+> <a+|SO|b-> <b-|L|i-> / [(ei-ea)*(ei-eb)]
        0.0030249719       -0.0000202765        0.0000394038
        0.0001482651       -0.0017769826        0.0000029394
       -0.0001951587        0.0000027079        0.0026211985

        ----------------------------------------------------- 
        L_1:SO_2:SO_3       L_1:SO_3:SO_1       L_1:SO_1:SO_2 
        L_2:SO_2:SO_3       L_2:SO_3:SO_1       L_2:SO_1:SO_2 
        L_3:SO_2:SO_3       L_3:SO_3:SO_1       L_3:SO_1:SO_2 
        ----------------------------------------------------- 

  L:SOij:SO-+ = <a+|L|i+> <i+|SO|j-> <j-|SO|a+> / [(ei-ea)*(ej-ea)]
        0.0014100862       -0.0000069614       -0.0000389415
        0.0000026627        0.0013698688        0.0000010600
        0.0000194513        0.0000004158        0.0010240823

  L:SOij:SO+- = <a-|L|i-> <i-|SO|j+> <j+|SO|a-> / [(ei-ea)*(ej-ea)]
       -0.0715178342        0.0000238388       -0.0002034748
        0.0008136324        0.0141615323       -0.0000030764
        0.0011297524       -0.0000027124       -0.0065708408

  L:SOab:SO-+ = <i+|L|a+> <a+|SO|b-> <b-|SO|i+> / [(ei-ea)*(ei-eb)]
       -0.0017105741        0.0000417286        0.0001150569
       -0.0000073469       -0.0016733732       -0.0000007178
        0.0000725287       -0.0000018053       -0.0005208942

  L:SOab:SO+- = <i-|L|a-> <a-|SO|b+> <b+|SO|i-> / [(ei-ea)*(ei-eb)]
       -0.0001724841        0.0001486577       -0.0000486134
       -0.0000199691        0.0149270921       -0.0000014229
        0.0003289470       -0.0000028675        0.0135876046

        ----------------------------------------------------- 
        SO_3:L_1:SO_2       SO_1:L_1:SO_3       SO_2:L_1:SO_1 
        SO_3:L_2:SO_2       SO_1:L_2:SO_3       SO_2:L_2:SO_1 
        SO_3:L_3:SO_2       SO_1:L_3:SO_3       SO_2:L_3:SO_1 
        ----------------------------------------------------- 

  SO+-:Lij:SO = <a+|SO|i-> <i-|L|j-> <j-|SO|a+> / [(ei-ea)*(ej-ea)]
        0.0013735899        0.0007833970       -0.0003252995
        0.0007908324        0.0642417450       -0.0000278404
       -0.0018279338       -0.0000088836       -0.0065352077

  SO-+:Lij:SO = <a-|SO|i+> <i+|L|j+> <j+|SO|a-> / [(ei-ea)*(ej-ea)]
       -0.0020502954       -0.0000189404       -0.0000283046
       -0.0000187801       -0.0035855830       -0.0000001193
       -0.0000616308        0.0000002921       -0.0046055015

  SO+-:Lab:SO = <i+|SO|a-> <a-|L|b-> <b-|SO|i+> / [(ei-ea)*(ei-eb)]
       -0.0031465771        0.0000040712       -0.0000052574
        0.0000040634       -0.0028157787        0.0000001778
        0.0000086240        0.0000000037       -0.0025736265

  SO-+:Lab:SO = <i-|SO|a+> <a+|L|b+> <b+|L|i-> / [(ei-ea)*(ei-eb)]
        0.0035691591       -0.0000121224        0.0002583610
       -0.0000124714        0.0025774417       -0.0000019515
        0.0003002849       -0.0000025470        0.0053494749


                    iso             x              y              z
  ----------------------------------------------------------------------
  SO_1:SO_1           -6.790         -0.001        -10.184        -10.185
  SO_1+-:SO_1        -13.923         -0.003        -20.882        -20.884
  SO_1-+:SO_1          7.133          0.001         10.698         10.699
  SO_2:SO_2          -17.458        -26.185         -0.003        -26.188
  SO_2+-:SO_2        -22.235        -33.349         -0.004        -33.353
  SO_2-+:SO_2          4.777          7.165          0.001          7.165
  SO_3:SO_3         -110.956       -166.430       -166.434         -0.003
  SO_3+-:SO_3       -115.083       -172.622       -172.625         -0.003
  SO_3-+:SO_3          4.128          6.191          6.191          0.000
  SO+-:SOij:L          1.883          1.933          1.605          2.110
  SO-+:SOij:L        -23.340         12.379         -6.902        -75.497
  SO+-:SOab:L         -3.076         -5.034         -2.295         -1.899
  SO-+:SOab:L          1.290          3.022         -1.775          2.622
  L:SOij:SO-+          1.268          1.410          1.370          1.024
  L:SOij:SO+-        -21.309        -71.512         14.161         -6.576
  L:SOab:SO-+         -1.302         -1.710         -1.673         -0.522
  L:SOab:SO+-          9.447         -0.171         14.927         13.586
  SO+-:Lij:SO         -3.414         -2.051         -3.586         -4.605
  SO-+:Lij:SO         19.693          1.354         64.251         -6.525
  SO+-:Lab:SO          3.832          3.572          2.577          5.347
  SO-+:Lab:SO         -2.845         -3.147         -2.816         -2.574


##############################################################################
              Analysis of the SO/OZ contribution to the g-tensor
##############################################################################


* only diagonal components of the input tensor are analyzed 
* contributions are not sorted
* only contributions with the modulus of isotropic value larger then threshold are printed
* threshold for occupied         analysis        :   1.0E+00
* threshold for occupied/virtual analysis        :   1.0E+00
* threshold for detection of energy degeneracies :   1.0E-10
* tot : sum of all contributions 
* sum : sum of contributions above given threshold 


=================================
Contributions from alpha orbitals
=================================
::


                  Contributions from occupied MOs
                  ===============================

                   principal tensor components
          ---------------------------------------------
  occ          x           y           z          iso          energy
   92      -2.13174    -1.81715    -0.48615    -1.47835        -0.37842
   93      -2.94615    -0.58456    -0.76793    -1.43288        -0.36710
   96      -0.83148    -1.57848    -0.59791    -1.00262        -0.35297
   98      -1.16037    -0.90084    -1.08344    -1.04822        -0.34297
  100      -0.70946    -1.60757    -1.14465    -1.15389        -0.33872
  102      -0.69757    -1.54477    -0.84169    -1.02801        -0.33362
  103      -0.38325    -1.59541    -1.10748    -1.02871        -0.33322
  109      -2.76802    -0.44065    -1.37309    -1.52725        -0.30562
  112      -0.70974    -1.81493    -1.20900    -1.24456        -0.29429
  114      -1.37168    -2.20588    -1.11244    -1.56333        -0.28999
  116      -0.08163    -3.17076    -1.04697    -1.43312        -0.28822
  117     -14.12010     1.32261    -1.35957    -4.71902        -0.28352
  119      -1.16568    -2.64268    -1.91098    -1.90645        -0.27525
  120       0.15445    -5.34045    -4.18772    -3.12457        -0.26070
  121      -8.80790    -0.01831   -21.12960    -9.98527        -0.25624
  122      -1.77207    -2.34541   -13.04585    -5.72111        -0.24903
  123     -22.97230    -2.71099    -1.78442    -9.15590        -0.24717
  124       1.00327    -5.35801    -0.50772    -1.62082        -0.24440
  125     -35.64006   -15.20776    -2.25996   -17.70259        -0.21852
  126      -6.98082    -1.18922   -18.64072    -8.93692        -0.19829
  127      -2.29134   -30.26998    -3.30006   -11.95379        -0.19360
  128     -52.16167   -16.98705    -5.79299   -24.98057        -0.16910
  129       0.27941    -2.27581   -24.32925    -8.77521        -0.16473
  130      -0.21003   -13.34775   -11.38265    -8.31347        -0.16366
 sum:    -158.47594  -113.63180  -120.40223  -130.83666 [ 82.8%]
 tot:    -188.33528  -138.60584  -147.19187  -158.04433


                  Contributions from virtual MOs
                  ==============================

                   principal tensor components
          ---------------------------------------------
  vir          x           y           z          iso          energy
  131      -9.47169    -3.68418    -4.58622    -5.91403        -0.04970
  132     -95.18337   -20.22409   -35.36854   -50.25867        -0.04487
  133      -1.55998   -21.37396   -15.41141   -12.78178        -0.02538
  134      -0.37341    -3.85994    -3.23103    -2.48813         0.01390
  135       0.48037    -3.06625    -1.87537    -1.48708         0.01599
  136      -0.61518    -3.08302    -3.13327    -2.27716         0.02007
  137      -0.35482    -5.87439    -6.52548    -4.25156         0.02138
  138      -1.50568    -1.45123    -1.65475    -1.53722         0.02714
  139      -1.34793    -4.54229    -1.88671    -2.59231         0.02826
  140      -2.81964    -3.50639    -0.48929    -2.27177         0.04005
  141      -0.92788    -2.39522    -0.36203    -1.22837         0.04045
  142      -0.23915    -1.95310    -1.83175    -1.34133         0.04252
  144      -0.74481    -0.54157    -2.32082    -1.20240         0.04864
  147      -0.99097    -1.04490    -2.02445    -1.35344         0.06510
  150      -1.24541    -5.88900    -4.30281    -3.81241         0.07219
  151      -0.55105    -2.99872    -1.93899    -1.82959         0.07462
  152      -2.17896    -0.91397    -1.08101    -1.39132         0.08074
  153      -1.18010    -0.60573    -1.73007    -1.17196         0.08301
  156      -4.56878    -0.91558    -2.19572    -2.56003         0.09098
  158      -0.75205    -1.37312    -2.27045    -1.46521         0.09430
  159      -2.25837    -0.39313    -1.27179    -1.30776         0.09869
  162      -2.14171    -0.18388    -1.08000    -1.13520         0.10604
  163      -1.22633    -1.69684    -1.19043    -1.37120         0.11141
  166      -1.75702    -0.64523    -1.19844    -1.20023         0.11881
  170      -0.38439    -1.75465    -1.01853    -1.05252         0.12611
  191      -2.10501    -0.89880    -0.97301    -1.32561         0.19207
  193      -3.44433    -0.05476     0.14063    -1.11949         0.19322
  195      -1.05851    -1.11976    -2.29725    -1.49184         0.21499
  197      -0.19280    -1.26992    -2.17059    -1.21110         0.21796
  199      -0.61851    -1.81384    -1.64725    -1.35987         0.23484
  201      -1.98533    -0.92301    -0.75695    -1.22176         0.24226
 sum:    -143.30281  -100.05047  -107.68379  -117.01236 [ 74.0%]
 tot:    -188.33528  -138.60584  -147.19187  -158.04433


           Virtual contributions from occupied MO = 117
           ============================================

                   principal tensor components
          ---------------------------------------------
  vir          x           y           z          iso          energy        energy gap
  132     -13.34178    -0.00205     0.11845    -4.40846        -0.04487        -0.23865
 sum:     -13.34178    -0.00205     0.11845    -4.40846 [ 93.4%]
 tot:     -14.12010     1.32261    -1.35957    -4.71902


           Virtual contributions from occupied MO = 121
           ============================================

                   principal tensor components
          ---------------------------------------------
  vir          x           y           z          iso          energy        energy gap
  133      -0.01473     0.00000    -4.61280    -1.54251        -0.02538        -0.23086
  137      -0.05658    -0.00003    -5.00460    -1.68707         0.02138        -0.27762
 sum:      -0.07131    -0.00003    -9.61740    -3.22958 [ 32.3%]
 tot:      -8.80790    -0.01831   -21.12960    -9.98527


           Virtual contributions from occupied MO = 122
           ============================================

                   principal tensor components
          ---------------------------------------------
  vir          x           y           z          iso          energy        energy gap
  132       1.23904     0.00017   -10.25696    -3.00592        -0.04487        -0.20416
  147       0.04301     0.00000     3.10565     1.04955         0.06510        -0.31413
 sum:       1.28204     0.00017    -7.15131    -1.95637 [ 34.2%]
 tot:      -1.77207    -2.34541   -13.04585    -5.72111


           Virtual contributions from occupied MO = 123
           ============================================

                   principal tensor components
          ---------------------------------------------
  vir          x           y           z          iso          energy        energy gap
  132     -11.08542    -0.00161    -1.57997    -4.22233        -0.04487        -0.20231
  135      -3.68621    -0.00054    -0.23618    -1.30765         0.01599        -0.26316
  156      -5.32309    -0.00072    -0.30206    -1.87529         0.09098        -0.33815
 sum:     -20.09472    -0.00287    -2.11822    -7.40527 [ 80.9%]
 tot:     -22.97230    -2.71099    -1.78442    -9.15590


           Virtual contributions from occupied MO = 125
           ============================================

                   principal tensor components
          ---------------------------------------------
  vir          x           y           z          iso          energy        energy gap
  132     -23.61821    -0.00376     0.01042    -7.87051        -0.04487        -0.17365
  137      -0.00058    -3.83406    -0.00000    -1.27821         0.02138        -0.23990
 sum:     -23.61879    -3.83781     0.01042    -9.14873 [ 51.7%]
 tot:     -35.64006   -15.20776    -2.25996   -17.70259


           Virtual contributions from occupied MO = 126
           ============================================

                   principal tensor components
          ---------------------------------------------
  vir          x           y           z          iso          energy        energy gap
  131      -6.47835    -0.00108    -1.03735    -2.50559        -0.04970        -0.14860
  132       1.58422     0.00031    -5.37528    -1.26358        -0.04487        -0.15342
  134      -0.00042     0.00000    -4.00588    -1.33543         0.01390        -0.21219
 sum:      -4.89455    -0.00077   -10.41851    -5.10461 [ 57.1%]
 tot:      -6.98082    -1.18922   -18.64072    -8.93692


           Virtual contributions from occupied MO = 127
           ============================================

                   principal tensor components
          ---------------------------------------------
  vir          x           y           z          iso          energy        energy gap
  132      -0.00321   -20.22661    -0.00000    -6.74327        -0.04487        -0.14873
  134      -0.00072    -4.55793    -0.00000    -1.51955         0.01390        -0.20750
  140      -0.00059    -3.68371    -0.00000    -1.22810         0.04005        -0.23365
 sum:      -0.00452   -28.46825    -0.00001    -9.49093 [ 79.4%]
 tot:      -2.29134   -30.26998    -3.30006   -11.95379


           Virtual contributions from occupied MO = 128
           ============================================

                   principal tensor components
          ---------------------------------------------
  vir          x           y           z          iso          energy        energy gap
  131      -4.36554    -0.00067    -0.45904    -1.60842        -0.04970        -0.11940
  132     -45.72079    -0.00676    -0.00258   -15.24338        -0.04487        -0.12423
  133      -0.00218   -15.99143    -0.00000    -5.33121        -0.02538        -0.14372
  135       8.73669     0.00135    -0.00753     2.91017         0.01599        -0.18508
  207      -3.07850    -0.00051     0.00366    -1.02512         0.26948        -0.43857
 sum:     -44.43032   -15.99803    -0.46549   -20.29795 [ 81.3%]
 tot:     -52.16167   -16.98705    -5.79299   -24.98057


           Virtual contributions from occupied MO = 129
           ============================================

                   principal tensor components
          ---------------------------------------------
  vir          x           y           z          iso          energy        energy gap
  131       4.56236     0.00108    -0.13914     1.47476        -0.04970        -0.11504
  132       0.89413     0.00004   -13.16809    -4.09131        -0.04487        -0.11987
 sum:       5.45649     0.00112   -13.30724    -2.61654 [ 29.8%]
 tot:       0.27941    -2.27581   -24.32925    -8.77521


           Virtual contributions from occupied MO = 130
           ============================================

                   principal tensor components
          ---------------------------------------------
  vir          x           y           z          iso          energy        energy gap
  133      -0.00091     0.00000    -3.34516    -1.11535        -0.02538        -0.13828
  150      -0.00076    -4.75431    -0.00000    -1.58503         0.07219        -0.23586
 sum:      -0.00167    -4.75431    -3.34516    -2.70038 [ 32.5%]
 tot:      -0.21003   -13.34775   -11.38265    -8.31347


* only diagonal components of the input tensor are analyzed 
* contributions are not sorted
* only contributions with the modulus of isotropic value larger then threshold are printed
* threshold for occupied         analysis        :   1.0E+00
* threshold for occupied/virtual analysis        :   1.0E+00
* threshold for detection of energy degeneracies :   1.0E-10
* tot : sum of all contributions 
* sum : sum of contributions above given threshold 


================================
Contributions from beta orbitals
================================
::


                  Contributions from occupied MOs
                  ===============================

                   principal tensor components
          ---------------------------------------------
  occ          x           y           z          iso          energy
   74       0.77756    -0.07178     3.62940     1.44506        -0.51336
   83       1.32588     0.52377     2.43253     1.42739        -0.40769
   92       2.14109     1.84635     0.48301     1.49015        -0.37775
   93       2.80998     0.84487     0.75315     1.46934        -0.36678
   95       0.17037     1.26378     1.65000     1.02805        -0.35544
   98       1.12775     0.99763     1.09565     1.07367        -0.34274
   99       1.03927     0.67354     2.82847     1.51376        -0.34183
  100       0.69384     1.67972     1.09929     1.15762        -0.33808
  101      -1.65897     0.56495    38.69202    12.53267        -0.33539
  103       0.17473     1.47534     7.37776     3.00928        -0.33297
  108      -1.95152     0.95381     9.18656     2.72961        -0.30628
  109       2.64868     1.10780     1.35160     1.70269        -0.30543
  112       0.62080     1.73525     0.95238     1.10281        -0.29398
  114       1.28710     2.28904     1.12814     1.56809        -0.28988
  115       0.73932     2.61680     0.52700     1.29437        -0.28855
  117      13.06844     1.98447     1.45636     5.50309        -0.28268
  120       0.15493     6.40541     2.64802     3.06945        -0.25949
  121       8.62928     0.02219    35.31032    14.65393        -0.25466
  122      21.71270     5.28362    -0.53824     8.81936        -0.24452
  123       6.62713     4.72392     0.49329     3.94811        -0.24273
  124      -0.86296     1.14034    10.21114     3.49618        -0.23635
  125      36.37495    55.29396     1.97679    31.21523        -0.21614
  126     166.88696    33.59924     3.60452    68.03024        -0.18535
  127       6.39039     1.22101    14.09885     7.23675        -0.18397
  128      61.73270   236.64753     6.54535   101.64186        -0.16498
  129       0.17901    14.06709  1105.47787   373.24132        -0.15644
 sum:     332.83941   378.88965  1254.47123   655.40010 [ 95.9%]
 tot:     362.84091   406.62823  1280.96841   683.47918


                  Contributions from virtual MOs
                  ==============================

                   principal tensor components
          ---------------------------------------------
  vir          x           y           z          iso          energy
  130     168.45639   264.83785  1162.89852   532.06425        -0.14200
  131      10.43151     3.13737     3.12851     5.56580        -0.04614
  132     104.19963    23.62947    16.96046    48.26318        -0.03947
  133       2.60699    23.86881    20.20972    15.56184        -0.02233
  134       0.31197     4.12186     2.91079     2.44821         0.01413
  135      -0.16746     3.02492     2.93012     1.92919         0.01664
  137       0.51943     6.41980     8.85554     5.26492         0.02445
  138       1.55193     1.46859     1.12002     1.38018         0.02731
  139       1.37411     4.32585     1.95484     2.55160         0.02877
  140       2.83772     3.61436     0.32404     2.25870         0.04052
  141       0.87565     1.88390     0.34241     1.03399         0.04077
  142       0.17038     2.05808     2.20738     1.47861         0.04311
  150       0.60368     3.98801     2.60859     2.40009         0.07308
  151       0.33194     4.92015     2.63263     2.62824         0.07520
  152       2.13748     0.79886     1.12576     1.35403         0.08103
  153       0.32538     1.00131     1.89868     1.07512         0.08385
  155       0.44219     1.35974     1.46879     1.09024         0.09088
  156       5.04322     0.98296     0.78252     2.26957         0.09177
  158       0.80199     1.67491     2.39556     1.62415         0.09476
  164       1.01625     1.45316     0.84902     1.10614         0.11223
  166       1.26330     0.75952     1.40560     1.14280         0.11935
  193       3.58663    -0.17085     0.34378     1.25319         0.19447
  195       1.06226     0.84102     1.88000     1.26109         0.21558
  197       0.13572     2.27969     2.43707     1.61749         0.21866
  199       0.70279     2.27239     1.73687     1.57068         0.23549
  201       1.91417     1.14031     0.84957     1.30135         0.24277
 sum:     312.53523   365.69203  1246.25678   641.49468 [ 93.9%]
 tot:     362.84091   406.62823  1280.96841   683.47918


            Virtual contributions from occupied MO = 74
            ===========================================

                   principal tensor components
          ---------------------------------------------
  vir          x           y           z          iso          energy        energy gap
  130       0.00742     0.00000     4.05709     1.35484        -0.14200        -0.37136
 sum:       0.00742     0.00000     4.05709     1.35484 [ 93.8%]
 tot:       0.77756    -0.07178     3.62940     1.44506


           Virtual contributions from occupied MO = 101
           ============================================

                   principal tensor components
          ---------------------------------------------
  vir          x           y           z          iso          energy        energy gap
  130       0.18336    -0.00001    34.28271    11.48869        -0.14200        -0.19338
  133      -0.02648     0.00000     4.46563     1.47972        -0.02233        -0.31306
 sum:       0.15687    -0.00000    38.74834    12.96840 [103.5%]
 tot:      -1.65897     0.56495    38.69202    12.53267


           Virtual contributions from occupied MO = 103
           ============================================

                   principal tensor components
          ---------------------------------------------
  vir          x           y           z          iso          energy        energy gap
  130       0.11672     0.00005     5.69689     1.93789        -0.14200        -0.19097
 sum:       0.11672     0.00005     5.69689     1.93789 [ 64.4%]
 tot:       0.17473     1.47534     7.37776     3.00928


           Virtual contributions from occupied MO = 108
           ============================================

                   principal tensor components
          ---------------------------------------------
  vir          x           y           z          iso          energy        energy gap
  130       0.00387    -0.00000     7.36256     2.45548        -0.14200        -0.16427
 sum:       0.00387    -0.00000     7.36256     2.45548 [ 90.0%]
 tot:      -1.95152     0.95381     9.18656     2.72961


           Virtual contributions from occupied MO = 117
           ============================================

                   principal tensor components
          ---------------------------------------------
  vir          x           y           z          iso          energy        energy gap
  130       0.00051     3.37320     0.00000     1.12457        -0.14200        -0.14068
  132      12.79603     0.00196    -0.05852     4.24649        -0.03947        -0.24321
 sum:      12.79654     3.37516    -0.05852     5.37106 [ 97.6%]
 tot:      13.06844     1.98447     1.45636     5.50309


           Virtual contributions from occupied MO = 121
           ============================================

                   principal tensor components
          ---------------------------------------------
  vir          x           y           z          iso          energy        energy gap
  130       0.00433     0.00000    14.23890     4.74774        -0.14200        -0.11266
  133       0.01299    -0.00000     6.00633     2.00644        -0.02233        -0.23233
  137       0.00655     0.00001     5.38337     1.79664         0.02445        -0.27911
 sum:       0.02387     0.00001    25.62860     8.55082 [ 58.4%]
 tot:       8.62928     0.02219    35.31032    14.65393


           Virtual contributions from occupied MO = 122
           ============================================

                   principal tensor components
          ---------------------------------------------
  vir          x           y           z          iso          energy        energy gap
  132       5.68972     0.00084     0.11061     1.93372        -0.03947        -0.20505
  135       3.67597     0.00055     0.03183     1.23612         0.01664        -0.26116
  156       5.39051     0.00080    -0.06990     1.77380         0.09177        -0.33629
 sum:      14.75620     0.00219     0.07253     4.94364 [ 56.1%]
 tot:      21.71270     5.28362    -0.53824     8.81936


           Virtual contributions from occupied MO = 123
           ============================================

                   principal tensor components
          ---------------------------------------------
  vir          x           y           z          iso          energy        energy gap
  130       7.44043     0.00117    -0.02048     2.47371        -0.14200        -0.10073
 sum:       7.44043     0.00117    -0.02048     2.47371 [ 62.7%]
 tot:       6.62713     4.72392     0.49329     3.94811


           Virtual contributions from occupied MO = 124
           ============================================

                   principal tensor components
          ---------------------------------------------
  vir          x           y           z          iso          energy        energy gap
  132       0.78843     0.00009     9.23631     3.34161        -0.03947        -0.19688
  147      -0.08626    -0.00001    -3.54291    -1.20972         0.06556        -0.30191
 sum:       0.70217     0.00008     5.69340     2.13189 [ 61.0%]
 tot:      -0.86296     1.14034    10.21114     3.49618


           Virtual contributions from occupied MO = 125
           ============================================

                   principal tensor components
          ---------------------------------------------
  vir          x           y           z          iso          energy        energy gap
  130       0.00595    39.56174     0.00001    13.18923        -0.14200        -0.07414
  132      23.58619     0.00377     0.00114     7.86370        -0.03947        -0.17667
  135       3.93192     0.00057     0.00434     1.31228         0.01664        -0.23278
  137       0.00074     4.86144     0.00000     1.62073         0.02445        -0.24058
 sum:      27.52479    44.42753     0.00550    23.98594 [ 76.8%]
 tot:      36.37495    55.29396     1.97679    31.21523


           Virtual contributions from occupied MO = 126
           ============================================

                   principal tensor components
          ---------------------------------------------
  vir          x           y           z          iso          energy        energy gap
  130     163.18083     0.02547     0.16070    54.45567        -0.14200        -0.04335
  132       0.00392    23.96209     0.00000     7.98867        -0.03947        -0.14588
  134       0.00073     4.64297     0.00000     1.54790         0.01413        -0.19948
  140       0.00059     3.66582     0.00000     1.22214         0.04052        -0.22587
 sum:     163.18608    32.29634     0.16070    65.21437 [ 95.9%]
 tot:     166.88696    33.59924     3.60452    68.03024


           Virtual contributions from occupied MO = 127
           ============================================

                   principal tensor components
          ---------------------------------------------
  vir          x           y           z          iso          energy        energy gap
  131       6.88335     0.00100     0.67186     2.51874        -0.04614        -0.13783
  132      -1.00364    -0.00014     4.74772     1.24798        -0.03947        -0.14450
  134      -0.00022     0.00000     3.31578     1.10519         0.01413        -0.19810
 sum:       5.87949     0.00087     8.73536     4.87190 [ 67.3%]
 tot:       6.39039     1.22101    14.09885     7.23675


           Virtual contributions from occupied MO = 128
           ============================================

                   principal tensor components
          ---------------------------------------------
  vir          x           y           z          iso          energy        energy gap
  130       0.03371   218.21958     0.00005    72.75111        -0.14200        -0.02298
  132      57.61544     0.00856    -0.00321    19.20693        -0.03947        -0.12551
  133       0.00249    18.43337     0.00000     6.14529        -0.02233        -0.14265
  135      -9.24349    -0.00144    -0.00125    -3.08206         0.01664        -0.18162
  207       3.13224     0.00052    -0.00059     1.04406         0.27009        -0.43506
 sum:      51.54039   236.66060    -0.00501    96.06533 [ 94.5%]
 tot:      61.73270   236.64753     6.54535   101.64186


           Virtual contributions from occupied MO = 129
           ============================================

                   principal tensor components
          ---------------------------------------------
  vir          x           y           z          iso          energy        energy gap
  130      -0.02810     0.00029  1089.35749   363.10989        -0.14200        -0.01444
  133       0.00072     0.00000     6.12916     2.04329        -0.02233        -0.13411
  150       0.00047     3.08505     0.00000     1.02850         0.07308        -0.22952
  151       0.00051     3.35391     0.00000     1.11814         0.07520        -0.23164
 sum:      -0.02641     6.43925  1095.48665   367.29983 [ 98.4%]
 tot:       0.17901    14.06709  1105.47787   373.24132


##############################################################################
          Analysis of the <<SZ;SO,SO>> contribution to the g-tensor
##############################################################################


* only diagonal components of the input tensor are analyzed 
* contributions are not sorted
* only contributions with the modulus of isotropic value larger then threshold are printed
* threshold for occupied         analysis        :   1.0E+00
* threshold for occupied/virtual analysis        :   1.0E+00
* threshold for detection of energy degeneracies :   1.0E-10
* tot : sum of all contributions 
* sum : sum of contributions above given threshold 


==============================
Contributions from SO_1+-:SO_1
==============================
::

    SO_1+-:SO_1 = <i+|SO_1|a-> <a-|SO_1|i+> / [(ei-ea)*(ei-ea)]
    ===========================================================


             Contributions from occupied alpha(+) MOs
             ========================================

                   principal tensor components
          ---------------------------------------------
  occ          x           y           z          iso          energy
  127       0.00000   -10.96033   -10.96033    -7.30689        -0.19360
  128       0.00000    -2.90683    -2.90683    -1.93789        -0.16910
 sum:       0.00000   -13.86716   -13.86716    -9.24477 [ 66.4%]
 tot:       0.00000   -20.88474   -20.88474   -13.92316


              Contributions from virtual beta(-) MOs
              ======================================

                   principal tensor components
          ---------------------------------------------
  vir          x           y           z          iso          energy
  130       0.00000   -10.87563   -10.87563    -7.25042        -0.14200
  132       0.00000    -4.55330    -4.55330    -3.03553        -0.03947
 sum:       0.00000   -15.42893   -15.42893   -10.28595 [ 73.9%]
 tot:       0.00000   -20.88474   -20.88474   -13.92316


    Virtual beta(-) contributions from occupied alpha(+) MO = 127
    =============================================================

                   principal tensor components
          ---------------------------------------------
  vir          x           y           z          iso          energy        energy gap
  130       0.00000   -10.79550   -10.79550    -7.19700        -0.14200        -0.05159
 sum:       0.00000   -10.79550   -10.79550    -7.19700 [ 98.5%]
 tot:       0.00000   -10.96033   -10.96033    -7.30689


    Virtual beta(-) contributions from occupied alpha(+) MO = 128
    =============================================================

                   principal tensor components
          ---------------------------------------------
  vir          x           y           z          iso          energy        energy gap
  132       0.00000    -2.53520    -2.53520    -1.69013        -0.03947        -0.12963
 sum:       0.00000    -2.53520    -2.53520    -1.69013 [ 87.2%]
 tot:       0.00000    -2.90683    -2.90683    -1.93789


* only diagonal components of the input tensor are analyzed 
* contributions are not sorted
* only contributions with the modulus of isotropic value larger then threshold are printed
* threshold for occupied         analysis        :   1.0E+00
* threshold for occupied/virtual analysis        :   1.0E+00
* threshold for detection of energy degeneracies :   1.0E-10
* tot : sum of all contributions 
* sum : sum of contributions above given threshold 


==============================
Contributions from SO_1-+:SO_1
==============================
::

    SO_1-+:SO_1 = <i-|SO_1|a+> <a+|SO_1|i-> / [(ei-ea)*(ei-ea)]
    ===========================================================


              Contributions from occupied beta(-) MOs
              =======================================

                   principal tensor components
          ---------------------------------------------
  occ          x           y           z          iso          energy
  128       0.00000    -3.77155    -3.77155    -2.51437        -0.16498
 sum:       0.00000    -3.77155    -3.77155    -2.51437 [ 35.2%]
 tot:       0.00000   -10.69960   -10.69960    -7.13306


              Contributions from virtual alpha(+) MOs
              =======================================

                   principal tensor components
          ---------------------------------------------
  vir          x           y           z          iso          energy
  132       0.00000    -5.12420    -5.12420    -3.41614        -0.04487
 sum:       0.00000    -5.12420    -5.12420    -3.41614 [ 47.9%]
 tot:       0.00000   -10.69960   -10.69960    -7.13306


    Virtual alpha(+) contributions from occupied beta(-) MO = 128
    =============================================================

                   principal tensor components
          ---------------------------------------------
  vir          x           y           z          iso          energy        energy gap
  132       0.00000    -3.20690    -3.20690    -2.13794        -0.04487        -0.12011
 sum:       0.00000    -3.20690    -3.20690    -2.13794 [ 85.0%]
 tot:       0.00000    -3.77155    -3.77155    -2.51437


* only diagonal components of the input tensor are analyzed 
* contributions are not sorted
* only contributions with the modulus of isotropic value larger then threshold are printed
* threshold for occupied         analysis        :   1.0E+00
* threshold for occupied/virtual analysis        :   1.0E+00
* threshold for detection of energy degeneracies :   1.0E-10
* tot : sum of all contributions 
* sum : sum of contributions above given threshold 


==============================
Contributions from SO_2+-:SO_2
==============================
::

    SO_2+-:SO_2 = <i+|SO_2|a-> <a-|SO_2|i+> / [(ei-ea)*(ei-ea)]
    ===========================================================


             Contributions from occupied alpha(+) MOs
             ========================================

                   principal tensor components
          ---------------------------------------------
  occ          x           y           z          iso          energy
  125      -1.80171     0.00000    -1.80171    -1.20114        -0.21852
  127      -1.58313     0.00000    -1.58313    -1.05542        -0.19360
  128     -24.40314     0.00000   -24.40314   -16.26876        -0.16910
 sum:     -27.78797     0.00000   -27.78797   -18.52532 [ 83.3%]
 tot:     -33.35301     0.00000   -33.35301   -22.23534


              Contributions from virtual beta(-) MOs
              ======================================

                   principal tensor components
          ---------------------------------------------
  vir          x           y           z          iso          energy
  130     -26.23303     0.00000   -26.23303   -17.48868        -0.14200
 sum:     -26.23303     0.00000   -26.23303   -17.48868 [ 78.7%]
 tot:     -33.35301     0.00000   -33.35301   -22.23534


    Virtual beta(-) contributions from occupied alpha(+) MO = 125
    =============================================================

                   principal tensor components
          ---------------------------------------------
  vir          x           y           z          iso          energy        energy gap
  130      -1.59798     0.00000    -1.59798    -1.06532        -0.14200        -0.07652
 sum:      -1.59798     0.00000    -1.59798    -1.06532 [ 88.7%]
 tot:      -1.80171     0.00000    -1.80171    -1.20114


    Virtual beta(-) contributions from occupied alpha(+) MO = 128
    =============================================================

                   principal tensor components
          ---------------------------------------------
  vir          x           y           z          iso          energy        energy gap
  130     -24.10747     0.00000   -24.10747   -16.07165        -0.14200        -0.02710
 sum:     -24.10747     0.00000   -24.10747   -16.07165 [ 98.8%]
 tot:     -24.40314     0.00000   -24.40314   -16.26876


* only diagonal components of the input tensor are analyzed 
* contributions are not sorted
* only contributions with the modulus of isotropic value larger then threshold are printed
* threshold for occupied         analysis        :   1.0E+00
* threshold for occupied/virtual analysis        :   1.0E+00
* threshold for detection of energy degeneracies :   1.0E-10
* tot : sum of all contributions 
* sum : sum of contributions above given threshold 


==============================
Contributions from SO_2-+:SO_2
==============================
::

    SO_2-+:SO_2 = <i-|SO_2|a+> <a+|SO_2|i-> / [(ei-ea)*(ei-ea)]
    ===========================================================


              Contributions from occupied beta(-) MOs
              =======================================

                   principal tensor components
          ---------------------------------------------
  occ          x           y           z          iso          energy
  126      -1.72758     0.00000    -1.72758    -1.15172        -0.18535
 sum:      -1.72758     0.00000    -1.72758    -1.15172 [ 24.1%]
 tot:      -7.16543     0.00000    -7.16543    -4.77696


              Contributions from virtual alpha(+) MOs
              =======================================

                   principal tensor components
          ---------------------------------------------
  vir          x           y           z          iso          energy
 sum:       0.00000     0.00000     0.00000     0.00000 [  0.0%]
 tot:      -7.16543     0.00000    -7.16543    -4.77696


* only diagonal components of the input tensor are analyzed 
* contributions are not sorted
* only contributions with the modulus of isotropic value larger then threshold are printed
* threshold for occupied         analysis        :   1.0E+00
* threshold for occupied/virtual analysis        :   1.0E+00
* threshold for detection of energy degeneracies :   1.0E-10
* tot : sum of all contributions 
* sum : sum of contributions above given threshold 


==============================
Contributions from SO_3+-:SO_3
==============================
::

    SO_3+-:SO_3 = <i+|SO_3|a-> <a-|SO_3|i+> / [(ei-ea)*(ei-ea)]
    ===========================================================


             Contributions from occupied alpha(+) MOs
             ========================================

                   principal tensor components
          ---------------------------------------------
  occ          x           y           z          iso          energy
  130    -164.66012  -164.66012     0.00000  -109.77341        -0.16366
 sum:    -164.66012  -164.66012     0.00000  -109.77341 [ 95.4%]
 tot:    -172.62508  -172.62508     0.00000  -115.08339


              Contributions from virtual beta(-) MOs
              ======================================

                   principal tensor components
          ---------------------------------------------
  vir          x           y           z          iso          energy
  130    -165.07673  -165.07673     0.00000  -110.05115        -0.14200
 sum:    -165.07673  -165.07673     0.00000  -110.05115 [ 95.6%]
 tot:    -172.62508  -172.62508     0.00000  -115.08339


    Virtual beta(-) contributions from occupied alpha(+) MO = 130
    =============================================================

                   principal tensor components
          ---------------------------------------------
  vir          x           y           z          iso          energy        energy gap
  130    -164.05714  -164.05714     0.00000  -109.37143        -0.14200        -0.02166
 sum:    -164.05714  -164.05714     0.00000  -109.37143 [ 99.6%]
 tot:    -164.66012  -164.66012     0.00000  -109.77341


* only diagonal components of the input tensor are analyzed 
* contributions are not sorted
* only contributions with the modulus of isotropic value larger then threshold are printed
* threshold for occupied         analysis        :   1.0E+00
* threshold for occupied/virtual analysis        :   1.0E+00
* threshold for detection of energy degeneracies :   1.0E-10
* tot : sum of all contributions 
* sum : sum of contributions above given threshold 


==============================
Contributions from SO_3-+:SO_3
==============================
::

    SO_3-+:SO_3 = <i-|SO_3|a+> <a+|SO_3|i-> / [(ei-ea)*(ei-ea)]
    ===========================================================


              Contributions from occupied beta(-) MOs
              =======================================

                   principal tensor components
          ---------------------------------------------
  occ          x           y           z          iso          energy
 sum:       0.00000     0.00000     0.00000     0.00000 [  0.0%]
 tot:       0.00000    -6.19138     0.00000    -2.06379


              Contributions from virtual alpha(+) MOs
              =======================================

                   principal tensor components
          ---------------------------------------------
  vir          x           y           z          iso          energy
 sum:       0.00000     0.00000     0.00000     0.00000 [  0.0%]
 tot:       0.00000    -6.19138     0.00000    -2.06379


##############################################################################
          Analysis of the <<OZ;SO,SO>> contribution to the g-tensor
##############################################################################


* only diagonal components of the input tensor are analyzed 
* contributions are not sorted
* only contributions with the modulus of isotropic value larger then threshold are printed
* threshold for occupied         analysis        :   1.0E+00
* threshold for occupied/virtual analysis        :   1.0E+00
* threshold for detection of energy degeneracies :   1.0E-10
* tot : sum of all contributions 
* sum : sum of contributions above given threshold 


==============================
Contributions from SO+-:SOij:L
==============================
::

    SO+-:SOij:L = <a+|SO|i-> <i-|SO|j+> <j+|L|a+> / [(ei-ea)*(ej-ea)]
    =================================================================


     Contributions from occupied beta(-) MOs (A_.i B_i. C_..)
     ========================================================

                   principal tensor components
          ---------------------------------------------
  occ          x           y           z          iso          energy
 sum:       0.00000     0.00000     0.00000     0.00000 [  0.0%]
 tot:      -1.93230    -1.60520    -2.11030    -1.88260


     Contributions from occupied alpha(+) MOs (A_.. B_.j C_j.)
     =========================================================

                   principal tensor components
          ---------------------------------------------
  occ          x           y           z          iso          energy
 sum:       0.00000     0.00000     0.00000     0.00000 [  0.0%]
 tot:      -1.93230    -1.60520    -2.11030    -1.88260


     Contributions from virtual alpha(+) MOs (A_a. B_.. C_.a)
     ========================================================

                   principal tensor components
          ---------------------------------------------
  vir          x           y           z          iso          energy
 sum:       0.00000     0.00000     0.00000     0.00000 [  0.0%]
 tot:      -1.93230    -1.60520    -2.11030    -1.88260


==============================
Contributions from SO-+:SOij:L
==============================
::

    SO-+:SOij:L = <a-|SO|i+> <i+|SO|j-> <j-|L|a-> / [(ei-ea)*(ej-ea)]
    =================================================================


     Contributions from occupied alpha(+) MOs (A_.i B_i. C_..)
     =========================================================

                   principal tensor components
          ---------------------------------------------
  occ          x           y           z          iso          energy
   17       0.15507    -0.11882     3.18252     1.07292       -11.16257
  127       1.09335    -0.01437    69.72300    23.60066        -0.19360
  128     -10.60004    -0.01122     0.22794    -3.46111        -0.16910
 sum:      -9.35162    -0.14442    73.13345    21.21247 [ 90.9%]
 tot:     -12.39982     6.91234    75.50724    23.33992


     Contributions from occupied beta(-) MOs (A_.. B_.j C_j.)
     ========================================================

                   principal tensor components
          ---------------------------------------------
  occ          x           y           z          iso          energy
  126     -14.18844    -0.51517     0.05978    -4.88128        -0.18535
  128       0.68479     5.75279    -0.11643     2.10705        -0.16498
  129       0.00791    -0.00105    74.14073    24.71586        -0.15644
 sum:     -13.49574     5.23657    74.08408    21.94164 [ 94.0%]
 tot:     -12.39982     6.91234    75.50724    23.33992


      Contributions from virtual beta(-) MOs (A_a. B_.. C_.a)
      =======================================================

                   principal tensor components
          ---------------------------------------------
  vir          x           y           z          iso          energy
  130     -14.59750     5.61775    74.48145    21.83390        -0.14200
 sum:     -14.59750     5.61775    74.48145    21.83390 [ 93.5%]
 tot:     -12.39982     6.91234    75.50724    23.33992


    Virtual beta(-) contributions (A_ai B_i. C_.a) from occupied alpha(+) MO = 17
    =============================================================================

                   principal tensor components
          ---------------------------------------------
  vir          x           y           z          iso          energy        energy gap
  130      -0.00010    -0.11290     3.13906     1.00869        -0.14200       -11.02057
 sum:      -0.00010    -0.11290     3.13906     1.00869 [ 94.0%]
 tot:       0.15507    -0.11882     3.18252     1.07292


    Virtual beta(-) contributions (A_ai B_i. C_.a) from occupied alpha(+) MO = 127
    ==============================================================================

                   principal tensor components
          ---------------------------------------------
  vir          x           y           z          iso          energy        energy gap
  130      -0.00226    -0.00039    69.53058    23.17597        -0.14200        -0.05159
 sum:      -0.00226    -0.00039    69.53058    23.17597 [ 98.2%]
 tot:       1.09335    -0.01437    69.72300    23.60066


    Virtual beta(-) contributions (A_ai B_i. C_.a) from occupied alpha(+) MO = 128
    ==============================================================================

                   principal tensor components
          ---------------------------------------------
  vir          x           y           z          iso          energy        energy gap
  130     -10.55895     0.00000     0.00055    -3.51947        -0.14200        -0.02710
 sum:     -10.55895     0.00000     0.00055    -3.51947 [101.7%]
 tot:     -10.60004    -0.01122     0.22794    -3.46111


    Occupied beta(-) contributions from occupied alpha(+)/virtual beta(-) MOs = 17/130
    ==================================================================================

                   principal tensor components
          ---------------------------------------------
  occ          x           y           z          iso          energy        energy gap
  129      -0.00000     0.00002     3.12418     1.04140        -0.15644         0.15911
 sum:      -0.00000     0.00002     3.12418     1.04140 [103.2%]
 tot:      -0.00010    -0.11290     3.13906     1.00869


    Occupied beta(-) contributions from occupied alpha(+)/virtual beta(-) MOs = 127/130
    ===================================================================================

                   principal tensor components
          ---------------------------------------------
  occ          x           y           z          iso          energy        energy gap
  129      -0.00000     0.00002    68.96372    22.98791        -0.15644         0.00074
 sum:      -0.00000     0.00002    68.96372    22.98791 [ 99.2%]
 tot:      -0.00226    -0.00039    69.53058    23.17597


    Occupied beta(-) contributions from occupied alpha(+)/virtual beta(-) MOs = 128/130
    ===================================================================================

                   principal tensor components
          ---------------------------------------------
  occ          x           y           z          iso          energy        energy gap
  126     -10.16580    -0.00000     0.00000    -3.38860        -0.18535         0.00117
 sum:     -10.16580    -0.00000     0.00000    -3.38860 [ 96.3%]
 tot:     -10.55895     0.00000     0.00055    -3.51947


==============================
Contributions from SO+-:SOab:L
==============================
::

    SO+-:SOab:L = <i+|SO|a-> <a-|SO|b+> <b+|L|i+> / [(ei-ea)*(ei-eb)]
    =================================================================


     Contributions from occupied alpha(+) MOs (A_i. B_.. C_.i)
     =========================================================

                   principal tensor components
          ---------------------------------------------
  occ          x           y           z          iso          energy
  128      -3.26968     0.05701    -0.26991    -1.16086        -0.16910
 sum:      -3.26968     0.05701    -0.26991    -1.16086 [ 37.7%]
 tot:      -5.03476    -2.29470    -1.89868    -3.07605


      Contributions from virtual beta(-) MOs (A_.a B_a. C_..)
      =======================================================

                   principal tensor components
          ---------------------------------------------
  vir          x           y           z          iso          energy
  130      -3.32165    -1.34180     0.12703    -1.51214        -0.14200
 sum:      -3.32165    -1.34180     0.12703    -1.51214 [ 49.2%]
 tot:      -5.03476    -2.29470    -1.89868    -3.07605


     Contributions from virtual alpha(+) MOs (A_.. B_.b C_b.)
     ========================================================

                   principal tensor components
          ---------------------------------------------
  vir          x           y           z          iso          energy
  132      -3.53991    -0.48814     0.31371    -1.23812        -0.04487
 sum:      -3.53991    -0.48814     0.31371    -1.23812 [ 40.3%]
 tot:      -5.03476    -2.29470    -1.89868    -3.07605


==============================
Contributions from SO-+:SOab:L
==============================
::

    SO-+:SOab:L = <i-|SO|a+> <a+|SO|b-> <b-|L|i-> / [(ei-ea)*(ei-eb)]
    =================================================================


     Contributions from occupied beta(-) MOs (A_i. B_.. C_.i)
     ========================================================

                   principal tensor components
          ---------------------------------------------
  occ          x           y           z          iso          energy
 sum:       0.00000     0.00000     0.00000     0.00000 [  0.0%]
 tot:       3.02497    -1.77698     2.62120     1.28973


     Contributions from virtual alpha(+) MOs (A_.a B_a. C_..)
     ========================================================

                   principal tensor components
          ---------------------------------------------
  vir          x           y           z          iso          energy
 sum:       0.00000     0.00000     0.00000     0.00000 [  0.0%]
 tot:       3.02497    -1.77698     2.62120     1.28973


      Contributions from virtual beta(-) MOs (A_.. B_.b C_b.)
      =======================================================

                   principal tensor components
          ---------------------------------------------
  vir          x           y           z          iso          energy
 sum:       0.00000     0.00000     0.00000     0.00000 [  0.0%]
 tot:       3.02497    -1.77698     2.62120     1.28973


==============================
Contributions from L:SOij:SO-+
==============================
::

    L:SOij:SO-+ = <a+|L|i+> <i+|SO|j-> <j-|SO|a+> / [(ei-ea)*(ej-ea)]
    =================================================================


     Contributions from occupied alpha(+) MOs (A_.i B_i. C_..)
     =========================================================

                   principal tensor components
          ---------------------------------------------
  occ          x           y           z          iso          energy
 sum:       0.00000     0.00000     0.00000     0.00000 [  0.0%]
 tot:       1.41009     1.36987     1.02408     1.26801


     Contributions from occupied beta(-) MOs (A_.. B_.j C_j.)
     ========================================================

                   principal tensor components
          ---------------------------------------------
  occ          x           y           z          iso          energy
 sum:       0.00000     0.00000     0.00000     0.00000 [  0.0%]
 tot:       1.41009     1.36987     1.02408     1.26801


     Contributions from virtual alpha(+) MOs (A_a. B_.. C_.a)
     ========================================================

                   principal tensor components
          ---------------------------------------------
  vir          x           y           z          iso          energy
 sum:       0.00000     0.00000     0.00000     0.00000 [  0.0%]
 tot:       1.41009     1.36987     1.02408     1.26801


==============================
Contributions from L:SOij:SO+-
==============================
::

    L:SOij:SO+- = <a-|L|i-> <i-|SO|j+> <j+|SO|a-> / [(ei-ea)*(ej-ea)]
    =================================================================


     Contributions from occupied beta(-) MOs (A_.i B_i. C_..)
     ========================================================

                   principal tensor components
          ---------------------------------------------
  occ          x           y           z          iso          energy
  121      -0.00019     0.00061    -3.26945    -1.08967        -0.25466
  123      -3.10954    -0.02943    -0.00810    -1.04902        -0.24273
  126     -67.20479    -1.23799     0.05895   -22.79461        -0.18535
  128      -1.07226    12.74032    -0.11715     3.85030        -0.16498
 sum:     -71.38679    11.47351    -3.33575   -21.08301 [ 98.9%]
 tot:     -71.51783    14.16153    -6.57084   -21.30905


     Contributions from occupied alpha(+) MOs (A_.. B_.j C_j.)
     =========================================================

                   principal tensor components
          ---------------------------------------------
  occ          x           y           z          iso          energy
  127       0.02682    14.70980     0.25772     4.99811        -0.19360
  128       0.07087    -0.53517    -4.47357    -1.64596        -0.16910
  130     -68.18589    -0.01547    -0.00254   -22.73463        -0.16366
 sum:     -68.08821    14.15917    -4.21839   -19.38248 [ 91.0%]
 tot:     -71.51783    14.16153    -6.57084   -21.30905


      Contributions from virtual beta(-) MOs (A_a. B_.. C_.a)
      =======================================================

                   principal tensor components
          ---------------------------------------------
  vir          x           y           z          iso          energy
  130     -69.16952    15.60068    -5.28152   -19.61679        -0.14200
 sum:     -69.16952    15.60068    -5.28152   -19.61679 [ 92.1%]
 tot:     -71.51783    14.16153    -6.57084   -21.30905


    Virtual beta(-) contributions (A_ai B_i. C_.a) from occupied beta(-) MO = 123
    =============================================================================

                   principal tensor components
          ---------------------------------------------
  vir          x           y           z          iso          energy        energy gap
  130      -3.19396     0.00011    -0.00712    -1.06699        -0.14200        -0.10073
 sum:      -3.19396     0.00011    -0.00712    -1.06699 [101.7%]
 tot:      -3.10954    -0.02943    -0.00810    -1.04902


    Virtual beta(-) contributions (A_ai B_i. C_.a) from occupied beta(-) MO = 126
    =============================================================================

                   principal tensor components
          ---------------------------------------------
  vir          x           y           z          iso          energy        energy gap
  130     -66.95150     0.00217    -0.00125   -22.31686        -0.14200        -0.04335
 sum:     -66.95150     0.00217    -0.00125   -22.31686 [ 97.9%]
 tot:     -67.20479    -1.23799     0.05895   -22.79461


    Virtual beta(-) contributions (A_ai B_i. C_.a) from occupied beta(-) MO = 128
    =============================================================================

                   principal tensor components
          ---------------------------------------------
  vir          x           y           z          iso          energy        energy gap
  130      -0.00069    12.55872     0.00000     4.18601        -0.14200        -0.02298
 sum:      -0.00069    12.55872     0.00000     4.18601 [108.7%]
 tot:      -1.07226    12.74032    -0.11715     3.85030


    Occupied alpha(+) contributions from occupied beta(-)/virtual beta(-) MOs = 123/130
    ===================================================================================

                   principal tensor components
          ---------------------------------------------
  occ          x           y           z          iso          energy        energy gap
  130      -3.16021    -0.00000     0.00000    -1.05340        -0.16366         0.00218
 sum:      -3.16021    -0.00000     0.00000    -1.05340 [ 98.7%]
 tot:      -3.19396     0.00011    -0.00712    -1.06699


    Occupied alpha(+) contributions from occupied beta(-)/virtual beta(-) MOs = 126/130
    ===================================================================================

                   principal tensor components
          ---------------------------------------------
  occ          x           y           z          iso          energy        energy gap
  130     -65.83306    -0.00000    -0.00001   -21.94436        -0.16366         0.00094
 sum:     -65.83306    -0.00000    -0.00001   -21.94436 [ 98.3%]
 tot:     -66.95150     0.00217    -0.00125   -22.31686


    Occupied alpha(+) contributions from occupied beta(-)/virtual beta(-) MOs = 128/130
    ===================================================================================

                   principal tensor components
          ---------------------------------------------
  occ          x           y           z          iso          energy        energy gap
  127       0.00000    11.71497     0.00000     3.90499        -0.19360         0.00119
 sum:       0.00000    11.71497     0.00000     3.90499 [ 93.3%]
 tot:      -0.00069    12.55872     0.00000     4.18601


==============================
Contributions from L:SOab:SO-+
==============================
::

    L:SOab:SO-+ = <i+|L|a+> <a+|SO|b-> <b-|SO|i+> / [(ei-ea)*(ei-eb)]
    =================================================================


     Contributions from occupied alpha(+) MOs (A_i. B_.. C_.i)
     =========================================================

                   principal tensor components
          ---------------------------------------------
  occ          x           y           z          iso          energy
 sum:       0.00000     0.00000     0.00000     0.00000 [  0.0%]
 tot:      -1.71057    -1.67337    -0.52089    -1.30161


     Contributions from virtual alpha(+) MOs (A_.a B_a. C_..)
     ========================================================

                   principal tensor components
          ---------------------------------------------
  vir          x           y           z          iso          energy
 sum:       0.00000     0.00000     0.00000     0.00000 [  0.0%]
 tot:      -1.71057    -1.67337    -0.52089    -1.30161


      Contributions from virtual beta(-) MOs (A_.. B_.b C_b.)
      =======================================================

                   principal tensor components
          ---------------------------------------------
  vir          x           y           z          iso          energy
 sum:       0.00000     0.00000     0.00000     0.00000 [  0.0%]
 tot:      -1.71057    -1.67337    -0.52089    -1.30161


==============================
Contributions from L:SOab:SO+-
==============================
::

    L:SOab:SO+- = <i-|L|a-> <a-|SO|b+> <b+|SO|i-> / [(ei-ea)*(ei-eb)]
    =================================================================


     Contributions from occupied beta(-) MOs (A_i. B_.. C_.i)
     ========================================================

                   principal tensor components
          ---------------------------------------------
  occ          x           y           z          iso          energy
  125       0.15767     3.16912    -0.01453     1.10408        -0.21614
  128       0.33454    11.48593    -0.07001     3.91682        -0.16498
  129       0.04024    -0.00387    12.93813     4.32483        -0.15644
 sum:       0.53244    14.65118    12.85358     9.34573 [ 98.9%]
 tot:      -0.17248    14.92709    13.58760     9.44740


      Contributions from virtual beta(-) MOs (A_.a B_a. C_..)
      =======================================================

                   principal tensor components
          ---------------------------------------------
  vir          x           y           z          iso          energy
  130      -1.79596    12.38640    12.85440     7.81495        -0.14200
 sum:      -1.79596    12.38640    12.85440     7.81495 [ 82.7%]
 tot:      -0.17248    14.92709    13.58760     9.44740


     Contributions from virtual alpha(+) MOs (A_.. B_.b C_b.)
     ========================================================

                   principal tensor components
          ---------------------------------------------
  vir          x           y           z          iso          energy
  132      -0.02164     7.38811     0.09219     2.48622        -0.04487
 sum:      -0.02164     7.38811     0.09219     2.48622 [ 26.3%]
 tot:      -0.17248    14.92709    13.58760     9.44740


    Virtual beta(-) contributions (A_ia B_a. C_.i) from occupied beta(-) MO = 128
    =============================================================================

                   principal tensor components
          ---------------------------------------------
  vir          x           y           z          iso          energy        energy gap
  130      -0.00033    10.29021     0.00000     3.42996        -0.14200        -0.02298
 sum:      -0.00033    10.29021     0.00000     3.42996 [ 87.6%]
 tot:       0.33454    11.48593    -0.07001     3.91682


    Virtual beta(-) contributions (A_ia B_a. C_.i) from occupied beta(-) MO = 129
    =============================================================================

                   principal tensor components
          ---------------------------------------------
  vir          x           y           z          iso          energy        energy gap
  130      -0.00472     0.00000    12.75279     4.24936        -0.14200        -0.01444
 sum:      -0.00472     0.00000    12.75279     4.24936 [ 98.3%]
 tot:       0.04024    -0.00387    12.93813     4.32483


    Virtual alpha(+) contributions from occupied beta(-)/virtual beta(-) MOs = 128/130
    ==================================================================================

                   principal tensor components
          ---------------------------------------------
  vir          x           y           z          iso          energy        denominator
  132       0.00000     6.00922     0.00000     2.00308        -0.04487         0.00276
 sum:       0.00000     6.00922     0.00000     2.00308 [ 58.4%]
 tot:      -0.00033    10.29021     0.00000     3.42996


==============================
Contributions from SO+-:Lij:SO
==============================
::

    SO+-:Lij:SO = <a+|SO|i-> <i-|L|j-> <j-|SO|a+> / [(ei-ea)*(ej-ea)]
    =================================================================


     Contributions from occupied beta(-) MOs (A_.i B_i. C_..)
     ========================================================

                   principal tensor components
          ---------------------------------------------
  occ          x           y           z          iso          energy
 sum:       0.00000     0.00000     0.00000     0.00000 [  0.0%]
 tot:      -2.05030    -3.58558    -4.60550    -3.41379


     Contributions from occupied beta(-) MOs (A_.. B_.j C_j.)
     ========================================================

                   principal tensor components
          ---------------------------------------------
  occ          x           y           z          iso          energy
 sum:       0.00000     0.00000     0.00000     0.00000 [  0.0%]
 tot:      -2.05030    -3.58558    -4.60550    -3.41379


     Contributions from virtual alpha(+) MOs (A_a. B_.. C_.a)
     ========================================================

                   principal tensor components
          ---------------------------------------------
  vir          x           y           z          iso          energy
 sum:       0.00000     0.00000     0.00000     0.00000 [  0.0%]
 tot:      -2.05030    -3.58558    -4.60550    -3.41379


==============================
Contributions from SO-+:Lij:SO
==============================
::

    SO-+:Lij:SO = <a-|SO|i+> <i+|L|j+> <j+|SO|a-> / [(ei-ea)*(ej-ea)]
    =================================================================


     Contributions from occupied alpha(+) MOs (A_.i B_i. C_..)
     =========================================================

                   principal tensor components
          ---------------------------------------------
  occ          x           y           z          iso          energy
  101       3.34542    -0.00501     0.00874     1.11638        -0.33728
  127      -0.13455    58.10902     2.13350    20.03599        -0.19360
  128       0.08347     1.20512    -7.78148    -2.16429        -0.16910
  130      -7.43284    -0.01930     0.42109    -2.34368        -0.16366
 sum:      -4.13849    59.28983    -5.21816    16.64439 [ 84.5%]
 tot:       1.37359    64.24174    -6.53521    19.69338


     Contributions from occupied alpha(+) MOs (A_.. B_.j C_j.)
     =========================================================

                   principal tensor components
          ---------------------------------------------
  occ          x           y           z          iso          energy
  127      -0.83655     0.15714   -11.02442    -3.90128        -0.19360
  130       0.01268    59.52660     0.01962    19.85297        -0.16366
 sum:      -0.82387    59.68374   -11.00480    15.95169 [ 81.0%]
 tot:       1.37359    64.24174    -6.53521    19.69338


      Contributions from virtual beta(-) MOs (A_a. B_.. C_.a)
      =======================================================

                   principal tensor components
          ---------------------------------------------
  vir          x           y           z          iso          energy
  130      -0.14162    59.08096   -11.15938    15.92665        -0.14200
  132      -1.17956     2.35477     1.99377     1.05633        -0.03947
 sum:      -1.32118    61.43572    -9.16561    16.98298 [ 86.2%]
 tot:       1.37359    64.24174    -6.53521    19.69338


    Virtual beta(-) contributions (A_ai B_i. C_.a) from occupied alpha(+) MO = 101
    ==============================================================================

                   principal tensor components
          ---------------------------------------------
  vir          x           y           z          iso          energy        energy gap
  130       3.26403    -0.00548    -0.00000     1.08618        -0.14200        -0.19528
 sum:       3.26403    -0.00548    -0.00000     1.08618 [ 97.3%]
 tot:       3.34542    -0.00501     0.00874     1.11638


    Virtual beta(-) contributions (A_ai B_i. C_.a) from occupied alpha(+) MO = 127
    ==============================================================================

                   principal tensor components
          ---------------------------------------------
  vir          x           y           z          iso          energy        energy gap
  130       0.00414    57.68583    -0.00167    19.22943        -0.14200        -0.05159
 sum:       0.00414    57.68583    -0.00167    19.22943 [ 96.0%]
 tot:      -0.13455    58.10902     2.13350    20.03599


    Virtual beta(-) contributions (A_ai B_i. C_.a) from occupied alpha(+) MO = 128
    ==============================================================================

                   principal tensor components
          ---------------------------------------------
  vir          x           y           z          iso          energy        energy gap
  130      -0.00000    -0.00033    -7.70054    -2.56696        -0.14200        -0.02710
 sum:      -0.00000    -0.00033    -7.70054    -2.56696 [118.6%]
 tot:       0.08347     1.20512    -7.78148    -2.16429


    Virtual beta(-) contributions (A_ai B_i. C_.a) from occupied alpha(+) MO = 130
    ==============================================================================

                   principal tensor components
          ---------------------------------------------
  vir          x           y           z          iso          energy        energy gap
  130      -7.40913    -0.00529    -0.00000    -2.47148        -0.14200        -0.02166
 sum:      -7.40913    -0.00529    -0.00000    -2.47148 [105.5%]
 tot:      -7.43284    -0.01930     0.42109    -2.34368


    Occupied alpha(+) contributions from occupied alpha(+)/virtual beta(-) MOs = 127/130
    ====================================================================================

                   principal tensor components
          ---------------------------------------------
  occ          x           y           z          iso          energy        energy gap
  130       0.00001    57.70175     0.00000    19.23392        -0.16366         0.00112
 sum:       0.00001    57.70175     0.00000    19.23392 [100.0%]
 tot:       0.00414    57.68583    -0.00167    19.22943


    Occupied alpha(+) contributions from occupied alpha(+)/virtual beta(-) MOs = 128/130
    ====================================================================================

                   principal tensor components
          ---------------------------------------------
  occ          x           y           z          iso          energy        energy gap
  127      -0.00000     0.00000    -7.43490    -2.47830        -0.19360         0.00140
 sum:      -0.00000     0.00000    -7.43490    -2.47830 [ 96.5%]
 tot:      -0.00000    -0.00033    -7.70054    -2.56696


    Occupied alpha(+) contributions from occupied alpha(+)/virtual beta(-) MOs = 130/130
    ====================================================================================

                   principal tensor components
          ---------------------------------------------
  occ          x           y           z          iso          energy        energy gap
  128      -7.97055    -0.00000     0.00000    -2.65685        -0.16910         0.00059
 sum:      -7.97055    -0.00000     0.00000    -2.65685 [107.5%]
 tot:      -7.40913    -0.00529    -0.00000    -2.47148


==============================
Contributions from SO+-:Lab:SO
==============================
::

    SO+-:Lab:SO = <i+|SO|a-> <a-|L|b-> <b-|SO|i+> / [(ei-ea)*(ei-eb)]
    =================================================================


     Contributions from occupied alpha(+) MOs (A_i. B_.. C_.i)
     =========================================================

                   principal tensor components
          ---------------------------------------------
  occ          x           y           z          iso          energy
 sum:       0.00000     0.00000     0.00000     0.00000 [  0.0%]
 tot:      -3.56916    -2.57744    -5.34947    -3.83203


      Contributions from virtual beta(-) MOs (A_.a B_a. C_..)
      =======================================================

                   principal tensor components
          ---------------------------------------------
  vir          x           y           z          iso          energy
  130      -0.09715     0.15817    -3.07853    -1.00584        -0.14200
 sum:      -0.09715     0.15817    -3.07853    -1.00584 [ 26.2%]
 tot:      -3.56916    -2.57744    -5.34947    -3.83203


      Contributions from virtual beta(-) MOs (A_.. B_.b C_b.)
      =======================================================

                   principal tensor components
          ---------------------------------------------
  vir          x           y           z          iso          energy
  132      -0.46805     0.34234    -3.16373    -1.09648        -0.03947
 sum:      -0.46805     0.34234    -3.16373    -1.09648 [ 28.6%]
 tot:      -3.56916    -2.57744    -5.34947    -3.83203


==============================
Contributions from SO-+:Lab:SO
==============================
::

    SO-+:Lab:SO = <i-|SO|a+> <a+|L|b+> <b+|SO|i-> / [(ei-ea)*(ei-eb)]
    =================================================================


     Contributions from occupied beta(-) MOs (A_i. B_.. C_.i)
     ========================================================

                   principal tensor components
          ---------------------------------------------
  occ          x           y           z          iso          energy
 sum:       0.00000     0.00000     0.00000     0.00000 [  0.0%]
 tot:       3.14658     2.81578     2.57363     2.84533


     Contributions from virtual alpha(+) MOs (A_.a B_a. C_..)
     ========================================================

                   principal tensor components
          ---------------------------------------------
  vir          x           y           z          iso          energy
 sum:       0.00000     0.00000     0.00000     0.00000 [  0.0%]
 tot:       3.14658     2.81578     2.57363     2.84533


     Contributions from virtual alpha(+) MOs (A_.. B_.b C_b.)
     ========================================================

                   principal tensor components
          ---------------------------------------------
  vir          x           y           z          iso          energy
 sum:       0.00000     0.00000     0.00000     0.00000 [  0.0%]
 tot:       3.14658     2.81578     2.57363     2.84533


 ***************************************************
 * Well, here we are. How does it look for you ??? *
 ***************************************************

 Total user time: 24m 53.2s


##############################################################################
                              Finalization info
##############################################################################

 Memory peak for process    0 is            56.445 MB


 Final time:
   2022 March  8  18:48:39
 

 Normal termination of ReSpect program


real	24m53.241s
user	41m31.728s
sys	0m28.267s
