# Supplementary material for: Quadratic Spin–Orbit Mechanism of the Electronic g-Tensor
Source: J Chem Theory Comput. 2023 Mar 10;19(6):1765–76. doi: 10.1021/acs.jctc.2c01213 (PMC10061661; doi:10.1021/acs.jctc.2c01213)
Supplement: Supplementary file 2 — ct2c01213_si_002.zip [file ct2c01213_si_002.zip › respect_input/06.rh-cl/pt-pbe-dz/RS-ks.inp]

#EPR input

scf:
    method: ks/pbe

    geometry:
      Rh 0.000000 -0.000000 0.000000
      Cl -0.028916 -2.309747 0.001043
      P 0.060389 0.277994 2.326202
      N 0.024338 1.977117 -0.000875
      C 1.624151 -0.305082 3.194058
      C 2.746581 -0.082215 2.176392
      H 2.610708 -0.708427 1.293414
      H 3.703707 -0.340665 2.640305
      H 2.797632 0.960586 1.855032
      C 1.546433 -1.794218 3.520646
      H 1.226680 -2.381136 2.657455
      H 0.870149 -1.995057 4.352543
      H 2.540332 -2.142797 3.818143
      C 1.949446 0.496904 4.452331
      H 2.892458 0.129288 4.869176
      H 1.189692 0.399336 5.226602
      H 2.081115 1.556869 4.229600
      C -1.509670 -0.167323 3.264850
      C -1.819867 -1.656968 3.120722
      H -1.817337 -1.968864 2.076061
      H -2.813576 -1.848464 3.537860
      H -1.111843 -2.286395 3.657419
      C -2.626268 0.618450 2.571497
      H -2.495738 1.695794 2.679822
      H -3.583841 0.340760 3.021766
      H -2.672650 0.386181 1.505182
      C 0.141142 2.069739 2.378143
      H 0.190276 2.657799 3.284899
      C 0.098412 2.675149 1.177515
      H 0.120645 3.762058 1.095110
      C -1.471284 0.218329 4.740247
      H -0.773469 -0.398948 5.306930
      H -2.464806 0.065172 5.173712
      H -1.207943 1.267723 4.888144
      P -0.053529 0.277340 -2.326451
      C -1.631173 -0.267828 -3.193819
      C -2.747782 -0.016438 -2.176396
      H -2.627389 -0.644993 -1.292838
      H -3.710982 -0.251654 -2.640102
      H -2.773131 1.027600 -1.855997
      C -1.590160 -1.758728 -3.519031
      H -1.284983 -2.352551 -2.655285
      H -0.919010 -1.976936 -4.350711
      H -2.592338 -2.082987 -3.816252
      C -1.936595 0.540769 -4.452843
      H -2.888370 0.196113 -4.869385
      H -1.179463 0.423800 -5.226994
      H -2.042113 1.603860 -4.231093
      C 1.505081 -0.207322 -3.264691
      C 1.778437 -1.704050 -3.119374
      H 1.768223 -2.014960 -2.074467
      H 2.767118 -1.920333 -3.536348
      H 1.055099 -2.316245 -3.655582
      C 2.640718 0.551219 -2.571932
      H 2.536806 1.631367 -2.681124
      H 3.591153 0.249626 -3.021947
      H 2.681341 0.318730 -1.505429
      C -0.090151 2.070481 -2.379976
      H -0.124793 2.658771 -3.287253
      C -0.032530 2.675717 -1.179882
      H -0.027995 3.762917 -1.098440
      C 1.476234 0.177987 -4.740395
      H 0.763402 -0.422334 -5.306607
      H 2.465678 0.000014 -5.173714
      H 1.238869 1.233441 -4.889134
 
    geo-units:     angstrom
    initmo:        atomic
    nc-model:      gauss #nuclear charge model point/gauss
    charge:        0
    multiplicity:  2

    dmixing:       1.0D0
    diis:          on 
    maxiterations: 60
    convergence:   1.0e-6

    basis:
        Rh: dyall-vdz
        P: uiglo-ii
        Cl: uiglo-ii
        N: uiglo-ii
        C: uiglo-ii
        H: uiglo-ii

    mo-analysis: mulliken
