# Supplementary material for: Quadratic Spin–Orbit Mechanism of the Electronic g-Tensor
Source: J Chem Theory Comput. 2023 Mar 10;19(6):1765–76. doi: 10.1021/acs.jctc.2c01213 (PMC10061661; doi:10.1021/acs.jctc.2c01213)
Supplement: Supplementary file 2 — ct2c01213_si_002.zip [file ct2c01213_si_002.zip › respect_input/06.rh-cl/pt-pbe-dz/RS-ks.out_scf]

##############################################################################
                              Environment setting
##############################################################################

 Job setting:
    
    Call arguments   are    --scratch=/scratch/project/open-22-8/pikulove/1069628.infra-pbs --nt=128 --scf --inp=RS-ks 
    Input file name   is   RS-ks.inp
    Binary  directory is   /home/pikulove/ReSpect_5.2.0-beta.11+Jun21_OMP_intel-19.0_glibc-2.27+PT3
    Work    directory is   /mnt/proj1/open-22-8/pikulove/gtensor/220308_rh-cl_rs_PT3pbedz/
    Scratch directory is   /scratch/project/open-22-8/pikulove/1069628.infra-pbs/tmp115396.nNYn_b.pikulove
    Machine name      is   cn381.karolina.it4i.cz
    OMP stack memory size  2048m
    OMP parallel job with  128 threads
    Output  file will be   /mnt/proj1/open-22-8/pikulove/gtensor/220308_rh-cl_rs_PT3pbedz/RS-ks.out_scf


 System setting:

    core file size          (blocks, -c) 0
    data seg size           (kbytes, -d) unlimited
    scheduling priority             (-e) 0
    file size               (blocks, -f) unlimited
    pending signals                 (-i) 1028131
    max locked memory       (kbytes, -l) unlimited
    max memory size         (kbytes, -m) unlimited
    open files                      (-n) 1048576
    pipe size            (512 bytes, -p) 8
    POSIX message queues     (bytes, -q) 819200
    real-time priority              (-r) 0
    stack size              (kbytes, -s) unlimited
    cpu time               (seconds, -t) unlimited
    max user processes              (-u) 1028131
    virtual memory          (kbytes, -v) unlimited
    file locks                      (-x) unlimited
    omp_thread_limit:
    omp_stacksize:2048m
    

##############################################################################
                               Program ReSpect
##############################################################################
::

 Version:       5.2.0 (2021)
 Released:      beta (in testing period)

 Branch:        release-beta
 Commit hash:   d27e2aa1b
 Commit author: Stano
 Commit date:   Mon May 17 16:05:02 2021 +0200

 Webpage:       http://www.respectprogram.org 
 Copyright:     ReSpect is distributed as proprietary software at no cost
                and is currently available as OpenMP parallel static binaries
                for Linux OS and x86_64 architecture at the program webpage.
                The program is limited to non-commercial, academic, and non-profit
                private use and its further copy and redistribution is not permitted.
                The specific terms of use are available at:
                http://www.respectprogram.org/download.html.
                The program is distributed AS IS in a hope it becomes useful.
                The experimental nature of the program means that authors accept
                no responsibility for the correctness of results nor fitness for
                a particular purpose.

 Reference(s):  If results obtained with ReSpect are published in the scientific
                literature or publicly accessible reports, the users shall reference
                the program as:

                ReSpect: Relativistic Spectroscopy DFT Program Package
                M. Repisky, S. Komorovsky, M. Kadek, L. Konecny, U. Ekstrom,
                E. Malkin, M. Kaupp, K. Ruud, O. L. Malkina, and V. G. Malkin,
                J. Chem. Phys. 152, 184101 (2020) [DOI: https://doi.org/10.1063/5.0005094]
                Version: 5.2.0 (2021), Program webpage: http://www.respectprogram.org

                Using specific theoretical methods included in ReSpect may require citing
                additional articles, as described in this output file as "REQUIRED REFERENCES".


 -------
 Authors
 -------
 Repisky Michal
 Komorovsky Stanislav


 --------
 Founders
 --------
 Ruud Kenneth
 Kaupp Martin
 Malkina Olga L.
 Malkin Vladimir G.


 ------------
 Contributors
 ------------
 Bast Radovan         - AutoCMake library
 Di Remigio Roberto   - PCMSolver library
 Ekstrom Ulf          - XCFun library
 Joosten Marc         - NQCC/EFG library
 Kadek Marius         - real-time TDDFT library
                      - solid-state pSCF library
 Knecht Stefan        - pilot MPI parallelization
 Konecny Lukas        - real-time TDDFT (RT-TDDFT) library
                      - damped-response TDDFT (DR-TDDFT) library
 Malkin Elena         - one-component molecular properties
                      - finite size nucleus and magnetic moment models
 Malkin-Ondik Irina   - Douglas-Kroll-Hess (DKH) Hamiltonians


##############################################################################
                    Configuration, build, and runtime info
##############################################################################
::

 -----------------------------------
 Configuration and build information
 -----------------------------------

 Who compiled           | uachstno
 Compiled on server     | fred
 Operating system       | Linux-4.15.0-143-generic
 CMake version          | 3.10.2
 CMake generator        | Unix Makefiles
 CMake build type       | release
 Configuration time     | 2021-06-02 13:31:48.272544
 Python version         | 2.7.1
 Fortran compiler       | /opt/intel/compilers_and_libraries_2019.0.117/linux/bin/intel64/ifort
 Fortran compiler flags |  -w -fpp -assume byterecl -static -static-libgcc -static-intel -qopenmp -O2 -xW -ip
 C compiler             | /opt/intel/compilers_and_libraries_2019.0.117/linux/bin/intel64/icc
 C compiler flags       |  -g -wd981 -wd279 -wd383 -wd1572 -wd1777 -restrict -DRESTRICT=restrict -qopenmp -O2 -ip
 C++ compiler           | /opt/intel/compilers_and_libraries_2019.0.117/linux/bin/intel64/icpc
 C++ compiler flags     |  -Wno-unknown-pragmas -fno-exceptions -qopenmp -O3
 Static linking         | True
 MPI parallelization    | False
 OMP parallelization    | True
 Math libraries         | -Wl,--start-group;/opt/intel/compilers_and_libraries_2019.0.117/linux/mkl/lib/intel64/libmkl_lapack95_lp64.a;/opt/intel/compilers_and_libraries_2019.0.117/linux/mkl/lib/intel64/libmkl_intel_lp64.a;-qopenmp;-Wl,--end-group;-Wl,--start-group;/opt/intel/compilers_and_libraries_2019.0.117/linux/mkl/lib/intel64/libmkl_intel_lp64.a;/opt/intel/compilers_and_libraries_2019.0.117/linux/mkl/lib/intel64/libmkl_intel_thread.a;/opt/intel/compilers_and_libraries_2019.0.117/linux/mkl/lib/intel64/libmkl_core.a;/usr/lib/x86_64-linux-gnu/libpthread.a;/usr/lib/x86_64-linux-gnu/libm.a;-qopenmp;-Wl,--end-group;-ldl
 Explicit libraries     | unknown


 ------------
 Runtime info
 ------------

 Parallelization model: OpenMP
   Master process has 128 threads of total 128

 Initial time:
   2022 March  8  18:16:23
 


##############################################################################
                            Input processing info
##############################################################################
::

 ----------
 Input file
 ----------

 scf:
     method: ks/pbe
 
     geometry:
       Rh 0.000000 -0.000000 0.000000
       Cl -0.028916 -2.309747 0.001043
       P 0.060389 0.277994 2.326202
       N 0.024338 1.977117 -0.000875
       C 1.624151 -0.305082 3.194058
       C 2.746581 -0.082215 2.176392
       H 2.610708 -0.708427 1.293414
       H 3.703707 -0.340665 2.640305
       H 2.797632 0.960586 1.855032
       C 1.546433 -1.794218 3.520646
       H 1.226680 -2.381136 2.657455
       H 0.870149 -1.995057 4.352543
       H 2.540332 -2.142797 3.818143
       C 1.949446 0.496904 4.452331
       H 2.892458 0.129288 4.869176
       H 1.189692 0.399336 5.226602
       H 2.081115 1.556869 4.229600
       C -1.509670 -0.167323 3.264850
       C -1.819867 -1.656968 3.120722
       H -1.817337 -1.968864 2.076061
       H -2.813576 -1.848464 3.537860
       H -1.111843 -2.286395 3.657419
       C -2.626268 0.618450 2.571497
       H -2.495738 1.695794 2.679822
       H -3.583841 0.340760 3.021766
       H -2.672650 0.386181 1.505182
       C 0.141142 2.069739 2.378143
       H 0.190276 2.657799 3.284899
       C 0.098412 2.675149 1.177515
       H 0.120645 3.762058 1.095110
       C -1.471284 0.218329 4.740247
       H -0.773469 -0.398948 5.306930
       H -2.464806 0.065172 5.173712
       H -1.207943 1.267723 4.888144
       P -0.053529 0.277340 -2.326451
       C -1.631173 -0.267828 -3.193819
       C -2.747782 -0.016438 -2.176396
       H -2.627389 -0.644993 -1.292838
       H -3.710982 -0.251654 -2.640102
       H -2.773131 1.027600 -1.855997
       C -1.590160 -1.758728 -3.519031
       H -1.284983 -2.352551 -2.655285
       H -0.919010 -1.976936 -4.350711
       H -2.592338 -2.082987 -3.816252
       C -1.936595 0.540769 -4.452843
       H -2.888370 0.196113 -4.869385
       H -1.179463 0.423800 -5.226994
       H -2.042113 1.603860 -4.231093
       C 1.505081 -0.207322 -3.264691
       C 1.778437 -1.704050 -3.119374
       H 1.768223 -2.014960 -2.074467
       H 2.767118 -1.920333 -3.536348
       H 1.055099 -2.316245 -3.655582
       C 2.640718 0.551219 -2.571932
       H 2.536806 1.631367 -2.681124
       H 3.591153 0.249626 -3.021947
       H 2.681341 0.318730 -1.505429
       C -0.090151 2.070481 -2.379976
       H -0.124793 2.658771 -3.287253
       C -0.032530 2.675717 -1.179882
       H -0.027995 3.762917 -1.098440
       C 1.476234 0.177987 -4.740395
       H 0.763402 -0.422334 -5.306607
       H 2.465678 0.000014 -5.173714
       H 1.238869 1.233441 -4.889134
 
     geo-units:     angstrom
     initmo:        atomic
     nc-model:      gauss #nuclear charge model point/gauss
     charge:        0
     multiplicity:  2
 
     dmixing:       1.0D0
     diis:          on
     maxiterations: 60
     convergence:   1.0e-6
 
     basis:
         Rh: dyall-vdz
         P: uiglo-ii
         Cl: uiglo-ii
         N: uiglo-ii
         C: uiglo-ii
         H: uiglo-ii
 
     mo-analysis: mulliken


 ----------------
 Input processing
 ----------------

 ... method: one-component Kohn-Sham (KS)

 ... GGA XC functional: PBE

 ... geometry processing (xyz format)

     Rh 0.000000 -0.000000 0.000000
     Cl -0.028916 -2.309747 0.001043
     P 0.060389 0.277994 2.326202
     N 0.024338 1.977117 -0.000875
     C 1.624151 -0.305082 3.194058
     C 2.746581 -0.082215 2.176392
     H 2.610708 -0.708427 1.293414
     H 3.703707 -0.340665 2.640305
     H 2.797632 0.960586 1.855032
     C 1.546433 -1.794218 3.520646
     H 1.226680 -2.381136 2.657455
     H 0.870149 -1.995057 4.352543
     H 2.540332 -2.142797 3.818143
     C 1.949446 0.496904 4.452331
     H 2.892458 0.129288 4.869176
     H 1.189692 0.399336 5.226602
     H 2.081115 1.556869 4.229600
     C -1.509670 -0.167323 3.264850
     C -1.819867 -1.656968 3.120722
     H -1.817337 -1.968864 2.076061
     H -2.813576 -1.848464 3.537860
     H -1.111843 -2.286395 3.657419
     C -2.626268 0.618450 2.571497
     H -2.495738 1.695794 2.679822
     H -3.583841 0.340760 3.021766
     H -2.672650 0.386181 1.505182
     C 0.141142 2.069739 2.378143
     H 0.190276 2.657799 3.284899
     C 0.098412 2.675149 1.177515
     H 0.120645 3.762058 1.095110
     C -1.471284 0.218329 4.740247
     H -0.773469 -0.398948 5.306930
     H -2.464806 0.065172 5.173712
     H -1.207943 1.267723 4.888144
     P -0.053529 0.277340 -2.326451
     C -1.631173 -0.267828 -3.193819
     C -2.747782 -0.016438 -2.176396
     H -2.627389 -0.644993 -1.292838
     H -3.710982 -0.251654 -2.640102
     H -2.773131 1.027600 -1.855997
     C -1.590160 -1.758728 -3.519031
     H -1.284983 -2.352551 -2.655285
     H -0.919010 -1.976936 -4.350711
     H -2.592338 -2.082987 -3.816252
     C -1.936595 0.540769 -4.452843
     H -2.888370 0.196113 -4.869385
     H -1.179463 0.423800 -5.226994
     H -2.042113 1.603860 -4.231093
     C 1.505081 -0.207322 -3.264691
     C 1.778437 -1.704050 -3.119374
     H 1.768223 -2.014960 -2.074467
     H 2.767118 -1.920333 -3.536348
     H 1.055099 -2.316245 -3.655582
     C 2.640718 0.551219 -2.571932
     H 2.536806 1.631367 -2.681124
     H 3.591153 0.249626 -3.021947
     H 2.681341 0.318730 -1.505429
     C -0.090151 2.070481 -2.379976
     H -0.124793 2.658771 -3.287253
     C -0.032530 2.675717 -1.179882
     H -0.027995 3.762917 -1.098440
     C 1.476234 0.177987 -4.740395
     H 0.763402 -0.422334 -5.306607
     H 2.465678 0.000014 -5.173714
     H 1.238869 1.233441 -4.889134
 
 ... geometry defined in units: angstrom

 ... MO init: superposition of atomic densities
 
 ... nuclear charge distribution model: gaussian

 ... charge of the system:   0

 ... multiplicity of the system:  2   (doublet)

 ... density mixing parameter:  1.000

 ... DIIS scheme turned on

 ... maximum number of scf iterations:   60

 ... scf convergence criteria:  1.00E-06

 ... orbital basis required

     Rh: dyall-vdz
     P: uiglo-ii
     Cl: uiglo-ii
     N: uiglo-ii
     C: uiglo-ii
     H: uiglo-ii
 
 ... perform Mulliken population analysis


##############################################################################
                             REQUIRED REFERENCES
##############################################################################

 XCFun: a library of DFT exchange-correlation functionals

 [1] U. Ekström, et al., J. Chem. Theory Comput. 6, 1971-1980 (2010)
     [DOI: https://doi.org/10.1021/ct100117s]


##############################################################################
                              Molecular DFT grid
##############################################################################


DFT grid generator
------------------
::

 Becke atomic partitioning scheme
 Lebedev angular quadrature (adaptive size) 
 Adaptive angular distribution limit     = 11
 Adaptive angular distribution threshold =   1.0E-05
 Rotational invariance of grid points: rotation wrt. standard orientation
 Gauss-Chebyshev(I) radial quadrature
 Radial grid points mapping:  Koester
 Radial grid points shift:    False
 Grid file:                   fort.11

 Centre of nuclear charge (in A):  0.262D-03  0.231D-01 -0.127D-04
 NCMT eigenvalues:     0.3646681D+04  0.8506222D+04  0.8920403D+04  (n)

 Standard molecular orientation (in A):
 -0.2623050193D-03 -0.2311050579D-01  0.1267953668D-04
 -0.2917830502D-01 -0.2332857506D+01  0.1055679537D-02
  0.6012669498D-01  0.2548834942D+00  0.2326214680D+01
  0.2407569498D-01  0.1954006494D+01 -0.8623204633D-03
  0.1623888695D+01 -0.3281925058D+00  0.3194070680D+01
  0.2746318695D+01 -0.1053255058D+00  0.2176404680D+01
  0.2610445695D+01 -0.7315375058D+00  0.1293426680D+01
  0.3703444695D+01 -0.3637755058D+00  0.2640317680D+01
  0.2797369695D+01  0.9374754942D+00  0.1855044680D+01
  0.1546170695D+01 -0.1817328506D+01  0.3520658680D+01
  0.1226417695D+01 -0.2404246506D+01  0.2657467680D+01
  0.8698866950D+00 -0.2018167506D+01  0.4352555680D+01
  0.2540069695D+01 -0.2165907506D+01  0.3818155680D+01
  0.1949183695D+01  0.4737934942D+00  0.4452343680D+01
  0.2892195695D+01  0.1061774942D+00  0.4869188680D+01
  0.1189429695D+01  0.3762254942D+00  0.5226614680D+01
  0.2080852695D+01  0.1533758494D+01  0.4229612680D+01
 -0.1509932305D+01 -0.1904335058D+00  0.3264862680D+01
 -0.1820129305D+01 -0.1680078506D+01  0.3120734680D+01
 -0.1817599305D+01 -0.1991974506D+01  0.2076073680D+01
 -0.2813838305D+01 -0.1871574506D+01  0.3537872680D+01
 -0.1112105305D+01 -0.2309505506D+01  0.3657431680D+01
 -0.2626530305D+01  0.5953394942D+00  0.2571509680D+01
 -0.2496000305D+01  0.1672683494D+01  0.2679834680D+01
 -0.3584103305D+01  0.3176494942D+00  0.3021778680D+01
 -0.2672912305D+01  0.3630704942D+00  0.1505194680D+01
  0.1408796950D+00  0.2046628494D+01  0.2378155680D+01
  0.1900136950D+00  0.2634688494D+01  0.3284911680D+01
  0.9814969498D-01  0.2652038494D+01  0.1177527680D+01
  0.1203826950D+00  0.3738947494D+01  0.1095122680D+01
 -0.1471546305D+01  0.1952184942D+00  0.4740259680D+01
 -0.7737313050D+00 -0.4220585058D+00  0.5306942680D+01
 -0.2465068305D+01  0.4206149421D-01  0.5173724680D+01
 -0.1208205305D+01  0.1244612494D+01  0.4888156680D+01
 -0.5379130502D-01  0.2542294942D+00 -0.2326438320D+01
 -0.1631435305D+01 -0.2909385058D+00 -0.3193806320D+01
 -0.2748044305D+01 -0.3954850579D-01 -0.2176383320D+01
 -0.2627651305D+01 -0.6681035058D+00 -0.1292825320D+01
 -0.3711244305D+01 -0.2747645058D+00 -0.2640089320D+01
 -0.2773393305D+01  0.1004489494D+01 -0.1855984320D+01
 -0.1590422305D+01 -0.1781838506D+01 -0.3519018320D+01
 -0.1285245305D+01 -0.2375661506D+01 -0.2655272320D+01
 -0.9192723050D+00 -0.2000046506D+01 -0.4350698320D+01
 -0.2592600305D+01 -0.2106097506D+01 -0.3816239320D+01
 -0.1936857305D+01  0.5176584942D+00 -0.4452830320D+01
 -0.2888632305D+01  0.1730024942D+00 -0.4869372320D+01
 -0.1179725305D+01  0.4006894942D+00 -0.5226981320D+01
 -0.2042375305D+01  0.1580749494D+01 -0.4231080320D+01
  0.1504818695D+01 -0.2304325058D+00 -0.3264678320D+01
  0.1778174695D+01 -0.1727160506D+01 -0.3119361320D+01
  0.1767960695D+01 -0.2038070506D+01 -0.2074454320D+01
  0.2766855695D+01 -0.1943443506D+01 -0.3536335320D+01
  0.1054836695D+01 -0.2339355506D+01 -0.3655569320D+01
  0.2640455695D+01  0.5281084942D+00 -0.2571919320D+01
  0.2536543695D+01  0.1608256494D+01 -0.2681111320D+01
  0.3590890695D+01  0.2265154942D+00 -0.3021934320D+01
  0.2681078695D+01  0.2956194942D+00 -0.1505416320D+01
 -0.9041330502D-01  0.2047370494D+01 -0.2379963320D+01
 -0.1250553050D+00  0.2635660494D+01 -0.3287240320D+01
 -0.3279230502D-01  0.2652606494D+01 -0.1179869320D+01
 -0.2825730502D-01  0.3739806494D+01 -0.1098427320D+01
  0.1475971695D+01  0.1548764942D+00 -0.4740382320D+01
  0.7631396950D+00 -0.4454445058D+00 -0.5306594320D+01
  0.2465415695D+01 -0.2309650579D-01 -0.5173701320D+01
  0.1238606695D+01  0.1210330494D+01 -0.4889121320D+01

 Rotationally invariant molecular orientation (in A):
  0.0000000000D+00  0.0000000000D+00  0.0000000000D+00
 -0.2308545138D+01  0.2912176323D-01  0.7442914089D-01
  0.3049875962D+00  0.2322639325D+01 -0.6687578745D-01
  0.1976096592D+01 -0.2491001900D-01 -0.6329681596D-01
 -0.2982132723D+00  0.3197206909D+01 -0.1619223527D+01
 -0.1098931032D+00  0.2176684027D+01 -0.2745381355D+01
 -0.7439853149D+00  0.1301409392D+01 -0.2596806557D+01
 -0.3815044635D+00  0.2643513581D+01 -0.3697431401D+01
  0.9277182006D+00  0.1842663220D+01 -0.2816832475D+01
 -0.1781450767D+01  0.3541885472D+01 -0.1512316758D+01
 -0.2372394625D+01  0.2685955372D+01 -0.1180680750D+01
 -0.1958799672D+01  0.4376296587D+01 -0.8325709027D+00
 -0.2145913414D+01  0.3843399450D+01 -0.2499283478D+01
  0.5124311047D+00  0.4445574740D+01 -0.1960812132D+01
  0.1313894389D+00  0.4866669404D+01 -0.2896578899D+01
  0.4392707832D+00  0.5221125545D+01 -0.1199622435D+01
  0.1566810855D+01  0.4209950993D+01 -0.2113247091D+01
 -0.9785948060D-01  0.3266942798D+01  0.1511242632D+01
 -0.1582741582D+01  0.3140992578D+01  0.1850799654D+01
 -0.1907294274D+01  0.2100199100D+01  0.1854874872D+01
 -0.1749531577D+01  0.3560624932D+01  0.2847906565D+01
 -0.2219436185D+01  0.3685159235D+01  0.1155082302D+01
  0.7012896992D+00  0.2564312743D+01  0.2612442104D+01
  0.1777087877D+01  0.2659509534D+01  0.2460658270D+01
  0.4480189961D+00  0.3018114077D+01  0.3575104173D+01
  0.4570437301D+00  0.1500908795D+01  0.2663860068D+01
  0.2095291474D+01  0.2352783226D+01 -0.1829465909D+00
  0.2693240506D+01  0.3252315066D+01 -0.2440577903D+00
  0.2686796325D+01  0.1144894171D+01 -0.1516295400D+00
  0.3771974646D+01  0.1049280345D+01 -0.1952422895D+00
  0.3048554673D+00  0.4737535867D+01  0.1464616957D+01
 -0.3191268933D+00  0.5311540667D+01  0.7788540277D+00
  0.1765888471D+00  0.5173027999D+01  0.2460774181D+01
  0.1350573975D+01  0.4872615022D+01  0.1180581401D+01
  0.2500592800D+00 -0.2329639303D+01  0.4907301415D-01
 -0.2744018201D+00 -0.3190003277D+01  0.1637534651D+01
  0.1129017577D-01 -0.2175488741D+01  0.2748526322D+01
 -0.6087360454D+00 -0.1284380402D+01  0.2640156516D+01
 -0.2105098759D+00 -0.2636109995D+01  0.3716377994D+01
  0.1059440117D+01 -0.1867797799D+01  0.2753154588D+01
 -0.1769661189D+01 -0.3497078737D+01  0.1626054049D+01
 -0.2358847732D+01 -0.2626239835D+01  0.1332260356D+01
 -0.2011143108D+01 -0.4326178672D+01  0.9596994473D+00
 -0.2077689618D+01 -0.3790137292D+01  0.2634557959D+01
  0.5247041759D+00 -0.4458701327D+01  0.1927513967D+01
  0.1938412057D+00 -0.4870834185D+01  0.2886078962D+01
  0.3834381534D+00 -0.5231524096D+01  0.1173173685D+01
  0.1592283868D+01 -0.4249867721D+01  0.2011963424D+01
 -0.2765926942D+00 -0.3262229393D+01 -0.1499271297D+01
 -0.1776542348D+01 -0.3098786008D+01 -0.1743141211D+01
 -0.2074474238D+01 -0.2050175321D+01 -0.1727260114D+01
 -0.2017320931D+01 -0.3513297153D+01 -0.2727184887D+01
 -0.2380829079D+01 -0.3627369753D+01 -0.1007643849D+01
  0.4677756116D+00 -0.2578966956D+01 -0.2649940295D+01
  0.1548355824D+01 -0.2701258532D+01 -0.2567287568D+01
  0.1420623995D+00 -0.3025472178D+01 -0.3594049673D+01
  0.2475039789D+00 -0.1509725123D+01 -0.2686441267D+01
  0.2042791209D+01 -0.2404947226D+01  0.5037313597D-01
  0.2620584823D+01 -0.3319300484D+01  0.7381252434D-01
  0.2661307788D+01 -0.1212309507D+01 -0.1969052934D-01
  0.3749116279D+01 -0.1144088454D+01 -0.4568629449D-01
  0.9125491554D-01 -0.4742501738D+01 -0.1477376307D+01
 -0.5017325718D+00 -0.5301233676D+01 -0.7526037538D+00
 -0.1114375354D+00 -0.5173822454D+01 -0.2462930661D+01
  0.1149297870D+01 -0.4904010707D+01 -0.1260792515D+01

 Atom   1 has   13164 grid points ( 0)
 Atom   2 has    9840 grid points ( 1)
 Atom   3 has   10488 grid points ( 2)
 Atom   4 has    9764 grid points ( 3)
 Atom   5 has    9560 grid points ( 4)
 Atom   6 has    9860 grid points ( 5)
 Atom   7 has    8624 grid points ( 6)
 Atom   8 has    8684 grid points ( 7)
 Atom   9 has    8684 grid points ( 8)
 Atom  10 has    9848 grid points ( 9)
 Atom  11 has    8636 grid points (10)
 Atom  12 has    8684 grid points (11)
 Atom  13 has    8672 grid points (12)
 Atom  14 has    9932 grid points (13)
 Atom  15 has    8708 grid points (14)
 Atom  16 has    8612 grid points (15)
 Atom  17 has    8636 grid points (16)
 Atom  18 has    9560 grid points (17)
 Atom  19 has    9980 grid points (18)
 Atom  20 has    8536 grid points (19)
 Atom  21 has    8672 grid points (20)
 Atom  22 has    8208 grid points (21)
 Atom  23 has    9836 grid points (22)
 Atom  24 has    8420 grid points (23)
 Atom  25 has    8684 grid points (24)
 Atom  26 has    8608 grid points (25)
 Atom  27 has    9860 grid points (26)
 Atom  28 has    8732 grid points (27)
 Atom  29 has    9980 grid points (28)
 Atom  30 has    8532 grid points (29)
 Atom  31 has   10040 grid points (30)
 Atom  32 has    8244 grid points (31)
 Atom  33 has    8696 grid points (32)
 Atom  34 has    8624 grid points (33)
 Atom  35 has   10488 grid points (34)
 Atom  36 has    9560 grid points (35)
 Atom  37 has    9860 grid points (36)
 Atom  38 has    8636 grid points (37)
 Atom  39 has    8684 grid points (38)
 Atom  40 has    8528 grid points (39)
 Atom  41 has   10004 grid points (40)
 Atom  42 has    8636 grid points (41)
 Atom  43 has    8684 grid points (42)
 Atom  44 has    8672 grid points (43)
 Atom  45 has    9896 grid points (44)
 Atom  46 has    8696 grid points (45)
 Atom  47 has    8612 grid points (46)
 Atom  48 has    8480 grid points (47)
 Atom  49 has    9596 grid points (48)
 Atom  50 has    9944 grid points (49)
 Atom  51 has    8536 grid points (50)
 Atom  52 has    8660 grid points (51)
 Atom  53 has    8208 grid points (52)
 Atom  54 has    9836 grid points (53)
 Atom  55 has    8412 grid points (54)
 Atom  56 has    8696 grid points (55)
 Atom  57 has    8608 grid points (56)
 Atom  58 has    9860 grid points (57)
 Atom  59 has    8732 grid points (58)
 Atom  60 has    9980 grid points (59)
 Atom  61 has    8532 grid points (60)
 Atom  62 has   10076 grid points (61)
 Atom  63 has    8256 grid points (62)
 Atom  64 has    8684 grid points (63)
 Atom  65 has    8628 grid points (64)
 Total         594288 grid points (generated in    0.9 seconds)
 


##############################################################################
                    Atomic, molecular, and basis sets info
##############################################################################


Atomic and Nuclear Constants
----------------------------
::

 The data used in this calculation (unless changed from input) are from
 the CODATA recommended values of the fundamental physical constants 2010
 (online at http://physics.nist.gov/constants) and from the 2006 compilation
 of the Particle Data Group (online at http://pdg.lbl.gov).
 All values are in the SI-based atomic units unless stated otherwise.

 Inverse fine-structure constant =   137.035999074000
 Bohr radius [A]                 =     0.529177210920
 Hartree energy [eV]             =    27.211385050000
 Electric dipole moment [Debye]  =     2.541746363608

 atom    label     Z    isotop    atomic mass       spin         g-value 
 ----------------------------------------------------------------------- 
  Rh       1      45     103      102.905504      0.500000     -1.768000
  Cl       2      17      35       34.968853      1.500000      0.547916
  P        3      15      31       30.973762      0.500000      2.263200
  N        4       7      14       14.003074      1.000000      0.403761
  C        5       6      12       12.000000      0.000000      0.000000
  C        6       6      12       12.000000      0.000000      0.000000
  H        7       1       1        1.007825      0.500000      5.585695
  H        8       1       1        1.007825      0.500000      5.585695
  H        9       1       1        1.007825      0.500000      5.585695
  C       10       6      12       12.000000      0.000000      0.000000
  H       11       1       1        1.007825      0.500000      5.585695
  H       12       1       1        1.007825      0.500000      5.585695
  H       13       1       1        1.007825      0.500000      5.585695
  C       14       6      12       12.000000      0.000000      0.000000
  H       15       1       1        1.007825      0.500000      5.585695
  H       16       1       1        1.007825      0.500000      5.585695
  H       17       1       1        1.007825      0.500000      5.585695
  C       18       6      12       12.000000      0.000000      0.000000
  C       19       6      12       12.000000      0.000000      0.000000
  H       20       1       1        1.007825      0.500000      5.585695
  H       21       1       1        1.007825      0.500000      5.585695
  H       22       1       1        1.007825      0.500000      5.585695
  C       23       6      12       12.000000      0.000000      0.000000
  H       24       1       1        1.007825      0.500000      5.585695
  H       25       1       1        1.007825      0.500000      5.585695
  H       26       1       1        1.007825      0.500000      5.585695
  C       27       6      12       12.000000      0.000000      0.000000
  H       28       1       1        1.007825      0.500000      5.585695
  C       29       6      12       12.000000      0.000000      0.000000
  H       30       1       1        1.007825      0.500000      5.585695
  C       31       6      12       12.000000      0.000000      0.000000
  H       32       1       1        1.007825      0.500000      5.585695
  H       33       1       1        1.007825      0.500000      5.585695
  H       34       1       1        1.007825      0.500000      5.585695
  P       35      15      31       30.973762      0.500000      2.263200
  C       36       6      12       12.000000      0.000000      0.000000
  C       37       6      12       12.000000      0.000000      0.000000
  H       38       1       1        1.007825      0.500000      5.585695
  H       39       1       1        1.007825      0.500000      5.585695
  H       40       1       1        1.007825      0.500000      5.585695
  C       41       6      12       12.000000      0.000000      0.000000
  H       42       1       1        1.007825      0.500000      5.585695
  H       43       1       1        1.007825      0.500000      5.585695
  H       44       1       1        1.007825      0.500000      5.585695
  C       45       6      12       12.000000      0.000000      0.000000
  H       46       1       1        1.007825      0.500000      5.585695
  H       47       1       1        1.007825      0.500000      5.585695
  H       48       1       1        1.007825      0.500000      5.585695
  C       49       6      12       12.000000      0.000000      0.000000
  C       50       6      12       12.000000      0.000000      0.000000
  H       51       1       1        1.007825      0.500000      5.585695
  H       52       1       1        1.007825      0.500000      5.585695
  H       53       1       1        1.007825      0.500000      5.585695
  C       54       6      12       12.000000      0.000000      0.000000
  H       55       1       1        1.007825      0.500000      5.585695
  H       56       1       1        1.007825      0.500000      5.585695
  H       57       1       1        1.007825      0.500000      5.585695
  C       58       6      12       12.000000      0.000000      0.000000
  H       59       1       1        1.007825      0.500000      5.585695
  C       60       6      12       12.000000      0.000000      0.000000
  H       61       1       1        1.007825      0.500000      5.585695
  C       62       6      12       12.000000      0.000000      0.000000
  H       63       1       1        1.007825      0.500000      5.585695
  H       64       1       1        1.007825      0.500000      5.585695
  H       65       1       1        1.007825      0.500000      5.585695


Molecular geometry [A]
----------------------
::

 atom    label                 cartesian coordinates            
 -------------------------------------------------------------- 
  Rh       1         0.000000         0.000000         0.000000
  Cl       2        -0.028916        -2.309747         0.001043
  P        3         0.060389         0.277994         2.326202
  N        4         0.024338         1.977117        -0.000875
  C        5         1.624151        -0.305082         3.194058
  C        6         2.746581        -0.082215         2.176392
  H        7         2.610708        -0.708427         1.293414
  H        8         3.703707        -0.340665         2.640305
  H        9         2.797632         0.960586         1.855032
  C       10         1.546433        -1.794218         3.520646
  H       11         1.226680        -2.381136         2.657455
  H       12         0.870149        -1.995057         4.352543
  H       13         2.540332        -2.142797         3.818143
  C       14         1.949446         0.496904         4.452331
  H       15         2.892458         0.129288         4.869176
  H       16         1.189692         0.399336         5.226602
  H       17         2.081115         1.556869         4.229600
  C       18        -1.509670        -0.167323         3.264850
  C       19        -1.819867        -1.656968         3.120722
  H       20        -1.817337        -1.968864         2.076061
  H       21        -2.813576        -1.848464         3.537860
  H       22        -1.111843        -2.286395         3.657419
  C       23        -2.626268         0.618450         2.571497
  H       24        -2.495738         1.695794         2.679822
  H       25        -3.583841         0.340760         3.021766
  H       26        -2.672650         0.386181         1.505182
  C       27         0.141142         2.069739         2.378143
  H       28         0.190276         2.657799         3.284899
  C       29         0.098412         2.675149         1.177515
  H       30         0.120645         3.762058         1.095110
  C       31        -1.471284         0.218329         4.740247
  H       32        -0.773469        -0.398948         5.306930
  H       33        -2.464806         0.065172         5.173712
  H       34        -1.207943         1.267723         4.888144
  P       35        -0.053529         0.277340        -2.326451
  C       36        -1.631173        -0.267828        -3.193819
  C       37        -2.747782        -0.016438        -2.176396
  H       38        -2.627389        -0.644993        -1.292838
  H       39        -3.710982        -0.251654        -2.640102
  H       40        -2.773131         1.027600        -1.855997
  C       41        -1.590160        -1.758728        -3.519031
  H       42        -1.284983        -2.352551        -2.655285
  H       43        -0.919010        -1.976936        -4.350711
  H       44        -2.592338        -2.082987        -3.816252
  C       45        -1.936595         0.540769        -4.452843
  H       46        -2.888370         0.196113        -4.869385
  H       47        -1.179463         0.423800        -5.226994
  H       48        -2.042113         1.603860        -4.231093
  C       49         1.505081        -0.207322        -3.264691
  C       50         1.778437        -1.704050        -3.119374
  H       51         1.768223        -2.014960        -2.074467
  H       52         2.767118        -1.920333        -3.536348
  H       53         1.055099        -2.316245        -3.655582
  C       54         2.640718         0.551219        -2.571932
  H       55         2.536806         1.631367        -2.681124
  H       56         3.591153         0.249626        -3.021947
  H       57         2.681341         0.318730        -1.505429
  C       58        -0.090151         2.070481        -2.379976
  H       59        -0.124793         2.658771        -3.287253
  C       60        -0.032530         2.675717        -1.179882
  H       61        -0.027995         3.762917        -1.098440
  C       62         1.476234         0.177987        -4.740395
  H       63         0.763402        -0.422334        -5.306607
  H       64         2.465678         0.000014        -5.173714
  H       65         1.238869         1.233441        -4.889134


Interatomic distances [A]
-------------------------
::

 ---          Rh (   1)          Cl (   2)          P  (   3)          N  (   4)          C  (   5)
 Rh (   1)    0.000000
 Cl (   2)    2.309928          0.000000
 P  (   3)    2.343532          3.480049          0.000000
 N  (   4)    1.977267          4.287195          2.881598          0.000000
 C  (   5)    3.596241          4.116632          1.881091          4.239744          0.000000
 ---          C  (   6)          H  (   7)          H  (   8)          H  (   9)          C  (  10)
 Rh (   1)    3.505303          2.998430          4.561218          3.491506          4.243303
 Cl (   2)    4.171022          3.346948          4.977496          4.703374          3.890386
 P  (   3)    2.714373          2.922979          3.708796          2.860145          2.815863
 N  (   4)    4.048697          3.946725          5.087799          3.488393          5.379670
 C  (   5)    1.531392          2.179089          2.152315          2.184482          1.526508
 ---          H  (  11)          H  (  12)          H  (  13)          C  (  14)          H  (  15)
 Rh (   1)    3.773145          4.866420          5.061925          4.885745          5.664972
 Cl (   2)    2.939072          4.454537          4.604255          5.621848          6.179161
 P  (   3)    2.922488          3.150957          3.773093          2.852522          3.809127
 N  (   4)    5.244684          5.953638          6.155389          5.072289          5.946258
 C  (   5)    2.180809          2.183259          2.146175          1.527170          2.145530
 ---          H  (  16)          H  (  17)          C  (  18)          C  (  19)          H  (  20)
 Rh (   1)    5.375147          4.964312          3.600881          3.974464          3.389568
 Cl (   2)    6.010874          6.106033          4.175530          3.655957          2.760498
 P  (   3)    3.114863          3.056432          1.882672          2.812597          2.938843
 N  (   4)    5.583364          4.722696          4.197233          5.133423          4.824541
 C  (   5)    2.194583          2.178996          3.137646          3.700572          3.982704
 ---          H  (  21)          H  (  22)          C  (  23)          H  (  24)          H  (  25)
 Rh (   1)    4.883593          4.454269          3.727246          4.035576          4.700117
 Cl (   2)    4.525062          3.813445          4.682714          5.413449          5.365393
 P  (   3)    3.774866          3.118070          2.719229          2.944315          3.710547
 N  (   4)    5.933925          5.731628          3.935579          3.689995          4.983270
 C  (   5)    4.711014          3.409687          4.393923          4.608842          5.250712
 ---          H  (  26)          C  (  27)          H  (  28)          C  (  29)          H  (  30)
 Rh (   1)    3.091564          3.155837          4.229735          2.924491          3.920064
 Cl (   2)    4.064455          4.985922          5.958881          5.123425          6.171399
 P  (   3)    2.855745          1.794316          2.568938          2.658436          3.695662
 N  (   4)    3.474627          2.383684          3.359639          1.371619          2.096777
 C  (   5)    4.668259          2.916300          3.292858          3.908465          4.817441
 ---          C  (  31)          H  (  32)          H  (  33)          H  (  34)          P  (  35)
 Rh (   1)    4.968127          5.377817          5.731214          5.192321          2.343535
 Cl (   2)    5.561623          5.688405          6.191147          6.170264          3.480065
 P  (   3)    2.859580          3.168329          3.811852          3.025190          4.654047
 N  (   4)    5.273373          5.869836          6.052084          5.091587          2.881598
 C  (   5)    3.499482          3.197127          4.558035          3.655735          5.799125
 ---          C  (  36)          C  (  37)          H  (  38)          H  (  39)          H  (  40)
 Rh (   1)    3.596239          3.505321          2.998436          4.561234          3.491553
 Cl (   2)    4.116285          4.170460          3.346281          4.976847          4.702893
 P  (   3)    5.799132          5.314688          4.601468          6.258430          5.107008
 N  (   4)    4.239739          4.048679          3.946680          5.087785          3.488394
 C  (   5)    7.169623          6.931009          6.190587          7.905942          6.827531
 ---          C  (  41)          H  (  42)          H  (  43)          H  (  44)          C  (  45)
 Rh (   1)    4.243267          3.773091          4.866368          5.061900          4.885759
 Cl (   2)    3.889990          2.938642          4.454301          4.603726          5.621546
 P  (   3)    6.406192          5.791805          7.115132          7.095134          7.071948
 N  (   4)    5.379643          5.244639          5.953614          6.155367          5.072314
 C  (   5)    7.583564          6.846167          8.135496          8.371629          8.477586
 ---          H  (  46)          H  (  47)          H  (  48)          C  (  49)          C  (  50)
 Rh (   1)    5.664985          5.375147          4.964347          3.600897          3.974559
 Cl (   2)    6.178744          6.010691          6.105756          4.175926          3.656555
 P  (   3)    7.776783          7.655669          7.012600          5.794890          6.044376
 N  (   4)    5.946279          5.583391          4.722741          4.197245          5.133507
 C  (   5)    9.253818          8.905371          8.498142          6.460586          6.468411
 ---          H  (  51)          H  (  52)          H  (  53)          C  (  54)          H  (  55)
 Rh (   1)    3.389703          4.883685          4.454380          3.727206          4.035489
 Cl (   2)    2.761223          4.525769          3.813927          4.683190          5.413809
 P  (   3)    5.247878          6.821181          6.595549          5.542965          5.747832
 N  (   4)    4.824686          5.934014          5.731693          3.935602          3.689956
 C  (   5)    5.540920          7.015253          7.161436          5.917204          6.253042
 ---          H  (  56)          H  (  57)          C  (  58)          H  (  59)          C  (  60)
 Rh (   1)    4.700091          3.091520          3.155837          4.229736          2.924490
 Cl (   2)    5.365982          4.064953          4.985920          5.958880          5.123422
 P  (   3)    6.408572          4.642461          5.038232          6.100268          4.248569
 N  (   4)    4.983299          3.474708          2.383683          3.359639          1.371617
 C  (   5)    6.543357          4.857157          6.296982          7.338298          5.546270
 ---          H  (  61)          C  (  62)          H  (  63)          H  (  64)          H  (  65)
 Rh (   1)    3.920064          4.968128          5.377846          5.731220          5.192283
 Cl (   2)    6.171395          5.561972          5.688694          6.191616          6.170518
 P  (   3)    4.886786          7.207733          7.697042          7.881080          7.373111
 N  (   4)    2.096776          5.273322          5.869785          6.052053          5.091485
 C  (   5)    6.140337          7.950521          8.544937          8.415513          8.237323

 ---          C  (   6)          H  (   7)          H  (   8)          H  (   9)          C  (  10)
 C  (   6)    0.000000
 H  (   7)    1.090987          0.000000
 H  (   8)    1.094578          1.773136          0.000000
 H  (   9)    1.092388          1.770864          1.769429          0.000000
 C  (  10)    2.485624          2.696699          2.746206          3.453797          0.000000
 ---          H  (  11)          H  (  12)          H  (  13)          C  (  14)          H  (  15)
 C  (   6)    2.797599          3.451897          2.642704          2.480061          2.705014
 H  (   7)    2.564000          3.747430          2.904587          3.445119          3.683371
 H  (   8)    3.209280          3.701057          2.447126          2.657516          2.418025
 H  (   9)    3.778740          4.323029          3.681167          2.771350          3.128116
 C  (  10)    1.091702          1.090756          1.094462          2.505932          2.707433
 ---          H  (  16)          H  (  17)          C  (  18)          C  (  19)          H  (  20)
 C  (   6)    3.458262          2.710185          4.394048          4.921794          4.939520
 H  (   7)    4.326245          3.746094          4.599660          4.885568          4.669991
 H  (   8)    3.681957          2.959611          5.253513          5.698537          5.783712
 H  (   9)    3.777295          2.550985          4.670398          5.456634          5.470692
 C  (  10)    2.801648          3.466740          3.471597          3.392750          3.665007
 ---          H  (  21)          H  (  22)          C  (  23)          H  (  24)          H  (  25)
 C  (   6)    5.990708          4.683939          5.432729          5.558477          6.400610
 H  (   7)    5.979973          4.683576          5.551578          5.811901          6.516167
 H  (   8)    6.749373          5.292439          6.402595          6.525477          7.329271
 H  (   9)    6.496794          5.392168          5.481703          5.407456          6.516798
 C  (  10)    4.360380          2.706913          4.912564          5.406137          5.579133
 ---          H  (  26)          C  (  27)          H  (  28)          C  (  29)          H  (  30)
 C  (   6)    5.480692          3.385251          3.907833          3.951406          4.779450
 H  (   7)    5.399711          3.872157          4.599563          4.215881          5.121033
 H  (   8)    6.517265          4.309367          4.663742          4.922707          5.662005
 H  (   9)    5.511472          2.925885          3.423939          3.268722          3.948669
 C  (  10)    5.159157          4.267355          4.659956          5.249978          6.228025
 ---          C  (  31)          H  (  32)          H  (  33)          H  (  34)          P  (  35)
 C  (   6)    4.945105          4.721371          6.013668          4.981385          5.314649
 H  (   7)    5.422379          5.258968          6.435527          5.604404          4.601447
 H  (   8)    5.612732          5.211467          6.680824          5.635956          6.258388
 H  (   9)    5.205675          5.149436          6.285591          5.033759          5.106931
 C  (  10)    3.826799          3.243383          4.720169          4.339599          6.406229
 ---          C  (  36)          C  (  37)          H  (  38)          H  (  39)          H  (  40)
 C  (   6)    6.930970          7.009930          6.421202          8.057757          6.925249
 H  (   7)    6.190553          6.421203          5.842121          7.459555          6.474434
 H  (   8)    7.905900          8.057757          7.459558          9.103199          8.002394
 H  (   9)    6.827460          6.925215          6.474397          8.002363          6.693999
 C  (  10)    7.583606          7.352351          6.473881          8.244679          7.451817
 ---          C  (  41)          H  (  42)          H  (  43)          H  (  44)          C  (  45)
 C  (   6)    7.352269          6.689771          7.722020          8.271573          8.140455
 H  (   7)    6.473797          5.785480          6.776738          7.420902          7.433567
 H  (   8)    8.244595          7.548376          8.539391          9.184933          9.105091
 H  (   9)    7.451707          6.927307          7.807286          8.395152          7.898002
 C  (  10)    7.706914          6.816948          8.250458          8.428694          9.008894
 ---          H  (  46)          H  (  47)          H  (  48)          C  (  49)          C  (  50)
 C  (   6)    9.026246          8.395237          8.174980          5.582326          5.622525
 H  (   7)    8.308919          7.626471          7.583903          4.716973          4.599635
 H  (   8)   10.006950          9.291079          9.165792          6.302437          6.224097
 H  (   9)    8.839277          8.140056          7.802426          5.407981          5.734436
 C  (  10)    9.696469          9.427159          9.193153          6.968554          6.644684
 ---          H  (  51)          H  (  52)          H  (  53)          C  (  54)          H  (  55)
 C  (   6)    4.771005          6.001208          6.470234          4.791558          5.155175
 H  (   7)    3.709371          4.981946          5.431166          4.065527          4.612705
 H  (   8)    5.364554          6.443880          7.110291          5.393776          5.793805
 H  (   9)    5.035327          6.112905          6.643863          4.448619          4.592895
 C  (  10)    5.603856          7.162900          7.211946          6.619520          7.153840
 ---          H  (  56)          H  (  57)          C  (  58)          H  (  59)          C  (  60)
 C  (   6)    5.276945          3.704162          5.782875          6.753459          5.156959
 H  (   7)    4.527856          2.982208          5.339547          6.309001          4.955434
 H  (   8)    5.694050          4.320549          6.738709          7.667462          6.136111
 H  (   9)    4.992000          3.423186          5.244659          6.153657          4.490233
 C  (  10)    7.152881          5.569021          7.240970          8.304794          6.675957
 ---          H  (  61)          C  (  62)          H  (  63)          H  (  64)          H  (  65)
 C  (   6)    5.762624          7.037288          7.748803          7.355931          7.343419
 H  (   7)    5.716348          6.203194          6.859640          6.507432          6.623948
 H  (   8)    6.689036          7.726925          8.473811          7.918818          8.077480
 H  (   9)    4.955827          6.771869          7.572294          7.101842          6.927335
 C  (  10)    7.395710          8.493487          8.967474          8.925031          8.943473

 ---          H  (  11)          H  (  12)          H  (  13)          C  (  14)          H  (  15)
 H  (  11)    0.000000
 H  (  12)    1.774682          0.000000
 H  (  13)    1.769091          1.759807          0.000000
 C  (  14)    3.468009          2.717482          2.778374          0.000000
 H  (  15)    3.737480          2.978168          2.528049          1.094611          0.000000
 ---          H  (  16)          H  (  17)          C  (  18)          C  (  19)          H  (  20)
 H  (  11)    3.785883          4.325457          3.571765          3.165515          3.126344
 H  (  12)    2.568892          3.754695          3.191743          2.977897          3.522164
 H  (  13)    3.204750          3.750694          4.539950          4.442270          4.696209
 C  (  14)    1.089147          1.091087          3.717095          4.540932          5.090710
 H  (  15)    1.760708          1.762193          4.694739          5.334211          5.863949
 ---          H  (  21)          H  (  22)          C  (  23)          H  (  24)          H  (  25)
 H  (  11)    4.169235          2.545112          4.883658          5.520711          5.539183
 H  (  12)    3.775583          2.120464          4.714602          5.267786          5.202407
 H  (  13)    5.369313          3.658529          5.989354          6.433705          6.656408
 C  (  14)    5.387336          4.213090          4.948684          4.933436          5.717356
 H  (  15)    6.184071          4.830974          5.997912          6.023277          6.737959
 ---          H  (  26)          C  (  27)          H  (  28)          C  (  29)          H  (  30)
 H  (  11)    4.918389          4.589847          5.182537          5.387878          6.434522
 H  (  12)    5.131197          4.577365          4.821946          5.699755          6.657101
 H  (  13)    6.238646          5.057190          5.371483          6.012362          6.938091
 C  (  14)    5.482857          3.169547          3.021100          4.346895          5.027592
 H  (  15)    6.507909          4.188118          4.025555          5.283603          5.926512
 ---          C  (  31)          H  (  32)          H  (  33)          H  (  34)          P  (  35)
 H  (  11)    4.286520          3.866443          5.093431          4.921131          5.791869
 H  (  12)    3.245258          2.481914          4.005095          3.905262          7.115190
 H  (  13)    4.745340          4.029736          5.635965          5.179393          7.095154
 C  (  14)    3.444110          2.991180          4.493596          3.279207          7.071916
 H  (  15)    4.366554          3.729569          5.366296          4.255547          7.776748
 ---          C  (  36)          C  (  37)          H  (  38)          H  (  39)          H  (  40)
 H  (  11)    6.846225          6.689863          5.785573          7.548464          6.927425
 H  (  12)    8.135571          7.722137          6.776856          8.539514          7.807427
 H  (  13)    8.371653          8.271641          7.420976          9.185003          8.395247
 C  (  14)    8.477574          8.140485          7.433594          9.105130          7.898061
 H  (  15)    9.253801          9.026274          8.308949         10.006987          8.839333
 ---          C  (  41)          H  (  42)          H  (  43)          H  (  44)          C  (  45)
 H  (  11)    6.816961          5.876604          7.340419          7.522146          8.312652
 H  (  12)    8.250494          7.340439          8.885271          8.872754          9.583478
 H  (  13)    8.428677          7.522121          8.872696          9.199558          9.780266
 C  (  14)    9.008846          8.312589          9.583396          9.780241          9.716242
 H  (  15)    9.696416          8.957011         10.196557         10.507797         10.506622
 ---          H  (  46)          H  (  47)          H  (  48)          C  (  49)          C  (  50)
 H  (  11)    8.957074          8.707567          8.603330          6.314649          5.842485
 H  (  12)   10.196649         10.090555          9.752553          7.849929          7.532544
 H  (  13)   10.507828         10.111320          9.991318          7.415143          6.993005
 C  (  14)   10.506633         10.172745          9.620798          7.761818          7.886961
 H  (  15)   11.325282         10.890359         10.456541          8.258203          8.271584
 ---          H  (  51)          H  (  52)          H  (  53)          C  (  54)          H  (  55)
 H  (  11)    4.776865          6.399100          6.315702          6.159927          6.805662
 H  (  12)    6.489483          8.114104          8.016697          7.587278          8.087099
 H  (  13)    5.944354          7.361349          7.621848          6.935478          7.515637
 C  (  14)    6.995813          8.386335          8.628552          7.058405          7.246943
 H  (  15)    7.353631          8.652716          9.056932          7.457311          7.706475
 ---          H  (  56)          H  (  57)          C  (  58)          H  (  59)          C  (  60)
 H  (  11)    6.690833          5.170582          6.850303          7.909911          6.471671
 H  (  12)    8.174691          6.553614          7.923231          9.000806          7.296484
 H  (  13)    7.322209          5.866806          7.942785          8.980234          7.403915
 C  (  14)    7.656447          6.005191          7.301816          8.299235          6.355885
 H  (  15)    7.922908          6.380913          8.075543          9.057010          7.185469
 ---          H  (  61)          C  (  62)          H  (  63)          H  (  64)          H  (  65)
 H  (  11)    7.309606          7.831958          8.214488          8.278418          8.367576
 H  (  12)    7.979608          9.368617          9.786932          9.862839          9.796313
 H  (  13)    8.102256          8.931233          9.454022          9.243955          9.429181
 C  (  14)    6.737074          9.210421          9.873630          9.652675          9.397360
 H  (  15)    7.572631          9.713491         10.410750         10.052785          9.958821

 ---          H  (  16)          H  (  17)          C  (  18)          C  (  19)          H  (  20)
 H  (  16)    0.000000
 H  (  17)    1.768765          0.000000
 C  (  18)    3.384690          4.098453          0.000000
 C  (  19)    4.209580          5.174555          1.528410          0.000000
 H  (  20)    4.957469          5.680357          2.180236          1.090230          0.000000
 ---          H  (  21)          H  (  22)          C  (  23)          H  (  24)          H  (  25)
 H  (  16)    4.891892          3.869438          4.653939          4.663613          5.258455
 H  (  17)    6.002732          5.029220          5.078326          4.834118          5.918573
 C  (  18)    2.144980          2.191539          1.531329          2.187645          2.149284
 C  (  19)    1.094592          1.088816          2.475774          3.448508          2.666892
 H  (  20)    1.773089          1.760466          2.755725          3.775510          3.057656
 ---          H  (  26)          C  (  27)          H  (  28)          C  (  29)          H  (  30)
 H  (  16)    5.363471          3.464595          3.141608          4.771302          5.433230
 H  (  17)    5.602789          2.730279          2.383229          3.807477          4.304803
 C  (  18)    2.180670          2.918197          3.297201          3.875892          4.775535
 C  (  19)    2.740742          4.276134          4.762861          5.120848          6.102011
 H  (  20)    2.569767          4.498578          5.186310          5.103365          6.128744
 ---          C  (  31)          H  (  32)          H  (  33)          H  (  34)          P  (  35)
 H  (  16)    2.711106          2.120781          3.670125          2.572412          7.655657
 H  (  17)    3.830403          3.624156          4.876669          3.366777          7.012539
 C  (  18)    1.525450          2.183056          2.147113          2.187574          5.794887
 C  (  19)    2.502221          2.730763          2.756171          3.471606          6.044269
 H  (  20)    3.464311          3.740697          3.761909          4.330666          5.247720
 ---          C  (  36)          C  (  37)          H  (  38)          H  (  39)          H  (  40)
 H  (  16)    8.905385          8.395293          7.626521          9.291148          8.140141
 H  (  17)    8.498103          8.174982          7.583899          9.165803          7.802456
 C  (  18)    6.460594          5.582369          4.716989          6.302487          5.408073
 C  (  19)    6.468288          5.622439          4.599532          6.224011          5.734401
 H  (  20)    5.540741          4.770858          3.709218          5.364410          5.035218
 ---          C  (  41)          H  (  42)          H  (  43)          H  (  44)          C  (  45)
 H  (  16)    9.427137          8.707528         10.090501         10.111325         10.172774
 H  (  17)    9.193080          8.603245          9.752449          9.991269          9.620773
 C  (  18)    6.968507          6.314563          7.849863          7.415116          7.761858
 C  (  19)    6.644505          5.842276          7.532346          6.992840          7.886860
 H  (  20)    5.603644          4.776636          6.489257          5.944157          6.995646
 ---          H  (  46)          H  (  47)          H  (  48)          C  (  49)          C  (  50)
 H  (  16)   10.890401         10.718730         10.066948          8.518777          8.627060
 H  (  17)   10.456527         10.066895          9.412042          7.720659          8.045659
 C  (  18)    8.258249          8.518796          7.720735          7.192025          7.343806
 C  (  19)    8.271482          8.626939          8.045594          7.343722          7.203389
 H  (  20)    7.353466          7.711442          7.252246          6.531855          6.323944
 ---          H  (  51)          H  (  52)          H  (  53)          C  (  54)          H  (  55)
 H  (  16)    7.711623          9.201002          9.289009          7.933831          8.115710
 H  (  17)    7.252388          8.536479          8.844762          6.898212          6.926132
 C  (  18)    6.531971          8.223154          7.686890          7.197920          7.413762
 C  (  19)    6.323965          8.088657          7.390424          7.561694          7.965875
 H  (  20)    5.485002          7.246980          6.420537          6.915845          7.385867
 ---          H  (  56)          H  (  57)          C  (  58)          H  (  59)          C  (  60)
 H  (  16)    8.592321          6.895778          7.892449          8.906102          6.907878
 H  (  17)    7.521571          5.897781          6.976008          7.910961          5.914542
 C  (  18)    8.106544          6.368389          6.235933          7.268751          5.479093
 C  (  19)    8.405154          6.750224          6.866110          7.909553          6.360969
 H  (  20)    7.756491          6.188559          6.257455          7.283189          5.946329
 ---          H  (  61)          C  (  62)          H  (  63)          H  (  64)          H  (  65)
 H  (  16)    7.266539          9.973572         10.573805         10.485903         10.150185
 H  (  17)    6.140277          9.095494          9.828166          9.539078          9.163258
 C  (  18)    6.056438          8.550954          8.871401          9.329564          8.718031
 C  (  19)    7.098400          8.719432          8.900420          9.482044          9.048101
 H  (  20)    6.792092          7.868968          7.972186          8.647539          8.252823

 ---          H  (  21)          H  (  22)          C  (  23)          H  (  24)          H  (  25)
 H  (  21)    0.000000
 H  (  22)    1.761242          0.000000
 C  (  23)    2.656051          3.451208          0.000000
 H  (  24)    3.660466          4.327666          1.090616          0.000000
 H  (  25)    2.377470          3.662891          1.093984          1.771161          0.000000
 ---          H  (  26)          C  (  27)          H  (  28)          C  (  29)          H  (  30)
 H  (  21)    3.024116          5.042580          5.421579          5.874860          6.786357
 H  (  22)    3.769735          4.709822          5.126338          5.677285          6.683430
 C  (  23)    1.092304          3.130844          3.549762          3.687422          4.428038
 H  (  24)    1.768096          2.680295          2.916546          3.153677          3.691371
 H  (  25)    1.769847          4.156816          4.436425          4.733880          5.398194
 ---          C  (  31)          H  (  32)          H  (  33)          H  (  34)          P  (  35)
 H  (  21)    2.742101          3.064758          2.541585          3.756587          6.821074
 H  (  22)    2.752337          2.529395          3.107977          3.762403          6.595412
 C  (  23)    2.489490          3.456958          2.665278          2.792858          5.543035
 H  (  24)    2.734549          3.775692          2.979828          2.591977          5.747971
 H  (  25)    2.725998          3.696936          2.441119          3.160304          6.408631
 ---          C  (  36)          C  (  37)          H  (  38)          H  (  39)          H  (  40)
 H  (  21)    7.015126          6.001114          4.981832          6.443784          6.112861
 H  (  22)    7.161269          6.470116          5.431033          7.110166          6.643809
 C  (  23)    5.917311          4.791695          4.065633          5.393927          4.448784
 H  (  24)    6.253235          5.155397          4.612878          5.794045          4.593156
 H  (  25)    6.543454          5.277071          4.527948          5.694196          4.992151
 ---          C  (  41)          H  (  42)          H  (  43)          H  (  44)          C  (  45)
 H  (  21)    7.162717          6.398886          8.113904          7.361176          8.386231
 H  (  22)    7.211703          6.315424          8.016427          7.621614          8.628408
 C  (  23)    6.619594          6.159963          7.587340          6.935579          7.058543
 H  (  24)    7.153990          6.805762          8.087238          7.515816          7.247181
 H  (  25)    7.152946          6.690858          8.174745          7.322303          7.656579
 ---          H  (  46)          H  (  47)          H  (  48)          C  (  49)          C  (  50)
 H  (  21)    8.652610          9.200879          8.536412          8.223068          8.088647
 H  (  22)    9.056781          9.288839          8.844666          7.686771          7.390383
 C  (  23)    7.457465          7.933952          6.898369          7.197988          7.561841
 H  (  24)    7.706733          8.115928          6.926397          7.413881          7.966065
 H  (  25)    7.923059          8.592437          7.521723          8.106606          8.405288
 ---          H  (  51)          H  (  52)          H  (  53)          C  (  54)          H  (  55)
 H  (  21)    7.246987          9.010756          8.181141          8.534481          8.911317
 H  (  22)    6.420512          8.181114          7.627353          7.806317          8.296905
 C  (  23)    6.916023          8.534624          7.806498          7.362100          7.434606
 H  (  24)    7.386090          8.911498          8.297123          7.434659          7.353257
 H  (  25)    7.756649          9.405109          8.553737          8.371313          8.464688
 ---          H  (  56)          H  (  57)          C  (  58)          H  (  59)          C  (  60)
 H  (  21)    9.404978          7.766956          7.602365          8.609697          7.103486
 H  (  22)    8.553567          6.915918          7.515076          8.582389          7.013341
 C  (  23)    8.371318          6.699393          5.749554          6.689188          5.003266
 H  (  24)    8.464739          6.798145          5.615051          6.492664          4.682409
 H  (  25)    9.381648          7.729714          6.661578          7.559227          5.976427
 ---          H  (  61)          C  (  62)          H  (  63)          H  (  64)          H  (  65)
 H  (  21)    7.793737          9.541409          9.646409         10.352725          9.845541
 H  (  22)    7.770914          9.126588          9.345856          9.798736          9.537225
 C  (  23)    5.486997          8.395731          8.639306          9.289708          8.424875
 H  (  24)    4.963670          8.552188          8.882089          9.442952          8.452819
 H  (  25)    6.428942          9.267254          9.425637         10.192089          9.307940

 ---          H  (  26)          C  (  27)          H  (  28)          C  (  29)          H  (  30)
 H  (  26)    0.000000
 C  (  27)    3.393207          0.000000
 H  (  28)    4.064971          1.081867          0.000000
 C  (  29)    3.609089          1.345308          2.109457          0.000000
 H  (  30)    4.400818          2.123803          2.453449          1.090255          0.000000
 ---          C  (  31)          H  (  32)          H  (  33)          H  (  34)          P  (  35)
 H  (  26)    3.455011          4.321644          3.688409          3.790371          4.642527
 C  (  27)    3.406930          3.938111          4.315607          2.960298          5.038233
 H  (  28)    3.290871          3.789606          4.163987          2.541205          6.100268
 C  (  29)    4.603582          5.221333          5.417717          4.178059          4.248571
 H  (  30)    5.327220          5.987724          6.081654          4.730112          4.886786
 ---          C  (  36)          C  (  37)          H  (  38)          H  (  39)          H  (  40)
 H  (  26)    4.857264          3.704290          2.982329          4.320688          3.423308
 C  (  27)    6.296990          5.782892          5.339535          6.738732          5.244710
 H  (  28)    7.338307          6.753478          6.308989          7.667488          6.153710
 C  (  29)    5.546273          5.156955          4.955399          6.136111          4.490253
 H  (  30)    6.140339          5.762609          5.716300          6.689025          4.955828
 ---          C  (  41)          H  (  42)          H  (  43)          H  (  44)          C  (  45)
 H  (  26)    5.569123          5.170663          6.553706          5.866933          6.005309
 C  (  27)    7.240941          6.850247          7.923192          7.942769          7.301857
 H  (  28)    8.304765          7.909853          9.000768          8.980219          8.299280
 C  (  29)    6.675933          6.471623          7.296460          7.403898          6.355923
 H  (  30)    7.395690          7.309562          7.979593          8.102241          6.737115
 ---          H  (  46)          H  (  47)          H  (  48)          C  (  49)          C  (  50)
 H  (  26)    6.381047          6.895884          5.897895          6.368467          6.750390
 C  (  27)    8.075585          7.892479          6.976077          6.235937          6.866215
 H  (  28)    9.057058          8.906136          7.911036          7.268752          7.909658
 C  (  29)    7.185505          6.907914          5.914605          5.479101          6.361063
 H  (  30)    7.572670          7.266584          6.140340          6.056443          7.098485
 ---          H  (  51)          H  (  52)          H  (  53)          C  (  54)          H  (  55)
 H  (  26)    6.188757          7.767117          6.916119          6.699401          6.798094
 C  (  27)    6.257627          7.602475          7.515185          5.749524          5.614941
 H  (  28)    7.283364          8.609809          8.582500          6.689156          6.492549
 C  (  29)    5.946493          7.103587          7.013422          5.003274          4.682344
 H  (  30)    6.792251          7.793830          7.770975          5.487026          4.963630
 ---          H  (  56)          H  (  57)          C  (  58)          H  (  59)          C  (  60)
 H  (  26)    7.729733          6.142764          4.959901          5.884188          4.407015
 C  (  27)    6.661558          4.959917          4.763737          5.702139          3.613435
 H  (  28)    7.559204          5.884207          5.702139          6.579700          4.470373
 C  (  29)    5.976444          4.407088          3.613436          4.470374          2.361031
 H  (  30)    6.428978          5.017616          3.870671          4.525769          2.525705
 ---          H  (  61)          C  (  62)          H  (  63)          H  (  64)          H  (  65)
 H  (  26)    5.017509          7.500921          7.672067          8.435591          7.543547
 C  (  27)    3.870670          7.485638          8.102655          8.168095          7.397142
 H  (  28)    4.525769          8.497558          9.144926          9.153656          8.363203
 C  (  29)    2.525706          6.569313          7.216679          7.286865          6.339037
 H  (  30)    2.198580          6.981139          7.674911          7.677910          6.592079

 ---          C  (  31)          H  (  32)          H  (  33)          H  (  34)          P  (  35)
 C  (  31)    0.000000
 H  (  32)    1.090462          0.000000
 H  (  33)    1.094731          1.758913          0.000000
 H  (  34)    1.091993          1.772552          1.762777          0.000000
 P  (  35)    7.207755          7.697024          7.881099          7.373189          0.000000
 ---          C  (  36)          C  (  37)          H  (  38)          H  (  39)          H  (  40)
 C  (  31)    7.950554          7.037365          6.203226          7.727010          6.772013
 H  (  32)    8.544916          7.748832          6.859628          8.473842          7.572398
 H  (  33)    8.415546          7.356006          6.507460          7.918903          7.101981
 H  (  34)    8.237425          7.343562          6.624036          8.077636          6.927547
 P  (  35)    1.881089          2.714373          2.922980          3.708797          2.860149
 ---          C  (  41)          H  (  42)          H  (  43)          H  (  44)          C  (  45)
 C  (  31)    8.493442          7.831860          9.368549          8.931209          9.210504
 H  (  32)    8.967362          8.214322          9.786790          9.453926          9.873657
 H  (  33)    8.924987          8.278319          9.862775          9.243933          9.652759
 H  (  34)    8.943494          8.367535          9.796312          9.429227          9.397523
 P  (  35)    2.815858          2.922488          3.150944          3.773089          2.852521
 ---          H  (  46)          H  (  47)          H  (  48)          C  (  49)          C  (  50)
 C  (  31)    9.713581          9.973629          9.095630          8.550963          8.719511
 H  (  32)   10.410778         10.573803          9.828254          8.871370          8.900456
 H  (  33)   10.052878         10.485962          9.539213          9.329571          9.482116
 H  (  34)    9.958994         10.150322          9.163477          8.718083          9.048218
 P  (  35)    3.809125          3.114856          3.056433          1.882673          2.812602
 ---          H  (  51)          H  (  52)          H  (  53)          C  (  54)          H  (  55)
 C  (  31)    7.869073          9.541486          9.126698          8.395674          8.552088
 H  (  32)    7.972247          9.646447          9.345925          8.639210          8.881954
 H  (  33)    8.647635         10.352797          9.798842          9.289651          9.442856
 H  (  34)    8.252971          9.845653          9.537371          8.424862          8.452763
 P  (  35)    2.938863          3.774873          3.118065          2.719235          2.944320
 ---          H  (  56)          H  (  57)          C  (  58)          H  (  59)          C  (  60)
 C  (  31)    9.267195          7.500856          7.485691          8.497620          6.569376
 H  (  32)    9.425538          7.671963          8.102686          9.144966          7.216736
 H  (  33)   10.192031          8.435523          8.168136          9.153707          7.286911
 H  (  34)    9.307920          7.543533          7.397259          8.363333          6.339163
 P  (  35)    3.710551          2.855749          1.794313          2.568936          2.658434
 ---          H  (  61)          C  (  62)          H  (  63)          H  (  64)          H  (  65)
 C  (  31)    6.981221          9.928346         10.312301         10.669300         10.054867
 H  (  32)    7.674999         10.312262         10.724257         10.977028         10.520167
 H  (  33)    7.677972         10.669304         10.977070         11.462249         10.786238
 H  (  34)    6.592227         10.054904         10.520240         10.786267         10.078851
 P  (  35)    3.695661          2.859575          3.168320          3.811853          3.025189

 ---          C  (  36)          C  (  37)          H  (  38)          H  (  39)          H  (  40)
 C  (  36)    0.000000
 C  (  37)    1.531392          0.000000
 H  (  38)    2.179089          1.090986          0.000000
 H  (  39)    2.152317          1.094579          1.773136          0.000000
 H  (  40)    2.184484          1.092389          1.770863          1.769428          0.000000
 ---          C  (  41)          H  (  42)          H  (  43)          H  (  44)          C  (  45)
 C  (  36)    1.526508          2.180811          2.183260          2.146174          1.527172
 C  (  37)    2.485625          2.797595          3.451899          2.642710          2.480063
 H  (  38)    2.696699          2.563995          3.747428          2.904595          3.445121
 H  (  39)    2.746211          3.209279          3.701066          2.447136          2.657520
 H  (  40)    3.453799          3.778739          4.323031          3.681173          2.771355
 ---          H  (  46)          H  (  47)          H  (  48)          C  (  49)          C  (  50)
 C  (  36)    2.145532          2.194582          2.178996          3.137638          3.700502
 C  (  37)    2.705020          3.458263          2.710187          4.394049          4.921778
 H  (  38)    3.683376          4.326245          3.746095          4.599681          4.885605
 H  (  39)    2.418034          3.681961          2.959613          5.253512          5.698498
 H  (  40)    3.128124          3.777297          2.550989          4.670391          5.456629
 ---          H  (  51)          H  (  52)          H  (  53)          C  (  54)          H  (  55)
 C  (  36)    3.982626          4.710951          3.409589          4.393932          4.608888
 C  (  37)    4.939512          5.990693          4.683909          5.432736          5.558496
 H  (  38)    4.670028          5.980011          4.683627          5.551572          5.811890
 H  (  39)    5.783673          6.749335          5.292378          6.402605          6.525512
 H  (  40)    5.470722          6.496787          5.392138          5.481721          5.407476
 ---          H  (  56)          H  (  57)          C  (  58)          H  (  59)          C  (  60)
 C  (  36)    5.250713          4.668243          2.916295          3.292855          3.908460
 C  (  37)    6.400613          5.480685          3.385215          3.907789          3.951371
 H  (  38)    6.516166          5.399683          3.872111          4.599515          4.215823
 H  (  39)    7.329274          6.517255          4.309338          4.663703          4.922677
 H  (  40)    6.516809          5.511502          2.925839          3.423873          3.268687
 ---          H  (  61)          C  (  62)          H  (  63)          H  (  64)          H  (  65)
 C  (  36)    4.817437          3.499518          3.197145          4.558060          3.655823
 C  (  37)    4.779409          4.945119          4.721375          6.013680          4.981419
 H  (  38)    5.120968          5.422423          5.259029          6.435570          5.604446
 H  (  39)    5.661969          5.612756          5.211477          6.680842          5.636016
 H  (  40)    3.948623          5.205641          5.149377          6.285563          5.033730

 ---          C  (  41)          H  (  42)          H  (  43)          H  (  44)          C  (  45)
 C  (  41)    0.000000
 H  (  42)    1.091703          0.000000
 H  (  43)    1.090756          1.774681          0.000000
 H  (  44)    1.094461          1.769092          1.759807          0.000000
 C  (  45)    2.505935          3.468013          2.717489          2.778370          0.000000
 ---          H  (  46)          H  (  47)          H  (  48)          C  (  49)          C  (  50)
 C  (  41)    2.707436          2.801649          3.466741          3.471609          3.392663
 H  (  42)    3.737483          3.785888          4.325460          3.571812          3.165513
 H  (  43)    2.978178          2.568899          3.754700          3.191738          2.977730
 H  (  44)    2.528047          3.204745          3.750691          4.539954          4.442174
 C  (  45)    1.094610          1.089147          1.091086          3.717052          4.540794
 ---          H  (  51)          H  (  52)          H  (  53)          C  (  54)          H  (  55)
 C  (  41)    3.664854          4.360308          2.706819          4.912553          5.406171
 H  (  42)    3.126241          4.169245          2.545171          4.883642          5.520719
 H  (  43)    3.521925          3.775438          2.120246          4.714582          5.267830
 H  (  44)    4.696055          5.369224          3.658418          5.989345          6.433744
 C  (  45)    5.090589          5.387198          4.212883          4.948710          4.933529
 ---          H  (  56)          H  (  57)          C  (  58)          H  (  59)          C  (  60)
 C  (  41)    5.579120          5.159084          4.267355          4.659970          5.249965
 H  (  42)    5.539176          4.918296          4.589840          5.182545          5.387850
 H  (  43)    5.202380          5.131105          4.577378          4.821981          5.699753
 H  (  44)    6.656393          6.238577          5.057185          5.371488          6.012348
 C  (  45)    5.717362          5.482872          3.169567          3.021119          4.346923
 ---          H  (  61)          C  (  62)          H  (  63)          H  (  64)          H  (  65)
 C  (  41)    6.228016          3.826927          3.243552          4.720272          4.339777
 H  (  42)    6.434496          4.286680          3.866669          5.093575          4.921306
 H  (  43)    6.657108          3.245418          2.482143          4.005219          3.905491
 H  (  44)    6.938080          4.745453          4.029878          5.636056          5.179567
 C  (  45)    5.027625          3.444082          2.991064          4.493560          3.279286

 ---          H  (  46)          H  (  47)          H  (  48)          C  (  49)          C  (  50)
 H  (  46)    0.000000
 H  (  47)    1.760707          0.000000
 H  (  48)    1.762192          1.768764          0.000000
 C  (  49)    4.694701          3.384631          4.098402          0.000000
 C  (  50)    5.334065          4.209392          5.174436          1.528409          0.000000
 ---          H  (  51)          H  (  52)          H  (  53)          C  (  54)          H  (  55)
 H  (  46)    5.863810          6.183921          4.830756          5.997933          6.023369
 H  (  47)    4.957301          4.891702          3.869167          4.653963          4.663725
 H  (  48)    5.680278          6.002609          5.029032          5.078363          4.834218
 C  (  49)    2.180237          2.144981          2.191537          1.531330          2.187644
 C  (  50)    1.090229          1.094594          1.088816          2.475775          3.448506
 ---          H  (  56)          H  (  57)          C  (  58)          H  (  59)          C  (  60)
 H  (  46)    6.737960          6.507912          4.188131          4.025566          5.283625
 H  (  47)    5.258455          5.363478          3.464631          3.141659          4.771342
 H  (  48)    5.918587          5.602840          2.730298          2.383230          3.807518
 C  (  49)    2.149284          2.180670          2.918197          3.297194          3.875899
 C  (  50)    2.666886          2.740747          4.276145          4.762843          5.120897
 ---          H  (  61)          C  (  62)          H  (  63)          H  (  64)          H  (  65)
 H  (  46)    5.926539          4.366547          3.729488          5.366274          4.255648
 H  (  47)    5.433281          2.711075          2.120614          3.670080          2.572547
 H  (  48)    4.304848          3.830309          3.623963          4.876580          3.366760
 C  (  49)    4.775538          1.525450          2.183057          2.147115          2.187574
 C  (  50)    6.102057          2.502219          2.730765          2.756165          3.471604

 ---          H  (  51)          H  (  52)          H  (  53)          C  (  54)          H  (  55)
 H  (  51)    0.000000
 H  (  52)    1.773088          0.000000
 H  (  53)    1.760467          1.761242          0.000000
 C  (  54)    2.755720          2.656058          3.451208          0.000000
 H  (  55)    3.775507          3.660468          4.327663          1.090615          0.000000
 ---          H  (  56)          H  (  57)          C  (  58)          H  (  59)          C  (  60)
 H  (  51)    3.057637          2.569766          4.498635          5.186340          5.103474
 H  (  52)    2.377470          3.024135          5.042596          5.421567          5.874916
 H  (  53)    3.662889          3.769737          4.709791          5.126265          5.677298
 C  (  54)    1.093983          1.092305          3.130918          3.549861          3.687486
 H  (  55)    1.771162          1.768096          2.680376          2.916687          3.153709
 ---          H  (  61)          C  (  62)          H  (  63)          H  (  64)          H  (  65)
 H  (  51)    6.128857          3.464310          3.740702          3.761901          4.330667
 H  (  52)    6.786412          2.742090          3.064751          2.541568          3.756576
 H  (  53)    6.683433          2.752338          2.529401          3.107976          3.762405
 C  (  54)    4.428116          2.489489          3.456959          2.665283          2.792854
 H  (  55)    3.691422          2.734543          3.775687          2.979828          2.591967

 ---          H  (  56)          H  (  57)          C  (  58)          H  (  59)          C  (  60)
 H  (  56)    0.000000
 H  (  57)    1.769847          0.000000
 C  (  58)    4.156878          3.393322          0.000000
 H  (  59)    4.436510          4.065105          1.081867          0.000000
 C  (  60)    4.733941          3.609219          1.345309          2.109458          0.000000
 ---          H  (  61)          C  (  62)          H  (  63)          H  (  64)          H  (  65)
 H  (  56)    5.398271          2.726000          3.696942          2.441127          3.160304
 H  (  57)    4.400973          3.455010          4.321646          3.688415          3.790367
 C  (  58)    2.123803          3.406857          3.938001          4.315561          2.960203
 H  (  59)    2.453449          3.290775          3.789444          4.163924          2.541095
 C  (  60)    1.090256          4.603507          5.221234          5.417668          4.177938

 ---          H  (  61)          C  (  62)          H  (  63)          H  (  64)          H  (  65)
 H  (  61)    0.000000
 C  (  62)    5.327125          0.000000
 H  (  63)    5.987596          1.090464          0.000000
 H  (  64)    6.081587          1.094732          1.758915          0.000000
 H  (  65)    4.729963          1.091993          1.772553          1.762779          0.000000


Atomic orbital basis
--------------------
::

 atom  label     prim    cont     orbital basis set details     
 ---------------------------------------------------------------
  Rh     1        127     127     [21s14p10d2f]  dyall-vdz
  Cl     2         42      42     [11s7p2d]      uiglo-ii
  P      3         42      42     [11s7p2d]      uiglo-ii
  N      4         29      29     [9s5p1d]       uiglo-ii
  C      5         29      29     [9s5p1d]       uiglo-ii
  C      6         29      29     [9s5p1d]       uiglo-ii
  H      7          8       8     [5s1p]         uiglo-ii
  H      8          8       8     [5s1p]         uiglo-ii
  H      9          8       8     [5s1p]         uiglo-ii
  C     10         29      29     [9s5p1d]       uiglo-ii
  H     11          8       8     [5s1p]         uiglo-ii
  H     12          8       8     [5s1p]         uiglo-ii
  H     13          8       8     [5s1p]         uiglo-ii
  C     14         29      29     [9s5p1d]       uiglo-ii
  H     15          8       8     [5s1p]         uiglo-ii
  H     16          8       8     [5s1p]         uiglo-ii
  H     17          8       8     [5s1p]         uiglo-ii
  C     18         29      29     [9s5p1d]       uiglo-ii
  C     19         29      29     [9s5p1d]       uiglo-ii
  H     20          8       8     [5s1p]         uiglo-ii
  H     21          8       8     [5s1p]         uiglo-ii
  H     22          8       8     [5s1p]         uiglo-ii
  C     23         29      29     [9s5p1d]       uiglo-ii
  H     24          8       8     [5s1p]         uiglo-ii
  H     25          8       8     [5s1p]         uiglo-ii
  H     26          8       8     [5s1p]         uiglo-ii
  C     27         29      29     [9s5p1d]       uiglo-ii
  H     28          8       8     [5s1p]         uiglo-ii
  C     29         29      29     [9s5p1d]       uiglo-ii
  H     30          8       8     [5s1p]         uiglo-ii
  C     31         29      29     [9s5p1d]       uiglo-ii
  H     32          8       8     [5s1p]         uiglo-ii
  H     33          8       8     [5s1p]         uiglo-ii
  H     34          8       8     [5s1p]         uiglo-ii
  P     35         42      42     [11s7p2d]      uiglo-ii
  C     36         29      29     [9s5p1d]       uiglo-ii
  C     37         29      29     [9s5p1d]       uiglo-ii
  H     38          8       8     [5s1p]         uiglo-ii
  H     39          8       8     [5s1p]         uiglo-ii
  H     40          8       8     [5s1p]         uiglo-ii
  C     41         29      29     [9s5p1d]       uiglo-ii
  H     42          8       8     [5s1p]         uiglo-ii
  H     43          8       8     [5s1p]         uiglo-ii
  H     44          8       8     [5s1p]         uiglo-ii
  C     45         29      29     [9s5p1d]       uiglo-ii
  H     46          8       8     [5s1p]         uiglo-ii
  H     47          8       8     [5s1p]         uiglo-ii
  H     48          8       8     [5s1p]         uiglo-ii
  C     49         29      29     [9s5p1d]       uiglo-ii
  C     50         29      29     [9s5p1d]       uiglo-ii
  H     51          8       8     [5s1p]         uiglo-ii
  H     52          8       8     [5s1p]         uiglo-ii
  H     53          8       8     [5s1p]         uiglo-ii
  C     54         29      29     [9s5p1d]       uiglo-ii
  H     55          8       8     [5s1p]         uiglo-ii
  H     56          8       8     [5s1p]         uiglo-ii
  H     57          8       8     [5s1p]         uiglo-ii
  C     58         29      29     [9s5p1d]       uiglo-ii
  H     59          8       8     [5s1p]         uiglo-ii
  C     60         29      29     [9s5p1d]       uiglo-ii
  H     61          8       8     [5s1p]         uiglo-ii
  C     62         29      29     [9s5p1d]       uiglo-ii
  H     63          8       8     [5s1p]         uiglo-ii
  H     64          8       8     [5s1p]         uiglo-ii
  H     65          8       8     [5s1p]         uiglo-ii

 Total number of           GTO shells =     662
 Total number of spherical GTO functions = 1182
 Total number of cartesian GTO functions = 1225


##############################################################################
                                ReSpect output
##############################################################################


  #####################################
  Molecular one-component SCF procedure
  #####################################

 
  Fock setting
  ------------
  number atoms:                                65
  number electrons:                           259
  number matrices:                              2
  matrix dimension:                          1225
  number GTO shells:                          662
  nucleus model:                            gauss
  ERI classes (up to):                       LLLL
  ERI acceleration:                          none
  ERI screening threshold:             1.0000E-10
  HF exchange scaling factor:          0.00000000
  inverse fine-structure constant:   137.03599907
 
  TwoFock setting (ERI)
  ---------------------
  number atoms:                                65
  matrix dimension:                          1225
  number GTO shells:                          662
  ERI classes (up to):                       LLLL
  ERI screening threshold:             1.0000E-10
  inverse fine-structure constant:   137.03599907
 
  DFT setting
  -----------
  number atoms:                                  65
  number matrices:                                2
  matrix dimension:                            1225
  number GTO shells:                            662
  DFT functional ID:                              4
  DFT noncollinearity ID:                         1
  DFT screening threshold:               1.0000E-10
  DFT regularization cutoff:             1.0000E-30
  inverse fine-structure constant:     137.03599907
  HF global exchange scaling factor:     0.00000000
  HF range-separated scaling factor:     0.00000000
  HF range-separated erf w-argument:     0.00000000
  Matrix to power -5.00E-01(min: 5.15E-04 max: 5.17E+01 thr: 1.00E-08 time: 1.17E+00 cpus:**)
  Matrix to power -5.00E-01(min: 5.15E-04 max: 5.17E+01 thr: 1.00E-08 time: 1.17E+00 cpus:**)

  Atomic initial guess ... 
  Ne =    258.978775735952     
 
  qDFT 2cV info:
  number atoms:                                  65
  number matrices:                                1
  matrix dimension:                            1225
  matrix components:                              2
  number GTO shells:                            662
  number grid points:                        594288
  DFT functional ID:                              4
  DFT noncollinearity ID:                         0
  DFT screening threshold:               1.0000E-10
  DFT regularization cutoff:             1.0000E-30
  HF global exchange scaling factor:     0.00000000
  HF range-separated scaling factor:     0.00000000
  HF range-separated erf w-argument:     0.00000000
 
 
                     Energy           dE       max[F,D]   spin density    time (hh:mm:ss)
                ----------------   ---------   --------   ------------    ---------------
  Cycle:   1    -6582.0596600772   -6.58E+03   7.51E+03   <x>= 0.00E+00   eri= 00:00:08.6  
                                                          <y>= 0.00E+00   xc=  00:00:08.2  
                                                          <z>= 1.00E+00   dia= 00:00:00.7  
                                                                          tot= 00:00:17.8  
 
 
                     Energy           dE       max[F,D]   spin density    time (hh:mm:ss)
                ----------------   ---------   --------   ------------    ---------------
  Cycle:   2    -6667.0876904615   -8.50E+01   6.81E-01   <x>= 0.00E+00   eri= 00:00:08.8  
                                                          <y>= 0.00E+00   xc=  00:00:08.2  
                                                          <z>= 1.00E+00   dia= 00:00:00.7  
                                                                          tot= 00:00:18.1  
 
 
                     Energy           dE       max[F,D]   spin density    time (hh:mm:ss)
                ----------------   ---------   --------   ------------    ---------------
  Cycle:   3    -6654.2058980544    1.29E+01   4.60E-01   <x>= 0.00E+00   eri= 00:00:09.2  
                                                          <y>= 0.00E+00   xc=  00:00:08.4  
                                                          <z>= 1.00E+00   dia= 00:00:00.7  
                                                                          tot= 00:00:18.8  
 
 
                     Energy           dE       max[F,D]   spin density    time (hh:mm:ss)
                ----------------   ---------   --------   ------------    ---------------
  Cycle:   4    -6489.6260582738    1.65E+02   6.71E-01   <x>= 0.00E+00   eri= 00:00:09.5  
                                                          <y>= 0.00E+00   xc=  00:00:08.7  
                                                          <z>= 1.00E+00   dia= 00:00:01.0  
                                                                          tot= 00:00:19.7  
 
 
                     Energy           dE       max[F,D]   spin density    time (hh:mm:ss)
                ----------------   ---------   --------   ------------    ---------------
  Cycle:   5    -6664.1442735073   -1.75E+02   3.87E-01   <x>= 0.00E+00   eri= 00:00:09.1  
                                                          <y>= 0.00E+00   xc=  00:00:08.3  
                                                          <z>= 1.00E+00   dia= 00:00:00.7  
                                                                          tot= 00:00:18.6  
 
 
                     Energy           dE       max[F,D]   spin density    time (hh:mm:ss)
                ----------------   ---------   --------   ------------    ---------------
  Cycle:   6    -6666.0564162559   -1.91E+00   3.27E-01   <x>= 0.00E+00   eri= 00:00:08.9  
                                                          <y>= 0.00E+00   xc=  00:00:08.3  
                                                          <z>= 1.00E+00   dia= 00:00:00.7  
                                                                          tot= 00:00:18.3  
 
 
                     Energy           dE       max[F,D]   spin density    time (hh:mm:ss)
                ----------------   ---------   --------   ------------    ---------------
  Cycle:   7    -6669.8554740755   -3.80E+00   5.44E-02   <x>= 0.00E+00   eri= 00:00:08.9  
                                                          <y>= 0.00E+00   xc=  00:00:08.3  
                                                          <z>= 1.00E+00   dia= 00:00:00.7  
                                                                          tot= 00:00:18.4  
 
 
                     Energy           dE       max[F,D]   spin density    time (hh:mm:ss)
                ----------------   ---------   --------   ------------    ---------------
  Cycle:   8    -6669.4184332085    4.37E-01   1.39E-01   <x>= 0.00E+00   eri= 00:00:09.0  
                                                          <y>= 0.00E+00   xc=  00:00:08.3  
                                                          <z>= 1.00E+00   dia= 00:00:00.7  
                                                                          tot= 00:00:18.5  
 
 
                     Energy           dE       max[F,D]   spin density    time (hh:mm:ss)
                ----------------   ---------   --------   ------------    ---------------
  Cycle:   9    -6670.1200158065   -7.02E-01   4.46E-02   <x>= 0.00E+00   eri= 00:00:08.9  
                                                          <y>= 0.00E+00   xc=  00:00:08.3  
                                                          <z>= 1.00E+00   dia= 00:00:00.7  
                                                                          tot= 00:00:18.4  
 
 
                     Energy           dE       max[F,D]   spin density    time (hh:mm:ss)
                ----------------   ---------   --------   ------------    ---------------
  Cycle:  10    -6670.1902367311   -7.02E-02   2.28E-02   <x>= 0.00E+00   eri= 00:00:09.0  
                                                          <y>= 0.00E+00   xc=  00:00:08.2  
                                                          <z>= 1.00E+00   dia= 00:00:00.7  
                                                                          tot= 00:00:18.5  

                                                          Checkpointing ...
 
 
                     Energy           dE       max[F,D]   spin density    time (hh:mm:ss)
                ----------------   ---------   --------   ------------    ---------------
  Cycle:  11    -6670.2137927000   -2.36E-02   1.20E-02   <x>= 0.00E+00   eri= 00:00:08.9  
                                                          <y>= 0.00E+00   xc=  00:00:08.4  
                                                          <z>= 1.00E+00   dia= 00:00:00.7  
                                                                          tot= 00:00:18.5  
 
 
                     Energy           dE       max[F,D]   spin density    time (hh:mm:ss)
                ----------------   ---------   --------   ------------    ---------------
  Cycle:  12    -6670.2177328976   -3.94E-03   6.44E-03   <x>= 0.00E+00   eri= 00:00:08.9  
                                                          <y>= 0.00E+00   xc=  00:00:08.3  
                                                          <z>= 1.00E+00   dia= 00:00:00.7  
                                                                          tot= 00:00:18.6  
 
 
                     Energy           dE       max[F,D]   spin density    time (hh:mm:ss)
                ----------------   ---------   --------   ------------    ---------------
  Cycle:  13    -6670.2192456571   -1.51E-03   2.55E-03   <x>= 0.00E+00   eri= 00:00:08.9  
                                                          <y>= 0.00E+00   xc=  00:00:08.2  
                                                          <z>= 1.00E+00   dia= 00:00:00.7  
                                                                          tot= 00:00:18.4  
 
 
                     Energy           dE       max[F,D]   spin density    time (hh:mm:ss)
                ----------------   ---------   --------   ------------    ---------------
  Cycle:  14    -6670.2195542839   -3.09E-04   1.20E-03   <x>= 0.00E+00   eri= 00:00:08.9  
                                                          <y>= 0.00E+00   xc=  00:00:08.3  
                                                          <z>= 1.00E+00   dia= 00:00:00.7  
                                                                          tot= 00:00:18.5  
 
 
                     Energy           dE       max[F,D]   spin density    time (hh:mm:ss)
                ----------------   ---------   --------   ------------    ---------------
  Cycle:  15    -6670.2196173876   -6.31E-05   6.35E-04   <x>= 0.00E+00   eri= 00:00:08.9  
                                                          <y>= 0.00E+00   xc=  00:00:08.4  
                                                          <z>= 1.00E+00   dia= 00:00:00.7  
                                                                          tot= 00:00:18.5  
 
 
                     Energy           dE       max[F,D]   spin density    time (hh:mm:ss)
                ----------------   ---------   --------   ------------    ---------------
  Cycle:  16    -6670.2196317746   -1.44E-05   3.53E-04   <x>= 0.00E+00   eri= 00:00:08.9  
                                                          <y>= 0.00E+00   xc=  00:00:08.3  
                                                          <z>= 1.00E+00   dia= 00:00:00.7  
                                                                          tot= 00:00:18.5  
 
 
                     Energy           dE       max[F,D]   spin density    time (hh:mm:ss)
                ----------------   ---------   --------   ------------    ---------------
  Cycle:  17    -6670.2196379478   -6.17E-06   2.36E-04   <x>= 0.00E+00   eri= 00:00:08.9  
                                                          <y>= 0.00E+00   xc=  00:00:08.3  
                                                          <z>= 1.00E+00   dia= 00:00:00.7  
                                                                          tot= 00:00:18.6  
 
 
                     Energy           dE       max[F,D]   spin density    time (hh:mm:ss)
                ----------------   ---------   --------   ------------    ---------------
  Cycle:  18    -6670.2196394901   -1.54E-06   1.36E-04   <x>= 0.00E+00   eri= 00:00:08.9  
                                                          <y>= 0.00E+00   xc=  00:00:08.3  
                                                          <z>= 1.00E+00   dia= 00:00:00.7  
                                                                          tot= 00:00:18.6  
 
 
                     Energy           dE       max[F,D]   spin density    time (hh:mm:ss)
                ----------------   ---------   --------   ------------    ---------------
  Cycle:  19    -6670.2196399913   -5.01E-07   2.58E-05   <x>= 0.00E+00   eri= 00:00:08.9  
                                                          <y>= 0.00E+00   xc=  00:00:08.3  
                                                          <z>= 1.00E+00   dia= 00:00:00.7  
                                                                          tot= 00:00:18.6  
 
 
                     Energy           dE       max[F,D]   spin density    time (hh:mm:ss)
                ----------------   ---------   --------   ------------    ---------------
  Cycle:  20    -6670.2196400128   -2.14E-08   8.99E-06   <x>= 0.00E+00   eri= 00:00:08.9  
                                                          <y>= 0.00E+00   xc=  00:00:08.3  
                                                          <z>= 1.00E+00   dia= 00:00:00.7  
                                                                          tot= 00:00:18.6  

                                                          Checkpointing ...
 
 
                     Energy           dE       max[F,D]   spin density    time (hh:mm:ss)
                ----------------   ---------   --------   ------------    ---------------
  Cycle:  21    -6670.2196400167   -3.97E-09   5.43E-06   <x>= 0.00E+00   eri= 00:00:08.9  
                                                          <y>= 0.00E+00   xc=  00:00:08.3  
                                                          <z>= 1.00E+00   dia= 00:00:00.7  
                                                                          tot= 00:00:18.6  
 
 
                     Energy           dE       max[F,D]   spin density    time (hh:mm:ss)
                ----------------   ---------   --------   ------------    ---------------
  Cycle:  22    -6670.2196400183   -1.63E-09   3.22E-06   <x>= 0.00E+00   eri= 00:00:08.9  
                                                          <y>= 0.00E+00   xc=  00:00:09.8  
                                                          <z>= 1.00E+00   dia= 00:00:00.7  
                                                                          tot= 00:00:20.2  
 
 
                     Energy           dE       max[F,D]   spin density    time (hh:mm:ss)
                ----------------   ---------   --------   ------------    ---------------
  Cycle:  23    -6670.2196400180    3.38E-10   7.35E-07   <x>= 0.00E+00   eri= 00:00:08.9  
                                                          <y>= 0.00E+00   xc=  00:00:08.3  
                                                          <z>= 1.00E+00   dia= 00:00:00.7  
                                                                          tot= 00:00:18.6  
 
 
  Happy end
 
 
  --- Electronic energy        --- =    -11131.874760423590
  --- Nuclear-repulsion energy --- =      4461.655120405580
  --- Total energy             --- =     -6670.219640018011
 
 
 
  Energy of occupied orbitals
  ---------------------------
 
  (1-5)          alpha:   -822.10347    -116.88268    -108.36028    -108.35479    -108.35382
                 beta:    -822.10348    -116.87893    -108.35670    -108.35367    -108.35026
 
  (6-10)         alpha:   -100.58759     -76.30227     -76.30227     -20.76467     -17.39548
                 beta:    -100.58700     -76.30233     -76.30233     -20.76291     -17.39273
 
  (11-15)        alpha:    -17.38586     -17.38371     -14.01844     -11.17356     -11.17261
                 beta:     -17.38508     -17.38103     -14.01620     -11.17172     -11.16652
 
  (16-20)        alpha:    -11.16863     -11.16257     -11.16241      -9.92867      -9.92867
                 beta:     -11.16406     -11.16064     -11.16040      -9.92913      -9.92913
 
  (21-25)        alpha:     -9.91153      -9.91153      -9.91135      -9.91134      -9.88494
                 beta:      -9.91140      -9.91140      -9.91124      -9.91124      -9.88334
 
  (26-30)        alpha:     -9.88493      -9.87982      -9.87982      -9.87678      -9.87678
                 beta:      -9.88334      -9.87983      -9.87982      -9.87678      -9.87678
 
  (31-35)        alpha:     -9.87174      -9.87174      -9.87150      -9.87149      -9.86994
                 beta:      -9.87173      -9.87173      -9.87149      -9.87148      -9.86994
 
  (36-40)        alpha:     -9.86994      -9.86559      -9.86558      -9.10259      -6.91945
                 beta:      -9.86993      -9.86558      -9.86557      -9.10204      -6.91919
 
  (41-45)        alpha:     -6.91770      -6.91431      -6.30933      -6.30931      -4.52439
                 beta:      -6.91598      -6.91395      -6.30938      -6.30936      -4.52445
 
  (46-50)        alpha:     -4.52438      -4.52372      -4.52371      -4.52061      -4.52058
                 beta:      -4.52445      -4.52376      -4.52376      -4.52072      -4.52069
 
  (51-55)        alpha:     -2.79208      -1.79009      -1.76456      -1.75481      -0.86668
                 beta:      -2.77594      -1.76844      -1.75816      -1.73350      -0.86298
 
  (56-60)        alpha:     -0.76003      -0.75734      -0.73835      -0.73829      -0.72360
                 beta:      -0.75959      -0.75706      -0.73822      -0.73816      -0.72237
 
  (61-65)        alpha:     -0.66898      -0.66573      -0.62775      -0.62769      -0.62294
                 beta:      -0.66599      -0.66256      -0.62772      -0.62765      -0.62289
 
  (66-70)        alpha:     -0.62205      -0.61864      -0.61844      -0.61424      -0.61391
                 beta:      -0.62197      -0.61862      -0.61841      -0.61418      -0.61385
 
  (71-75)        alpha:     -0.58960      -0.57935      -0.52679      -0.51398      -0.49611
                 beta:      -0.58917      -0.57898      -0.52478      -0.51336      -0.49589
 
  (76-80)        alpha:     -0.49586      -0.47749      -0.45982      -0.44081      -0.43180
                 beta:      -0.49564      -0.47715      -0.45951      -0.44063      -0.43057
 
  (81-85)        alpha:     -0.41973      -0.41824      -0.40817      -0.40102      -0.39834
                 beta:      -0.41930      -0.41793      -0.40769      -0.40098      -0.39817
 
  (86-90)        alpha:     -0.39692      -0.39222      -0.39096      -0.38523      -0.38398
                 beta:      -0.39668      -0.39200      -0.39081      -0.38491      -0.38383
 
  (91-95)        alpha:     -0.38228      -0.37842      -0.36710      -0.36440      -0.35557
                 beta:      -0.38210      -0.37775      -0.36678      -0.35882      -0.35544
 
  (96-100)       alpha:     -0.35297      -0.34507      -0.34297      -0.34204      -0.33872
                 beta:      -0.35273      -0.34499      -0.34274      -0.34183      -0.33808
 
  (101-105)      alpha:     -0.33728      -0.33362      -0.33322      -0.32237      -0.32196
                 beta:      -0.33539      -0.33344      -0.33297      -0.32233      -0.32187
 
  (106-110)      alpha:     -0.31637      -0.31595      -0.30737      -0.30562      -0.30512
                 beta:      -0.31631      -0.31590      -0.30628      -0.30543      -0.30471
 
  (111-115)      alpha:     -0.29931      -0.29429      -0.29181      -0.28999      -0.28913
                 beta:      -0.29923      -0.29398      -0.29166      -0.28988      -0.28855
 
  (116-120)      alpha:     -0.28822      -0.28352      -0.27785      -0.27525      -0.26070
                 beta:      -0.28726      -0.28268      -0.27628      -0.27300      -0.25949
 
  (121-125)      alpha:     -0.25624      -0.24903      -0.24717      -0.24440      -0.21852
                 beta:      -0.25466      -0.24452      -0.24273      -0.23635      -0.21614
 
  (126-130)      alpha:     -0.19829      -0.19360      -0.16910      -0.16473      -0.16366
                 beta:      -0.18535      -0.18397      -0.16498      -0.15644
 
 
 
 
  Energy of virtual orbitals
  --------------------------
 
  (130-130)      beta:      -0.14200
 
  (131-135)      alpha:     -0.04970      -0.04487      -0.02538       0.01390       0.01599
                 beta:      -0.04614      -0.03947      -0.02233       0.01413       0.01664
 
  (136-140)      alpha:      0.02007       0.02138       0.02714       0.02826       0.04005
                 beta:       0.02061       0.02445       0.02731       0.02877       0.04052
 
  (141-145)      alpha:      0.04045       0.04252       0.04495       0.04864       0.05840
                 beta:       0.04077       0.04311       0.04506       0.04891       0.05855
 
  (146-150)      alpha:      0.05877       0.06510       0.06623       0.06834       0.07219
                 beta:       0.05890       0.06556       0.06641       0.06861       0.07308
 
  (151-155)      alpha:      0.07462       0.08074       0.08301       0.08455       0.09051
                 beta:       0.07520       0.08103       0.08385       0.08492       0.09088
 
  (156-160)      alpha:      0.09098       0.09262       0.09430       0.09869       0.10158
                 beta:       0.09177       0.09292       0.09476       0.09908       0.10185
 
  (161-165)      alpha:      0.10330       0.10604       0.11141       0.11174       0.11745
                 beta:       0.10344       0.10635       0.11198       0.11223       0.11764
 
  (166-170)      alpha:      0.11881       0.12143       0.12365       0.12601       0.12611
                 beta:       0.11935       0.12168       0.12391       0.12623       0.12654
 
  (171-175)      alpha:      0.13536       0.13636       0.13843       0.14093       0.14424
                 beta:       0.13558       0.13679       0.13867       0.14120       0.14450
 
  (176-180)      alpha:      0.14484       0.14816       0.15121       0.15340       0.15448
                 beta:       0.14499       0.14846       0.15167       0.15370       0.15491
 
  (181-185)      alpha:      0.16224       0.16284       0.16387       0.16673       0.16888
                 beta:       0.16251       0.16317       0.16462       0.16691       0.16919
 
  (186-190)      alpha:      0.17059       0.17690       0.17753       0.18124       0.18555
                 beta:       0.17099       0.17721       0.17782       0.18153       0.18585
 
  (191-195)      alpha:      0.19207       0.19290       0.19322       0.21005       0.21499
                 beta:       0.19279       0.19307       0.19447       0.21031       0.21558
 
  (196-200)      alpha:      0.21598       0.21796       0.23368       0.23484       0.24116
                 beta:       0.21616       0.21866       0.23431       0.23549       0.24171
 
  (201-205)      alpha:      0.24226       0.24818       0.25715       0.25790       0.26142
                 beta:       0.24277       0.24859       0.25793       0.25815       0.26171
 
  (206-210)      alpha:      0.26275       0.26948       0.26988       0.27356       0.27813
                 beta:       0.26302       0.27009       0.27043       0.27367       0.27876
 
  (211-215)      alpha:      0.28613       0.29099       0.29228       0.29332       0.30317
                 beta:       0.28648       0.29124       0.29346       0.29385       0.30364
 
  (216-220)      alpha:      0.30495       0.30813       0.31484       0.31598       0.32207
                 beta:       0.30533       0.30922       0.31568       0.31646       0.32303
 
  (221-225)      alpha:      0.32392       0.32500       0.33732       0.34051       0.34533
                 beta:       0.32468       0.32543       0.33775       0.34082       0.34597
 
  (226-230)      alpha:      0.34624       0.35529       0.35679       0.36053       0.36352
                 beta:       0.34686       0.35649       0.35832       0.36125       0.36398
 
  (231-235)      alpha:      0.37297       0.37879       0.37897       0.38108       0.39335
                 beta:       0.37401       0.37902       0.37934       0.38141       0.39372
 
  (236-240)      alpha:      0.39362       0.39642       0.40041       0.40253       0.40552
                 beta:       0.39449       0.39744       0.40072       0.40422       0.40580
 
  (241-245)      alpha:      0.40557       0.40787       0.41415       0.41888       0.41943
                 beta:       0.40634       0.40863       0.41462       0.41931       0.41987
 
  (246-250)      alpha:      0.42224       0.42684       0.42849       0.43188       0.43748
                 beta:       0.42325       0.42759       0.42958       0.43251       0.43760
 
  (251-255)      alpha:      0.43813       0.44352       0.44375       0.44880       0.45275
                 beta:       0.43854       0.44447       0.44463       0.44928       0.45337
 
  (256-260)      alpha:      0.45391       0.45815       0.46010       0.46260       0.46626
                 beta:       0.45450       0.45859       0.46072       0.46303       0.46655
 
  (261-265)      alpha:      0.46668       0.46851       0.47527       0.47565       0.47813
                 beta:       0.46745       0.46914       0.47590       0.47602       0.47908
 
  (266-270)      alpha:      0.48235       0.48250       0.48389       0.48903       0.49119
                 beta:       0.48264       0.48306       0.48454       0.48953       0.49155
 
  (271-275)      alpha:      0.49248       0.49679       0.49739       0.50467       0.50653
                 beta:       0.49275       0.49787       0.49810       0.50501       0.50729
 
  (276-280)      alpha:      0.51122       0.51153       0.51238       0.51637       0.51861
                 beta:       0.51187       0.51192       0.51277       0.51716       0.51896
 
  (281-285)      alpha:      0.52241       0.52448       0.53128       0.53363       0.53638
                 beta:       0.52291       0.52546       0.53214       0.53459       0.53672
 
  (286-290)      alpha:      0.54054       0.54171       0.54945       0.55023       0.55458
                 beta:       0.54085       0.54193       0.54978       0.55080       0.55491
 
  (291-295)      alpha:      0.55467       0.55822       0.56061       0.56163       0.56382
                 beta:       0.55518       0.55858       0.56096       0.56256       0.56459
 
  (296-300)      alpha:      0.56591       0.57351       0.57538       0.58697       0.58902
                 beta:       0.56663       0.57430       0.57671       0.58760       0.58943
 
  (301-305)      alpha:      0.59262       0.60849       0.61231       0.61651       0.62633
                 beta:       0.59467       0.60921       0.61390       0.61682       0.62750
 
  (306-310)      alpha:      0.63077       0.63099       0.63767       0.65800       0.65933
                 beta:       0.63152       0.63156       0.63854       0.65912       0.66039
 
  (311-315)      alpha:      0.66046       0.66372       0.67196       0.67823       0.68343
                 beta:       0.66155       0.66513       0.67290       0.67876       0.68429
 
  (316-320)      alpha:      0.68416       0.70315       0.70703       0.70939       0.71801
                 beta:       0.68487       0.70430       0.70822       0.71055       0.72015
 
  (321-325)      alpha:      0.72966       0.73072       0.74102       0.75217       0.76396
                 beta:       0.73094       0.73194       0.74234       0.75308       0.76526
 
  (326-330)      alpha:      0.76944       0.78917       0.79693       0.80151       0.81204
                 beta:       0.77195       0.78977       0.79818       0.80253       0.81284
 
  (331-335)      alpha:      0.83246       0.83695       0.85740       0.86647       0.87956
                 beta:       0.83478       0.84105       0.85828       0.86707       0.88129
 
  (336-340)      alpha:      0.88966       0.89186       0.89439       0.90190       0.91248
                 beta:       0.89062       0.89370       0.89579       0.90326       0.91330
 
  (341-345)      alpha:      0.91393       0.92300       0.93967       0.94134       0.94958
                 beta:       0.91484       0.92387       0.94092       0.94150       0.95053
 
  (346-350)      alpha:      0.95798       0.96460       0.97994       0.98537       0.99606
                 beta:       0.95965       0.96532       0.98098       0.98635       0.99645
 
  (351-355)      alpha:      1.00031       1.01113       1.01301       1.01638       1.01882
                 beta:       1.00162       1.01177       1.01348       1.01674       1.02035
 
  (356-360)      alpha:      1.03137       1.03616       1.04057       1.04907       1.05548
                 beta:       1.03178       1.03674       1.04128       1.04960       1.05594
 
  (361-365)      alpha:      1.06634       1.07335       1.08457       1.08681       1.09600
                 beta:       1.06746       1.07392       1.08571       1.08729       1.09645
 
  (366-370)      alpha:      1.10092       1.10194       1.11034       1.11954       1.12565
                 beta:       1.10130       1.10223       1.11136       1.11986       1.12603
 
  (371-375)      alpha:      1.13010       1.14746       1.14996       1.16512       1.17459
                 beta:       1.13101       1.14852       1.15106       1.16581       1.17521
 
  (376-380)      alpha:      1.19438       1.20115       1.21843       1.22207       1.22428
                 beta:       1.19624       1.20167       1.21886       1.22229       1.22481
 
  (381-385)      alpha:      1.22637       1.22798       1.23620       1.23666       1.23789
                 beta:       1.22659       1.22828       1.23682       1.23693       1.23807
 
  (386-390)      alpha:      1.23801       1.25052       1.25631       1.25637       1.26415
                 beta:       1.23817       1.25135       1.25644       1.25654       1.26431
 
  (391-395)      alpha:      1.26880       1.27231       1.27606       1.27842       1.28722
                 beta:       1.26978       1.27347       1.27651       1.27862       1.28762
 
  (396-400)      alpha:      1.29175       1.30024       1.30160       1.31299       1.31858
                 beta:       1.29201       1.30143       1.30261       1.31359       1.31906
 
  (401-405)      alpha:      1.32110       1.32455       1.32600       1.33594       1.33745
                 beta:       1.32138       1.32478       1.32677       1.33632       1.33770
 
  (406-410)      alpha:      1.33771       1.33975       1.34132       1.34364       1.34763
                 beta:       1.33808       1.33988       1.34150       1.34404       1.34812
 
  (411-415)      alpha:      1.35488       1.35584       1.36160       1.36649       1.37261
                 beta:       1.35529       1.35607       1.36242       1.36691       1.37316
 
  (416-420)      alpha:      1.37853       1.38459       1.39216       1.39324       1.40074
                 beta:       1.37894       1.38524       1.39247       1.39354       1.40129
 
  (421-425)      alpha:      1.40424       1.41174       1.41191       1.42315       1.42575
                 beta:       1.40438       1.41190       1.41219       1.42339       1.42620
 
  (426-430)      alpha:      1.43386       1.43478       1.43875       1.45586       1.45725
                 beta:       1.43424       1.43516       1.43902       1.45606       1.45754
 
  (431-435)      alpha:      1.46414       1.46467       1.46780       1.47185       1.47243
                 beta:       1.46479       1.46495       1.46825       1.47198       1.47276
 
  (436-440)      alpha:      1.48529       1.50134       1.50319       1.50418       1.51695
                 beta:       1.48547       1.50164       1.50343       1.50431       1.51762
 
  (441-445)      alpha:      1.52760       1.52956       1.53223       1.54227       1.54261
                 beta:       1.52804       1.53009       1.53319       1.54279       1.54288
 
  (446-450)      alpha:      1.54922       1.54954       1.55760       1.56199       1.56432
                 beta:       1.54974       1.54983       1.55782       1.56219       1.56480
 
  (451-455)      alpha:      1.56521       1.57113       1.57427       1.58339       1.59130
                 beta:       1.56568       1.57210       1.57475       1.58390       1.59168
 
  (456-460)      alpha:      1.59868       1.60534       1.60870       1.62021       1.63060
                 beta:       1.59901       1.60570       1.60909       1.62213       1.63112
 
  (461-465)      alpha:      1.63120       1.63620       1.63725       1.64329       1.64457
                 beta:       1.63180       1.63646       1.63748       1.64353       1.64492
 
  (466-470)      alpha:      1.65059       1.65239       1.66501       1.66537       1.67432
                 beta:       1.65105       1.65281       1.66540       1.66567       1.67439
 
  (471-475)      alpha:      1.67551       1.68415       1.68762       1.70834       1.71419
                 beta:       1.67557       1.68427       1.68775       1.70875       1.71480
 
  (476-480)      alpha:      1.72078       1.72219       1.72499       1.73067       1.73589
                 beta:       1.72118       1.72274       1.72543       1.73098       1.73640
 
  (481-485)      alpha:      1.73701       1.73703       1.73969       1.74262       1.74548
                 beta:       1.73746       1.73766       1.73994       1.74310       1.74595
 
  (486-490)      alpha:      1.76002       1.76819       1.77108       1.77708       1.77764
                 beta:       1.76041       1.76880       1.77150       1.77741       1.77796
 
  (491-495)      alpha:      1.77987       1.79348       1.80001       1.81528       1.81592
                 beta:       1.78023       1.79392       1.80100       1.81569       1.81680
 
  (496-500)      alpha:      1.81953       1.82683       1.83205       1.84069       1.84852
                 beta:       1.82024       1.82748       1.83263       1.84158       1.84964
 
  (501-505)      alpha:      1.86323       1.86856       1.87281       1.87711       1.88001
                 beta:       1.86468       1.86897       1.87345       1.87779       1.88179
 
  (506-510)      alpha:      1.88709       1.88855       1.92559       1.92578       1.93612
                 beta:       1.88862       1.88891       1.92627       1.92667       1.93786
 
  (511-515)      alpha:      1.93695       1.95138       1.95273       1.95841       1.96786
                 beta:       1.93800       1.95258       1.95329       1.95908       1.96967
 
  (516-520)      alpha:      1.97237       1.97422       1.99208       1.99293       1.99954
                 beta:       1.97371       1.97629       1.99373       1.99519       1.99991
 
  (521-525)      alpha:      2.00436       2.00449       2.01263       2.02857       2.03078
                 beta:       2.00521       2.00545       2.01315       2.03011       2.03162
 
  (526-530)      alpha:      2.03365       2.03576       2.03802       2.03912       2.04351
                 beta:       2.03464       2.03658       2.03828       2.03956       2.04426
 
  (531-535)      alpha:      2.04656       2.05387       2.06913       2.07148       2.08424
                 beta:       2.04682       2.05558       2.07097       2.07291       2.08568
 
  (536-540)      alpha:      2.09720       2.09816       2.10340       2.11073       2.11420
                 beta:       2.09900       2.10405       2.10487       2.11323       2.11542
 
  (541-545)      alpha:      2.11815       2.12294       2.12493       2.13038       2.13101
                 beta:       2.11873       2.12332       2.12669       2.13103       2.13151
 
  (546-550)      alpha:      2.13301       2.13687       2.14345       2.14413       2.15279
                 beta:       2.13341       2.13833       2.14527       2.14555       2.15377
 
  (551-555)      alpha:      2.15518       2.16000       2.16375       2.16598       2.16816
                 beta:       2.15680       2.16153       2.16482       2.16746       2.16863
 
  (556-560)      alpha:      2.17343       2.17618       2.18928       2.18971       2.19694
                 beta:       2.17436       2.17743       2.19132       2.19503       2.19917
 
  (561-565)      alpha:      2.19767       2.20372       2.20684       2.21193       2.21335
                 beta:       2.20236       2.20461       2.20821       2.21291       2.21504
 
  (566-570)      alpha:      2.21510       2.21561       2.22532       2.23131       2.23425
                 beta:       2.21606       2.21791       2.22702       2.23259       2.23531
 
  (571-575)      alpha:      2.23710       2.23920       2.24574       2.24879       2.24975
                 beta:       2.23919       2.24133       2.24838       2.25090       2.25135
 
  (576-580)      alpha:      2.25758       2.25886       2.26953       2.27541       2.27828
                 beta:       2.26024       2.26182       2.27150       2.27697       2.28055
 
  (581-585)      alpha:      2.28542       2.29057       2.29094       2.30299       2.30977
                 beta:       2.29543       2.29729       2.29832       2.30837       2.31300
 
  (586-590)      alpha:      2.31805       2.32951       2.34350       2.34392       2.35052
                 beta:       2.31943       2.33126       2.34535       2.34772       2.35355
 
  (591-595)      alpha:      2.35224       2.35390       2.36871       2.37542       2.37585
                 beta:       2.35773       2.36247       2.37044       2.37657       2.37890
 
  (596-600)      alpha:      2.37973       2.38272       2.38881       2.39065       2.40149
                 beta:       2.38205       2.38385       2.39060       2.39275       2.40316
 
  (601-605)      alpha:      2.40772       2.41267       2.41449       2.42130       2.42283
                 beta:       2.41051       2.41470       2.41556       2.42204       2.42510
 
  (606-610)      alpha:      2.42290       2.42705       2.44311       2.45143       2.46445
                 beta:       2.42680       2.42818       2.44429       2.45755       2.46732
 
  (611-615)      alpha:      2.46523       2.47245       2.49870       2.50542       2.50903
                 beta:       2.46733       2.47352       2.50035       2.50678       2.51041
 
  (616-620)      alpha:      2.51924       2.54349       2.55130       2.55313       2.57338
                 beta:       2.52135       2.54684       2.55393       2.55447       2.57500
 
  (621-625)      alpha:      2.57525       2.58450       2.58757       2.59655       2.60925
                 beta:       2.57694       2.58537       2.58821       2.59775       2.60960
 
  (626-630)      alpha:      2.60982       2.61735       2.62071       2.62393       2.63612
                 beta:       2.61021       2.61807       2.62199       2.62447       2.63697
 
  (631-635)      alpha:      2.64290       2.64692       2.64844       2.66615       2.67047
                 beta:       2.64346       2.64768       2.65037       2.66722       2.67131
 
  (636-640)      alpha:      2.67264       2.68545       2.68792       2.70183       2.70516
                 beta:       2.67368       2.68595       2.68861       2.70461       2.70605
 
  (641-645)      alpha:      2.71566       2.72200       2.72946       2.74050       2.75010
                 beta:       2.72053       2.72327       2.73084       2.74286       2.75058
 
  (646-650)      alpha:      2.75152       2.76392       2.77146       2.78080       2.80250
                 beta:       2.75294       2.76602       2.77390       2.78254       2.80485
 
  (651-655)      alpha:      2.81872       2.81931       2.82348       2.82914       2.83147
                 beta:       2.81982       2.82236       2.82457       2.82991       2.83225
 
  (656-660)      alpha:      2.83287       2.84022       2.84127       2.84697       2.85261
                 beta:       2.83364       2.84188       2.84222       2.84779       2.85293
 
  (661-665)      alpha:      2.85372       2.85717       2.85768       2.86018       2.87705
                 beta:       2.85447       2.85756       2.85848       2.86073       2.87942
 
  (666-670)      alpha:      2.88072       2.88607       2.89219       2.93873       2.94753
                 beta:       2.88258       2.88751       2.89450       2.94030       2.94888
 
  (671-675)      alpha:      2.95068       2.98289       3.02208       3.03963       3.04203
                 beta:       2.95270       2.98485       3.02271       3.04037       3.04383
 
  (676-680)      alpha:      3.06850       3.08387       3.09674       3.12246       3.15726
                 beta:       3.06914       3.08542       3.09768       3.12524       3.15813
 
  (681-685)      alpha:      3.21402       3.21606       3.23789       3.26542       3.27309
                 beta:       3.21520       3.21923       3.24055       3.26607       3.27511
 
  (686-690)      alpha:      3.28374       3.28434       3.33200       3.39324       3.41589
                 beta:       3.28402       3.28477       3.33367       3.39664       3.41594
 
  (691-695)      alpha:      3.41839       3.42902       3.42929       3.44938       3.45265
                 beta:       3.41872       3.42910       3.42941       3.44946       3.45272
 
  (696-700)      alpha:      3.45830       3.46778       3.47565       3.47815       3.51238
                 beta:       3.45841       3.46909       3.47577       3.47826       3.51262
 
  (701-705)      alpha:      3.51541       3.53150       3.53538       3.54653       3.54800
                 beta:       3.51551       3.53156       3.53549       3.54658       3.54806
 
  (706-710)      alpha:      3.55427       3.55640       3.57345       3.58322       3.60008
                 beta:       3.55439       3.55646       3.57353       3.58388       3.60011
 
  (711-715)      alpha:      3.60244       3.62398       3.62604       3.63888       3.69845
                 beta:       3.60253       3.62404       3.62608       3.64047       3.69864
 
  (716-720)      alpha:      3.70237       3.70879       3.70912       3.71195       3.72404
                 beta:       3.70257       3.70909       3.70934       3.71245       3.72423
 
  (721-725)      alpha:      3.72532       3.73225       3.74519       3.74618       4.04971
                 beta:       3.72603       3.73244       3.74602       3.74688       4.05109
 
  (726-730)      alpha:      4.67301       4.77653       4.78863       4.79323       4.81184
                 beta:       4.67323       4.77665       4.78874       4.79367       4.81225
 
  (731-735)      alpha:      4.96779       5.17212       5.21353       5.26332       5.26802
                 beta:       4.96786       5.17274       5.21393       5.26351       5.26822
 
  (736-740)      alpha:      5.29409       5.34206       5.53274       5.53433       5.53789
                 beta:       5.29549       5.34357       5.53284       5.53438       5.53794
 
  (741-745)      alpha:      5.54055       5.55216       5.55580       5.55850       5.56067
                 beta:       5.54060       5.55221       5.55584       5.55855       5.56071
 
  (746-750)      alpha:      5.64160       5.65351       5.67830       5.68106       5.71987
                 beta:       5.64189       5.65380       5.67849       5.68124       5.72238
 
  (751-755)      alpha:      5.74312       5.86109       5.96333       6.03333       6.49805
                 beta:       5.74559       5.86466       5.96394       6.03400       6.49818
 
  (756-760)      alpha:      6.58805       7.22122       7.28495       7.39031       7.41169
                 beta:       6.58811       7.22521       7.31511       7.39677       7.41781
 
  (761-765)      alpha:      7.43294       7.45211       7.45968       7.47976       7.48707
                 beta:       7.43919       7.45132       7.45975       7.48074       7.48820
 
  (766-770)      alpha:      7.55803       7.55992       7.56287       7.57427       7.57668
                 beta:       7.56044       7.56120       7.56358       7.57544       7.57681
 
  (771-775)      alpha:      7.57801       7.57879       7.58247       7.59121       7.59816
                 beta:       7.57823       7.57901       7.58341       7.59458       7.59973
 
  (776-780)      alpha:      7.62039       7.62874       7.63154       7.63831       7.64526
                 beta:       7.62286       7.62880       7.63309       7.63849       7.64539
 
  (781-785)      alpha:      7.65460       7.65757       7.65876       7.66100       7.66172
                 beta:       7.65485       7.65790       7.65968       7.66103       7.66250
 
  (786-790)      alpha:      7.66833       7.66895       7.67312       7.68039       7.68090
                 beta:       7.66845       7.66970       7.67373       7.68067       7.68158
 
  (791-795)      alpha:      7.69175       7.69644       7.71002       7.71243       7.72826
                 beta:       7.69191       7.69683       7.71051       7.71282       7.72855
 
  (796-800)      alpha:      7.73095       7.73663       7.74361       7.74585       7.74750
                 beta:       7.73134       7.73684       7.74428       7.74597       7.74796
 
  (801-805)      alpha:      7.75769       7.75855       7.76129       7.77461       7.77499
                 beta:       7.75861       7.75899       7.76142       7.77509       7.77517
 
  (806-810)      alpha:      7.79407       7.83463       7.83797       7.83798       7.84423
                 beta:       7.79517       7.83500       7.83834       7.83871       7.84492
 
  (811-815)      alpha:      7.85233       7.85700       7.86544       7.87190       7.87611
                 beta:       7.85290       7.85733       7.86614       7.87237       7.87677
 
  (816-820)      alpha:      7.88941       7.89355       7.91169       7.92645       7.92859
                 beta:       7.88973       7.89383       7.91238       7.92741       7.92883
 
  (821-825)      alpha:      8.18703       8.22581       8.50845       9.42677       9.42779
                 beta:       8.18791       8.22645       8.50980       9.42678       9.42780
 
  (826-830)      alpha:      9.44308       9.44360       9.44643       9.45315       9.45829
                 beta:       9.44314       9.44367       9.44644       9.45319       9.45832
 
  (831-835)      alpha:      9.46326       9.46458       9.46698       9.46906       9.47273
                 beta:       9.46326       9.46462       9.46699       9.46905       9.47279
 
  (836-840)      alpha:      9.47503       9.51450       9.51606       9.53262       9.55084
                 beta:       9.47507       9.51452       9.51608       9.53251       9.55085
 
  (841-845)      alpha:      9.55104       9.56319       9.56733       9.57094       9.57798
                 beta:       9.55102       9.56322       9.56738       9.57095       9.57795
 
  (846-850)      alpha:      9.58355       9.58755       9.60561       9.60579       9.61234
                 beta:       9.58353       9.58757       9.60564       9.60581       9.61236
 
  (851-855)      alpha:      9.61262       9.61727       9.62097       9.62418       9.62818
                 beta:       9.61264       9.61719       9.62099       9.62420       9.62818
 
  (856-860)      alpha:      9.64076       9.64413       9.64981       9.65362       9.68169
                 beta:       9.64057       9.64370       9.64975       9.65350       9.68168
 
  (861-865)      alpha:      9.70574       9.71767       9.72287      11.18136      11.26036
                 beta:       9.70576       9.71770       9.72289      11.19270      11.27313
 
  (866-870)      alpha:     11.49804      11.66052      11.67602      11.77737      16.77203
                 beta:      11.50757      11.66619      11.67827      11.78118      16.77944
 
  (871-875)      alpha:     21.59173      21.65339      21.65740      21.66758      21.67741
                 beta:      21.59166      21.65338      21.65739      21.66756      21.67741
 
  (876-880)      alpha:     21.78559      22.31083      22.32110      22.35983      22.36257
                 beta:      21.78551      22.31121      22.32142      22.35996      22.36269
 
  (881-885)      alpha:     22.38515      22.40165      22.52213      22.53296      22.55609
                 beta:      22.38543      22.40157      22.52275      22.53327      22.55613
 
  (886-890)      alpha:     22.55909      22.56705      22.56749      22.57263      22.57316
                 beta:      22.55909      22.56707      22.56753      22.57265      22.57319
 
  (891-895)      alpha:     22.60313      22.60954      22.61492      22.64702      22.64927
                 beta:      22.60439      22.61059      22.61568      22.64731      22.64942
 
  (896-900)      alpha:     22.64966      23.52991      23.61031      23.64469      23.65779
                 beta:      22.65114      23.54901      23.61432      23.64941      23.66251
 
  (901-905)      alpha:     23.77702      28.08549      28.15240      28.17848      31.78932
                 beta:      23.78197      28.08802      28.15287      28.17882      31.79395
 
  (906-910)      alpha:     38.17558      38.17958      38.20523      38.21171      38.27361
                 beta:      38.17499      38.17918      38.20538      38.21191      38.27671
 
  (911-915)      alpha:     38.28618      38.31813      38.31901      38.32113      38.32303
                 beta:      38.28894      38.31813      38.31901      38.32113      38.32304
 
  (916-920)      alpha:     38.32541      38.32648      38.32660      38.33084      38.33364
                 beta:      38.32544      38.32650      38.32661      38.33087      38.33372
 
  (921-925)      alpha:     38.34979      38.35184      38.35509      38.35747      38.36390
                 beta:      38.34980      38.35185      38.35517      38.35748      38.36406
 
  (926-930)      alpha:     38.36573      38.37057      38.37076      38.37213      38.37370
                 beta:      38.36587      38.37067      38.37079      38.37219      38.37375
 
  (931-935)      alpha:     38.37478      38.37668      38.37854      38.38036      38.38628
                 beta:      38.37481      38.37675      38.37857      38.38037      38.38631
 
  (936-940)      alpha:     38.38941      38.38964      38.39339      38.39425      38.39701
                 beta:      38.38950      38.38968      38.39346      38.39435      38.39710
 
  (941-945)      alpha:     38.40608      38.40712      38.41240      38.41274      38.41842
                 beta:      38.40612      38.40714      38.41242      38.41280      38.41847
 
  (946-950)      alpha:     38.41885      38.42244      38.42476      38.42937      38.43194
                 beta:      38.41887      38.42252      38.42478      38.42941      38.43204
 
  (951-955)      alpha:     38.43307      38.43315      38.43935      38.44787      38.44845
                 beta:      38.43313      38.43327      38.43952      38.44805      38.44862
 
  (956-960)      alpha:     38.45420      38.45972      38.46046      38.46304      38.47442
                 beta:      38.45432      38.45992      38.46059      38.46314      38.47448
 
  (961-965)      alpha:     38.47595      38.49347      38.52729      38.68727      38.70887
                 beta:      38.47610      38.49378      38.52735      38.68743      38.70903
 
  (966-970)      alpha:     39.25287      39.31502      43.87645      44.11871      44.29051
                 beta:      39.25280      39.31495      43.88373      44.12616      44.29274
 
  (971-975)      alpha:     51.70191      56.24346      56.52851      56.58749      60.56082
                 beta:      51.70295      56.24916      56.52927      56.58844      60.56082
 
  (976-980)      alpha:     60.56184      60.57079      60.57518      60.57569      60.58290
                 beta:      60.56185      60.57078      60.57524      60.57575      60.58291
 
  (981-985)      alpha:     60.58499      60.58958      60.59223      60.59363      60.59734
                 beta:      60.58505      60.58960      60.59223      60.59364      60.59734
 
  (986-990)      alpha:     60.59992      60.60163      60.61128      60.61170      60.62626
                 beta:      60.59995      60.60166      60.61130      60.61174      60.62615
 
  (991-995)      alpha:     60.64102      60.64379      60.65956      60.65969      60.66289
                 beta:      60.64096      60.64381      60.65959      60.65969      60.66292
 
  (996-1000)     alpha:     60.66401      60.66611      60.67013      60.68564      60.69102
                 beta:      60.66399      60.66608      60.67015      60.68565      60.69103
 
  (1001-1005)    alpha:     60.69524      60.69637      60.70015      60.70176      60.71227
                 beta:      60.69525      60.69628      60.70017      60.70176      60.71227
 
  (1006-1010)    alpha:     60.71540      60.72369      60.72434      60.73809      60.73940
                 beta:      60.71537      60.72297      60.72384      60.73808      60.73932
 
  (1011-1015)    alpha:     60.76667      60.78965      60.80040      60.80560      70.27503
                 beta:      60.76667      60.78967      60.80043      60.80561      70.28524
 
  (1016-1020)    alpha:     70.32678      70.35786      70.36405      70.45319      72.60963
                 beta:      70.32850      70.36025      70.36644      70.45539      72.61402
 
  (1021-1025)    alpha:     83.17227      83.17580      83.19955      83.19998      83.22841
                 beta:      83.17239      83.17591      83.19960      83.20003      83.22854
 
  (1026-1030)    alpha:     83.24594      83.37025      83.38119      83.40399      83.40574
                 beta:      83.24597      83.37046      83.38130      83.40400      83.40574
 
  (1031-1035)    alpha:     83.41061      83.41312      83.41593      83.41769      83.44042
                 beta:      83.41062      83.41314      83.41593      83.41769      83.44051
 
  (1036-1040)    alpha:     83.44564      83.44575      83.47156      83.47306      83.47382
                 beta:      83.44586      83.44626      83.47163      83.47311      83.47439
 
  (1041-1045)    alpha:     89.30152      89.34771      89.35229      89.36183      89.36409
                 beta:      89.30140      89.34763      89.35223      89.36178      89.36402
 
  (1046-1050)    alpha:     89.43640     115.88701     115.93410     115.95114     118.03906
                 beta:      89.43630     115.88907     115.93452     115.95144     118.04090
 
  (1051-1055)    alpha:    151.67629     151.87598     152.00615     168.54112     168.60241
                 beta:     151.68139     151.88115     152.00776     168.54104     168.60233
 
  (1056-1060)    alpha:    203.32269     203.36126     203.38370     203.38814     203.45479
                 beta:     203.33190     203.36308     203.38601     203.39046     203.45698
 
  (1061-1065)    alpha:    220.47798     249.04452     312.80340     312.80629     312.82702
                 beta:     220.47887     249.04830     312.80346     312.80634     312.82705
 
  (1066-1070)    alpha:    312.82733     312.85377     312.87101     312.99017     312.99969
                 beta:     312.82737     312.85378     312.87098     312.99023     312.99972
 
  (1071-1075)    alpha:    313.02004     313.02081     313.02544     313.02784     313.02921
                 beta:     313.02005     313.02080     313.02545     313.02785     313.02921
 
  (1076-1080)    alpha:    313.03119     313.04969     313.05567     313.05749     313.07669
                 beta:     313.03119     313.04972     313.05574     313.05767     313.07672
 
  (1081-1085)    alpha:    313.07785     313.08111     428.82843     428.85867     428.86163
                 beta:     313.07788     313.08132     428.82836     428.85861     428.86160
 
  (1086-1090)    alpha:    428.86775     428.86921     428.91673     444.59843     485.75645
                 beta:     428.86771     428.86916     428.91667     444.59902     485.75981
 
  (1091-1095)    alpha:    485.91705     486.01873     551.39566     551.42627     551.43788
                 beta:     485.92044     486.01978     551.39684     551.42648     551.43802
 
  (1096-1100)    alpha:    615.35761     615.38437     615.39989     615.40332     615.45134
                 beta:     615.36325     615.38510     615.40112     615.40455     615.45236
 
  (1101-1105)    alpha:    625.27627     625.32952     767.28394     814.96892    1348.77681
                 beta:     625.27621     625.32947     767.28614     814.96944    1348.77684
 
  (1106-1110)    alpha:   1348.77913    1348.79689    1348.79712    1348.82018    1348.83575
                 beta:    1348.77916    1348.79692    1348.79715    1348.82014    1348.83569
 
  (1111-1115)    alpha:   1348.94546    1348.95387    1348.97238    1348.97240    1348.97653
                 beta:    1348.94547    1348.95387    1348.97238    1348.97240    1348.97653
 
  (1116-1120)    alpha:   1348.97881    1348.97950    1348.98164    1348.99618    1349.00201
                 beta:    1348.97881    1348.97950    1348.98164    1348.99620    1349.00203
 
  (1121-1125)    alpha:   1349.00429    1349.01929    1349.02016    1349.02427    1514.29311
                 beta:    1349.00433    1349.01931    1349.02018    1349.02433    1514.29426
 
  (1126-1130)    alpha:   1514.42315    1514.50254    1920.12756    2192.10808    2234.51064
                 beta:    1514.42430    1514.50285    1920.12767    2192.10882    2234.51183
 
  (1131-1135)    alpha:   2234.52589    2234.53625    2234.53769    2234.56782    2354.62063
                 beta:    2234.52598    2234.53645    2234.53789    2234.56798    2354.62059
 
  (1136-1140)    alpha:   2354.66760    3068.89078    4963.25325    4963.35673    4963.41785
                 beta:    2354.66757    3068.89091    4963.25346    4963.35695    4963.41788
 
  (1141-1145)    alpha:   5910.18948    8139.48587    8139.48761    8139.50211    8139.50221
                 beta:    5910.18968    8139.48589    8139.48763    8139.50213    8139.50222
 
  (1146-1150)    alpha:   8139.51990    8139.53269    8139.62836    8139.63559    8139.65150
                 beta:    8139.51987    8139.53265    8139.62837    8139.63559    8139.65149
 
  (1151-1155)    alpha:   8139.65228    8139.65472    8139.65669    8139.65740    8139.65979
                 beta:    8139.65228    8139.65472    8139.65669    8139.65740    8139.65979
 
  (1156-1160)    alpha:   8139.66944    8139.67465    8139.67658    8139.68779    8139.68830
                 beta:    8139.66945    8139.67466    8139.67659    8139.68780    8139.68831
 
  (1161-1165)    alpha:   8139.69246   10058.20806   10058.24914   11580.89286   13206.72293
                 beta:    8139.69248   10058.20803   10058.24912   11580.89287   13206.72294
 
  (1166-1170)    alpha:  15607.51579   19084.54861   19084.62486   19084.66888   41671.88417
                 beta:   15607.51582   19084.54861   19084.62487   19084.66886   41671.88416
 
  (1171-1175)    alpha:  59477.15622   59477.19022   79029.82379  108398.60399  108398.64823
                 beta:   59477.15621   59477.19021   79029.82377  108398.60396  108398.64820
 
  (1176-1180)    alpha: 108398.67351  115319.72335  338255.02849  ************  ************
                 beta:  108398.67348  115319.72333  338255.02846  ************  ************
 
  (1181-1182)    alpha: ************  ************
                 beta:  ************  ************
 
 
 
 

  Checkpointing ...


Mulliken Population Analysis
============================


  Atomic charge population
  ------------------------

  --------------------------------
  atom   label     atomic charge  
                  --------------- 
                   gross     net  
  --------------------------------
   Rh      1       45.31   -0.31
   Cl      2       17.22   -0.22
   P       3       14.71    0.29
   N       4        7.33   -0.33
   C       5        6.22   -0.22
   C       6        6.17   -0.17
   H       7        0.89    0.11
   H       8        0.93    0.07
   H       9        0.91    0.09
   C      10        6.18   -0.18
   H      11        0.90    0.10
   H      12        0.93    0.07
   H      13        0.93    0.07
   C      14        6.16   -0.16
   H      15        0.92    0.08
   H      16        0.92    0.08
   H      17        0.92    0.08
   C      18        6.23   -0.23
   C      19        6.16   -0.16
   H      20        0.90    0.10
   H      21        0.93    0.07
   H      22        0.92    0.08
   C      23        6.18   -0.18
   H      24        0.92    0.08
   H      25        0.92    0.08
   H      26        0.88    0.12
   C      27        6.21   -0.21
   H      28        0.92    0.08
   C      29        5.85    0.15
   H      30        0.94    0.06
   C      31        6.17   -0.17
   H      32        0.92    0.08
   H      33        0.92    0.08
   H      34        0.92    0.08
   P      35       14.71    0.29
   C      36        6.22   -0.22
   C      37        6.17   -0.17
   H      38        0.89    0.11
   H      39        0.93    0.07
   H      40        0.91    0.09
   C      41        6.18   -0.18
   H      42        0.90    0.10
   H      43        0.93    0.07
   H      44        0.93    0.07
   C      45        6.16   -0.16
   H      46        0.92    0.08
   H      47        0.92    0.08
   H      48        0.92    0.08
   C      49        6.23   -0.23
   C      50        6.16   -0.16
   H      51        0.90    0.10
   H      52        0.93    0.07
   H      53        0.92    0.08
   C      54        6.18   -0.18
   H      55        0.92    0.08
   H      56        0.92    0.08
   H      57        0.88    0.12
   C      58        6.21   -0.21
   H      59        0.92    0.08
   C      60        5.85    0.15
   H      61        0.94    0.06
   C      62        6.17   -0.17
   H      63        0.92    0.08
   H      64        0.92    0.08
   H      65        0.92    0.08
  --------------------------------
  sum             259.00   -0.00


  Electron spin population
  ------------------------

  --------------------------------
  atom   label     electron spin  
  --------------------------------
   Rh      1           0.604
   Cl      2           0.094
   P       3          -0.010
   N       4           0.108
   C       5           0.006
   C       6          -0.000
   H       7          -0.000
   H       8          -0.000
   H       9          -0.001
   C      10           0.000
   H      11           0.000
   H      12           0.000
   H      13           0.001
   C      14          -0.000
   H      15          -0.000
   H      16           0.000
   H      17           0.000
   C      18           0.006
   C      19           0.000
   H      20           0.001
   H      21           0.001
   H      22          -0.000
   C      23           0.000
   H      24          -0.000
   H      25          -0.000
   H      26          -0.001
   C      27           0.146
   H      28          -0.006
   C      29          -0.046
   H      30           0.001
   C      31          -0.001
   H      32           0.000
   H      33           0.000
   H      34           0.000
   P      35          -0.010
   C      36           0.006
   C      37          -0.000
   H      38          -0.000
   H      39          -0.000
   H      40          -0.001
   C      41           0.000
   H      42           0.000
   H      43           0.000
   H      44           0.001
   C      45          -0.000
   H      46          -0.000
   H      47           0.000
   H      48           0.000
   C      49           0.006
   C      50           0.000
   H      51           0.001
   H      52           0.001
   H      53          -0.000
   C      54           0.000
   H      55          -0.000
   H      56          -0.000
   H      57          -0.001
   C      58           0.146
   H      59          -0.006
   C      60          -0.046
   H      61           0.001
   C      62          -0.001
   H      63           0.000
   H      64           0.000
   H      65           0.000
  --------------------------------
  sum                  1.000


  Orbital density population
  --------------------------
 
 
  Orbital:   1  Energy=   -822.10347 [au]   Occ=1.00           Orbital:   1  Energy=   -822.10348 [au]   Occ=1.00
  (alpha)               -22370.57413 [eV]                      (beta)                -22370.57447 [eV]
  --------------------------------------------------           --------------------------------------------------
  atom  label   AO type   orbital density population           atom  label   AO type   orbital density population
  --------------------------------------------------           --------------------------------------------------
   Rh     1        s              100.0%                        Rh     1        s              100.0%
 
 
  Orbital:   2  Energy=   -116.88268 [au]   Occ=1.00           Orbital:   2  Energy=   -116.87893 [au]   Occ=1.00
  (alpha)                -3180.53953 [eV]                      (beta)                 -3180.43747 [eV]
  --------------------------------------------------           --------------------------------------------------
  atom  label   AO type   orbital density population           atom  label   AO type   orbital density population
  --------------------------------------------------           --------------------------------------------------
   Rh     1        s              100.0%                        Rh     1        s              100.0%
 
 
  Orbital:   3  Energy=   -108.36028 [au]   Occ=1.00           Orbital:   3  Energy=   -108.35670 [au]   Occ=1.00
  (alpha)                -2948.63318 [eV]                      (beta)                 -2948.53585 [eV]
  --------------------------------------------------           --------------------------------------------------
  atom  label   AO type   orbital density population           atom  label   AO type   orbital density population
  --------------------------------------------------           --------------------------------------------------
   Rh     1        py             100.0%                        Rh     1        py             100.0%
 
 
  Orbital:   4  Energy=   -108.35479 [au]   Occ=1.00           Orbital:   4  Energy=   -108.35367 [au]   Occ=1.00
  (alpha)                -2948.48382 [eV]                      (beta)                 -2948.45349 [eV]
  --------------------------------------------------           --------------------------------------------------
  atom  label   AO type   orbital density population           atom  label   AO type   orbital density population
  --------------------------------------------------           --------------------------------------------------
   Rh     1        px               1.0%                        Rh     1        px               0.0%
                   pz              99.0%                                        pz             100.0%
 
 
  Orbital:   5  Energy=   -108.35382 [au]   Occ=1.00           Orbital:   5  Energy=   -108.35026 [au]   Occ=1.00
  (alpha)                -2948.45738 [eV]                      (beta)                 -2948.36064 [eV]
  --------------------------------------------------           --------------------------------------------------
  atom  label   AO type   orbital density population           atom  label   AO type   orbital density population
  --------------------------------------------------           --------------------------------------------------
   Rh     1        px              99.0%                        Rh     1        px             100.0%
                   pz               1.0%                                        pz               0.0%
 
 
  Orbital:   6  Energy=   -100.58759 [au]   Occ=1.00           Orbital:   6  Energy=   -100.58700 [au]   Occ=1.00
  (alpha)                -2737.12773 [eV]                      (beta)                 -2737.11165 [eV]
  --------------------------------------------------           --------------------------------------------------
  atom  label   AO type   orbital density population           atom  label   AO type   orbital density population
  --------------------------------------------------           --------------------------------------------------
   Cl     2        s              100.0%                        Cl     2        s              100.0%
 
 
  Orbital:   7  Energy=    -76.30227 [au]   Occ=1.00           Orbital:   7  Energy=    -76.30233 [au]   Occ=1.00
  (alpha)                -2076.29046 [eV]                      (beta)                 -2076.29208 [eV]
  --------------------------------------------------           --------------------------------------------------
  atom  label   AO type   orbital density population           atom  label   AO type   orbital density population
  --------------------------------------------------           --------------------------------------------------
   P      3        s               98.9%                        P      3        s               98.9%
   P     35        s                1.1%                        P     35        s                1.1%
 
 
  Orbital:   8  Energy=    -76.30227 [au]   Occ=1.00           Orbital:   8  Energy=    -76.30233 [au]   Occ=1.00
  (alpha)                -2076.29046 [eV]                      (beta)                 -2076.29207 [eV]
  --------------------------------------------------           --------------------------------------------------
  atom  label   AO type   orbital density population           atom  label   AO type   orbital density population
  --------------------------------------------------           --------------------------------------------------
   P      3        s                1.1%                        P      3        s                1.1%
   P     35        s               98.9%                        P     35        s               98.9%
 
 
  Orbital:   9  Energy=    -20.76467 [au]   Occ=1.00           Orbital:   9  Energy=    -20.76291 [au]   Occ=1.00
  (alpha)                 -565.03537 [eV]                      (beta)                  -564.98747 [eV]
  --------------------------------------------------           --------------------------------------------------
  atom  label   AO type   orbital density population           atom  label   AO type   orbital density population
  --------------------------------------------------           --------------------------------------------------
   Rh     1        s              100.1%                        Rh     1        s              100.1%
 
 
  Orbital:  10  Energy=    -17.39548 [au]   Occ=1.00           Orbital:  10  Energy=    -17.39273 [au]   Occ=1.00
  (alpha)                 -473.35500 [eV]                      (beta)                  -473.28016 [eV]
  --------------------------------------------------           --------------------------------------------------
  atom  label   AO type   orbital density population           atom  label   AO type   orbital density population
  --------------------------------------------------           --------------------------------------------------
   Rh     1        py             100.0%                        Rh     1        py             100.0%
 
 
  Orbital:  11  Energy=    -17.38586 [au]   Occ=1.00           Orbital:  11  Energy=    -17.38508 [au]   Occ=1.00
  (alpha)                 -473.09344 [eV]                      (beta)                  -473.07209 [eV]
  --------------------------------------------------           --------------------------------------------------
  atom  label   AO type   orbital density population           atom  label   AO type   orbital density population
  --------------------------------------------------           --------------------------------------------------
   Rh     1        pz              99.4%                        Rh     1        pz             100.0%
 
 
  Orbital:  12  Energy=    -17.38371 [au]   Occ=1.00           Orbital:  12  Energy=    -17.38103 [au]   Occ=1.00
  (alpha)                 -473.03470 [eV]                      (beta)                  -472.96184 [eV]
  --------------------------------------------------           --------------------------------------------------
  atom  label   AO type   orbital density population           atom  label   AO type   orbital density population
  --------------------------------------------------           --------------------------------------------------
   Rh     1        px              99.4%                        Rh     1        px              99.9%
 
 
  Orbital:  13  Energy=    -14.01844 [au]   Occ=1.00           Orbital:  13  Energy=    -14.01620 [au]   Occ=1.00
  (alpha)                 -381.46121 [eV]                      (beta)                  -381.40021 [eV]
  --------------------------------------------------           --------------------------------------------------
  atom  label   AO type   orbital density population           atom  label   AO type   orbital density population
  --------------------------------------------------           --------------------------------------------------
   N      4        s              100.0%                        N      4        s              100.0%
 
 
  Orbital:  14  Energy=    -11.17356 [au]   Occ=1.00           Orbital:  14  Energy=    -11.17172 [au]   Occ=1.00
  (alpha)                 -304.04800 [eV]                      (beta)                  -303.99788 [eV]
  --------------------------------------------------           --------------------------------------------------
  atom  label   AO type   orbital density population           atom  label   AO type   orbital density population
  --------------------------------------------------           --------------------------------------------------
   Rh     1        d0              50.6%                        Rh     1        d0              44.0%
                   d2+             49.4%                                        d2+             55.9%
 
 
  Orbital:  15  Energy=    -11.17261 [au]   Occ=1.00           Orbital:  15  Energy=    -11.16652 [au]   Occ=1.00
  (alpha)                 -304.02208 [eV]                      (beta)                  -303.85645 [eV]
  --------------------------------------------------           --------------------------------------------------
  atom  label   AO type   orbital density population           atom  label   AO type   orbital density population
  --------------------------------------------------           --------------------------------------------------
   Rh     1        d2-             99.5%                        Rh     1        d2-              0.0%
                   d1-              0.5%                                        d1-             99.9%
 
 
  Orbital:  16  Energy=    -11.16863 [au]   Occ=1.00           Orbital:  16  Energy=    -11.16406 [au]   Occ=1.00
  (alpha)                 -303.91387 [eV]                      (beta)                  -303.78961 [eV]
  --------------------------------------------------           --------------------------------------------------
  atom  label   AO type   orbital density population           atom  label   AO type   orbital density population
  --------------------------------------------------           --------------------------------------------------
   Rh     1        d2-              0.5%                        Rh     1        d2-             99.9%
                   d1-             99.5%                                        d1-              0.0%
 
 
  Orbital:  17  Energy=    -11.16257 [au]   Occ=1.00           Orbital:  17  Energy=    -11.16064 [au]   Occ=1.00
  (alpha)                 -303.74899 [eV]                      (beta)                  -303.69650 [eV]
  --------------------------------------------------           --------------------------------------------------
  atom  label   AO type   orbital density population           atom  label   AO type   orbital density population
  --------------------------------------------------           --------------------------------------------------
   Rh     1        d0               7.8%                        Rh     1        d0              51.9%
                   d1+             84.2%                                        d1+              7.5%
                   d2+              8.0%                                        d2+             40.6%
 
 
  Orbital:  18  Energy=    -11.16241 [au]   Occ=1.00           Orbital:  18  Energy=    -11.16040 [au]   Occ=1.00
  (alpha)                 -303.74455 [eV]                      (beta)                  -303.68988 [eV]
  --------------------------------------------------           --------------------------------------------------
  atom  label   AO type   orbital density population           atom  label   AO type   orbital density population
  --------------------------------------------------           --------------------------------------------------
   Rh     1        d0              41.6%                        Rh     1        d0               4.1%
                   d1+             15.8%                                        d1+             92.5%
                   d2+             42.6%                                        d2+              3.4%
 
 
  Orbital:  19  Energy=     -9.92867 [au]   Occ=1.00           Orbital:  19  Energy=     -9.92913 [au]   Occ=1.00
  (alpha)                 -270.17288 [eV]                      (beta)                  -270.18539 [eV]
  --------------------------------------------------           --------------------------------------------------
  atom  label   AO type   orbital density population           atom  label   AO type   orbital density population
  --------------------------------------------------           --------------------------------------------------
   C     29        s               22.5%                        C     29        s               18.1%
   C     60        s               77.5%                        C     60        s               81.9%
 
 
  Orbital:  20  Energy=     -9.92867 [au]   Occ=1.00           Orbital:  20  Energy=     -9.92913 [au]   Occ=1.00
  (alpha)                 -270.17287 [eV]                      (beta)                  -270.18539 [eV]
  --------------------------------------------------           --------------------------------------------------
  atom  label   AO type   orbital density population           atom  label   AO type   orbital density population
  --------------------------------------------------           --------------------------------------------------
   C     29        s               77.5%                        C     29        s               81.9%
   C     60        s               22.5%                        C     60        s               18.1%
 
 
  Orbital:  21  Energy=     -9.91153 [au]   Occ=1.00           Orbital:  21  Energy=     -9.91140 [au]   Occ=1.00
  (alpha)                 -269.70647 [eV]                      (beta)                  -269.70290 [eV]
  --------------------------------------------------           --------------------------------------------------
  atom  label   AO type   orbital density population           atom  label   AO type   orbital density population
  --------------------------------------------------           --------------------------------------------------
   C     49        s              100.0%                        C     49        s              100.0%
 
 
  Orbital:  22  Energy=     -9.91153 [au]   Occ=1.00           Orbital:  22  Energy=     -9.91140 [au]   Occ=1.00
  (alpha)                 -269.70637 [eV]                      (beta)                  -269.70281 [eV]
  --------------------------------------------------           --------------------------------------------------
  atom  label   AO type   orbital density population           atom  label   AO type   orbital density population
  --------------------------------------------------           --------------------------------------------------
   C     18        s              100.0%                        C     18        s              100.0%
 
 
  Orbital:  23  Energy=     -9.91135 [au]   Occ=1.00           Orbital:  23  Energy=     -9.91124 [au]   Occ=1.00
  (alpha)                 -269.70143 [eV]                      (beta)                  -269.69861 [eV]
  --------------------------------------------------           --------------------------------------------------
  atom  label   AO type   orbital density population           atom  label   AO type   orbital density population
  --------------------------------------------------           --------------------------------------------------
   C      5        s              100.0%                        C      5        s              100.0%
 
 
  Orbital:  24  Energy=     -9.91134 [au]   Occ=1.00           Orbital:  24  Energy=     -9.91124 [au]   Occ=1.00
  (alpha)                 -269.70134 [eV]                      (beta)                  -269.69852 [eV]
  --------------------------------------------------           --------------------------------------------------
  atom  label   AO type   orbital density population           atom  label   AO type   orbital density population
  --------------------------------------------------           --------------------------------------------------
   C     36        s              100.0%                        C     36        s              100.0%
 
 
  Orbital:  25  Energy=     -9.88494 [au]   Occ=1.00           Orbital:  25  Energy=     -9.88334 [au]   Occ=1.00
  (alpha)                 -268.98277 [eV]                      (beta)                  -268.93945 [eV]
  --------------------------------------------------           --------------------------------------------------
  atom  label   AO type   orbital density population           atom  label   AO type   orbital density population
  --------------------------------------------------           --------------------------------------------------
   C     27        s               90.1%                        C     27        s               96.7%
   C     58        s                9.9%                        C     58        s                3.3%
 
 
  Orbital:  26  Energy=     -9.88493 [au]   Occ=1.00           Orbital:  26  Energy=     -9.88334 [au]   Occ=1.00
  (alpha)                 -268.98277 [eV]                      (beta)                  -268.93945 [eV]
  --------------------------------------------------           --------------------------------------------------
  atom  label   AO type   orbital density population           atom  label   AO type   orbital density population
  --------------------------------------------------           --------------------------------------------------
   C     27        s                9.9%                        C     27        s                3.3%
   C     58        s               90.1%                        C     58        s               96.7%
 
 
  Orbital:  27  Energy=     -9.87982 [au]   Occ=1.00           Orbital:  27  Energy=     -9.87983 [au]   Occ=1.00
  (alpha)                 -268.84358 [eV]                      (beta)                  -268.84379 [eV]
  --------------------------------------------------           --------------------------------------------------
  atom  label   AO type   orbital density population           atom  label   AO type   orbital density population
  --------------------------------------------------           --------------------------------------------------
   C     62        s              100.0%                        C     62        s              100.0%
 
 
  Orbital:  28  Energy=     -9.87982 [au]   Occ=1.00           Orbital:  28  Energy=     -9.87982 [au]   Occ=1.00
  (alpha)                 -268.84351 [eV]                      (beta)                  -268.84372 [eV]
  --------------------------------------------------           --------------------------------------------------
  atom  label   AO type   orbital density population           atom  label   AO type   orbital density population
  --------------------------------------------------           --------------------------------------------------
   C     31        s              100.0%                        C     31        s              100.0%
 
 
  Orbital:  29  Energy=     -9.87678 [au]   Occ=1.00           Orbital:  29  Energy=     -9.87678 [au]   Occ=1.00
  (alpha)                 -268.76091 [eV]                      (beta)                  -268.76086 [eV]
  --------------------------------------------------           --------------------------------------------------
  atom  label   AO type   orbital density population           atom  label   AO type   orbital density population
  --------------------------------------------------           --------------------------------------------------
   C     14        s              100.0%                        C     14        s              100.0%
 
 
  Orbital:  30  Energy=     -9.87678 [au]   Occ=1.00           Orbital:  30  Energy=     -9.87678 [au]   Occ=1.00
  (alpha)                 -268.76083 [eV]                      (beta)                  -268.76078 [eV]
  --------------------------------------------------           --------------------------------------------------
  atom  label   AO type   orbital density population           atom  label   AO type   orbital density population
  --------------------------------------------------           --------------------------------------------------
   C     45        s              100.0%                        C     45        s              100.0%
 
 
  Orbital:  31  Energy=     -9.87174 [au]   Occ=1.00           Orbital:  31  Energy=     -9.87173 [au]   Occ=1.00
  (alpha)                 -268.62374 [eV]                      (beta)                  -268.62340 [eV]
  --------------------------------------------------           --------------------------------------------------
  atom  label   AO type   orbital density population           atom  label   AO type   orbital density population
  --------------------------------------------------           --------------------------------------------------
   C     54        s              100.0%                        C     54        s              100.0%
 
 
  Orbital:  32  Energy=     -9.87174 [au]   Occ=1.00           Orbital:  32  Energy=     -9.87173 [au]   Occ=1.00
  (alpha)                 -268.62366 [eV]                      (beta)                  -268.62332 [eV]
  --------------------------------------------------           --------------------------------------------------
  atom  label   AO type   orbital density population           atom  label   AO type   orbital density population
  --------------------------------------------------           --------------------------------------------------
   C     23        s              100.0%                        C     23        s              100.0%
 
 
  Orbital:  33  Energy=     -9.87150 [au]   Occ=1.00           Orbital:  33  Energy=     -9.87149 [au]   Occ=1.00
  (alpha)                 -268.61715 [eV]                      (beta)                  -268.61694 [eV]
  --------------------------------------------------           --------------------------------------------------
  atom  label   AO type   orbital density population           atom  label   AO type   orbital density population
  --------------------------------------------------           --------------------------------------------------
   C     10        s              100.0%                        C     10        s              100.0%
 
 
  Orbital:  34  Energy=     -9.87149 [au]   Occ=1.00           Orbital:  34  Energy=     -9.87148 [au]   Occ=1.00
  (alpha)                 -268.61698 [eV]                      (beta)                  -268.61678 [eV]
  --------------------------------------------------           --------------------------------------------------
  atom  label   AO type   orbital density population           atom  label   AO type   orbital density population
  --------------------------------------------------           --------------------------------------------------
   C     41        s              100.0%                        C     41        s              100.0%
 
 
  Orbital:  35  Energy=     -9.86994 [au]   Occ=1.00           Orbital:  35  Energy=     -9.86994 [au]   Occ=1.00
  (alpha)                 -268.57478 [eV]                      (beta)                  -268.57464 [eV]
  --------------------------------------------------           --------------------------------------------------
  atom  label   AO type   orbital density population           atom  label   AO type   orbital density population
  --------------------------------------------------           --------------------------------------------------
   C      6        s              100.0%                        C      6        s              100.0%
 
 
  Orbital:  36  Energy=     -9.86994 [au]   Occ=1.00           Orbital:  36  Energy=     -9.86993 [au]   Occ=1.00
  (alpha)                 -268.57463 [eV]                      (beta)                  -268.57448 [eV]
  --------------------------------------------------           --------------------------------------------------
  atom  label   AO type   orbital density population           atom  label   AO type   orbital density population
  --------------------------------------------------           --------------------------------------------------
   C     37        s              100.0%                        C     37        s              100.0%
 
 
  Orbital:  37  Energy=     -9.86559 [au]   Occ=1.00           Orbital:  37  Energy=     -9.86558 [au]   Occ=1.00
  (alpha)                 -268.45633 [eV]                      (beta)                  -268.45604 [eV]
  --------------------------------------------------           --------------------------------------------------
  atom  label   AO type   orbital density population           atom  label   AO type   orbital density population
  --------------------------------------------------           --------------------------------------------------
   C     50        s              100.0%                        C     50        s              100.0%
 
 
  Orbital:  38  Energy=     -9.86558 [au]   Occ=1.00           Orbital:  38  Energy=     -9.86557 [au]   Occ=1.00
  (alpha)                 -268.45605 [eV]                      (beta)                  -268.45577 [eV]
  --------------------------------------------------           --------------------------------------------------
  atom  label   AO type   orbital density population           atom  label   AO type   orbital density population
  --------------------------------------------------           --------------------------------------------------
   C     19        s              100.0%                        C     19        s              100.0%
 
 
  Orbital:  39  Energy=     -9.10259 [au]   Occ=1.00           Orbital:  39  Energy=     -9.10204 [au]   Occ=1.00
  (alpha)                 -247.69410 [eV]                      (beta)                  -247.67911 [eV]
  --------------------------------------------------           --------------------------------------------------
  atom  label   AO type   orbital density population           atom  label   AO type   orbital density population
  --------------------------------------------------           --------------------------------------------------
   Cl     2        s               99.7%                        Cl     2        s               99.7%
 
 
  Orbital:  40  Energy=     -6.91945 [au]   Occ=1.00           Orbital:  40  Energy=     -6.91919 [au]   Occ=1.00
  (alpha)                 -188.28787 [eV]                      (beta)                  -188.28068 [eV]
  --------------------------------------------------           --------------------------------------------------
  atom  label   AO type   orbital density population           atom  label   AO type   orbital density population
  --------------------------------------------------           --------------------------------------------------
   Cl     2        py             100.0%                        Cl     2        py             100.0%
 
 
  Orbital:  41  Energy=     -6.91770 [au]   Occ=1.00           Orbital:  41  Energy=     -6.91598 [au]   Occ=1.00
  (alpha)                 -188.24021 [eV]                      (beta)                  -188.19330 [eV]
  --------------------------------------------------           --------------------------------------------------
  atom  label   AO type   orbital density population           atom  label   AO type   orbital density population
  --------------------------------------------------           --------------------------------------------------
   Cl     2        px             100.0%                        Cl     2        px             100.0%
 
 
  Orbital:  42  Energy=     -6.91431 [au]   Occ=1.00           Orbital:  42  Energy=     -6.91395 [au]   Occ=1.00
  (alpha)                 -188.14800 [eV]                      (beta)                  -188.13829 [eV]
  --------------------------------------------------           --------------------------------------------------
  atom  label   AO type   orbital density population           atom  label   AO type   orbital density population
  --------------------------------------------------           --------------------------------------------------
   Cl     2        pz             100.0%                        Cl     2        pz             100.0%
 
 
  Orbital:  43  Energy=     -6.30933 [au]   Occ=1.00           Orbital:  43  Energy=     -6.30938 [au]   Occ=1.00
  (alpha)                 -171.68551 [eV]                      (beta)                  -171.68691 [eV]
  --------------------------------------------------           --------------------------------------------------
  atom  label   AO type   orbital density population           atom  label   AO type   orbital density population
  --------------------------------------------------           --------------------------------------------------
   P      3        s               50.2%                        P      3        s               50.2%
   P     35        s               48.8%                        P     35        s               48.8%
 
 
  Orbital:  44  Energy=     -6.30931 [au]   Occ=1.00           Orbital:  44  Energy=     -6.30936 [au]   Occ=1.00
  (alpha)                 -171.68506 [eV]                      (beta)                  -171.68645 [eV]
  --------------------------------------------------           --------------------------------------------------
  atom  label   AO type   orbital density population           atom  label   AO type   orbital density population
  --------------------------------------------------           --------------------------------------------------
   P      3        s               48.9%                        P      3        s               48.9%
   P     35        s               50.3%                        P     35        s               50.3%
 
 
  Orbital:  45  Energy=     -4.52439 [au]   Occ=1.00           Orbital:  45  Energy=     -4.52445 [au]   Occ=1.00
  (alpha)                 -123.11479 [eV]                      (beta)                  -123.11656 [eV]
  --------------------------------------------------           --------------------------------------------------
  atom  label   AO type   orbital density population           atom  label   AO type   orbital density population
  --------------------------------------------------           --------------------------------------------------
   P      3        py              49.1%                        P      3        py              49.2%
                   pz               4.3%                                        pz               4.2%
   P     35        py              42.7%                        P     35        py              42.9%
                   pz               3.7%                                        pz               3.6%
 
 
  Orbital:  46  Energy=     -4.52438 [au]   Occ=1.00           Orbital:  46  Energy=     -4.52445 [au]   Occ=1.00
  (alpha)                 -123.11469 [eV]                      (beta)                  -123.11647 [eV]
  --------------------------------------------------           --------------------------------------------------
  atom  label   AO type   orbital density population           atom  label   AO type   orbital density population
  --------------------------------------------------           --------------------------------------------------
   P      3        py              42.7%                        P      3        py              42.9%
                   pz               3.8%                                        pz               3.7%
   P     35        py              49.1%                        P     35        py              49.2%
                   pz               4.3%                                        pz               4.2%
 
 
  Orbital:  47  Energy=     -4.52372 [au]   Occ=1.00           Orbital:  47  Energy=     -4.52376 [au]   Occ=1.00
  (alpha)                 -123.09658 [eV]                      (beta)                  -123.09775 [eV]
  --------------------------------------------------           --------------------------------------------------
  atom  label   AO type   orbital density population           atom  label   AO type   orbital density population
  --------------------------------------------------           --------------------------------------------------
   P      3        px              53.2%                        P      3        px              53.2%
   P     35        px              46.5%                        P     35        px              46.5%
 
 
  Orbital:  48  Energy=     -4.52371 [au]   Occ=1.00           Orbital:  48  Energy=     -4.52376 [au]   Occ=1.00
  (alpha)                 -123.09649 [eV]                      (beta)                  -123.09766 [eV]
  --------------------------------------------------           --------------------------------------------------
  atom  label   AO type   orbital density population           atom  label   AO type   orbital density population
  --------------------------------------------------           --------------------------------------------------
   P      3        px              46.5%                        P      3        px              46.5%
   P     35        px              53.2%                        P     35        px              53.2%
 
 
  Orbital:  49  Energy=     -4.52061 [au]   Occ=1.00           Orbital:  49  Energy=     -4.52072 [au]   Occ=1.00
  (alpha)                 -123.01214 [eV]                      (beta)                  -123.01508 [eV]
  --------------------------------------------------           --------------------------------------------------
  atom  label   AO type   orbital density population           atom  label   AO type   orbital density population
  --------------------------------------------------           --------------------------------------------------
   P      3        py               4.1%                        P      3        py               3.9%
                   pz              46.3%                                        pz              46.4%
   P     35        py               4.0%                        P     35        py               3.9%
                   pz              45.5%                                        pz              45.6%
 
 
  Orbital:  50  Energy=     -4.52058 [au]   Occ=1.00           Orbital:  50  Energy=     -4.52069 [au]   Occ=1.00
  (alpha)                 -123.01138 [eV]                      (beta)                  -123.01432 [eV]
  --------------------------------------------------           --------------------------------------------------
  atom  label   AO type   orbital density population           atom  label   AO type   orbital density population
  --------------------------------------------------           --------------------------------------------------
   P      3        py               4.0%                        P      3        py               3.9%
                   pz              45.4%                                        pz              45.5%
   P     35        py               4.1%                        P     35        py               4.0%
                   pz              46.2%                                        pz              46.4%
 
 
  Orbital:  51  Energy=     -2.79208 [au]   Occ=1.00           Orbital:  51  Energy=     -2.77594 [au]   Occ=1.00
  (alpha)                  -75.97625 [eV]                      (beta)                   -75.53726 [eV]
  --------------------------------------------------           --------------------------------------------------
  atom  label   AO type   orbital density population           atom  label   AO type   orbital density population
  --------------------------------------------------           --------------------------------------------------
   Rh     1        s               99.8%                        Rh     1        s               99.9%
 
 
  Orbital:  52  Energy=     -1.79009 [au]   Occ=1.00           Orbital:  52  Energy=     -1.76844 [au]   Occ=1.00
  (alpha)                  -48.71072 [eV]                      (beta)                   -48.12178 [eV]
  --------------------------------------------------           --------------------------------------------------
  atom  label   AO type   orbital density population           atom  label   AO type   orbital density population
  --------------------------------------------------           --------------------------------------------------
   Rh     1        py             100.4%                        Rh     1        py             100.4%
 
 
  Orbital:  53  Energy=     -1.76456 [au]   Occ=1.00           Orbital:  53  Energy=     -1.75816 [au]   Occ=1.00
  (alpha)                  -48.01617 [eV]                      (beta)                   -47.84193 [eV]
  --------------------------------------------------           --------------------------------------------------
  atom  label   AO type   orbital density population           atom  label   AO type   orbital density population
  --------------------------------------------------           --------------------------------------------------
   Rh     1        pz             100.7%                        Rh     1        pz             100.7%
 
 
  Orbital:  54  Energy=     -1.75481 [au]   Occ=1.00           Orbital:  54  Energy=     -1.73350 [au]   Occ=1.00
  (alpha)                  -47.75075 [eV]                      (beta)                   -47.17089 [eV]
  --------------------------------------------------           --------------------------------------------------
  atom  label   AO type   orbital density population           atom  label   AO type   orbital density population
  --------------------------------------------------           --------------------------------------------------
   Rh     1        px             100.1%                        Rh     1        px             100.1%
 
 
  Orbital:  55  Energy=     -0.86668 [au]   Occ=1.00           Orbital:  55  Energy=     -0.86298 [au]   Occ=1.00
  (alpha)                  -23.58361 [eV]                      (beta)                   -23.48299 [eV]
  --------------------------------------------------           --------------------------------------------------
  atom  label   AO type   orbital density population           atom  label   AO type   orbital density population
  --------------------------------------------------           --------------------------------------------------
   Rh     1        s                1.2%                        Rh     1        s                1.1%
                   py               1.5%                                        py               1.4%
   N      4        s               56.0%                        N      4        s               55.0%
                   py               2.8%                                        py               2.7%
   C     27        s                2.2%                        C     27        s                2.2%
                   pz               1.1%                                        pz               1.1%
   C     29        s               13.0%                        C     29        s               13.6%
                   pz               2.1%                                        pz               2.2%
   C     58        s                2.2%                        C     58        s                2.2%
                   pz               1.1%                                        pz               1.1%
   C     60        s               13.0%                        C     60        s               13.6%
                   pz               2.1%                                        pz               2.2%
 
 
  Orbital:  56  Energy=     -0.76003 [au]   Occ=1.00           Orbital:  56  Energy=     -0.75959 [au]   Occ=1.00
  (alpha)                  -20.68146 [eV]                      (beta)                   -20.66950 [eV]
  --------------------------------------------------           --------------------------------------------------
  atom  label   AO type   orbital density population           atom  label   AO type   orbital density population
  --------------------------------------------------           --------------------------------------------------
   P      3        s                6.1%                        P      3        s                6.1%
   C      5        s                9.0%                        C      5        s                9.1%
   C      6        s                2.1%                        C      6        s                2.2%
   C     10        s                2.3%                        C     10        s                2.3%
   C     14        s                2.5%                        C     14        s                2.6%
   C     18        s                9.0%                        C     18        s                9.1%
   C     19        s                2.1%                        C     19        s                2.1%
   C     23        s                2.3%                        C     23        s                2.4%
   C     27        s                3.5%                        C     27        s                3.1%
   C     29        s                1.6%                        C     29        s                1.5%
   C     31        s                2.6%                        C     31        s                2.6%
   P     35        s                6.1%                        P     35        s                6.1%
   C     36        s                9.0%                        C     36        s                9.1%
   C     37        s                2.1%                        C     37        s                2.2%
   C     41        s                2.3%                        C     41        s                2.3%
   C     45        s                2.5%                        C     45        s                2.6%
   C     49        s                9.0%                        C     49        s                9.1%
   C     50        s                2.1%                        C     50        s                2.1%
   C     54        s                2.3%                        C     54        s                2.4%
   C     58        s                3.5%                        C     58        s                3.1%
   C     60        s                1.6%                        C     60        s                1.5%
   C     62        s                2.6%                        C     62        s                2.6%
 
 
  Orbital:  57  Energy=     -0.75734 [au]   Occ=1.00           Orbital:  57  Energy=     -0.75706 [au]   Occ=1.00
  (alpha)                  -20.60827 [eV]                      (beta)                   -20.60066 [eV]
  --------------------------------------------------           --------------------------------------------------
  atom  label   AO type   orbital density population           atom  label   AO type   orbital density population
  --------------------------------------------------           --------------------------------------------------
   P      3        s                5.3%                        P      3        s                5.3%
   C      5        s               10.3%                        C      5        s               10.3%
   C      6        s                2.5%                        C      6        s                2.5%
   C     10        s                2.8%                        C     10        s                2.8%
   C     14        s                2.8%                        C     14        s                2.8%
   C     18        s               10.2%                        C     18        s               10.2%
   C     19        s                2.5%                        C     19        s                2.5%
   C     23        s                2.6%                        C     23        s                2.6%
   C     31        s                2.9%                        C     31        s                2.9%
   P     35        s                5.3%                        P     35        s                5.3%
   C     36        s               10.3%                        C     36        s               10.3%
   C     37        s                2.5%                        C     37        s                2.5%
   C     41        s                2.8%                        C     41        s                2.8%
   C     45        s                2.8%                        C     45        s                2.8%
   C     49        s               10.2%                        C     49        s               10.2%
   C     50        s                2.5%                        C     50        s                2.5%
   C     54        s                2.6%                        C     54        s                2.6%
   C     62        s                2.9%                        C     62        s                2.9%
 
 
  Orbital:  58  Energy=     -0.73835 [au]   Occ=1.00           Orbital:  58  Energy=     -0.73822 [au]   Occ=1.00
  (alpha)                  -20.09151 [eV]                      (beta)                   -20.08800 [eV]
  --------------------------------------------------           --------------------------------------------------
  atom  label   AO type   orbital density population           atom  label   AO type   orbital density population
  --------------------------------------------------           --------------------------------------------------
   P      3        px               1.3%                        P      3        px               1.3%
   C      5        s               10.1%                        C      5        s               10.1%
   C      6        s                3.8%                        C      6        s                3.8%
   C     10        s                3.3%                        C     10        s                3.3%
   C     14        s                3.5%                        C     14        s                3.5%
   C     18        s                9.8%                        C     18        s                9.8%
   C     19        s                3.1%                        C     19        s                3.1%
   C     23        s                3.9%                        C     23        s                3.9%
   C     31        s                3.5%                        C     31        s                3.5%
   P     35        px               1.3%                        P     35        px               1.3%
   C     36        s               10.0%                        C     36        s               10.0%
   C     37        s                3.8%                        C     37        s                3.8%
   C     41        s                3.3%                        C     41        s                3.2%
   C     45        s                3.5%                        C     45        s                3.5%
   C     49        s                9.7%                        C     49        s                9.7%
   C     50        s                3.0%                        C     50        s                3.1%
   C     54        s                3.8%                        C     54        s                3.8%
   C     62        s                3.5%                        C     62        s                3.5%
 
 
  Orbital:  59  Energy=     -0.73829 [au]   Occ=1.00           Orbital:  59  Energy=     -0.73816 [au]   Occ=1.00
  (alpha)                  -20.08993 [eV]                      (beta)                   -20.08641 [eV]
  --------------------------------------------------           --------------------------------------------------
  atom  label   AO type   orbital density population           atom  label   AO type   orbital density population
  --------------------------------------------------           --------------------------------------------------
   P      3        px               1.3%                        P      3        px               1.3%
   C      5        s                9.8%                        C      5        s                9.7%
   C      6        s                3.7%                        C      6        s                3.7%
   C     10        s                3.2%                        C     10        s                3.2%
   C     14        s                3.5%                        C     14        s                3.5%
   C     18        s                9.8%                        C     18        s                9.8%
   C     19        s                3.0%                        C     19        s                3.0%
   C     23        s                3.9%                        C     23        s                3.9%
   C     31        s                3.5%                        C     31        s                3.6%
   P     35        px               1.4%                        P     35        px               1.3%
   C     36        s                9.9%                        C     36        s                9.8%
   C     37        s                3.8%                        C     37        s                3.8%
   C     41        s                3.2%                        C     41        s                3.2%
   C     45        s                3.5%                        C     45        s                3.5%
   C     49        s                9.9%                        C     49        s                9.9%
   C     50        s                3.1%                        C     50        s                3.1%
   C     54        s                3.9%                        C     54        s                3.9%
   C     62        s                3.6%                        C     62        s                3.6%
 
 
  Orbital:  60  Energy=     -0.72360 [au]   Occ=1.00           Orbital:  60  Energy=     -0.72237 [au]   Occ=1.00
  (alpha)                  -19.69016 [eV]                      (beta)                   -19.65675 [eV]
  --------------------------------------------------           --------------------------------------------------
  atom  label   AO type   orbital density population           atom  label   AO type   orbital density population
  --------------------------------------------------           --------------------------------------------------
   P      3        py               1.7%                        P      3        py               1.7%
   N      4        pz               9.0%                        N      4        pz               9.1%
   C      5        s                1.3%                        C      5        s                1.1%
   C     18        s                1.5%                        C     18        s                1.4%
   C     27        s               13.4%                        C     27        s               12.9%
                   pz               1.6%                                        pz               1.5%
   C     29        s               16.1%                        C     29        s               16.7%
   P     35        py               1.7%                        P     35        py               1.7%
   C     36        s                1.3%                        C     36        s                1.1%
   C     49        s                1.5%                        C     49        s                1.4%
   C     58        s               13.4%                        C     58        s               12.9%
                   pz               1.6%                                        pz               1.5%
   C     60        s               16.1%                        C     60        s               16.7%
 
 
  Orbital:  61  Energy=     -0.66898 [au]   Occ=1.00           Orbital:  61  Energy=     -0.66599 [au]   Occ=1.00
  (alpha)                  -18.20385 [eV]                      (beta)                   -18.12259 [eV]
  --------------------------------------------------           --------------------------------------------------
  atom  label   AO type   orbital density population           atom  label   AO type   orbital density population
  --------------------------------------------------           --------------------------------------------------
   Cl     2        s               13.4%                        Cl     2        s               11.4%
   P      3        s                4.0%                        P      3        s                4.4%
                   py               1.9%                                        py               2.0%
   N      4        s                5.8%                        N      4        s                6.1%
   C     10        s                0.9%                        C     10        s                1.0%
   C     27        s               17.2%                        C     27        s               16.9%
   H     28        s                2.1%                        H     28        s                2.1%
   C     29        s                2.2%                        C     29        s                2.3%
                   pz               6.6%                                        pz               7.0%
   P     35        s                4.0%                        P     35        s                4.4%
                   py               1.9%                                        py               2.0%
   C     41        s                0.9%                        C     41        s                1.0%
   C     58        s               17.2%                        C     58        s               16.9%
   H     59        s                2.1%                        H     59        s                2.1%
   C     60        s                2.2%                        C     60        s                2.3%
                   pz               6.6%                                        pz               7.0%
 
 
  Orbital:  62  Energy=     -0.66573 [au]   Occ=1.00           Orbital:  62  Energy=     -0.66256 [au]   Occ=1.00
  (alpha)                  -18.11554 [eV]                      (beta)                   -18.02919 [eV]
  --------------------------------------------------           --------------------------------------------------
  atom  label   AO type   orbital density population           atom  label   AO type   orbital density population
  --------------------------------------------------           --------------------------------------------------
   Rh     1        s                1.4%                        Rh     1        s                1.4%
                   py               2.1%                                        py               2.1%
   Cl     2        s               80.2%                        Cl     2        s               82.0%
   C     27        s                2.9%                        C     27        s                2.4%
   C     29        pz               1.0%                        C     29        pz               0.9%
   C     58        s                2.9%                        C     58        s                2.4%
   C     60        pz               1.0%                        C     60        pz               0.9%
 
 
  Orbital:  63  Energy=     -0.62775 [au]   Occ=1.00           Orbital:  63  Energy=     -0.62772 [au]   Occ=1.00
  (alpha)                  -17.08190 [eV]                      (beta)                   -17.08120 [eV]
  --------------------------------------------------           --------------------------------------------------
  atom  label   AO type   orbital density population           atom  label   AO type   orbital density population
  --------------------------------------------------           --------------------------------------------------
   C      6        s                1.0%                        C      6        s                1.1%
   C     10        s                3.3%                        C     10        s                3.2%
   C     14        s                8.0%                        C     14        s                8.0%
   H     15        s                1.2%                        H     15        s                1.2%
   H     16        s                1.7%                        H     16        s                1.7%
   H     17        s                1.4%                        H     17        s                1.4%
   C     18        pz               1.6%                        C     18        pz               1.7%
   C     19        s                3.0%                        C     19        s                3.1%
   C     23        s                2.1%                        C     23        s                2.1%
   C     31        s               10.9%                        C     31        s               11.0%
   H     32        s                1.9%                        H     32        s                2.0%
   H     33        s                1.7%                        H     33        s                1.7%
   H     34        s                2.0%                        H     34        s                2.0%
   C     37        s                1.1%                        C     37        s                1.1%
   C     41        s                3.4%                        C     41        s                3.3%
   C     45        s                8.3%                        C     45        s                8.3%
   H     46        s                1.3%                        H     46        s                1.3%
   H     47        s                1.8%                        H     47        s                1.8%
   H     48        s                1.4%                        H     48        s                1.4%
   C     49        pz               1.7%                        C     49        pz               1.7%
   C     50        s                3.2%                        C     50        s                3.1%
   C     54        s                2.2%                        C     54        s                2.2%
   C     62        s               11.4%                        C     62        s               11.3%
   H     63        s                2.0%                        H     63        s                2.0%
   H     64        s                1.8%                        H     64        s                1.8%
   H     65        s                2.1%                        H     65        s                2.1%
 
 
  Orbital:  64  Energy=     -0.62769 [au]   Occ=1.00           Orbital:  64  Energy=     -0.62765 [au]   Occ=1.00
  (alpha)                  -17.08045 [eV]                      (beta)                   -17.07919 [eV]
  --------------------------------------------------           --------------------------------------------------
  atom  label   AO type   orbital density population           atom  label   AO type   orbital density population
  --------------------------------------------------           --------------------------------------------------
   C      5        pz               1.1%                        C      5        pz               1.1%
   C      6        s                1.6%                        C      6        s                1.6%
   C     10        s                2.2%                        C     10        s                2.2%
   C     14        s                8.0%                        C     14        s                7.9%
   H     15        s                1.2%                        H     15        s                1.2%
   H     16        s                1.8%                        H     16        s                1.7%
   H     17        s                1.3%                        H     17        s                1.3%
   C     18        pz               1.9%                        C     18        pz               1.9%
   C     19        s                2.4%                        C     19        s                2.4%
   C     23        s                3.0%                        C     23        s                3.1%
   C     31        s               12.2%                        C     31        s               12.1%
   H     32        s                2.2%                        H     32        s                2.2%
   H     33        s                1.9%                        H     33        s                1.9%
   H     34        s                2.2%                        H     34        s                2.2%
   C     36        pz               1.0%                        C     36        pz               1.0%
   C     37        s                1.5%                        C     37        s                1.5%
   C     41        s                2.1%                        C     41        s                2.1%
   C     45        s                7.6%                        C     45        s                7.6%
   H     46        s                1.2%                        H     46        s                1.2%
   H     47        s                1.7%                        H     47        s                1.7%
   H     48        s                1.3%                        H     48        s                1.3%
   C     49        pz               1.8%                        C     49        pz               1.8%
   C     50        s                2.3%                        C     50        s                2.3%
   C     54        s                2.9%                        C     54        s                3.0%
   C     62        s               11.7%                        C     62        s               11.8%
   H     63        s                2.1%                        H     63        s                2.2%
   H     64        s                1.8%                        H     64        s                1.8%
   H     65        s                2.1%                        H     65        s                2.1%
 
 
  Orbital:  65  Energy=     -0.62294 [au]   Occ=1.00           Orbital:  65  Energy=     -0.62289 [au]   Occ=1.00
  (alpha)                  -16.95101 [eV]                      (beta)                   -16.94982 [eV]
  --------------------------------------------------           --------------------------------------------------
  atom  label   AO type   orbital density population           atom  label   AO type   orbital density population
  --------------------------------------------------           --------------------------------------------------
   C      5        py               2.1%                        C      5        py               2.1%
   C      6        s                1.7%                        C      6        s                1.7%
   C     10        s                9.8%                        C     10        s                9.9%
   H     11        s                1.6%                        H     11        s                1.6%
   H     12        s                1.9%                        H     12        s                1.9%
   H     13        s                1.5%                        H     13        s                1.5%
   C     14        s                3.0%                        C     14        s                3.1%
   C     18        pz               1.3%                        C     18        pz               1.3%
   C     19        s                1.0%                        C     19        s                1.0%
   C     23        s                8.5%                        C     23        s                8.5%
   H     24        s                1.4%                        H     24        s                1.4%
   H     25        s                1.2%                        H     25        s                1.2%
   H     26        s                1.3%                        H     26        s                1.3%
   C     31        s                4.2%                        C     31        s                4.2%
   C     36        py               2.2%                        C     36        py               2.2%
   C     37        s                1.7%                        C     37        s                1.7%
   C     41        s                9.8%                        C     41        s                9.8%
   H     42        s                1.6%                        H     42        s                1.6%
   H     43        s                1.9%                        H     43        s                1.9%
   H     44        s                1.5%                        H     44        s                1.5%
   C     45        s                3.0%                        C     45        s                3.0%
   C     49        pz               1.3%                        C     49        pz               1.3%
   C     50        s                1.0%                        C     50        s                1.0%
   C     54        s                8.5%                        C     54        s                8.5%
   H     55        s                1.4%                        H     55        s                1.4%
   H     56        s                1.2%                        H     56        s                1.2%
   H     57        s                1.3%                        H     57        s                1.3%
   C     62        s                4.2%                        C     62        s                4.2%
 
 
  Orbital:  66  Energy=     -0.62205 [au]   Occ=1.00           Orbital:  66  Energy=     -0.62197 [au]   Occ=1.00
  (alpha)                  -16.92685 [eV]                      (beta)                   -16.92461 [eV]
  --------------------------------------------------           --------------------------------------------------
  atom  label   AO type   orbital density population           atom  label   AO type   orbital density population
  --------------------------------------------------           --------------------------------------------------
   C      5        py               2.3%                        C      5        py               2.3%
   C      6        s                1.8%                        C      6        s                1.7%
   C     10        s               10.6%                        C     10        s               10.6%
   H     11        s                1.7%                        H     11        s                1.7%
   H     12        s                2.0%                        H     12        s                2.0%
   H     13        s                1.6%                        H     13        s                1.6%
   C     14        s                4.8%                        C     14        s                4.9%
   H     17        s                1.0%                        H     17        s                1.0%
   C     23        s                7.6%                        C     23        s                7.5%
   H     24        s                1.2%                        H     24        s                1.2%
   H     25        s                1.2%                        H     25        s                1.2%
   H     26        s                1.3%                        H     26        s                1.3%
   C     31        s                2.8%                        C     31        s                2.8%
   C     36        py               2.4%                        C     36        py               2.4%
   C     37        s                1.8%                        C     37        s                1.7%
   C     41        s               10.6%                        C     41        s               10.6%
   H     42        s                1.7%                        H     42        s                1.7%
   H     43        s                2.0%                        H     43        s                2.0%
   H     44        s                1.6%                        H     44        s                1.6%
   C     45        s                4.8%                        C     45        s                5.0%
   H     48        s                1.0%                        H     48        s                1.0%
   C     54        s                7.6%                        C     54        s                7.6%
   H     55        s                1.2%                        H     55        s                1.2%
   H     56        s                1.2%                        H     56        s                1.2%
   H     57        s                1.3%                        H     57        s                1.3%
   C     62        s                2.8%                        C     62        s                2.8%
 
 
  Orbital:  67  Energy=     -0.61864 [au]   Occ=1.00           Orbital:  67  Energy=     -0.61862 [au]   Occ=1.00
  (alpha)                  -16.83411 [eV]                      (beta)                   -16.83344 [eV]
  --------------------------------------------------           --------------------------------------------------
  atom  label   AO type   orbital density population           atom  label   AO type   orbital density population
  --------------------------------------------------           --------------------------------------------------
   C      5        pz               2.8%                        C      5        pz               2.8%
   C      6        s               12.9%                        C      6        s               13.0%
   H      7        s                2.1%                        H      7        s                2.1%
   H      8        s                1.8%                        H      8        s                1.8%
   H      9        s                2.1%                        H      9        s                2.1%
   C     14        s                8.3%                        C     14        s                8.2%
   H     15        s                1.4%                        H     15        s                1.4%
   H     16        s                1.5%                        H     16        s                1.5%
   H     17        s                1.2%                        H     17        s                1.2%
   C     19        s                3.0%                        C     19        s                3.0%
   C     31        s                4.2%                        C     31        s                4.2%
   C     36        pz               2.8%                        C     36        pz               2.8%
   C     37        s               12.7%                        C     37        s               12.8%
   H     38        s                2.1%                        H     38        s                2.1%
   H     39        s                1.8%                        H     39        s                1.8%
   H     40        s                2.0%                        H     40        s                2.0%
   C     45        s                8.2%                        C     45        s                8.1%
   H     46        s                1.4%                        H     46        s                1.4%
   H     47        s                1.5%                        H     47        s                1.5%
   H     48        s                1.2%                        H     48        s                1.2%
   C     50        s                2.9%                        C     50        s                2.9%
   C     62        s                4.1%                        C     62        s                4.1%
 
 
  Orbital:  68  Energy=     -0.61844 [au]   Occ=1.00           Orbital:  68  Energy=     -0.61841 [au]   Occ=1.00
  (alpha)                  -16.82870 [eV]                      (beta)                   -16.82783 [eV]
  --------------------------------------------------           --------------------------------------------------
  atom  label   AO type   orbital density population           atom  label   AO type   orbital density population
  --------------------------------------------------           --------------------------------------------------
   C      5        pz               2.6%                        C      5        pz               2.6%
   C      6        s               12.6%                        C      6        s               12.7%
   H      7        s                2.0%                        H      7        s                2.0%
   H      8        s                1.8%                        H      8        s                1.9%
   H      9        s                2.1%                        H      9        s                2.1%
   C     10        s                1.0%                        C     10        s                1.1%
   C     14        s                7.2%                        C     14        s                7.2%
   H     15        s                1.2%                        H     15        s                1.2%
   H     16        s                1.3%                        H     16        s                1.3%
   H     17        s                1.0%                        H     17        s                1.0%
   C     19        s                3.4%                        C     19        s                3.3%
   C     31        s                4.7%                        C     31        s                4.7%
   C     36        pz               2.6%                        C     36        pz               2.6%
   C     37        s               12.8%                        C     37        s               12.9%
   H     38        s                2.1%                        H     38        s                2.1%
   H     39        s                1.9%                        H     39        s                1.9%
   H     40        s                2.1%                        H     40        s                2.1%
   C     41        s                1.0%                        C     41        s                1.1%
   C     45        s                7.4%                        C     45        s                7.3%
   H     46        s                1.2%                        H     46        s                1.2%
   H     47        s                1.4%                        H     47        s                1.3%
   H     48        s                1.1%                        H     48        s                1.0%
   C     50        s                3.4%                        C     50        s                3.4%
   C     62        s                4.8%                        C     62        s                4.7%
 
 
  Orbital:  69  Energy=     -0.61424 [au]   Occ=1.00           Orbital:  69  Energy=     -0.61418 [au]   Occ=1.00
  (alpha)                  -16.71434 [eV]                      (beta)                   -16.71273 [eV]
  --------------------------------------------------           --------------------------------------------------
  atom  label   AO type   orbital density population           atom  label   AO type   orbital density population
  --------------------------------------------------           --------------------------------------------------
   C      5        py               1.1%                        C      5        py               1.1%
   C      6        s                2.8%                        C      6        s                2.8%
   C     10        s                5.7%                        C     10        s                5.6%
   C     18        py               2.9%                        C     18        py               2.9%
   C     19        s               12.5%                        C     19        s               12.5%
   H     20        s                1.9%                        H     20        s                1.9%
   H     21        s                2.0%                        H     21        s                2.0%
   H     22        s                2.0%                        H     22        s                2.1%
   C     23        s                7.5%                        C     23        s                7.5%
   H     24        s                1.6%                        H     24        s                1.6%
   H     25        s                1.1%                        H     25        s                1.1%
   H     26        s                1.1%                        H     26        s                1.1%
   C     36        py               1.1%                        C     36        py               1.1%
   C     37        s                2.8%                        C     37        s                2.8%
   C     41        s                5.7%                        C     41        s                5.7%
   C     49        py               3.0%                        C     49        py               3.0%
   C     50        s               12.7%                        C     50        s               12.7%
   H     51        s                1.9%                        H     51        s                1.9%
   H     52        s                2.0%                        H     52        s                2.0%
   H     53        s                2.1%                        H     53        s                2.1%
   C     54        s                7.6%                        C     54        s                7.6%
   H     55        s                1.6%                        H     55        s                1.6%
   H     56        s                1.1%                        H     56        s                1.1%
   H     57        s                1.1%                        H     57        s                1.1%
 
 
  Orbital:  70  Energy=     -0.61391 [au]   Occ=1.00           Orbital:  70  Energy=     -0.61385 [au]   Occ=1.00
  (alpha)                  -16.70535 [eV]                      (beta)                   -16.70362 [eV]
  --------------------------------------------------           --------------------------------------------------
  atom  label   AO type   orbital density population           atom  label   AO type   orbital density population
  --------------------------------------------------           --------------------------------------------------
   C      5        py               1.0%                        C      5        py               1.0%
   C      6        s                2.8%                        C      6        s                2.8%
   C     10        s                5.3%                        C     10        s                5.2%
   C     18        py               3.0%                        C     18        py               3.0%
   C     19        s               12.6%                        C     19        s               12.6%
   H     20        s                1.8%                        H     20        s                1.8%
   H     21        s                2.0%                        H     21        s                2.0%
   H     22        s                2.1%                        H     22        s                2.1%
   C     23        s                8.5%                        C     23        s                8.6%
   H     24        s                1.8%                        H     24        s                1.8%
   H     25        s                1.3%                        H     25        s                1.3%
   H     26        s                1.2%                        H     26        s                1.2%
   C     36        py               1.0%                        C     36        py               1.0%
   C     37        s                2.8%                        C     37        s                2.7%
   C     41        s                5.2%                        C     41        s                5.2%
   C     49        py               2.9%                        C     49        py               2.9%
   C     50        s               12.4%                        C     50        s               12.4%
   H     51        s                1.8%                        H     51        s                1.8%
   H     52        s                1.9%                        H     52        s                1.9%
   H     53        s                2.1%                        H     53        s                2.1%
   C     54        s                8.4%                        C     54        s                8.5%
   H     55        s                1.7%                        H     55        s                1.7%
   H     56        s                1.3%                        H     56        s                1.3%
   H     57        s                1.2%                        H     57        s                1.2%
 
 
  Orbital:  71  Energy=     -0.58960 [au]   Occ=1.00           Orbital:  71  Energy=     -0.58917 [au]   Occ=1.00
  (alpha)                  -16.04381 [eV]                      (beta)                   -16.03208 [eV]
  --------------------------------------------------           --------------------------------------------------
  atom  label   AO type   orbital density population           atom  label   AO type   orbital density population
  --------------------------------------------------           --------------------------------------------------
   Rh     1        pz               1.3%                        Rh     1        pz               1.4%
   P      3        s               17.3%                        P      3        s               17.7%
   N      4        pz               4.0%                        N      4        pz               3.7%
   C      5        px               1.5%                        C      5        px               1.5%
   C      6        s                1.8%                        C      6        s                1.8%
   C     18        px               1.7%                        C     18        px               1.7%
   C     23        s                2.0%                        C     23        s                2.0%
   C     27        s                1.9%                        C     27        s                1.8%
                   py               2.1%                                        py               2.0%
   C     29        s                5.4%                        C     29        s                5.2%
   H     30        s                1.2%                        H     30        s                1.2%
   P     35        s               17.3%                        P     35        s               17.7%
   C     36        px               1.5%                        C     36        px               1.5%
   C     37        s                1.8%                        C     37        s                1.8%
   C     49        px               1.7%                        C     49        px               1.7%
   C     54        s                2.0%                        C     54        s                2.0%
   C     58        s                1.9%                        C     58        s                1.8%
                   py               2.1%                                        py               2.0%
   C     60        s                5.4%                        C     60        s                5.2%
   H     61        s                1.2%                        H     61        s                1.2%
 
 
  Orbital:  72  Energy=     -0.57935 [au]   Occ=1.00           Orbital:  72  Energy=     -0.57898 [au]   Occ=1.00
  (alpha)                  -15.76479 [eV]                      (beta)                   -15.75485 [eV]
  --------------------------------------------------           --------------------------------------------------
  atom  label   AO type   orbital density population           atom  label   AO type   orbital density population
  --------------------------------------------------           --------------------------------------------------
   Rh     1        s                1.2%                        Rh     1        s                1.2%
                   d0               1.1%                                        d0               1.1%
   P      3        s               15.5%                        P      3        s               15.4%
   N      4        s                3.0%                        N      4        s                3.1%
                   py               1.3%                                        py               1.3%
   C      5        px               1.4%                        C      5        px               1.3%
   C      6        s                1.5%                        C      6        s                1.5%
   C     18        px               1.5%                        C     18        px               1.5%
   C     23        s                1.2%                        C     23        s                1.2%
   C     27        py               3.9%                        C     27        py               3.8%
   C     29        s                4.2%                        C     29        s                4.3%
                   py               1.1%                                        py               1.1%
                   pz               1.8%                                        pz               1.9%
   H     30        s                2.5%                        H     30        s                2.5%
   P     35        s               15.5%                        P     35        s               15.4%
   C     36        px               1.4%                        C     36        px               1.4%
   C     37        s                1.5%                        C     37        s                1.5%
   C     49        px               1.5%                        C     49        px               1.5%
   C     54        s                1.2%                        C     54        s                1.2%
   C     58        py               3.9%                        C     58        py               3.8%
   C     60        s                4.2%                        C     60        s                4.3%
                   py               1.1%                                        py               1.1%
                   pz               1.8%                                        pz               1.9%
   H     61        s                2.5%                        H     61        s                2.5%
 
 
  Orbital:  73  Energy=     -0.52679 [au]   Occ=1.00           Orbital:  73  Energy=     -0.52478 [au]   Occ=1.00
  (alpha)                  -14.33468 [eV]                      (beta)                   -14.28011 [eV]
  --------------------------------------------------           --------------------------------------------------
  atom  label   AO type   orbital density population           atom  label   AO type   orbital density population
  --------------------------------------------------           --------------------------------------------------
   P      3        s                1.7%                        P      3        s                1.5%
                   py               1.1%                                        py               1.2%
   N      4        pz              16.8%                        N      4        pz              16.7%
   C     27        s               10.3%                        C     27        s               10.2%
                   py               1.1%                                        py               1.0%
                   pz               1.9%                                        pz               1.9%
   H     28        s                6.7%                        H     28        s                6.9%
   C     29        s                2.2%                        C     29        s                2.2%
                   pz               6.4%                                        pz               6.6%
   P     35        s                1.7%                        P     35        s                1.5%
                   py               1.1%                                        py               1.2%
   C     58        s               10.3%                        C     58        s               10.2%
                   py               1.1%                                        py               1.0%
                   pz               1.9%                                        pz               1.9%
   H     59        s                6.7%                        H     59        s                6.9%
   C     60        s                2.2%                        C     60        s                2.2%
                   pz               6.4%                                        pz               6.6%
 
 
  Orbital:  74  Energy=     -0.51398 [au]   Occ=1.00           Orbital:  74  Energy=     -0.51336 [au]   Occ=1.00
  (alpha)                  -13.98602 [eV]                      (beta)                   -13.96917 [eV]
  --------------------------------------------------           --------------------------------------------------
  atom  label   AO type   orbital density population           atom  label   AO type   orbital density population
  --------------------------------------------------           --------------------------------------------------
   Rh     1        d2+              1.2%                        Rh     1        d2+              1.1%
   P      3        py               2.0%                        P      3        py               2.0%
   N      4        s                4.7%                        N      4        s                4.7%
                   py              11.2%                                        py              11.0%
   C      5        s                1.4%                        C      5        s                1.5%
   C     18        s                1.4%                        C     18        s                1.4%
   C     27        s                1.6%                        C     27        s                1.6%
   C     29        s                3.4%                        C     29        s                3.3%
                   py               9.5%                                        py               9.6%
   H     30        s                9.2%                        H     30        s                9.2%
   P     35        py               2.0%                        P     35        py               2.0%
   C     36        s                1.4%                        C     36        s                1.5%
   C     49        s                1.4%                        C     49        s                1.4%
   C     58        s                1.6%                        C     58        s                1.6%
   C     60        s                3.4%                        C     60        s                3.3%
                   py               9.5%                                        py               9.6%
   H     61        s                9.2%                        H     61        s                9.2%
 
 
  Orbital:  75  Energy=     -0.49611 [au]   Occ=1.00           Orbital:  75  Energy=     -0.49589 [au]   Occ=1.00
  (alpha)                  -13.49972 [eV]                      (beta)                   -13.49382 [eV]
  --------------------------------------------------           --------------------------------------------------
  atom  label   AO type   orbital density population           atom  label   AO type   orbital density population
  --------------------------------------------------           --------------------------------------------------
   P      3        px               3.9%                        P      3        px               3.9%
   C      5        s                5.7%                        C      5        s                5.8%
   C      6        s                1.5%                        C      6        s                1.5%
                   px               1.7%                                        px               1.7%
   H      8        s                1.4%                        H      8        s                1.4%
   C     10        py               1.4%                        C     10        py               1.4%
   H     13        s                1.1%                        H     13        s                1.1%
   C     14        pz               1.2%                        C     14        pz               1.2%
   H     15        s                1.0%                        H     15        s                1.0%
   C     18        s                5.8%                        C     18        s                5.8%
   C     19        s                1.2%                        C     19        s                1.2%
                   py               1.3%                                        py               1.3%
   H     21        s                1.1%                        H     21        s                1.1%
   C     23        s                1.4%                        C     23        s                1.4%
                   px               1.9%                                        px               1.9%
   H     25        s                1.4%                        H     25        s                1.4%
   C     31        pz               1.7%                        C     31        pz               1.7%
   H     33        s                1.0%                        H     33        s                1.0%
   P     35        px               3.9%                        P     35        px               3.9%
   C     36        s                5.7%                        C     36        s                5.7%
   C     37        s                1.5%                        C     37        s                1.5%
                   px               1.7%                                        px               1.7%
   H     39        s                1.4%                        H     39        s                1.4%
   C     41        py               1.4%                        C     41        py               1.4%
   H     44        s                1.1%                        H     44        s                1.1%
   C     45        pz               1.2%                        C     45        pz               1.2%
   H     46        s                1.0%                        H     46        s                1.0%
   C     49        s                5.8%                        C     49        s                5.8%
   C     50        s                1.2%                        C     50        s                1.2%
                   py               1.3%                                        py               1.3%
   H     52        s                1.1%                        H     52        s                1.1%
   C     54        s                1.4%                        C     54        s                1.4%
                   px               1.9%                                        px               1.9%
   H     56        s                1.4%                        H     56        s                1.4%
   C     62        pz               1.7%                        C     62        pz               1.7%
   H     64        s                1.0%                        H     64        s                1.0%
 
 
  Orbital:  76  Energy=     -0.49586 [au]   Occ=1.00           Orbital:  76  Energy=     -0.49564 [au]   Occ=1.00
  (alpha)                  -13.49315 [eV]                      (beta)                   -13.48717 [eV]
  --------------------------------------------------           --------------------------------------------------
  atom  label   AO type   orbital density population           atom  label   AO type   orbital density population
  --------------------------------------------------           --------------------------------------------------
   P      3        px               4.1%                        P      3        px               4.1%
   C      5        s                5.7%                        C      5        s                5.7%
   C      6        s                1.5%                        C      6        s                1.5%
                   px               1.7%                                        px               1.7%
   H      8        s                1.5%                        H      8        s                1.5%
   C     10        py               1.4%                        C     10        py               1.4%
   H     13        s                1.1%                        H     13        s                1.1%
   C     14        pz               1.2%                        C     14        pz               1.2%
   H     15        s                1.0%                        H     15        s                1.0%
   C     18        s                5.8%                        C     18        s                5.8%
   C     19        s                1.2%                        C     19        s                1.2%
                   py               1.3%                                        py               1.3%
   H     21        s                1.1%                        H     21        s                1.1%
   C     23        s                1.5%                        C     23        s                1.5%
                   px               1.8%                                        px               1.8%
   H     25        s                1.5%                        H     25        s                1.5%
   C     31        pz               1.6%                        C     31        pz               1.6%
   H     33        s                1.0%                        H     33        s                1.0%
   P     35        px               4.1%                        P     35        px               4.1%
   C     36        s                5.7%                        C     36        s                5.7%
   C     37        s                1.5%                        C     37        s                1.5%
                   px               1.7%                                        px               1.7%
   H     39        s                1.5%                        H     39        s                1.5%
   C     41        py               1.4%                        C     41        py               1.4%
   H     44        s                1.1%                        H     44        s                1.1%
   C     45        pz               1.2%                        C     45        pz               1.2%
   H     46        s                1.0%                        H     46        s                1.0%
   C     49        s                5.8%                        C     49        s                5.8%
   C     50        s                1.2%                        C     50        s                1.2%
                   py               1.3%                                        py               1.3%
   H     52        s                1.1%                        H     52        s                1.1%
   C     54        s                1.5%                        C     54        s                1.5%
                   px               1.9%                                        px               1.9%
   H     56        s                1.5%                        H     56        s                1.5%
   C     62        pz               1.6%                        C     62        pz               1.6%
   H     64        s                1.0%                        H     64        s                1.0%
 
 
  Orbital:  77  Energy=     -0.47749 [au]   Occ=1.00           Orbital:  77  Energy=     -0.47715 [au]   Occ=1.00
  (alpha)                  -12.99315 [eV]                      (beta)                   -12.98383 [eV]
  --------------------------------------------------           --------------------------------------------------
  atom  label   AO type   orbital density population           atom  label   AO type   orbital density population
  --------------------------------------------------           --------------------------------------------------
   Rh     1        d1-              1.2%                        Rh     1        d1-              1.1%
   P      3        s                1.3%                        P      3        s                1.3%
                   py               1.9%                                        py               1.9%
   N      4        pz               3.8%                        N      4        pz               3.8%
   C      5        s                3.0%                        C      5        s                3.0%
   C     10        py               1.5%                        C     10        py               1.5%
   C     18        s                3.1%                        C     18        s                3.1%
   C     19        py               1.3%                        C     19        py               1.3%
   C     27        py               4.7%                        C     27        py               4.6%
   C     29        s                1.2%                        C     29        s                1.2%
                   py               6.6%                                        py               6.8%
                   pz               1.3%                                        pz               1.3%
   H     30        s                4.3%                        H     30        s                4.2%
   C     31        pz               1.4%                        C     31        pz               1.4%
   P     35        s                1.3%                        P     35        s                1.3%
                   py               1.9%                                        py               1.9%
   C     36        s                3.0%                        C     36        s                3.0%
   C     41        py               1.5%                        C     41        py               1.5%
   C     49        s                3.1%                        C     49        s                3.1%
   C     50        py               1.3%                        C     50        py               1.3%
   C     58        py               4.7%                        C     58        py               4.6%
   C     60        s                1.2%                        C     60        s                1.2%
                   py               6.6%                                        py               6.8%
                   pz               1.3%                                        pz               1.4%
   H     61        s                4.3%                        H     61        s                4.2%
   C     62        pz               1.4%                        C     62        pz               1.4%
 
 
  Orbital:  78  Energy=     -0.45982 [au]   Occ=1.00           Orbital:  78  Energy=     -0.45951 [au]   Occ=1.00
  (alpha)                  -12.51235 [eV]                      (beta)                   -12.50403 [eV]
  --------------------------------------------------           --------------------------------------------------
  atom  label   AO type   orbital density population           atom  label   AO type   orbital density population
  --------------------------------------------------           --------------------------------------------------
   Rh     1        d0               1.4%                        Rh     1        d0               1.3%
   P      3        s                3.3%                        P      3        s                3.3%
   N      4        py               3.3%                        N      4        py               3.2%
   C      5        s                3.1%                        C      5        s                3.1%
                   px               1.3%                                        px               1.3%
   C      6        pz               1.8%                        C      6        pz               1.8%
   C     10        py               1.9%                        C     10        py               1.9%
   C     14        py               1.2%                        C     14        py               1.2%
                   pz               1.4%                                        pz               1.4%
   H     16        s                1.2%                        H     16        s                1.2%
   C     18        s                3.1%                        C     18        s                3.1%
                   px               1.3%                                        px               1.3%
   C     19        py               1.9%                        C     19        py               1.9%
   H     22        s                1.0%                        H     22        s                1.0%
   C     23        pz               1.1%                        C     23        pz               1.1%
   C     29        py               1.7%                        C     29        py               1.8%
                   pz               1.4%                                        pz               1.4%
   H     30        s                1.1%                        H     30        s                1.1%
   C     31        pz               2.0%                        C     31        pz               2.0%
   P     35        s                3.3%                        P     35        s                3.3%
   C     36        s                3.1%                        C     36        s                3.1%
                   px               1.3%                                        px               1.3%
   C     37        pz               1.8%                        C     37        pz               1.8%
   C     41        py               1.9%                        C     41        py               1.9%
   C     45        py               1.1%                        C     45        py               1.1%
                   pz               1.4%                                        pz               1.4%
   H     47        s                1.2%                        H     47        s                1.2%
   C     49        s                3.1%                        C     49        s                3.1%
                   px               1.2%                                        px               1.3%
   C     50        py               1.9%                        C     50        py               1.9%
   H     53        s                1.0%                        H     53        s                1.0%
   C     54        pz               1.1%                        C     54        pz               1.1%
   C     60        py               1.7%                        C     60        py               1.8%
                   pz               1.4%                                        pz               1.4%
   H     61        s                1.1%                        H     61        s                1.1%
   C     62        pz               2.0%                        C     62        pz               2.0%
 
 
  Orbital:  79  Energy=     -0.44081 [au]   Occ=1.00           Orbital:  79  Energy=     -0.44063 [au]   Occ=1.00
  (alpha)                  -11.99504 [eV]                      (beta)                   -11.99022 [eV]
  --------------------------------------------------           --------------------------------------------------
  atom  label   AO type   orbital density population           atom  label   AO type   orbital density population
  --------------------------------------------------           --------------------------------------------------
   P      3        s                1.3%                        P      3        s                1.3%
                   py               1.9%                                        py               1.9%
   N      4        pz               1.2%                        N      4        pz               1.2%
   C      5        px               2.9%                        C      5        px               2.9%
   C      6        pz               1.8%                        C      6        pz               1.8%
   C     10        px               1.5%                        C     10        px               1.5%
   C     14        pz               1.0%                        C     14        pz               1.0%
   H     16        s                1.4%                        H     16        s                1.4%
   C     18        px               2.8%                        C     18        px               2.8%
   C     23        pz               1.3%                        C     23        pz               1.3%
   C     27        s                1.1%                        C     27        s                1.1%
   C     29        s                1.4%                        C     29        s                1.4%
                   py               5.9%                                        py               6.0%
   H     30        s                5.2%                        H     30        s                5.3%
   C     31        px               1.5%                        C     31        px               1.5%
   H     32        s                1.1%                        H     32        s                1.1%
   P     35        s                1.3%                        P     35        s                1.3%
                   py               1.9%                                        py               1.9%
   C     36        px               2.9%                        C     36        px               2.9%
   C     37        pz               1.8%                        C     37        pz               1.8%
   C     41        px               1.5%                        C     41        px               1.5%
   C     45        pz               1.0%                        C     45        pz               1.0%
   H     47        s                1.4%                        H     47        s                1.4%
   C     49        px               2.8%                        C     49        px               2.8%
   C     54        pz               1.3%                        C     54        pz               1.3%
   C     58        s                1.1%                        C     58        s                1.1%
   C     60        s                1.4%                        C     60        s                1.4%
                   py               5.9%                                        py               6.0%
   H     61        s                5.2%                        H     61        s                5.3%
   C     62        px               1.5%                        C     62        px               1.5%
   H     63        s                1.1%                        H     63        s                1.1%
 
 
  Orbital:  80  Energy=     -0.43180 [au]   Occ=1.00           Orbital:  80  Energy=     -0.43057 [au]   Occ=1.00
  (alpha)                  -11.74994 [eV]                      (beta)                   -11.71645 [eV]
  --------------------------------------------------           --------------------------------------------------
  atom  label   AO type   orbital density population           atom  label   AO type   orbital density population
  --------------------------------------------------           --------------------------------------------------
   Rh     1        d0               1.1%                        Rh     1        d0               1.1%
   P      3        pz               2.5%                        P      3        pz               2.5%
   N      4        py               2.7%                        N      4        py               2.7%
   C     27        s                2.2%                        C     27        s                2.1%
                   pz              16.8%                                        pz              16.4%
   H     28        s               11.0%                        H     28        s               11.1%
   C     29        s                2.0%                        C     29        s                1.9%
                   pz               3.0%                                        pz               3.0%
   P     35        pz               2.5%                        P     35        pz               2.5%
   C     58        s                2.2%                        C     58        s                2.1%
                   pz              16.8%                                        pz              16.4%
   H     59        s               11.0%                        H     59        s               11.1%
   C     60        s                2.0%                        C     60        s                1.9%
                   pz               3.0%                                        pz               3.0%
 
 
  Orbital:  81  Energy=     -0.41973 [au]   Occ=1.00           Orbital:  81  Energy=     -0.41930 [au]   Occ=1.00
  (alpha)                  -11.42139 [eV]                      (beta)                   -11.40963 [eV]
  --------------------------------------------------           --------------------------------------------------
  atom  label   AO type   orbital density population           atom  label   AO type   orbital density population
  --------------------------------------------------           --------------------------------------------------
   P      3        px               3.2%                        P      3        px               3.2%
   N      4        px               1.1%                        N      4        px               0.8%
   C      5        px               2.7%                        C      5        px               2.7%
                   py               1.2%                                        py               1.2%
                   pz               1.8%                                        pz               1.9%
   C      6        pz               1.8%                        C      6        pz               1.9%
   H      8        s                1.3%                        H      8        s                1.3%
   C     10        px               1.3%                        C     10        px               1.3%
                   py               1.4%                                        py               1.4%
   H     11        s                1.3%                        H     11        s                1.3%
   C     14        py               2.7%                        C     14        py               2.7%
   H     17        s                1.7%                        H     17        s                1.7%
   C     18        px               2.6%                        C     18        px               2.6%
                   pz               2.1%                                        pz               2.2%
   C     19        pz               1.1%                        C     19        pz               1.1%
   H     20        s                1.3%                        H     20        s                1.3%
   C     23        pz               1.9%                        C     23        pz               2.0%
   H     25        s                1.4%                        H     25        s                1.4%
   C     31        px               1.3%                        C     31        px               1.4%
   H     34        s                1.4%                        H     34        s                1.4%
   P     35        px               3.2%                        P     35        px               3.2%
   C     36        px               2.8%                        C     36        px               2.8%
                   py               1.1%                                        py               1.1%
                   pz               1.8%                                        pz               1.9%
   C     37        pz               1.8%                        C     37        pz               1.9%
   H     39        s                1.3%                        H     39        s                1.3%
   C     41        px               1.2%                        C     41        px               1.2%
                   py               1.5%                                        py               1.5%
   H     42        s                1.3%                        H     42        s                1.3%
   C     45        py               2.6%                        C     45        py               2.7%
   H     48        s                1.7%                        H     48        s                1.7%
   C     49        px               2.5%                        C     49        px               2.5%
                   pz               2.1%                                        pz               2.2%
   C     50        pz               1.1%                        C     50        pz               1.1%
   H     51        s                1.3%                        H     51        s                1.3%
   C     54        pz               1.9%                        C     54        pz               2.0%
   H     56        s                1.4%                        H     56        s                1.4%
   C     62        px               1.3%                        C     62        px               1.3%
                   py               1.0%                                        py               1.0%
   H     65        s                1.4%                        H     65        s                1.4%
 
 
  Orbital:  82  Energy=     -0.41824 [au]   Occ=1.00           Orbital:  82  Energy=     -0.41793 [au]   Occ=1.00
  (alpha)                  -11.38097 [eV]                      (beta)                   -11.37241 [eV]
  --------------------------------------------------           --------------------------------------------------
  atom  label   AO type   orbital density population           atom  label   AO type   orbital density population
  --------------------------------------------------           --------------------------------------------------
   P      3        px               3.2%                        P      3        px               3.1%
   C      5        px               2.6%                        C      5        px               2.6%
                   pz               2.2%                                        pz               2.2%
   C      6        pz               1.7%                        C      6        pz               1.7%
   H      8        s                1.3%                        H      8        s                1.3%
   C     10        px               1.2%                        C     10        px               1.2%
                   py               1.4%                                        py               1.4%
   H     11        s                1.4%                        H     11        s                1.4%
   C     14        py               2.7%                        C     14        py               2.7%
   H     17        s                1.7%                        H     17        s                1.7%
   C     18        px               2.8%                        C     18        px               2.7%
                   pz               2.0%                                        pz               2.1%
   C     19        py               1.1%                        C     19        py               1.1%
                   pz               1.1%                                        pz               1.1%
   H     20        s                1.4%                        H     20        s                1.4%
   C     23        pz               1.7%                        C     23        pz               1.7%
   H     25        s                1.4%                        H     25        s                1.4%
   C     31        px               1.6%                        C     31        px               1.6%
                   py               1.3%                                        py               1.3%
   H     34        s                1.7%                        H     34        s                1.8%
   P     35        px               3.2%                        P     35        px               3.1%
   C     36        px               2.6%                        C     36        px               2.7%
                   pz               2.2%                                        pz               2.2%
   C     37        pz               1.7%                        C     37        pz               1.7%
   H     39        s                1.3%                        H     39        s                1.3%
   C     41        px               1.2%                        C     41        px               1.2%
                   py               1.5%                                        py               1.5%
   H     42        s                1.4%                        H     42        s                1.4%
   C     45        py               2.6%                        C     45        py               2.6%
   H     48        s                1.7%                        H     48        s                1.7%
   C     49        px               2.7%                        C     49        px               2.7%
                   pz               2.0%                                        pz               2.1%
   C     50        py               1.1%                        C     50        py               1.1%
                   pz               1.1%                                        pz               1.1%
   H     51        s                1.4%                        H     51        s                1.4%
   C     54        pz               1.7%                        C     54        pz               1.7%
   H     56        s                1.4%                        H     56        s                1.4%
   C     62        px               1.5%                        C     62        px               1.5%
                   py               1.4%                                        py               1.4%
   H     65        s                1.7%                        H     65        s                1.8%
 
 
  Orbital:  83  Energy=     -0.40817 [au]   Occ=1.00           Orbital:  83  Energy=     -0.40769 [au]   Occ=1.00
  (alpha)                  -11.10677 [eV]                      (beta)                   -11.09387 [eV]
  --------------------------------------------------           --------------------------------------------------
  atom  label   AO type   orbital density population           atom  label   AO type   orbital density population
  --------------------------------------------------           --------------------------------------------------
   Rh     1        d0               2.8%                        Rh     1        d0               2.6%
   P      3        s                1.4%                        P      3        s                1.4%
                   py               1.0%                                        py               0.9%
                   pz               1.2%                                        pz               1.2%
   N      4        py               1.8%                        N      4        py               1.6%
   C      5        px               2.9%                        C      5        px               2.8%
   C      6        pz               1.1%                        C      6        pz               1.1%
   C     10        px               2.7%                        C     10        px               2.7%
   H     12        s                1.0%                        H     12        s                1.0%
   H     13        s                1.9%                        H     13        s                1.8%
   C     14        px               3.0%                        C     14        px               3.0%
   H     15        s                1.0%                        H     15        s                1.0%
   H     16        s                1.6%                        H     16        s                1.5%
   C     18        px               2.3%                        C     18        px               2.3%
   C     19        px               2.0%                        C     19        px               2.0%
   H     21        s                1.0%                        H     21        s                1.0%
   C     27        py               2.3%                        C     27        py               2.2%
   C     31        px               3.4%                        C     31        px               3.4%
                   py               1.3%                                        py               1.4%
   H     32        s                1.7%                        H     32        s                1.7%
   H     33        s                1.8%                        H     33        s                1.8%
   P     35        s                1.4%                        P     35        s                1.4%
                   py               1.0%                                        py               0.9%
                   pz               1.2%                                        pz               1.2%
   C     36        px               2.9%                        C     36        px               2.8%
   C     37        pz               1.1%                        C     37        pz               1.1%
   C     41        px               2.8%                        C     41        px               2.8%
   H     43        s                1.0%                        H     43        s                1.0%
   H     44        s                1.9%                        H     44        s                1.8%
   C     45        px               2.9%                        C     45        px               3.0%
   H     46        s                1.0%                        H     46        s                1.0%
   H     47        s                1.6%                        H     47        s                1.5%
   C     49        px               2.4%                        C     49        px               2.4%
   C     50        px               2.0%                        C     50        px               2.0%
   H     52        s                1.0%                        H     52        s                1.0%
   C     58        py               2.3%                        C     58        py               2.2%
   C     62        px               3.5%                        C     62        px               3.5%
                   py               1.2%                                        py               1.3%
   H     63        s                1.7%                        H     63        s                1.7%
   H     64        s                1.8%                        H     64        s                1.8%
 
 
  Orbital:  84  Energy=     -0.40102 [au]   Occ=1.00           Orbital:  84  Energy=     -0.40098 [au]   Occ=1.00
  (alpha)                  -10.91241 [eV]                      (beta)                   -10.91110 [eV]
  --------------------------------------------------           --------------------------------------------------
  atom  label   AO type   orbital density population           atom  label   AO type   orbital density population
  --------------------------------------------------           --------------------------------------------------
   C      5        pz               3.9%                        C      5        pz               3.9%
   C      6        px               1.3%                        C      6        px               1.3%
   C     10        px               1.3%                        C     10        px               1.3%
                   pz               3.9%                                        pz               3.9%
   H     11        s                1.6%                        H     11        s                1.6%
   H     12        s                2.7%                        H     12        s                2.7%
   C     14        px               1.7%                        C     14        px               1.7%
                   py               1.8%                                        py               1.8%
   H     17        s                1.3%                        H     17        s                1.3%
   C     18        px               1.3%                        C     18        px               1.3%
                   pz               2.4%                                        pz               2.4%
   C     19        px               1.0%                        C     19        px               1.0%
                   pz               2.5%                                        pz               2.5%
   H     20        s                1.2%                        H     20        s                1.2%
   H     22        s                1.3%                        H     22        s                1.3%
   C     23        py               1.0%                        C     23        py               1.0%
   C     31        px               1.7%                        C     31        px               1.7%
                   py               2.4%                                        py               2.4%
   H     33        s                1.3%                        H     33        s                1.3%
   H     34        s                1.2%                        H     34        s                1.2%
   C     36        pz               3.9%                        C     36        pz               3.9%
   C     37        px               1.2%                        C     37        px               1.2%
                   py               1.0%                                        py               1.0%
   C     41        px               1.4%                        C     41        px               1.4%
                   pz               3.9%                                        pz               3.9%
   H     42        s                1.6%                        H     42        s                1.6%
   H     43        s                2.7%                        H     43        s                2.7%
   C     45        px               1.6%                        C     45        px               1.6%
                   py               1.9%                                        py               1.9%
   H     48        s                1.3%                        H     48        s                1.3%
   C     49        px               1.3%                        C     49        px               1.3%
                   pz               2.4%                                        pz               2.4%
   C     50        px               1.0%                        C     50        px               1.0%
                   pz               2.5%                                        pz               2.5%
   H     51        s                1.2%                        H     51        s                1.2%
   H     53        s                1.3%                        H     53        s                1.3%
   C     62        px               1.8%                        C     62        px               1.8%
                   py               2.3%                                        py               2.3%
   H     64        s                1.3%                        H     64        s                1.3%
   H     65        s                1.2%                        H     65        s                1.2%
 
 
  Orbital:  85  Energy=     -0.39834 [au]   Occ=1.00           Orbital:  85  Energy=     -0.39817 [au]   Occ=1.00
  (alpha)                  -10.83950 [eV]                      (beta)                   -10.83486 [eV]
  --------------------------------------------------           --------------------------------------------------
  atom  label   AO type   orbital density population           atom  label   AO type   orbital density population
  --------------------------------------------------           --------------------------------------------------
   N      4        pz               1.0%                        N      4        pz               1.0%
   C      5        py               2.5%                        C      5        py               2.5%
   C      6        py               1.6%                        C      6        py               1.7%
   C     10        py               1.1%                        C     10        py               1.1%
   C     14        pz               2.7%                        C     14        pz               2.8%
   H     16        s                1.5%                        H     16        s                1.5%
   C     18        py               4.4%                        C     18        py               4.4%
   C     19        py               2.7%                        C     19        py               2.7%
   C     23        py               2.4%                        C     23        py               2.4%
                   pz               1.6%                                        pz               1.6%
   H     24        s                1.5%                        H     24        s                1.5%
   H     26        s                1.3%                        H     26        s                1.3%
   C     27        pz               2.0%                        C     27        pz               1.8%
   C     29        pz               2.0%                        C     29        pz               1.9%
   C     31        py               3.5%                        C     31        py               3.5%
                   pz               2.1%                                        pz               2.1%
   H     32        s                2.5%                        H     32        s                2.5%
   H     34        s                1.3%                        H     34        s                1.3%
   C     36        py               2.5%                        C     36        py               2.6%
   C     37        py               1.6%                        C     37        py               1.7%
   C     41        py               1.1%                        C     41        py               1.1%
   C     45        pz               2.7%                        C     45        pz               2.8%
   H     47        s                1.5%                        H     47        s                1.5%
   C     49        py               4.4%                        C     49        py               4.4%
   C     50        py               2.7%                        C     50        py               2.8%
   C     54        py               2.4%                        C     54        py               2.5%
                   pz               1.6%                                        pz               1.7%
   H     55        s                1.5%                        H     55        s                1.5%
   H     57        s                1.3%                        H     57        s                1.3%
   C     58        pz               2.0%                        C     58        pz               1.8%
   C     60        pz               1.9%                        C     60        pz               1.9%
   C     62        py               3.5%                        C     62        py               3.5%
                   pz               2.1%                                        pz               2.1%
   H     63        s                2.5%                        H     63        s                2.5%
   H     65        s                1.3%                        H     65        s                1.3%
 
 
  Orbital:  86  Energy=     -0.39692 [au]   Occ=1.00           Orbital:  86  Energy=     -0.39668 [au]   Occ=1.00
  (alpha)                  -10.80083 [eV]                      (beta)                   -10.79433 [eV]
  --------------------------------------------------           --------------------------------------------------
  atom  label   AO type   orbital density population           atom  label   AO type   orbital density population
  --------------------------------------------------           --------------------------------------------------
   P      3        py               1.3%                        P      3        py               1.2%
   C      5        py               3.6%                        C      5        py               3.7%
                   pz               2.4%                                        pz               2.3%
   C      6        py               4.4%                        C      6        py               4.5%
   H      7        s                2.0%                        H      7        s                2.0%
   H      9        s                1.7%                        H      9        s                1.7%
   C     10        pz               4.9%                        C     10        pz               4.8%
   H     12        s                2.7%                        H     12        s                2.7%
   C     14        pz               2.8%                        C     14        pz               2.8%
   H     16        s                1.2%                        H     16        s                1.3%
   C     18        pz               1.9%                        C     18        pz               1.8%
   C     19        pz               1.8%                        C     19        pz               1.7%
   H     22        s                1.3%                        H     22        s                1.3%
   C     23        py               1.6%                        C     23        py               1.6%
   C     27        py               1.5%                        C     27        py               1.5%
                   pz               1.3%                                        pz               1.3%
   H     28        s                2.0%                        H     28        s                2.2%
   P     35        py               1.3%                        P     35        py               1.2%
   C     36        py               3.6%                        C     36        py               3.7%
                   pz               2.4%                                        pz               2.3%
   C     37        py               4.5%                        C     37        py               4.6%
   H     38        s                2.0%                        H     38        s                2.0%
   H     40        s                1.7%                        H     40        s                1.7%
   C     41        pz               4.8%                        C     41        pz               4.8%
   H     43        s                2.7%                        H     43        s                2.7%
   C     45        pz               2.8%                        C     45        pz               2.8%
   H     47        s                1.2%                        H     47        s                1.2%
   C     49        pz               1.9%                        C     49        pz               1.8%
   C     50        pz               1.8%                        C     50        pz               1.7%
   H     53        s                1.3%                        H     53        s                1.3%
   C     54        py               1.6%                        C     54        py               1.6%
   C     58        py               1.5%                        C     58        py               1.5%
                   pz               1.3%                                        pz               1.3%
   H     59        s                2.0%                        H     59        s                2.2%
 
 
  Orbital:  87  Energy=     -0.39222 [au]   Occ=1.00           Orbital:  87  Energy=     -0.39200 [au]   Occ=1.00
  (alpha)                  -10.67277 [eV]                      (beta)                   -10.66678 [eV]
  --------------------------------------------------           --------------------------------------------------
  atom  label   AO type   orbital density population           atom  label   AO type   orbital density population
  --------------------------------------------------           --------------------------------------------------
   C      5        py               4.4%                        C      5        py               4.5%
   C      6        py               4.8%                        C      6        py               4.8%
                   pz               1.6%                                        pz               1.5%
   H      7        s                2.9%                        H      7        s                2.9%
   H      9        s                1.5%                        H      9        s                1.5%
   C     10        py               1.6%                        C     10        py               1.7%
                   pz               2.0%                                        pz               1.9%
   H     12        s                1.0%                        H     12        s                1.0%
   C     14        pz               3.9%                        C     14        pz               3.9%
   H     16        s                2.0%                        H     16        s                2.1%
   C     18        py               1.5%                        C     18        py               1.6%
                   pz               1.8%                                        pz               1.7%
   C     19        py               1.1%                        C     19        py               1.1%
   C     23        py               2.1%                        C     23        py               2.1%
                   pz               2.0%                                        pz               2.1%
   H     24        s                1.4%                        H     24        s                1.4%
   H     26        s                1.6%                        H     26        s                1.6%
   C     31        pz               2.2%                        C     31        pz               2.3%
   C     36        py               4.5%                        C     36        py               4.6%
   C     37        py               4.8%                        C     37        py               4.8%
                   pz               1.6%                                        pz               1.6%
   H     38        s                2.9%                        H     38        s                2.9%
   H     40        s                1.5%                        H     40        s                1.5%
   C     41        py               1.6%                        C     41        py               1.7%
                   pz               2.0%                                        pz               1.9%
   H     43        s                1.0%                        H     43        s                1.0%
   C     45        pz               3.9%                        C     45        pz               3.9%
   H     47        s                2.0%                        H     47        s                2.1%
   C     49        py               1.5%                        C     49        py               1.6%
                   pz               1.8%                                        pz               1.7%
   C     50        py               1.1%                        C     50        py               1.1%
   C     54        py               2.1%                        C     54        py               2.1%
                   pz               2.0%                                        pz               2.1%
   H     55        s                1.4%                        H     55        s                1.4%
   H     57        s                1.6%                        H     57        s                1.6%
   C     62        pz               2.2%                        C     62        pz               2.2%
 
 
  Orbital:  88  Energy=     -0.39096 [au]   Occ=1.00           Orbital:  88  Energy=     -0.39081 [au]   Occ=1.00
  (alpha)                  -10.63853 [eV]                      (beta)                   -10.63437 [eV]
  --------------------------------------------------           --------------------------------------------------
  atom  label   AO type   orbital density population           atom  label   AO type   orbital density population
  --------------------------------------------------           --------------------------------------------------
   C      5        py               1.1%                        C      5        py               1.2%
   C      6        py               1.4%                        C      6        py               1.4%
   C     10        pz               1.7%                        C     10        pz               1.7%
   C     14        pz               1.2%                        C     14        pz               1.3%
   C     18        py               4.1%                        C     18        py               4.0%
                   pz               2.3%                                        pz               2.3%
   C     19        py               3.2%                        C     19        py               3.2%
   H     22        s                1.7%                        H     22        s                1.7%
   C     23        py               5.0%                        C     23        py               5.0%
                   pz               3.2%                                        pz               3.2%
   H     24        s                3.1%                        H     24        s                3.1%
   H     26        s                2.4%                        H     26        s                2.4%
   C     31        py               2.2%                        C     31        py               2.1%
                   pz               3.9%                                        pz               3.9%
   H     32        s                2.3%                        H     32        s                2.3%
   C     36        py               1.1%                        C     36        py               1.2%
   C     37        py               1.4%                        C     37        py               1.5%
   C     41        pz               1.7%                        C     41        pz               1.7%
   C     45        pz               1.2%                        C     45        pz               1.3%
   C     49        py               4.1%                        C     49        py               4.1%
                   pz               2.3%                                        pz               2.3%
   C     50        py               3.2%                        C     50        py               3.2%
   H     53        s                1.7%                        H     53        s                1.7%
   C     54        py               5.1%                        C     54        py               5.1%
                   pz               3.2%                                        pz               3.2%
   H     55        s                3.1%                        H     55        s                3.1%
   H     57        s                2.5%                        H     57        s                2.5%
   C     62        py               2.1%                        C     62        py               2.1%
                   pz               3.9%                                        pz               3.9%
   H     63        s                2.3%                        H     63        s                2.3%
 
 
  Orbital:  89  Energy=     -0.38523 [au]   Occ=1.00           Orbital:  89  Energy=     -0.38491 [au]   Occ=1.00
  (alpha)                  -10.48274 [eV]                      (beta)                   -10.47394 [eV]
  --------------------------------------------------           --------------------------------------------------
  atom  label   AO type   orbital density population           atom  label   AO type   orbital density population
  --------------------------------------------------           --------------------------------------------------
   Rh     1        d0               1.0%                        Rh     1        d0               0.9%
   N      4        py               2.1%                        N      4        py               1.9%
   C      5        py               2.0%                        C      5        py               1.8%
                   pz               1.9%                                        pz               2.1%
   C      6        px               1.4%                        C      6        px               1.4%
                   py               1.3%                                        py               1.0%
                   pz               1.3%                                        pz               1.4%
   H      7        s                1.1%                        H      7        s                1.1%
   C     10        py               2.0%                        C     10        py               1.9%
                   pz               1.7%                                        pz               1.9%
   H     11        s                2.0%                        H     11        s                2.1%
   C     14        px               1.2%                        C     14        px               1.3%
                   py               5.1%                                        py               5.2%
                   pz               3.0%                                        pz               2.8%
   H     16        s                2.2%                        H     16        s                2.2%
   H     17        s                3.8%                        H     17        s                3.8%
   C     18        px               1.1%                        C     18        px               1.2%
   C     19        px               2.1%                        C     19        px               2.3%
   H     21        s                1.5%                        H     21        s                1.7%
   C     27        py               1.4%                        C     27        py               1.4%
   C     36        py               2.1%                        C     36        py               1.8%
                   pz               1.9%                                        pz               2.0%
   C     37        px               1.4%                        C     37        px               1.5%
                   py               1.2%                                        py               1.0%
                   pz               1.3%                                        pz               1.4%
   H     38        s                1.1%                        H     38        s                1.0%
   C     41        py               2.0%                        C     41        py               2.0%
                   pz               1.6%                                        pz               1.9%
   H     42        s                2.0%                        H     42        s                2.0%
   C     45        px               1.0%                        C     45        px               1.2%
                   py               5.2%                                        py               5.3%
                   pz               3.0%                                        pz               2.8%
   H     47        s                2.2%                        H     47        s                2.2%
   H     48        s                3.8%                        H     48        s                3.8%
   C     49        px               1.0%                        C     49        px               1.2%
   C     50        px               2.1%                        C     50        px               2.3%
   H     52        s                1.5%                        H     52        s                1.6%
   C     58        py               1.4%                        C     58        py               1.4%
 
 
  Orbital:  90  Energy=     -0.38398 [au]   Occ=1.00           Orbital:  90  Energy=     -0.38383 [au]   Occ=1.00
  (alpha)                  -10.44870 [eV]                      (beta)                   -10.44462 [eV]
  --------------------------------------------------           --------------------------------------------------
  atom  label   AO type   orbital density population           atom  label   AO type   orbital density population
  --------------------------------------------------           --------------------------------------------------
   C      5        px               1.5%                        C      5        px               1.6%
                   pz               2.1%                                        pz               2.2%
   C      6        pz               1.6%                        C      6        pz               1.6%
   C     10        pz               2.4%                        C     10        pz               2.5%
   H     11        s                1.1%                        H     11        s                1.1%
   C     14        px               4.3%                        C     14        px               4.3%
                   py               1.7%                                        py               1.7%
   H     16        s                1.7%                        H     16        s                1.7%
   H     17        s                1.3%                        H     17        s                1.3%
   C     18        px               1.9%                        C     18        px               2.0%
                   pz               1.7%                                        pz               1.7%
   C     19        px               2.8%                        C     19        px               2.9%
                   pz               2.7%                                        pz               2.7%
   H     20        s                1.0%                        H     20        s                1.0%
   H     22        s                1.9%                        H     22        s                1.9%
   C     23        py               2.5%                        C     23        py               2.5%
   H     24        s                1.2%                        H     24        s                1.3%
   C     31        py               3.9%                        C     31        py               3.8%
   H     34        s                1.8%                        H     34        s                1.7%
   C     36        px               1.5%                        C     36        px               1.6%
                   pz               2.2%                                        pz               2.2%
   C     37        pz               1.6%                        C     37        pz               1.6%
   C     41        pz               2.4%                        C     41        pz               2.5%
   H     42        s                1.1%                        H     42        s                1.1%
   C     45        px               4.2%                        C     45        px               4.2%
                   py               1.9%                                        py               1.8%
   H     47        s                1.7%                        H     47        s                1.7%
   H     48        s                1.3%                        H     48        s                1.3%
   C     49        px               2.0%                        C     49        px               2.0%
                   pz               1.7%                                        pz               1.7%
   C     50        px               2.8%                        C     50        px               2.9%
                   pz               2.7%                                        pz               2.7%
   H     51        s                1.0%                        H     51        s                1.0%
   H     53        s                1.9%                        H     53        s                1.9%
   C     54        py               2.4%                        C     54        py               2.5%
   H     55        s                1.2%                        H     55        s                1.3%
   C     62        py               3.8%                        C     62        py               3.8%
   H     65        s                1.8%                        H     65        s                1.7%
 
 
  Orbital:  91  Energy=     -0.38228 [au]   Occ=1.00           Orbital:  91  Energy=     -0.38210 [au]   Occ=1.00
  (alpha)                  -10.40229 [eV]                      (beta)                   -10.39746 [eV]
  --------------------------------------------------           --------------------------------------------------
  atom  label   AO type   orbital density population           atom  label   AO type   orbital density population
  --------------------------------------------------           --------------------------------------------------
   C      5        px               1.4%                        C      5        px               1.3%
   C      6        py               1.8%                        C      6        py               1.9%
   H      9        s                1.5%                        H      9        s                1.6%
   C     10        px               1.1%                        C     10        px               1.2%
                   pz               1.3%                                        pz               1.1%
   H     12        s                1.1%                        H     12        s                1.1%
   C     14        px               3.0%                        C     14        px               2.8%
   H     15        s                1.7%                        H     15        s                1.8%
   C     18        px               1.2%                        C     18        px               1.0%
                   py               1.7%                                        py               1.7%
                   pz               2.0%                                        pz               2.0%
   C     19        px               1.3%                        C     19        px               1.0%
                   pz               3.9%                                        pz               4.1%
   H     20        s                1.8%                        H     20        s                1.9%
   C     23        px               1.6%                        C     23        px               1.7%
                   py               1.1%                                        py               1.0%
   C     31        py               7.5%                        C     31        py               7.6%
   H     32        s                1.5%                        H     32        s                1.5%
   H     34        s                3.3%                        H     34        s                3.5%
   C     36        px               1.5%                        C     36        px               1.4%
   C     37        py               1.8%                        C     37        py               2.0%
   H     40        s                1.5%                        H     40        s                1.6%
   C     41        px               1.1%                        C     41        px               1.2%
                   pz               1.3%                                        pz               1.1%
   H     43        s                1.1%                        H     43        s                1.1%
   C     45        px               3.0%                        C     45        px               2.8%
   H     46        s                1.7%                        H     46        s                1.8%
   C     49        px               1.3%                        C     49        px               1.1%
                   py               1.6%                                        py               1.6%
                   pz               2.0%                                        pz               2.0%
   C     50        px               1.2%                        C     50        px               1.0%
                   pz               3.9%                                        pz               4.1%
   H     51        s                1.8%                        H     51        s                1.9%
   C     54        px               1.6%                        C     54        px               1.7%
                   py               1.0%                                        py               0.9%
   C     62        py               7.4%                        C     62        py               7.6%
   H     63        s                1.5%                        H     63        s                1.5%
   H     65        s                3.3%                        H     65        s                3.5%
 
 
  Orbital:  92  Energy=     -0.37842 [au]   Occ=1.00           Orbital:  92  Energy=     -0.37775 [au]   Occ=1.00
  (alpha)                  -10.29737 [eV]                      (beta)                   -10.27923 [eV]
  --------------------------------------------------           --------------------------------------------------
  atom  label   AO type   orbital density population           atom  label   AO type   orbital density population
  --------------------------------------------------           --------------------------------------------------
   P      3        s                2.5%                        P      3        s                2.7%
   N      4        pz               9.2%                        N      4        pz               9.1%
   C     10        pz               1.4%                        C     10        pz               1.4%
   C     14        px               1.0%                        C     14        px               1.1%
                   py               1.8%                                        py               1.8%
   H     15        s                1.3%                        H     15        s                1.5%
   H     17        s                1.0%                        H     17        s                1.1%
   C     27        pz               8.0%                        C     27        pz               7.5%
   H     28        s                6.8%                        H     28        s                6.7%
   C     29        py               1.6%                        C     29        py               1.7%
                   pz               3.7%                                        pz               3.5%
   H     30        s                1.1%                        H     30        s                1.2%
   C     31        px               2.6%                        C     31        px               2.7%
   H     33        s                1.2%                        H     33        s                1.3%
   P     35        s                2.5%                        P     35        s                2.7%
   C     41        pz               1.4%                        C     41        pz               1.4%
   C     45        px               1.0%                        C     45        px               1.2%
                   py               1.7%                                        py               1.8%
   H     46        s                1.3%                        H     46        s                1.5%
   H     48        s                1.0%                        H     48        s                1.1%
   C     58        pz               8.0%                        C     58        pz               7.5%
   H     59        s                6.8%                        H     59        s                6.7%
   C     60        py               1.6%                        C     60        py               1.7%
                   pz               3.7%                                        pz               3.5%
   H     61        s                1.1%                        H     61        s                1.2%
   C     62        px               2.6%                        C     62        px               2.7%
   H     64        s                1.2%                        H     64        s                1.3%
 
 
  Orbital:  93  Energy=     -0.36710 [au]   Occ=1.00           Orbital:  93  Energy=     -0.36678 [au]   Occ=1.00
  (alpha)                   -9.98933 [eV]                      (beta)                    -9.98048 [eV]
  --------------------------------------------------           --------------------------------------------------
  atom  label   AO type   orbital density population           atom  label   AO type   orbital density population
  --------------------------------------------------           --------------------------------------------------
   P      3        s                2.5%                        P      3        s                2.4%
   C      6        py               1.2%                        C      6        py               1.3%
   H      8        s                1.0%                        H      8        s                1.1%
   C     10        px               3.0%                        C     10        px               3.3%
   H     13        s                1.9%                        H     13        s                2.0%
   C     19        px               1.6%                        C     19        px               1.5%
                   pz               1.5%                                        pz               1.4%
   H     21        s                1.7%                        H     21        s                1.6%
   C     23        px               1.4%                        C     23        px               1.5%
   H     25        s                1.0%                        H     25        s                1.1%
   C     27        py               1.7%                        C     27        py               1.6%
                   pz               5.8%                                        pz               6.0%
   C     29        py               4.2%                        C     29        py               3.9%
                   pz               4.7%                                        pz               5.0%
   H     30        s                3.9%                        H     30        s                3.7%
   C     31        py               1.7%                        C     31        py               1.6%
   P     35        s                2.5%                        P     35        s                2.4%
   C     37        py               1.2%                        C     37        py               1.3%
   H     39        s                1.0%                        H     39        s                1.1%
   C     41        px               3.0%                        C     41        px               3.3%
   H     44        s                1.9%                        H     44        s                2.0%
   C     50        px               1.6%                        C     50        px               1.5%
                   pz               1.5%                                        pz               1.4%
   H     52        s                1.7%                        H     52        s                1.6%
   C     54        px               1.4%                        C     54        px               1.5%
   H     56        s                1.0%                        H     56        s                1.1%
   C     58        py               1.7%                        C     58        py               1.6%
                   pz               5.8%                                        pz               6.0%
   C     60        py               4.1%                        C     60        py               3.9%
                   pz               4.6%                                        pz               4.9%
   H     61        s                3.9%                        H     61        s                3.7%
   C     62        py               1.7%                        C     62        py               1.6%
 
 
  Orbital:  94  Energy=     -0.36440 [au]   Occ=1.00           Orbital:  94  Energy=     -0.35882 [au]   Occ=1.00
  (alpha)                   -9.91573 [eV]                      (beta)                    -9.76398 [eV]
  --------------------------------------------------           --------------------------------------------------
  atom  label   AO type   orbital density population           atom  label   AO type   orbital density population
  --------------------------------------------------           --------------------------------------------------
   Rh     1        d2-              3.8%                        Rh     1        d2-              2.7%
   N      4        px              38.4%                        N      4        px              34.4%
   C     27        px               3.0%                        C     27        px               3.1%
   C     29        px              15.4%                        C     29        px              15.8%
   C     31        px               0.8%                        C     31        px               1.4%
   H     33        s                0.6%                        H     33        s                1.1%
   C     58        px               3.0%                        C     58        px               3.1%
   C     60        px              15.4%                        C     60        px              15.8%
   C     62        px               0.8%                        C     62        px               1.3%
   H     64        s                0.6%                        H     64        s                1.1%
 
 
  Orbital:  95  Energy=     -0.35557 [au]   Occ=1.00           Orbital:  95  Energy=     -0.35544 [au]   Occ=1.00
  (alpha)                   -9.67566 [eV]                      (beta)                    -9.67191 [eV]
  --------------------------------------------------           --------------------------------------------------
  atom  label   AO type   orbital density population           atom  label   AO type   orbital density population
  --------------------------------------------------           --------------------------------------------------
   P      3        py               1.5%                        P      3        py               1.5%
   C     10        px               5.7%                        C     10        px               5.8%
   H     12        s                1.2%                        H     12        s                1.1%
   H     13        s                3.0%                        H     13        s                3.1%
   C     14        px               4.4%                        C     14        px               4.4%
   H     15        s                2.9%                        H     15        s                2.9%
   H     16        s                1.3%                        H     16        s                1.3%
   C     19        px               2.8%                        C     19        px               2.8%
   H     21        s                1.4%                        H     21        s                1.5%
   C     31        px               8.9%                        C     31        px               8.9%
   H     32        s                1.2%                        H     32        s                1.2%
   H     33        s                5.2%                        H     33        s                5.2%
   P     35        py               1.5%                        P     35        py               1.5%
   C     41        px               5.8%                        C     41        px               5.9%
   H     43        s                1.2%                        H     43        s                1.1%
   H     44        s                3.0%                        H     44        s                3.1%
   C     45        px               4.5%                        C     45        px               4.5%
   H     46        s                2.9%                        H     46        s                2.9%
   H     47        s                1.3%                        H     47        s                1.3%
   C     50        px               2.8%                        C     50        px               2.8%
   H     52        s                1.4%                        H     52        s                1.5%
   C     62        px               8.9%                        C     62        px               8.9%
   H     63        s                1.2%                        H     63        s                1.2%
   H     64        s                5.2%                        H     64        s                5.2%
 
 
  Orbital:  96  Energy=     -0.35297 [au]   Occ=1.00           Orbital:  96  Energy=     -0.35273 [au]   Occ=1.00
  (alpha)                   -9.60469 [eV]                      (beta)                    -9.59822 [eV]
  --------------------------------------------------           --------------------------------------------------
  atom  label   AO type   orbital density population           atom  label   AO type   orbital density population
  --------------------------------------------------           --------------------------------------------------
   P      3        py               1.0%                        P      3        py               1.0%
   N      4        pz               1.5%                        N      4        pz               1.6%
   C      6        px               1.2%                        C      6        px               1.3%
   C     10        px               5.2%                        C     10        px               5.0%
   H     13        s                3.0%                        H     13        s                2.9%
   C     14        px               3.7%                        C     14        px               3.8%
   H     15        s                2.4%                        H     15        s                2.5%
   H     16        s                1.2%                        H     16        s                1.2%
   C     19        px               3.2%                        C     19        px               3.3%
   H     21        s                1.8%                        H     21        s                1.9%
   C     27        pz               2.4%                        C     27        pz               2.5%
   H     28        s                1.8%                        H     28        s                1.9%
   C     29        pz               1.1%                        C     29        pz               1.2%
   C     31        px               7.5%                        C     31        px               7.0%
   H     32        s                1.0%                        H     32        s                1.0%
   H     33        s                4.6%                        H     33        s                4.3%
   P     35        py               1.0%                        P     35        py               1.0%
   C     37        px               1.2%                        C     37        px               1.3%
   C     41        px               5.3%                        C     41        px               5.0%
   H     44        s                3.0%                        H     44        s                2.9%
   C     45        px               3.8%                        C     45        px               3.9%
   H     46        s                2.4%                        H     46        s                2.4%
   H     47        s                1.2%                        H     47        s                1.2%
   C     50        px               3.2%                        C     50        px               3.3%
   H     52        s                1.8%                        H     52        s                1.9%
   C     58        pz               2.4%                        C     58        pz               2.5%
   H     59        s                1.8%                        H     59        s                1.9%
   C     60        pz               1.1%                        C     60        pz               1.2%
   C     62        px               7.5%                        C     62        px               7.0%
   H     63        s                1.0%                        H     63        s                1.0%
   H     64        s                4.6%                        H     64        s                4.3%
 
 
  Orbital:  97  Energy=     -0.34507 [au]   Occ=1.00           Orbital:  97  Energy=     -0.34499 [au]   Occ=1.00
  (alpha)                   -9.38973 [eV]                      (beta)                    -9.38768 [eV]
  --------------------------------------------------           --------------------------------------------------
  atom  label   AO type   orbital density population           atom  label   AO type   orbital density population
  --------------------------------------------------           --------------------------------------------------
   C      6        px               4.8%                        C      6        px               4.9%
                   pz               2.1%                                        pz               2.2%
   H      8        s                4.6%                        H      8        s                4.7%
   C     19        pz               1.2%                        C     19        pz               1.2%
   C     23        px               8.6%                        C     23        px               8.5%
                   py               1.5%                                        py               1.5%
                   pz               2.4%                                        pz               2.4%
   H     24        s                1.2%                        H     24        s                1.2%
   H     25        s                7.8%                        H     25        s                7.7%
   C     31        py               2.1%                        C     31        py               2.1%
   H     34        s                1.3%                        H     34        s                1.3%
   C     37        px               4.8%                        C     37        px               4.9%
                   pz               2.1%                                        pz               2.2%
   H     39        s                4.6%                        H     39        s                4.7%
   C     50        pz               1.2%                        C     50        pz               1.2%
   C     54        px               8.4%                        C     54        px               8.4%
                   py               1.7%                                        py               1.7%
                   pz               2.4%                                        pz               2.4%
   H     55        s                1.2%                        H     55        s                1.2%
   H     56        s                7.8%                        H     56        s                7.7%
   C     62        py               2.2%                        C     62        py               2.2%
   H     65        s                1.3%                        H     65        s                1.3%
 
 
  Orbital:  98  Energy=     -0.34297 [au]   Occ=1.00           Orbital:  98  Energy=     -0.34274 [au]   Occ=1.00
  (alpha)                   -9.33260 [eV]                      (beta)                    -9.32639 [eV]
  --------------------------------------------------           --------------------------------------------------
  atom  label   AO type   orbital density population           atom  label   AO type   orbital density population
  --------------------------------------------------           --------------------------------------------------
   N      4        px               1.1%                        N      4        px               1.4%
   C      6        px               5.4%                        C      6        px               6.0%
                   pz               2.3%                                        pz               2.5%
   H      8        s                5.1%                        H      8        s                5.6%
   C     10        pz               1.1%                        C     10        pz               1.3%
   C     23        px               7.3%                        C     23        px               6.4%
                   py               1.4%                                        py               1.3%
                   pz               1.8%                                        pz               1.6%
   H     24        s                1.2%                        H     24        s                1.1%
   H     25        s                6.6%                        H     25        s                5.9%
   C     27        pz               0.9%                        C     27        pz               1.1%
   C     31        px               1.1%                        C     31        px               0.9%
                   py               1.7%                                        py               1.4%
   H     34        s                1.0%                        H     34        s                0.8%
   C     37        px               5.5%                        C     37        px               6.0%
                   pz               2.3%                                        pz               2.5%
   H     39        s                5.1%                        H     39        s                5.6%
   C     41        pz               1.1%                        C     41        pz               1.3%
   C     54        px               7.1%                        C     54        px               6.3%
                   py               1.6%                                        py               1.5%
                   pz               1.8%                                        pz               1.6%
   H     55        s                1.2%                        H     55        s                1.1%
   H     56        s                6.6%                        H     56        s                5.9%
   C     58        pz               0.9%                        C     58        pz               1.0%
   C     62        py               1.7%                        C     62        py               1.5%
   H     65        s                1.0%                        H     65        s                0.9%
 
 
  Orbital:  99  Energy=     -0.34204 [au]   Occ=1.00           Orbital:  99  Energy=     -0.34183 [au]   Occ=1.00
  (alpha)                   -9.30739 [eV]                      (beta)                    -9.30164 [eV]
  --------------------------------------------------           --------------------------------------------------
  atom  label   AO type   orbital density population           atom  label   AO type   orbital density population
  --------------------------------------------------           --------------------------------------------------
   N      4        py               1.6%                        N      4        py               0.9%
   C      6        px               4.3%                        C      6        px               4.5%
                   py               1.8%                                        py               2.0%
                   pz               1.0%                                        pz               1.0%
   H      8        s                3.6%                        H      8        s                3.8%
   H      9        s                1.2%                        H      9        s                1.3%
   C     10        px               1.1%                        C     10        px               0.8%
                   pz               1.9%                                        pz               1.8%
   H     13        s                1.1%                        H     13        s                0.9%
   C     14        px               4.0%                        C     14        px               4.2%
                   py               2.6%                                        py               2.7%
                   pz               1.2%                                        pz               1.3%
   H     15        s                4.5%                        H     15        s                4.7%
   H     17        s                1.4%                        H     17        s                1.4%
   C     23        px               2.1%                        C     23        px               2.2%
   H     25        s                1.5%                        H     25        s                1.5%
   C     31        px               2.3%                        C     31        px               2.4%
                   py               1.0%                                        py               1.1%
   H     33        s                2.0%                        H     33        s                2.2%
   H     34        s                1.0%                        H     34        s                1.1%
   C     37        px               4.5%                        C     37        px               4.7%
                   py               1.7%                                        py               1.8%
                   pz               1.0%                                        pz               1.0%
   H     39        s                3.6%                        H     39        s                3.8%
   H     40        s                1.2%                        H     40        s                1.3%
   C     41        px               1.1%                        C     41        px               0.9%
                   pz               1.9%                                        pz               1.8%
   H     44        s                1.1%                        H     44        s                0.9%
   C     45        px               4.2%                        C     45        px               4.4%
                   py               2.5%                                        py               2.5%
                   pz               1.2%                                        pz               1.3%
   H     46        s                4.5%                        H     46        s                4.7%
   H     48        s                1.4%                        H     48        s                1.4%
   C     54        px               2.1%                        C     54        px               2.1%
   H     56        s                1.5%                        H     56        s                1.5%
   C     62        px               2.2%                        C     62        px               2.3%
                   py               1.1%                                        py               1.2%
   H     64        s                2.0%                        H     64        s                2.2%
   H     65        s                1.0%                        H     65        s                1.1%
 
 
  Orbital: 100  Energy=     -0.33872 [au]   Occ=1.00           Orbital: 100  Energy=     -0.33808 [au]   Occ=1.00
  (alpha)                   -9.21704 [eV]                      (beta)                    -9.19956 [eV]
  --------------------------------------------------           --------------------------------------------------
  atom  label   AO type   orbital density population           atom  label   AO type   orbital density population
  --------------------------------------------------           --------------------------------------------------
   N      4        px               3.4%                        N      4        px               5.2%
   C      6        px               4.0%                        C      6        px               3.3%
                   py               2.2%                                        py               2.2%
   H      8        s                3.5%                        H      8        s                2.9%
   H      9        s                1.2%                        H      9        s                1.1%
   C     14        px               5.3%                        C     14        px               5.3%
                   py               2.3%                                        py               2.0%
   H     15        s                5.0%                        H     15        s                4.8%
   H     17        s                1.2%                        H     17        s                1.0%
   C     23        px               2.7%                        C     23        px               2.8%
                   py               0.9%                                        py               1.1%
   H     25        s                2.2%                        H     25        s                2.3%
   C     29        px               1.2%                        C     29        px               2.2%
   C     31        px               3.0%                        C     31        px               3.2%
                   py               1.1%                                        py               1.2%
   H     33        s                2.4%                        H     33        s                2.6%
   H     34        s                1.2%                        H     34        s                1.3%
   C     37        px               4.2%                        C     37        px               3.4%
                   py               2.1%                                        py               2.0%
   H     39        s                3.5%                        H     39        s                2.9%
   H     40        s                1.3%                        H     40        s                1.1%
   C     45        px               5.4%                        C     45        px               5.4%
                   py               2.1%                                        py               1.9%
   H     46        s                5.0%                        H     46        s                4.8%
   H     48        s                1.2%                        H     48        s                1.0%
   C     54        px               2.6%                        C     54        px               2.8%
                   py               1.0%                                        py               1.2%
   H     56        s                2.2%                        H     56        s                2.3%
   C     60        px               1.2%                        C     60        px               2.2%
   C     62        px               2.9%                        C     62        px               3.1%
                   py               1.2%                                        py               1.3%
   H     64        s                2.4%                        H     64        s                2.6%
   H     65        s                1.2%                        H     65        s                1.3%
 
 
  Orbital: 101  Energy=     -0.33728 [au]   Occ=1.00           Orbital: 101  Energy=     -0.33539 [au]   Occ=1.00
  (alpha)                   -9.17788 [eV]                      (beta)                    -9.12629 [eV]
  --------------------------------------------------           --------------------------------------------------
  atom  label   AO type   orbital density population           atom  label   AO type   orbital density population
  --------------------------------------------------           --------------------------------------------------
   Rh     1        s                3.6%                        Rh     1        s                3.5%
                   d0               2.4%                                        d0               1.6%
                   d2+             13.1%                                        d2+             11.5%
   Cl     2        py               8.6%                        Cl     2        py               7.9%
   P      3        s                1.4%                        P      3        s                1.3%
   N      4        s                1.5%                        N      4        s                1.6%
                   py              20.6%                                        py              19.8%
   C     10        px               1.7%                        C     10        px               3.1%
   H     13        s                1.5%                        H     13        s                2.6%
   C     29        py               4.0%                        C     29        py               3.5%
   H     30        s                4.9%                        H     30        s                4.2%
   C     31        px               0.7%                        C     31        px               1.0%
   P     35        s                1.4%                        P     35        s                1.3%
   C     37        px               1.0%                        C     37        px               0.5%
   C     41        px               1.7%                        C     41        px               3.1%
   H     44        s                1.5%                        H     44        s                2.6%
   C     60        py               4.0%                        C     60        py               3.5%
   H     61        s                4.9%                        H     61        s                4.2%
   C     62        px               0.7%                        C     62        px               1.0%
 
 
  Orbital: 102  Energy=     -0.33362 [au]   Occ=1.00           Orbital: 102  Energy=     -0.33344 [au]   Occ=1.00
  (alpha)                   -9.07821 [eV]                      (beta)                    -9.07337 [eV]
  --------------------------------------------------           --------------------------------------------------
  atom  label   AO type   orbital density population           atom  label   AO type   orbital density population
  --------------------------------------------------           --------------------------------------------------
   N      4        px               0.7%                        N      4        px               1.2%
   C     10        px               6.2%                        C     10        px               6.1%
                   pz               1.2%                                        pz               1.3%
   H     11        s                1.1%                        H     11        s                1.1%
   H     13        s                4.5%                        H     13        s                4.5%
   C     14        px               2.6%                        C     14        px               2.3%
   H     15        s                1.3%                        H     15        s                1.1%
   C     19        px               6.2%                        C     19        px               6.1%
                   pz               2.9%                                        pz               3.0%
   H     20        s                1.7%                        H     20        s                1.7%
   H     21        s                5.2%                        H     21        s                5.2%
   C     23        px               1.1%                        C     23        px               1.4%
                   pz               2.1%                                        pz               2.2%
   H     25        s                0.9%                        H     25        s                1.2%
   H     26        s                1.3%                        H     26        s                1.4%
   C     31        px               1.7%                        C     31        px               1.4%
   H     33        s                1.1%                        H     33        s                0.9%
   C     41        px               6.2%                        C     41        px               6.1%
                   pz               1.2%                                        pz               1.3%
   H     42        s                1.1%                        H     42        s                1.1%
   H     44        s                4.5%                        H     44        s                4.5%
   C     45        px               2.6%                        C     45        px               2.3%
   H     46        s                1.3%                        H     46        s                1.1%
   C     50        px               6.2%                        C     50        px               6.1%
                   pz               2.9%                                        pz               3.0%
   H     51        s                1.6%                        H     51        s                1.7%
   H     52        s                5.2%                        H     52        s                5.2%
   C     54        px               1.2%                        C     54        px               1.4%
                   pz               2.1%                                        pz               2.2%
   H     56        s                0.9%                        H     56        s                1.2%
   H     57        s                1.3%                        H     57        s                1.4%
   C     62        px               1.6%                        C     62        px               1.4%
   H     64        s                1.1%                        H     64        s                0.9%
 
 
  Orbital: 103  Energy=     -0.33322 [au]   Occ=1.00           Orbital: 103  Energy=     -0.33297 [au]   Occ=1.00
  (alpha)                   -9.06739 [eV]                      (beta)                    -9.06054 [eV]
  --------------------------------------------------           --------------------------------------------------
  atom  label   AO type   orbital density population           atom  label   AO type   orbital density population
  --------------------------------------------------           --------------------------------------------------
   Rh     1        d2+              0.6%                        Rh     1        d2+              2.1%
   Cl     2        py               0.2%                        Cl     2        py               1.0%
   N      4        py               1.0%                        N      4        py               3.4%
   C     10        px               5.1%                        C     10        px               3.9%
   H     13        s                3.5%                        H     13        s                2.6%
   C     14        px               3.3%                        C     14        px               2.8%
   H     15        s                1.7%                        H     15        s                1.4%
   C     19        px               7.6%                        C     19        px               7.9%
                   pz               2.5%                                        pz               2.7%
   H     20        s                1.5%                        H     20        s                1.6%
   H     21        s                6.2%                        H     21        s                6.6%
   C     23        pz               1.5%                        C     23        pz               1.4%
   C     31        px               2.2%                        C     31        px               1.8%
   H     33        s                1.3%                        H     33        s                1.0%
   C     41        px               5.2%                        C     41        px               3.9%
   H     44        s                3.5%                        H     44        s                2.6%
   C     45        px               3.3%                        C     45        px               2.8%
   H     46        s                1.7%                        H     46        s                1.4%
   C     50        px               7.6%                        C     50        px               7.9%
                   pz               2.5%                                        pz               2.8%
   H     51        s                1.5%                        H     51        s                1.6%
   H     52        s                6.2%                        H     52        s                6.7%
   C     54        pz               1.5%                        C     54        pz               1.4%
   C     62        px               2.2%                        C     62        px               1.8%
   H     64        s                1.3%                        H     64        s                1.0%
 
 
  Orbital: 104  Energy=     -0.32237 [au]   Occ=1.00           Orbital: 104  Energy=     -0.32233 [au]   Occ=1.00
  (alpha)                   -8.77213 [eV]                      (beta)                    -8.77092 [eV]
  --------------------------------------------------           --------------------------------------------------
  atom  label   AO type   orbital density population           atom  label   AO type   orbital density population
  --------------------------------------------------           --------------------------------------------------
   C      6        py               4.9%                        C      6        py               4.9%
                   pz               1.3%                                        pz               1.3%
   H      7        s                3.4%                        H      7        s                3.5%
   H      9        s                2.3%                        H      9        s                2.3%
   C     10        pz               3.8%                        C     10        pz               3.7%
   H     11        s                2.3%                        H     11        s                2.3%
   H     12        s                1.6%                        H     12        s                1.6%
   C     14        py               1.7%                        C     14        py               1.7%
                   pz               1.4%                                        pz               1.4%
   H     16        s                1.7%                        H     16        s                1.7%
   H     17        s                2.0%                        H     17        s                2.0%
   C     19        pz               2.3%                        C     19        pz               2.3%
   H     20        s                1.2%                        H     20        s                1.2%
   H     22        s                1.5%                        H     22        s                1.5%
   C     23        py               1.9%                        C     23        py               1.9%
                   pz               2.4%                                        pz               2.4%
   H     24        s                1.9%                        H     24        s                1.9%
   H     26        s                2.6%                        H     26        s                2.6%
   C     31        py               2.4%                        C     31        py               2.4%
   H     32        s                1.9%                        H     32        s                1.9%
   H     34        s                1.4%                        H     34        s                1.4%
   C     37        py               5.0%                        C     37        py               5.0%
                   pz               1.3%                                        pz               1.3%
   H     38        s                3.5%                        H     38        s                3.5%
   H     40        s                2.3%                        H     40        s                2.3%
   C     41        pz               3.8%                        C     41        pz               3.8%
   H     42        s                2.4%                        H     42        s                2.3%
   H     43        s                1.6%                        H     43        s                1.6%
   C     45        py               1.8%                        C     45        py               1.8%
                   pz               1.4%                                        pz               1.4%
   H     47        s                1.7%                        H     47        s                1.7%
   H     48        s                2.0%                        H     48        s                2.0%
   C     50        pz               2.3%                        C     50        pz               2.3%
   H     51        s                1.2%                        H     51        s                1.2%
   H     53        s                1.5%                        H     53        s                1.5%
   C     54        py               1.9%                        C     54        py               2.0%
                   pz               2.5%                                        pz               2.5%
   H     55        s                1.9%                        H     55        s                1.9%
   H     57        s                2.7%                        H     57        s                2.6%
   C     62        py               2.4%                        C     62        py               2.4%
   H     63        s                1.9%                        H     63        s                1.9%
   H     65        s                1.4%                        H     65        s                1.4%
 
 
  Orbital: 105  Energy=     -0.32196 [au]   Occ=1.00           Orbital: 105  Energy=     -0.32187 [au]   Occ=1.00
  (alpha)                   -8.76099 [eV]                      (beta)                    -8.75848 [eV]
  --------------------------------------------------           --------------------------------------------------
  atom  label   AO type   orbital density population           atom  label   AO type   orbital density population
  --------------------------------------------------           --------------------------------------------------
   C      6        py               4.7%                        C      6        py               4.7%
                   pz               1.0%                                        pz               1.0%
   H      7        s                2.9%                        H      7        s                3.0%
   H      9        s                2.2%                        H      9        s                2.2%
   C     10        pz               4.4%                        C     10        pz               4.5%
   H     11        s                2.8%                        H     11        s                2.9%
   H     12        s                1.8%                        H     12        s                1.8%
   C     14        py               1.8%                        C     14        py               1.9%
   H     16        s                1.1%                        H     16        s                1.2%
   H     17        s                1.9%                        H     17        s                1.9%
   C     19        pz               2.6%                        C     19        pz               2.6%
   H     20        s                1.7%                        H     20        s                1.7%
   H     22        s                1.8%                        H     22        s                1.8%
   C     23        py               1.8%                        C     23        py               1.8%
                   pz               1.9%                                        pz               1.9%
   H     24        s                1.8%                        H     24        s                1.8%
   H     26        s                1.9%                        H     26        s                1.9%
   C     31        py               3.1%                        C     31        py               3.1%
   H     32        s                1.8%                        H     32        s                1.8%
   H     34        s                1.9%                        H     34        s                1.8%
   C     37        py               4.7%                        C     37        py               4.7%
                   pz               1.0%                                        pz               1.0%
   H     38        s                2.9%                        H     38        s                2.9%
   H     40        s                2.2%                        H     40        s                2.2%
   C     41        pz               4.4%                        C     41        pz               4.4%
   H     42        s                2.8%                        H     42        s                2.8%
   H     43        s                1.8%                        H     43        s                1.8%
   C     45        py               1.8%                        C     45        py               1.9%
   H     47        s                1.1%                        H     47        s                1.1%
   H     48        s                1.8%                        H     48        s                1.9%
   C     50        pz               2.6%                        C     50        pz               2.6%
   H     51        s                1.7%                        H     51        s                1.7%
   H     53        s                1.8%                        H     53        s                1.8%
   C     54        py               1.9%                        C     54        py               1.9%
                   pz               1.9%                                        pz               1.9%
   H     55        s                1.7%                        H     55        s                1.7%
   H     57        s                1.9%                        H     57        s                1.9%
   C     62        py               3.1%                        C     62        py               3.0%
   H     63        s                1.8%                        H     63        s                1.7%
   H     65        s                1.8%                        H     65        s                1.8%
 
 
  Orbital: 106  Energy=     -0.31637 [au]   Occ=1.00           Orbital: 106  Energy=     -0.31631 [au]   Occ=1.00
  (alpha)                   -8.60882 [eV]                      (beta)                    -8.60727 [eV]
  --------------------------------------------------           --------------------------------------------------
  atom  label   AO type   orbital density population           atom  label   AO type   orbital density population
  --------------------------------------------------           --------------------------------------------------
   C      6        py               2.3%                        C      6        py               2.3%
   H      7        s                1.4%                        H      7        s                1.3%
   H      9        s                1.2%                        H      9        s                1.2%
   C     10        pz               2.7%                        C     10        pz               2.6%
   H     11        s                1.4%                        H     11        s                1.4%
   H     12        s                2.3%                        H     12        s                2.3%
   C     14        px               2.0%                        C     14        px               2.0%
                   py               2.3%                                        py               2.2%
                   pz               1.1%                                        pz               1.1%
   H     16        s                2.2%                        H     16        s                2.2%
   H     17        s                2.5%                        H     17        s                2.5%
   C     19        px               2.2%                        C     19        px               2.2%
                   pz               3.3%                                        pz               3.3%
   H     20        s                1.9%                        H     20        s                1.9%
   H     22        s                2.2%                        H     22        s                2.2%
   C     23        pz               2.6%                        C     23        pz               2.6%
   H     24        s                1.0%                        H     24        s                1.0%
   H     26        s                2.4%                        H     26        s                2.5%
   C     31        px               1.7%                        C     31        px               1.7%
                   py               2.2%                                        py               2.3%
   H     32        s                3.1%                        H     32        s                3.2%
   C     37        py               2.3%                        C     37        py               2.2%
   H     38        s                1.3%                        H     38        s                1.3%
   H     40        s                1.2%                        H     40        s                1.2%
   C     41        pz               2.7%                        C     41        pz               2.6%
   H     42        s                1.4%                        H     42        s                1.3%
   H     43        s                2.2%                        H     43        s                2.2%
   C     45        px               1.9%                        C     45        px               1.9%
                   py               2.3%                                        py               2.3%
                   pz               1.1%                                        pz               1.1%
   H     47        s                2.2%                        H     47        s                2.2%
   H     48        s                2.5%                        H     48        s                2.4%
   C     50        px               2.2%                        C     50        px               2.2%
                   pz               3.2%                                        pz               3.2%
   H     51        s                1.8%                        H     51        s                1.8%
   H     53        s                2.1%                        H     53        s                2.1%
   C     54        pz               2.5%                        C     54        pz               2.6%
   H     57        s                2.4%                        H     57        s                2.4%
   C     62        px               1.7%                        C     62        px               1.7%
                   py               2.1%                                        py               2.1%
   H     63        s                3.1%                        H     63        s                3.1%
 
 
  Orbital: 107  Energy=     -0.31595 [au]   Occ=1.00           Orbital: 107  Energy=     -0.31590 [au]   Occ=1.00
  (alpha)                   -8.59734 [eV]                      (beta)                    -8.59612 [eV]
  --------------------------------------------------           --------------------------------------------------
  atom  label   AO type   orbital density population           atom  label   AO type   orbital density population
  --------------------------------------------------           --------------------------------------------------
   C      6        py               2.0%                        C      6        py               2.0%
   H      7        s                1.0%                        H      7        s                1.0%
   H      9        s                1.2%                        H      9        s                1.2%
   C     10        pz               3.3%                        C     10        pz               3.3%
   H     11        s                1.6%                        H     11        s                1.6%
   H     12        s                2.7%                        H     12        s                2.7%
   C     14        px               1.5%                        C     14        px               1.6%
                   py               2.1%                                        py               2.1%
   H     16        s                1.5%                        H     16        s                1.5%
   H     17        s                2.2%                        H     17        s                2.2%
   C     19        px               1.8%                        C     19        px               1.7%
                   pz               3.5%                                        pz               3.5%
   H     20        s                1.9%                        H     20        s                2.0%
   H     22        s                2.0%                        H     22        s                2.0%
   C     23        pz               3.3%                        C     23        pz               3.3%
   H     24        s                1.1%                        H     24        s                1.1%
   H     26        s                2.8%                        H     26        s                2.8%
   C     31        px               1.7%                        C     31        px               1.7%
                   py               2.1%                                        py               2.1%
   H     32        s                3.2%                        H     32        s                3.2%
   C     37        py               2.1%                        C     37        py               2.1%
   H     38        s                1.0%                        H     38        s                1.1%
   H     40        s                1.2%                        H     40        s                1.2%
   C     41        pz               3.4%                        C     41        pz               3.3%
   H     42        s                1.6%                        H     42        s                1.6%
   H     43        s                2.8%                        H     43        s                2.8%
   C     45        px               1.5%                        C     45        px               1.5%
                   py               2.3%                                        py               2.2%
   H     47        s                1.6%                        H     47        s                1.6%
   H     48        s                2.2%                        H     48        s                2.2%
   C     50        px               1.8%                        C     50        px               1.8%
                   pz               3.5%                                        pz               3.6%
   H     51        s                1.9%                        H     51        s                2.0%
   H     53        s                2.0%                        H     53        s                2.0%
   C     54        pz               3.3%                        C     54        pz               3.3%
   H     55        s                1.1%                        H     55        s                1.1%
   H     57        s                2.9%                        H     57        s                2.8%
   C     62        px               1.8%                        C     62        px               1.8%
                   py               2.0%                                        py               2.0%
   H     63        s                3.2%                        H     63        s                3.2%
 
 
  Orbital: 108  Energy=     -0.30737 [au]   Occ=1.00           Orbital: 108  Energy=     -0.30628 [au]   Occ=1.00
  (alpha)                   -8.36385 [eV]                      (beta)                    -8.33417 [eV]
  --------------------------------------------------           --------------------------------------------------
  atom  label   AO type   orbital density population           atom  label   AO type   orbital density population
  --------------------------------------------------           --------------------------------------------------
   Rh     1        d0               8.9%                        Rh     1        d0               4.6%
                   d2+              1.2%                                        d2+              1.5%
   Cl     2        py               1.2%                        Cl     2        py               1.2%
   P      3        py               5.5%                        P      3        py               4.6%
   N      4        py               0.6%                        N      4        py               1.2%
   C      5        px               0.6%                        C      5        px               1.2%
                   py               0.9%                                        py               1.2%
   C      6        px               0.7%                        C      6        px               1.1%
                   py               1.7%                                        py               2.0%
   H      9        s                1.1%                        H      9        s                1.6%
   C     10        px               1.2%                        C     10        px               1.6%
                   py               1.2%                                        py               1.6%
   H     11        s                1.3%                        H     11        s                1.1%
   C     14        py               1.5%                        C     14        py               1.4%
   H     17        s                1.1%                        H     17        s                1.3%
   C     18        px               0.5%                        C     18        px               1.0%
                   py               1.0%                                        py               1.3%
   C     19        px               1.4%                        C     19        px               1.8%
                   py               1.0%                                        py               1.2%
                   pz               1.3%                                        pz               0.4%
   H     20        s                1.1%                        H     20        s                0.4%
   H     21        s                1.6%                        H     21        s                1.6%
   H     22        s                0.8%                        H     22        s                1.8%
   C     23        py               2.0%                        C     23        py               2.7%
   H     24        s                1.3%                        H     24        s                1.6%
   C     27        py               4.3%                        C     27        py               3.1%
   H     30        s                1.3%                        H     30        s                1.4%
   P     35        py               5.5%                        P     35        py               4.6%
   C     36        px               0.5%                        C     36        px               1.2%
                   py               1.0%                                        py               1.3%
   C     37        py               1.8%                        C     37        py               2.1%
   H     40        s                1.1%                        H     40        s                1.6%
   C     41        px               1.2%                        C     41        px               1.5%
                   py               1.2%                                        py               1.7%
   H     42        s                1.3%                        H     42        s                1.1%
   C     45        py               1.5%                        C     45        py               1.4%
   H     48        s                1.1%                        H     48        s                1.3%
   C     49        px               0.5%                        C     49        px               1.1%
                   py               1.0%                                        py               1.2%
   C     50        px               1.4%                        C     50        px               1.9%
                   py               0.9%                                        py               1.1%
                   pz               1.3%                                        pz               0.4%
   H     51        s                1.1%                        H     51        s                0.4%
   H     52        s                1.6%                        H     52        s                1.6%
   H     53        s                0.8%                        H     53        s                1.8%
   C     54        py               2.0%                        C     54        py               2.6%
   H     55        s                1.3%                        H     55        s                1.6%
   C     58        py               4.3%                        C     58        py               3.1%
   H     61        s                1.3%                        H     61        s                1.4%
 
 
  Orbital: 109  Energy=     -0.30562 [au]   Occ=1.00           Orbital: 109  Energy=     -0.30543 [au]   Occ=1.00
  (alpha)                   -8.31627 [eV]                      (beta)                    -8.31124 [eV]
  --------------------------------------------------           --------------------------------------------------
  atom  label   AO type   orbital density population           atom  label   AO type   orbital density population
  --------------------------------------------------           --------------------------------------------------
   P      3        py               3.0%                        P      3        py               2.9%
   C      5        px               2.3%                        C      5        px               2.3%
                   py               1.3%                                        py               1.3%
   C      6        px               1.3%                        C      6        px               1.3%
                   py               2.0%                                        py               2.1%
                   pz               1.1%                                        pz               1.1%
   H      9        s                2.2%                        H      9        s                2.2%
   C     10        px               2.0%                        C     10        px               2.0%
                   py               1.7%                                        py               1.8%
   H     12        s                1.4%                        H     12        s                1.4%
   H     13        s                1.0%                        H     13        s                1.0%
   C     14        py               1.1%                        C     14        py               1.1%
   H     17        s                1.3%                        H     17        s                1.3%
   C     18        px               1.9%                        C     18        px               1.9%
                   py               1.3%                                        py               1.3%
   C     19        px               2.1%                        C     19        px               2.1%
                   py               1.1%                                        py               1.1%
   H     21        s                1.5%                        H     21        s                1.4%
   H     22        s                2.6%                        H     22        s                2.6%
   C     23        py               2.7%                        C     23        py               2.8%
                   pz               1.5%                                        pz               1.5%
   H     24        s                1.4%                        H     24        s                1.5%
   C     27        py               1.5%                        C     27        py               1.5%
   H     32        s                1.4%                        H     32        s                1.4%
   P     35        py               3.0%                        P     35        py               2.9%
   C     36        px               2.2%                        C     36        px               2.2%
                   py               1.4%                                        py               1.4%
   C     37        px               1.3%                        C     37        px               1.3%
                   py               2.1%                                        py               2.1%
                   pz               1.1%                                        pz               1.1%
   H     40        s                2.2%                        H     40        s                2.2%
   C     41        px               1.9%                        C     41        px               1.9%
                   py               1.8%                                        py               1.9%
   H     43        s                1.4%                        H     43        s                1.4%
   H     44        s                1.0%                        H     44        s                1.0%
   C     45        py               1.1%                        C     45        py               1.1%
   H     48        s                1.3%                        H     48        s                1.3%
   C     49        px               2.0%                        C     49        px               2.0%
                   py               1.2%                                        py               1.3%
   C     50        px               2.2%                        C     50        px               2.2%
                   py               1.0%                                        py               1.1%
   H     52        s                1.5%                        H     52        s                1.4%
   H     53        s                2.6%                        H     53        s                2.6%
   C     54        py               2.7%                        C     54        py               2.7%
                   pz               1.5%                                        pz               1.5%
   H     55        s                1.4%                        H     55        s                1.5%
   C     58        py               1.5%                        C     58        py               1.5%
   H     63        s                1.4%                        H     63        s                1.4%
 
 
  Orbital: 110  Energy=     -0.30512 [au]   Occ=1.00           Orbital: 110  Energy=     -0.30471 [au]   Occ=1.00
  (alpha)                   -8.30284 [eV]                      (beta)                    -8.29150 [eV]
  --------------------------------------------------           --------------------------------------------------
  atom  label   AO type   orbital density population           atom  label   AO type   orbital density population
  --------------------------------------------------           --------------------------------------------------
   Rh     1        d0               3.3%                        Rh     1        d0               5.3%
   P      3        pz               2.6%                        P      3        pz               2.9%
   C      5        px               1.9%                        C      5        px               1.2%
                   pz               2.3%                                        pz               2.4%
   C      6        pz               4.6%                        C      6        pz               4.5%
   H      7        s                1.2%                        H      7        s                1.8%
   C     10        pz               1.1%                        C     10        pz               1.5%
   H     12        s                2.1%                        H     12        s                1.6%
   C     14        px               1.1%                        C     14        px               0.9%
                   pz               1.2%                                        pz               1.5%
   H     16        s                2.6%                        H     16        s                2.3%
   C     18        px               1.7%                        C     18        px               1.1%
                   pz               2.0%                                        pz               2.1%
   C     19        px               1.0%                        C     19        px               0.4%
                   pz               2.8%                                        pz               3.7%
   H     20        s                2.1%                        H     20        s                2.9%
   H     22        s                2.4%                        H     22        s                1.5%
   C     23        px               1.0%                        C     23        px               0.8%
                   pz               2.2%                                        pz               1.9%
   H     26        s                1.4%                        H     26        s                1.4%
   C     31        pz               1.7%                        C     31        pz               1.8%
   P     35        pz               2.6%                        P     35        pz               2.9%
   C     36        px               1.9%                        C     36        px               1.2%
                   pz               2.3%                                        pz               2.4%
   C     37        pz               4.6%                        C     37        pz               4.5%
   H     38        s                1.2%                        H     38        s                1.8%
   C     41        pz               1.1%                        C     41        pz               1.5%
   H     43        s                2.1%                        H     43        s                1.6%
   C     45        px               1.1%                        C     45        px               0.9%
                   pz               1.2%                                        pz               1.5%
   H     47        s                2.6%                        H     47        s                2.3%
   C     49        px               1.7%                        C     49        px               1.1%
                   pz               2.0%                                        pz               2.1%
   C     50        px               1.0%                        C     50        px               0.4%
                   pz               2.8%                                        pz               3.7%
   H     51        s                2.1%                        H     51        s                2.9%
   H     53        s                2.4%                        H     53        s                1.5%
   C     54        px               1.1%                        C     54        px               0.8%
                   pz               2.2%                                        pz               1.9%
   H     57        s                1.4%                        H     57        s                1.4%
   C     62        pz               1.7%                        C     62        pz               1.8%
 
 
  Orbital: 111  Energy=     -0.29931 [au]   Occ=1.00           Orbital: 111  Energy=     -0.29923 [au]   Occ=1.00
  (alpha)                   -8.14477 [eV]                      (beta)                    -8.14248 [eV]
  --------------------------------------------------           --------------------------------------------------
  atom  label   AO type   orbital density population           atom  label   AO type   orbital density population
  --------------------------------------------------           --------------------------------------------------
   Cl     2        pz               1.4%                        Cl     2        pz               1.3%
   C      5        pz               2.8%                        C      5        pz               2.8%
   C      6        pz               3.9%                        C      6        pz               4.0%
   H      7        s                2.9%                        H      7        s                2.9%
   C     10        pz               1.1%                        C     10        pz               1.1%
   H     11        s                1.5%                        H     11        s                1.6%
   C     14        py               1.4%                        C     14        py               1.4%
                   pz               2.5%                                        pz               2.5%
   H     16        s                1.5%                        H     16        s                1.5%
   C     18        pz               3.3%                        C     18        pz               3.2%
   C     19        py               1.2%                        C     19        py               1.2%
                   pz               2.8%                                        pz               2.9%
   H     20        s                3.0%                        H     20        s                2.9%
   C     23        pz               3.0%                        C     23        pz               2.9%
   H     26        s                2.6%                        H     26        s                2.5%
   C     31        py               1.1%                        C     31        py               1.1%
                   pz               3.8%                                        pz               3.7%
   H     34        s                1.4%                        H     34        s                1.4%
   C     36        pz               2.8%                        C     36        pz               2.8%
   C     37        pz               3.9%                        C     37        pz               4.0%
   H     38        s                2.9%                        H     38        s                2.9%
   C     41        pz               1.1%                        C     41        pz               1.1%
   H     42        s                1.5%                        H     42        s                1.6%
   C     45        py               1.4%                        C     45        py               1.4%
                   pz               2.5%                                        pz               2.5%
   H     47        s                1.5%                        H     47        s                1.5%
   C     49        pz               3.3%                        C     49        pz               3.2%
   C     50        py               1.2%                        C     50        py               1.2%
                   pz               2.9%                                        pz               2.9%
   H     51        s                3.0%                        H     51        s                2.9%
   C     54        pz               3.0%                        C     54        pz               2.9%
   H     57        s                2.6%                        H     57        s                2.5%
   C     62        py               1.2%                        C     62        py               1.2%
                   pz               3.8%                                        pz               3.7%
   H     65        s                1.4%                        H     65        s                1.4%
 
 
  Orbital: 112  Energy=     -0.29429 [au]   Occ=1.00           Orbital: 112  Energy=     -0.29398 [au]   Occ=1.00
  (alpha)                   -8.00794 [eV]                      (beta)                    -7.99970 [eV]
  --------------------------------------------------           --------------------------------------------------
  atom  label   AO type   orbital density population           atom  label   AO type   orbital density population
  --------------------------------------------------           --------------------------------------------------
   Cl     2        px               2.9%                        Cl     2        px               2.2%
   C      5        py               1.9%                        C      5        py               1.9%
                   pz               3.2%                                        pz               3.1%
   C      6        pz               2.6%                        C      6        pz               2.6%
   H      7        s                2.8%                        H      7        s                2.8%
   C     10        py               1.7%                        C     10        py               1.7%
                   pz               1.3%                                        pz               1.3%
   H     11        s                2.3%                        H     11        s                2.3%
   C     14        py               2.2%                        C     14        py               2.2%
                   pz               4.1%                                        pz               4.1%
   H     16        s                1.2%                        H     16        s                1.2%
   C     18        py               2.0%                        C     18        py               2.0%
                   pz               2.4%                                        pz               2.4%
   C     19        py               2.5%                        C     19        py               2.6%
                   pz               1.5%                                        pz               1.6%
   H     20        s                2.4%                        H     20        s                2.4%
   H     24        s                1.1%                        H     24        s                1.1%
   H     26        s                1.6%                        H     26        s                1.6%
   C     31        pz               3.4%                        C     31        pz               3.4%
   H     34        s                1.3%                        H     34        s                1.4%
   C     36        py               1.8%                        C     36        py               1.9%
                   pz               3.2%                                        pz               3.1%
   C     37        pz               2.6%                        C     37        pz               2.6%
   H     38        s                2.8%                        H     38        s                2.8%
   C     41        py               1.7%                        C     41        py               1.7%
                   pz               1.3%                                        pz               1.3%
   H     42        s                2.3%                        H     42        s                2.3%
   C     45        py               2.2%                        C     45        py               2.2%
                   pz               4.1%                                        pz               4.1%
   H     47        s                1.2%                        H     47        s                1.2%
   C     49        py               2.0%                        C     49        py               2.0%
                   pz               2.4%                                        pz               2.4%
   C     50        py               2.5%                        C     50        py               2.6%
                   pz               1.5%                                        pz               1.6%
   H     51        s                2.4%                        H     51        s                2.4%
   H     55        s                1.1%                        H     55        s                1.1%
   H     57        s                1.6%                        H     57        s                1.6%
   C     62        py               1.0%                        C     62        py               1.0%
                   pz               3.4%                                        pz               3.4%
   H     65        s                1.3%                        H     65        s                1.4%
 
 
  Orbital: 113  Energy=     -0.29181 [au]   Occ=1.00           Orbital: 113  Energy=     -0.29166 [au]   Occ=1.00
  (alpha)                   -7.94042 [eV]                      (beta)                    -7.93650 [eV]
  --------------------------------------------------           --------------------------------------------------
  atom  label   AO type   orbital density population           atom  label   AO type   orbital density population
  --------------------------------------------------           --------------------------------------------------
   C      5        py               3.9%                        C      5        py               4.0%
   C      6        py               1.7%                        C      6        py               1.8%
   H      7        s                2.1%                        H      7        s                2.0%
   H      9        s                1.1%                        H      9        s                1.2%
   C     10        py               4.2%                        C     10        py               4.3%
   H     11        s                2.0%                        H     11        s                2.0%
   C     14        py               2.7%                        C     14        py               2.8%
                   pz               2.0%                                        pz               2.0%
   H     17        s                1.5%                        H     17        s                1.5%
   C     18        py               4.2%                        C     18        py               4.2%
   C     19        py               5.4%                        C     19        py               5.4%
   H     20        s                1.5%                        H     20        s                1.4%
   C     23        py               2.2%                        C     23        py               2.3%
   H     24        s                2.3%                        H     24        s                2.3%
   C     31        py               1.5%                        C     31        py               1.5%
                   pz               1.4%                                        pz               1.3%
   H     34        s                1.8%                        H     34        s                1.8%
   C     36        py               4.0%                        C     36        py               4.0%
   C     37        py               1.7%                        C     37        py               1.8%
[truncated: 1,023,896 more chars]
