# Supplementary material for: Quadratic Spin–Orbit Mechanism of the Electronic g-Tensor
Source: J Chem Theory Comput. 2023 Mar 10;19(6):1765–76. doi: 10.1021/acs.jctc.2c01213 (PMC10061661; doi:10.1021/acs.jctc.2c01213)
Supplement: Supplementary file 2 — ct2c01213_si_002.zip [file ct2c01213_si_002.zip › respect_input/06.rh-cl/4c-pbe-dz/RS-4c_Z.out_scf]

##############################################################################
                              Environment setting
##############################################################################

 Job setting:
    
    Call arguments   are    --scratch=/scratch/project/open-22-8/pikulove/1069094.infra-pbs --nt=128 --scf --restart --inp=RS-4c_Z 
    Input file name   is   RS-4c_Z.inp
    Binary  directory is   /home/pikulove/ReSpect_5.2.0-beta.11+Jun21_OMP_intel-19.0_glibc-2.27+PT3
    Work    directory is   /mnt/proj1/open-22-8/pikulove/gtensor/220307_rh-cl_rs_4cpbedz/guess_2/
    Scratch directory is   /scratch/project/open-22-8/pikulove/1069094.infra-pbs/tmp33474.CwFOUA.pikulove
    Machine name      is   cn184.karolina.it4i.cz
    OMP stack memory size  2048m
    OMP parallel job with  128 threads
    Output  file will be   /mnt/proj1/open-22-8/pikulove/gtensor/220307_rh-cl_rs_4cpbedz/guess_2/RS-4c_Z.out_scf


 System setting:

    core file size          (blocks, -c) 0
    data seg size           (kbytes, -d) unlimited
    scheduling priority             (-e) 0
    file size               (blocks, -f) unlimited
    pending signals                 (-i) 1028131
    max locked memory       (kbytes, -l) unlimited
    max memory size         (kbytes, -m) unlimited
    open files                      (-n) 1048576
    pipe size            (512 bytes, -p) 8
    POSIX message queues     (bytes, -q) 819200
    real-time priority              (-r) 0
    stack size              (kbytes, -s) unlimited
    cpu time               (seconds, -t) unlimited
    max user processes              (-u) 1028131
    virtual memory          (kbytes, -v) unlimited
    file locks                      (-x) unlimited
    omp_thread_limit:
    omp_stacksize:2048m
    

##############################################################################
                               Program ReSpect
##############################################################################
::

 Version:       5.2.0 (2021)
 Released:      beta (in testing period)

 Branch:        release-beta
 Commit hash:   d27e2aa1b
 Commit author: Stano
 Commit date:   Mon May 17 16:05:02 2021 +0200

 Webpage:       http://www.respectprogram.org 
 Copyright:     ReSpect is distributed as proprietary software at no cost
                and is currently available as OpenMP parallel static binaries
                for Linux OS and x86_64 architecture at the program webpage.
                The program is limited to non-commercial, academic, and non-profit
                private use and its further copy and redistribution is not permitted.
                The specific terms of use are available at:
                http://www.respectprogram.org/download.html.
                The program is distributed AS IS in a hope it becomes useful.
                The experimental nature of the program means that authors accept
                no responsibility for the correctness of results nor fitness for
                a particular purpose.

 Reference(s):  If results obtained with ReSpect are published in the scientific
                literature or publicly accessible reports, the users shall reference
                the program as:

                ReSpect: Relativistic Spectroscopy DFT Program Package
                M. Repisky, S. Komorovsky, M. Kadek, L. Konecny, U. Ekstrom,
                E. Malkin, M. Kaupp, K. Ruud, O. L. Malkina, and V. G. Malkin,
                J. Chem. Phys. 152, 184101 (2020) [DOI: https://doi.org/10.1063/5.0005094]
                Version: 5.2.0 (2021), Program webpage: http://www.respectprogram.org

                Using specific theoretical methods included in ReSpect may require citing
                additional articles, as described in this output file as "REQUIRED REFERENCES".


 -------
 Authors
 -------
 Repisky Michal
 Komorovsky Stanislav


 --------
 Founders
 --------
 Ruud Kenneth
 Kaupp Martin
 Malkina Olga L.
 Malkin Vladimir G.


 ------------
 Contributors
 ------------
 Bast Radovan         - AutoCMake library
 Di Remigio Roberto   - PCMSolver library
 Ekstrom Ulf          - XCFun library
 Joosten Marc         - NQCC/EFG library
 Kadek Marius         - real-time TDDFT library
                      - solid-state pSCF library
 Knecht Stefan        - pilot MPI parallelization
 Konecny Lukas        - real-time TDDFT (RT-TDDFT) library
                      - damped-response TDDFT (DR-TDDFT) library
 Malkin Elena         - one-component molecular properties
                      - finite size nucleus and magnetic moment models
 Malkin-Ondik Irina   - Douglas-Kroll-Hess (DKH) Hamiltonians


##############################################################################
                    Configuration, build, and runtime info
##############################################################################
::

 -----------------------------------
 Configuration and build information
 -----------------------------------

 Who compiled           | uachstno
 Compiled on server     | fred
 Operating system       | Linux-4.15.0-143-generic
 CMake version          | 3.10.2
 CMake generator        | Unix Makefiles
 CMake build type       | release
 Configuration time     | 2021-06-02 13:31:48.272544
 Python version         | 2.7.1
 Fortran compiler       | /opt/intel/compilers_and_libraries_2019.0.117/linux/bin/intel64/ifort
 Fortran compiler flags |  -w -fpp -assume byterecl -static -static-libgcc -static-intel -qopenmp -O2 -xW -ip
 C compiler             | /opt/intel/compilers_and_libraries_2019.0.117/linux/bin/intel64/icc
 C compiler flags       |  -g -wd981 -wd279 -wd383 -wd1572 -wd1777 -restrict -DRESTRICT=restrict -qopenmp -O2 -ip
 C++ compiler           | /opt/intel/compilers_and_libraries_2019.0.117/linux/bin/intel64/icpc
 C++ compiler flags     |  -Wno-unknown-pragmas -fno-exceptions -qopenmp -O3
 Static linking         | True
 MPI parallelization    | False
 OMP parallelization    | True
 Math libraries         | -Wl,--start-group;/opt/intel/compilers_and_libraries_2019.0.117/linux/mkl/lib/intel64/libmkl_lapack95_lp64.a;/opt/intel/compilers_and_libraries_2019.0.117/linux/mkl/lib/intel64/libmkl_intel_lp64.a;-qopenmp;-Wl,--end-group;-Wl,--start-group;/opt/intel/compilers_and_libraries_2019.0.117/linux/mkl/lib/intel64/libmkl_intel_lp64.a;/opt/intel/compilers_and_libraries_2019.0.117/linux/mkl/lib/intel64/libmkl_intel_thread.a;/opt/intel/compilers_and_libraries_2019.0.117/linux/mkl/lib/intel64/libmkl_core.a;/usr/lib/x86_64-linux-gnu/libpthread.a;/usr/lib/x86_64-linux-gnu/libm.a;-qopenmp;-Wl,--end-group;-ldl
 Explicit libraries     | unknown


 ------------
 Runtime info
 ------------

 Parallelization model: OpenMP
   Master process has 128 threads of total 128

 Initial time:
   2022 March  8  12:41:13
 


##############################################################################
                            Input processing info
##############################################################################
::

 ----------
 Input file
 ----------

 scf:
     method: mdks/pbe
 
     geometry:
       Rh 0.000000 -0.000000 0.000000
       Cl -0.028916 -2.309747 0.001043
       P 0.060389 0.277994 2.326202
       N 0.024338 1.977117 -0.000875
       C 1.624151 -0.305082 3.194058
       C 2.746581 -0.082215 2.176392
       H 2.610708 -0.708427 1.293414
       H 3.703707 -0.340665 2.640305
       H 2.797632 0.960586 1.855032
       C 1.546433 -1.794218 3.520646
       H 1.226680 -2.381136 2.657455
       H 0.870149 -1.995057 4.352543
       H 2.540332 -2.142797 3.818143
       C 1.949446 0.496904 4.452331
       H 2.892458 0.129288 4.869176
       H 1.189692 0.399336 5.226602
       H 2.081115 1.556869 4.229600
       C -1.509670 -0.167323 3.264850
       C -1.819867 -1.656968 3.120722
       H -1.817337 -1.968864 2.076061
       H -2.813576 -1.848464 3.537860
       H -1.111843 -2.286395 3.657419
       C -2.626268 0.618450 2.571497
       H -2.495738 1.695794 2.679822
       H -3.583841 0.340760 3.021766
       H -2.672650 0.386181 1.505182
       C 0.141142 2.069739 2.378143
       H 0.190276 2.657799 3.284899
       C 0.098412 2.675149 1.177515
       H 0.120645 3.762058 1.095110
       C -1.471284 0.218329 4.740247
       H -0.773469 -0.398948 5.306930
       H -2.464806 0.065172 5.173712
       H -1.207943 1.267723 4.888144
       P -0.053529 0.277340 -2.326451
       C -1.631173 -0.267828 -3.193819
       C -2.747782 -0.016438 -2.176396
       H -2.627389 -0.644993 -1.292838
       H -3.710982 -0.251654 -2.640102
       H -2.773131 1.027600 -1.855997
       C -1.590160 -1.758728 -3.519031
       H -1.284983 -2.352551 -2.655285
       H -0.919010 -1.976936 -4.350711
       H -2.592338 -2.082987 -3.816252
       C -1.936595 0.540769 -4.452843
       H -2.888370 0.196113 -4.869385
       H -1.179463 0.423800 -5.226994
       H -2.042113 1.603860 -4.231093
       C 1.505081 -0.207322 -3.264691
       C 1.778437 -1.704050 -3.119374
       H 1.768223 -2.014960 -2.074467
       H 2.767118 -1.920333 -3.536348
       H 1.055099 -2.316245 -3.655582
       C 2.640718 0.551219 -2.571932
       H 2.536806 1.631367 -2.681124
       H 3.591153 0.249626 -3.021947
       H 2.681341 0.318730 -1.505429
       C -0.090151 2.070481 -2.379976
       H -0.124793 2.658771 -3.287253
       C -0.032530 2.675717 -1.179882
       H -0.027995 3.762917 -1.098440
       C 1.476234 0.177987 -4.740395
       H 0.763402 -0.422334 -5.306607
       H 2.465678 0.000014 -5.173714
       H 1.238869 1.233441 -4.889134
 
     geo-units:     angstrom
     initmo:        atomic
     nc-model:      gauss
     spin:          z
     charge:        0
     multiplicity:  2
     soscale:       1.0
 
     xc:
        noncollinearity: v2019
 
     dmixing:       1.0D0
     diis:          on
     maxiterations: 40
     convergence:   5.0e-6
 
     basis:
         Rh: dyall-vdz
         Cl: uiglo-ii
         C:  uiglo-ii
         N:  uiglo-ii
         P:  uiglo-ii
         H:  uiglo-ii


 ----------------
 Input processing
 ----------------

 ... method: four-component Dirac-Kohn-Sham (mDKS)

 ... GGA XC functional: PBE

 ... geometry processing (xyz format)

     Rh 0.000000 -0.000000 0.000000
     Cl -0.028916 -2.309747 0.001043
     P 0.060389 0.277994 2.326202
     N 0.024338 1.977117 -0.000875
     C 1.624151 -0.305082 3.194058
     C 2.746581 -0.082215 2.176392
     H 2.610708 -0.708427 1.293414
     H 3.703707 -0.340665 2.640305
     H 2.797632 0.960586 1.855032
     C 1.546433 -1.794218 3.520646
     H 1.226680 -2.381136 2.657455
     H 0.870149 -1.995057 4.352543
     H 2.540332 -2.142797 3.818143
     C 1.949446 0.496904 4.452331
     H 2.892458 0.129288 4.869176
     H 1.189692 0.399336 5.226602
     H 2.081115 1.556869 4.229600
     C -1.509670 -0.167323 3.264850
     C -1.819867 -1.656968 3.120722
     H -1.817337 -1.968864 2.076061
     H -2.813576 -1.848464 3.537860
     H -1.111843 -2.286395 3.657419
     C -2.626268 0.618450 2.571497
     H -2.495738 1.695794 2.679822
     H -3.583841 0.340760 3.021766
     H -2.672650 0.386181 1.505182
     C 0.141142 2.069739 2.378143
     H 0.190276 2.657799 3.284899
     C 0.098412 2.675149 1.177515
     H 0.120645 3.762058 1.095110
     C -1.471284 0.218329 4.740247
     H -0.773469 -0.398948 5.306930
     H -2.464806 0.065172 5.173712
     H -1.207943 1.267723 4.888144
     P -0.053529 0.277340 -2.326451
     C -1.631173 -0.267828 -3.193819
     C -2.747782 -0.016438 -2.176396
     H -2.627389 -0.644993 -1.292838
     H -3.710982 -0.251654 -2.640102
     H -2.773131 1.027600 -1.855997
     C -1.590160 -1.758728 -3.519031
     H -1.284983 -2.352551 -2.655285
     H -0.919010 -1.976936 -4.350711
     H -2.592338 -2.082987 -3.816252
     C -1.936595 0.540769 -4.452843
     H -2.888370 0.196113 -4.869385
     H -1.179463 0.423800 -5.226994
     H -2.042113 1.603860 -4.231093
     C 1.505081 -0.207322 -3.264691
     C 1.778437 -1.704050 -3.119374
     H 1.768223 -2.014960 -2.074467
     H 2.767118 -1.920333 -3.536348
     H 1.055099 -2.316245 -3.655582
     C 2.640718 0.551219 -2.571932
     H 2.536806 1.631367 -2.681124
     H 3.591153 0.249626 -3.021947
     H 2.681341 0.318730 -1.505429
     C -0.090151 2.070481 -2.379976
     H -0.124793 2.658771 -3.287253
     C -0.032530 2.675717 -1.179882
     H -0.027995 3.762917 -1.098440
     C 1.476234 0.177987 -4.740395
     H 0.763402 -0.422334 -5.306607
     H 2.465678 0.000014 -5.173714
     H 1.238869 1.233441 -4.889134
 
 ... geometry defined in units: angstrom

 ... MO init: superposition of atomic densities
     note: this keyword is ignored in the current job because of the "--restart" option used
 
 ... nuclear charge distribution model: gaussian

 ... initial spin orientation: Z

 ... charge of the system:   0

 ... multiplicity of the system:  2   (doublet)

 ... the spin-orbit (SO) interaction scaling factor: 1.000000

 ... DFT noncollinear scheme: v2019

 ... density mixing parameter:  1.000

 ... DIIS scheme turned on

 ... maximum number of scf iterations:   40

 ... scf convergence criteria:  5.00E-06

 ... orbital basis required

     Rh: dyall-vdz
     Cl: uiglo-ii
     C:  uiglo-ii
     N:  uiglo-ii
     P:  uiglo-ii
     H:  uiglo-ii
 
 ... restart of the SCF procedure required


##############################################################################
                             REQUIRED REFERENCES
##############################################################################

 XCFun: a library of DFT exchange-correlation functionals

 [1] U. Ekström, et al., J. Chem. Theory Comput. 6, 1971-1980 (2010)
     [DOI: https://doi.org/10.1021/ct100117s]


##############################################################################
                              Molecular DFT grid
##############################################################################


DFT grid generator
------------------
::

 Becke atomic partitioning scheme
 Lebedev angular quadrature (adaptive size) 
 Adaptive angular distribution limit     = 11
 Adaptive angular distribution threshold =   1.0E-05
 Rotational invariance of grid points: rotation wrt. standard orientation
 Gauss-Chebyshev(I) radial quadrature
 Radial grid points mapping:  Koester
 Radial grid points shift:    False
 Grid file:                   fort.11

 Centre of nuclear charge (in A):  0.262D-03  0.231D-01 -0.127D-04
 NCMT eigenvalues:     0.3646681D+04  0.8506222D+04  0.8920403D+04  (n)

 Standard molecular orientation (in A):
 -0.2623050193D-03 -0.2311050579D-01  0.1267953668D-04
 -0.2917830502D-01 -0.2332857506D+01  0.1055679537D-02
  0.6012669498D-01  0.2548834942D+00  0.2326214680D+01
  0.2407569498D-01  0.1954006494D+01 -0.8623204633D-03
  0.1623888695D+01 -0.3281925058D+00  0.3194070680D+01
  0.2746318695D+01 -0.1053255058D+00  0.2176404680D+01
  0.2610445695D+01 -0.7315375058D+00  0.1293426680D+01
  0.3703444695D+01 -0.3637755058D+00  0.2640317680D+01
  0.2797369695D+01  0.9374754942D+00  0.1855044680D+01
  0.1546170695D+01 -0.1817328506D+01  0.3520658680D+01
  0.1226417695D+01 -0.2404246506D+01  0.2657467680D+01
  0.8698866950D+00 -0.2018167506D+01  0.4352555680D+01
  0.2540069695D+01 -0.2165907506D+01  0.3818155680D+01
  0.1949183695D+01  0.4737934942D+00  0.4452343680D+01
  0.2892195695D+01  0.1061774942D+00  0.4869188680D+01
  0.1189429695D+01  0.3762254942D+00  0.5226614680D+01
  0.2080852695D+01  0.1533758494D+01  0.4229612680D+01
 -0.1509932305D+01 -0.1904335058D+00  0.3264862680D+01
 -0.1820129305D+01 -0.1680078506D+01  0.3120734680D+01
 -0.1817599305D+01 -0.1991974506D+01  0.2076073680D+01
 -0.2813838305D+01 -0.1871574506D+01  0.3537872680D+01
 -0.1112105305D+01 -0.2309505506D+01  0.3657431680D+01
 -0.2626530305D+01  0.5953394942D+00  0.2571509680D+01
 -0.2496000305D+01  0.1672683494D+01  0.2679834680D+01
 -0.3584103305D+01  0.3176494942D+00  0.3021778680D+01
 -0.2672912305D+01  0.3630704942D+00  0.1505194680D+01
  0.1408796950D+00  0.2046628494D+01  0.2378155680D+01
  0.1900136950D+00  0.2634688494D+01  0.3284911680D+01
  0.9814969498D-01  0.2652038494D+01  0.1177527680D+01
  0.1203826950D+00  0.3738947494D+01  0.1095122680D+01
 -0.1471546305D+01  0.1952184942D+00  0.4740259680D+01
 -0.7737313050D+00 -0.4220585058D+00  0.5306942680D+01
 -0.2465068305D+01  0.4206149421D-01  0.5173724680D+01
 -0.1208205305D+01  0.1244612494D+01  0.4888156680D+01
 -0.5379130502D-01  0.2542294942D+00 -0.2326438320D+01
 -0.1631435305D+01 -0.2909385058D+00 -0.3193806320D+01
 -0.2748044305D+01 -0.3954850579D-01 -0.2176383320D+01
 -0.2627651305D+01 -0.6681035058D+00 -0.1292825320D+01
 -0.3711244305D+01 -0.2747645058D+00 -0.2640089320D+01
 -0.2773393305D+01  0.1004489494D+01 -0.1855984320D+01
 -0.1590422305D+01 -0.1781838506D+01 -0.3519018320D+01
 -0.1285245305D+01 -0.2375661506D+01 -0.2655272320D+01
 -0.9192723050D+00 -0.2000046506D+01 -0.4350698320D+01
 -0.2592600305D+01 -0.2106097506D+01 -0.3816239320D+01
 -0.1936857305D+01  0.5176584942D+00 -0.4452830320D+01
 -0.2888632305D+01  0.1730024942D+00 -0.4869372320D+01
 -0.1179725305D+01  0.4006894942D+00 -0.5226981320D+01
 -0.2042375305D+01  0.1580749494D+01 -0.4231080320D+01
  0.1504818695D+01 -0.2304325058D+00 -0.3264678320D+01
  0.1778174695D+01 -0.1727160506D+01 -0.3119361320D+01
  0.1767960695D+01 -0.2038070506D+01 -0.2074454320D+01
  0.2766855695D+01 -0.1943443506D+01 -0.3536335320D+01
  0.1054836695D+01 -0.2339355506D+01 -0.3655569320D+01
  0.2640455695D+01  0.5281084942D+00 -0.2571919320D+01
  0.2536543695D+01  0.1608256494D+01 -0.2681111320D+01
  0.3590890695D+01  0.2265154942D+00 -0.3021934320D+01
  0.2681078695D+01  0.2956194942D+00 -0.1505416320D+01
 -0.9041330502D-01  0.2047370494D+01 -0.2379963320D+01
 -0.1250553050D+00  0.2635660494D+01 -0.3287240320D+01
 -0.3279230502D-01  0.2652606494D+01 -0.1179869320D+01
 -0.2825730502D-01  0.3739806494D+01 -0.1098427320D+01
  0.1475971695D+01  0.1548764942D+00 -0.4740382320D+01
  0.7631396950D+00 -0.4454445058D+00 -0.5306594320D+01
  0.2465415695D+01 -0.2309650579D-01 -0.5173701320D+01
  0.1238606695D+01  0.1210330494D+01 -0.4889121320D+01

 Rotationally invariant molecular orientation (in A):
  0.0000000000D+00  0.0000000000D+00  0.0000000000D+00
 -0.2308545138D+01  0.2912176323D-01  0.7442914089D-01
  0.3049875962D+00  0.2322639325D+01 -0.6687578745D-01
  0.1976096592D+01 -0.2491001900D-01 -0.6329681596D-01
 -0.2982132723D+00  0.3197206909D+01 -0.1619223527D+01
 -0.1098931032D+00  0.2176684027D+01 -0.2745381355D+01
 -0.7439853149D+00  0.1301409392D+01 -0.2596806557D+01
 -0.3815044635D+00  0.2643513581D+01 -0.3697431401D+01
  0.9277182006D+00  0.1842663220D+01 -0.2816832475D+01
 -0.1781450767D+01  0.3541885472D+01 -0.1512316758D+01
 -0.2372394625D+01  0.2685955372D+01 -0.1180680750D+01
 -0.1958799672D+01  0.4376296587D+01 -0.8325709027D+00
 -0.2145913414D+01  0.3843399450D+01 -0.2499283478D+01
  0.5124311047D+00  0.4445574740D+01 -0.1960812132D+01
  0.1313894389D+00  0.4866669404D+01 -0.2896578899D+01
  0.4392707832D+00  0.5221125545D+01 -0.1199622435D+01
  0.1566810855D+01  0.4209950993D+01 -0.2113247091D+01
 -0.9785948060D-01  0.3266942798D+01  0.1511242632D+01
 -0.1582741582D+01  0.3140992578D+01  0.1850799654D+01
 -0.1907294274D+01  0.2100199100D+01  0.1854874872D+01
 -0.1749531577D+01  0.3560624932D+01  0.2847906565D+01
 -0.2219436185D+01  0.3685159235D+01  0.1155082302D+01
  0.7012896992D+00  0.2564312743D+01  0.2612442104D+01
  0.1777087877D+01  0.2659509534D+01  0.2460658270D+01
  0.4480189961D+00  0.3018114077D+01  0.3575104173D+01
  0.4570437301D+00  0.1500908795D+01  0.2663860068D+01
  0.2095291474D+01  0.2352783226D+01 -0.1829465909D+00
  0.2693240506D+01  0.3252315066D+01 -0.2440577903D+00
  0.2686796325D+01  0.1144894171D+01 -0.1516295400D+00
  0.3771974646D+01  0.1049280345D+01 -0.1952422895D+00
  0.3048554673D+00  0.4737535867D+01  0.1464616957D+01
 -0.3191268933D+00  0.5311540667D+01  0.7788540277D+00
  0.1765888471D+00  0.5173027999D+01  0.2460774181D+01
  0.1350573975D+01  0.4872615022D+01  0.1180581401D+01
  0.2500592800D+00 -0.2329639303D+01  0.4907301415D-01
 -0.2744018201D+00 -0.3190003277D+01  0.1637534651D+01
  0.1129017577D-01 -0.2175488741D+01  0.2748526322D+01
 -0.6087360454D+00 -0.1284380402D+01  0.2640156516D+01
 -0.2105098759D+00 -0.2636109995D+01  0.3716377994D+01
  0.1059440117D+01 -0.1867797799D+01  0.2753154588D+01
 -0.1769661189D+01 -0.3497078737D+01  0.1626054049D+01
 -0.2358847732D+01 -0.2626239835D+01  0.1332260356D+01
 -0.2011143108D+01 -0.4326178672D+01  0.9596994473D+00
 -0.2077689618D+01 -0.3790137292D+01  0.2634557959D+01
  0.5247041759D+00 -0.4458701327D+01  0.1927513967D+01
  0.1938412057D+00 -0.4870834185D+01  0.2886078962D+01
  0.3834381534D+00 -0.5231524096D+01  0.1173173685D+01
  0.1592283868D+01 -0.4249867721D+01  0.2011963424D+01
 -0.2765926942D+00 -0.3262229393D+01 -0.1499271297D+01
 -0.1776542348D+01 -0.3098786008D+01 -0.1743141211D+01
 -0.2074474238D+01 -0.2050175321D+01 -0.1727260114D+01
 -0.2017320931D+01 -0.3513297153D+01 -0.2727184887D+01
 -0.2380829079D+01 -0.3627369753D+01 -0.1007643849D+01
  0.4677756116D+00 -0.2578966956D+01 -0.2649940295D+01
  0.1548355824D+01 -0.2701258532D+01 -0.2567287568D+01
  0.1420623995D+00 -0.3025472178D+01 -0.3594049673D+01
  0.2475039789D+00 -0.1509725123D+01 -0.2686441267D+01
  0.2042791209D+01 -0.2404947226D+01  0.5037313597D-01
  0.2620584823D+01 -0.3319300484D+01  0.7381252434D-01
  0.2661307788D+01 -0.1212309507D+01 -0.1969052934D-01
  0.3749116279D+01 -0.1144088454D+01 -0.4568629449D-01
  0.9125491554D-01 -0.4742501738D+01 -0.1477376307D+01
 -0.5017325718D+00 -0.5301233676D+01 -0.7526037538D+00
 -0.1114375354D+00 -0.5173822454D+01 -0.2462930661D+01
  0.1149297870D+01 -0.4904010707D+01 -0.1260792515D+01

 Atom   1 has   13164 grid points ( 0)
 Atom   2 has    9840 grid points ( 1)
 Atom   3 has   10488 grid points ( 2)
 Atom   4 has    9764 grid points ( 3)
 Atom   5 has    9560 grid points ( 4)
 Atom   6 has    9860 grid points ( 5)
 Atom   7 has    8624 grid points ( 6)
 Atom   8 has    8684 grid points ( 7)
 Atom   9 has    8684 grid points ( 8)
 Atom  10 has    9848 grid points ( 9)
 Atom  11 has    8636 grid points (10)
 Atom  12 has    8684 grid points (11)
 Atom  13 has    8672 grid points (12)
 Atom  14 has    9932 grid points (13)
 Atom  15 has    8708 grid points (14)
 Atom  16 has    8612 grid points (15)
 Atom  17 has    8636 grid points (16)
 Atom  18 has    9560 grid points (17)
 Atom  19 has    9980 grid points (18)
 Atom  20 has    8536 grid points (19)
 Atom  21 has    8672 grid points (20)
 Atom  22 has    8208 grid points (21)
 Atom  23 has    9836 grid points (22)
 Atom  24 has    8420 grid points (23)
 Atom  25 has    8684 grid points (24)
 Atom  26 has    8608 grid points (25)
 Atom  27 has    9860 grid points (26)
 Atom  28 has    8732 grid points (27)
 Atom  29 has    9980 grid points (28)
 Atom  30 has    8532 grid points (29)
 Atom  31 has   10040 grid points (30)
 Atom  32 has    8244 grid points (31)
 Atom  33 has    8696 grid points (32)
 Atom  34 has    8624 grid points (33)
 Atom  35 has   10488 grid points (34)
 Atom  36 has    9560 grid points (35)
 Atom  37 has    9860 grid points (36)
 Atom  38 has    8636 grid points (37)
 Atom  39 has    8684 grid points (38)
 Atom  40 has    8528 grid points (39)
 Atom  41 has   10004 grid points (40)
 Atom  42 has    8636 grid points (41)
 Atom  43 has    8684 grid points (42)
 Atom  44 has    8672 grid points (43)
 Atom  45 has    9896 grid points (44)
 Atom  46 has    8696 grid points (45)
 Atom  47 has    8612 grid points (46)
 Atom  48 has    8480 grid points (47)
 Atom  49 has    9596 grid points (48)
 Atom  50 has    9944 grid points (49)
 Atom  51 has    8536 grid points (50)
 Atom  52 has    8660 grid points (51)
 Atom  53 has    8208 grid points (52)
 Atom  54 has    9836 grid points (53)
 Atom  55 has    8412 grid points (54)
 Atom  56 has    8696 grid points (55)
 Atom  57 has    8608 grid points (56)
 Atom  58 has    9860 grid points (57)
 Atom  59 has    8732 grid points (58)
 Atom  60 has    9980 grid points (59)
 Atom  61 has    8532 grid points (60)
 Atom  62 has   10076 grid points (61)
 Atom  63 has    8256 grid points (62)
 Atom  64 has    8684 grid points (63)
 Atom  65 has    8628 grid points (64)
 Total         594288 grid points (generated in    1.0 seconds)
 


##############################################################################
                    Atomic, molecular, and basis sets info
##############################################################################


Atomic and Nuclear Constants
----------------------------
::

 The data used in this calculation (unless changed from input) are from
 the CODATA recommended values of the fundamental physical constants 2010
 (online at http://physics.nist.gov/constants) and from the 2006 compilation
 of the Particle Data Group (online at http://pdg.lbl.gov).
 All values are in the SI-based atomic units unless stated otherwise.

 Inverse fine-structure constant =   137.035999074000
 Bohr radius [A]                 =     0.529177210920
 Hartree energy [eV]             =    27.211385050000
 Electric dipole moment [Debye]  =     2.541746363608

 atom    label     Z    isotop    atomic mass       spin         g-value 
 ----------------------------------------------------------------------- 
  Rh       1      45     103      102.905504      0.500000     -1.768000
  Cl       2      17      35       34.968853      1.500000      0.547916
  P        3      15      31       30.973762      0.500000      2.263200
  N        4       7      14       14.003074      1.000000      0.403761
  C        5       6      12       12.000000      0.000000      0.000000
  C        6       6      12       12.000000      0.000000      0.000000
  H        7       1       1        1.007825      0.500000      5.585695
  H        8       1       1        1.007825      0.500000      5.585695
  H        9       1       1        1.007825      0.500000      5.585695
  C       10       6      12       12.000000      0.000000      0.000000
  H       11       1       1        1.007825      0.500000      5.585695
  H       12       1       1        1.007825      0.500000      5.585695
  H       13       1       1        1.007825      0.500000      5.585695
  C       14       6      12       12.000000      0.000000      0.000000
  H       15       1       1        1.007825      0.500000      5.585695
  H       16       1       1        1.007825      0.500000      5.585695
  H       17       1       1        1.007825      0.500000      5.585695
  C       18       6      12       12.000000      0.000000      0.000000
  C       19       6      12       12.000000      0.000000      0.000000
  H       20       1       1        1.007825      0.500000      5.585695
  H       21       1       1        1.007825      0.500000      5.585695
  H       22       1       1        1.007825      0.500000      5.585695
  C       23       6      12       12.000000      0.000000      0.000000
  H       24       1       1        1.007825      0.500000      5.585695
  H       25       1       1        1.007825      0.500000      5.585695
  H       26       1       1        1.007825      0.500000      5.585695
  C       27       6      12       12.000000      0.000000      0.000000
  H       28       1       1        1.007825      0.500000      5.585695
  C       29       6      12       12.000000      0.000000      0.000000
  H       30       1       1        1.007825      0.500000      5.585695
  C       31       6      12       12.000000      0.000000      0.000000
  H       32       1       1        1.007825      0.500000      5.585695
  H       33       1       1        1.007825      0.500000      5.585695
  H       34       1       1        1.007825      0.500000      5.585695
  P       35      15      31       30.973762      0.500000      2.263200
  C       36       6      12       12.000000      0.000000      0.000000
  C       37       6      12       12.000000      0.000000      0.000000
  H       38       1       1        1.007825      0.500000      5.585695
  H       39       1       1        1.007825      0.500000      5.585695
  H       40       1       1        1.007825      0.500000      5.585695
  C       41       6      12       12.000000      0.000000      0.000000
  H       42       1       1        1.007825      0.500000      5.585695
  H       43       1       1        1.007825      0.500000      5.585695
  H       44       1       1        1.007825      0.500000      5.585695
  C       45       6      12       12.000000      0.000000      0.000000
  H       46       1       1        1.007825      0.500000      5.585695
  H       47       1       1        1.007825      0.500000      5.585695
  H       48       1       1        1.007825      0.500000      5.585695
  C       49       6      12       12.000000      0.000000      0.000000
  C       50       6      12       12.000000      0.000000      0.000000
  H       51       1       1        1.007825      0.500000      5.585695
  H       52       1       1        1.007825      0.500000      5.585695
  H       53       1       1        1.007825      0.500000      5.585695
  C       54       6      12       12.000000      0.000000      0.000000
  H       55       1       1        1.007825      0.500000      5.585695
  H       56       1       1        1.007825      0.500000      5.585695
  H       57       1       1        1.007825      0.500000      5.585695
  C       58       6      12       12.000000      0.000000      0.000000
  H       59       1       1        1.007825      0.500000      5.585695
  C       60       6      12       12.000000      0.000000      0.000000
  H       61       1       1        1.007825      0.500000      5.585695
  C       62       6      12       12.000000      0.000000      0.000000
  H       63       1       1        1.007825      0.500000      5.585695
  H       64       1       1        1.007825      0.500000      5.585695
  H       65       1       1        1.007825      0.500000      5.585695


Molecular geometry [A]
----------------------
::

 atom    label                 cartesian coordinates            
 -------------------------------------------------------------- 
  Rh       1         0.000000         0.000000         0.000000
  Cl       2        -0.028916        -2.309747         0.001043
  P        3         0.060389         0.277994         2.326202
  N        4         0.024338         1.977117        -0.000875
  C        5         1.624151        -0.305082         3.194058
  C        6         2.746581        -0.082215         2.176392
  H        7         2.610708        -0.708427         1.293414
  H        8         3.703707        -0.340665         2.640305
  H        9         2.797632         0.960586         1.855032
  C       10         1.546433        -1.794218         3.520646
  H       11         1.226680        -2.381136         2.657455
  H       12         0.870149        -1.995057         4.352543
  H       13         2.540332        -2.142797         3.818143
  C       14         1.949446         0.496904         4.452331
  H       15         2.892458         0.129288         4.869176
  H       16         1.189692         0.399336         5.226602
  H       17         2.081115         1.556869         4.229600
  C       18        -1.509670        -0.167323         3.264850
  C       19        -1.819867        -1.656968         3.120722
  H       20        -1.817337        -1.968864         2.076061
  H       21        -2.813576        -1.848464         3.537860
  H       22        -1.111843        -2.286395         3.657419
  C       23        -2.626268         0.618450         2.571497
  H       24        -2.495738         1.695794         2.679822
  H       25        -3.583841         0.340760         3.021766
  H       26        -2.672650         0.386181         1.505182
  C       27         0.141142         2.069739         2.378143
  H       28         0.190276         2.657799         3.284899
  C       29         0.098412         2.675149         1.177515
  H       30         0.120645         3.762058         1.095110
  C       31        -1.471284         0.218329         4.740247
  H       32        -0.773469        -0.398948         5.306930
  H       33        -2.464806         0.065172         5.173712
  H       34        -1.207943         1.267723         4.888144
  P       35        -0.053529         0.277340        -2.326451
  C       36        -1.631173        -0.267828        -3.193819
  C       37        -2.747782        -0.016438        -2.176396
  H       38        -2.627389        -0.644993        -1.292838
  H       39        -3.710982        -0.251654        -2.640102
  H       40        -2.773131         1.027600        -1.855997
  C       41        -1.590160        -1.758728        -3.519031
  H       42        -1.284983        -2.352551        -2.655285
  H       43        -0.919010        -1.976936        -4.350711
  H       44        -2.592338        -2.082987        -3.816252
  C       45        -1.936595         0.540769        -4.452843
  H       46        -2.888370         0.196113        -4.869385
  H       47        -1.179463         0.423800        -5.226994
  H       48        -2.042113         1.603860        -4.231093
  C       49         1.505081        -0.207322        -3.264691
  C       50         1.778437        -1.704050        -3.119374
  H       51         1.768223        -2.014960        -2.074467
  H       52         2.767118        -1.920333        -3.536348
  H       53         1.055099        -2.316245        -3.655582
  C       54         2.640718         0.551219        -2.571932
  H       55         2.536806         1.631367        -2.681124
  H       56         3.591153         0.249626        -3.021947
  H       57         2.681341         0.318730        -1.505429
  C       58        -0.090151         2.070481        -2.379976
  H       59        -0.124793         2.658771        -3.287253
  C       60        -0.032530         2.675717        -1.179882
  H       61        -0.027995         3.762917        -1.098440
  C       62         1.476234         0.177987        -4.740395
  H       63         0.763402        -0.422334        -5.306607
  H       64         2.465678         0.000014        -5.173714
  H       65         1.238869         1.233441        -4.889134


Interatomic distances [A]
-------------------------
::

 ---          Rh (   1)          Cl (   2)          P  (   3)          N  (   4)          C  (   5)
 Rh (   1)    0.000000
 Cl (   2)    2.309928          0.000000
 P  (   3)    2.343532          3.480049          0.000000
 N  (   4)    1.977267          4.287195          2.881598          0.000000
 C  (   5)    3.596241          4.116632          1.881091          4.239744          0.000000
 ---          C  (   6)          H  (   7)          H  (   8)          H  (   9)          C  (  10)
 Rh (   1)    3.505303          2.998430          4.561218          3.491506          4.243303
 Cl (   2)    4.171022          3.346948          4.977496          4.703374          3.890386
 P  (   3)    2.714373          2.922979          3.708796          2.860145          2.815863
 N  (   4)    4.048697          3.946725          5.087799          3.488393          5.379670
 C  (   5)    1.531392          2.179089          2.152315          2.184482          1.526508
 ---          H  (  11)          H  (  12)          H  (  13)          C  (  14)          H  (  15)
 Rh (   1)    3.773145          4.866420          5.061925          4.885745          5.664972
 Cl (   2)    2.939072          4.454537          4.604255          5.621848          6.179161
 P  (   3)    2.922488          3.150957          3.773093          2.852522          3.809127
 N  (   4)    5.244684          5.953638          6.155389          5.072289          5.946258
 C  (   5)    2.180809          2.183259          2.146175          1.527170          2.145530
 ---          H  (  16)          H  (  17)          C  (  18)          C  (  19)          H  (  20)
 Rh (   1)    5.375147          4.964312          3.600881          3.974464          3.389568
 Cl (   2)    6.010874          6.106033          4.175530          3.655957          2.760498
 P  (   3)    3.114863          3.056432          1.882672          2.812597          2.938843
 N  (   4)    5.583364          4.722696          4.197233          5.133423          4.824541
 C  (   5)    2.194583          2.178996          3.137646          3.700572          3.982704
 ---          H  (  21)          H  (  22)          C  (  23)          H  (  24)          H  (  25)
 Rh (   1)    4.883593          4.454269          3.727246          4.035576          4.700117
 Cl (   2)    4.525062          3.813445          4.682714          5.413449          5.365393
 P  (   3)    3.774866          3.118070          2.719229          2.944315          3.710547
 N  (   4)    5.933925          5.731628          3.935579          3.689995          4.983270
 C  (   5)    4.711014          3.409687          4.393923          4.608842          5.250712
 ---          H  (  26)          C  (  27)          H  (  28)          C  (  29)          H  (  30)
 Rh (   1)    3.091564          3.155837          4.229735          2.924491          3.920064
 Cl (   2)    4.064455          4.985922          5.958881          5.123425          6.171399
 P  (   3)    2.855745          1.794316          2.568938          2.658436          3.695662
 N  (   4)    3.474627          2.383684          3.359639          1.371619          2.096777
 C  (   5)    4.668259          2.916300          3.292858          3.908465          4.817441
 ---          C  (  31)          H  (  32)          H  (  33)          H  (  34)          P  (  35)
 Rh (   1)    4.968127          5.377817          5.731214          5.192321          2.343535
 Cl (   2)    5.561623          5.688405          6.191147          6.170264          3.480065
 P  (   3)    2.859580          3.168329          3.811852          3.025190          4.654047
 N  (   4)    5.273373          5.869836          6.052084          5.091587          2.881598
 C  (   5)    3.499482          3.197127          4.558035          3.655735          5.799125
 ---          C  (  36)          C  (  37)          H  (  38)          H  (  39)          H  (  40)
 Rh (   1)    3.596239          3.505321          2.998436          4.561234          3.491553
 Cl (   2)    4.116285          4.170460          3.346281          4.976847          4.702893
 P  (   3)    5.799132          5.314688          4.601468          6.258430          5.107008
 N  (   4)    4.239739          4.048679          3.946680          5.087785          3.488394
 C  (   5)    7.169623          6.931009          6.190587          7.905942          6.827531
 ---          C  (  41)          H  (  42)          H  (  43)          H  (  44)          C  (  45)
 Rh (   1)    4.243267          3.773091          4.866368          5.061900          4.885759
 Cl (   2)    3.889990          2.938642          4.454301          4.603726          5.621546
 P  (   3)    6.406192          5.791805          7.115132          7.095134          7.071948
 N  (   4)    5.379643          5.244639          5.953614          6.155367          5.072314
 C  (   5)    7.583564          6.846167          8.135496          8.371629          8.477586
 ---          H  (  46)          H  (  47)          H  (  48)          C  (  49)          C  (  50)
 Rh (   1)    5.664985          5.375147          4.964347          3.600897          3.974559
 Cl (   2)    6.178744          6.010691          6.105756          4.175926          3.656555
 P  (   3)    7.776783          7.655669          7.012600          5.794890          6.044376
 N  (   4)    5.946279          5.583391          4.722741          4.197245          5.133507
 C  (   5)    9.253818          8.905371          8.498142          6.460586          6.468411
 ---          H  (  51)          H  (  52)          H  (  53)          C  (  54)          H  (  55)
 Rh (   1)    3.389703          4.883685          4.454380          3.727206          4.035489
 Cl (   2)    2.761223          4.525769          3.813927          4.683190          5.413809
 P  (   3)    5.247878          6.821181          6.595549          5.542965          5.747832
 N  (   4)    4.824686          5.934014          5.731693          3.935602          3.689956
 C  (   5)    5.540920          7.015253          7.161436          5.917204          6.253042
 ---          H  (  56)          H  (  57)          C  (  58)          H  (  59)          C  (  60)
 Rh (   1)    4.700091          3.091520          3.155837          4.229736          2.924490
 Cl (   2)    5.365982          4.064953          4.985920          5.958880          5.123422
 P  (   3)    6.408572          4.642461          5.038232          6.100268          4.248569
 N  (   4)    4.983299          3.474708          2.383683          3.359639          1.371617
 C  (   5)    6.543357          4.857157          6.296982          7.338298          5.546270
 ---          H  (  61)          C  (  62)          H  (  63)          H  (  64)          H  (  65)
 Rh (   1)    3.920064          4.968128          5.377846          5.731220          5.192283
 Cl (   2)    6.171395          5.561972          5.688694          6.191616          6.170518
 P  (   3)    4.886786          7.207733          7.697042          7.881080          7.373111
 N  (   4)    2.096776          5.273322          5.869785          6.052053          5.091485
 C  (   5)    6.140337          7.950521          8.544937          8.415513          8.237323

 ---          C  (   6)          H  (   7)          H  (   8)          H  (   9)          C  (  10)
 C  (   6)    0.000000
 H  (   7)    1.090987          0.000000
 H  (   8)    1.094578          1.773136          0.000000
 H  (   9)    1.092388          1.770864          1.769429          0.000000
 C  (  10)    2.485624          2.696699          2.746206          3.453797          0.000000
 ---          H  (  11)          H  (  12)          H  (  13)          C  (  14)          H  (  15)
 C  (   6)    2.797599          3.451897          2.642704          2.480061          2.705014
 H  (   7)    2.564000          3.747430          2.904587          3.445119          3.683371
 H  (   8)    3.209280          3.701057          2.447126          2.657516          2.418025
 H  (   9)    3.778740          4.323029          3.681167          2.771350          3.128116
 C  (  10)    1.091702          1.090756          1.094462          2.505932          2.707433
 ---          H  (  16)          H  (  17)          C  (  18)          C  (  19)          H  (  20)
 C  (   6)    3.458262          2.710185          4.394048          4.921794          4.939520
 H  (   7)    4.326245          3.746094          4.599660          4.885568          4.669991
 H  (   8)    3.681957          2.959611          5.253513          5.698537          5.783712
 H  (   9)    3.777295          2.550985          4.670398          5.456634          5.470692
 C  (  10)    2.801648          3.466740          3.471597          3.392750          3.665007
 ---          H  (  21)          H  (  22)          C  (  23)          H  (  24)          H  (  25)
 C  (   6)    5.990708          4.683939          5.432729          5.558477          6.400610
 H  (   7)    5.979973          4.683576          5.551578          5.811901          6.516167
 H  (   8)    6.749373          5.292439          6.402595          6.525477          7.329271
 H  (   9)    6.496794          5.392168          5.481703          5.407456          6.516798
 C  (  10)    4.360380          2.706913          4.912564          5.406137          5.579133
 ---          H  (  26)          C  (  27)          H  (  28)          C  (  29)          H  (  30)
 C  (   6)    5.480692          3.385251          3.907833          3.951406          4.779450
 H  (   7)    5.399711          3.872157          4.599563          4.215881          5.121033
 H  (   8)    6.517265          4.309367          4.663742          4.922707          5.662005
 H  (   9)    5.511472          2.925885          3.423939          3.268722          3.948669
 C  (  10)    5.159157          4.267355          4.659956          5.249978          6.228025
 ---          C  (  31)          H  (  32)          H  (  33)          H  (  34)          P  (  35)
 C  (   6)    4.945105          4.721371          6.013668          4.981385          5.314649
 H  (   7)    5.422379          5.258968          6.435527          5.604404          4.601447
 H  (   8)    5.612732          5.211467          6.680824          5.635956          6.258388
 H  (   9)    5.205675          5.149436          6.285591          5.033759          5.106931
 C  (  10)    3.826799          3.243383          4.720169          4.339599          6.406229
 ---          C  (  36)          C  (  37)          H  (  38)          H  (  39)          H  (  40)
 C  (   6)    6.930970          7.009930          6.421202          8.057757          6.925249
 H  (   7)    6.190553          6.421203          5.842121          7.459555          6.474434
 H  (   8)    7.905900          8.057757          7.459558          9.103199          8.002394
 H  (   9)    6.827460          6.925215          6.474397          8.002363          6.693999
 C  (  10)    7.583606          7.352351          6.473881          8.244679          7.451817
 ---          C  (  41)          H  (  42)          H  (  43)          H  (  44)          C  (  45)
 C  (   6)    7.352269          6.689771          7.722020          8.271573          8.140455
 H  (   7)    6.473797          5.785480          6.776738          7.420902          7.433567
 H  (   8)    8.244595          7.548376          8.539391          9.184933          9.105091
 H  (   9)    7.451707          6.927307          7.807286          8.395152          7.898002
 C  (  10)    7.706914          6.816948          8.250458          8.428694          9.008894
 ---          H  (  46)          H  (  47)          H  (  48)          C  (  49)          C  (  50)
 C  (   6)    9.026246          8.395237          8.174980          5.582326          5.622525
 H  (   7)    8.308919          7.626471          7.583903          4.716973          4.599635
 H  (   8)   10.006950          9.291079          9.165792          6.302437          6.224097
 H  (   9)    8.839277          8.140056          7.802426          5.407981          5.734436
 C  (  10)    9.696469          9.427159          9.193153          6.968554          6.644684
 ---          H  (  51)          H  (  52)          H  (  53)          C  (  54)          H  (  55)
 C  (   6)    4.771005          6.001208          6.470234          4.791558          5.155175
 H  (   7)    3.709371          4.981946          5.431166          4.065527          4.612705
 H  (   8)    5.364554          6.443880          7.110291          5.393776          5.793805
 H  (   9)    5.035327          6.112905          6.643863          4.448619          4.592895
 C  (  10)    5.603856          7.162900          7.211946          6.619520          7.153840
 ---          H  (  56)          H  (  57)          C  (  58)          H  (  59)          C  (  60)
 C  (   6)    5.276945          3.704162          5.782875          6.753459          5.156959
 H  (   7)    4.527856          2.982208          5.339547          6.309001          4.955434
 H  (   8)    5.694050          4.320549          6.738709          7.667462          6.136111
 H  (   9)    4.992000          3.423186          5.244659          6.153657          4.490233
 C  (  10)    7.152881          5.569021          7.240970          8.304794          6.675957
 ---          H  (  61)          C  (  62)          H  (  63)          H  (  64)          H  (  65)
 C  (   6)    5.762624          7.037288          7.748803          7.355931          7.343419
 H  (   7)    5.716348          6.203194          6.859640          6.507432          6.623948
 H  (   8)    6.689036          7.726925          8.473811          7.918818          8.077480
 H  (   9)    4.955827          6.771869          7.572294          7.101842          6.927335
 C  (  10)    7.395710          8.493487          8.967474          8.925031          8.943473

 ---          H  (  11)          H  (  12)          H  (  13)          C  (  14)          H  (  15)
 H  (  11)    0.000000
 H  (  12)    1.774682          0.000000
 H  (  13)    1.769091          1.759807          0.000000
 C  (  14)    3.468009          2.717482          2.778374          0.000000
 H  (  15)    3.737480          2.978168          2.528049          1.094611          0.000000
 ---          H  (  16)          H  (  17)          C  (  18)          C  (  19)          H  (  20)
 H  (  11)    3.785883          4.325457          3.571765          3.165515          3.126344
 H  (  12)    2.568892          3.754695          3.191743          2.977897          3.522164
 H  (  13)    3.204750          3.750694          4.539950          4.442270          4.696209
 C  (  14)    1.089147          1.091087          3.717095          4.540932          5.090710
 H  (  15)    1.760708          1.762193          4.694739          5.334211          5.863949
 ---          H  (  21)          H  (  22)          C  (  23)          H  (  24)          H  (  25)
 H  (  11)    4.169235          2.545112          4.883658          5.520711          5.539183
 H  (  12)    3.775583          2.120464          4.714602          5.267786          5.202407
 H  (  13)    5.369313          3.658529          5.989354          6.433705          6.656408
 C  (  14)    5.387336          4.213090          4.948684          4.933436          5.717356
 H  (  15)    6.184071          4.830974          5.997912          6.023277          6.737959
 ---          H  (  26)          C  (  27)          H  (  28)          C  (  29)          H  (  30)
 H  (  11)    4.918389          4.589847          5.182537          5.387878          6.434522
 H  (  12)    5.131197          4.577365          4.821946          5.699755          6.657101
 H  (  13)    6.238646          5.057190          5.371483          6.012362          6.938091
 C  (  14)    5.482857          3.169547          3.021100          4.346895          5.027592
 H  (  15)    6.507909          4.188118          4.025555          5.283603          5.926512
 ---          C  (  31)          H  (  32)          H  (  33)          H  (  34)          P  (  35)
 H  (  11)    4.286520          3.866443          5.093431          4.921131          5.791869
 H  (  12)    3.245258          2.481914          4.005095          3.905262          7.115190
 H  (  13)    4.745340          4.029736          5.635965          5.179393          7.095154
 C  (  14)    3.444110          2.991180          4.493596          3.279207          7.071916
 H  (  15)    4.366554          3.729569          5.366296          4.255547          7.776748
 ---          C  (  36)          C  (  37)          H  (  38)          H  (  39)          H  (  40)
 H  (  11)    6.846225          6.689863          5.785573          7.548464          6.927425
 H  (  12)    8.135571          7.722137          6.776856          8.539514          7.807427
 H  (  13)    8.371653          8.271641          7.420976          9.185003          8.395247
 C  (  14)    8.477574          8.140485          7.433594          9.105130          7.898061
 H  (  15)    9.253801          9.026274          8.308949         10.006987          8.839333
 ---          C  (  41)          H  (  42)          H  (  43)          H  (  44)          C  (  45)
 H  (  11)    6.816961          5.876604          7.340419          7.522146          8.312652
 H  (  12)    8.250494          7.340439          8.885271          8.872754          9.583478
 H  (  13)    8.428677          7.522121          8.872696          9.199558          9.780266
 C  (  14)    9.008846          8.312589          9.583396          9.780241          9.716242
 H  (  15)    9.696416          8.957011         10.196557         10.507797         10.506622
 ---          H  (  46)          H  (  47)          H  (  48)          C  (  49)          C  (  50)
 H  (  11)    8.957074          8.707567          8.603330          6.314649          5.842485
 H  (  12)   10.196649         10.090555          9.752553          7.849929          7.532544
 H  (  13)   10.507828         10.111320          9.991318          7.415143          6.993005
 C  (  14)   10.506633         10.172745          9.620798          7.761818          7.886961
 H  (  15)   11.325282         10.890359         10.456541          8.258203          8.271584
 ---          H  (  51)          H  (  52)          H  (  53)          C  (  54)          H  (  55)
 H  (  11)    4.776865          6.399100          6.315702          6.159927          6.805662
 H  (  12)    6.489483          8.114104          8.016697          7.587278          8.087099
 H  (  13)    5.944354          7.361349          7.621848          6.935478          7.515637
 C  (  14)    6.995813          8.386335          8.628552          7.058405          7.246943
 H  (  15)    7.353631          8.652716          9.056932          7.457311          7.706475
 ---          H  (  56)          H  (  57)          C  (  58)          H  (  59)          C  (  60)
 H  (  11)    6.690833          5.170582          6.850303          7.909911          6.471671
 H  (  12)    8.174691          6.553614          7.923231          9.000806          7.296484
 H  (  13)    7.322209          5.866806          7.942785          8.980234          7.403915
 C  (  14)    7.656447          6.005191          7.301816          8.299235          6.355885
 H  (  15)    7.922908          6.380913          8.075543          9.057010          7.185469
 ---          H  (  61)          C  (  62)          H  (  63)          H  (  64)          H  (  65)
 H  (  11)    7.309606          7.831958          8.214488          8.278418          8.367576
 H  (  12)    7.979608          9.368617          9.786932          9.862839          9.796313
 H  (  13)    8.102256          8.931233          9.454022          9.243955          9.429181
 C  (  14)    6.737074          9.210421          9.873630          9.652675          9.397360
 H  (  15)    7.572631          9.713491         10.410750         10.052785          9.958821

 ---          H  (  16)          H  (  17)          C  (  18)          C  (  19)          H  (  20)
 H  (  16)    0.000000
 H  (  17)    1.768765          0.000000
 C  (  18)    3.384690          4.098453          0.000000
 C  (  19)    4.209580          5.174555          1.528410          0.000000
 H  (  20)    4.957469          5.680357          2.180236          1.090230          0.000000
 ---          H  (  21)          H  (  22)          C  (  23)          H  (  24)          H  (  25)
 H  (  16)    4.891892          3.869438          4.653939          4.663613          5.258455
 H  (  17)    6.002732          5.029220          5.078326          4.834118          5.918573
 C  (  18)    2.144980          2.191539          1.531329          2.187645          2.149284
 C  (  19)    1.094592          1.088816          2.475774          3.448508          2.666892
 H  (  20)    1.773089          1.760466          2.755725          3.775510          3.057656
 ---          H  (  26)          C  (  27)          H  (  28)          C  (  29)          H  (  30)
 H  (  16)    5.363471          3.464595          3.141608          4.771302          5.433230
 H  (  17)    5.602789          2.730279          2.383229          3.807477          4.304803
 C  (  18)    2.180670          2.918197          3.297201          3.875892          4.775535
 C  (  19)    2.740742          4.276134          4.762861          5.120848          6.102011
 H  (  20)    2.569767          4.498578          5.186310          5.103365          6.128744
 ---          C  (  31)          H  (  32)          H  (  33)          H  (  34)          P  (  35)
 H  (  16)    2.711106          2.120781          3.670125          2.572412          7.655657
 H  (  17)    3.830403          3.624156          4.876669          3.366777          7.012539
 C  (  18)    1.525450          2.183056          2.147113          2.187574          5.794887
 C  (  19)    2.502221          2.730763          2.756171          3.471606          6.044269
 H  (  20)    3.464311          3.740697          3.761909          4.330666          5.247720
 ---          C  (  36)          C  (  37)          H  (  38)          H  (  39)          H  (  40)
 H  (  16)    8.905385          8.395293          7.626521          9.291148          8.140141
 H  (  17)    8.498103          8.174982          7.583899          9.165803          7.802456
 C  (  18)    6.460594          5.582369          4.716989          6.302487          5.408073
 C  (  19)    6.468288          5.622439          4.599532          6.224011          5.734401
 H  (  20)    5.540741          4.770858          3.709218          5.364410          5.035218
 ---          C  (  41)          H  (  42)          H  (  43)          H  (  44)          C  (  45)
 H  (  16)    9.427137          8.707528         10.090501         10.111325         10.172774
 H  (  17)    9.193080          8.603245          9.752449          9.991269          9.620773
 C  (  18)    6.968507          6.314563          7.849863          7.415116          7.761858
 C  (  19)    6.644505          5.842276          7.532346          6.992840          7.886860
 H  (  20)    5.603644          4.776636          6.489257          5.944157          6.995646
 ---          H  (  46)          H  (  47)          H  (  48)          C  (  49)          C  (  50)
 H  (  16)   10.890401         10.718730         10.066948          8.518777          8.627060
 H  (  17)   10.456527         10.066895          9.412042          7.720659          8.045659
 C  (  18)    8.258249          8.518796          7.720735          7.192025          7.343806
 C  (  19)    8.271482          8.626939          8.045594          7.343722          7.203389
 H  (  20)    7.353466          7.711442          7.252246          6.531855          6.323944
 ---          H  (  51)          H  (  52)          H  (  53)          C  (  54)          H  (  55)
 H  (  16)    7.711623          9.201002          9.289009          7.933831          8.115710
 H  (  17)    7.252388          8.536479          8.844762          6.898212          6.926132
 C  (  18)    6.531971          8.223154          7.686890          7.197920          7.413762
 C  (  19)    6.323965          8.088657          7.390424          7.561694          7.965875
 H  (  20)    5.485002          7.246980          6.420537          6.915845          7.385867
 ---          H  (  56)          H  (  57)          C  (  58)          H  (  59)          C  (  60)
 H  (  16)    8.592321          6.895778          7.892449          8.906102          6.907878
 H  (  17)    7.521571          5.897781          6.976008          7.910961          5.914542
 C  (  18)    8.106544          6.368389          6.235933          7.268751          5.479093
 C  (  19)    8.405154          6.750224          6.866110          7.909553          6.360969
 H  (  20)    7.756491          6.188559          6.257455          7.283189          5.946329
 ---          H  (  61)          C  (  62)          H  (  63)          H  (  64)          H  (  65)
 H  (  16)    7.266539          9.973572         10.573805         10.485903         10.150185
 H  (  17)    6.140277          9.095494          9.828166          9.539078          9.163258
 C  (  18)    6.056438          8.550954          8.871401          9.329564          8.718031
 C  (  19)    7.098400          8.719432          8.900420          9.482044          9.048101
 H  (  20)    6.792092          7.868968          7.972186          8.647539          8.252823

 ---          H  (  21)          H  (  22)          C  (  23)          H  (  24)          H  (  25)
 H  (  21)    0.000000
 H  (  22)    1.761242          0.000000
 C  (  23)    2.656051          3.451208          0.000000
 H  (  24)    3.660466          4.327666          1.090616          0.000000
 H  (  25)    2.377470          3.662891          1.093984          1.771161          0.000000
 ---          H  (  26)          C  (  27)          H  (  28)          C  (  29)          H  (  30)
 H  (  21)    3.024116          5.042580          5.421579          5.874860          6.786357
 H  (  22)    3.769735          4.709822          5.126338          5.677285          6.683430
 C  (  23)    1.092304          3.130844          3.549762          3.687422          4.428038
 H  (  24)    1.768096          2.680295          2.916546          3.153677          3.691371
 H  (  25)    1.769847          4.156816          4.436425          4.733880          5.398194
 ---          C  (  31)          H  (  32)          H  (  33)          H  (  34)          P  (  35)
 H  (  21)    2.742101          3.064758          2.541585          3.756587          6.821074
 H  (  22)    2.752337          2.529395          3.107977          3.762403          6.595412
 C  (  23)    2.489490          3.456958          2.665278          2.792858          5.543035
 H  (  24)    2.734549          3.775692          2.979828          2.591977          5.747971
 H  (  25)    2.725998          3.696936          2.441119          3.160304          6.408631
 ---          C  (  36)          C  (  37)          H  (  38)          H  (  39)          H  (  40)
 H  (  21)    7.015126          6.001114          4.981832          6.443784          6.112861
 H  (  22)    7.161269          6.470116          5.431033          7.110166          6.643809
 C  (  23)    5.917311          4.791695          4.065633          5.393927          4.448784
 H  (  24)    6.253235          5.155397          4.612878          5.794045          4.593156
 H  (  25)    6.543454          5.277071          4.527948          5.694196          4.992151
 ---          C  (  41)          H  (  42)          H  (  43)          H  (  44)          C  (  45)
 H  (  21)    7.162717          6.398886          8.113904          7.361176          8.386231
 H  (  22)    7.211703          6.315424          8.016427          7.621614          8.628408
 C  (  23)    6.619594          6.159963          7.587340          6.935579          7.058543
 H  (  24)    7.153990          6.805762          8.087238          7.515816          7.247181
 H  (  25)    7.152946          6.690858          8.174745          7.322303          7.656579
 ---          H  (  46)          H  (  47)          H  (  48)          C  (  49)          C  (  50)
 H  (  21)    8.652610          9.200879          8.536412          8.223068          8.088647
 H  (  22)    9.056781          9.288839          8.844666          7.686771          7.390383
 C  (  23)    7.457465          7.933952          6.898369          7.197988          7.561841
 H  (  24)    7.706733          8.115928          6.926397          7.413881          7.966065
 H  (  25)    7.923059          8.592437          7.521723          8.106606          8.405288
 ---          H  (  51)          H  (  52)          H  (  53)          C  (  54)          H  (  55)
 H  (  21)    7.246987          9.010756          8.181141          8.534481          8.911317
 H  (  22)    6.420512          8.181114          7.627353          7.806317          8.296905
 C  (  23)    6.916023          8.534624          7.806498          7.362100          7.434606
 H  (  24)    7.386090          8.911498          8.297123          7.434659          7.353257
 H  (  25)    7.756649          9.405109          8.553737          8.371313          8.464688
 ---          H  (  56)          H  (  57)          C  (  58)          H  (  59)          C  (  60)
 H  (  21)    9.404978          7.766956          7.602365          8.609697          7.103486
 H  (  22)    8.553567          6.915918          7.515076          8.582389          7.013341
 C  (  23)    8.371318          6.699393          5.749554          6.689188          5.003266
 H  (  24)    8.464739          6.798145          5.615051          6.492664          4.682409
 H  (  25)    9.381648          7.729714          6.661578          7.559227          5.976427
 ---          H  (  61)          C  (  62)          H  (  63)          H  (  64)          H  (  65)
 H  (  21)    7.793737          9.541409          9.646409         10.352725          9.845541
 H  (  22)    7.770914          9.126588          9.345856          9.798736          9.537225
 C  (  23)    5.486997          8.395731          8.639306          9.289708          8.424875
 H  (  24)    4.963670          8.552188          8.882089          9.442952          8.452819
 H  (  25)    6.428942          9.267254          9.425637         10.192089          9.307940

 ---          H  (  26)          C  (  27)          H  (  28)          C  (  29)          H  (  30)
 H  (  26)    0.000000
 C  (  27)    3.393207          0.000000
 H  (  28)    4.064971          1.081867          0.000000
 C  (  29)    3.609089          1.345308          2.109457          0.000000
 H  (  30)    4.400818          2.123803          2.453449          1.090255          0.000000
 ---          C  (  31)          H  (  32)          H  (  33)          H  (  34)          P  (  35)
 H  (  26)    3.455011          4.321644          3.688409          3.790371          4.642527
 C  (  27)    3.406930          3.938111          4.315607          2.960298          5.038233
 H  (  28)    3.290871          3.789606          4.163987          2.541205          6.100268
 C  (  29)    4.603582          5.221333          5.417717          4.178059          4.248571
 H  (  30)    5.327220          5.987724          6.081654          4.730112          4.886786
 ---          C  (  36)          C  (  37)          H  (  38)          H  (  39)          H  (  40)
 H  (  26)    4.857264          3.704290          2.982329          4.320688          3.423308
 C  (  27)    6.296990          5.782892          5.339535          6.738732          5.244710
 H  (  28)    7.338307          6.753478          6.308989          7.667488          6.153710
 C  (  29)    5.546273          5.156955          4.955399          6.136111          4.490253
 H  (  30)    6.140339          5.762609          5.716300          6.689025          4.955828
 ---          C  (  41)          H  (  42)          H  (  43)          H  (  44)          C  (  45)
 H  (  26)    5.569123          5.170663          6.553706          5.866933          6.005309
 C  (  27)    7.240941          6.850247          7.923192          7.942769          7.301857
 H  (  28)    8.304765          7.909853          9.000768          8.980219          8.299280
 C  (  29)    6.675933          6.471623          7.296460          7.403898          6.355923
 H  (  30)    7.395690          7.309562          7.979593          8.102241          6.737115
 ---          H  (  46)          H  (  47)          H  (  48)          C  (  49)          C  (  50)
 H  (  26)    6.381047          6.895884          5.897895          6.368467          6.750390
 C  (  27)    8.075585          7.892479          6.976077          6.235937          6.866215
 H  (  28)    9.057058          8.906136          7.911036          7.268752          7.909658
 C  (  29)    7.185505          6.907914          5.914605          5.479101          6.361063
 H  (  30)    7.572670          7.266584          6.140340          6.056443          7.098485
 ---          H  (  51)          H  (  52)          H  (  53)          C  (  54)          H  (  55)
 H  (  26)    6.188757          7.767117          6.916119          6.699401          6.798094
 C  (  27)    6.257627          7.602475          7.515185          5.749524          5.614941
 H  (  28)    7.283364          8.609809          8.582500          6.689156          6.492549
 C  (  29)    5.946493          7.103587          7.013422          5.003274          4.682344
 H  (  30)    6.792251          7.793830          7.770975          5.487026          4.963630
 ---          H  (  56)          H  (  57)          C  (  58)          H  (  59)          C  (  60)
 H  (  26)    7.729733          6.142764          4.959901          5.884188          4.407015
 C  (  27)    6.661558          4.959917          4.763737          5.702139          3.613435
 H  (  28)    7.559204          5.884207          5.702139          6.579700          4.470373
 C  (  29)    5.976444          4.407088          3.613436          4.470374          2.361031
 H  (  30)    6.428978          5.017616          3.870671          4.525769          2.525705
 ---          H  (  61)          C  (  62)          H  (  63)          H  (  64)          H  (  65)
 H  (  26)    5.017509          7.500921          7.672067          8.435591          7.543547
 C  (  27)    3.870670          7.485638          8.102655          8.168095          7.397142
 H  (  28)    4.525769          8.497558          9.144926          9.153656          8.363203
 C  (  29)    2.525706          6.569313          7.216679          7.286865          6.339037
 H  (  30)    2.198580          6.981139          7.674911          7.677910          6.592079

 ---          C  (  31)          H  (  32)          H  (  33)          H  (  34)          P  (  35)
 C  (  31)    0.000000
 H  (  32)    1.090462          0.000000
 H  (  33)    1.094731          1.758913          0.000000
 H  (  34)    1.091993          1.772552          1.762777          0.000000
 P  (  35)    7.207755          7.697024          7.881099          7.373189          0.000000
 ---          C  (  36)          C  (  37)          H  (  38)          H  (  39)          H  (  40)
 C  (  31)    7.950554          7.037365          6.203226          7.727010          6.772013
 H  (  32)    8.544916          7.748832          6.859628          8.473842          7.572398
 H  (  33)    8.415546          7.356006          6.507460          7.918903          7.101981
 H  (  34)    8.237425          7.343562          6.624036          8.077636          6.927547
 P  (  35)    1.881089          2.714373          2.922980          3.708797          2.860149
 ---          C  (  41)          H  (  42)          H  (  43)          H  (  44)          C  (  45)
 C  (  31)    8.493442          7.831860          9.368549          8.931209          9.210504
 H  (  32)    8.967362          8.214322          9.786790          9.453926          9.873657
 H  (  33)    8.924987          8.278319          9.862775          9.243933          9.652759
 H  (  34)    8.943494          8.367535          9.796312          9.429227          9.397523
 P  (  35)    2.815858          2.922488          3.150944          3.773089          2.852521
 ---          H  (  46)          H  (  47)          H  (  48)          C  (  49)          C  (  50)
 C  (  31)    9.713581          9.973629          9.095630          8.550963          8.719511
 H  (  32)   10.410778         10.573803          9.828254          8.871370          8.900456
 H  (  33)   10.052878         10.485962          9.539213          9.329571          9.482116
 H  (  34)    9.958994         10.150322          9.163477          8.718083          9.048218
 P  (  35)    3.809125          3.114856          3.056433          1.882673          2.812602
 ---          H  (  51)          H  (  52)          H  (  53)          C  (  54)          H  (  55)
 C  (  31)    7.869073          9.541486          9.126698          8.395674          8.552088
 H  (  32)    7.972247          9.646447          9.345925          8.639210          8.881954
 H  (  33)    8.647635         10.352797          9.798842          9.289651          9.442856
 H  (  34)    8.252971          9.845653          9.537371          8.424862          8.452763
 P  (  35)    2.938863          3.774873          3.118065          2.719235          2.944320
 ---          H  (  56)          H  (  57)          C  (  58)          H  (  59)          C  (  60)
 C  (  31)    9.267195          7.500856          7.485691          8.497620          6.569376
 H  (  32)    9.425538          7.671963          8.102686          9.144966          7.216736
 H  (  33)   10.192031          8.435523          8.168136          9.153707          7.286911
 H  (  34)    9.307920          7.543533          7.397259          8.363333          6.339163
 P  (  35)    3.710551          2.855749          1.794313          2.568936          2.658434
 ---          H  (  61)          C  (  62)          H  (  63)          H  (  64)          H  (  65)
 C  (  31)    6.981221          9.928346         10.312301         10.669300         10.054867
 H  (  32)    7.674999         10.312262         10.724257         10.977028         10.520167
 H  (  33)    7.677972         10.669304         10.977070         11.462249         10.786238
 H  (  34)    6.592227         10.054904         10.520240         10.786267         10.078851
 P  (  35)    3.695661          2.859575          3.168320          3.811853          3.025189

 ---          C  (  36)          C  (  37)          H  (  38)          H  (  39)          H  (  40)
 C  (  36)    0.000000
 C  (  37)    1.531392          0.000000
 H  (  38)    2.179089          1.090986          0.000000
 H  (  39)    2.152317          1.094579          1.773136          0.000000
 H  (  40)    2.184484          1.092389          1.770863          1.769428          0.000000
 ---          C  (  41)          H  (  42)          H  (  43)          H  (  44)          C  (  45)
 C  (  36)    1.526508          2.180811          2.183260          2.146174          1.527172
 C  (  37)    2.485625          2.797595          3.451899          2.642710          2.480063
 H  (  38)    2.696699          2.563995          3.747428          2.904595          3.445121
 H  (  39)    2.746211          3.209279          3.701066          2.447136          2.657520
 H  (  40)    3.453799          3.778739          4.323031          3.681173          2.771355
 ---          H  (  46)          H  (  47)          H  (  48)          C  (  49)          C  (  50)
 C  (  36)    2.145532          2.194582          2.178996          3.137638          3.700502
 C  (  37)    2.705020          3.458263          2.710187          4.394049          4.921778
 H  (  38)    3.683376          4.326245          3.746095          4.599681          4.885605
 H  (  39)    2.418034          3.681961          2.959613          5.253512          5.698498
 H  (  40)    3.128124          3.777297          2.550989          4.670391          5.456629
 ---          H  (  51)          H  (  52)          H  (  53)          C  (  54)          H  (  55)
 C  (  36)    3.982626          4.710951          3.409589          4.393932          4.608888
 C  (  37)    4.939512          5.990693          4.683909          5.432736          5.558496
 H  (  38)    4.670028          5.980011          4.683627          5.551572          5.811890
 H  (  39)    5.783673          6.749335          5.292378          6.402605          6.525512
 H  (  40)    5.470722          6.496787          5.392138          5.481721          5.407476
 ---          H  (  56)          H  (  57)          C  (  58)          H  (  59)          C  (  60)
 C  (  36)    5.250713          4.668243          2.916295          3.292855          3.908460
 C  (  37)    6.400613          5.480685          3.385215          3.907789          3.951371
 H  (  38)    6.516166          5.399683          3.872111          4.599515          4.215823
 H  (  39)    7.329274          6.517255          4.309338          4.663703          4.922677
 H  (  40)    6.516809          5.511502          2.925839          3.423873          3.268687
 ---          H  (  61)          C  (  62)          H  (  63)          H  (  64)          H  (  65)
 C  (  36)    4.817437          3.499518          3.197145          4.558060          3.655823
 C  (  37)    4.779409          4.945119          4.721375          6.013680          4.981419
 H  (  38)    5.120968          5.422423          5.259029          6.435570          5.604446
 H  (  39)    5.661969          5.612756          5.211477          6.680842          5.636016
 H  (  40)    3.948623          5.205641          5.149377          6.285563          5.033730

 ---          C  (  41)          H  (  42)          H  (  43)          H  (  44)          C  (  45)
 C  (  41)    0.000000
 H  (  42)    1.091703          0.000000
 H  (  43)    1.090756          1.774681          0.000000
 H  (  44)    1.094461          1.769092          1.759807          0.000000
 C  (  45)    2.505935          3.468013          2.717489          2.778370          0.000000
 ---          H  (  46)          H  (  47)          H  (  48)          C  (  49)          C  (  50)
 C  (  41)    2.707436          2.801649          3.466741          3.471609          3.392663
 H  (  42)    3.737483          3.785888          4.325460          3.571812          3.165513
 H  (  43)    2.978178          2.568899          3.754700          3.191738          2.977730
 H  (  44)    2.528047          3.204745          3.750691          4.539954          4.442174
 C  (  45)    1.094610          1.089147          1.091086          3.717052          4.540794
 ---          H  (  51)          H  (  52)          H  (  53)          C  (  54)          H  (  55)
 C  (  41)    3.664854          4.360308          2.706819          4.912553          5.406171
 H  (  42)    3.126241          4.169245          2.545171          4.883642          5.520719
 H  (  43)    3.521925          3.775438          2.120246          4.714582          5.267830
 H  (  44)    4.696055          5.369224          3.658418          5.989345          6.433744
 C  (  45)    5.090589          5.387198          4.212883          4.948710          4.933529
 ---          H  (  56)          H  (  57)          C  (  58)          H  (  59)          C  (  60)
 C  (  41)    5.579120          5.159084          4.267355          4.659970          5.249965
 H  (  42)    5.539176          4.918296          4.589840          5.182545          5.387850
 H  (  43)    5.202380          5.131105          4.577378          4.821981          5.699753
 H  (  44)    6.656393          6.238577          5.057185          5.371488          6.012348
 C  (  45)    5.717362          5.482872          3.169567          3.021119          4.346923
 ---          H  (  61)          C  (  62)          H  (  63)          H  (  64)          H  (  65)
 C  (  41)    6.228016          3.826927          3.243552          4.720272          4.339777
 H  (  42)    6.434496          4.286680          3.866669          5.093575          4.921306
 H  (  43)    6.657108          3.245418          2.482143          4.005219          3.905491
 H  (  44)    6.938080          4.745453          4.029878          5.636056          5.179567
 C  (  45)    5.027625          3.444082          2.991064          4.493560          3.279286

 ---          H  (  46)          H  (  47)          H  (  48)          C  (  49)          C  (  50)
 H  (  46)    0.000000
 H  (  47)    1.760707          0.000000
 H  (  48)    1.762192          1.768764          0.000000
 C  (  49)    4.694701          3.384631          4.098402          0.000000
 C  (  50)    5.334065          4.209392          5.174436          1.528409          0.000000
 ---          H  (  51)          H  (  52)          H  (  53)          C  (  54)          H  (  55)
 H  (  46)    5.863810          6.183921          4.830756          5.997933          6.023369
 H  (  47)    4.957301          4.891702          3.869167          4.653963          4.663725
 H  (  48)    5.680278          6.002609          5.029032          5.078363          4.834218
 C  (  49)    2.180237          2.144981          2.191537          1.531330          2.187644
 C  (  50)    1.090229          1.094594          1.088816          2.475775          3.448506
 ---          H  (  56)          H  (  57)          C  (  58)          H  (  59)          C  (  60)
 H  (  46)    6.737960          6.507912          4.188131          4.025566          5.283625
 H  (  47)    5.258455          5.363478          3.464631          3.141659          4.771342
 H  (  48)    5.918587          5.602840          2.730298          2.383230          3.807518
 C  (  49)    2.149284          2.180670          2.918197          3.297194          3.875899
 C  (  50)    2.666886          2.740747          4.276145          4.762843          5.120897
 ---          H  (  61)          C  (  62)          H  (  63)          H  (  64)          H  (  65)
 H  (  46)    5.926539          4.366547          3.729488          5.366274          4.255648
 H  (  47)    5.433281          2.711075          2.120614          3.670080          2.572547
 H  (  48)    4.304848          3.830309          3.623963          4.876580          3.366760
 C  (  49)    4.775538          1.525450          2.183057          2.147115          2.187574
 C  (  50)    6.102057          2.502219          2.730765          2.756165          3.471604

 ---          H  (  51)          H  (  52)          H  (  53)          C  (  54)          H  (  55)
 H  (  51)    0.000000
 H  (  52)    1.773088          0.000000
 H  (  53)    1.760467          1.761242          0.000000
 C  (  54)    2.755720          2.656058          3.451208          0.000000
 H  (  55)    3.775507          3.660468          4.327663          1.090615          0.000000
 ---          H  (  56)          H  (  57)          C  (  58)          H  (  59)          C  (  60)
 H  (  51)    3.057637          2.569766          4.498635          5.186340          5.103474
 H  (  52)    2.377470          3.024135          5.042596          5.421567          5.874916
 H  (  53)    3.662889          3.769737          4.709791          5.126265          5.677298
 C  (  54)    1.093983          1.092305          3.130918          3.549861          3.687486
 H  (  55)    1.771162          1.768096          2.680376          2.916687          3.153709
 ---          H  (  61)          C  (  62)          H  (  63)          H  (  64)          H  (  65)
 H  (  51)    6.128857          3.464310          3.740702          3.761901          4.330667
 H  (  52)    6.786412          2.742090          3.064751          2.541568          3.756576
 H  (  53)    6.683433          2.752338          2.529401          3.107976          3.762405
 C  (  54)    4.428116          2.489489          3.456959          2.665283          2.792854
 H  (  55)    3.691422          2.734543          3.775687          2.979828          2.591967

 ---          H  (  56)          H  (  57)          C  (  58)          H  (  59)          C  (  60)
 H  (  56)    0.000000
 H  (  57)    1.769847          0.000000
 C  (  58)    4.156878          3.393322          0.000000
 H  (  59)    4.436510          4.065105          1.081867          0.000000
 C  (  60)    4.733941          3.609219          1.345309          2.109458          0.000000
 ---          H  (  61)          C  (  62)          H  (  63)          H  (  64)          H  (  65)
 H  (  56)    5.398271          2.726000          3.696942          2.441127          3.160304
 H  (  57)    4.400973          3.455010          4.321646          3.688415          3.790367
 C  (  58)    2.123803          3.406857          3.938001          4.315561          2.960203
 H  (  59)    2.453449          3.290775          3.789444          4.163924          2.541095
 C  (  60)    1.090256          4.603507          5.221234          5.417668          4.177938

 ---          H  (  61)          C  (  62)          H  (  63)          H  (  64)          H  (  65)
 H  (  61)    0.000000
 C  (  62)    5.327125          0.000000
 H  (  63)    5.987596          1.090464          0.000000
 H  (  64)    6.081587          1.094732          1.758915          0.000000
 H  (  65)    4.729963          1.091993          1.772553          1.762779          0.000000


Atomic orbital basis
--------------------
::

 atom  label     prim    cont     orbital basis set details     
 ---------------------------------------------------------------
  Rh     1        127     127     [21s14p10d2f]  dyall-vdz
  Cl     2         42      42     [11s7p2d]      uiglo-ii
  P      3         42      42     [11s7p2d]      uiglo-ii
  N      4         29      29     [9s5p1d]       uiglo-ii
  C      5         29      29     [9s5p1d]       uiglo-ii
  C      6         29      29     [9s5p1d]       uiglo-ii
  H      7          8       8     [5s1p]         uiglo-ii
  H      8          8       8     [5s1p]         uiglo-ii
  H      9          8       8     [5s1p]         uiglo-ii
  C     10         29      29     [9s5p1d]       uiglo-ii
  H     11          8       8     [5s1p]         uiglo-ii
  H     12          8       8     [5s1p]         uiglo-ii
  H     13          8       8     [5s1p]         uiglo-ii
  C     14         29      29     [9s5p1d]       uiglo-ii
  H     15          8       8     [5s1p]         uiglo-ii
  H     16          8       8     [5s1p]         uiglo-ii
  H     17          8       8     [5s1p]         uiglo-ii
  C     18         29      29     [9s5p1d]       uiglo-ii
  C     19         29      29     [9s5p1d]       uiglo-ii
  H     20          8       8     [5s1p]         uiglo-ii
  H     21          8       8     [5s1p]         uiglo-ii
  H     22          8       8     [5s1p]         uiglo-ii
  C     23         29      29     [9s5p1d]       uiglo-ii
  H     24          8       8     [5s1p]         uiglo-ii
  H     25          8       8     [5s1p]         uiglo-ii
  H     26          8       8     [5s1p]         uiglo-ii
  C     27         29      29     [9s5p1d]       uiglo-ii
  H     28          8       8     [5s1p]         uiglo-ii
  C     29         29      29     [9s5p1d]       uiglo-ii
  H     30          8       8     [5s1p]         uiglo-ii
  C     31         29      29     [9s5p1d]       uiglo-ii
  H     32          8       8     [5s1p]         uiglo-ii
  H     33          8       8     [5s1p]         uiglo-ii
  H     34          8       8     [5s1p]         uiglo-ii
  P     35         42      42     [11s7p2d]      uiglo-ii
  C     36         29      29     [9s5p1d]       uiglo-ii
  C     37         29      29     [9s5p1d]       uiglo-ii
  H     38          8       8     [5s1p]         uiglo-ii
  H     39          8       8     [5s1p]         uiglo-ii
  H     40          8       8     [5s1p]         uiglo-ii
  C     41         29      29     [9s5p1d]       uiglo-ii
  H     42          8       8     [5s1p]         uiglo-ii
  H     43          8       8     [5s1p]         uiglo-ii
  H     44          8       8     [5s1p]         uiglo-ii
  C     45         29      29     [9s5p1d]       uiglo-ii
  H     46          8       8     [5s1p]         uiglo-ii
  H     47          8       8     [5s1p]         uiglo-ii
  H     48          8       8     [5s1p]         uiglo-ii
  C     49         29      29     [9s5p1d]       uiglo-ii
  C     50         29      29     [9s5p1d]       uiglo-ii
  H     51          8       8     [5s1p]         uiglo-ii
  H     52          8       8     [5s1p]         uiglo-ii
  H     53          8       8     [5s1p]         uiglo-ii
  C     54         29      29     [9s5p1d]       uiglo-ii
  H     55          8       8     [5s1p]         uiglo-ii
  H     56          8       8     [5s1p]         uiglo-ii
  H     57          8       8     [5s1p]         uiglo-ii
  C     58         29      29     [9s5p1d]       uiglo-ii
  H     59          8       8     [5s1p]         uiglo-ii
  C     60         29      29     [9s5p1d]       uiglo-ii
  H     61          8       8     [5s1p]         uiglo-ii
  C     62         29      29     [9s5p1d]       uiglo-ii
  H     63          8       8     [5s1p]         uiglo-ii
  H     64          8       8     [5s1p]         uiglo-ii
  H     65          8       8     [5s1p]         uiglo-ii

 Total number of           GTO shells =     662
 Total number of spherical GTO functions = 1182
 Total number of cartesian GTO functions = 1225


##############################################################################
                                ReSpect output
##############################################################################


  ##################################################################
  Molecular four-component SCF procedure (Dirac-Coulomb Hamiltonian)
  ##################################################################

 
  Fock setting
  ------------
  number atoms:                                65
  number electrons:                           259
  number matrices:                              2
  matrix dimension:                          1225
  number GTO shells:                          662
  nucleus model:                            gauss
  ERI classes (up to):                       SSSS (one-center approximation)
  ERI acceleration:                          none
  ERI screening threshold:             1.0000E-10
  HF exchange scaling factor:          0.00000000
  inverse fine-structure constant:   137.03599907
 
  TwoFock setting (ERI)
  ---------------------
  number atoms:                                65
  matrix dimension:                          1225
  number GTO shells:                          662
  ERI classes (up to):                       SSSS (one-center approximation)
  ERI screening threshold:             1.0000E-10
  inverse fine-structure constant:   137.03599907
 
  DFT setting
  -----------
  number atoms:                                  65
  number matrices:                                2
  matrix dimension:                            1225
  number GTO shells:                            662
  DFT functional ID:                              4
  DFT noncollinearity ID:                         4
  DFT screening threshold:               1.0000E-10
  DFT regularization cutoff:             1.0000E-16
  inverse fine-structure constant:     137.03599907
  HF global exchange scaling factor:     0.00000000
  HF range-separated scaling factor:     0.00000000
  HF range-separated erf w-argument:     0.00000000
  Matrix to power -5.00E-01(min: 5.15E-04 max: 5.17E+01 thr: 1.00E-08 time: 1.17E+00 cpus:**)
  Matrix to power -5.00E-01(min: 5.24E-03 max: 2.07E+02 thr: 1.00E-08 time: 1.18E+00 cpus:**)

  Restarting from a previous one-component calculation ... 
  Ne =  (259.000000000014,0.000000000000000E+000)
 
 
                     Energy           dE       max[F,D]   spin density    time (hh:mm:ss)
                ----------------   ---------   --------   ------------    ---------------
  Cycle:   1    -6769.1770575990   -6.77E+03   0.00E+00   <x>=-1.77E-05   eri= 00:01:16.1  
                                                          <y>= 2.31E-05   xc=  00:00:20.3  
                                                          <z>= 9.92E-01   dia= 00:00:53.0  
                                                                          tot= 00:02:42.3  
 
 
                     Energy           dE       max[F,D]   spin density    time (hh:mm:ss)
                ----------------   ---------   --------   ------------    ---------------
  Cycle:   2    -6771.1240297237   -1.95E+00   1.10E+00   <x>=-4.28E-04   eri= 00:01:15.3  
                                                          <y>= 2.58E-05   xc=  00:00:31.6  
                                                          <z>= 9.88E-01   dia= 00:00:51.2  
                                                                          tot= 00:02:58.5  
 
 
                     Energy           dE       max[F,D]   spin density    time (hh:mm:ss)
                ----------------   ---------   --------   ------------    ---------------
  Cycle:   3    -6771.1212918184    2.74E-03   1.22E-02   <x>= 6.41E-04   eri= 00:01:15.3  
                                                          <y>= 1.13E-04   xc=  00:00:31.8  
                                                          <z>= 9.87E-01   dia= 00:00:51.3  
                                                                          tot= 00:02:59.3  
 
 
                     Energy           dE       max[F,D]   spin density    time (hh:mm:ss)
                ----------------   ---------   --------   ------------    ---------------
  Cycle:   4    -6770.9551672647    1.66E-01   7.47E-02   <x>=-4.57E-04   eri= 00:01:15.5  
                                                          <y>= 2.36E-05   xc=  00:00:31.6  
                                                          <z>= 9.84E-01   dia= 00:00:51.2  
                                                                          tot= 00:03:06.3  
 
 
                     Energy           dE       max[F,D]   spin density    time (hh:mm:ss)
                ----------------   ---------   --------   ------------    ---------------
  Cycle:   5    -6771.1211896183   -1.66E-01   1.35E-02   <x>=-3.48E-04   eri= 00:01:15.1  
                                                          <y>= 2.81E-05   xc=  00:00:31.8  
                                                          <z>= 9.85E-01   dia= 00:00:51.3  
                                                                          tot= 00:03:01.7  
 
 
                     Energy           dE       max[F,D]   spin density    time (hh:mm:ss)
                ----------------   ---------   --------   ------------    ---------------
  Cycle:   6    -6771.1257304234   -4.54E-03   3.15E-03   <x>=-2.40E-04   eri= 00:01:15.5  
                                                          <y>= 2.26E-05   xc=  00:00:31.6  
                                                          <z>= 9.83E-01   dia= 00:00:51.0  
                                                                          tot= 00:03:03.0  
 
 
                     Energy           dE       max[F,D]   spin density    time (hh:mm:ss)
                ----------------   ---------   --------   ------------    ---------------
  Cycle:   7    -6771.1260739892   -3.44E-04   2.69E-03   <x>=-2.99E-04   eri= 00:01:15.2  
                                                          <y>= 1.36E-05   xc=  00:00:31.9  
                                                          <z>= 9.83E-01   dia= 00:00:51.4  
                                                                          tot= 00:03:04.3  
 
 
                     Energy           dE       max[F,D]   spin density    time (hh:mm:ss)
                ----------------   ---------   --------   ------------    ---------------
  Cycle:   8    -6771.1265292249   -4.55E-04   4.01E-04   <x>=-3.22E-04   eri= 00:01:15.4  
                                                          <y>= 9.01E-06   xc=  00:00:31.6  
                                                          <z>= 9.84E-01   dia= 00:00:51.0  
                                                                          tot= 00:03:04.9  
 
 
                     Energy           dE       max[F,D]   spin density    time (hh:mm:ss)
                ----------------   ---------   --------   ------------    ---------------
  Cycle:   9    -6771.1265411353   -1.19E-05   1.34E-04   <x>=-3.27E-04   eri= 00:01:15.2  
                                                          <y>=-1.58E-07   xc=  00:00:31.8  
                                                          <z>= 9.83E-01   dia= 00:00:51.5  
                                                                          tot= 00:03:06.4  
 
 
                     Energy           dE       max[F,D]   spin density    time (hh:mm:ss)
                ----------------   ---------   --------   ------------    ---------------
  Cycle:  10    -6771.1265420308   -8.95E-07   1.25E-04   <x>=-3.38E-04   eri= 00:01:15.4  
                                                          <y>=-1.02E-05   xc=  00:00:31.6  
                                                          <z>= 9.83E-01   dia= 00:00:50.9  
                                                                          tot= 00:03:06.9  

                                                          Checkpointing ...
 
 
                     Energy           dE       max[F,D]   spin density    time (hh:mm:ss)
                ----------------   ---------   --------   ------------    ---------------
  Cycle:  11    -6771.1265426841   -6.53E-07   4.75E-05   <x>=-3.48E-04   eri= 00:01:15.2  
                                                          <y>=-1.90E-05   xc=  00:00:31.7  
                                                          <z>= 9.83E-01   dia= 00:00:51.5  
                                                                          tot= 00:03:13.6  
 
 
                     Energy           dE       max[F,D]   spin density    time (hh:mm:ss)
                ----------------   ---------   --------   ------------    ---------------
  Cycle:  12    -6771.1265427654   -8.13E-08   2.57E-05   <x>=-3.57E-04   eri= 00:01:15.3  
                                                          <y>=-2.83E-05   xc=  00:00:31.6  
                                                          <z>= 9.83E-01   dia= 00:00:50.7  
                                                                          tot= 00:03:08.5  
 
 
                     Energy           dE       max[F,D]   spin density    time (hh:mm:ss)
                ----------------   ---------   --------   ------------    ---------------
  Cycle:  13    -6771.1265427739   -8.52E-09   1.17E-05   <x>=-3.65E-04   eri= 00:01:15.3  
                                                          <y>=-3.79E-05   xc=  00:00:31.7  
                                                          <z>= 9.83E-01   dia= 00:00:50.6  
                                                                          tot= 00:03:09.4  
 
 
                     Energy           dE       max[F,D]   spin density    time (hh:mm:ss)
                ----------------   ---------   --------   ------------    ---------------
  Cycle:  14    -6771.1265427786   -4.64E-09   5.33E-06   <x>=-3.73E-04   eri= 00:01:15.2  
                                                          <y>=-4.59E-05   xc=  00:00:31.6  
                                                          <z>= 9.83E-01   dia= 00:00:50.8  
                                                                          tot= 00:03:10.6  
 
 
                     Energy           dE       max[F,D]   spin density    time (hh:mm:ss)
                ----------------   ---------   --------   ------------    ---------------
  Cycle:  15    -6771.1265427787   -1.51E-10   3.28E-06   <x>=-3.81E-04   eri= 00:01:15.3  
                                                          <y>=-5.40E-05   xc=  00:00:31.7  
                                                          <z>= 9.83E-01   dia= 00:00:50.7  
                                                                          tot= 00:03:11.9  
 
 
  Happy end
 
 
  --- Electronic energy        --- =    -11232.781663184305
  --- Nuclear-repulsion energy --- =      4461.655120405580
  --- Total energy             --- =     -6771.126542778724
 
 
 
  Energy of occupied orbitals
  ---------------------------
 
  (1-5)          -846.13851    -846.13850    -122.62504    -122.62139    -113.52859
  (6-10)         -113.52684    -108.21966    -108.21733    -108.21565    -108.21374
  (11-15)        -100.97621    -100.97569     -76.53063     -76.53063     -76.53058
  (16-20)         -76.53058     -21.89422     -21.89239     -18.33495     -18.33349
  (21-25)         -17.42481     -17.42297     -17.41781     -17.41651     -14.02689
  (26-30)         -14.02500     -11.12631     -11.12439     -11.11928     -11.11813
  (31-35)         -10.94724     -10.94543     -10.94333     -10.94011     -10.93717
  (36-40)         -10.93712      -9.93254      -9.93254      -9.93216      -9.93216
  (41-45)          -9.91614      -9.91613      -9.91602      -9.91601      -9.91598
  (46-50)          -9.91598      -9.91589      -9.91588      -9.88729      -9.88729
  (51-55)          -9.88590      -9.88590      -9.88445      -9.88445      -9.88444
  (56-60)          -9.88444      -9.88133      -9.88133      -9.88133      -9.88133
  (61-65)          -9.87624      -9.87624      -9.87624      -9.87623      -9.87603
  (66-70)          -9.87603      -9.87602      -9.87601      -9.87437      -9.87437
  (71-75)          -9.87436      -9.87436      -9.87033      -9.87032      -9.87032
  (76-80)          -9.87031      -9.16755      -9.16706      -6.96160      -6.96120
  (81-85)          -6.90189      -6.90128      -6.89863      -6.89814      -6.34427
  (86-90)          -6.34425      -6.34422      -6.34420      -4.54519      -4.54519
  (91-95)          -4.54517      -4.54517      -4.51315      -4.51314      -4.51310
  (96-100)         -4.51309      -4.51084      -4.51082      -4.51078      -4.51076
  (101-105)        -3.01006      -2.99388      -1.92945      -1.91775      -1.79425
  (106-110)        -1.78349      -1.77431      -1.75964      -0.86648      -0.86325
  (111-115)        -0.76048      -0.76011      -0.75791      -0.75767      -0.73871
  (116-120)        -0.73865      -0.73860      -0.73854      -0.72281      -0.72173
  (121-125)        -0.67463      -0.67175      -0.66761      -0.66508      -0.62812
  (126-130)        -0.62810      -0.62809      -0.62806      -0.62325      -0.62321
  (131-135)        -0.62236      -0.62229      -0.61896      -0.61893      -0.61876
  (136-140)        -0.61873      -0.61460      -0.61454      -0.61427      -0.61421
  (141-145)        -0.59063      -0.59027      -0.58067      -0.58035      -0.52601
  (146-150)        -0.52424      -0.51437      -0.51380      -0.49629      -0.49610
  (151-155)        -0.49605      -0.49585      -0.47729      -0.47698      -0.46011
  (156-160)        -0.45983      -0.44064      -0.44047      -0.43115      -0.43007
  (161-165)        -0.41960      -0.41922      -0.41813      -0.41785      -0.40819
  (166-170)        -0.40776      -0.40114      -0.40110      -0.39811      -0.39796
  (171-175)        -0.39683      -0.39660      -0.39208      -0.39189      -0.39080
  (176-180)        -0.39066      -0.38518      -0.38488      -0.38391      -0.38378
  (181-185)        -0.38223      -0.38207      -0.37798      -0.37744      -0.36668
  (186-190)        -0.36637      -0.36320      -0.35820      -0.35578      -0.35564
  (191-195)        -0.35283      -0.35261      -0.34496      -0.34487      -0.34276
  (196-200)        -0.34269      -0.34253      -0.34216      -0.33940      -0.33848
  (201-205)        -0.33791      -0.33773      -0.33365      -0.33347      -0.33330
  (206-210)        -0.33317      -0.32231      -0.32226      -0.32192      -0.32183
  (211-215)        -0.31635      -0.31630      -0.31593      -0.31588      -0.30713
  (216-220)        -0.30607      -0.30549      -0.30537      -0.30527      -0.30486
  (221-225)        -0.29933      -0.29925      -0.29433      -0.29404      -0.29175
  (226-230)        -0.29162      -0.28991      -0.28981      -0.28915      -0.28849
  (231-235)        -0.28813      -0.28722      -0.28317      -0.28239      -0.27970
  (236-240)        -0.27839      -0.27437      -0.27240      -0.26051      -0.25990
  (241-245)        -0.25943      -0.25846      -0.24949      -0.24790      -0.24504
  (246-250)        -0.24353      -0.24199      -0.23694      -0.21980      -0.21735
  (251-255)        -0.19724      -0.19192      -0.18352      -0.18301      -0.16884
  (256-259)        -0.16642      -0.16391      -0.16045      -0.15608
 
 
 
  Energy of virtual orbitals (positive energy states)
  ---------------------------------------------------
 
  (260-264)        -0.13860      -0.04816      -0.04494      -0.04248      -0.03691
  (265-269)        -0.02653      -0.02335       0.01387       0.01410       0.01608
  (270-274)         0.01675       0.02016       0.02068       0.02144       0.02440
  (275-279)         0.02679       0.02706       0.02838       0.02887       0.03993
  (280-284)         0.04034       0.04042       0.04073       0.04241       0.04295
  (285-289)         0.04492       0.04501       0.04892       0.04921       0.05840
  (290-294)         0.05854       0.05868       0.05884       0.06471       0.06519
  (295-299)         0.06616       0.06632       0.06836       0.06861       0.07256
  (300-304)         0.07318       0.07488       0.07564       0.08072       0.08100
  (305-309)         0.08323       0.08406       0.08466       0.08499       0.09027
  (310-314)         0.09069       0.09109       0.09125       0.09272       0.09297
  (315-319)         0.09413       0.09463       0.09848       0.09892       0.10147
  (320-324)         0.10172       0.10325       0.10337       0.10547       0.10587
  (325-329)         0.10965       0.11048       0.11163       0.11192       0.11732
  (330-334)         0.11751       0.11842       0.11890       0.12136       0.12159
  (335-339)         0.12369       0.12393       0.12594       0.12602       0.12623
  (340-344)         0.12641       0.13516       0.13537       0.13585       0.13635
  (345-349)         0.13836       0.13859       0.14083       0.14109       0.14391
  (350-354)         0.14419       0.14483       0.14498       0.14824       0.14854
  (355-359)         0.15090       0.15141       0.15308       0.15339       0.15363
  (360-364)         0.15371       0.16187       0.16219       0.16257       0.16289
  (365-369)         0.16360       0.16420       0.16656       0.16674       0.16875
  (370-374)         0.16907       0.17011       0.17056       0.17689       0.17720
  (375-379)         0.17744       0.17770       0.18104       0.18134       0.18557
  (380-384)         0.18585       0.18860       0.18983       0.19244       0.19294
  (385-389)         0.19310       0.19312       0.20946       0.20972       0.21403
  (390-394)         0.21482       0.21587       0.21604       0.21757       0.21830
  (395-399)         0.23156       0.23219       0.23435       0.23499       0.24062
  (400-404)         0.24104       0.24169       0.24221       0.24786       0.24824
  (405-409)         0.25694       0.25722       0.25748       0.25767       0.26148
  (410-414)         0.26178       0.26306       0.26334       0.26957       0.26972
  (415-419)         0.27017       0.27021       0.27367       0.27379       0.27805
  (420-424)         0.27868       0.28531       0.28569       0.29091       0.29117
  (425-429)         0.29179       0.29285       0.29338       0.29388       0.30294
  (430-434)         0.30355       0.30484       0.30520       0.30754       0.30852
  (435-439)         0.31507       0.31584       0.31617       0.31666       0.32030
  (440-444)         0.32116       0.32368       0.32445       0.32514       0.32556
  (445-449)         0.33707       0.33757       0.34015       0.34049       0.34498
  (450-454)         0.34552       0.34565       0.34615       0.35476       0.35562
  (455-459)         0.35603       0.35731       0.36019       0.36085       0.36272
  (460-464)         0.36317       0.37299       0.37397       0.37873       0.37891
  (465-469)         0.37896       0.37927       0.38079       0.38103       0.39325
  (470-474)         0.39359       0.39360       0.39448       0.39680       0.39775
  (475-479)         0.40029       0.40060       0.40261       0.40429       0.40519
  (480-484)         0.40536       0.40556       0.40611       0.40766       0.40838
  (485-489)         0.41362       0.41410       0.41881       0.41919       0.41944
  (490-494)         0.41983       0.42214       0.42324       0.42669       0.42740
  (495-499)         0.42847       0.42947       0.43155       0.43224       0.43730
  (500-504)         0.43751       0.43813       0.43855       0.44281       0.44365
  (505-509)         0.44391       0.44468       0.44836       0.44888       0.45267
  (510-514)         0.45328       0.45389       0.45444       0.45811       0.45854
  (515-519)         0.46000       0.46063       0.46262       0.46298       0.46601
  (520-524)         0.46630       0.46675       0.46743       0.46775       0.46830
  (525-529)         0.47499       0.47551       0.47559       0.47586       0.47791
  (530-534)         0.47881       0.48186       0.48215       0.48250       0.48294
  (535-539)         0.48354       0.48417       0.48881       0.48926       0.49094
  (540-544)         0.49131       0.49245       0.49271       0.49654       0.49721
  (545-549)         0.49766       0.49790       0.50431       0.50465       0.50626
  (550-554)         0.50710       0.51104       0.51142       0.51167       0.51177
  (555-559)         0.51223       0.51263       0.51584       0.51667       0.51833
  (560-564)         0.51868       0.52212       0.52255       0.52426       0.52524
  (565-569)         0.53118       0.53206       0.53351       0.53441       0.53635
  (570-574)         0.53667       0.54033       0.54063       0.54147       0.54167
  (575-579)         0.54913       0.54946       0.54956       0.55017       0.55451
  (580-584)         0.55457       0.55480       0.55506       0.55794       0.55827
  (585-589)         0.55997       0.56066       0.56110       0.56172       0.56370
  (590-594)         0.56445       0.56579       0.56654       0.57336       0.57422
  (595-599)         0.57478       0.57619       0.58700       0.58760       0.58887
  (600-604)         0.58925       0.59181       0.59376       0.60814       0.60883
  (605-609)         0.61174       0.61335       0.61662       0.61695       0.62627
  (610-614)         0.62750       0.63075       0.63092       0.63147       0.63150
  (615-619)         0.63772       0.63852       0.65762       0.65886       0.65935
  (620-624)         0.66028       0.66041       0.66134       0.66376       0.66507
  (625-629)         0.67165       0.67254       0.67789       0.67851       0.68310
  (630-634)         0.68389       0.68396       0.68467       0.70285       0.70403
  (635-639)         0.70675       0.70799       0.70906       0.71014       0.71794
  (640-644)         0.72001       0.72887       0.72916       0.73022       0.73053
  (645-649)         0.73901       0.74041       0.75218       0.75305       0.76423
  (650-654)         0.76546       0.76858       0.77121       0.78889       0.78944
  (655-659)         0.79680       0.79818       0.80125       0.80226       0.81157
  (660-664)         0.81244       0.83237       0.83462       0.83486       0.83921
  (665-669)         0.85676       0.85779       0.86601       0.86672       0.87727
  (670-674)         0.87906       0.88868       0.88884       0.88986       0.89069
  (675-679)         0.89375       0.89512       0.90141       0.90267       0.91181
  (680-684)         0.91256       0.91327       0.91420       0.92195       0.92295
  (685-689)         0.93500       0.93617       0.94086       0.94104       0.94769
  (690-694)         0.94866       0.95726       0.95898       0.96343       0.96422
  (695-699)         0.97897       0.97991       0.98042       0.98109       0.99597
  (700-704)         0.99635       0.99953       1.00086       1.01050       1.01129
  (705-709)         1.01259       1.01306       1.01614       1.01652       1.01733
  (710-714)         1.01877       1.03099       1.03140       1.03578       1.03634
  (715-719)         1.04001       1.04068       1.04845       1.04900       1.05521
  (720-724)         1.05568       1.06604       1.06710       1.06911       1.06979
  (725-729)         1.08306       1.08421       1.08640       1.08687       1.09559
  (730-734)         1.09598       1.10063       1.10100       1.10160       1.10187
  (735-739)         1.10967       1.11062       1.11934       1.11962       1.12538
  (740-744)         1.12576       1.13007       1.13092       1.14644       1.14741
  (745-749)         1.14887       1.14997       1.16387       1.16454       1.17419
  (750-754)         1.17482       1.19088       1.19302       1.19904       1.19953
  (755-759)         1.21817       1.21857       1.22199       1.22221       1.22355
  (760-764)         1.22409       1.22615       1.22636       1.22773       1.22802
  (765-769)         1.23516       1.23590       1.23645       1.23661       1.23774
  (770-774)         1.23782       1.23791       1.23797       1.25044       1.25120
  (775-779)         1.25608       1.25620       1.25628       1.25646       1.26398
  (780-784)         1.26414       1.26703       1.26798       1.26994       1.27108
  (785-789)         1.27539       1.27576       1.27817       1.27836       1.28681
  (790-794)         1.28721       1.29153       1.29179       1.29885       1.29996
  (795-799)         1.30136       1.30229       1.31295       1.31355       1.31775
  (800-804)         1.31824       1.32091       1.32119       1.32431       1.32454
  (805-809)         1.32601       1.32671       1.33546       1.33586       1.33735
  (810-814)         1.33760       1.33768       1.33802       1.33953       1.33965
  (815-819)         1.34125       1.34142       1.34264       1.34309       1.34684
  (820-824)         1.34727       1.35371       1.35401       1.35553       1.35576
  (825-829)         1.36077       1.36142       1.36650       1.36689       1.37217
  (830-834)         1.37264       1.37806       1.37846       1.38418       1.38476
  (835-839)         1.39198       1.39226       1.39322       1.39349       1.40078
  (840-844)         1.40128       1.40410       1.40423       1.41158       1.41173
  (845-849)         1.41184       1.41188       1.42291       1.42315       1.42547
  (850-854)         1.42590       1.43376       1.43410       1.43470       1.43503
  (855-859)         1.43855       1.43880       1.45562       1.45582       1.45698
  (860-864)         1.45727       1.46359       1.46433       1.46451       1.46463
  (865-869)         1.46759       1.46802       1.47167       1.47180       1.47226
  (870-874)         1.47256       1.48481       1.48498       1.50106       1.50134
  (875-879)         1.50308       1.50330       1.50404       1.50417       1.51666
  (880-884)         1.51728       1.52749       1.52791       1.52959       1.53008
  (885-889)         1.53202       1.53285       1.54239       1.54248       1.54272
  (890-894)         1.54287       1.54914       1.54951       1.54962       1.54979
  (895-899)         1.55776       1.55797       1.56173       1.56191       1.56418
  (900-904)         1.56459       1.56462       1.56506       1.57099       1.57190
  (905-909)         1.57418       1.57464       1.58331       1.58381       1.59122
  (910-914)         1.59157       1.59858       1.59889       1.60518       1.60550
  (915-919)         1.60855       1.60891       1.62073       1.62245       1.63015
  (920-924)         1.63068       1.63108       1.63166       1.63592       1.63616
  (925-929)         1.63706       1.63728       1.64298       1.64321       1.64438
  (930-934)         1.64472       1.65043       1.65089       1.65238       1.65277
  (935-939)         1.66465       1.66504       1.66527       1.66556       1.67427
  (940-944)         1.67434       1.67538       1.67544       1.68386       1.68398
  (945-949)         1.68741       1.68754       1.70860       1.70899       1.71408
  (950-954)         1.71463       1.72065       1.72095       1.72201       1.72259
  (955-959)         1.72491       1.72528       1.73088       1.73116       1.73571
  (960-964)         1.73616       1.73689       1.73692       1.73731       1.73749
  (965-969)         1.73950       1.73972       1.74269       1.74316       1.74537
  (970-974)         1.74579       1.75986       1.76023       1.76753       1.76820
  (975-979)         1.77116       1.77156       1.77683       1.77716       1.77732
  (980-984)         1.77763       1.77961       1.77992       1.79311       1.79355
  (985-989)         1.79828       1.79935       1.81447       1.81488       1.81589
  (990-994)         1.81672       1.81872       1.81944       1.82610       1.82674
  (995-999)         1.83168       1.83219       1.84083       1.84171       1.84830
  (1000-1004)       1.84933       1.86280       1.86405       1.86839       1.86877
  (1005-1009)       1.87188       1.87267       1.87695       1.87762       1.87921
  (1010-1014)       1.88102       1.88718       1.88820       1.88855       1.88874
  (1015-1019)       1.92564       1.92573       1.92638       1.92651       1.93621
  (1020-1024)       1.93707       1.93791       1.93800       1.95086       1.95196
  (1025-1029)       1.95235       1.95291       1.95818       1.95876       1.96763
  (1030-1034)       1.96928       1.97223       1.97346       1.97429       1.97616
  (1035-1039)       1.99157       1.99254       1.99305       1.99520       1.99895
  (1040-1044)       1.99938       2.00364       2.00393       2.00452       2.00497
  (1045-1049)       2.01236       2.01290       2.02841       2.02975       2.03010
  (1050-1054)       2.03087       2.03359       2.03452       2.03558       2.03639
  (1055-1059)       2.03755       2.03781       2.03864       2.03911       2.04304
  (1060-1064)       2.04380       2.04618       2.04643       2.05368       2.05533
  (1065-1069)       2.06883       2.07058       2.07074       2.07235       2.08493
  (1070-1074)       2.08635       2.09519       2.09795       2.09866       2.10331
  (1075-1079)       2.10364       2.10527       2.10977       2.11057       2.11226
  (1080-1084)       2.11360       2.11725       2.11783       2.12209       2.12264
  (1085-1089)       2.12504       2.12681       2.12941       2.13017       2.13084
  (1090-1094)       2.13137       2.13285       2.13322       2.13661       2.13812
  (1095-1099)       2.14058       2.14219       2.14357       2.14516       2.15089
  (1100-1104)       2.15272       2.15405       2.15589       2.15687       2.15842
  (1105-1109)       2.16358       2.16464       2.16585       2.16715       2.16800
  (1110-1114)       2.16847       2.17255       2.17345       2.17477       2.17594
  (1115-1119)       2.18341       2.18742       2.18819       2.19393       2.19613
  (1120-1124)       2.19676       2.19851       2.19948       2.20293       2.20381
  (1125-1129)       2.20686       2.20823       2.21175       2.21264       2.21287
  (1130-1134)       2.21410       2.21481       2.21527       2.21596       2.21770
  (1135-1139)       2.22385       2.22574       2.23059       2.23183       2.23362
  (1140-1144)       2.23466       2.23718       2.23861       2.23939       2.24095
  (1145-1149)       2.24466       2.24729       2.24743       2.24904       2.24923
  (1150-1154)       2.25086       2.25416       2.25686       2.25846       2.26149
  (1155-1159)       2.26659       2.26832       2.27525       2.27622       2.27701
  (1160-1164)       2.27839       2.28236       2.28749       2.29138       2.29197
  (1165-1169)       2.29521       2.29624       2.29943       2.30569       2.30812
  (1170-1174)       2.31146       2.31693       2.31813       2.32841       2.33043
  (1175-1179)       2.34244       2.34335       2.34466       2.34722       2.34984
  (1180-1184)       2.35118       2.35237       2.35359       2.35710       2.36098
  (1185-1189)       2.36831       2.36990       2.37250       2.37508       2.37591
  (1190-1194)       2.37712       2.37937       2.38154       2.38209       2.38306
  (1195-1199)       2.38824       2.38973       2.38993       2.39196       2.40043
  (1200-1204)       2.40231       2.40558       2.40822       2.41213       2.41416
  (1205-1209)       2.41437       2.41509       2.41994       2.42141       2.42168
  (1210-1214)       2.42243       2.42417       2.42465       2.42702       2.42812
  (1215-1219)       2.44264       2.44371       2.45167       2.45745       2.46399
  (1220-1224)       2.46450       2.46646       2.46696       2.47004       2.47107
  (1225-1229)       2.49783       2.49933       2.50555       2.50695       2.50852
  (1230-1234)       2.50987       2.51848       2.52062       2.53863       2.54218
  (1235-1239)       2.55211       2.55332       2.55444       2.55453       2.57188
  (1240-1244)       2.57332       2.57503       2.57667       2.58396       2.58478
  (1245-1249)       2.58752       2.58807       2.59677       2.59785       2.60911
  (1250-1254)       2.60943       2.60951       2.60987       2.61715       2.61782
  (1255-1259)       2.62105       2.62226       2.62276       2.62323       2.63601
  (1260-1264)       2.63684       2.64226       2.64288       2.64686       2.64749
  (1265-1269)       2.64811       2.64997       2.66579       2.66681       2.66993
  (1270-1274)       2.67065       2.67229       2.67320       2.68485       2.68533
  (1275-1279)       2.68712       2.68772       2.70145       2.70398       2.70488
  (1280-1284)       2.70566       2.71507       2.71807       2.71898       2.72021
  (1285-1289)       2.72954       2.73078       2.74111       2.74309       2.74864
  (1290-1294)       2.74968       2.75008       2.75123       2.75370       2.75600
  (1295-1299)       2.77055       2.77241       2.78018       2.78208       2.79989
  (1300-1304)       2.80258       2.80628       2.80925       2.81827       2.81936
  (1305-1309)       2.82330       2.82390       2.82427       2.82517       2.83051
  (1310-1314)       2.83096       2.83179       2.83183       2.83645       2.83704
  (1315-1319)       2.84021       2.84077       2.84660       2.84731       2.85038
  (1320-1324)       2.85090       2.85328       2.85392       2.85549       2.85613
  (1325-1329)       2.85693       2.85734       2.85963       2.86012       2.87455
  (1330-1334)       2.87591       2.87719       2.87869       2.88456       2.88552
  (1335-1339)       2.89021       2.89261       2.93691       2.93809       2.94704
  (1340-1344)       2.94749       2.94919       2.95051       2.96523       2.96676
  (1345-1349)       3.02244       3.02309       3.03635       3.03706       3.03964
  (1350-1354)       3.04035       3.06805       3.06859       3.07376       3.07549
  (1355-1359)       3.09649       3.09749       3.11258       3.11509       3.15718
  (1360-1364)       3.15789       3.20888       3.21255       3.21390       3.21488
  (1365-1369)       3.21853       3.22021       3.26391       3.26451       3.27145
  (1370-1374)       3.27300       3.28284       3.28309       3.28359       3.28395
  (1375-1379)       3.33206       3.33353       3.36109       3.36481       3.41540
  (1380-1384)       3.41544       3.41657       3.41666       3.42849       3.42856
  (1385-1389)       3.42860       3.42869       3.44877       3.44885       3.45209
  (1390-1394)       3.45216       3.45757       3.45766       3.45908       3.45960
  (1395-1399)       3.47517       3.47527       3.47752       3.47762       3.51141
  (1400-1404)       3.51158       3.51500       3.51510       3.53092       3.53097
  (1405-1409)       3.53438       3.53445       3.54602       3.54607       3.54750
  (1410-1414)       3.54755       3.55310       3.55318       3.55566       3.55571
  (1415-1419)       3.57291       3.57298       3.57902       3.57941       3.59952
  (1420-1424)       3.59955       3.60161       3.60167       3.62331       3.62337
  (1425-1429)       3.62549       3.62552       3.63738       3.63878       3.69791
  (1430-1434)       3.69808       3.70177       3.70195       3.70810       3.70838
  (1435-1439)       3.70853       3.70872       3.71129       3.71173       3.72341
  (1440-1444)       3.72358       3.72420       3.72482       3.73169       3.73186
  (1445-1449)       3.74408       3.74456       3.74538       3.74613       4.04950
  (1450-1454)       4.05069       4.66568       4.66589       4.76956       4.76967
  (1455-1459)       4.77846       4.77862       4.79054       4.79084       4.80657
  (1460-1464)       4.80691       4.96047       4.96055       5.16657       5.16712
  (1465-1469)       5.20767       5.20803       5.25778       5.25795       5.26244
  (1470-1474)       5.26263       5.28954       5.29081       5.33786       5.33923
  (1475-1479)       5.52725       5.52734       5.52885       5.52891       5.53234
  (1480-1484)       5.53240       5.53507       5.53511       5.54656       5.54661
  (1485-1489)       5.55017       5.55021       5.55288       5.55292       5.55507
  (1490-1494)       5.55512       5.63594       5.63620       5.64795       5.64820
  (1495-1499)       5.67256       5.67273       5.67537       5.67554       5.71576
  (1500-1504)       5.71797       5.73915       5.74133       5.84556       5.84870
  (1505-1509)       5.94944       5.94975       6.02071       6.02129       6.46006
  (1510-1514)       6.46019       6.54902       6.54908       7.21452       7.21815
  (1515-1519)       7.29054       7.31908       7.39096       7.39571       7.42059
  (1520-1524)       7.42439       7.44589       7.44749       7.44970       7.45089
  (1525-1529)       7.45806       7.46007       7.47758       7.47884       7.48565
  (1530-1534)       7.48723       7.55424       7.55520       7.55566       7.55670
  (1535-1539)       7.55814       7.55910       7.56988       7.57077       7.57187
  (1540-1544)       7.57194       7.57331       7.57347       7.57415       7.57428
  (1545-1549)       7.57816       7.57898       7.58814       7.59114       7.59377
  (1550-1554)       7.59520       7.61939       7.62044       7.62377       7.62383
  (1555-1559)       7.62977       7.63176       7.63409       7.63429       7.64054
  (1560-1564)       7.64069       7.64967       7.64987       7.65287       7.65314
  (1565-1569)       7.65462       7.65540       7.65611       7.65632       7.65718
  (1570-1574)       7.65780       7.66346       7.66356       7.66517       7.66600
  (1575-1579)       7.66852       7.66908       7.67584       7.67613       7.67686
  (1580-1584)       7.67748       7.68694       7.68710       7.69241       7.69291
  (1585-1589)       7.70547       7.70590       7.70797       7.70839       7.72332
  (1590-1594)       7.72358       7.72614       7.72649       7.73201       7.73222
  (1595-1599)       7.73936       7.73976       7.74118       7.74123       7.74324
  (1600-1604)       7.74397       7.75319       7.75350       7.75409       7.75499
  (1605-1609)       7.75656       7.75679       7.76982       7.76994       7.77092
  (1610-1614)       7.77126       7.78932       7.79028       7.82970       7.83003
  (1615-1619)       7.83260       7.83296       7.83357       7.83423       7.83894
  (1620-1624)       7.83958       7.84706       7.84754       7.85196       7.85226
  (1625-1629)       7.86076       7.86141       7.86705       7.86746       7.87087
  (1630-1634)       7.87142       7.88430       7.88459       7.88832       7.88857
  (1635-1639)       7.90709       7.90778       7.92204       7.92297       7.92457
  (1640-1644)       7.92479       8.18284       8.18360       8.22195       8.22252
  (1645-1649)       8.43530       8.43649       9.42293       9.42294       9.42396
  (1650-1654)       9.42397       9.43922       9.43928       9.43967       9.43973
  (1655-1659)       9.44277       9.44277       9.44937       9.44940       9.45449
  (1660-1664)       9.45452       9.45960       9.45961       9.46082       9.46085
  (1665-1669)       9.46319       9.46321       9.46538       9.46539       9.46882
  (1670-1674)       9.46888       9.47126       9.47129       9.51058       9.51059
  (1675-1679)       9.51214       9.51216       9.52918       9.52929       9.54708
  (1680-1684)       9.54709       9.54730       9.54731       9.55922       9.55924
  (1685-1689)       9.56343       9.56348       9.56698       9.56699       9.57430
  (1690-1694)       9.57433       9.57989       9.57990       9.58380       9.58381
  (1695-1699)       9.60159       9.60161       9.60191       9.60192       9.60844
  (1700-1704)       9.60845       9.60863       9.60865       9.61327       9.61334
  (1705-1709)       9.61702       9.61704       9.62024       9.62025       9.62421
  (1710-1714)       9.62421       9.63693       9.63709       9.64058       9.64092
  (1715-1719)       9.64597       9.64606       9.64987       9.64998       9.67786
  (1720-1724)       9.67787       9.70177       9.70180       9.71371       9.71374
  (1725-1729)       9.71893       9.71895      10.91840      10.93003      11.17590
  (1730-1734)      11.18557      11.34099      11.35278      11.58673      11.58772
  (1735-1739)      11.63995      11.64169      11.68617      11.68782      15.86810
  (1740-1744)      15.87595      21.50720      21.50726      21.55412      21.55414
  (1745-1749)      21.59433      21.59436      21.61987      21.61988      21.63058
  (1750-1754)      21.63058      21.72632      21.72639      22.26794      22.26826
  (1755-1759)      22.27788      22.27815      22.31625      22.31636      22.31888
  (1760-1764)      22.31899      22.34309      22.34337      22.35950      22.35952
  (1765-1769)      22.47923      22.47977      22.48989      22.49016      22.51285
  (1770-1774)      22.51289      22.51586      22.51587      22.52367      22.52369
  (1775-1779)      22.52416      22.52419      22.52921      22.52923      22.52972
  (1780-1784)      22.52974      22.56047      22.56152      22.56683      22.56772
  (1785-1789)      22.57194      22.57269      22.60356      22.60377      22.60572
  (1790-1794)      22.60586      22.60687      22.60825      23.44692      23.45937
  (1795-1799)      23.53118      23.53192      23.63211      23.63729      23.68159
  (1800-1804)      23.68445      23.77897      23.78297      27.91728      27.91849
  (1805-1809)      28.04647      28.04740      28.09281      28.09290      31.70374
  (1810-1814)      31.70765      38.08486      38.08534      38.08931      38.08964
  (1815-1819)      38.11718      38.11728      38.12298      38.12312      38.18674
  (1820-1824)      38.18924      38.19834      38.20048      38.21674      38.21675
  (1825-1829)      38.21799      38.21805      38.22282      38.22286      38.22409
  (1830-1834)      38.22411      38.23467      38.23476      38.23713      38.23714
  (1835-1839)      38.23960      38.23962      38.24374      38.24377      38.24834
  (1840-1844)      38.24841      38.25185      38.25187      38.25501      38.25502
  (1845-1849)      38.25891      38.25895      38.26210      38.26211      38.27244
  (1850-1854)      38.27247      38.27462      38.27465      38.27820      38.27826
  (1855-1859)      38.28062      38.28067      38.28254      38.28258      38.28365
  (1860-1864)      38.28372      38.28819      38.28827      38.28941      38.28941
  (1865-1869)      38.29137      38.29140      38.29222      38.29229      38.29651
  (1870-1874)      38.29654      38.30178      38.30180      38.30322      38.30328
  (1875-1879)      38.30527      38.30528      38.30605      38.30606      38.31081
  (1880-1884)      38.31082      38.31373      38.31374      38.31790      38.31792
  (1885-1889)      38.32347      38.32350      38.32582      38.32586      38.32818
  (1890-1894)      38.32823      38.32949      38.32951      38.33647      38.33649
  (1895-1899)      38.33851      38.33854      38.34193      38.34198      38.34282
  (1900-1904)      38.34284      38.34469      38.34471      38.34837      38.34841
  (1905-1909)      38.34919      38.34923      38.35901      38.35912      38.36391
  (1910-1914)      38.36403      38.36701      38.36705      38.37242      38.37246
  (1915-1919)      38.37900      38.37901      38.38240      38.38243      38.39024
  (1920-1924)      38.39028      38.39185      38.39197      38.40712      38.40739
  (1925-1929)      38.44035      38.44040      38.59952      38.59966      38.62116
  (1930-1934)      38.62130      38.93851      38.93857      38.99643      38.99649
  (1935-1939)      42.12113      42.12584      43.47238      43.47916      43.70660
  (1940-1944)      43.70754      51.13562      51.13653      56.04872      56.05353
  (1945-1949)      56.33099      56.33148      56.40749      56.40810      60.43880
  (1950-1954)      60.43880      60.43981      60.43981      60.44910      60.44912
  (1955-1959)      60.45303      60.45308      60.45354      60.45359      60.46084
  (1960-1964)      60.46086      60.46288      60.46292      60.46770      60.46772
  (1965-1969)      60.47018      60.47019      60.47172      60.47173      60.47524
  (1970-1974)      60.47525      60.47771      60.47775      60.47953      60.47956
  (1975-1979)      60.48904      60.48906      60.48949      60.48952      60.50433
  (1980-1984)      60.50443      60.51887      60.51891      60.52162      60.52163
  (1985-1989)      60.53725      60.53728      60.53729      60.53729      60.54052
  (1990-1994)      60.54054      60.54184      60.54185      60.54396      60.54398
  (1995-1999)      60.54792      60.54793      60.56313      60.56313      60.56878
  (2000-2004)      60.56879      60.57266      60.57267      60.57393      60.57400
  (2005-2009)      60.57753      60.57755      60.57932      60.57932      60.58979
  (2010-2014)      60.58979      60.59288      60.59290      60.60133      60.60190
  (2015-2019)      60.60198      60.60234      60.61546      60.61548      60.61681
  (2020-2024)      60.61689      60.64408      60.64408      60.66690      60.66691
  (2025-2029)      60.67759      60.67762      60.68287      60.68288      68.84764
  (2030-2034)      68.85192      69.53074      69.53483      69.59317      69.59339
  (2035-2039)      70.01978      70.02498      70.06251      70.06349      70.12584
  (2040-2044)      70.12703      82.80273      82.80284      82.80617      82.80626
  (2045-2049)      82.82963      82.82967      82.83007      82.83012      82.85955
  (2050-2054)      82.85967      82.87697      82.87701      82.99996      83.00014
  (2055-2059)      83.01067      83.01076      83.03321      83.03322      83.03494
  (2060-2064)      83.03494      83.03962      83.03963      83.04220      83.04222
  (2065-2069)      83.04492      83.04492      83.04664      83.04665      83.06939
  (2070-2074)      83.06946      83.07497      83.07515      83.07564      83.07611
  (2075-2079)      83.10019      83.10024      83.10167      83.10171      83.10353
  (2080-2084)      83.10405      88.44954      88.44955      88.47843      88.47843
  (2085-2089)      88.79208      88.79214      88.82174      88.82179      88.82871
  (2090-2094)      88.82874      88.87812      88.87818     114.40798     114.40850
  (2095-2099)     114.99363     114.99489     115.03074     115.03077     117.30024
  (2100-2104)     117.30178     144.02289     144.02567     148.54520     148.54994
  (2105-2109)     148.73431     148.73535     166.13589     166.13597     166.19642
  (2110-2114)     166.19650     198.89668     198.89974     198.94418     198.94444
  (2115-2119)     200.50697     200.51225     200.53962     200.54045     200.58429
  (2120-2124)     200.58511     216.37664     216.37742     234.31503     234.31883
  (2125-2129)     308.91041     308.91046     308.91318     308.91322     308.93340
  (2130-2134)     308.93343     308.93370     308.93373     308.96061     308.96062
  (2135-2139)     308.97746     308.97749     309.09417     309.09422     309.10336
  (2140-2144)     309.10338     309.12336     309.12337     309.12402     309.12402
  (2145-2149)     309.12840     309.12841     309.13087     309.13088     309.13211
  (2150-2154)     309.13211     309.13409     309.13409     309.15214     309.15216
  (2155-2159)     309.15835     309.15840     309.16082     309.16098     309.17844
  (2160-2164)     309.17846     309.17957     309.17960     309.18398     309.18417
  (2165-2169)     416.84002     416.84003     416.85948     416.85948     420.12708
  (2170-2174)     420.12712     420.14728     420.14731     420.15169     420.15171
  (2175-2179)     420.18092     420.18095     436.83616     436.83664     452.16323
  (2180-2184)     452.16501     466.44365     466.44682     466.59143     466.59221
  (2185-2189)     531.67922     531.67948     537.03343     537.03420     537.05770
  (2190-2194)     537.05771     587.62002     587.62169     587.65282     587.65300
  (2195-2199)     593.97897     593.98214     594.00131     594.00175     594.03201
  (2200-2204)     594.03239     605.46263     605.46268     605.51383     605.51388
  (2205-2209)     704.28002     704.28230     781.75141     781.75186    1291.79337
  (2210-2214)    1291.79339    1291.79542    1291.79545    1291.81182    1291.81185
  (2215-2219)    1291.81200    1291.81202    1291.83357    1291.83360    1291.84791
  (2220-2224)    1291.84796    1291.95133    1291.95134    1291.95912    1291.95912
  (2225-2229)    1291.97655    1291.97655    1291.97687    1291.97688    1291.98016
  (2230-2234)    1291.98016    1291.98242    1291.98242    1291.98303    1291.98303
  (2235-2239)    1291.98529    1291.98529    1291.99794    1291.99796    1292.00373
  (2240-2244)    1292.00375    1292.00636    1292.00640    1292.01905    1292.01907
  (2245-2249)    1292.01980    1292.01982    1292.02484    1292.02489    1345.53591
  (2250-2254)    1345.53652    1393.60428    1393.60537    1393.71543    1393.71573
  (2255-2259)    1808.50031    1808.50038    1912.97950    1912.98028    1990.91514
  (2260-2264)    1990.91546    1990.93359    1990.93365    2030.71254    2030.71318
  (2265-2269)    2030.72461    2030.72467    2030.74208    2030.74216    2162.54300
  (2270-2274)    2162.54303    2162.58441    2162.58444    2754.55904    2754.55916
  (2275-2279)    3952.15970    3952.15982    4132.90079    4132.90098    4132.97608
  (2280-2284)    4132.97615    4684.94371    4684.94391    6743.51521    6743.51523
  (2285-2289)    6743.51626    6743.51627    6743.52655    6743.52656    6743.52664
  (2290-2294)    6743.52665    6743.53655    6743.53657    6743.54540    6743.54543
  (2295-2299)    6743.62281    6743.62281    6743.62842    6743.62842    6743.64085
  (2300-2304)    6743.64085    6743.64232    6743.64232    6743.64292    6743.64292
  (2305-2309)    6743.64349    6743.64349    6743.64587    6743.64587    6743.64853
  (2310-2314)    6743.64853    6743.65267    6743.65268    6743.65654    6743.65654
  (2315-2319)    6743.65798    6743.65799    6743.66439    6743.66440    6743.66441
  (2320-2324)    6743.66442    6743.66859    6743.66860    7874.91223    7874.91225
  (2325-2329)    7874.94027    7874.94029    9052.53802    9052.53802    9788.66032
  (2330-2334)    9788.66033   10484.64975   10484.64980   11783.04931   11783.04932
  (2335-2339)   12531.27090   12531.27092   12531.31008   12531.31009   21747.34533
  (2340-2344)   21747.34534   29952.29790   29952.29791   29952.31039   29952.31040
  (2345-2349)   35876.81843   35876.81844   38061.09167   38061.09167   41677.56776
  (2350-2354)   41677.56777   41677.57922   41677.57922   42652.61249   42652.61250
  (2355-2359)   81205.46752   81205.46753  154236.89636  154236.89638  300918.52013
  (2360-2364)  300918.52017  622281.01245  622281.01269  ************  ************
 
 
 

  Checkpointing ...


##############################################################################
                              Finalization info
##############################################################################

 Memory peak for process    0 is    2 GB   466.145 MB


 Final time:
   2022 March  8  13:29:24
 

 Normal termination of ReSpect program


real	48m11.375s
user	5524m20.084s
sys	38m57.733s
