# Supplementary material for: Quadratic Spin–Orbit Mechanism of the Electronic g-Tensor
Source: J Chem Theory Comput. 2023 Mar 10;19(6):1765–76. doi: 10.1021/acs.jctc.2c01213 (PMC10061661; doi:10.1021/acs.jctc.2c01213)
Supplement: Supplementary file 2 — ct2c01213_si_002.zip [file ct2c01213_si_002.zip › respect_input/06.rh-cl/4c-pbe-dz/RS-4c_X.out_scf]

##############################################################################
                              Environment setting
##############################################################################

 Job setting:
    
    Call arguments   are    --scratch=/scratch/project/open-22-8/pikulove/1069094.infra-pbs --nt=128 --scf --restart --inp=RS-4c_X 
    Input file name   is   RS-4c_X.inp
    Binary  directory is   /home/pikulove/ReSpect_5.2.0-beta.11+Jun21_OMP_intel-19.0_glibc-2.27+PT3
    Work    directory is   /mnt/proj1/open-22-8/pikulove/gtensor/220307_rh-cl_rs_4cpbedz/guess_2/
    Scratch directory is   /scratch/project/open-22-8/pikulove/1069094.infra-pbs/tmp46832.orY0d1.pikulove
    Machine name      is   cn184.karolina.it4i.cz
    OMP stack memory size  2048m
    OMP parallel job with  128 threads
    Output  file will be   /mnt/proj1/open-22-8/pikulove/gtensor/220307_rh-cl_rs_4cpbedz/guess_2/RS-4c_X.out_scf


 System setting:

    core file size          (blocks, -c) 0
    data seg size           (kbytes, -d) unlimited
    scheduling priority             (-e) 0
    file size               (blocks, -f) unlimited
    pending signals                 (-i) 1028131
    max locked memory       (kbytes, -l) unlimited
    max memory size         (kbytes, -m) unlimited
    open files                      (-n) 1048576
    pipe size            (512 bytes, -p) 8
    POSIX message queues     (bytes, -q) 819200
    real-time priority              (-r) 0
    stack size              (kbytes, -s) unlimited
    cpu time               (seconds, -t) unlimited
    max user processes              (-u) 1028131
    virtual memory          (kbytes, -v) unlimited
    file locks                      (-x) unlimited
    omp_thread_limit:
    omp_stacksize:2048m
    

##############################################################################
                               Program ReSpect
##############################################################################
::

 Version:       5.2.0 (2021)
 Released:      beta (in testing period)

 Branch:        release-beta
 Commit hash:   d27e2aa1b
 Commit author: Stano
 Commit date:   Mon May 17 16:05:02 2021 +0200

 Webpage:       http://www.respectprogram.org 
 Copyright:     ReSpect is distributed as proprietary software at no cost
                and is currently available as OpenMP parallel static binaries
                for Linux OS and x86_64 architecture at the program webpage.
                The program is limited to non-commercial, academic, and non-profit
                private use and its further copy and redistribution is not permitted.
                The specific terms of use are available at:
                http://www.respectprogram.org/download.html.
                The program is distributed AS IS in a hope it becomes useful.
                The experimental nature of the program means that authors accept
                no responsibility for the correctness of results nor fitness for
                a particular purpose.

 Reference(s):  If results obtained with ReSpect are published in the scientific
                literature or publicly accessible reports, the users shall reference
                the program as:

                ReSpect: Relativistic Spectroscopy DFT Program Package
                M. Repisky, S. Komorovsky, M. Kadek, L. Konecny, U. Ekstrom,
                E. Malkin, M. Kaupp, K. Ruud, O. L. Malkina, and V. G. Malkin,
                J. Chem. Phys. 152, 184101 (2020) [DOI: https://doi.org/10.1063/5.0005094]
                Version: 5.2.0 (2021), Program webpage: http://www.respectprogram.org

                Using specific theoretical methods included in ReSpect may require citing
                additional articles, as described in this output file as "REQUIRED REFERENCES".


 -------
 Authors
 -------
 Repisky Michal
 Komorovsky Stanislav


 --------
 Founders
 --------
 Ruud Kenneth
 Kaupp Martin
 Malkina Olga L.
 Malkin Vladimir G.


 ------------
 Contributors
 ------------
 Bast Radovan         - AutoCMake library
 Di Remigio Roberto   - PCMSolver library
 Ekstrom Ulf          - XCFun library
 Joosten Marc         - NQCC/EFG library
 Kadek Marius         - real-time TDDFT library
                      - solid-state pSCF library
 Knecht Stefan        - pilot MPI parallelization
 Konecny Lukas        - real-time TDDFT (RT-TDDFT) library
                      - damped-response TDDFT (DR-TDDFT) library
 Malkin Elena         - one-component molecular properties
                      - finite size nucleus and magnetic moment models
 Malkin-Ondik Irina   - Douglas-Kroll-Hess (DKH) Hamiltonians


##############################################################################
                    Configuration, build, and runtime info
##############################################################################
::

 -----------------------------------
 Configuration and build information
 -----------------------------------

 Who compiled           | uachstno
 Compiled on server     | fred
 Operating system       | Linux-4.15.0-143-generic
 CMake version          | 3.10.2
 CMake generator        | Unix Makefiles
 CMake build type       | release
 Configuration time     | 2021-06-02 13:31:48.272544
 Python version         | 2.7.1
 Fortran compiler       | /opt/intel/compilers_and_libraries_2019.0.117/linux/bin/intel64/ifort
 Fortran compiler flags |  -w -fpp -assume byterecl -static -static-libgcc -static-intel -qopenmp -O2 -xW -ip
 C compiler             | /opt/intel/compilers_and_libraries_2019.0.117/linux/bin/intel64/icc
 C compiler flags       |  -g -wd981 -wd279 -wd383 -wd1572 -wd1777 -restrict -DRESTRICT=restrict -qopenmp -O2 -ip
 C++ compiler           | /opt/intel/compilers_and_libraries_2019.0.117/linux/bin/intel64/icpc
 C++ compiler flags     |  -Wno-unknown-pragmas -fno-exceptions -qopenmp -O3
 Static linking         | True
 MPI parallelization    | False
 OMP parallelization    | True
 Math libraries         | -Wl,--start-group;/opt/intel/compilers_and_libraries_2019.0.117/linux/mkl/lib/intel64/libmkl_lapack95_lp64.a;/opt/intel/compilers_and_libraries_2019.0.117/linux/mkl/lib/intel64/libmkl_intel_lp64.a;-qopenmp;-Wl,--end-group;-Wl,--start-group;/opt/intel/compilers_and_libraries_2019.0.117/linux/mkl/lib/intel64/libmkl_intel_lp64.a;/opt/intel/compilers_and_libraries_2019.0.117/linux/mkl/lib/intel64/libmkl_intel_thread.a;/opt/intel/compilers_and_libraries_2019.0.117/linux/mkl/lib/intel64/libmkl_core.a;/usr/lib/x86_64-linux-gnu/libpthread.a;/usr/lib/x86_64-linux-gnu/libm.a;-qopenmp;-Wl,--end-group;-ldl
 Explicit libraries     | unknown


 ------------
 Runtime info
 ------------

 Parallelization model: OpenMP
   Master process has 128 threads of total 128

 Initial time:
   2022 March  8  13:29:31
 


##############################################################################
                            Input processing info
##############################################################################
::

 ----------
 Input file
 ----------

 scf:
     method: mdks/pbe
 
     geometry:
       Rh 0.000000 -0.000000 0.000000
       Cl -0.028916 -2.309747 0.001043
       P 0.060389 0.277994 2.326202
       N 0.024338 1.977117 -0.000875
       C 1.624151 -0.305082 3.194058
       C 2.746581 -0.082215 2.176392
       H 2.610708 -0.708427 1.293414
       H 3.703707 -0.340665 2.640305
       H 2.797632 0.960586 1.855032
       C 1.546433 -1.794218 3.520646
       H 1.226680 -2.381136 2.657455
       H 0.870149 -1.995057 4.352543
       H 2.540332 -2.142797 3.818143
       C 1.949446 0.496904 4.452331
       H 2.892458 0.129288 4.869176
       H 1.189692 0.399336 5.226602
       H 2.081115 1.556869 4.229600
       C -1.509670 -0.167323 3.264850
       C -1.819867 -1.656968 3.120722
       H -1.817337 -1.968864 2.076061
       H -2.813576 -1.848464 3.537860
       H -1.111843 -2.286395 3.657419
       C -2.626268 0.618450 2.571497
       H -2.495738 1.695794 2.679822
       H -3.583841 0.340760 3.021766
       H -2.672650 0.386181 1.505182
       C 0.141142 2.069739 2.378143
       H 0.190276 2.657799 3.284899
       C 0.098412 2.675149 1.177515
       H 0.120645 3.762058 1.095110
       C -1.471284 0.218329 4.740247
       H -0.773469 -0.398948 5.306930
       H -2.464806 0.065172 5.173712
       H -1.207943 1.267723 4.888144
       P -0.053529 0.277340 -2.326451
       C -1.631173 -0.267828 -3.193819
       C -2.747782 -0.016438 -2.176396
       H -2.627389 -0.644993 -1.292838
       H -3.710982 -0.251654 -2.640102
       H -2.773131 1.027600 -1.855997
       C -1.590160 -1.758728 -3.519031
       H -1.284983 -2.352551 -2.655285
       H -0.919010 -1.976936 -4.350711
       H -2.592338 -2.082987 -3.816252
       C -1.936595 0.540769 -4.452843
       H -2.888370 0.196113 -4.869385
       H -1.179463 0.423800 -5.226994
       H -2.042113 1.603860 -4.231093
       C 1.505081 -0.207322 -3.264691
       C 1.778437 -1.704050 -3.119374
       H 1.768223 -2.014960 -2.074467
       H 2.767118 -1.920333 -3.536348
       H 1.055099 -2.316245 -3.655582
       C 2.640718 0.551219 -2.571932
       H 2.536806 1.631367 -2.681124
       H 3.591153 0.249626 -3.021947
       H 2.681341 0.318730 -1.505429
       C -0.090151 2.070481 -2.379976
       H -0.124793 2.658771 -3.287253
       C -0.032530 2.675717 -1.179882
       H -0.027995 3.762917 -1.098440
       C 1.476234 0.177987 -4.740395
       H 0.763402 -0.422334 -5.306607
       H 2.465678 0.000014 -5.173714
       H 1.238869 1.233441 -4.889134
 
     geo-units:     angstrom
     initmo:        atomic
     nc-model:      gauss
     spin:          x
     charge:        0
     multiplicity:  2
     soscale:       1.0
 
     xc:
        noncollinearity: v2019
 
     dmixing:       1.0D0
     diis:          on
     maxiterations: 40
     convergence:   5.0e-6
 
     basis:
         Rh: dyall-vdz
         Cl: uiglo-ii
         C:  uiglo-ii
         N:  uiglo-ii
         P:  uiglo-ii
         H:  uiglo-ii


 ----------------
 Input processing
 ----------------

 ... method: four-component Dirac-Kohn-Sham (mDKS)

 ... GGA XC functional: PBE

 ... geometry processing (xyz format)

     Rh 0.000000 -0.000000 0.000000
     Cl -0.028916 -2.309747 0.001043
     P 0.060389 0.277994 2.326202
     N 0.024338 1.977117 -0.000875
     C 1.624151 -0.305082 3.194058
     C 2.746581 -0.082215 2.176392
     H 2.610708 -0.708427 1.293414
     H 3.703707 -0.340665 2.640305
     H 2.797632 0.960586 1.855032
     C 1.546433 -1.794218 3.520646
     H 1.226680 -2.381136 2.657455
     H 0.870149 -1.995057 4.352543
     H 2.540332 -2.142797 3.818143
     C 1.949446 0.496904 4.452331
     H 2.892458 0.129288 4.869176
     H 1.189692 0.399336 5.226602
     H 2.081115 1.556869 4.229600
     C -1.509670 -0.167323 3.264850
     C -1.819867 -1.656968 3.120722
     H -1.817337 -1.968864 2.076061
     H -2.813576 -1.848464 3.537860
     H -1.111843 -2.286395 3.657419
     C -2.626268 0.618450 2.571497
     H -2.495738 1.695794 2.679822
     H -3.583841 0.340760 3.021766
     H -2.672650 0.386181 1.505182
     C 0.141142 2.069739 2.378143
     H 0.190276 2.657799 3.284899
     C 0.098412 2.675149 1.177515
     H 0.120645 3.762058 1.095110
     C -1.471284 0.218329 4.740247
     H -0.773469 -0.398948 5.306930
     H -2.464806 0.065172 5.173712
     H -1.207943 1.267723 4.888144
     P -0.053529 0.277340 -2.326451
     C -1.631173 -0.267828 -3.193819
     C -2.747782 -0.016438 -2.176396
     H -2.627389 -0.644993 -1.292838
     H -3.710982 -0.251654 -2.640102
     H -2.773131 1.027600 -1.855997
     C -1.590160 -1.758728 -3.519031
     H -1.284983 -2.352551 -2.655285
     H -0.919010 -1.976936 -4.350711
     H -2.592338 -2.082987 -3.816252
     C -1.936595 0.540769 -4.452843
     H -2.888370 0.196113 -4.869385
     H -1.179463 0.423800 -5.226994
     H -2.042113 1.603860 -4.231093
     C 1.505081 -0.207322 -3.264691
     C 1.778437 -1.704050 -3.119374
     H 1.768223 -2.014960 -2.074467
     H 2.767118 -1.920333 -3.536348
     H 1.055099 -2.316245 -3.655582
     C 2.640718 0.551219 -2.571932
     H 2.536806 1.631367 -2.681124
     H 3.591153 0.249626 -3.021947
     H 2.681341 0.318730 -1.505429
     C -0.090151 2.070481 -2.379976
     H -0.124793 2.658771 -3.287253
     C -0.032530 2.675717 -1.179882
     H -0.027995 3.762917 -1.098440
     C 1.476234 0.177987 -4.740395
     H 0.763402 -0.422334 -5.306607
     H 2.465678 0.000014 -5.173714
     H 1.238869 1.233441 -4.889134
 
 ... geometry defined in units: angstrom

 ... MO init: superposition of atomic densities
     note: this keyword is ignored in the current job because of the "--restart" option used
 
 ... nuclear charge distribution model: gaussian

 ... initial spin orientation: X

 ... charge of the system:   0

 ... multiplicity of the system:  2   (doublet)

 ... the spin-orbit (SO) interaction scaling factor: 1.000000

 ... DFT noncollinear scheme: v2019

 ... density mixing parameter:  1.000

 ... DIIS scheme turned on

 ... maximum number of scf iterations:   40

 ... scf convergence criteria:  5.00E-06

 ... orbital basis required

     Rh: dyall-vdz
     Cl: uiglo-ii
     C:  uiglo-ii
     N:  uiglo-ii
     P:  uiglo-ii
     H:  uiglo-ii
 
 ... restart of the SCF procedure required


##############################################################################
                             REQUIRED REFERENCES
##############################################################################

 XCFun: a library of DFT exchange-correlation functionals

 [1] U. Ekström, et al., J. Chem. Theory Comput. 6, 1971-1980 (2010)
     [DOI: https://doi.org/10.1021/ct100117s]


##############################################################################
                              Molecular DFT grid
##############################################################################


DFT grid generator
------------------
::

 Becke atomic partitioning scheme
 Lebedev angular quadrature (adaptive size) 
 Adaptive angular distribution limit     = 11
 Adaptive angular distribution threshold =   1.0E-05
 Rotational invariance of grid points: rotation wrt. standard orientation
 Gauss-Chebyshev(I) radial quadrature
 Radial grid points mapping:  Koester
 Radial grid points shift:    False
 Grid file:                   fort.11

 Centre of nuclear charge (in A):  0.262D-03  0.231D-01 -0.127D-04
 NCMT eigenvalues:     0.3646681D+04  0.8506222D+04  0.8920403D+04  (n)

 Standard molecular orientation (in A):
 -0.2623050193D-03 -0.2311050579D-01  0.1267953668D-04
 -0.2917830502D-01 -0.2332857506D+01  0.1055679537D-02
  0.6012669498D-01  0.2548834942D+00  0.2326214680D+01
  0.2407569498D-01  0.1954006494D+01 -0.8623204633D-03
  0.1623888695D+01 -0.3281925058D+00  0.3194070680D+01
  0.2746318695D+01 -0.1053255058D+00  0.2176404680D+01
  0.2610445695D+01 -0.7315375058D+00  0.1293426680D+01
  0.3703444695D+01 -0.3637755058D+00  0.2640317680D+01
  0.2797369695D+01  0.9374754942D+00  0.1855044680D+01
  0.1546170695D+01 -0.1817328506D+01  0.3520658680D+01
  0.1226417695D+01 -0.2404246506D+01  0.2657467680D+01
  0.8698866950D+00 -0.2018167506D+01  0.4352555680D+01
  0.2540069695D+01 -0.2165907506D+01  0.3818155680D+01
  0.1949183695D+01  0.4737934942D+00  0.4452343680D+01
  0.2892195695D+01  0.1061774942D+00  0.4869188680D+01
  0.1189429695D+01  0.3762254942D+00  0.5226614680D+01
  0.2080852695D+01  0.1533758494D+01  0.4229612680D+01
 -0.1509932305D+01 -0.1904335058D+00  0.3264862680D+01
 -0.1820129305D+01 -0.1680078506D+01  0.3120734680D+01
 -0.1817599305D+01 -0.1991974506D+01  0.2076073680D+01
 -0.2813838305D+01 -0.1871574506D+01  0.3537872680D+01
 -0.1112105305D+01 -0.2309505506D+01  0.3657431680D+01
 -0.2626530305D+01  0.5953394942D+00  0.2571509680D+01
 -0.2496000305D+01  0.1672683494D+01  0.2679834680D+01
 -0.3584103305D+01  0.3176494942D+00  0.3021778680D+01
 -0.2672912305D+01  0.3630704942D+00  0.1505194680D+01
  0.1408796950D+00  0.2046628494D+01  0.2378155680D+01
  0.1900136950D+00  0.2634688494D+01  0.3284911680D+01
  0.9814969498D-01  0.2652038494D+01  0.1177527680D+01
  0.1203826950D+00  0.3738947494D+01  0.1095122680D+01
 -0.1471546305D+01  0.1952184942D+00  0.4740259680D+01
 -0.7737313050D+00 -0.4220585058D+00  0.5306942680D+01
 -0.2465068305D+01  0.4206149421D-01  0.5173724680D+01
 -0.1208205305D+01  0.1244612494D+01  0.4888156680D+01
 -0.5379130502D-01  0.2542294942D+00 -0.2326438320D+01
 -0.1631435305D+01 -0.2909385058D+00 -0.3193806320D+01
 -0.2748044305D+01 -0.3954850579D-01 -0.2176383320D+01
 -0.2627651305D+01 -0.6681035058D+00 -0.1292825320D+01
 -0.3711244305D+01 -0.2747645058D+00 -0.2640089320D+01
 -0.2773393305D+01  0.1004489494D+01 -0.1855984320D+01
 -0.1590422305D+01 -0.1781838506D+01 -0.3519018320D+01
 -0.1285245305D+01 -0.2375661506D+01 -0.2655272320D+01
 -0.9192723050D+00 -0.2000046506D+01 -0.4350698320D+01
 -0.2592600305D+01 -0.2106097506D+01 -0.3816239320D+01
 -0.1936857305D+01  0.5176584942D+00 -0.4452830320D+01
 -0.2888632305D+01  0.1730024942D+00 -0.4869372320D+01
 -0.1179725305D+01  0.4006894942D+00 -0.5226981320D+01
 -0.2042375305D+01  0.1580749494D+01 -0.4231080320D+01
  0.1504818695D+01 -0.2304325058D+00 -0.3264678320D+01
  0.1778174695D+01 -0.1727160506D+01 -0.3119361320D+01
  0.1767960695D+01 -0.2038070506D+01 -0.2074454320D+01
  0.2766855695D+01 -0.1943443506D+01 -0.3536335320D+01
  0.1054836695D+01 -0.2339355506D+01 -0.3655569320D+01
  0.2640455695D+01  0.5281084942D+00 -0.2571919320D+01
  0.2536543695D+01  0.1608256494D+01 -0.2681111320D+01
  0.3590890695D+01  0.2265154942D+00 -0.3021934320D+01
  0.2681078695D+01  0.2956194942D+00 -0.1505416320D+01
 -0.9041330502D-01  0.2047370494D+01 -0.2379963320D+01
 -0.1250553050D+00  0.2635660494D+01 -0.3287240320D+01
 -0.3279230502D-01  0.2652606494D+01 -0.1179869320D+01
 -0.2825730502D-01  0.3739806494D+01 -0.1098427320D+01
  0.1475971695D+01  0.1548764942D+00 -0.4740382320D+01
  0.7631396950D+00 -0.4454445058D+00 -0.5306594320D+01
  0.2465415695D+01 -0.2309650579D-01 -0.5173701320D+01
  0.1238606695D+01  0.1210330494D+01 -0.4889121320D+01

 Rotationally invariant molecular orientation (in A):
  0.0000000000D+00  0.0000000000D+00  0.0000000000D+00
 -0.2308545138D+01  0.2912176323D-01  0.7442914089D-01
  0.3049875962D+00  0.2322639325D+01 -0.6687578745D-01
  0.1976096592D+01 -0.2491001900D-01 -0.6329681596D-01
 -0.2982132723D+00  0.3197206909D+01 -0.1619223527D+01
 -0.1098931032D+00  0.2176684027D+01 -0.2745381355D+01
 -0.7439853149D+00  0.1301409392D+01 -0.2596806557D+01
 -0.3815044635D+00  0.2643513581D+01 -0.3697431401D+01
  0.9277182006D+00  0.1842663220D+01 -0.2816832475D+01
 -0.1781450767D+01  0.3541885472D+01 -0.1512316758D+01
 -0.2372394625D+01  0.2685955372D+01 -0.1180680750D+01
 -0.1958799672D+01  0.4376296587D+01 -0.8325709027D+00
 -0.2145913414D+01  0.3843399450D+01 -0.2499283478D+01
  0.5124311047D+00  0.4445574740D+01 -0.1960812132D+01
  0.1313894389D+00  0.4866669404D+01 -0.2896578899D+01
  0.4392707832D+00  0.5221125545D+01 -0.1199622435D+01
  0.1566810855D+01  0.4209950993D+01 -0.2113247091D+01
 -0.9785948060D-01  0.3266942798D+01  0.1511242632D+01
 -0.1582741582D+01  0.3140992578D+01  0.1850799654D+01
 -0.1907294274D+01  0.2100199100D+01  0.1854874872D+01
 -0.1749531577D+01  0.3560624932D+01  0.2847906565D+01
 -0.2219436185D+01  0.3685159235D+01  0.1155082302D+01
  0.7012896992D+00  0.2564312743D+01  0.2612442104D+01
  0.1777087877D+01  0.2659509534D+01  0.2460658270D+01
  0.4480189961D+00  0.3018114077D+01  0.3575104173D+01
  0.4570437301D+00  0.1500908795D+01  0.2663860068D+01
  0.2095291474D+01  0.2352783226D+01 -0.1829465909D+00
  0.2693240506D+01  0.3252315066D+01 -0.2440577903D+00
  0.2686796325D+01  0.1144894171D+01 -0.1516295400D+00
  0.3771974646D+01  0.1049280345D+01 -0.1952422895D+00
  0.3048554673D+00  0.4737535867D+01  0.1464616957D+01
 -0.3191268933D+00  0.5311540667D+01  0.7788540277D+00
  0.1765888471D+00  0.5173027999D+01  0.2460774181D+01
  0.1350573975D+01  0.4872615022D+01  0.1180581401D+01
  0.2500592800D+00 -0.2329639303D+01  0.4907301415D-01
 -0.2744018201D+00 -0.3190003277D+01  0.1637534651D+01
  0.1129017577D-01 -0.2175488741D+01  0.2748526322D+01
 -0.6087360454D+00 -0.1284380402D+01  0.2640156516D+01
 -0.2105098759D+00 -0.2636109995D+01  0.3716377994D+01
  0.1059440117D+01 -0.1867797799D+01  0.2753154588D+01
 -0.1769661189D+01 -0.3497078737D+01  0.1626054049D+01
 -0.2358847732D+01 -0.2626239835D+01  0.1332260356D+01
 -0.2011143108D+01 -0.4326178672D+01  0.9596994473D+00
 -0.2077689618D+01 -0.3790137292D+01  0.2634557959D+01
  0.5247041759D+00 -0.4458701327D+01  0.1927513967D+01
  0.1938412057D+00 -0.4870834185D+01  0.2886078962D+01
  0.3834381534D+00 -0.5231524096D+01  0.1173173685D+01
  0.1592283868D+01 -0.4249867721D+01  0.2011963424D+01
 -0.2765926942D+00 -0.3262229393D+01 -0.1499271297D+01
 -0.1776542348D+01 -0.3098786008D+01 -0.1743141211D+01
 -0.2074474238D+01 -0.2050175321D+01 -0.1727260114D+01
 -0.2017320931D+01 -0.3513297153D+01 -0.2727184887D+01
 -0.2380829079D+01 -0.3627369753D+01 -0.1007643849D+01
  0.4677756116D+00 -0.2578966956D+01 -0.2649940295D+01
  0.1548355824D+01 -0.2701258532D+01 -0.2567287568D+01
  0.1420623995D+00 -0.3025472178D+01 -0.3594049673D+01
  0.2475039789D+00 -0.1509725123D+01 -0.2686441267D+01
  0.2042791209D+01 -0.2404947226D+01  0.5037313597D-01
  0.2620584823D+01 -0.3319300484D+01  0.7381252434D-01
  0.2661307788D+01 -0.1212309507D+01 -0.1969052934D-01
  0.3749116279D+01 -0.1144088454D+01 -0.4568629449D-01
  0.9125491554D-01 -0.4742501738D+01 -0.1477376307D+01
 -0.5017325718D+00 -0.5301233676D+01 -0.7526037538D+00
 -0.1114375354D+00 -0.5173822454D+01 -0.2462930661D+01
  0.1149297870D+01 -0.4904010707D+01 -0.1260792515D+01

 Atom   1 has   13164 grid points ( 0)
 Atom   2 has    9840 grid points ( 1)
 Atom   3 has   10488 grid points ( 2)
 Atom   4 has    9764 grid points ( 3)
 Atom   5 has    9560 grid points ( 4)
 Atom   6 has    9860 grid points ( 5)
 Atom   7 has    8624 grid points ( 6)
 Atom   8 has    8684 grid points ( 7)
 Atom   9 has    8684 grid points ( 8)
 Atom  10 has    9848 grid points ( 9)
 Atom  11 has    8636 grid points (10)
 Atom  12 has    8684 grid points (11)
 Atom  13 has    8672 grid points (12)
 Atom  14 has    9932 grid points (13)
 Atom  15 has    8708 grid points (14)
 Atom  16 has    8612 grid points (15)
 Atom  17 has    8636 grid points (16)
 Atom  18 has    9560 grid points (17)
 Atom  19 has    9980 grid points (18)
 Atom  20 has    8536 grid points (19)
 Atom  21 has    8672 grid points (20)
 Atom  22 has    8208 grid points (21)
 Atom  23 has    9836 grid points (22)
 Atom  24 has    8420 grid points (23)
 Atom  25 has    8684 grid points (24)
 Atom  26 has    8608 grid points (25)
 Atom  27 has    9860 grid points (26)
 Atom  28 has    8732 grid points (27)
 Atom  29 has    9980 grid points (28)
 Atom  30 has    8532 grid points (29)
 Atom  31 has   10040 grid points (30)
 Atom  32 has    8244 grid points (31)
 Atom  33 has    8696 grid points (32)
 Atom  34 has    8624 grid points (33)
 Atom  35 has   10488 grid points (34)
 Atom  36 has    9560 grid points (35)
 Atom  37 has    9860 grid points (36)
 Atom  38 has    8636 grid points (37)
 Atom  39 has    8684 grid points (38)
 Atom  40 has    8528 grid points (39)
 Atom  41 has   10004 grid points (40)
 Atom  42 has    8636 grid points (41)
 Atom  43 has    8684 grid points (42)
 Atom  44 has    8672 grid points (43)
 Atom  45 has    9896 grid points (44)
 Atom  46 has    8696 grid points (45)
 Atom  47 has    8612 grid points (46)
 Atom  48 has    8480 grid points (47)
 Atom  49 has    9596 grid points (48)
 Atom  50 has    9944 grid points (49)
 Atom  51 has    8536 grid points (50)
 Atom  52 has    8660 grid points (51)
 Atom  53 has    8208 grid points (52)
 Atom  54 has    9836 grid points (53)
 Atom  55 has    8412 grid points (54)
 Atom  56 has    8696 grid points (55)
 Atom  57 has    8608 grid points (56)
 Atom  58 has    9860 grid points (57)
 Atom  59 has    8732 grid points (58)
 Atom  60 has    9980 grid points (59)
 Atom  61 has    8532 grid points (60)
 Atom  62 has   10076 grid points (61)
 Atom  63 has    8256 grid points (62)
 Atom  64 has    8684 grid points (63)
 Atom  65 has    8628 grid points (64)
 Total         594288 grid points (generated in    1.0 seconds)
 


##############################################################################
                    Atomic, molecular, and basis sets info
##############################################################################


Atomic and Nuclear Constants
----------------------------
::

 The data used in this calculation (unless changed from input) are from
 the CODATA recommended values of the fundamental physical constants 2010
 (online at http://physics.nist.gov/constants) and from the 2006 compilation
 of the Particle Data Group (online at http://pdg.lbl.gov).
 All values are in the SI-based atomic units unless stated otherwise.

 Inverse fine-structure constant =   137.035999074000
 Bohr radius [A]                 =     0.529177210920
 Hartree energy [eV]             =    27.211385050000
 Electric dipole moment [Debye]  =     2.541746363608

 atom    label     Z    isotop    atomic mass       spin         g-value 
 ----------------------------------------------------------------------- 
  Rh       1      45     103      102.905504      0.500000     -1.768000
  Cl       2      17      35       34.968853      1.500000      0.547916
  P        3      15      31       30.973762      0.500000      2.263200
  N        4       7      14       14.003074      1.000000      0.403761
  C        5       6      12       12.000000      0.000000      0.000000
  C        6       6      12       12.000000      0.000000      0.000000
  H        7       1       1        1.007825      0.500000      5.585695
  H        8       1       1        1.007825      0.500000      5.585695
  H        9       1       1        1.007825      0.500000      5.585695
  C       10       6      12       12.000000      0.000000      0.000000
  H       11       1       1        1.007825      0.500000      5.585695
  H       12       1       1        1.007825      0.500000      5.585695
  H       13       1       1        1.007825      0.500000      5.585695
  C       14       6      12       12.000000      0.000000      0.000000
  H       15       1       1        1.007825      0.500000      5.585695
  H       16       1       1        1.007825      0.500000      5.585695
  H       17       1       1        1.007825      0.500000      5.585695
  C       18       6      12       12.000000      0.000000      0.000000
  C       19       6      12       12.000000      0.000000      0.000000
  H       20       1       1        1.007825      0.500000      5.585695
  H       21       1       1        1.007825      0.500000      5.585695
  H       22       1       1        1.007825      0.500000      5.585695
  C       23       6      12       12.000000      0.000000      0.000000
  H       24       1       1        1.007825      0.500000      5.585695
  H       25       1       1        1.007825      0.500000      5.585695
  H       26       1       1        1.007825      0.500000      5.585695
  C       27       6      12       12.000000      0.000000      0.000000
  H       28       1       1        1.007825      0.500000      5.585695
  C       29       6      12       12.000000      0.000000      0.000000
  H       30       1       1        1.007825      0.500000      5.585695
  C       31       6      12       12.000000      0.000000      0.000000
  H       32       1       1        1.007825      0.500000      5.585695
  H       33       1       1        1.007825      0.500000      5.585695
  H       34       1       1        1.007825      0.500000      5.585695
  P       35      15      31       30.973762      0.500000      2.263200
  C       36       6      12       12.000000      0.000000      0.000000
  C       37       6      12       12.000000      0.000000      0.000000
  H       38       1       1        1.007825      0.500000      5.585695
  H       39       1       1        1.007825      0.500000      5.585695
  H       40       1       1        1.007825      0.500000      5.585695
  C       41       6      12       12.000000      0.000000      0.000000
  H       42       1       1        1.007825      0.500000      5.585695
  H       43       1       1        1.007825      0.500000      5.585695
  H       44       1       1        1.007825      0.500000      5.585695
  C       45       6      12       12.000000      0.000000      0.000000
  H       46       1       1        1.007825      0.500000      5.585695
  H       47       1       1        1.007825      0.500000      5.585695
  H       48       1       1        1.007825      0.500000      5.585695
  C       49       6      12       12.000000      0.000000      0.000000
  C       50       6      12       12.000000      0.000000      0.000000
  H       51       1       1        1.007825      0.500000      5.585695
  H       52       1       1        1.007825      0.500000      5.585695
  H       53       1       1        1.007825      0.500000      5.585695
  C       54       6      12       12.000000      0.000000      0.000000
  H       55       1       1        1.007825      0.500000      5.585695
  H       56       1       1        1.007825      0.500000      5.585695
  H       57       1       1        1.007825      0.500000      5.585695
  C       58       6      12       12.000000      0.000000      0.000000
  H       59       1       1        1.007825      0.500000      5.585695
  C       60       6      12       12.000000      0.000000      0.000000
  H       61       1       1        1.007825      0.500000      5.585695
  C       62       6      12       12.000000      0.000000      0.000000
  H       63       1       1        1.007825      0.500000      5.585695
  H       64       1       1        1.007825      0.500000      5.585695
  H       65       1       1        1.007825      0.500000      5.585695


Molecular geometry [A]
----------------------
::

 atom    label                 cartesian coordinates            
 -------------------------------------------------------------- 
  Rh       1         0.000000         0.000000         0.000000
  Cl       2        -0.028916        -2.309747         0.001043
  P        3         0.060389         0.277994         2.326202
  N        4         0.024338         1.977117        -0.000875
  C        5         1.624151        -0.305082         3.194058
  C        6         2.746581        -0.082215         2.176392
  H        7         2.610708        -0.708427         1.293414
  H        8         3.703707        -0.340665         2.640305
  H        9         2.797632         0.960586         1.855032
  C       10         1.546433        -1.794218         3.520646
  H       11         1.226680        -2.381136         2.657455
  H       12         0.870149        -1.995057         4.352543
  H       13         2.540332        -2.142797         3.818143
  C       14         1.949446         0.496904         4.452331
  H       15         2.892458         0.129288         4.869176
  H       16         1.189692         0.399336         5.226602
  H       17         2.081115         1.556869         4.229600
  C       18        -1.509670        -0.167323         3.264850
  C       19        -1.819867        -1.656968         3.120722
  H       20        -1.817337        -1.968864         2.076061
  H       21        -2.813576        -1.848464         3.537860
  H       22        -1.111843        -2.286395         3.657419
  C       23        -2.626268         0.618450         2.571497
  H       24        -2.495738         1.695794         2.679822
  H       25        -3.583841         0.340760         3.021766
  H       26        -2.672650         0.386181         1.505182
  C       27         0.141142         2.069739         2.378143
  H       28         0.190276         2.657799         3.284899
  C       29         0.098412         2.675149         1.177515
  H       30         0.120645         3.762058         1.095110
  C       31        -1.471284         0.218329         4.740247
  H       32        -0.773469        -0.398948         5.306930
  H       33        -2.464806         0.065172         5.173712
  H       34        -1.207943         1.267723         4.888144
  P       35        -0.053529         0.277340        -2.326451
  C       36        -1.631173        -0.267828        -3.193819
  C       37        -2.747782        -0.016438        -2.176396
  H       38        -2.627389        -0.644993        -1.292838
  H       39        -3.710982        -0.251654        -2.640102
  H       40        -2.773131         1.027600        -1.855997
  C       41        -1.590160        -1.758728        -3.519031
  H       42        -1.284983        -2.352551        -2.655285
  H       43        -0.919010        -1.976936        -4.350711
  H       44        -2.592338        -2.082987        -3.816252
  C       45        -1.936595         0.540769        -4.452843
  H       46        -2.888370         0.196113        -4.869385
  H       47        -1.179463         0.423800        -5.226994
  H       48        -2.042113         1.603860        -4.231093
  C       49         1.505081        -0.207322        -3.264691
  C       50         1.778437        -1.704050        -3.119374
  H       51         1.768223        -2.014960        -2.074467
  H       52         2.767118        -1.920333        -3.536348
  H       53         1.055099        -2.316245        -3.655582
  C       54         2.640718         0.551219        -2.571932
  H       55         2.536806         1.631367        -2.681124
  H       56         3.591153         0.249626        -3.021947
  H       57         2.681341         0.318730        -1.505429
  C       58        -0.090151         2.070481        -2.379976
  H       59        -0.124793         2.658771        -3.287253
  C       60        -0.032530         2.675717        -1.179882
  H       61        -0.027995         3.762917        -1.098440
  C       62         1.476234         0.177987        -4.740395
  H       63         0.763402        -0.422334        -5.306607
  H       64         2.465678         0.000014        -5.173714
  H       65         1.238869         1.233441        -4.889134


Interatomic distances [A]
-------------------------
::

 ---          Rh (   1)          Cl (   2)          P  (   3)          N  (   4)          C  (   5)
 Rh (   1)    0.000000
 Cl (   2)    2.309928          0.000000
 P  (   3)    2.343532          3.480049          0.000000
 N  (   4)    1.977267          4.287195          2.881598          0.000000
 C  (   5)    3.596241          4.116632          1.881091          4.239744          0.000000
 ---          C  (   6)          H  (   7)          H  (   8)          H  (   9)          C  (  10)
 Rh (   1)    3.505303          2.998430          4.561218          3.491506          4.243303
 Cl (   2)    4.171022          3.346948          4.977496          4.703374          3.890386
 P  (   3)    2.714373          2.922979          3.708796          2.860145          2.815863
 N  (   4)    4.048697          3.946725          5.087799          3.488393          5.379670
 C  (   5)    1.531392          2.179089          2.152315          2.184482          1.526508
 ---          H  (  11)          H  (  12)          H  (  13)          C  (  14)          H  (  15)
 Rh (   1)    3.773145          4.866420          5.061925          4.885745          5.664972
 Cl (   2)    2.939072          4.454537          4.604255          5.621848          6.179161
 P  (   3)    2.922488          3.150957          3.773093          2.852522          3.809127
 N  (   4)    5.244684          5.953638          6.155389          5.072289          5.946258
 C  (   5)    2.180809          2.183259          2.146175          1.527170          2.145530
 ---          H  (  16)          H  (  17)          C  (  18)          C  (  19)          H  (  20)
 Rh (   1)    5.375147          4.964312          3.600881          3.974464          3.389568
 Cl (   2)    6.010874          6.106033          4.175530          3.655957          2.760498
 P  (   3)    3.114863          3.056432          1.882672          2.812597          2.938843
 N  (   4)    5.583364          4.722696          4.197233          5.133423          4.824541
 C  (   5)    2.194583          2.178996          3.137646          3.700572          3.982704
 ---          H  (  21)          H  (  22)          C  (  23)          H  (  24)          H  (  25)
 Rh (   1)    4.883593          4.454269          3.727246          4.035576          4.700117
 Cl (   2)    4.525062          3.813445          4.682714          5.413449          5.365393
 P  (   3)    3.774866          3.118070          2.719229          2.944315          3.710547
 N  (   4)    5.933925          5.731628          3.935579          3.689995          4.983270
 C  (   5)    4.711014          3.409687          4.393923          4.608842          5.250712
 ---          H  (  26)          C  (  27)          H  (  28)          C  (  29)          H  (  30)
 Rh (   1)    3.091564          3.155837          4.229735          2.924491          3.920064
 Cl (   2)    4.064455          4.985922          5.958881          5.123425          6.171399
 P  (   3)    2.855745          1.794316          2.568938          2.658436          3.695662
 N  (   4)    3.474627          2.383684          3.359639          1.371619          2.096777
 C  (   5)    4.668259          2.916300          3.292858          3.908465          4.817441
 ---          C  (  31)          H  (  32)          H  (  33)          H  (  34)          P  (  35)
 Rh (   1)    4.968127          5.377817          5.731214          5.192321          2.343535
 Cl (   2)    5.561623          5.688405          6.191147          6.170264          3.480065
 P  (   3)    2.859580          3.168329          3.811852          3.025190          4.654047
 N  (   4)    5.273373          5.869836          6.052084          5.091587          2.881598
 C  (   5)    3.499482          3.197127          4.558035          3.655735          5.799125
 ---          C  (  36)          C  (  37)          H  (  38)          H  (  39)          H  (  40)
 Rh (   1)    3.596239          3.505321          2.998436          4.561234          3.491553
 Cl (   2)    4.116285          4.170460          3.346281          4.976847          4.702893
 P  (   3)    5.799132          5.314688          4.601468          6.258430          5.107008
 N  (   4)    4.239739          4.048679          3.946680          5.087785          3.488394
 C  (   5)    7.169623          6.931009          6.190587          7.905942          6.827531
 ---          C  (  41)          H  (  42)          H  (  43)          H  (  44)          C  (  45)
 Rh (   1)    4.243267          3.773091          4.866368          5.061900          4.885759
 Cl (   2)    3.889990          2.938642          4.454301          4.603726          5.621546
 P  (   3)    6.406192          5.791805          7.115132          7.095134          7.071948
 N  (   4)    5.379643          5.244639          5.953614          6.155367          5.072314
 C  (   5)    7.583564          6.846167          8.135496          8.371629          8.477586
 ---          H  (  46)          H  (  47)          H  (  48)          C  (  49)          C  (  50)
 Rh (   1)    5.664985          5.375147          4.964347          3.600897          3.974559
 Cl (   2)    6.178744          6.010691          6.105756          4.175926          3.656555
 P  (   3)    7.776783          7.655669          7.012600          5.794890          6.044376
 N  (   4)    5.946279          5.583391          4.722741          4.197245          5.133507
 C  (   5)    9.253818          8.905371          8.498142          6.460586          6.468411
 ---          H  (  51)          H  (  52)          H  (  53)          C  (  54)          H  (  55)
 Rh (   1)    3.389703          4.883685          4.454380          3.727206          4.035489
 Cl (   2)    2.761223          4.525769          3.813927          4.683190          5.413809
 P  (   3)    5.247878          6.821181          6.595549          5.542965          5.747832
 N  (   4)    4.824686          5.934014          5.731693          3.935602          3.689956
 C  (   5)    5.540920          7.015253          7.161436          5.917204          6.253042
 ---          H  (  56)          H  (  57)          C  (  58)          H  (  59)          C  (  60)
 Rh (   1)    4.700091          3.091520          3.155837          4.229736          2.924490
 Cl (   2)    5.365982          4.064953          4.985920          5.958880          5.123422
 P  (   3)    6.408572          4.642461          5.038232          6.100268          4.248569
 N  (   4)    4.983299          3.474708          2.383683          3.359639          1.371617
 C  (   5)    6.543357          4.857157          6.296982          7.338298          5.546270
 ---          H  (  61)          C  (  62)          H  (  63)          H  (  64)          H  (  65)
 Rh (   1)    3.920064          4.968128          5.377846          5.731220          5.192283
 Cl (   2)    6.171395          5.561972          5.688694          6.191616          6.170518
 P  (   3)    4.886786          7.207733          7.697042          7.881080          7.373111
 N  (   4)    2.096776          5.273322          5.869785          6.052053          5.091485
 C  (   5)    6.140337          7.950521          8.544937          8.415513          8.237323

 ---          C  (   6)          H  (   7)          H  (   8)          H  (   9)          C  (  10)
 C  (   6)    0.000000
 H  (   7)    1.090987          0.000000
 H  (   8)    1.094578          1.773136          0.000000
 H  (   9)    1.092388          1.770864          1.769429          0.000000
 C  (  10)    2.485624          2.696699          2.746206          3.453797          0.000000
 ---          H  (  11)          H  (  12)          H  (  13)          C  (  14)          H  (  15)
 C  (   6)    2.797599          3.451897          2.642704          2.480061          2.705014
 H  (   7)    2.564000          3.747430          2.904587          3.445119          3.683371
 H  (   8)    3.209280          3.701057          2.447126          2.657516          2.418025
 H  (   9)    3.778740          4.323029          3.681167          2.771350          3.128116
 C  (  10)    1.091702          1.090756          1.094462          2.505932          2.707433
 ---          H  (  16)          H  (  17)          C  (  18)          C  (  19)          H  (  20)
 C  (   6)    3.458262          2.710185          4.394048          4.921794          4.939520
 H  (   7)    4.326245          3.746094          4.599660          4.885568          4.669991
 H  (   8)    3.681957          2.959611          5.253513          5.698537          5.783712
 H  (   9)    3.777295          2.550985          4.670398          5.456634          5.470692
 C  (  10)    2.801648          3.466740          3.471597          3.392750          3.665007
 ---          H  (  21)          H  (  22)          C  (  23)          H  (  24)          H  (  25)
 C  (   6)    5.990708          4.683939          5.432729          5.558477          6.400610
 H  (   7)    5.979973          4.683576          5.551578          5.811901          6.516167
 H  (   8)    6.749373          5.292439          6.402595          6.525477          7.329271
 H  (   9)    6.496794          5.392168          5.481703          5.407456          6.516798
 C  (  10)    4.360380          2.706913          4.912564          5.406137          5.579133
 ---          H  (  26)          C  (  27)          H  (  28)          C  (  29)          H  (  30)
 C  (   6)    5.480692          3.385251          3.907833          3.951406          4.779450
 H  (   7)    5.399711          3.872157          4.599563          4.215881          5.121033
 H  (   8)    6.517265          4.309367          4.663742          4.922707          5.662005
 H  (   9)    5.511472          2.925885          3.423939          3.268722          3.948669
 C  (  10)    5.159157          4.267355          4.659956          5.249978          6.228025
 ---          C  (  31)          H  (  32)          H  (  33)          H  (  34)          P  (  35)
 C  (   6)    4.945105          4.721371          6.013668          4.981385          5.314649
 H  (   7)    5.422379          5.258968          6.435527          5.604404          4.601447
 H  (   8)    5.612732          5.211467          6.680824          5.635956          6.258388
 H  (   9)    5.205675          5.149436          6.285591          5.033759          5.106931
 C  (  10)    3.826799          3.243383          4.720169          4.339599          6.406229
 ---          C  (  36)          C  (  37)          H  (  38)          H  (  39)          H  (  40)
 C  (   6)    6.930970          7.009930          6.421202          8.057757          6.925249
 H  (   7)    6.190553          6.421203          5.842121          7.459555          6.474434
 H  (   8)    7.905900          8.057757          7.459558          9.103199          8.002394
 H  (   9)    6.827460          6.925215          6.474397          8.002363          6.693999
 C  (  10)    7.583606          7.352351          6.473881          8.244679          7.451817
 ---          C  (  41)          H  (  42)          H  (  43)          H  (  44)          C  (  45)
 C  (   6)    7.352269          6.689771          7.722020          8.271573          8.140455
 H  (   7)    6.473797          5.785480          6.776738          7.420902          7.433567
 H  (   8)    8.244595          7.548376          8.539391          9.184933          9.105091
 H  (   9)    7.451707          6.927307          7.807286          8.395152          7.898002
 C  (  10)    7.706914          6.816948          8.250458          8.428694          9.008894
 ---          H  (  46)          H  (  47)          H  (  48)          C  (  49)          C  (  50)
 C  (   6)    9.026246          8.395237          8.174980          5.582326          5.622525
 H  (   7)    8.308919          7.626471          7.583903          4.716973          4.599635
 H  (   8)   10.006950          9.291079          9.165792          6.302437          6.224097
 H  (   9)    8.839277          8.140056          7.802426          5.407981          5.734436
 C  (  10)    9.696469          9.427159          9.193153          6.968554          6.644684
 ---          H  (  51)          H  (  52)          H  (  53)          C  (  54)          H  (  55)
 C  (   6)    4.771005          6.001208          6.470234          4.791558          5.155175
 H  (   7)    3.709371          4.981946          5.431166          4.065527          4.612705
 H  (   8)    5.364554          6.443880          7.110291          5.393776          5.793805
 H  (   9)    5.035327          6.112905          6.643863          4.448619          4.592895
 C  (  10)    5.603856          7.162900          7.211946          6.619520          7.153840
 ---          H  (  56)          H  (  57)          C  (  58)          H  (  59)          C  (  60)
 C  (   6)    5.276945          3.704162          5.782875          6.753459          5.156959
 H  (   7)    4.527856          2.982208          5.339547          6.309001          4.955434
 H  (   8)    5.694050          4.320549          6.738709          7.667462          6.136111
 H  (   9)    4.992000          3.423186          5.244659          6.153657          4.490233
 C  (  10)    7.152881          5.569021          7.240970          8.304794          6.675957
 ---          H  (  61)          C  (  62)          H  (  63)          H  (  64)          H  (  65)
 C  (   6)    5.762624          7.037288          7.748803          7.355931          7.343419
 H  (   7)    5.716348          6.203194          6.859640          6.507432          6.623948
 H  (   8)    6.689036          7.726925          8.473811          7.918818          8.077480
 H  (   9)    4.955827          6.771869          7.572294          7.101842          6.927335
 C  (  10)    7.395710          8.493487          8.967474          8.925031          8.943473

 ---          H  (  11)          H  (  12)          H  (  13)          C  (  14)          H  (  15)
 H  (  11)    0.000000
 H  (  12)    1.774682          0.000000
 H  (  13)    1.769091          1.759807          0.000000
 C  (  14)    3.468009          2.717482          2.778374          0.000000
 H  (  15)    3.737480          2.978168          2.528049          1.094611          0.000000
 ---          H  (  16)          H  (  17)          C  (  18)          C  (  19)          H  (  20)
 H  (  11)    3.785883          4.325457          3.571765          3.165515          3.126344
 H  (  12)    2.568892          3.754695          3.191743          2.977897          3.522164
 H  (  13)    3.204750          3.750694          4.539950          4.442270          4.696209
 C  (  14)    1.089147          1.091087          3.717095          4.540932          5.090710
 H  (  15)    1.760708          1.762193          4.694739          5.334211          5.863949
 ---          H  (  21)          H  (  22)          C  (  23)          H  (  24)          H  (  25)
 H  (  11)    4.169235          2.545112          4.883658          5.520711          5.539183
 H  (  12)    3.775583          2.120464          4.714602          5.267786          5.202407
 H  (  13)    5.369313          3.658529          5.989354          6.433705          6.656408
 C  (  14)    5.387336          4.213090          4.948684          4.933436          5.717356
 H  (  15)    6.184071          4.830974          5.997912          6.023277          6.737959
 ---          H  (  26)          C  (  27)          H  (  28)          C  (  29)          H  (  30)
 H  (  11)    4.918389          4.589847          5.182537          5.387878          6.434522
 H  (  12)    5.131197          4.577365          4.821946          5.699755          6.657101
 H  (  13)    6.238646          5.057190          5.371483          6.012362          6.938091
 C  (  14)    5.482857          3.169547          3.021100          4.346895          5.027592
 H  (  15)    6.507909          4.188118          4.025555          5.283603          5.926512
 ---          C  (  31)          H  (  32)          H  (  33)          H  (  34)          P  (  35)
 H  (  11)    4.286520          3.866443          5.093431          4.921131          5.791869
 H  (  12)    3.245258          2.481914          4.005095          3.905262          7.115190
 H  (  13)    4.745340          4.029736          5.635965          5.179393          7.095154
 C  (  14)    3.444110          2.991180          4.493596          3.279207          7.071916
 H  (  15)    4.366554          3.729569          5.366296          4.255547          7.776748
 ---          C  (  36)          C  (  37)          H  (  38)          H  (  39)          H  (  40)
 H  (  11)    6.846225          6.689863          5.785573          7.548464          6.927425
 H  (  12)    8.135571          7.722137          6.776856          8.539514          7.807427
 H  (  13)    8.371653          8.271641          7.420976          9.185003          8.395247
 C  (  14)    8.477574          8.140485          7.433594          9.105130          7.898061
 H  (  15)    9.253801          9.026274          8.308949         10.006987          8.839333
 ---          C  (  41)          H  (  42)          H  (  43)          H  (  44)          C  (  45)
 H  (  11)    6.816961          5.876604          7.340419          7.522146          8.312652
 H  (  12)    8.250494          7.340439          8.885271          8.872754          9.583478
 H  (  13)    8.428677          7.522121          8.872696          9.199558          9.780266
 C  (  14)    9.008846          8.312589          9.583396          9.780241          9.716242
 H  (  15)    9.696416          8.957011         10.196557         10.507797         10.506622
 ---          H  (  46)          H  (  47)          H  (  48)          C  (  49)          C  (  50)
 H  (  11)    8.957074          8.707567          8.603330          6.314649          5.842485
 H  (  12)   10.196649         10.090555          9.752553          7.849929          7.532544
 H  (  13)   10.507828         10.111320          9.991318          7.415143          6.993005
 C  (  14)   10.506633         10.172745          9.620798          7.761818          7.886961
 H  (  15)   11.325282         10.890359         10.456541          8.258203          8.271584
 ---          H  (  51)          H  (  52)          H  (  53)          C  (  54)          H  (  55)
 H  (  11)    4.776865          6.399100          6.315702          6.159927          6.805662
 H  (  12)    6.489483          8.114104          8.016697          7.587278          8.087099
 H  (  13)    5.944354          7.361349          7.621848          6.935478          7.515637
 C  (  14)    6.995813          8.386335          8.628552          7.058405          7.246943
 H  (  15)    7.353631          8.652716          9.056932          7.457311          7.706475
 ---          H  (  56)          H  (  57)          C  (  58)          H  (  59)          C  (  60)
 H  (  11)    6.690833          5.170582          6.850303          7.909911          6.471671
 H  (  12)    8.174691          6.553614          7.923231          9.000806          7.296484
 H  (  13)    7.322209          5.866806          7.942785          8.980234          7.403915
 C  (  14)    7.656447          6.005191          7.301816          8.299235          6.355885
 H  (  15)    7.922908          6.380913          8.075543          9.057010          7.185469
 ---          H  (  61)          C  (  62)          H  (  63)          H  (  64)          H  (  65)
 H  (  11)    7.309606          7.831958          8.214488          8.278418          8.367576
 H  (  12)    7.979608          9.368617          9.786932          9.862839          9.796313
 H  (  13)    8.102256          8.931233          9.454022          9.243955          9.429181
 C  (  14)    6.737074          9.210421          9.873630          9.652675          9.397360
 H  (  15)    7.572631          9.713491         10.410750         10.052785          9.958821

 ---          H  (  16)          H  (  17)          C  (  18)          C  (  19)          H  (  20)
 H  (  16)    0.000000
 H  (  17)    1.768765          0.000000
 C  (  18)    3.384690          4.098453          0.000000
 C  (  19)    4.209580          5.174555          1.528410          0.000000
 H  (  20)    4.957469          5.680357          2.180236          1.090230          0.000000
 ---          H  (  21)          H  (  22)          C  (  23)          H  (  24)          H  (  25)
 H  (  16)    4.891892          3.869438          4.653939          4.663613          5.258455
 H  (  17)    6.002732          5.029220          5.078326          4.834118          5.918573
 C  (  18)    2.144980          2.191539          1.531329          2.187645          2.149284
 C  (  19)    1.094592          1.088816          2.475774          3.448508          2.666892
 H  (  20)    1.773089          1.760466          2.755725          3.775510          3.057656
 ---          H  (  26)          C  (  27)          H  (  28)          C  (  29)          H  (  30)
 H  (  16)    5.363471          3.464595          3.141608          4.771302          5.433230
 H  (  17)    5.602789          2.730279          2.383229          3.807477          4.304803
 C  (  18)    2.180670          2.918197          3.297201          3.875892          4.775535
 C  (  19)    2.740742          4.276134          4.762861          5.120848          6.102011
 H  (  20)    2.569767          4.498578          5.186310          5.103365          6.128744
 ---          C  (  31)          H  (  32)          H  (  33)          H  (  34)          P  (  35)
 H  (  16)    2.711106          2.120781          3.670125          2.572412          7.655657
 H  (  17)    3.830403          3.624156          4.876669          3.366777          7.012539
 C  (  18)    1.525450          2.183056          2.147113          2.187574          5.794887
 C  (  19)    2.502221          2.730763          2.756171          3.471606          6.044269
 H  (  20)    3.464311          3.740697          3.761909          4.330666          5.247720
 ---          C  (  36)          C  (  37)          H  (  38)          H  (  39)          H  (  40)
 H  (  16)    8.905385          8.395293          7.626521          9.291148          8.140141
 H  (  17)    8.498103          8.174982          7.583899          9.165803          7.802456
 C  (  18)    6.460594          5.582369          4.716989          6.302487          5.408073
 C  (  19)    6.468288          5.622439          4.599532          6.224011          5.734401
 H  (  20)    5.540741          4.770858          3.709218          5.364410          5.035218
 ---          C  (  41)          H  (  42)          H  (  43)          H  (  44)          C  (  45)
 H  (  16)    9.427137          8.707528         10.090501         10.111325         10.172774
 H  (  17)    9.193080          8.603245          9.752449          9.991269          9.620773
 C  (  18)    6.968507          6.314563          7.849863          7.415116          7.761858
 C  (  19)    6.644505          5.842276          7.532346          6.992840          7.886860
 H  (  20)    5.603644          4.776636          6.489257          5.944157          6.995646
 ---          H  (  46)          H  (  47)          H  (  48)          C  (  49)          C  (  50)
 H  (  16)   10.890401         10.718730         10.066948          8.518777          8.627060
 H  (  17)   10.456527         10.066895          9.412042          7.720659          8.045659
 C  (  18)    8.258249          8.518796          7.720735          7.192025          7.343806
 C  (  19)    8.271482          8.626939          8.045594          7.343722          7.203389
 H  (  20)    7.353466          7.711442          7.252246          6.531855          6.323944
 ---          H  (  51)          H  (  52)          H  (  53)          C  (  54)          H  (  55)
 H  (  16)    7.711623          9.201002          9.289009          7.933831          8.115710
 H  (  17)    7.252388          8.536479          8.844762          6.898212          6.926132
 C  (  18)    6.531971          8.223154          7.686890          7.197920          7.413762
 C  (  19)    6.323965          8.088657          7.390424          7.561694          7.965875
 H  (  20)    5.485002          7.246980          6.420537          6.915845          7.385867
 ---          H  (  56)          H  (  57)          C  (  58)          H  (  59)          C  (  60)
 H  (  16)    8.592321          6.895778          7.892449          8.906102          6.907878
 H  (  17)    7.521571          5.897781          6.976008          7.910961          5.914542
 C  (  18)    8.106544          6.368389          6.235933          7.268751          5.479093
 C  (  19)    8.405154          6.750224          6.866110          7.909553          6.360969
 H  (  20)    7.756491          6.188559          6.257455          7.283189          5.946329
 ---          H  (  61)          C  (  62)          H  (  63)          H  (  64)          H  (  65)
 H  (  16)    7.266539          9.973572         10.573805         10.485903         10.150185
 H  (  17)    6.140277          9.095494          9.828166          9.539078          9.163258
 C  (  18)    6.056438          8.550954          8.871401          9.329564          8.718031
 C  (  19)    7.098400          8.719432          8.900420          9.482044          9.048101
 H  (  20)    6.792092          7.868968          7.972186          8.647539          8.252823

 ---          H  (  21)          H  (  22)          C  (  23)          H  (  24)          H  (  25)
 H  (  21)    0.000000
 H  (  22)    1.761242          0.000000
 C  (  23)    2.656051          3.451208          0.000000
 H  (  24)    3.660466          4.327666          1.090616          0.000000
 H  (  25)    2.377470          3.662891          1.093984          1.771161          0.000000
 ---          H  (  26)          C  (  27)          H  (  28)          C  (  29)          H  (  30)
 H  (  21)    3.024116          5.042580          5.421579          5.874860          6.786357
 H  (  22)    3.769735          4.709822          5.126338          5.677285          6.683430
 C  (  23)    1.092304          3.130844          3.549762          3.687422          4.428038
 H  (  24)    1.768096          2.680295          2.916546          3.153677          3.691371
 H  (  25)    1.769847          4.156816          4.436425          4.733880          5.398194
 ---          C  (  31)          H  (  32)          H  (  33)          H  (  34)          P  (  35)
 H  (  21)    2.742101          3.064758          2.541585          3.756587          6.821074
 H  (  22)    2.752337          2.529395          3.107977          3.762403          6.595412
 C  (  23)    2.489490          3.456958          2.665278          2.792858          5.543035
 H  (  24)    2.734549          3.775692          2.979828          2.591977          5.747971
 H  (  25)    2.725998          3.696936          2.441119          3.160304          6.408631
 ---          C  (  36)          C  (  37)          H  (  38)          H  (  39)          H  (  40)
 H  (  21)    7.015126          6.001114          4.981832          6.443784          6.112861
 H  (  22)    7.161269          6.470116          5.431033          7.110166          6.643809
 C  (  23)    5.917311          4.791695          4.065633          5.393927          4.448784
 H  (  24)    6.253235          5.155397          4.612878          5.794045          4.593156
 H  (  25)    6.543454          5.277071          4.527948          5.694196          4.992151
 ---          C  (  41)          H  (  42)          H  (  43)          H  (  44)          C  (  45)
 H  (  21)    7.162717          6.398886          8.113904          7.361176          8.386231
 H  (  22)    7.211703          6.315424          8.016427          7.621614          8.628408
 C  (  23)    6.619594          6.159963          7.587340          6.935579          7.058543
 H  (  24)    7.153990          6.805762          8.087238          7.515816          7.247181
 H  (  25)    7.152946          6.690858          8.174745          7.322303          7.656579
 ---          H  (  46)          H  (  47)          H  (  48)          C  (  49)          C  (  50)
 H  (  21)    8.652610          9.200879          8.536412          8.223068          8.088647
 H  (  22)    9.056781          9.288839          8.844666          7.686771          7.390383
 C  (  23)    7.457465          7.933952          6.898369          7.197988          7.561841
 H  (  24)    7.706733          8.115928          6.926397          7.413881          7.966065
 H  (  25)    7.923059          8.592437          7.521723          8.106606          8.405288
 ---          H  (  51)          H  (  52)          H  (  53)          C  (  54)          H  (  55)
 H  (  21)    7.246987          9.010756          8.181141          8.534481          8.911317
 H  (  22)    6.420512          8.181114          7.627353          7.806317          8.296905
 C  (  23)    6.916023          8.534624          7.806498          7.362100          7.434606
 H  (  24)    7.386090          8.911498          8.297123          7.434659          7.353257
 H  (  25)    7.756649          9.405109          8.553737          8.371313          8.464688
 ---          H  (  56)          H  (  57)          C  (  58)          H  (  59)          C  (  60)
 H  (  21)    9.404978          7.766956          7.602365          8.609697          7.103486
 H  (  22)    8.553567          6.915918          7.515076          8.582389          7.013341
 C  (  23)    8.371318          6.699393          5.749554          6.689188          5.003266
 H  (  24)    8.464739          6.798145          5.615051          6.492664          4.682409
 H  (  25)    9.381648          7.729714          6.661578          7.559227          5.976427
 ---          H  (  61)          C  (  62)          H  (  63)          H  (  64)          H  (  65)
 H  (  21)    7.793737          9.541409          9.646409         10.352725          9.845541
 H  (  22)    7.770914          9.126588          9.345856          9.798736          9.537225
 C  (  23)    5.486997          8.395731          8.639306          9.289708          8.424875
 H  (  24)    4.963670          8.552188          8.882089          9.442952          8.452819
 H  (  25)    6.428942          9.267254          9.425637         10.192089          9.307940

 ---          H  (  26)          C  (  27)          H  (  28)          C  (  29)          H  (  30)
 H  (  26)    0.000000
 C  (  27)    3.393207          0.000000
 H  (  28)    4.064971          1.081867          0.000000
 C  (  29)    3.609089          1.345308          2.109457          0.000000
 H  (  30)    4.400818          2.123803          2.453449          1.090255          0.000000
 ---          C  (  31)          H  (  32)          H  (  33)          H  (  34)          P  (  35)
 H  (  26)    3.455011          4.321644          3.688409          3.790371          4.642527
 C  (  27)    3.406930          3.938111          4.315607          2.960298          5.038233
 H  (  28)    3.290871          3.789606          4.163987          2.541205          6.100268
 C  (  29)    4.603582          5.221333          5.417717          4.178059          4.248571
 H  (  30)    5.327220          5.987724          6.081654          4.730112          4.886786
 ---          C  (  36)          C  (  37)          H  (  38)          H  (  39)          H  (  40)
 H  (  26)    4.857264          3.704290          2.982329          4.320688          3.423308
 C  (  27)    6.296990          5.782892          5.339535          6.738732          5.244710
 H  (  28)    7.338307          6.753478          6.308989          7.667488          6.153710
 C  (  29)    5.546273          5.156955          4.955399          6.136111          4.490253
 H  (  30)    6.140339          5.762609          5.716300          6.689025          4.955828
 ---          C  (  41)          H  (  42)          H  (  43)          H  (  44)          C  (  45)
 H  (  26)    5.569123          5.170663          6.553706          5.866933          6.005309
 C  (  27)    7.240941          6.850247          7.923192          7.942769          7.301857
 H  (  28)    8.304765          7.909853          9.000768          8.980219          8.299280
 C  (  29)    6.675933          6.471623          7.296460          7.403898          6.355923
 H  (  30)    7.395690          7.309562          7.979593          8.102241          6.737115
 ---          H  (  46)          H  (  47)          H  (  48)          C  (  49)          C  (  50)
 H  (  26)    6.381047          6.895884          5.897895          6.368467          6.750390
 C  (  27)    8.075585          7.892479          6.976077          6.235937          6.866215
 H  (  28)    9.057058          8.906136          7.911036          7.268752          7.909658
 C  (  29)    7.185505          6.907914          5.914605          5.479101          6.361063
 H  (  30)    7.572670          7.266584          6.140340          6.056443          7.098485
 ---          H  (  51)          H  (  52)          H  (  53)          C  (  54)          H  (  55)
 H  (  26)    6.188757          7.767117          6.916119          6.699401          6.798094
 C  (  27)    6.257627          7.602475          7.515185          5.749524          5.614941
 H  (  28)    7.283364          8.609809          8.582500          6.689156          6.492549
 C  (  29)    5.946493          7.103587          7.013422          5.003274          4.682344
 H  (  30)    6.792251          7.793830          7.770975          5.487026          4.963630
 ---          H  (  56)          H  (  57)          C  (  58)          H  (  59)          C  (  60)
 H  (  26)    7.729733          6.142764          4.959901          5.884188          4.407015
 C  (  27)    6.661558          4.959917          4.763737          5.702139          3.613435
 H  (  28)    7.559204          5.884207          5.702139          6.579700          4.470373
 C  (  29)    5.976444          4.407088          3.613436          4.470374          2.361031
 H  (  30)    6.428978          5.017616          3.870671          4.525769          2.525705
 ---          H  (  61)          C  (  62)          H  (  63)          H  (  64)          H  (  65)
 H  (  26)    5.017509          7.500921          7.672067          8.435591          7.543547
 C  (  27)    3.870670          7.485638          8.102655          8.168095          7.397142
 H  (  28)    4.525769          8.497558          9.144926          9.153656          8.363203
 C  (  29)    2.525706          6.569313          7.216679          7.286865          6.339037
 H  (  30)    2.198580          6.981139          7.674911          7.677910          6.592079

 ---          C  (  31)          H  (  32)          H  (  33)          H  (  34)          P  (  35)
 C  (  31)    0.000000
 H  (  32)    1.090462          0.000000
 H  (  33)    1.094731          1.758913          0.000000
 H  (  34)    1.091993          1.772552          1.762777          0.000000
 P  (  35)    7.207755          7.697024          7.881099          7.373189          0.000000
 ---          C  (  36)          C  (  37)          H  (  38)          H  (  39)          H  (  40)
 C  (  31)    7.950554          7.037365          6.203226          7.727010          6.772013
 H  (  32)    8.544916          7.748832          6.859628          8.473842          7.572398
 H  (  33)    8.415546          7.356006          6.507460          7.918903          7.101981
 H  (  34)    8.237425          7.343562          6.624036          8.077636          6.927547
 P  (  35)    1.881089          2.714373          2.922980          3.708797          2.860149
 ---          C  (  41)          H  (  42)          H  (  43)          H  (  44)          C  (  45)
 C  (  31)    8.493442          7.831860          9.368549          8.931209          9.210504
 H  (  32)    8.967362          8.214322          9.786790          9.453926          9.873657
 H  (  33)    8.924987          8.278319          9.862775          9.243933          9.652759
 H  (  34)    8.943494          8.367535          9.796312          9.429227          9.397523
 P  (  35)    2.815858          2.922488          3.150944          3.773089          2.852521
 ---          H  (  46)          H  (  47)          H  (  48)          C  (  49)          C  (  50)
 C  (  31)    9.713581          9.973629          9.095630          8.550963          8.719511
 H  (  32)   10.410778         10.573803          9.828254          8.871370          8.900456
 H  (  33)   10.052878         10.485962          9.539213          9.329571          9.482116
 H  (  34)    9.958994         10.150322          9.163477          8.718083          9.048218
 P  (  35)    3.809125          3.114856          3.056433          1.882673          2.812602
 ---          H  (  51)          H  (  52)          H  (  53)          C  (  54)          H  (  55)
 C  (  31)    7.869073          9.541486          9.126698          8.395674          8.552088
 H  (  32)    7.972247          9.646447          9.345925          8.639210          8.881954
 H  (  33)    8.647635         10.352797          9.798842          9.289651          9.442856
 H  (  34)    8.252971          9.845653          9.537371          8.424862          8.452763
 P  (  35)    2.938863          3.774873          3.118065          2.719235          2.944320
 ---          H  (  56)          H  (  57)          C  (  58)          H  (  59)          C  (  60)
 C  (  31)    9.267195          7.500856          7.485691          8.497620          6.569376
 H  (  32)    9.425538          7.671963          8.102686          9.144966          7.216736
 H  (  33)   10.192031          8.435523          8.168136          9.153707          7.286911
 H  (  34)    9.307920          7.543533          7.397259          8.363333          6.339163
 P  (  35)    3.710551          2.855749          1.794313          2.568936          2.658434
 ---          H  (  61)          C  (  62)          H  (  63)          H  (  64)          H  (  65)
 C  (  31)    6.981221          9.928346         10.312301         10.669300         10.054867
 H  (  32)    7.674999         10.312262         10.724257         10.977028         10.520167
 H  (  33)    7.677972         10.669304         10.977070         11.462249         10.786238
 H  (  34)    6.592227         10.054904         10.520240         10.786267         10.078851
 P  (  35)    3.695661          2.859575          3.168320          3.811853          3.025189

 ---          C  (  36)          C  (  37)          H  (  38)          H  (  39)          H  (  40)
 C  (  36)    0.000000
 C  (  37)    1.531392          0.000000
 H  (  38)    2.179089          1.090986          0.000000
 H  (  39)    2.152317          1.094579          1.773136          0.000000
 H  (  40)    2.184484          1.092389          1.770863          1.769428          0.000000
 ---          C  (  41)          H  (  42)          H  (  43)          H  (  44)          C  (  45)
 C  (  36)    1.526508          2.180811          2.183260          2.146174          1.527172
 C  (  37)    2.485625          2.797595          3.451899          2.642710          2.480063
 H  (  38)    2.696699          2.563995          3.747428          2.904595          3.445121
 H  (  39)    2.746211          3.209279          3.701066          2.447136          2.657520
 H  (  40)    3.453799          3.778739          4.323031          3.681173          2.771355
 ---          H  (  46)          H  (  47)          H  (  48)          C  (  49)          C  (  50)
 C  (  36)    2.145532          2.194582          2.178996          3.137638          3.700502
 C  (  37)    2.705020          3.458263          2.710187          4.394049          4.921778
 H  (  38)    3.683376          4.326245          3.746095          4.599681          4.885605
 H  (  39)    2.418034          3.681961          2.959613          5.253512          5.698498
 H  (  40)    3.128124          3.777297          2.550989          4.670391          5.456629
 ---          H  (  51)          H  (  52)          H  (  53)          C  (  54)          H  (  55)
 C  (  36)    3.982626          4.710951          3.409589          4.393932          4.608888
 C  (  37)    4.939512          5.990693          4.683909          5.432736          5.558496
 H  (  38)    4.670028          5.980011          4.683627          5.551572          5.811890
 H  (  39)    5.783673          6.749335          5.292378          6.402605          6.525512
 H  (  40)    5.470722          6.496787          5.392138          5.481721          5.407476
 ---          H  (  56)          H  (  57)          C  (  58)          H  (  59)          C  (  60)
 C  (  36)    5.250713          4.668243          2.916295          3.292855          3.908460
 C  (  37)    6.400613          5.480685          3.385215          3.907789          3.951371
 H  (  38)    6.516166          5.399683          3.872111          4.599515          4.215823
 H  (  39)    7.329274          6.517255          4.309338          4.663703          4.922677
 H  (  40)    6.516809          5.511502          2.925839          3.423873          3.268687
 ---          H  (  61)          C  (  62)          H  (  63)          H  (  64)          H  (  65)
 C  (  36)    4.817437          3.499518          3.197145          4.558060          3.655823
 C  (  37)    4.779409          4.945119          4.721375          6.013680          4.981419
 H  (  38)    5.120968          5.422423          5.259029          6.435570          5.604446
 H  (  39)    5.661969          5.612756          5.211477          6.680842          5.636016
 H  (  40)    3.948623          5.205641          5.149377          6.285563          5.033730

 ---          C  (  41)          H  (  42)          H  (  43)          H  (  44)          C  (  45)
 C  (  41)    0.000000
 H  (  42)    1.091703          0.000000
 H  (  43)    1.090756          1.774681          0.000000
 H  (  44)    1.094461          1.769092          1.759807          0.000000
 C  (  45)    2.505935          3.468013          2.717489          2.778370          0.000000
 ---          H  (  46)          H  (  47)          H  (  48)          C  (  49)          C  (  50)
 C  (  41)    2.707436          2.801649          3.466741          3.471609          3.392663
 H  (  42)    3.737483          3.785888          4.325460          3.571812          3.165513
 H  (  43)    2.978178          2.568899          3.754700          3.191738          2.977730
 H  (  44)    2.528047          3.204745          3.750691          4.539954          4.442174
 C  (  45)    1.094610          1.089147          1.091086          3.717052          4.540794
 ---          H  (  51)          H  (  52)          H  (  53)          C  (  54)          H  (  55)
 C  (  41)    3.664854          4.360308          2.706819          4.912553          5.406171
 H  (  42)    3.126241          4.169245          2.545171          4.883642          5.520719
 H  (  43)    3.521925          3.775438          2.120246          4.714582          5.267830
 H  (  44)    4.696055          5.369224          3.658418          5.989345          6.433744
 C  (  45)    5.090589          5.387198          4.212883          4.948710          4.933529
 ---          H  (  56)          H  (  57)          C  (  58)          H  (  59)          C  (  60)
 C  (  41)    5.579120          5.159084          4.267355          4.659970          5.249965
 H  (  42)    5.539176          4.918296          4.589840          5.182545          5.387850
 H  (  43)    5.202380          5.131105          4.577378          4.821981          5.699753
 H  (  44)    6.656393          6.238577          5.057185          5.371488          6.012348
 C  (  45)    5.717362          5.482872          3.169567          3.021119          4.346923
 ---          H  (  61)          C  (  62)          H  (  63)          H  (  64)          H  (  65)
 C  (  41)    6.228016          3.826927          3.243552          4.720272          4.339777
 H  (  42)    6.434496          4.286680          3.866669          5.093575          4.921306
 H  (  43)    6.657108          3.245418          2.482143          4.005219          3.905491
 H  (  44)    6.938080          4.745453          4.029878          5.636056          5.179567
 C  (  45)    5.027625          3.444082          2.991064          4.493560          3.279286

 ---          H  (  46)          H  (  47)          H  (  48)          C  (  49)          C  (  50)
 H  (  46)    0.000000
 H  (  47)    1.760707          0.000000
 H  (  48)    1.762192          1.768764          0.000000
 C  (  49)    4.694701          3.384631          4.098402          0.000000
 C  (  50)    5.334065          4.209392          5.174436          1.528409          0.000000
 ---          H  (  51)          H  (  52)          H  (  53)          C  (  54)          H  (  55)
 H  (  46)    5.863810          6.183921          4.830756          5.997933          6.023369
 H  (  47)    4.957301          4.891702          3.869167          4.653963          4.663725
 H  (  48)    5.680278          6.002609          5.029032          5.078363          4.834218
 C  (  49)    2.180237          2.144981          2.191537          1.531330          2.187644
 C  (  50)    1.090229          1.094594          1.088816          2.475775          3.448506
 ---          H  (  56)          H  (  57)          C  (  58)          H  (  59)          C  (  60)
 H  (  46)    6.737960          6.507912          4.188131          4.025566          5.283625
 H  (  47)    5.258455          5.363478          3.464631          3.141659          4.771342
 H  (  48)    5.918587          5.602840          2.730298          2.383230          3.807518
 C  (  49)    2.149284          2.180670          2.918197          3.297194          3.875899
 C  (  50)    2.666886          2.740747          4.276145          4.762843          5.120897
 ---          H  (  61)          C  (  62)          H  (  63)          H  (  64)          H  (  65)
 H  (  46)    5.926539          4.366547          3.729488          5.366274          4.255648
 H  (  47)    5.433281          2.711075          2.120614          3.670080          2.572547
 H  (  48)    4.304848          3.830309          3.623963          4.876580          3.366760
 C  (  49)    4.775538          1.525450          2.183057          2.147115          2.187574
 C  (  50)    6.102057          2.502219          2.730765          2.756165          3.471604

 ---          H  (  51)          H  (  52)          H  (  53)          C  (  54)          H  (  55)
 H  (  51)    0.000000
 H  (  52)    1.773088          0.000000
 H  (  53)    1.760467          1.761242          0.000000
 C  (  54)    2.755720          2.656058          3.451208          0.000000
 H  (  55)    3.775507          3.660468          4.327663          1.090615          0.000000
 ---          H  (  56)          H  (  57)          C  (  58)          H  (  59)          C  (  60)
 H  (  51)    3.057637          2.569766          4.498635          5.186340          5.103474
 H  (  52)    2.377470          3.024135          5.042596          5.421567          5.874916
 H  (  53)    3.662889          3.769737          4.709791          5.126265          5.677298
 C  (  54)    1.093983          1.092305          3.130918          3.549861          3.687486
 H  (  55)    1.771162          1.768096          2.680376          2.916687          3.153709
 ---          H  (  61)          C  (  62)          H  (  63)          H  (  64)          H  (  65)
 H  (  51)    6.128857          3.464310          3.740702          3.761901          4.330667
 H  (  52)    6.786412          2.742090          3.064751          2.541568          3.756576
 H  (  53)    6.683433          2.752338          2.529401          3.107976          3.762405
 C  (  54)    4.428116          2.489489          3.456959          2.665283          2.792854
 H  (  55)    3.691422          2.734543          3.775687          2.979828          2.591967

 ---          H  (  56)          H  (  57)          C  (  58)          H  (  59)          C  (  60)
 H  (  56)    0.000000
 H  (  57)    1.769847          0.000000
 C  (  58)    4.156878          3.393322          0.000000
 H  (  59)    4.436510          4.065105          1.081867          0.000000
 C  (  60)    4.733941          3.609219          1.345309          2.109458          0.000000
 ---          H  (  61)          C  (  62)          H  (  63)          H  (  64)          H  (  65)
 H  (  56)    5.398271          2.726000          3.696942          2.441127          3.160304
 H  (  57)    4.400973          3.455010          4.321646          3.688415          3.790367
 C  (  58)    2.123803          3.406857          3.938001          4.315561          2.960203
 H  (  59)    2.453449          3.290775          3.789444          4.163924          2.541095
 C  (  60)    1.090256          4.603507          5.221234          5.417668          4.177938

 ---          H  (  61)          C  (  62)          H  (  63)          H  (  64)          H  (  65)
 H  (  61)    0.000000
 C  (  62)    5.327125          0.000000
 H  (  63)    5.987596          1.090464          0.000000
 H  (  64)    6.081587          1.094732          1.758915          0.000000
 H  (  65)    4.729963          1.091993          1.772553          1.762779          0.000000


Atomic orbital basis
--------------------
::

 atom  label     prim    cont     orbital basis set details     
 ---------------------------------------------------------------
  Rh     1        127     127     [21s14p10d2f]  dyall-vdz
  Cl     2         42      42     [11s7p2d]      uiglo-ii
  P      3         42      42     [11s7p2d]      uiglo-ii
  N      4         29      29     [9s5p1d]       uiglo-ii
  C      5         29      29     [9s5p1d]       uiglo-ii
  C      6         29      29     [9s5p1d]       uiglo-ii
  H      7          8       8     [5s1p]         uiglo-ii
  H      8          8       8     [5s1p]         uiglo-ii
  H      9          8       8     [5s1p]         uiglo-ii
  C     10         29      29     [9s5p1d]       uiglo-ii
  H     11          8       8     [5s1p]         uiglo-ii
  H     12          8       8     [5s1p]         uiglo-ii
  H     13          8       8     [5s1p]         uiglo-ii
  C     14         29      29     [9s5p1d]       uiglo-ii
  H     15          8       8     [5s1p]         uiglo-ii
  H     16          8       8     [5s1p]         uiglo-ii
  H     17          8       8     [5s1p]         uiglo-ii
  C     18         29      29     [9s5p1d]       uiglo-ii
  C     19         29      29     [9s5p1d]       uiglo-ii
  H     20          8       8     [5s1p]         uiglo-ii
  H     21          8       8     [5s1p]         uiglo-ii
  H     22          8       8     [5s1p]         uiglo-ii
  C     23         29      29     [9s5p1d]       uiglo-ii
  H     24          8       8     [5s1p]         uiglo-ii
  H     25          8       8     [5s1p]         uiglo-ii
  H     26          8       8     [5s1p]         uiglo-ii
  C     27         29      29     [9s5p1d]       uiglo-ii
  H     28          8       8     [5s1p]         uiglo-ii
  C     29         29      29     [9s5p1d]       uiglo-ii
  H     30          8       8     [5s1p]         uiglo-ii
  C     31         29      29     [9s5p1d]       uiglo-ii
  H     32          8       8     [5s1p]         uiglo-ii
  H     33          8       8     [5s1p]         uiglo-ii
  H     34          8       8     [5s1p]         uiglo-ii
  P     35         42      42     [11s7p2d]      uiglo-ii
  C     36         29      29     [9s5p1d]       uiglo-ii
  C     37         29      29     [9s5p1d]       uiglo-ii
  H     38          8       8     [5s1p]         uiglo-ii
  H     39          8       8     [5s1p]         uiglo-ii
  H     40          8       8     [5s1p]         uiglo-ii
  C     41         29      29     [9s5p1d]       uiglo-ii
  H     42          8       8     [5s1p]         uiglo-ii
  H     43          8       8     [5s1p]         uiglo-ii
  H     44          8       8     [5s1p]         uiglo-ii
  C     45         29      29     [9s5p1d]       uiglo-ii
  H     46          8       8     [5s1p]         uiglo-ii
  H     47          8       8     [5s1p]         uiglo-ii
  H     48          8       8     [5s1p]         uiglo-ii
  C     49         29      29     [9s5p1d]       uiglo-ii
  C     50         29      29     [9s5p1d]       uiglo-ii
  H     51          8       8     [5s1p]         uiglo-ii
  H     52          8       8     [5s1p]         uiglo-ii
  H     53          8       8     [5s1p]         uiglo-ii
  C     54         29      29     [9s5p1d]       uiglo-ii
  H     55          8       8     [5s1p]         uiglo-ii
  H     56          8       8     [5s1p]         uiglo-ii
  H     57          8       8     [5s1p]         uiglo-ii
  C     58         29      29     [9s5p1d]       uiglo-ii
  H     59          8       8     [5s1p]         uiglo-ii
  C     60         29      29     [9s5p1d]       uiglo-ii
  H     61          8       8     [5s1p]         uiglo-ii
  C     62         29      29     [9s5p1d]       uiglo-ii
  H     63          8       8     [5s1p]         uiglo-ii
  H     64          8       8     [5s1p]         uiglo-ii
  H     65          8       8     [5s1p]         uiglo-ii

 Total number of           GTO shells =     662
 Total number of spherical GTO functions = 1182
 Total number of cartesian GTO functions = 1225


##############################################################################
                                ReSpect output
##############################################################################


  ##################################################################
  Molecular four-component SCF procedure (Dirac-Coulomb Hamiltonian)
  ##################################################################

 
  Fock setting
  ------------
  number atoms:                                65
  number electrons:                           259
  number matrices:                              2
  matrix dimension:                          1225
  number GTO shells:                          662
  nucleus model:                            gauss
  ERI classes (up to):                       SSSS (one-center approximation)
  ERI acceleration:                          none
  ERI screening threshold:             1.0000E-10
  HF exchange scaling factor:          0.00000000
  inverse fine-structure constant:   137.03599907
 
  TwoFock setting (ERI)
  ---------------------
  number atoms:                                65
  matrix dimension:                          1225
  number GTO shells:                          662
  ERI classes (up to):                       SSSS (one-center approximation)
  ERI screening threshold:             1.0000E-10
  inverse fine-structure constant:   137.03599907
 
  DFT setting
  -----------
  number atoms:                                  65
  number matrices:                                2
  matrix dimension:                            1225
  number GTO shells:                            662
  DFT functional ID:                              4
  DFT noncollinearity ID:                         4
  DFT screening threshold:               1.0000E-10
  DFT regularization cutoff:             1.0000E-16
  inverse fine-structure constant:     137.03599907
  HF global exchange scaling factor:     0.00000000
  HF range-separated scaling factor:     0.00000000
  HF range-separated erf w-argument:     0.00000000
  Matrix to power -5.00E-01(min: 5.15E-04 max: 5.17E+01 thr: 1.00E-08 time: 1.17E+00 cpus:**)
  Matrix to power -5.00E-01(min: 5.24E-03 max: 2.07E+02 thr: 1.00E-08 time: 1.20E+00 cpus:**)

  Restarting from a previous one-component calculation ... 
  Ne =  (259.000000000013,0.000000000000000E+000)
 
 
                     Energy           dE       max[F,D]   spin density    time (hh:mm:ss)
                ----------------   ---------   --------   ------------    ---------------
  Cycle:   1    -6769.3070920905   -6.77E+03   0.00E+00   <x>= 9.59E-01   eri= 00:01:16.2  
                                                          <y>= 8.06E-05   xc=  00:00:25.6  
                                                          <z>= 3.82E-04   dia= 00:00:52.4  
                                                                          tot= 00:02:47.0  
 
 
                     Energy           dE       max[F,D]   spin density    time (hh:mm:ss)
                ----------------   ---------   --------   ------------    ---------------
  Cycle:   2    -6771.1240876680   -1.82E+00   1.10E+00   <x>= 9.30E-01   eri= 00:01:15.1  
                                                          <y>= 8.06E-05   xc=  00:00:31.5  
                                                          <z>= 6.20E-04   dia= 00:00:51.3  
                                                                          tot= 00:03:03.5  
 
 
                     Energy           dE       max[F,D]   spin density    time (hh:mm:ss)
                ----------------   ---------   --------   ------------    ---------------
  Cycle:   3    -6771.1241484040   -6.07E-05   1.04E-02   <x>= 7.89E-01   eri= 00:01:15.3  
                                                          <y>= 1.95E-04   xc=  00:00:31.7  
                                                          <z>=-9.71E-04   dia= 00:00:51.1  
                                                                          tot= 00:02:58.9  
 
 
                     Energy           dE       max[F,D]   spin density    time (hh:mm:ss)
                ----------------   ---------   --------   ------------    ---------------
  Cycle:   4    -6771.0429422139    8.12E-02   5.19E-02   <x>= 9.17E-01   eri= 00:01:15.1  
                                                          <y>= 5.47E-05   xc=  00:00:31.4  
                                                          <z>= 7.48E-04   dia= 00:00:50.8  
                                                                          tot= 00:03:00.1  
 
 
                     Energy           dE       max[F,D]   spin density    time (hh:mm:ss)
                ----------------   ---------   --------   ------------    ---------------
  Cycle:   5    -6771.1180201247   -7.51E-02   1.66E-02   <x>= 8.69E-01   eri= 00:01:15.4  
                                                          <y>= 7.82E-05   xc=  00:00:31.7  
                                                          <z>= 4.19E-04   dia= 00:00:51.3  
                                                                          tot= 00:03:01.9  
 
 
                     Energy           dE       max[F,D]   spin density    time (hh:mm:ss)
                ----------------   ---------   --------   ------------    ---------------
  Cycle:   6    -6771.1264372018   -8.42E-03   2.59E-03   <x>= 8.68E-01   eri= 00:01:15.2  
                                                          <y>= 6.14E-05   xc=  00:00:31.6  
                                                          <z>= 4.72E-04   dia= 00:00:51.0  
                                                                          tot= 00:03:02.5  
 
 
                     Energy           dE       max[F,D]   spin density    time (hh:mm:ss)
                ----------------   ---------   --------   ------------    ---------------
  Cycle:   7    -6771.1265670330   -1.30E-04   1.87E-03   <x>= 8.69E-01   eri= 00:01:15.3  
                                                          <y>= 4.18E-05   xc=  00:00:31.8  
                                                          <z>= 4.98E-04   dia= 00:00:51.1  
                                                                          tot= 00:03:03.7  
 
 
                     Energy           dE       max[F,D]   spin density    time (hh:mm:ss)
                ----------------   ---------   --------   ------------    ---------------
  Cycle:   8    -6771.1267714085   -2.04E-04   2.61E-04   <x>= 8.64E-01   eri= 00:01:15.1  
                                                          <y>= 3.17E-05   xc=  00:00:31.4  
                                                          <z>= 4.71E-04   dia= 00:00:51.0  
                                                                          tot= 00:03:04.4  
 
 
                     Energy           dE       max[F,D]   spin density    time (hh:mm:ss)
                ----------------   ---------   --------   ------------    ---------------
  Cycle:   9    -6771.1267804402   -9.03E-06   9.44E-05   <x>= 8.62E-01   eri= 00:01:15.2  
                                                          <y>= 1.44E-05   xc=  00:00:36.9  
                                                          <z>= 4.71E-04   dia= 00:00:51.3  
                                                                          tot= 00:03:11.2  
 
 
                     Energy           dE       max[F,D]   spin density    time (hh:mm:ss)
                ----------------   ---------   --------   ------------    ---------------
  Cycle:  10    -6771.1267814624   -1.02E-06   6.97E-05   <x>= 8.60E-01   eri= 00:01:15.2  
                                                          <y>=-3.71E-06   xc=  00:00:31.5  
                                                          <z>= 4.58E-04   dia= 00:00:51.1  
                                                                          tot= 00:03:06.6  

                                                          Checkpointing ...
 
 
                     Energy           dE       max[F,D]   spin density    time (hh:mm:ss)
                ----------------   ---------   --------   ------------    ---------------
  Cycle:  11    -6771.1267817397   -2.77E-07   4.17E-05   <x>= 8.59E-01   eri= 00:01:15.4  
                                                          <y>=-2.71E-05   xc=  00:00:31.8  
                                                          <z>= 4.47E-04   dia= 00:00:51.3  
                                                                          tot= 00:03:08.1  
 
 
                     Energy           dE       max[F,D]   spin density    time (hh:mm:ss)
                ----------------   ---------   --------   ------------    ---------------
  Cycle:  12    -6771.1267819535   -2.14E-07   1.61E-05   <x>= 8.58E-01   eri= 00:01:15.2  
                                                          <y>=-4.48E-05   xc=  00:00:31.6  
                                                          <z>= 4.34E-04   dia= 00:00:51.3  
                                                                          tot= 00:03:09.0  
 
 
                     Energy           dE       max[F,D]   spin density    time (hh:mm:ss)
                ----------------   ---------   --------   ------------    ---------------
  Cycle:  13    -6771.1267819984   -4.49E-08   1.10E-05   <x>= 8.58E-01   eri= 00:01:15.4  
                                                          <y>=-6.37E-05   xc=  00:00:31.7  
                                                          <z>= 4.19E-04   dia= 00:00:51.7  
                                                                          tot= 00:03:10.8  
 
 
                     Energy           dE       max[F,D]   spin density    time (hh:mm:ss)
                ----------------   ---------   --------   ------------    ---------------
  Cycle:  14    -6771.1267820085   -1.01E-08   3.36E-06   <x>= 8.58E-01   eri= 00:01:15.4  
                                                          <y>=-8.34E-05   xc=  00:00:31.6  
                                                          <z>= 4.04E-04   dia= 00:00:51.3  
                                                                          tot= 00:03:11.2  
 
 
  Happy end
 
 
  --- Electronic energy        --- =    -11232.781902414095
  --- Nuclear-repulsion energy --- =      4461.655120405580
  --- Total energy             --- =     -6771.126782008514
 
 
 
  Energy of occupied orbitals
  ---------------------------
 
  (1-5)          -846.13896    -846.13894    -122.62530    -122.62202    -113.52826
  (6-10)         -113.52805    -108.21999    -108.21751    -108.21608    -108.21457
  (11-15)        -100.97587    -100.97535     -76.53069     -76.53068     -76.53063
  (16-20)         -76.53063     -21.89457     -21.89299     -18.33483     -18.33456
  (21-25)         -17.42500     -17.42345     -17.41835     -17.41719     -14.02639
  (26-30)         -14.02454     -11.12580     -11.12559     -11.11959     -11.11899
  (31-35)         -10.94746     -10.94656     -10.94355     -10.94001     -10.93807
  (36-40)         -10.93759      -9.93225      -9.93225      -9.93189      -9.93189
  (41-45)          -9.91617      -9.91616      -9.91605      -9.91604      -9.91603
  (46-50)          -9.91602      -9.91593      -9.91593      -9.88686      -9.88686
  (51-55)          -9.88551      -9.88551      -9.88447      -9.88447      -9.88447
  (56-60)          -9.88446      -9.88135      -9.88135      -9.88134      -9.88134
  (61-65)          -9.87626      -9.87625      -9.87625      -9.87624      -9.87615
  (66-70)          -9.87615      -9.87614      -9.87614      -9.87455      -9.87454
  (71-75)          -9.87454      -9.87454      -9.87035      -9.87034      -9.87034
  (76-80)          -9.87033      -9.16721      -9.16673      -6.96120      -6.96094
  (81-85)          -6.90141      -6.90110      -6.89828      -6.89781      -6.34431
  (86-90)          -6.34430      -6.34427      -6.34425      -4.54525      -4.54525
  (91-95)          -4.54522      -4.54521      -4.51317      -4.51317      -4.51316
  (96-100)         -4.51316      -4.51090      -4.51088      -4.51083      -4.51081
  (101-105)        -3.00944      -2.99555      -1.92620      -1.92204      -1.79480
  (106-110)        -1.78169      -1.77407      -1.76335      -0.86608      -0.86293
  (111-115)        -0.76048      -0.76012      -0.75795      -0.75771      -0.73877
  (116-120)        -0.73871      -0.73866      -0.73860      -0.72255      -0.72150
  (121-125)        -0.67435      -0.67153      -0.66733      -0.66487      -0.62815
  (126-130)        -0.62813      -0.62813      -0.62810      -0.62330      -0.62326
  (131-135)        -0.62240      -0.62234      -0.61904      -0.61902      -0.61884
  (136-140)        -0.61882      -0.61465      -0.61460      -0.61432      -0.61427
  (141-145)        -0.59058      -0.59022      -0.58061      -0.58030      -0.52574
  (146-150)        -0.52401      -0.51420      -0.51365      -0.49634      -0.49616
  (151-155)        -0.49610      -0.49592      -0.47720      -0.47690      -0.46011
  (156-160)        -0.45985      -0.44060      -0.44044      -0.43093      -0.42990
  (161-165)        -0.41964      -0.41928      -0.41818      -0.41791      -0.40818
  (166-170)        -0.40780      -0.40118      -0.40114      -0.39811      -0.39798
  (171-175)        -0.39685      -0.39664      -0.39214      -0.39197      -0.39085
  (176-180)        -0.39072      -0.38518      -0.38491      -0.38394      -0.38382
  (181-185)        -0.38226      -0.38211      -0.37784      -0.37732      -0.36656
  (186-190)        -0.36626      -0.36288      -0.35809      -0.35578      -0.35566
  (191-195)        -0.35281      -0.35259      -0.34504      -0.34498      -0.34281
  (196-200)        -0.34266      -0.34260      -0.34222      -0.33924      -0.33851
  (201-205)        -0.33789      -0.33782      -0.33369      -0.33352      -0.33333
  (206-210)        -0.33321      -0.32238      -0.32235      -0.32198      -0.32190
  (211-215)        -0.31640      -0.31636      -0.31598      -0.31595      -0.30707
  (216-220)        -0.30612      -0.30553      -0.30537      -0.30535      -0.30501
  (221-225)        -0.29940      -0.29933      -0.29437      -0.29411      -0.29179
  (226-230)        -0.29167      -0.28996      -0.28987      -0.28914      -0.28858
  (231-235)        -0.28816      -0.28732      -0.28309      -0.28235      -0.27967
  (236-240)        -0.27864      -0.27427      -0.27239      -0.26051      -0.25969
  (241-245)        -0.25946      -0.25830      -0.24911      -0.24767      -0.24506
  (246-250)        -0.24339      -0.24189      -0.23721      -0.21973      -0.21766
  (251-255)        -0.19683      -0.19140      -0.18621      -0.18264      -0.16861
  (256-259)        -0.16510      -0.16383      -0.16127      -0.15904
 
 
 
  Energy of virtual orbitals (positive energy states)
  ---------------------------------------------------
 
  (260-264)        -0.13849      -0.04788      -0.04477      -0.04214      -0.03739
  (265-269)        -0.02633      -0.02375       0.01389       0.01405       0.01612
  (270-274)         0.01672       0.02023       0.02068       0.02160       0.02421
  (275-279)         0.02692       0.02705       0.02838       0.02882       0.03997
  (280-284)         0.04035       0.04044       0.04073       0.04241       0.04291
  (285-289)         0.04489       0.04497       0.04894       0.04912       0.05840
  (290-294)         0.05852       0.05869       0.05878       0.06469       0.06504
  (295-299)         0.06617       0.06632       0.06831       0.06852       0.07253
  (300-304)         0.07311       0.07486       0.07552       0.08074       0.08100
  (305-309)         0.08325       0.08400       0.08465       0.08495       0.09031
  (310-314)         0.09076       0.09095       0.09123       0.09275       0.09298
  (315-319)         0.09414       0.09453       0.09851       0.09888       0.10146
  (320-324)         0.10169       0.10327       0.10338       0.10548       0.10582
  (325-329)         0.10967       0.11040       0.11161       0.11187       0.11734
  (330-334)         0.11749       0.11842       0.11884       0.12135       0.12156
  (335-339)         0.12366       0.12386       0.12594       0.12603       0.12621
  (340-344)         0.12634       0.13514       0.13533       0.13589       0.13625
  (345-349)         0.13833       0.13853       0.14081       0.14104       0.14387
  (350-354)         0.14408       0.14482       0.14495       0.14826       0.14854
  (355-359)         0.15095       0.15132       0.15307       0.15336       0.15355
  (360-364)         0.15364       0.16184       0.16214       0.16256       0.16283
  (365-369)         0.16360       0.16416       0.16654       0.16670       0.16874
  (370-374)         0.16899       0.17012       0.17050       0.17688       0.17715
  (375-379)         0.17744       0.17769       0.18104       0.18131       0.18558
  (380-384)         0.18584       0.18863       0.18969       0.19250       0.19291
  (385-389)         0.19301       0.19309       0.20946       0.20968       0.21409
  (390-394)         0.21465       0.21583       0.21600       0.21756       0.21811
  (395-399)         0.23153       0.23208       0.23438       0.23487       0.24061
  (400-404)         0.24100       0.24168       0.24213       0.24788       0.24821
  (405-409)         0.25693       0.25720       0.25741       0.25762       0.26147
  (410-414)         0.26172       0.26307       0.26331       0.26960       0.26973
  (415-419)         0.27009       0.27018       0.27368       0.27378       0.27809
  (420-424)         0.27866       0.28529       0.28562       0.29089       0.29110
  (425-429)         0.29196       0.29296       0.29347       0.29392       0.30299
  (430-434)         0.30351       0.30484       0.30517       0.30764       0.30836
  (435-439)         0.31510       0.31582       0.31619       0.31660       0.32034
  (440-444)         0.32104       0.32368       0.32438       0.32516       0.32550
  (445-449)         0.33709       0.33755       0.34018       0.34046       0.34501
  (450-454)         0.34542       0.34569       0.34608       0.35485       0.35554
  (455-459)         0.35610       0.35715       0.36019       0.36082       0.36270
  (460-464)         0.36305       0.37303       0.37394       0.37868       0.37886
  (465-469)         0.37893       0.37926       0.38078       0.38099       0.39325
  (470-474)         0.39356       0.39365       0.39439       0.39691       0.39779
  (475-479)         0.40030       0.40058       0.40268       0.40420       0.40521
  (480-484)         0.40545       0.40555       0.40614       0.40770       0.40830
  (485-489)         0.41365       0.41407       0.41883       0.41919       0.41943
  (490-494)         0.41980       0.42220       0.42316       0.42674       0.42728
  (495-499)         0.42852       0.42947       0.43161       0.43224       0.43735
  (500-504)         0.43749       0.43814       0.43851       0.44283       0.44360
  (505-509)         0.44394       0.44468       0.44839       0.44876       0.45271
  (510-514)         0.45323       0.45390       0.45440       0.45813       0.45853
  (515-519)         0.46002       0.46058       0.46264       0.46298       0.46602
  (520-524)         0.46627       0.46681       0.46744       0.46776       0.46823
  (525-529)         0.47499       0.47550       0.47554       0.47582       0.47795
  (530-534)         0.47879       0.48185       0.48209       0.48250       0.48287
  (535-539)         0.48356       0.48413       0.48880       0.48921       0.49093
  (540-544)         0.49127       0.49245       0.49267       0.49658       0.49723
  (545-549)         0.49762       0.49781       0.50431       0.50457       0.50630
  (550-554)         0.50703       0.51105       0.51140       0.51161       0.51172
  (555-559)         0.51224       0.51257       0.51586       0.51647       0.51834
  (560-564)         0.51863       0.52211       0.52252       0.52428       0.52515
  (565-569)         0.53122       0.53200       0.53355       0.53431       0.53639
  (570-574)         0.53663       0.54034       0.54060       0.54146       0.54165
  (575-579)         0.54915       0.54941       0.54959       0.55004       0.55452
  (580-584)         0.55457       0.55476       0.55503       0.55792       0.55821
  (585-589)         0.56004       0.56047       0.56115       0.56157       0.56373
  (590-594)         0.56440       0.56582       0.56649       0.57333       0.57403
  (595-599)         0.57498       0.57587       0.58707       0.58755       0.58891
  (600-604)         0.58921       0.59191       0.59370       0.60817       0.60874
  (605-609)         0.61185       0.61324       0.61665       0.61693       0.62632
  (610-614)         0.62737       0.63078       0.63090       0.63132       0.63140
  (615-619)         0.63773       0.63847       0.65768       0.65871       0.65934
  (620-624)         0.66020       0.66045       0.66128       0.66380       0.66506
  (625-629)         0.67173       0.67251       0.67801       0.67838       0.68316
  (630-634)         0.68378       0.68400       0.68460       0.70294       0.70389
  (635-639)         0.70677       0.70782       0.70910       0.71013       0.71806
  (640-644)         0.71987       0.72901       0.72925       0.72995       0.73043
  (645-649)         0.73902       0.74011       0.75223       0.75303       0.76432
  (650-654)         0.76542       0.76865       0.77087       0.78898       0.78949
  (655-659)         0.79685       0.79780       0.80134       0.80221       0.81176
  (660-664)         0.81230       0.83256       0.83457       0.83523       0.83865
  (665-669)         0.85694       0.85766       0.86618       0.86646       0.87740
  (670-674)         0.87890       0.88872       0.88901       0.88954       0.89062
  (675-679)         0.89380       0.89509       0.90145       0.90255       0.91184
  (680-684)         0.91253       0.91330       0.91403       0.92197       0.92285
  (685-689)         0.93502       0.93600       0.94083       0.94097       0.94773
  (690-694)         0.94854       0.95731       0.95881       0.96349       0.96415
  (695-699)         0.97898       0.97989       0.98033       0.98096       0.99593
  (700-704)         0.99627       0.99952       1.00068       1.01055       1.01103
  (705-709)         1.01259       1.01298       1.01612       1.01644       1.01737
  (710-714)         1.01856       1.03096       1.03129       1.03577       1.03627
  (715-719)         1.04003       1.04063       1.04844       1.04883       1.05519
  (720-724)         1.05558       1.06607       1.06703       1.06914       1.06961
  (725-729)         1.08314       1.08411       1.08648       1.08691       1.09564
  (730-734)         1.09597       1.10062       1.10094       1.10159       1.10183
  (735-739)         1.10970       1.11052       1.11936       1.11960       1.12536
  (740-744)         1.12569       1.13021       1.13101       1.14646       1.14737
  (745-749)         1.14896       1.14992       1.16388       1.16447       1.17416
  (750-754)         1.17469       1.19102       1.19278       1.19898       1.19942
  (755-759)         1.21817       1.21852       1.22198       1.22217       1.22354
  (760-764)         1.22398       1.22613       1.22631       1.22772       1.22797
  (765-769)         1.23519       1.23588       1.23639       1.23654       1.23770
  (770-774)         1.23778       1.23786       1.23792       1.25051       1.25122
  (775-779)         1.25606       1.25618       1.25628       1.25644       1.26398
  (780-784)         1.26411       1.26701       1.26801       1.26985       1.27088
  (785-789)         1.27539       1.27571       1.27815       1.27833       1.28676
  (790-794)         1.28709       1.29155       1.29179       1.29889       1.29982
  (795-799)         1.30134       1.30221       1.31298       1.31351       1.31772
  (800-804)         1.31815       1.32086       1.32110       1.32427       1.32444
  (805-809)         1.32602       1.32666       1.33544       1.33580       1.33731
  (810-814)         1.33750       1.33768       1.33800       1.33949       1.33959
  (815-819)         1.34124       1.34139       1.34262       1.34303       1.34681
  (820-824)         1.34720       1.35368       1.35394       1.35551       1.35568
  (825-829)         1.36081       1.36141       1.36649       1.36686       1.37227
  (830-834)         1.37269       1.37805       1.37840       1.38418       1.38468
  (835-839)         1.39197       1.39221       1.39320       1.39345       1.40084
  (840-844)         1.40130       1.40407       1.40418       1.41155       1.41168
  (845-849)         1.41179       1.41181       1.42287       1.42307       1.42544
  (850-854)         1.42583       1.43377       1.43408       1.43468       1.43500
  (855-859)         1.43851       1.43874       1.45560       1.45578       1.45695
  (860-864)         1.45722       1.46359       1.46428       1.46444       1.46455
  (865-869)         1.46756       1.46793       1.47162       1.47173       1.47220
  (870-874)         1.47246       1.48478       1.48493       1.50107       1.50132
  (875-879)         1.50306       1.50326       1.50402       1.50413       1.51669
  (880-884)         1.51725       1.52755       1.52793       1.52960       1.53005
  (885-889)         1.53205       1.53283       1.54242       1.54249       1.54268
  (890-894)         1.54289       1.54912       1.54954       1.54957       1.54980
  (895-899)         1.55781       1.55799       1.56171       1.56187       1.56419
  (900-904)         1.56449       1.56468       1.56496       1.57098       1.57183
  (905-909)         1.57424       1.57466       1.58333       1.58378       1.59125
  (910-914)         1.59158       1.59861       1.59890       1.60516       1.60546
  (915-919)         1.60854       1.60887       1.62090       1.62257       1.63013
  (920-924)         1.63060       1.63108       1.63161       1.63589       1.63611
  (925-929)         1.63701       1.63720       1.64293       1.64312       1.64437
  (930-934)         1.64468       1.65047       1.65090       1.65240       1.65275
  (935-939)         1.66466       1.66500       1.66525       1.66551       1.67431
  (940-944)         1.67437       1.67536       1.67541       1.68383       1.68393
  (945-949)         1.68741       1.68752       1.70869       1.70906       1.71413
  (950-954)         1.71464       1.72065       1.72094       1.72202       1.72254
  (955-959)         1.72491       1.72526       1.73097       1.73124       1.73570
  (960-964)         1.73613       1.73691       1.73696       1.73734       1.73743
  (965-969)         1.73951       1.73971       1.74275       1.74321       1.74535
  (970-974)         1.74574       1.75986       1.76018       1.76755       1.76816
  (975-979)         1.77123       1.77156       1.77681       1.77708       1.77730
  (980-984)         1.77754       1.77961       1.77990       1.79317       1.79355
  (985-989)         1.79833       1.79927       1.81447       1.81478       1.81591
  (990-994)         1.81669       1.81882       1.81944       1.82611       1.82665
  (995-999)         1.83171       1.83217       1.84092       1.84169       1.84840
  (1000-1004)       1.84935       1.86283       1.86399       1.86839       1.86873
  (1005-1009)       1.87196       1.87267       1.87693       1.87749       1.87932
  (1010-1014)       1.88101       1.88725       1.88817       1.88847       1.88873
  (1015-1019)       1.92561       1.92584       1.92631       1.92651       1.93630
  (1020-1024)       1.93717       1.93788       1.93805       1.95084       1.95188
  (1025-1029)       1.95232       1.95281       1.95817       1.95871       1.96766
  (1030-1034)       1.96919       1.97223       1.97342       1.97436       1.97615
  (1035-1039)       1.99188       1.99215       1.99287       1.99509       1.99893
  (1040-1044)       1.99929       2.00363       2.00397       2.00436       2.00487
  (1045-1049)       2.01234       2.01283       2.02844       2.02961       2.03016
  (1050-1054)       2.03074       2.03372       2.03460       2.03557       2.03631
  (1055-1059)       2.03752       2.03773       2.03863       2.03900       2.04303
  (1060-1064)       2.04370       2.04615       2.04638       2.05371       2.05526
  (1065-1069)       2.06894       2.07023       2.07104       2.07223       2.08517
  (1070-1074)       2.08650       2.09622       2.09643       2.09933       2.10223
  (1075-1079)       2.10445       2.10480       2.10986       2.11057       2.11204
  (1080-1084)       2.11341       2.11727       2.11774       2.12207       2.12248
  (1085-1089)       2.12516       2.12656       2.12943       2.13008       2.13081
  (1090-1094)       2.13123       2.13281       2.13315       2.13668       2.13797
  (1095-1099)       2.14103       2.14151       2.14411       2.14478       2.15107
  (1100-1104)       2.15248       2.15421       2.15544       2.15730       2.15806
  (1105-1109)       2.16359       2.16449       2.16592       2.16714       2.16797
  (1110-1114)       2.16837       2.17260       2.17336       2.17480       2.17586
  (1115-1119)       2.18437       2.18593       2.18871       2.19348       2.19640
  (1120-1124)       2.19649       2.19859       2.19908       2.20315       2.20353
  (1125-1129)       2.20697       2.20802       2.21172       2.21256       2.21284
  (1130-1134)       2.21404       2.21495       2.21521       2.21599       2.21740
  (1135-1139)       2.22397       2.22545       2.23059       2.23171       2.23363
  (1140-1144)       2.23457       2.23719       2.23864       2.23906       2.24076
  (1145-1149)       2.24480       2.24730       2.24743       2.24813       2.24989
  (1150-1154)       2.25057       2.25441       2.25649       2.25867       2.26091
  (1155-1159)       2.26680       2.26786       2.27532       2.27652       2.27674
  (1160-1164)       2.27806       2.28287       2.28675       2.29129       2.29332
  (1165-1169)       2.29413       2.29552       2.29971       2.30539       2.30837
  (1170-1174)       2.31098       2.31693       2.31799       2.32869       2.32982
  (1175-1179)       2.34278       2.34336       2.34457       2.34697       2.35008
  (1180-1184)       2.35119       2.35231       2.35374       2.35692       2.36019
  (1185-1189)       2.36835       2.36974       2.37285       2.37517       2.37571
  (1190-1194)       2.37682       2.37939       2.38121       2.38210       2.38296
  (1195-1199)       2.38824       2.38962       2.39004       2.39150       2.40056
  (1200-1204)       2.40192       2.40572       2.40791       2.41226       2.41414
  (1205-1209)       2.41423       2.41498       2.42007       2.42141       2.42155
  (1210-1214)       2.42255       2.42369       2.42462       2.42716       2.42803
  (1215-1219)       2.44277       2.44376       2.45204       2.45725       2.46414
  (1220-1224)       2.46441       2.46637       2.46679       2.47007       2.47094
  (1225-1229)       2.49796       2.49938       2.50554       2.50668       2.50865
  (1230-1234)       2.50963       2.51863       2.52040       2.53867       2.54172
  (1235-1239)       2.55232       2.55347       2.55441       2.55463       2.57192
  (1240-1244)       2.57311       2.57516       2.57665       2.58397       2.58470
  (1245-1249)       2.58753       2.58804       2.59681       2.59783       2.60910
  (1250-1254)       2.60937       2.60949       2.60980       2.61715       2.61772
  (1255-1259)       2.62112       2.62227       2.62274       2.62313       2.63601
  (1260-1264)       2.63676       2.64227       2.64283       2.64686       2.64740
  (1265-1269)       2.64822       2.64991       2.66584       2.66677       2.66994
  (1270-1274)       2.67059       2.67235       2.67315       2.68486       2.68528
  (1275-1279)       2.68713       2.68765       2.70164       2.70405       2.70494
  (1280-1284)       2.70560       2.71543       2.71777       2.71944       2.71998
  (1285-1289)       2.72962       2.73080       2.74131       2.74320       2.74879
  (1290-1294)       2.74947       2.75024       2.75109       2.75386       2.75599
  (1295-1299)       2.77073       2.77245       2.78028       2.78206       2.80010
  (1300-1304)       2.80261       2.80650       2.80903       2.81845       2.81937
  (1305-1309)       2.82333       2.82387       2.82429       2.82511       2.83044
  (1310-1314)       2.83108       2.83144       2.83193       2.83645       2.83699
  (1315-1319)       2.84019       2.84072       2.84659       2.84727       2.85039
  (1320-1324)       2.85085       2.85328       2.85390       2.85546       2.85609
  (1325-1329)       2.85689       2.85727       2.85959       2.86005       2.87465
  (1330-1334)       2.87609       2.87706       2.87886       2.88457       2.88552
  (1335-1339)       2.89034       2.89261       2.93693       2.93800       2.94682
  (1340-1344)       2.94822       2.94866       2.95054       2.96527       2.96643
  (1345-1349)       3.02242       3.02300       3.03626       3.03734       3.03929
  (1350-1354)       3.04049       3.06804       3.06853       3.07383       3.07532
  (1355-1359)       3.09669       3.09765       3.11287       3.11513       3.15732
  (1360-1364)       3.15800       3.20917       3.21256       3.21395       3.21499
  (1365-1369)       3.21863       3.22020       3.26391       3.26447       3.27164
  (1370-1374)       3.27314       3.28280       3.28302       3.28356       3.28390
  (1375-1379)       3.33232       3.33375       3.36127       3.36450       3.41533
  (1380-1384)       3.41536       3.41650       3.41657       3.42846       3.42853
  (1385-1389)       3.42857       3.42865       3.44869       3.44875       3.45203
  (1390-1394)       3.45208       3.45754       3.45762       3.45909       3.45953
  (1395-1399)       3.47512       3.47521       3.47748       3.47756       3.51134
  (1400-1404)       3.51148       3.51493       3.51502       3.53088       3.53092
  (1405-1409)       3.53434       3.53440       3.54593       3.54596       3.54741
  (1410-1414)       3.54744       3.55307       3.55314       3.55563       3.55568
  (1415-1419)       3.57286       3.57292       3.57899       3.57931       3.59946
  (1420-1424)       3.59948       3.60155       3.60160       3.62327       3.62331
  (1425-1429)       3.62543       3.62545       3.63767       3.63896       3.69785
  (1430-1434)       3.69801       3.70172       3.70188       3.70811       3.70837
  (1435-1439)       3.70851       3.70870       3.71137       3.71179       3.72338
  (1440-1444)       3.72354       3.72431       3.72491       3.73163       3.73178
  (1445-1449)       3.74405       3.74450       3.74563       3.74636       4.04981
  (1450-1454)       4.05099       4.66563       4.66580       4.76951       4.76963
  (1455-1459)       4.77849       4.77852       4.79055       4.79082       4.80655
  (1460-1464)       4.80689       4.96041       4.96045       5.16659       5.16711
  (1465-1469)       5.20764       5.20798       5.25773       5.25790       5.26240
  (1470-1474)       5.26258       5.28979       5.29102       5.33814       5.33947
  (1475-1479)       5.52720       5.52728       5.52879       5.52883       5.53230
  (1480-1484)       5.53234       5.53501       5.53504       5.54651       5.54656
  (1485-1489)       5.55015       5.55018       5.55282       5.55286       5.55501
  (1490-1494)       5.55504       5.63589       5.63613       5.64791       5.64815
  (1495-1499)       5.67252       5.67268       5.67532       5.67548       5.71609
  (1500-1504)       5.71823       5.73947       5.74159       5.84593       5.84901
  (1505-1509)       5.94971       5.95004       6.02097       6.02154       6.46003
  (1510-1514)       6.46014       6.54897       6.54903       7.21498       7.21829
  (1515-1519)       7.29171       7.31668       7.39202       7.39377       7.42082
  (1520-1524)       7.42370       7.44605       7.44760       7.44981       7.45062
  (1525-1529)       7.45826       7.45976       7.47791       7.47888       7.48604
  (1530-1534)       7.48700       7.55437       7.55524       7.55560       7.55670
  (1535-1539)       7.55812       7.55910       7.56991       7.57073       7.57180
  (1540-1544)       7.57190       7.57324       7.57345       7.57407       7.57425
  (1545-1549)       7.57816       7.57897       7.58831       7.59119       7.59381
  (1550-1554)       7.59522       7.61944       7.62033       7.62373       7.62379
  (1555-1559)       7.62992       7.63153       7.63389       7.63434       7.64050
  (1560-1564)       7.64061       7.64962       7.64983       7.65284       7.65308
  (1565-1569)       7.65463       7.65537       7.65612       7.65619       7.65716
  (1570-1574)       7.65774       7.66338       7.66348       7.66518       7.66586
  (1575-1579)       7.66850       7.66904       7.67583       7.67602       7.67685
  (1580-1584)       7.67737       7.68689       7.68703       7.69239       7.69278
  (1585-1589)       7.70552       7.70592       7.70796       7.70831       7.72330
  (1590-1594)       7.72352       7.72611       7.72644       7.73198       7.73217
  (1595-1599)       7.73933       7.73970       7.74110       7.74124       7.74324
  (1600-1604)       7.74387       7.75316       7.75344       7.75406       7.75492
  (1605-1609)       7.75661       7.75665       7.76978       7.76994       7.77095
  (1610-1614)       7.77137       7.78945       7.79038       7.82967       7.83000
  (1615-1619)       7.83264       7.83284       7.83365       7.83419       7.83895
  (1620-1624)       7.83956       7.84709       7.84756       7.85195       7.85224
  (1625-1629)       7.86083       7.86145       7.86704       7.86744       7.87088
  (1630-1634)       7.87142       7.88431       7.88459       7.88828       7.88852
  (1635-1639)       7.90706       7.90770       7.92217       7.92302       7.92478
  (1640-1644)       7.92500       8.18317       8.18392       8.22228       8.22284
  (1645-1649)       8.43561       8.43678       9.42291       9.42292       9.42395
  (1650-1654)       9.42396       9.43922       9.43928       9.43965       9.43971
  (1655-1659)       9.44279       9.44280       9.44933       9.44937       9.45442
  (1660-1664)       9.45445       9.45950       9.45951       9.46084       9.46087
  (1665-1669)       9.46308       9.46308       9.46525       9.46527       9.46880
  (1670-1674)       9.46884       9.47130       9.47132       9.51056       9.51057
  (1675-1679)       9.51212       9.51213       9.52927       9.52937       9.54706
  (1680-1684)       9.54707       9.54731       9.54732       9.55920       9.55922
  (1685-1689)       9.56340       9.56345       9.56697       9.56698       9.57424
  (1690-1694)       9.57427       9.57978       9.57979       9.58377       9.58379
  (1695-1699)       9.60157       9.60159       9.60186       9.60187       9.60842
  (1700-1704)       9.60843       9.60859       9.60861       9.61328       9.61335
  (1705-1709)       9.61695       9.61697       9.62019       9.62020       9.62418
  (1710-1714)       9.62418       9.63694       9.63710       9.64071       9.64104
  (1715-1719)       9.64597       9.64607       9.64984       9.64996       9.67779
  (1720-1724)       9.67780       9.70165       9.70166       9.71361       9.71363
  (1725-1729)       9.71879       9.71879      10.92008      10.92690      11.17652
  (1730-1734)      11.18586      11.34329      11.34999      11.58614      11.58808
  (1735-1739)      11.63922      11.64261      11.68623      11.68828      15.86824
  (1740-1744)      15.87483      21.50715      21.50721      21.55408      21.55410
  (1745-1749)      21.59429      21.59430      21.61983      21.61984      21.63053
  (1750-1754)      21.63054      21.72626      21.72633      22.26792      22.26823
  (1755-1759)      22.27785      22.27811      22.31621      22.31633      22.31884
  (1760-1764)      22.31894      22.34336      22.34364      22.35978      22.35979
  (1765-1769)      22.47931      22.47982      22.48991      22.49017      22.51277
  (1770-1774)      22.51279      22.51578      22.51578      22.52362      22.52363
  (1775-1779)      22.52411      22.52414      22.52919      22.52921      22.52969
  (1780-1784)      22.52971      22.56058      22.56158      22.56691      22.56776
  (1785-1789)      22.57201      22.57276      22.60354      22.60373      22.60568
  (1790-1794)      22.60580      22.60701      22.60836      23.44848      23.45684
  (1795-1799)      23.53084      23.53122      23.63169      23.63677      23.68153
  (1800-1804)      23.68321      23.77871      23.78257      27.91765      27.91880
  (1805-1809)      28.04687      28.04767      28.09300      28.09333      31.70424
  (1810-1814)      31.70806      38.08515      38.08562      38.08960      38.08993
  (1815-1819)      38.11752      38.11759      38.12332      38.12342      38.18709
  (1820-1824)      38.18952      38.19865      38.20073      38.21669      38.21670
  (1825-1829)      38.21796      38.21802      38.22279      38.22282      38.22406
  (1830-1834)      38.22407      38.23487      38.23496      38.23709      38.23710
  (1835-1839)      38.23956      38.23959      38.24371      38.24374      38.24829
  (1840-1844)      38.24837      38.25180      38.25182      38.25495      38.25499
  (1845-1849)      38.25887      38.25888      38.26205      38.26206      38.27239
  (1850-1854)      38.27243      38.27458      38.27460      38.27815      38.27820
  (1855-1859)      38.28059      38.28061      38.28249      38.28255      38.28360
  (1860-1864)      38.28367      38.28815      38.28823      38.28936      38.28937
  (1865-1869)      38.29134      38.29135      38.29218      38.29223      38.29647
  (1870-1874)      38.29650      38.30173      38.30176      38.30322      38.30327
  (1875-1879)      38.30520      38.30522      38.30601      38.30603      38.31078
  (1880-1884)      38.31079      38.31366      38.31368      38.31784      38.31785
  (1885-1889)      38.32343      38.32347      38.32581      38.32582      38.32815
  (1890-1894)      38.32817      38.32946      38.32947      38.33644      38.33645
  (1895-1899)      38.33846      38.33848      38.34191      38.34196      38.34279
  (1900-1904)      38.34281      38.34465      38.34467      38.34833      38.34834
  (1905-1909)      38.34921      38.34927      38.35904      38.35905      38.36394
  (1910-1914)      38.36395      38.36699      38.36702      38.37242      38.37243
  (1915-1919)      38.37896      38.37901      38.38237      38.38240      38.39019
  (1920-1924)      38.39025      38.39186      38.39198      38.40735      38.40760
  (1925-1929)      38.44064      38.44069      38.59985      38.59999      38.62149
  (1930-1934)      38.62164      38.93847      38.93852      38.99638      38.99644
  (1935-1939)      42.12278      42.12319      43.47509      43.47550      43.70519
  (1940-1944)      43.70801      51.13596      51.13686      56.04924      56.05398
  (1945-1949)      56.33141      56.33198      56.40788      56.40863      60.43880
  (1950-1954)      60.43880      60.43979      60.43979      60.44921      60.44923
  (1955-1959)      60.45301      60.45306      60.45351      60.45357      60.46082
  (1960-1964)      60.46083      60.46286      60.46291      60.46766      60.46766
  (1965-1969)      60.47006      60.47008      60.47164      60.47164      60.47514
  (1970-1974)      60.47516      60.47768      60.47771      60.47948      60.47950
  (1975-1979)      60.48901      60.48902      60.48945      60.48948      60.50439
  (1980-1984)      60.50450      60.51886      60.51891      60.52161      60.52162
  (1985-1989)      60.53725      60.53727      60.53727      60.53728      60.54048
  (1990-1994)      60.54050      60.54177      60.54179      60.54385      60.54387
  (1995-1999)      60.54788      60.54789      60.56310      60.56310      60.56874
  (2000-2004)      60.56875      60.57264      60.57264      60.57392      60.57398
  (2005-2009)      60.57750      60.57752      60.57925      60.57925      60.58972
  (2010-2014)      60.58973      60.59283      60.59285      60.60151      60.60197
  (2015-2019)      60.60214      60.60240      60.61543      60.61545      60.61678
  (2020-2024)      60.61687      60.64401      60.64401      60.66678      60.66678
  (2025-2029)      60.67750      60.67753      60.68271      60.68272      68.84751
  (2030-2034)      68.85111      69.53093      69.53367      69.59248      69.59318
  (2035-2039)      70.01906      70.02479      70.06199      70.06285      70.12524
  (2040-2044)      70.12686      82.80271      82.80281      82.80613      82.80622
  (2045-2049)      82.82959      82.82963      82.83004      82.83008      82.85983
  (2050-2054)      82.85995      82.87726      82.87729      83.00004      83.00021
  (2055-2059)      83.01070      83.01079      83.03312      83.03313      83.03485
  (2060-2064)      83.03486      83.03957      83.03958      83.04216      83.04217
  (2065-2069)      83.04490      83.04490      83.04661      83.04661      83.06932
  (2070-2074)      83.06938      83.07497      83.07514      83.07587      83.07633
  (2075-2079)      83.10015      83.10019      83.10162      83.10166      83.10372
  (2080-2084)      83.10424      88.44947      88.44952      88.47836      88.47839
  (2085-2089)      88.79203      88.79209      88.82171      88.82173      88.82867
  (2090-2094)      88.82868      88.87806      88.87813     114.40838     114.40878
  (2095-2099)     114.99403     114.99518     115.03093     115.03123     117.30071
  (2100-2104)     117.30225     144.02368     144.02395     148.54662     148.54757
  (2105-2109)     148.73330     148.73546     166.13584     166.13591     166.19637
  (2110-2114)     166.19644     198.89668     198.89879     198.94345     198.94429
  (2115-2119)     200.50621     200.51211     200.53917     200.53986     200.58351
  (2120-2124)     200.58511     216.37698     216.37776     234.31489     234.31807
  (2125-2129)     308.91039     308.91043     308.91314     308.91318     308.93336
  (2130-2134)     308.93339     308.93367     308.93370     308.96090     308.96090
  (2135-2139)     308.97775     308.97778     309.09425     309.09430     309.10339
  (2140-2144)     309.10341     309.12327     309.12327     309.12394     309.12394
  (2145-2149)     309.12836     309.12836     309.13083     309.13083     309.13209
  (2150-2154)     309.13209     309.13405     309.13405     309.15205     309.15207
  (2155-2159)     309.15833     309.15837     309.16106     309.16122     309.17839
  (2160-2164)     309.17842     309.17952     309.17955     309.18421     309.18439
  (2165-2169)     416.83996     416.83999     416.85941     416.85944     420.12703
  (2170-2174)     420.12707     420.14724     420.14726     420.15165     420.15165
  (2175-2179)     420.18086     420.18090     436.83663     436.83711     452.16362
  (2180-2184)     452.16372     466.44451     466.44503     466.59061     466.59216
  (2185-2189)     531.67959     531.67979     537.03380     537.03451     537.05797
  (2190-2194)     537.05811     587.61964     587.62114     587.65223     587.65273
  (2195-2199)     593.97825     593.98198     594.00078     594.00130     594.03141
  (2200-2204)     594.03220     605.46258     605.46263     605.51378     605.51383
  (2205-2209)     704.27969     704.28174     781.75175     781.75220    1291.79334
  (2210-2214)    1291.79337    1291.79538    1291.79541    1291.81178    1291.81180
  (2215-2219)    1291.81196    1291.81199    1291.83385    1291.83388    1291.84820
  (2220-2224)    1291.84825    1291.95141    1291.95142    1291.95915    1291.95915
  (2225-2229)    1291.97647    1291.97647    1291.97677    1291.97677    1291.98012
  (2230-2234)    1291.98012    1291.98239    1291.98239    1291.98300    1291.98301
  (2235-2239)    1291.98524    1291.98524    1291.99785    1291.99786    1292.00368
  (2240-2244)    1292.00370    1292.00659    1292.00663    1292.01901    1292.01902
  (2245-2249)    1292.01975    1292.01977    1292.02507    1292.02512    1345.53572
  (2250-2254)    1345.53582    1393.60424    1393.60451    1393.71486    1393.71544
  (2255-2259)    1808.50076    1808.50085    1912.97905    1912.97984    1990.91473
  (2260-2264)    1990.91496    1990.93316    1990.93322    2030.71200    2030.71284
  (2265-2269)    2030.72414    2030.72421    2030.74164    2030.74176    2162.54295
  (2270-2274)    2162.54298    2162.58435    2162.58438    2754.55938    2754.55950
  (2275-2279)    3952.15931    3952.15933    4132.90041    4132.90046    4132.97563
  (2280-2284)    4132.97572    4684.94327    4684.94347    6743.51519    6743.51520
  (2285-2289)    6743.51622    6743.51623    6743.52652    6743.52653    6743.52660
  (2290-2294)    6743.52661    6743.53682    6743.53685    6743.54568    6743.54571
  (2295-2299)    6743.62290    6743.62290    6743.62846    6743.62846    6743.64080
  (2300-2304)    6743.64080    6743.64225    6743.64225    6743.64287    6743.64287
  (2305-2309)    6743.64349    6743.64349    6743.64584    6743.64585    6743.64846
  (2310-2314)    6743.64846    6743.65258    6743.65258    6743.65647    6743.65647
  (2315-2319)    6743.65816    6743.65817    6743.66433    6743.66434    6743.66436
  (2320-2324)    6743.66437    6743.66881    6743.66883    7874.91218    7874.91220
  (2325-2329)    7874.94022    7874.94023    9052.53846    9052.53848    9788.66066
  (2330-2334)    9788.66067   10484.64931   10484.64935   11783.04886   11783.04887
  (2335-2339)   12531.27046   12531.27047   12531.30964   12531.30965   21747.34488
  (2340-2344)   21747.34489   29952.29785   29952.29785   29952.31033   29952.31034
  (2345-2349)   35876.81877   35876.81877   38061.09121   38061.09123   41677.56731
  (2350-2354)   41677.56732   41677.57876   41677.57878   42652.61203   42652.61206
  (2355-2359)   81205.46706   81205.46709  154236.89590  154236.89593  300918.51966
  (2360-2364)  300918.51975  622281.01186  622281.01240  ************  ************
 
 
 

  Checkpointing ...


##############################################################################
                              Finalization info
##############################################################################

 Memory peak for process    0 is    2 GB   466.145 MB


 Final time:
   2022 March  8  14:14:37
 

 Normal termination of ReSpect program


real	45m5.754s
user	5172m14.741s
sys	36m40.558s
