# Supplementary material for: Quadratic Spin–Orbit Mechanism of the Electronic g-Tensor
Source: J Chem Theory Comput. 2023 Mar 10;19(6):1765–76. doi: 10.1021/acs.jctc.2c01213 (PMC10061661; doi:10.1021/acs.jctc.2c01213)
Supplement: Supplementary file 2 — ct2c01213_si_002.zip [file ct2c01213_si_002.zip › respect_input/06.rh-cl/4c-pbe-dz/HAepr.inp]

#the EPR g-tensor input block 
gt:
    gauge: atom 1
    print-level: long
    analysis:
       analyze: mo
       occ-threshold: 0.01
       sort: false
       #energy-degeneracy: 1.0e-10
#the EPR A-tensor input block 
hfcc:
    nmm-model: point
    print-level: long
    isotope:
            N: 193
    active-atoms: Ir
