# Supplementary material for: Quadratic Spin–Orbit Mechanism of the Electronic g-Tensor
Source: J Chem Theory Comput. 2023 Mar 10;19(6):1765–76. doi: 10.1021/acs.jctc.2c01213 (PMC10061661; doi:10.1021/acs.jctc.2c01213)
Supplement: Supplementary file 2 — ct2c01213_si_002.zip [file ct2c01213_si_002.zip › respect_input/06.rh-cl/4c-pbe-dz/RS-4c_Y.out_scf]

##############################################################################
                              Environment setting
##############################################################################

 Job setting:
    
    Call arguments   are    --scratch=/scratch/project/open-22-8/pikulove/1069094.infra-pbs --nt=128 --scf --restart --inp=RS-4c_Y 
    Input file name   is   RS-4c_Y.inp
    Binary  directory is   /home/pikulove/ReSpect_5.2.0-beta.11+Jun21_OMP_intel-19.0_glibc-2.27+PT3
    Work    directory is   /mnt/proj1/open-22-8/pikulove/gtensor/220307_rh-cl_rs_4cpbedz/guess_2/
    Scratch directory is   /scratch/project/open-22-8/pikulove/1069094.infra-pbs/tmp59494.elgLy9.pikulove
    Machine name      is   cn184.karolina.it4i.cz
    OMP stack memory size  2048m
    OMP parallel job with  128 threads
    Output  file will be   /mnt/proj1/open-22-8/pikulove/gtensor/220307_rh-cl_rs_4cpbedz/guess_2/RS-4c_Y.out_scf


 System setting:

    core file size          (blocks, -c) 0
    data seg size           (kbytes, -d) unlimited
    scheduling priority             (-e) 0
    file size               (blocks, -f) unlimited
    pending signals                 (-i) 1028131
    max locked memory       (kbytes, -l) unlimited
    max memory size         (kbytes, -m) unlimited
    open files                      (-n) 1048576
    pipe size            (512 bytes, -p) 8
    POSIX message queues     (bytes, -q) 819200
    real-time priority              (-r) 0
    stack size              (kbytes, -s) unlimited
    cpu time               (seconds, -t) unlimited
    max user processes              (-u) 1028131
    virtual memory          (kbytes, -v) unlimited
    file locks                      (-x) unlimited
    omp_thread_limit:
    omp_stacksize:2048m
    

##############################################################################
                               Program ReSpect
##############################################################################
::

 Version:       5.2.0 (2021)
 Released:      beta (in testing period)

 Branch:        release-beta
 Commit hash:   d27e2aa1b
 Commit author: Stano
 Commit date:   Mon May 17 16:05:02 2021 +0200

 Webpage:       http://www.respectprogram.org 
 Copyright:     ReSpect is distributed as proprietary software at no cost
                and is currently available as OpenMP parallel static binaries
                for Linux OS and x86_64 architecture at the program webpage.
                The program is limited to non-commercial, academic, and non-profit
                private use and its further copy and redistribution is not permitted.
                The specific terms of use are available at:
                http://www.respectprogram.org/download.html.
                The program is distributed AS IS in a hope it becomes useful.
                The experimental nature of the program means that authors accept
                no responsibility for the correctness of results nor fitness for
                a particular purpose.

 Reference(s):  If results obtained with ReSpect are published in the scientific
                literature or publicly accessible reports, the users shall reference
                the program as:

                ReSpect: Relativistic Spectroscopy DFT Program Package
                M. Repisky, S. Komorovsky, M. Kadek, L. Konecny, U. Ekstrom,
                E. Malkin, M. Kaupp, K. Ruud, O. L. Malkina, and V. G. Malkin,
                J. Chem. Phys. 152, 184101 (2020) [DOI: https://doi.org/10.1063/5.0005094]
                Version: 5.2.0 (2021), Program webpage: http://www.respectprogram.org

                Using specific theoretical methods included in ReSpect may require citing
                additional articles, as described in this output file as "REQUIRED REFERENCES".


 -------
 Authors
 -------
 Repisky Michal
 Komorovsky Stanislav


 --------
 Founders
 --------
 Ruud Kenneth
 Kaupp Martin
 Malkina Olga L.
 Malkin Vladimir G.


 ------------
 Contributors
 ------------
 Bast Radovan         - AutoCMake library
 Di Remigio Roberto   - PCMSolver library
 Ekstrom Ulf          - XCFun library
 Joosten Marc         - NQCC/EFG library
 Kadek Marius         - real-time TDDFT library
                      - solid-state pSCF library
 Knecht Stefan        - pilot MPI parallelization
 Konecny Lukas        - real-time TDDFT (RT-TDDFT) library
                      - damped-response TDDFT (DR-TDDFT) library
 Malkin Elena         - one-component molecular properties
                      - finite size nucleus and magnetic moment models
 Malkin-Ondik Irina   - Douglas-Kroll-Hess (DKH) Hamiltonians


##############################################################################
                    Configuration, build, and runtime info
##############################################################################
::

 -----------------------------------
 Configuration and build information
 -----------------------------------

 Who compiled           | uachstno
 Compiled on server     | fred
 Operating system       | Linux-4.15.0-143-generic
 CMake version          | 3.10.2
 CMake generator        | Unix Makefiles
 CMake build type       | release
 Configuration time     | 2021-06-02 13:31:48.272544
 Python version         | 2.7.1
 Fortran compiler       | /opt/intel/compilers_and_libraries_2019.0.117/linux/bin/intel64/ifort
 Fortran compiler flags |  -w -fpp -assume byterecl -static -static-libgcc -static-intel -qopenmp -O2 -xW -ip
 C compiler             | /opt/intel/compilers_and_libraries_2019.0.117/linux/bin/intel64/icc
 C compiler flags       |  -g -wd981 -wd279 -wd383 -wd1572 -wd1777 -restrict -DRESTRICT=restrict -qopenmp -O2 -ip
 C++ compiler           | /opt/intel/compilers_and_libraries_2019.0.117/linux/bin/intel64/icpc
 C++ compiler flags     |  -Wno-unknown-pragmas -fno-exceptions -qopenmp -O3
 Static linking         | True
 MPI parallelization    | False
 OMP parallelization    | True
 Math libraries         | -Wl,--start-group;/opt/intel/compilers_and_libraries_2019.0.117/linux/mkl/lib/intel64/libmkl_lapack95_lp64.a;/opt/intel/compilers_and_libraries_2019.0.117/linux/mkl/lib/intel64/libmkl_intel_lp64.a;-qopenmp;-Wl,--end-group;-Wl,--start-group;/opt/intel/compilers_and_libraries_2019.0.117/linux/mkl/lib/intel64/libmkl_intel_lp64.a;/opt/intel/compilers_and_libraries_2019.0.117/linux/mkl/lib/intel64/libmkl_intel_thread.a;/opt/intel/compilers_and_libraries_2019.0.117/linux/mkl/lib/intel64/libmkl_core.a;/usr/lib/x86_64-linux-gnu/libpthread.a;/usr/lib/x86_64-linux-gnu/libm.a;-qopenmp;-Wl,--end-group;-ldl
 Explicit libraries     | unknown


 ------------
 Runtime info
 ------------

 Parallelization model: OpenMP
   Master process has 128 threads of total 128

 Initial time:
   2022 March  8  14:14:45
 


##############################################################################
                            Input processing info
##############################################################################
::

 ----------
 Input file
 ----------

 scf:
     method: mdks/pbe
 
     geometry:
       Rh 0.000000 -0.000000 0.000000
       Cl -0.028916 -2.309747 0.001043
       P 0.060389 0.277994 2.326202
       N 0.024338 1.977117 -0.000875
       C 1.624151 -0.305082 3.194058
       C 2.746581 -0.082215 2.176392
       H 2.610708 -0.708427 1.293414
       H 3.703707 -0.340665 2.640305
       H 2.797632 0.960586 1.855032
       C 1.546433 -1.794218 3.520646
       H 1.226680 -2.381136 2.657455
       H 0.870149 -1.995057 4.352543
       H 2.540332 -2.142797 3.818143
       C 1.949446 0.496904 4.452331
       H 2.892458 0.129288 4.869176
       H 1.189692 0.399336 5.226602
       H 2.081115 1.556869 4.229600
       C -1.509670 -0.167323 3.264850
       C -1.819867 -1.656968 3.120722
       H -1.817337 -1.968864 2.076061
       H -2.813576 -1.848464 3.537860
       H -1.111843 -2.286395 3.657419
       C -2.626268 0.618450 2.571497
       H -2.495738 1.695794 2.679822
       H -3.583841 0.340760 3.021766
       H -2.672650 0.386181 1.505182
       C 0.141142 2.069739 2.378143
       H 0.190276 2.657799 3.284899
       C 0.098412 2.675149 1.177515
       H 0.120645 3.762058 1.095110
       C -1.471284 0.218329 4.740247
       H -0.773469 -0.398948 5.306930
       H -2.464806 0.065172 5.173712
       H -1.207943 1.267723 4.888144
       P -0.053529 0.277340 -2.326451
       C -1.631173 -0.267828 -3.193819
       C -2.747782 -0.016438 -2.176396
       H -2.627389 -0.644993 -1.292838
       H -3.710982 -0.251654 -2.640102
       H -2.773131 1.027600 -1.855997
       C -1.590160 -1.758728 -3.519031
       H -1.284983 -2.352551 -2.655285
       H -0.919010 -1.976936 -4.350711
       H -2.592338 -2.082987 -3.816252
       C -1.936595 0.540769 -4.452843
       H -2.888370 0.196113 -4.869385
       H -1.179463 0.423800 -5.226994
       H -2.042113 1.603860 -4.231093
       C 1.505081 -0.207322 -3.264691
       C 1.778437 -1.704050 -3.119374
       H 1.768223 -2.014960 -2.074467
       H 2.767118 -1.920333 -3.536348
       H 1.055099 -2.316245 -3.655582
       C 2.640718 0.551219 -2.571932
       H 2.536806 1.631367 -2.681124
       H 3.591153 0.249626 -3.021947
       H 2.681341 0.318730 -1.505429
       C -0.090151 2.070481 -2.379976
       H -0.124793 2.658771 -3.287253
       C -0.032530 2.675717 -1.179882
       H -0.027995 3.762917 -1.098440
       C 1.476234 0.177987 -4.740395
       H 0.763402 -0.422334 -5.306607
       H 2.465678 0.000014 -5.173714
       H 1.238869 1.233441 -4.889134
 
     geo-units:     angstrom
     initmo:        atomic
     nc-model:      gauss
     spin:          y
     charge:        0
     multiplicity:  2
     soscale:       1.0
 
     xc:
        noncollinearity: v2019
 
     dmixing:       1.0D0
     diis:          on
     maxiterations: 40
     convergence:   5.0e-6
 
     basis:
         Rh: dyall-vdz
         Cl: uiglo-ii
         C:  uiglo-ii
         N:  uiglo-ii
         P:  uiglo-ii
         H:  uiglo-ii


 ----------------
 Input processing
 ----------------

 ... method: four-component Dirac-Kohn-Sham (mDKS)

 ... GGA XC functional: PBE

 ... geometry processing (xyz format)

     Rh 0.000000 -0.000000 0.000000
     Cl -0.028916 -2.309747 0.001043
     P 0.060389 0.277994 2.326202
     N 0.024338 1.977117 -0.000875
     C 1.624151 -0.305082 3.194058
     C 2.746581 -0.082215 2.176392
     H 2.610708 -0.708427 1.293414
     H 3.703707 -0.340665 2.640305
     H 2.797632 0.960586 1.855032
     C 1.546433 -1.794218 3.520646
     H 1.226680 -2.381136 2.657455
     H 0.870149 -1.995057 4.352543
     H 2.540332 -2.142797 3.818143
     C 1.949446 0.496904 4.452331
     H 2.892458 0.129288 4.869176
     H 1.189692 0.399336 5.226602
     H 2.081115 1.556869 4.229600
     C -1.509670 -0.167323 3.264850
     C -1.819867 -1.656968 3.120722
     H -1.817337 -1.968864 2.076061
     H -2.813576 -1.848464 3.537860
     H -1.111843 -2.286395 3.657419
     C -2.626268 0.618450 2.571497
     H -2.495738 1.695794 2.679822
     H -3.583841 0.340760 3.021766
     H -2.672650 0.386181 1.505182
     C 0.141142 2.069739 2.378143
     H 0.190276 2.657799 3.284899
     C 0.098412 2.675149 1.177515
     H 0.120645 3.762058 1.095110
     C -1.471284 0.218329 4.740247
     H -0.773469 -0.398948 5.306930
     H -2.464806 0.065172 5.173712
     H -1.207943 1.267723 4.888144
     P -0.053529 0.277340 -2.326451
     C -1.631173 -0.267828 -3.193819
     C -2.747782 -0.016438 -2.176396
     H -2.627389 -0.644993 -1.292838
     H -3.710982 -0.251654 -2.640102
     H -2.773131 1.027600 -1.855997
     C -1.590160 -1.758728 -3.519031
     H -1.284983 -2.352551 -2.655285
     H -0.919010 -1.976936 -4.350711
     H -2.592338 -2.082987 -3.816252
     C -1.936595 0.540769 -4.452843
     H -2.888370 0.196113 -4.869385
     H -1.179463 0.423800 -5.226994
     H -2.042113 1.603860 -4.231093
     C 1.505081 -0.207322 -3.264691
     C 1.778437 -1.704050 -3.119374
     H 1.768223 -2.014960 -2.074467
     H 2.767118 -1.920333 -3.536348
     H 1.055099 -2.316245 -3.655582
     C 2.640718 0.551219 -2.571932
     H 2.536806 1.631367 -2.681124
     H 3.591153 0.249626 -3.021947
     H 2.681341 0.318730 -1.505429
     C -0.090151 2.070481 -2.379976
     H -0.124793 2.658771 -3.287253
     C -0.032530 2.675717 -1.179882
     H -0.027995 3.762917 -1.098440
     C 1.476234 0.177987 -4.740395
     H 0.763402 -0.422334 -5.306607
     H 2.465678 0.000014 -5.173714
     H 1.238869 1.233441 -4.889134
 
 ... geometry defined in units: angstrom

 ... MO init: superposition of atomic densities
     note: this keyword is ignored in the current job because of the "--restart" option used
 
 ... nuclear charge distribution model: gaussian

 ... initial spin orientation: Y

 ... charge of the system:   0

 ... multiplicity of the system:  2   (doublet)

 ... the spin-orbit (SO) interaction scaling factor: 1.000000

 ... DFT noncollinear scheme: v2019

 ... density mixing parameter:  1.000

 ... DIIS scheme turned on

 ... maximum number of scf iterations:   40

 ... scf convergence criteria:  5.00E-06

 ... orbital basis required

     Rh: dyall-vdz
     Cl: uiglo-ii
     C:  uiglo-ii
     N:  uiglo-ii
     P:  uiglo-ii
     H:  uiglo-ii
 
 ... restart of the SCF procedure required


##############################################################################
                             REQUIRED REFERENCES
##############################################################################

 XCFun: a library of DFT exchange-correlation functionals

 [1] U. Ekström, et al., J. Chem. Theory Comput. 6, 1971-1980 (2010)
     [DOI: https://doi.org/10.1021/ct100117s]


##############################################################################
                              Molecular DFT grid
##############################################################################


DFT grid generator
------------------
::

 Becke atomic partitioning scheme
 Lebedev angular quadrature (adaptive size) 
 Adaptive angular distribution limit     = 11
 Adaptive angular distribution threshold =   1.0E-05
 Rotational invariance of grid points: rotation wrt. standard orientation
 Gauss-Chebyshev(I) radial quadrature
 Radial grid points mapping:  Koester
 Radial grid points shift:    False
 Grid file:                   fort.11

 Centre of nuclear charge (in A):  0.262D-03  0.231D-01 -0.127D-04
 NCMT eigenvalues:     0.3646681D+04  0.8506222D+04  0.8920403D+04  (n)

 Standard molecular orientation (in A):
 -0.2623050193D-03 -0.2311050579D-01  0.1267953668D-04
 -0.2917830502D-01 -0.2332857506D+01  0.1055679537D-02
  0.6012669498D-01  0.2548834942D+00  0.2326214680D+01
  0.2407569498D-01  0.1954006494D+01 -0.8623204633D-03
  0.1623888695D+01 -0.3281925058D+00  0.3194070680D+01
  0.2746318695D+01 -0.1053255058D+00  0.2176404680D+01
  0.2610445695D+01 -0.7315375058D+00  0.1293426680D+01
  0.3703444695D+01 -0.3637755058D+00  0.2640317680D+01
  0.2797369695D+01  0.9374754942D+00  0.1855044680D+01
  0.1546170695D+01 -0.1817328506D+01  0.3520658680D+01
  0.1226417695D+01 -0.2404246506D+01  0.2657467680D+01
  0.8698866950D+00 -0.2018167506D+01  0.4352555680D+01
  0.2540069695D+01 -0.2165907506D+01  0.3818155680D+01
  0.1949183695D+01  0.4737934942D+00  0.4452343680D+01
  0.2892195695D+01  0.1061774942D+00  0.4869188680D+01
  0.1189429695D+01  0.3762254942D+00  0.5226614680D+01
  0.2080852695D+01  0.1533758494D+01  0.4229612680D+01
 -0.1509932305D+01 -0.1904335058D+00  0.3264862680D+01
 -0.1820129305D+01 -0.1680078506D+01  0.3120734680D+01
 -0.1817599305D+01 -0.1991974506D+01  0.2076073680D+01
 -0.2813838305D+01 -0.1871574506D+01  0.3537872680D+01
 -0.1112105305D+01 -0.2309505506D+01  0.3657431680D+01
 -0.2626530305D+01  0.5953394942D+00  0.2571509680D+01
 -0.2496000305D+01  0.1672683494D+01  0.2679834680D+01
 -0.3584103305D+01  0.3176494942D+00  0.3021778680D+01
 -0.2672912305D+01  0.3630704942D+00  0.1505194680D+01
  0.1408796950D+00  0.2046628494D+01  0.2378155680D+01
  0.1900136950D+00  0.2634688494D+01  0.3284911680D+01
  0.9814969498D-01  0.2652038494D+01  0.1177527680D+01
  0.1203826950D+00  0.3738947494D+01  0.1095122680D+01
 -0.1471546305D+01  0.1952184942D+00  0.4740259680D+01
 -0.7737313050D+00 -0.4220585058D+00  0.5306942680D+01
 -0.2465068305D+01  0.4206149421D-01  0.5173724680D+01
 -0.1208205305D+01  0.1244612494D+01  0.4888156680D+01
 -0.5379130502D-01  0.2542294942D+00 -0.2326438320D+01
 -0.1631435305D+01 -0.2909385058D+00 -0.3193806320D+01
 -0.2748044305D+01 -0.3954850579D-01 -0.2176383320D+01
 -0.2627651305D+01 -0.6681035058D+00 -0.1292825320D+01
 -0.3711244305D+01 -0.2747645058D+00 -0.2640089320D+01
 -0.2773393305D+01  0.1004489494D+01 -0.1855984320D+01
 -0.1590422305D+01 -0.1781838506D+01 -0.3519018320D+01
 -0.1285245305D+01 -0.2375661506D+01 -0.2655272320D+01
 -0.9192723050D+00 -0.2000046506D+01 -0.4350698320D+01
 -0.2592600305D+01 -0.2106097506D+01 -0.3816239320D+01
 -0.1936857305D+01  0.5176584942D+00 -0.4452830320D+01
 -0.2888632305D+01  0.1730024942D+00 -0.4869372320D+01
 -0.1179725305D+01  0.4006894942D+00 -0.5226981320D+01
 -0.2042375305D+01  0.1580749494D+01 -0.4231080320D+01
  0.1504818695D+01 -0.2304325058D+00 -0.3264678320D+01
  0.1778174695D+01 -0.1727160506D+01 -0.3119361320D+01
  0.1767960695D+01 -0.2038070506D+01 -0.2074454320D+01
  0.2766855695D+01 -0.1943443506D+01 -0.3536335320D+01
  0.1054836695D+01 -0.2339355506D+01 -0.3655569320D+01
  0.2640455695D+01  0.5281084942D+00 -0.2571919320D+01
  0.2536543695D+01  0.1608256494D+01 -0.2681111320D+01
  0.3590890695D+01  0.2265154942D+00 -0.3021934320D+01
  0.2681078695D+01  0.2956194942D+00 -0.1505416320D+01
 -0.9041330502D-01  0.2047370494D+01 -0.2379963320D+01
 -0.1250553050D+00  0.2635660494D+01 -0.3287240320D+01
 -0.3279230502D-01  0.2652606494D+01 -0.1179869320D+01
 -0.2825730502D-01  0.3739806494D+01 -0.1098427320D+01
  0.1475971695D+01  0.1548764942D+00 -0.4740382320D+01
  0.7631396950D+00 -0.4454445058D+00 -0.5306594320D+01
  0.2465415695D+01 -0.2309650579D-01 -0.5173701320D+01
  0.1238606695D+01  0.1210330494D+01 -0.4889121320D+01

 Rotationally invariant molecular orientation (in A):
  0.0000000000D+00  0.0000000000D+00  0.0000000000D+00
 -0.2308545138D+01  0.2912176323D-01  0.7442914089D-01
  0.3049875962D+00  0.2322639325D+01 -0.6687578745D-01
  0.1976096592D+01 -0.2491001900D-01 -0.6329681596D-01
 -0.2982132723D+00  0.3197206909D+01 -0.1619223527D+01
 -0.1098931032D+00  0.2176684027D+01 -0.2745381355D+01
 -0.7439853149D+00  0.1301409392D+01 -0.2596806557D+01
 -0.3815044635D+00  0.2643513581D+01 -0.3697431401D+01
  0.9277182006D+00  0.1842663220D+01 -0.2816832475D+01
 -0.1781450767D+01  0.3541885472D+01 -0.1512316758D+01
 -0.2372394625D+01  0.2685955372D+01 -0.1180680750D+01
 -0.1958799672D+01  0.4376296587D+01 -0.8325709027D+00
 -0.2145913414D+01  0.3843399450D+01 -0.2499283478D+01
  0.5124311047D+00  0.4445574740D+01 -0.1960812132D+01
  0.1313894389D+00  0.4866669404D+01 -0.2896578899D+01
  0.4392707832D+00  0.5221125545D+01 -0.1199622435D+01
  0.1566810855D+01  0.4209950993D+01 -0.2113247091D+01
 -0.9785948060D-01  0.3266942798D+01  0.1511242632D+01
 -0.1582741582D+01  0.3140992578D+01  0.1850799654D+01
 -0.1907294274D+01  0.2100199100D+01  0.1854874872D+01
 -0.1749531577D+01  0.3560624932D+01  0.2847906565D+01
 -0.2219436185D+01  0.3685159235D+01  0.1155082302D+01
  0.7012896992D+00  0.2564312743D+01  0.2612442104D+01
  0.1777087877D+01  0.2659509534D+01  0.2460658270D+01
  0.4480189961D+00  0.3018114077D+01  0.3575104173D+01
  0.4570437301D+00  0.1500908795D+01  0.2663860068D+01
  0.2095291474D+01  0.2352783226D+01 -0.1829465909D+00
  0.2693240506D+01  0.3252315066D+01 -0.2440577903D+00
  0.2686796325D+01  0.1144894171D+01 -0.1516295400D+00
  0.3771974646D+01  0.1049280345D+01 -0.1952422895D+00
  0.3048554673D+00  0.4737535867D+01  0.1464616957D+01
 -0.3191268933D+00  0.5311540667D+01  0.7788540277D+00
  0.1765888471D+00  0.5173027999D+01  0.2460774181D+01
  0.1350573975D+01  0.4872615022D+01  0.1180581401D+01
  0.2500592800D+00 -0.2329639303D+01  0.4907301415D-01
 -0.2744018201D+00 -0.3190003277D+01  0.1637534651D+01
  0.1129017577D-01 -0.2175488741D+01  0.2748526322D+01
 -0.6087360454D+00 -0.1284380402D+01  0.2640156516D+01
 -0.2105098759D+00 -0.2636109995D+01  0.3716377994D+01
  0.1059440117D+01 -0.1867797799D+01  0.2753154588D+01
 -0.1769661189D+01 -0.3497078737D+01  0.1626054049D+01
 -0.2358847732D+01 -0.2626239835D+01  0.1332260356D+01
 -0.2011143108D+01 -0.4326178672D+01  0.9596994473D+00
 -0.2077689618D+01 -0.3790137292D+01  0.2634557959D+01
  0.5247041759D+00 -0.4458701327D+01  0.1927513967D+01
  0.1938412057D+00 -0.4870834185D+01  0.2886078962D+01
  0.3834381534D+00 -0.5231524096D+01  0.1173173685D+01
  0.1592283868D+01 -0.4249867721D+01  0.2011963424D+01
 -0.2765926942D+00 -0.3262229393D+01 -0.1499271297D+01
 -0.1776542348D+01 -0.3098786008D+01 -0.1743141211D+01
 -0.2074474238D+01 -0.2050175321D+01 -0.1727260114D+01
 -0.2017320931D+01 -0.3513297153D+01 -0.2727184887D+01
 -0.2380829079D+01 -0.3627369753D+01 -0.1007643849D+01
  0.4677756116D+00 -0.2578966956D+01 -0.2649940295D+01
  0.1548355824D+01 -0.2701258532D+01 -0.2567287568D+01
  0.1420623995D+00 -0.3025472178D+01 -0.3594049673D+01
  0.2475039789D+00 -0.1509725123D+01 -0.2686441267D+01
  0.2042791209D+01 -0.2404947226D+01  0.5037313597D-01
  0.2620584823D+01 -0.3319300484D+01  0.7381252434D-01
  0.2661307788D+01 -0.1212309507D+01 -0.1969052934D-01
  0.3749116279D+01 -0.1144088454D+01 -0.4568629449D-01
  0.9125491554D-01 -0.4742501738D+01 -0.1477376307D+01
 -0.5017325718D+00 -0.5301233676D+01 -0.7526037538D+00
 -0.1114375354D+00 -0.5173822454D+01 -0.2462930661D+01
  0.1149297870D+01 -0.4904010707D+01 -0.1260792515D+01

 Atom   1 has   13164 grid points ( 0)
 Atom   2 has    9840 grid points ( 1)
 Atom   3 has   10488 grid points ( 2)
 Atom   4 has    9764 grid points ( 3)
 Atom   5 has    9560 grid points ( 4)
 Atom   6 has    9860 grid points ( 5)
 Atom   7 has    8624 grid points ( 6)
 Atom   8 has    8684 grid points ( 7)
 Atom   9 has    8684 grid points ( 8)
 Atom  10 has    9848 grid points ( 9)
 Atom  11 has    8636 grid points (10)
 Atom  12 has    8684 grid points (11)
 Atom  13 has    8672 grid points (12)
 Atom  14 has    9932 grid points (13)
 Atom  15 has    8708 grid points (14)
 Atom  16 has    8612 grid points (15)
 Atom  17 has    8636 grid points (16)
 Atom  18 has    9560 grid points (17)
 Atom  19 has    9980 grid points (18)
 Atom  20 has    8536 grid points (19)
 Atom  21 has    8672 grid points (20)
 Atom  22 has    8208 grid points (21)
 Atom  23 has    9836 grid points (22)
 Atom  24 has    8420 grid points (23)
 Atom  25 has    8684 grid points (24)
 Atom  26 has    8608 grid points (25)
 Atom  27 has    9860 grid points (26)
 Atom  28 has    8732 grid points (27)
 Atom  29 has    9980 grid points (28)
 Atom  30 has    8532 grid points (29)
 Atom  31 has   10040 grid points (30)
 Atom  32 has    8244 grid points (31)
 Atom  33 has    8696 grid points (32)
 Atom  34 has    8624 grid points (33)
 Atom  35 has   10488 grid points (34)
 Atom  36 has    9560 grid points (35)
 Atom  37 has    9860 grid points (36)
 Atom  38 has    8636 grid points (37)
 Atom  39 has    8684 grid points (38)
 Atom  40 has    8528 grid points (39)
 Atom  41 has   10004 grid points (40)
 Atom  42 has    8636 grid points (41)
 Atom  43 has    8684 grid points (42)
 Atom  44 has    8672 grid points (43)
 Atom  45 has    9896 grid points (44)
 Atom  46 has    8696 grid points (45)
 Atom  47 has    8612 grid points (46)
 Atom  48 has    8480 grid points (47)
 Atom  49 has    9596 grid points (48)
 Atom  50 has    9944 grid points (49)
 Atom  51 has    8536 grid points (50)
 Atom  52 has    8660 grid points (51)
 Atom  53 has    8208 grid points (52)
 Atom  54 has    9836 grid points (53)
 Atom  55 has    8412 grid points (54)
 Atom  56 has    8696 grid points (55)
 Atom  57 has    8608 grid points (56)
 Atom  58 has    9860 grid points (57)
 Atom  59 has    8732 grid points (58)
 Atom  60 has    9980 grid points (59)
 Atom  61 has    8532 grid points (60)
 Atom  62 has   10076 grid points (61)
 Atom  63 has    8256 grid points (62)
 Atom  64 has    8684 grid points (63)
 Atom  65 has    8628 grid points (64)
 Total         594288 grid points (generated in    0.9 seconds)
 


##############################################################################
                    Atomic, molecular, and basis sets info
##############################################################################


Atomic and Nuclear Constants
----------------------------
::

 The data used in this calculation (unless changed from input) are from
 the CODATA recommended values of the fundamental physical constants 2010
 (online at http://physics.nist.gov/constants) and from the 2006 compilation
 of the Particle Data Group (online at http://pdg.lbl.gov).
 All values are in the SI-based atomic units unless stated otherwise.

 Inverse fine-structure constant =   137.035999074000
 Bohr radius [A]                 =     0.529177210920
 Hartree energy [eV]             =    27.211385050000
 Electric dipole moment [Debye]  =     2.541746363608

 atom    label     Z    isotop    atomic mass       spin         g-value 
 ----------------------------------------------------------------------- 
  Rh       1      45     103      102.905504      0.500000     -1.768000
  Cl       2      17      35       34.968853      1.500000      0.547916
  P        3      15      31       30.973762      0.500000      2.263200
  N        4       7      14       14.003074      1.000000      0.403761
  C        5       6      12       12.000000      0.000000      0.000000
  C        6       6      12       12.000000      0.000000      0.000000
  H        7       1       1        1.007825      0.500000      5.585695
  H        8       1       1        1.007825      0.500000      5.585695
  H        9       1       1        1.007825      0.500000      5.585695
  C       10       6      12       12.000000      0.000000      0.000000
  H       11       1       1        1.007825      0.500000      5.585695
  H       12       1       1        1.007825      0.500000      5.585695
  H       13       1       1        1.007825      0.500000      5.585695
  C       14       6      12       12.000000      0.000000      0.000000
  H       15       1       1        1.007825      0.500000      5.585695
  H       16       1       1        1.007825      0.500000      5.585695
  H       17       1       1        1.007825      0.500000      5.585695
  C       18       6      12       12.000000      0.000000      0.000000
  C       19       6      12       12.000000      0.000000      0.000000
  H       20       1       1        1.007825      0.500000      5.585695
  H       21       1       1        1.007825      0.500000      5.585695
  H       22       1       1        1.007825      0.500000      5.585695
  C       23       6      12       12.000000      0.000000      0.000000
  H       24       1       1        1.007825      0.500000      5.585695
  H       25       1       1        1.007825      0.500000      5.585695
  H       26       1       1        1.007825      0.500000      5.585695
  C       27       6      12       12.000000      0.000000      0.000000
  H       28       1       1        1.007825      0.500000      5.585695
  C       29       6      12       12.000000      0.000000      0.000000
  H       30       1       1        1.007825      0.500000      5.585695
  C       31       6      12       12.000000      0.000000      0.000000
  H       32       1       1        1.007825      0.500000      5.585695
  H       33       1       1        1.007825      0.500000      5.585695
  H       34       1       1        1.007825      0.500000      5.585695
  P       35      15      31       30.973762      0.500000      2.263200
  C       36       6      12       12.000000      0.000000      0.000000
  C       37       6      12       12.000000      0.000000      0.000000
  H       38       1       1        1.007825      0.500000      5.585695
  H       39       1       1        1.007825      0.500000      5.585695
  H       40       1       1        1.007825      0.500000      5.585695
  C       41       6      12       12.000000      0.000000      0.000000
  H       42       1       1        1.007825      0.500000      5.585695
  H       43       1       1        1.007825      0.500000      5.585695
  H       44       1       1        1.007825      0.500000      5.585695
  C       45       6      12       12.000000      0.000000      0.000000
  H       46       1       1        1.007825      0.500000      5.585695
  H       47       1       1        1.007825      0.500000      5.585695
  H       48       1       1        1.007825      0.500000      5.585695
  C       49       6      12       12.000000      0.000000      0.000000
  C       50       6      12       12.000000      0.000000      0.000000
  H       51       1       1        1.007825      0.500000      5.585695
  H       52       1       1        1.007825      0.500000      5.585695
  H       53       1       1        1.007825      0.500000      5.585695
  C       54       6      12       12.000000      0.000000      0.000000
  H       55       1       1        1.007825      0.500000      5.585695
  H       56       1       1        1.007825      0.500000      5.585695
  H       57       1       1        1.007825      0.500000      5.585695
  C       58       6      12       12.000000      0.000000      0.000000
  H       59       1       1        1.007825      0.500000      5.585695
  C       60       6      12       12.000000      0.000000      0.000000
  H       61       1       1        1.007825      0.500000      5.585695
  C       62       6      12       12.000000      0.000000      0.000000
  H       63       1       1        1.007825      0.500000      5.585695
  H       64       1       1        1.007825      0.500000      5.585695
  H       65       1       1        1.007825      0.500000      5.585695


Molecular geometry [A]
----------------------
::

 atom    label                 cartesian coordinates            
 -------------------------------------------------------------- 
  Rh       1         0.000000         0.000000         0.000000
  Cl       2        -0.028916        -2.309747         0.001043
  P        3         0.060389         0.277994         2.326202
  N        4         0.024338         1.977117        -0.000875
  C        5         1.624151        -0.305082         3.194058
  C        6         2.746581        -0.082215         2.176392
  H        7         2.610708        -0.708427         1.293414
  H        8         3.703707        -0.340665         2.640305
  H        9         2.797632         0.960586         1.855032
  C       10         1.546433        -1.794218         3.520646
  H       11         1.226680        -2.381136         2.657455
  H       12         0.870149        -1.995057         4.352543
  H       13         2.540332        -2.142797         3.818143
  C       14         1.949446         0.496904         4.452331
  H       15         2.892458         0.129288         4.869176
  H       16         1.189692         0.399336         5.226602
  H       17         2.081115         1.556869         4.229600
  C       18        -1.509670        -0.167323         3.264850
  C       19        -1.819867        -1.656968         3.120722
  H       20        -1.817337        -1.968864         2.076061
  H       21        -2.813576        -1.848464         3.537860
  H       22        -1.111843        -2.286395         3.657419
  C       23        -2.626268         0.618450         2.571497
  H       24        -2.495738         1.695794         2.679822
  H       25        -3.583841         0.340760         3.021766
  H       26        -2.672650         0.386181         1.505182
  C       27         0.141142         2.069739         2.378143
  H       28         0.190276         2.657799         3.284899
  C       29         0.098412         2.675149         1.177515
  H       30         0.120645         3.762058         1.095110
  C       31        -1.471284         0.218329         4.740247
  H       32        -0.773469        -0.398948         5.306930
  H       33        -2.464806         0.065172         5.173712
  H       34        -1.207943         1.267723         4.888144
  P       35        -0.053529         0.277340        -2.326451
  C       36        -1.631173        -0.267828        -3.193819
  C       37        -2.747782        -0.016438        -2.176396
  H       38        -2.627389        -0.644993        -1.292838
  H       39        -3.710982        -0.251654        -2.640102
  H       40        -2.773131         1.027600        -1.855997
  C       41        -1.590160        -1.758728        -3.519031
  H       42        -1.284983        -2.352551        -2.655285
  H       43        -0.919010        -1.976936        -4.350711
  H       44        -2.592338        -2.082987        -3.816252
  C       45        -1.936595         0.540769        -4.452843
  H       46        -2.888370         0.196113        -4.869385
  H       47        -1.179463         0.423800        -5.226994
  H       48        -2.042113         1.603860        -4.231093
  C       49         1.505081        -0.207322        -3.264691
  C       50         1.778437        -1.704050        -3.119374
  H       51         1.768223        -2.014960        -2.074467
  H       52         2.767118        -1.920333        -3.536348
  H       53         1.055099        -2.316245        -3.655582
  C       54         2.640718         0.551219        -2.571932
  H       55         2.536806         1.631367        -2.681124
  H       56         3.591153         0.249626        -3.021947
  H       57         2.681341         0.318730        -1.505429
  C       58        -0.090151         2.070481        -2.379976
  H       59        -0.124793         2.658771        -3.287253
  C       60        -0.032530         2.675717        -1.179882
  H       61        -0.027995         3.762917        -1.098440
  C       62         1.476234         0.177987        -4.740395
  H       63         0.763402        -0.422334        -5.306607
  H       64         2.465678         0.000014        -5.173714
  H       65         1.238869         1.233441        -4.889134


Interatomic distances [A]
-------------------------
::

 ---          Rh (   1)          Cl (   2)          P  (   3)          N  (   4)          C  (   5)
 Rh (   1)    0.000000
 Cl (   2)    2.309928          0.000000
 P  (   3)    2.343532          3.480049          0.000000
 N  (   4)    1.977267          4.287195          2.881598          0.000000
 C  (   5)    3.596241          4.116632          1.881091          4.239744          0.000000
 ---          C  (   6)          H  (   7)          H  (   8)          H  (   9)          C  (  10)
 Rh (   1)    3.505303          2.998430          4.561218          3.491506          4.243303
 Cl (   2)    4.171022          3.346948          4.977496          4.703374          3.890386
 P  (   3)    2.714373          2.922979          3.708796          2.860145          2.815863
 N  (   4)    4.048697          3.946725          5.087799          3.488393          5.379670
 C  (   5)    1.531392          2.179089          2.152315          2.184482          1.526508
 ---          H  (  11)          H  (  12)          H  (  13)          C  (  14)          H  (  15)
 Rh (   1)    3.773145          4.866420          5.061925          4.885745          5.664972
 Cl (   2)    2.939072          4.454537          4.604255          5.621848          6.179161
 P  (   3)    2.922488          3.150957          3.773093          2.852522          3.809127
 N  (   4)    5.244684          5.953638          6.155389          5.072289          5.946258
 C  (   5)    2.180809          2.183259          2.146175          1.527170          2.145530
 ---          H  (  16)          H  (  17)          C  (  18)          C  (  19)          H  (  20)
 Rh (   1)    5.375147          4.964312          3.600881          3.974464          3.389568
 Cl (   2)    6.010874          6.106033          4.175530          3.655957          2.760498
 P  (   3)    3.114863          3.056432          1.882672          2.812597          2.938843
 N  (   4)    5.583364          4.722696          4.197233          5.133423          4.824541
 C  (   5)    2.194583          2.178996          3.137646          3.700572          3.982704
 ---          H  (  21)          H  (  22)          C  (  23)          H  (  24)          H  (  25)
 Rh (   1)    4.883593          4.454269          3.727246          4.035576          4.700117
 Cl (   2)    4.525062          3.813445          4.682714          5.413449          5.365393
 P  (   3)    3.774866          3.118070          2.719229          2.944315          3.710547
 N  (   4)    5.933925          5.731628          3.935579          3.689995          4.983270
 C  (   5)    4.711014          3.409687          4.393923          4.608842          5.250712
 ---          H  (  26)          C  (  27)          H  (  28)          C  (  29)          H  (  30)
 Rh (   1)    3.091564          3.155837          4.229735          2.924491          3.920064
 Cl (   2)    4.064455          4.985922          5.958881          5.123425          6.171399
 P  (   3)    2.855745          1.794316          2.568938          2.658436          3.695662
 N  (   4)    3.474627          2.383684          3.359639          1.371619          2.096777
 C  (   5)    4.668259          2.916300          3.292858          3.908465          4.817441
 ---          C  (  31)          H  (  32)          H  (  33)          H  (  34)          P  (  35)
 Rh (   1)    4.968127          5.377817          5.731214          5.192321          2.343535
 Cl (   2)    5.561623          5.688405          6.191147          6.170264          3.480065
 P  (   3)    2.859580          3.168329          3.811852          3.025190          4.654047
 N  (   4)    5.273373          5.869836          6.052084          5.091587          2.881598
 C  (   5)    3.499482          3.197127          4.558035          3.655735          5.799125
 ---          C  (  36)          C  (  37)          H  (  38)          H  (  39)          H  (  40)
 Rh (   1)    3.596239          3.505321          2.998436          4.561234          3.491553
 Cl (   2)    4.116285          4.170460          3.346281          4.976847          4.702893
 P  (   3)    5.799132          5.314688          4.601468          6.258430          5.107008
 N  (   4)    4.239739          4.048679          3.946680          5.087785          3.488394
 C  (   5)    7.169623          6.931009          6.190587          7.905942          6.827531
 ---          C  (  41)          H  (  42)          H  (  43)          H  (  44)          C  (  45)
 Rh (   1)    4.243267          3.773091          4.866368          5.061900          4.885759
 Cl (   2)    3.889990          2.938642          4.454301          4.603726          5.621546
 P  (   3)    6.406192          5.791805          7.115132          7.095134          7.071948
 N  (   4)    5.379643          5.244639          5.953614          6.155367          5.072314
 C  (   5)    7.583564          6.846167          8.135496          8.371629          8.477586
 ---          H  (  46)          H  (  47)          H  (  48)          C  (  49)          C  (  50)
 Rh (   1)    5.664985          5.375147          4.964347          3.600897          3.974559
 Cl (   2)    6.178744          6.010691          6.105756          4.175926          3.656555
 P  (   3)    7.776783          7.655669          7.012600          5.794890          6.044376
 N  (   4)    5.946279          5.583391          4.722741          4.197245          5.133507
 C  (   5)    9.253818          8.905371          8.498142          6.460586          6.468411
 ---          H  (  51)          H  (  52)          H  (  53)          C  (  54)          H  (  55)
 Rh (   1)    3.389703          4.883685          4.454380          3.727206          4.035489
 Cl (   2)    2.761223          4.525769          3.813927          4.683190          5.413809
 P  (   3)    5.247878          6.821181          6.595549          5.542965          5.747832
 N  (   4)    4.824686          5.934014          5.731693          3.935602          3.689956
 C  (   5)    5.540920          7.015253          7.161436          5.917204          6.253042
 ---          H  (  56)          H  (  57)          C  (  58)          H  (  59)          C  (  60)
 Rh (   1)    4.700091          3.091520          3.155837          4.229736          2.924490
 Cl (   2)    5.365982          4.064953          4.985920          5.958880          5.123422
 P  (   3)    6.408572          4.642461          5.038232          6.100268          4.248569
 N  (   4)    4.983299          3.474708          2.383683          3.359639          1.371617
 C  (   5)    6.543357          4.857157          6.296982          7.338298          5.546270
 ---          H  (  61)          C  (  62)          H  (  63)          H  (  64)          H  (  65)
 Rh (   1)    3.920064          4.968128          5.377846          5.731220          5.192283
 Cl (   2)    6.171395          5.561972          5.688694          6.191616          6.170518
 P  (   3)    4.886786          7.207733          7.697042          7.881080          7.373111
 N  (   4)    2.096776          5.273322          5.869785          6.052053          5.091485
 C  (   5)    6.140337          7.950521          8.544937          8.415513          8.237323

 ---          C  (   6)          H  (   7)          H  (   8)          H  (   9)          C  (  10)
 C  (   6)    0.000000
 H  (   7)    1.090987          0.000000
 H  (   8)    1.094578          1.773136          0.000000
 H  (   9)    1.092388          1.770864          1.769429          0.000000
 C  (  10)    2.485624          2.696699          2.746206          3.453797          0.000000
 ---          H  (  11)          H  (  12)          H  (  13)          C  (  14)          H  (  15)
 C  (   6)    2.797599          3.451897          2.642704          2.480061          2.705014
 H  (   7)    2.564000          3.747430          2.904587          3.445119          3.683371
 H  (   8)    3.209280          3.701057          2.447126          2.657516          2.418025
 H  (   9)    3.778740          4.323029          3.681167          2.771350          3.128116
 C  (  10)    1.091702          1.090756          1.094462          2.505932          2.707433
 ---          H  (  16)          H  (  17)          C  (  18)          C  (  19)          H  (  20)
 C  (   6)    3.458262          2.710185          4.394048          4.921794          4.939520
 H  (   7)    4.326245          3.746094          4.599660          4.885568          4.669991
 H  (   8)    3.681957          2.959611          5.253513          5.698537          5.783712
 H  (   9)    3.777295          2.550985          4.670398          5.456634          5.470692
 C  (  10)    2.801648          3.466740          3.471597          3.392750          3.665007
 ---          H  (  21)          H  (  22)          C  (  23)          H  (  24)          H  (  25)
 C  (   6)    5.990708          4.683939          5.432729          5.558477          6.400610
 H  (   7)    5.979973          4.683576          5.551578          5.811901          6.516167
 H  (   8)    6.749373          5.292439          6.402595          6.525477          7.329271
 H  (   9)    6.496794          5.392168          5.481703          5.407456          6.516798
 C  (  10)    4.360380          2.706913          4.912564          5.406137          5.579133
 ---          H  (  26)          C  (  27)          H  (  28)          C  (  29)          H  (  30)
 C  (   6)    5.480692          3.385251          3.907833          3.951406          4.779450
 H  (   7)    5.399711          3.872157          4.599563          4.215881          5.121033
 H  (   8)    6.517265          4.309367          4.663742          4.922707          5.662005
 H  (   9)    5.511472          2.925885          3.423939          3.268722          3.948669
 C  (  10)    5.159157          4.267355          4.659956          5.249978          6.228025
 ---          C  (  31)          H  (  32)          H  (  33)          H  (  34)          P  (  35)
 C  (   6)    4.945105          4.721371          6.013668          4.981385          5.314649
 H  (   7)    5.422379          5.258968          6.435527          5.604404          4.601447
 H  (   8)    5.612732          5.211467          6.680824          5.635956          6.258388
 H  (   9)    5.205675          5.149436          6.285591          5.033759          5.106931
 C  (  10)    3.826799          3.243383          4.720169          4.339599          6.406229
 ---          C  (  36)          C  (  37)          H  (  38)          H  (  39)          H  (  40)
 C  (   6)    6.930970          7.009930          6.421202          8.057757          6.925249
 H  (   7)    6.190553          6.421203          5.842121          7.459555          6.474434
 H  (   8)    7.905900          8.057757          7.459558          9.103199          8.002394
 H  (   9)    6.827460          6.925215          6.474397          8.002363          6.693999
 C  (  10)    7.583606          7.352351          6.473881          8.244679          7.451817
 ---          C  (  41)          H  (  42)          H  (  43)          H  (  44)          C  (  45)
 C  (   6)    7.352269          6.689771          7.722020          8.271573          8.140455
 H  (   7)    6.473797          5.785480          6.776738          7.420902          7.433567
 H  (   8)    8.244595          7.548376          8.539391          9.184933          9.105091
 H  (   9)    7.451707          6.927307          7.807286          8.395152          7.898002
 C  (  10)    7.706914          6.816948          8.250458          8.428694          9.008894
 ---          H  (  46)          H  (  47)          H  (  48)          C  (  49)          C  (  50)
 C  (   6)    9.026246          8.395237          8.174980          5.582326          5.622525
 H  (   7)    8.308919          7.626471          7.583903          4.716973          4.599635
 H  (   8)   10.006950          9.291079          9.165792          6.302437          6.224097
 H  (   9)    8.839277          8.140056          7.802426          5.407981          5.734436
 C  (  10)    9.696469          9.427159          9.193153          6.968554          6.644684
 ---          H  (  51)          H  (  52)          H  (  53)          C  (  54)          H  (  55)
 C  (   6)    4.771005          6.001208          6.470234          4.791558          5.155175
 H  (   7)    3.709371          4.981946          5.431166          4.065527          4.612705
 H  (   8)    5.364554          6.443880          7.110291          5.393776          5.793805
 H  (   9)    5.035327          6.112905          6.643863          4.448619          4.592895
 C  (  10)    5.603856          7.162900          7.211946          6.619520          7.153840
 ---          H  (  56)          H  (  57)          C  (  58)          H  (  59)          C  (  60)
 C  (   6)    5.276945          3.704162          5.782875          6.753459          5.156959
 H  (   7)    4.527856          2.982208          5.339547          6.309001          4.955434
 H  (   8)    5.694050          4.320549          6.738709          7.667462          6.136111
 H  (   9)    4.992000          3.423186          5.244659          6.153657          4.490233
 C  (  10)    7.152881          5.569021          7.240970          8.304794          6.675957
 ---          H  (  61)          C  (  62)          H  (  63)          H  (  64)          H  (  65)
 C  (   6)    5.762624          7.037288          7.748803          7.355931          7.343419
 H  (   7)    5.716348          6.203194          6.859640          6.507432          6.623948
 H  (   8)    6.689036          7.726925          8.473811          7.918818          8.077480
 H  (   9)    4.955827          6.771869          7.572294          7.101842          6.927335
 C  (  10)    7.395710          8.493487          8.967474          8.925031          8.943473

 ---          H  (  11)          H  (  12)          H  (  13)          C  (  14)          H  (  15)
 H  (  11)    0.000000
 H  (  12)    1.774682          0.000000
 H  (  13)    1.769091          1.759807          0.000000
 C  (  14)    3.468009          2.717482          2.778374          0.000000
 H  (  15)    3.737480          2.978168          2.528049          1.094611          0.000000
 ---          H  (  16)          H  (  17)          C  (  18)          C  (  19)          H  (  20)
 H  (  11)    3.785883          4.325457          3.571765          3.165515          3.126344
 H  (  12)    2.568892          3.754695          3.191743          2.977897          3.522164
 H  (  13)    3.204750          3.750694          4.539950          4.442270          4.696209
 C  (  14)    1.089147          1.091087          3.717095          4.540932          5.090710
 H  (  15)    1.760708          1.762193          4.694739          5.334211          5.863949
 ---          H  (  21)          H  (  22)          C  (  23)          H  (  24)          H  (  25)
 H  (  11)    4.169235          2.545112          4.883658          5.520711          5.539183
 H  (  12)    3.775583          2.120464          4.714602          5.267786          5.202407
 H  (  13)    5.369313          3.658529          5.989354          6.433705          6.656408
 C  (  14)    5.387336          4.213090          4.948684          4.933436          5.717356
 H  (  15)    6.184071          4.830974          5.997912          6.023277          6.737959
 ---          H  (  26)          C  (  27)          H  (  28)          C  (  29)          H  (  30)
 H  (  11)    4.918389          4.589847          5.182537          5.387878          6.434522
 H  (  12)    5.131197          4.577365          4.821946          5.699755          6.657101
 H  (  13)    6.238646          5.057190          5.371483          6.012362          6.938091
 C  (  14)    5.482857          3.169547          3.021100          4.346895          5.027592
 H  (  15)    6.507909          4.188118          4.025555          5.283603          5.926512
 ---          C  (  31)          H  (  32)          H  (  33)          H  (  34)          P  (  35)
 H  (  11)    4.286520          3.866443          5.093431          4.921131          5.791869
 H  (  12)    3.245258          2.481914          4.005095          3.905262          7.115190
 H  (  13)    4.745340          4.029736          5.635965          5.179393          7.095154
 C  (  14)    3.444110          2.991180          4.493596          3.279207          7.071916
 H  (  15)    4.366554          3.729569          5.366296          4.255547          7.776748
 ---          C  (  36)          C  (  37)          H  (  38)          H  (  39)          H  (  40)
 H  (  11)    6.846225          6.689863          5.785573          7.548464          6.927425
 H  (  12)    8.135571          7.722137          6.776856          8.539514          7.807427
 H  (  13)    8.371653          8.271641          7.420976          9.185003          8.395247
 C  (  14)    8.477574          8.140485          7.433594          9.105130          7.898061
 H  (  15)    9.253801          9.026274          8.308949         10.006987          8.839333
 ---          C  (  41)          H  (  42)          H  (  43)          H  (  44)          C  (  45)
 H  (  11)    6.816961          5.876604          7.340419          7.522146          8.312652
 H  (  12)    8.250494          7.340439          8.885271          8.872754          9.583478
 H  (  13)    8.428677          7.522121          8.872696          9.199558          9.780266
 C  (  14)    9.008846          8.312589          9.583396          9.780241          9.716242
 H  (  15)    9.696416          8.957011         10.196557         10.507797         10.506622
 ---          H  (  46)          H  (  47)          H  (  48)          C  (  49)          C  (  50)
 H  (  11)    8.957074          8.707567          8.603330          6.314649          5.842485
 H  (  12)   10.196649         10.090555          9.752553          7.849929          7.532544
 H  (  13)   10.507828         10.111320          9.991318          7.415143          6.993005
 C  (  14)   10.506633         10.172745          9.620798          7.761818          7.886961
 H  (  15)   11.325282         10.890359         10.456541          8.258203          8.271584
 ---          H  (  51)          H  (  52)          H  (  53)          C  (  54)          H  (  55)
 H  (  11)    4.776865          6.399100          6.315702          6.159927          6.805662
 H  (  12)    6.489483          8.114104          8.016697          7.587278          8.087099
 H  (  13)    5.944354          7.361349          7.621848          6.935478          7.515637
 C  (  14)    6.995813          8.386335          8.628552          7.058405          7.246943
 H  (  15)    7.353631          8.652716          9.056932          7.457311          7.706475
 ---          H  (  56)          H  (  57)          C  (  58)          H  (  59)          C  (  60)
 H  (  11)    6.690833          5.170582          6.850303          7.909911          6.471671
 H  (  12)    8.174691          6.553614          7.923231          9.000806          7.296484
 H  (  13)    7.322209          5.866806          7.942785          8.980234          7.403915
 C  (  14)    7.656447          6.005191          7.301816          8.299235          6.355885
 H  (  15)    7.922908          6.380913          8.075543          9.057010          7.185469
 ---          H  (  61)          C  (  62)          H  (  63)          H  (  64)          H  (  65)
 H  (  11)    7.309606          7.831958          8.214488          8.278418          8.367576
 H  (  12)    7.979608          9.368617          9.786932          9.862839          9.796313
 H  (  13)    8.102256          8.931233          9.454022          9.243955          9.429181
 C  (  14)    6.737074          9.210421          9.873630          9.652675          9.397360
 H  (  15)    7.572631          9.713491         10.410750         10.052785          9.958821

 ---          H  (  16)          H  (  17)          C  (  18)          C  (  19)          H  (  20)
 H  (  16)    0.000000
 H  (  17)    1.768765          0.000000
 C  (  18)    3.384690          4.098453          0.000000
 C  (  19)    4.209580          5.174555          1.528410          0.000000
 H  (  20)    4.957469          5.680357          2.180236          1.090230          0.000000
 ---          H  (  21)          H  (  22)          C  (  23)          H  (  24)          H  (  25)
 H  (  16)    4.891892          3.869438          4.653939          4.663613          5.258455
 H  (  17)    6.002732          5.029220          5.078326          4.834118          5.918573
 C  (  18)    2.144980          2.191539          1.531329          2.187645          2.149284
 C  (  19)    1.094592          1.088816          2.475774          3.448508          2.666892
 H  (  20)    1.773089          1.760466          2.755725          3.775510          3.057656
 ---          H  (  26)          C  (  27)          H  (  28)          C  (  29)          H  (  30)
 H  (  16)    5.363471          3.464595          3.141608          4.771302          5.433230
 H  (  17)    5.602789          2.730279          2.383229          3.807477          4.304803
 C  (  18)    2.180670          2.918197          3.297201          3.875892          4.775535
 C  (  19)    2.740742          4.276134          4.762861          5.120848          6.102011
 H  (  20)    2.569767          4.498578          5.186310          5.103365          6.128744
 ---          C  (  31)          H  (  32)          H  (  33)          H  (  34)          P  (  35)
 H  (  16)    2.711106          2.120781          3.670125          2.572412          7.655657
 H  (  17)    3.830403          3.624156          4.876669          3.366777          7.012539
 C  (  18)    1.525450          2.183056          2.147113          2.187574          5.794887
 C  (  19)    2.502221          2.730763          2.756171          3.471606          6.044269
 H  (  20)    3.464311          3.740697          3.761909          4.330666          5.247720
 ---          C  (  36)          C  (  37)          H  (  38)          H  (  39)          H  (  40)
 H  (  16)    8.905385          8.395293          7.626521          9.291148          8.140141
 H  (  17)    8.498103          8.174982          7.583899          9.165803          7.802456
 C  (  18)    6.460594          5.582369          4.716989          6.302487          5.408073
 C  (  19)    6.468288          5.622439          4.599532          6.224011          5.734401
 H  (  20)    5.540741          4.770858          3.709218          5.364410          5.035218
 ---          C  (  41)          H  (  42)          H  (  43)          H  (  44)          C  (  45)
 H  (  16)    9.427137          8.707528         10.090501         10.111325         10.172774
 H  (  17)    9.193080          8.603245          9.752449          9.991269          9.620773
 C  (  18)    6.968507          6.314563          7.849863          7.415116          7.761858
 C  (  19)    6.644505          5.842276          7.532346          6.992840          7.886860
 H  (  20)    5.603644          4.776636          6.489257          5.944157          6.995646
 ---          H  (  46)          H  (  47)          H  (  48)          C  (  49)          C  (  50)
 H  (  16)   10.890401         10.718730         10.066948          8.518777          8.627060
 H  (  17)   10.456527         10.066895          9.412042          7.720659          8.045659
 C  (  18)    8.258249          8.518796          7.720735          7.192025          7.343806
 C  (  19)    8.271482          8.626939          8.045594          7.343722          7.203389
 H  (  20)    7.353466          7.711442          7.252246          6.531855          6.323944
 ---          H  (  51)          H  (  52)          H  (  53)          C  (  54)          H  (  55)
 H  (  16)    7.711623          9.201002          9.289009          7.933831          8.115710
 H  (  17)    7.252388          8.536479          8.844762          6.898212          6.926132
 C  (  18)    6.531971          8.223154          7.686890          7.197920          7.413762
 C  (  19)    6.323965          8.088657          7.390424          7.561694          7.965875
 H  (  20)    5.485002          7.246980          6.420537          6.915845          7.385867
 ---          H  (  56)          H  (  57)          C  (  58)          H  (  59)          C  (  60)
 H  (  16)    8.592321          6.895778          7.892449          8.906102          6.907878
 H  (  17)    7.521571          5.897781          6.976008          7.910961          5.914542
 C  (  18)    8.106544          6.368389          6.235933          7.268751          5.479093
 C  (  19)    8.405154          6.750224          6.866110          7.909553          6.360969
 H  (  20)    7.756491          6.188559          6.257455          7.283189          5.946329
 ---          H  (  61)          C  (  62)          H  (  63)          H  (  64)          H  (  65)
 H  (  16)    7.266539          9.973572         10.573805         10.485903         10.150185
 H  (  17)    6.140277          9.095494          9.828166          9.539078          9.163258
 C  (  18)    6.056438          8.550954          8.871401          9.329564          8.718031
 C  (  19)    7.098400          8.719432          8.900420          9.482044          9.048101
 H  (  20)    6.792092          7.868968          7.972186          8.647539          8.252823

 ---          H  (  21)          H  (  22)          C  (  23)          H  (  24)          H  (  25)
 H  (  21)    0.000000
 H  (  22)    1.761242          0.000000
 C  (  23)    2.656051          3.451208          0.000000
 H  (  24)    3.660466          4.327666          1.090616          0.000000
 H  (  25)    2.377470          3.662891          1.093984          1.771161          0.000000
 ---          H  (  26)          C  (  27)          H  (  28)          C  (  29)          H  (  30)
 H  (  21)    3.024116          5.042580          5.421579          5.874860          6.786357
 H  (  22)    3.769735          4.709822          5.126338          5.677285          6.683430
 C  (  23)    1.092304          3.130844          3.549762          3.687422          4.428038
 H  (  24)    1.768096          2.680295          2.916546          3.153677          3.691371
 H  (  25)    1.769847          4.156816          4.436425          4.733880          5.398194
 ---          C  (  31)          H  (  32)          H  (  33)          H  (  34)          P  (  35)
 H  (  21)    2.742101          3.064758          2.541585          3.756587          6.821074
 H  (  22)    2.752337          2.529395          3.107977          3.762403          6.595412
 C  (  23)    2.489490          3.456958          2.665278          2.792858          5.543035
 H  (  24)    2.734549          3.775692          2.979828          2.591977          5.747971
 H  (  25)    2.725998          3.696936          2.441119          3.160304          6.408631
 ---          C  (  36)          C  (  37)          H  (  38)          H  (  39)          H  (  40)
 H  (  21)    7.015126          6.001114          4.981832          6.443784          6.112861
 H  (  22)    7.161269          6.470116          5.431033          7.110166          6.643809
 C  (  23)    5.917311          4.791695          4.065633          5.393927          4.448784
 H  (  24)    6.253235          5.155397          4.612878          5.794045          4.593156
 H  (  25)    6.543454          5.277071          4.527948          5.694196          4.992151
 ---          C  (  41)          H  (  42)          H  (  43)          H  (  44)          C  (  45)
 H  (  21)    7.162717          6.398886          8.113904          7.361176          8.386231
 H  (  22)    7.211703          6.315424          8.016427          7.621614          8.628408
 C  (  23)    6.619594          6.159963          7.587340          6.935579          7.058543
 H  (  24)    7.153990          6.805762          8.087238          7.515816          7.247181
 H  (  25)    7.152946          6.690858          8.174745          7.322303          7.656579
 ---          H  (  46)          H  (  47)          H  (  48)          C  (  49)          C  (  50)
 H  (  21)    8.652610          9.200879          8.536412          8.223068          8.088647
 H  (  22)    9.056781          9.288839          8.844666          7.686771          7.390383
 C  (  23)    7.457465          7.933952          6.898369          7.197988          7.561841
 H  (  24)    7.706733          8.115928          6.926397          7.413881          7.966065
 H  (  25)    7.923059          8.592437          7.521723          8.106606          8.405288
 ---          H  (  51)          H  (  52)          H  (  53)          C  (  54)          H  (  55)
 H  (  21)    7.246987          9.010756          8.181141          8.534481          8.911317
 H  (  22)    6.420512          8.181114          7.627353          7.806317          8.296905
 C  (  23)    6.916023          8.534624          7.806498          7.362100          7.434606
 H  (  24)    7.386090          8.911498          8.297123          7.434659          7.353257
 H  (  25)    7.756649          9.405109          8.553737          8.371313          8.464688
 ---          H  (  56)          H  (  57)          C  (  58)          H  (  59)          C  (  60)
 H  (  21)    9.404978          7.766956          7.602365          8.609697          7.103486
 H  (  22)    8.553567          6.915918          7.515076          8.582389          7.013341
 C  (  23)    8.371318          6.699393          5.749554          6.689188          5.003266
 H  (  24)    8.464739          6.798145          5.615051          6.492664          4.682409
 H  (  25)    9.381648          7.729714          6.661578          7.559227          5.976427
 ---          H  (  61)          C  (  62)          H  (  63)          H  (  64)          H  (  65)
 H  (  21)    7.793737          9.541409          9.646409         10.352725          9.845541
 H  (  22)    7.770914          9.126588          9.345856          9.798736          9.537225
 C  (  23)    5.486997          8.395731          8.639306          9.289708          8.424875
 H  (  24)    4.963670          8.552188          8.882089          9.442952          8.452819
 H  (  25)    6.428942          9.267254          9.425637         10.192089          9.307940

 ---          H  (  26)          C  (  27)          H  (  28)          C  (  29)          H  (  30)
 H  (  26)    0.000000
 C  (  27)    3.393207          0.000000
 H  (  28)    4.064971          1.081867          0.000000
 C  (  29)    3.609089          1.345308          2.109457          0.000000
 H  (  30)    4.400818          2.123803          2.453449          1.090255          0.000000
 ---          C  (  31)          H  (  32)          H  (  33)          H  (  34)          P  (  35)
 H  (  26)    3.455011          4.321644          3.688409          3.790371          4.642527
 C  (  27)    3.406930          3.938111          4.315607          2.960298          5.038233
 H  (  28)    3.290871          3.789606          4.163987          2.541205          6.100268
 C  (  29)    4.603582          5.221333          5.417717          4.178059          4.248571
 H  (  30)    5.327220          5.987724          6.081654          4.730112          4.886786
 ---          C  (  36)          C  (  37)          H  (  38)          H  (  39)          H  (  40)
 H  (  26)    4.857264          3.704290          2.982329          4.320688          3.423308
 C  (  27)    6.296990          5.782892          5.339535          6.738732          5.244710
 H  (  28)    7.338307          6.753478          6.308989          7.667488          6.153710
 C  (  29)    5.546273          5.156955          4.955399          6.136111          4.490253
 H  (  30)    6.140339          5.762609          5.716300          6.689025          4.955828
 ---          C  (  41)          H  (  42)          H  (  43)          H  (  44)          C  (  45)
 H  (  26)    5.569123          5.170663          6.553706          5.866933          6.005309
 C  (  27)    7.240941          6.850247          7.923192          7.942769          7.301857
 H  (  28)    8.304765          7.909853          9.000768          8.980219          8.299280
 C  (  29)    6.675933          6.471623          7.296460          7.403898          6.355923
 H  (  30)    7.395690          7.309562          7.979593          8.102241          6.737115
 ---          H  (  46)          H  (  47)          H  (  48)          C  (  49)          C  (  50)
 H  (  26)    6.381047          6.895884          5.897895          6.368467          6.750390
 C  (  27)    8.075585          7.892479          6.976077          6.235937          6.866215
 H  (  28)    9.057058          8.906136          7.911036          7.268752          7.909658
 C  (  29)    7.185505          6.907914          5.914605          5.479101          6.361063
 H  (  30)    7.572670          7.266584          6.140340          6.056443          7.098485
 ---          H  (  51)          H  (  52)          H  (  53)          C  (  54)          H  (  55)
 H  (  26)    6.188757          7.767117          6.916119          6.699401          6.798094
 C  (  27)    6.257627          7.602475          7.515185          5.749524          5.614941
 H  (  28)    7.283364          8.609809          8.582500          6.689156          6.492549
 C  (  29)    5.946493          7.103587          7.013422          5.003274          4.682344
 H  (  30)    6.792251          7.793830          7.770975          5.487026          4.963630
 ---          H  (  56)          H  (  57)          C  (  58)          H  (  59)          C  (  60)
 H  (  26)    7.729733          6.142764          4.959901          5.884188          4.407015
 C  (  27)    6.661558          4.959917          4.763737          5.702139          3.613435
 H  (  28)    7.559204          5.884207          5.702139          6.579700          4.470373
 C  (  29)    5.976444          4.407088          3.613436          4.470374          2.361031
 H  (  30)    6.428978          5.017616          3.870671          4.525769          2.525705
 ---          H  (  61)          C  (  62)          H  (  63)          H  (  64)          H  (  65)
 H  (  26)    5.017509          7.500921          7.672067          8.435591          7.543547
 C  (  27)    3.870670          7.485638          8.102655          8.168095          7.397142
 H  (  28)    4.525769          8.497558          9.144926          9.153656          8.363203
 C  (  29)    2.525706          6.569313          7.216679          7.286865          6.339037
 H  (  30)    2.198580          6.981139          7.674911          7.677910          6.592079

 ---          C  (  31)          H  (  32)          H  (  33)          H  (  34)          P  (  35)
 C  (  31)    0.000000
 H  (  32)    1.090462          0.000000
 H  (  33)    1.094731          1.758913          0.000000
 H  (  34)    1.091993          1.772552          1.762777          0.000000
 P  (  35)    7.207755          7.697024          7.881099          7.373189          0.000000
 ---          C  (  36)          C  (  37)          H  (  38)          H  (  39)          H  (  40)
 C  (  31)    7.950554          7.037365          6.203226          7.727010          6.772013
 H  (  32)    8.544916          7.748832          6.859628          8.473842          7.572398
 H  (  33)    8.415546          7.356006          6.507460          7.918903          7.101981
 H  (  34)    8.237425          7.343562          6.624036          8.077636          6.927547
 P  (  35)    1.881089          2.714373          2.922980          3.708797          2.860149
 ---          C  (  41)          H  (  42)          H  (  43)          H  (  44)          C  (  45)
 C  (  31)    8.493442          7.831860          9.368549          8.931209          9.210504
 H  (  32)    8.967362          8.214322          9.786790          9.453926          9.873657
 H  (  33)    8.924987          8.278319          9.862775          9.243933          9.652759
 H  (  34)    8.943494          8.367535          9.796312          9.429227          9.397523
 P  (  35)    2.815858          2.922488          3.150944          3.773089          2.852521
 ---          H  (  46)          H  (  47)          H  (  48)          C  (  49)          C  (  50)
 C  (  31)    9.713581          9.973629          9.095630          8.550963          8.719511
 H  (  32)   10.410778         10.573803          9.828254          8.871370          8.900456
 H  (  33)   10.052878         10.485962          9.539213          9.329571          9.482116
 H  (  34)    9.958994         10.150322          9.163477          8.718083          9.048218
 P  (  35)    3.809125          3.114856          3.056433          1.882673          2.812602
 ---          H  (  51)          H  (  52)          H  (  53)          C  (  54)          H  (  55)
 C  (  31)    7.869073          9.541486          9.126698          8.395674          8.552088
 H  (  32)    7.972247          9.646447          9.345925          8.639210          8.881954
 H  (  33)    8.647635         10.352797          9.798842          9.289651          9.442856
 H  (  34)    8.252971          9.845653          9.537371          8.424862          8.452763
 P  (  35)    2.938863          3.774873          3.118065          2.719235          2.944320
 ---          H  (  56)          H  (  57)          C  (  58)          H  (  59)          C  (  60)
 C  (  31)    9.267195          7.500856          7.485691          8.497620          6.569376
 H  (  32)    9.425538          7.671963          8.102686          9.144966          7.216736
 H  (  33)   10.192031          8.435523          8.168136          9.153707          7.286911
 H  (  34)    9.307920          7.543533          7.397259          8.363333          6.339163
 P  (  35)    3.710551          2.855749          1.794313          2.568936          2.658434
 ---          H  (  61)          C  (  62)          H  (  63)          H  (  64)          H  (  65)
 C  (  31)    6.981221          9.928346         10.312301         10.669300         10.054867
 H  (  32)    7.674999         10.312262         10.724257         10.977028         10.520167
 H  (  33)    7.677972         10.669304         10.977070         11.462249         10.786238
 H  (  34)    6.592227         10.054904         10.520240         10.786267         10.078851
 P  (  35)    3.695661          2.859575          3.168320          3.811853          3.025189

 ---          C  (  36)          C  (  37)          H  (  38)          H  (  39)          H  (  40)
 C  (  36)    0.000000
 C  (  37)    1.531392          0.000000
 H  (  38)    2.179089          1.090986          0.000000
 H  (  39)    2.152317          1.094579          1.773136          0.000000
 H  (  40)    2.184484          1.092389          1.770863          1.769428          0.000000
 ---          C  (  41)          H  (  42)          H  (  43)          H  (  44)          C  (  45)
 C  (  36)    1.526508          2.180811          2.183260          2.146174          1.527172
 C  (  37)    2.485625          2.797595          3.451899          2.642710          2.480063
 H  (  38)    2.696699          2.563995          3.747428          2.904595          3.445121
 H  (  39)    2.746211          3.209279          3.701066          2.447136          2.657520
 H  (  40)    3.453799          3.778739          4.323031          3.681173          2.771355
 ---          H  (  46)          H  (  47)          H  (  48)          C  (  49)          C  (  50)
 C  (  36)    2.145532          2.194582          2.178996          3.137638          3.700502
 C  (  37)    2.705020          3.458263          2.710187          4.394049          4.921778
 H  (  38)    3.683376          4.326245          3.746095          4.599681          4.885605
 H  (  39)    2.418034          3.681961          2.959613          5.253512          5.698498
 H  (  40)    3.128124          3.777297          2.550989          4.670391          5.456629
 ---          H  (  51)          H  (  52)          H  (  53)          C  (  54)          H  (  55)
 C  (  36)    3.982626          4.710951          3.409589          4.393932          4.608888
 C  (  37)    4.939512          5.990693          4.683909          5.432736          5.558496
 H  (  38)    4.670028          5.980011          4.683627          5.551572          5.811890
 H  (  39)    5.783673          6.749335          5.292378          6.402605          6.525512
 H  (  40)    5.470722          6.496787          5.392138          5.481721          5.407476
 ---          H  (  56)          H  (  57)          C  (  58)          H  (  59)          C  (  60)
 C  (  36)    5.250713          4.668243          2.916295          3.292855          3.908460
 C  (  37)    6.400613          5.480685          3.385215          3.907789          3.951371
 H  (  38)    6.516166          5.399683          3.872111          4.599515          4.215823
 H  (  39)    7.329274          6.517255          4.309338          4.663703          4.922677
 H  (  40)    6.516809          5.511502          2.925839          3.423873          3.268687
 ---          H  (  61)          C  (  62)          H  (  63)          H  (  64)          H  (  65)
 C  (  36)    4.817437          3.499518          3.197145          4.558060          3.655823
 C  (  37)    4.779409          4.945119          4.721375          6.013680          4.981419
 H  (  38)    5.120968          5.422423          5.259029          6.435570          5.604446
 H  (  39)    5.661969          5.612756          5.211477          6.680842          5.636016
 H  (  40)    3.948623          5.205641          5.149377          6.285563          5.033730

 ---          C  (  41)          H  (  42)          H  (  43)          H  (  44)          C  (  45)
 C  (  41)    0.000000
 H  (  42)    1.091703          0.000000
 H  (  43)    1.090756          1.774681          0.000000
 H  (  44)    1.094461          1.769092          1.759807          0.000000
 C  (  45)    2.505935          3.468013          2.717489          2.778370          0.000000
 ---          H  (  46)          H  (  47)          H  (  48)          C  (  49)          C  (  50)
 C  (  41)    2.707436          2.801649          3.466741          3.471609          3.392663
 H  (  42)    3.737483          3.785888          4.325460          3.571812          3.165513
 H  (  43)    2.978178          2.568899          3.754700          3.191738          2.977730
 H  (  44)    2.528047          3.204745          3.750691          4.539954          4.442174
 C  (  45)    1.094610          1.089147          1.091086          3.717052          4.540794
 ---          H  (  51)          H  (  52)          H  (  53)          C  (  54)          H  (  55)
 C  (  41)    3.664854          4.360308          2.706819          4.912553          5.406171
 H  (  42)    3.126241          4.169245          2.545171          4.883642          5.520719
 H  (  43)    3.521925          3.775438          2.120246          4.714582          5.267830
 H  (  44)    4.696055          5.369224          3.658418          5.989345          6.433744
 C  (  45)    5.090589          5.387198          4.212883          4.948710          4.933529
 ---          H  (  56)          H  (  57)          C  (  58)          H  (  59)          C  (  60)
 C  (  41)    5.579120          5.159084          4.267355          4.659970          5.249965
 H  (  42)    5.539176          4.918296          4.589840          5.182545          5.387850
 H  (  43)    5.202380          5.131105          4.577378          4.821981          5.699753
 H  (  44)    6.656393          6.238577          5.057185          5.371488          6.012348
 C  (  45)    5.717362          5.482872          3.169567          3.021119          4.346923
 ---          H  (  61)          C  (  62)          H  (  63)          H  (  64)          H  (  65)
 C  (  41)    6.228016          3.826927          3.243552          4.720272          4.339777
 H  (  42)    6.434496          4.286680          3.866669          5.093575          4.921306
 H  (  43)    6.657108          3.245418          2.482143          4.005219          3.905491
 H  (  44)    6.938080          4.745453          4.029878          5.636056          5.179567
 C  (  45)    5.027625          3.444082          2.991064          4.493560          3.279286

 ---          H  (  46)          H  (  47)          H  (  48)          C  (  49)          C  (  50)
 H  (  46)    0.000000
 H  (  47)    1.760707          0.000000
 H  (  48)    1.762192          1.768764          0.000000
 C  (  49)    4.694701          3.384631          4.098402          0.000000
 C  (  50)    5.334065          4.209392          5.174436          1.528409          0.000000
 ---          H  (  51)          H  (  52)          H  (  53)          C  (  54)          H  (  55)
 H  (  46)    5.863810          6.183921          4.830756          5.997933          6.023369
 H  (  47)    4.957301          4.891702          3.869167          4.653963          4.663725
 H  (  48)    5.680278          6.002609          5.029032          5.078363          4.834218
 C  (  49)    2.180237          2.144981          2.191537          1.531330          2.187644
 C  (  50)    1.090229          1.094594          1.088816          2.475775          3.448506
 ---          H  (  56)          H  (  57)          C  (  58)          H  (  59)          C  (  60)
 H  (  46)    6.737960          6.507912          4.188131          4.025566          5.283625
 H  (  47)    5.258455          5.363478          3.464631          3.141659          4.771342
 H  (  48)    5.918587          5.602840          2.730298          2.383230          3.807518
 C  (  49)    2.149284          2.180670          2.918197          3.297194          3.875899
 C  (  50)    2.666886          2.740747          4.276145          4.762843          5.120897
 ---          H  (  61)          C  (  62)          H  (  63)          H  (  64)          H  (  65)
 H  (  46)    5.926539          4.366547          3.729488          5.366274          4.255648
 H  (  47)    5.433281          2.711075          2.120614          3.670080          2.572547
 H  (  48)    4.304848          3.830309          3.623963          4.876580          3.366760
 C  (  49)    4.775538          1.525450          2.183057          2.147115          2.187574
 C  (  50)    6.102057          2.502219          2.730765          2.756165          3.471604

 ---          H  (  51)          H  (  52)          H  (  53)          C  (  54)          H  (  55)
 H  (  51)    0.000000
 H  (  52)    1.773088          0.000000
 H  (  53)    1.760467          1.761242          0.000000
 C  (  54)    2.755720          2.656058          3.451208          0.000000
 H  (  55)    3.775507          3.660468          4.327663          1.090615          0.000000
 ---          H  (  56)          H  (  57)          C  (  58)          H  (  59)          C  (  60)
 H  (  51)    3.057637          2.569766          4.498635          5.186340          5.103474
 H  (  52)    2.377470          3.024135          5.042596          5.421567          5.874916
 H  (  53)    3.662889          3.769737          4.709791          5.126265          5.677298
 C  (  54)    1.093983          1.092305          3.130918          3.549861          3.687486
 H  (  55)    1.771162          1.768096          2.680376          2.916687          3.153709
 ---          H  (  61)          C  (  62)          H  (  63)          H  (  64)          H  (  65)
 H  (  51)    6.128857          3.464310          3.740702          3.761901          4.330667
 H  (  52)    6.786412          2.742090          3.064751          2.541568          3.756576
 H  (  53)    6.683433          2.752338          2.529401          3.107976          3.762405
 C  (  54)    4.428116          2.489489          3.456959          2.665283          2.792854
 H  (  55)    3.691422          2.734543          3.775687          2.979828          2.591967

 ---          H  (  56)          H  (  57)          C  (  58)          H  (  59)          C  (  60)
 H  (  56)    0.000000
 H  (  57)    1.769847          0.000000
 C  (  58)    4.156878          3.393322          0.000000
 H  (  59)    4.436510          4.065105          1.081867          0.000000
 C  (  60)    4.733941          3.609219          1.345309          2.109458          0.000000
 ---          H  (  61)          C  (  62)          H  (  63)          H  (  64)          H  (  65)
 H  (  56)    5.398271          2.726000          3.696942          2.441127          3.160304
 H  (  57)    4.400973          3.455010          4.321646          3.688415          3.790367
 C  (  58)    2.123803          3.406857          3.938001          4.315561          2.960203
 H  (  59)    2.453449          3.290775          3.789444          4.163924          2.541095
 C  (  60)    1.090256          4.603507          5.221234          5.417668          4.177938

 ---          H  (  61)          C  (  62)          H  (  63)          H  (  64)          H  (  65)
 H  (  61)    0.000000
 C  (  62)    5.327125          0.000000
 H  (  63)    5.987596          1.090464          0.000000
 H  (  64)    6.081587          1.094732          1.758915          0.000000
 H  (  65)    4.729963          1.091993          1.772553          1.762779          0.000000


Atomic orbital basis
--------------------
::

 atom  label     prim    cont     orbital basis set details     
 ---------------------------------------------------------------
  Rh     1        127     127     [21s14p10d2f]  dyall-vdz
  Cl     2         42      42     [11s7p2d]      uiglo-ii
  P      3         42      42     [11s7p2d]      uiglo-ii
  N      4         29      29     [9s5p1d]       uiglo-ii
  C      5         29      29     [9s5p1d]       uiglo-ii
  C      6         29      29     [9s5p1d]       uiglo-ii
  H      7          8       8     [5s1p]         uiglo-ii
  H      8          8       8     [5s1p]         uiglo-ii
  H      9          8       8     [5s1p]         uiglo-ii
  C     10         29      29     [9s5p1d]       uiglo-ii
  H     11          8       8     [5s1p]         uiglo-ii
  H     12          8       8     [5s1p]         uiglo-ii
  H     13          8       8     [5s1p]         uiglo-ii
  C     14         29      29     [9s5p1d]       uiglo-ii
  H     15          8       8     [5s1p]         uiglo-ii
  H     16          8       8     [5s1p]         uiglo-ii
  H     17          8       8     [5s1p]         uiglo-ii
  C     18         29      29     [9s5p1d]       uiglo-ii
  C     19         29      29     [9s5p1d]       uiglo-ii
  H     20          8       8     [5s1p]         uiglo-ii
  H     21          8       8     [5s1p]         uiglo-ii
  H     22          8       8     [5s1p]         uiglo-ii
  C     23         29      29     [9s5p1d]       uiglo-ii
  H     24          8       8     [5s1p]         uiglo-ii
  H     25          8       8     [5s1p]         uiglo-ii
  H     26          8       8     [5s1p]         uiglo-ii
  C     27         29      29     [9s5p1d]       uiglo-ii
  H     28          8       8     [5s1p]         uiglo-ii
  C     29         29      29     [9s5p1d]       uiglo-ii
  H     30          8       8     [5s1p]         uiglo-ii
  C     31         29      29     [9s5p1d]       uiglo-ii
  H     32          8       8     [5s1p]         uiglo-ii
  H     33          8       8     [5s1p]         uiglo-ii
  H     34          8       8     [5s1p]         uiglo-ii
  P     35         42      42     [11s7p2d]      uiglo-ii
  C     36         29      29     [9s5p1d]       uiglo-ii
  C     37         29      29     [9s5p1d]       uiglo-ii
  H     38          8       8     [5s1p]         uiglo-ii
  H     39          8       8     [5s1p]         uiglo-ii
  H     40          8       8     [5s1p]         uiglo-ii
  C     41         29      29     [9s5p1d]       uiglo-ii
  H     42          8       8     [5s1p]         uiglo-ii
  H     43          8       8     [5s1p]         uiglo-ii
  H     44          8       8     [5s1p]         uiglo-ii
  C     45         29      29     [9s5p1d]       uiglo-ii
  H     46          8       8     [5s1p]         uiglo-ii
  H     47          8       8     [5s1p]         uiglo-ii
  H     48          8       8     [5s1p]         uiglo-ii
  C     49         29      29     [9s5p1d]       uiglo-ii
  C     50         29      29     [9s5p1d]       uiglo-ii
  H     51          8       8     [5s1p]         uiglo-ii
  H     52          8       8     [5s1p]         uiglo-ii
  H     53          8       8     [5s1p]         uiglo-ii
  C     54         29      29     [9s5p1d]       uiglo-ii
  H     55          8       8     [5s1p]         uiglo-ii
  H     56          8       8     [5s1p]         uiglo-ii
  H     57          8       8     [5s1p]         uiglo-ii
  C     58         29      29     [9s5p1d]       uiglo-ii
  H     59          8       8     [5s1p]         uiglo-ii
  C     60         29      29     [9s5p1d]       uiglo-ii
  H     61          8       8     [5s1p]         uiglo-ii
  C     62         29      29     [9s5p1d]       uiglo-ii
  H     63          8       8     [5s1p]         uiglo-ii
  H     64          8       8     [5s1p]         uiglo-ii
  H     65          8       8     [5s1p]         uiglo-ii

 Total number of           GTO shells =     662
 Total number of spherical GTO functions = 1182
 Total number of cartesian GTO functions = 1225


##############################################################################
                                ReSpect output
##############################################################################


  ##################################################################
  Molecular four-component SCF procedure (Dirac-Coulomb Hamiltonian)
  ##################################################################

 
  Fock setting
  ------------
  number atoms:                                65
  number electrons:                           259
  number matrices:                              2
  matrix dimension:                          1225
  number GTO shells:                          662
  nucleus model:                            gauss
  ERI classes (up to):                       SSSS (one-center approximation)
  ERI acceleration:                          none
  ERI screening threshold:             1.0000E-10
  HF exchange scaling factor:          0.00000000
  inverse fine-structure constant:   137.03599907
 
  TwoFock setting (ERI)
  ---------------------
  number atoms:                                65
  matrix dimension:                          1225
  number GTO shells:                          662
  ERI classes (up to):                       SSSS (one-center approximation)
  ERI screening threshold:             1.0000E-10
  inverse fine-structure constant:   137.03599907
 
  DFT setting
  -----------
  number atoms:                                  65
  number matrices:                                2
  matrix dimension:                            1225
  number GTO shells:                            662
  DFT functional ID:                              4
  DFT noncollinearity ID:                         4
  DFT screening threshold:               1.0000E-10
  DFT regularization cutoff:             1.0000E-16
  inverse fine-structure constant:     137.03599907
  HF global exchange scaling factor:     0.00000000
  HF range-separated scaling factor:     0.00000000
  HF range-separated erf w-argument:     0.00000000
  Matrix to power -5.00E-01(min: 5.15E-04 max: 5.17E+01 thr: 1.00E-08 time: 1.17E+00 cpus:**)
  Matrix to power -5.00E-01(min: 5.24E-03 max: 2.07E+02 thr: 1.00E-08 time: 1.19E+00 cpus:**)

  Restarting from a previous one-component calculation ... 
  Ne =  (259.000000000013,0.000000000000000E+000)
 
 
                     Energy           dE       max[F,D]   spin density    time (hh:mm:ss)
                ----------------   ---------   --------   ------------    ---------------
  Cycle:   1    -6769.3034066970   -6.77E+03   0.00E+00   <x>= 1.13E-04   eri= 00:01:16.4  
                                                          <y>= 9.64E-01   xc=  00:00:20.3  
                                                          <z>= 1.94E-05   dia= 00:00:54.7  
                                                                          tot= 00:02:44.7  
 
 
                     Energy           dE       max[F,D]   spin density    time (hh:mm:ss)
                ----------------   ---------   --------   ------------    ---------------
  Cycle:   2    -6771.1240871124   -1.82E+00   1.10E+00   <x>= 1.53E-04   eri= 00:01:15.3  
                                                          <y>= 9.39E-01   xc=  00:00:31.7  
                                                          <z>= 1.54E-05   dia= 00:00:51.7  
                                                                          tot= 00:02:58.9  
 
 
                     Energy           dE       max[F,D]   spin density    time (hh:mm:ss)
                ----------------   ---------   --------   ------------    ---------------
  Cycle:   3    -6771.1240538171    3.33E-05   1.04E-02   <x>= 5.97E-05   eri= 00:01:15.3  
                                                          <y>= 7.99E-01   xc=  00:00:31.9  
                                                          <z>= 8.61E-05   dia= 00:00:52.1  
                                                                          tot= 00:03:00.2  
 
 
                     Energy           dE       max[F,D]   spin density    time (hh:mm:ss)
                ----------------   ---------   --------   ------------    ---------------
  Cycle:   4    -6771.0405853306    8.35E-02   5.26E-02   <x>= 1.60E-04   eri= 00:01:15.4  
                                                          <y>= 9.27E-01   xc=  00:00:31.7  
                                                          <z>= 4.61E-06   dia= 00:00:51.4  
                                                                          tot= 00:03:01.1  
 
 
                     Energy           dE       max[F,D]   spin density    time (hh:mm:ss)
                ----------------   ---------   --------   ------------    ---------------
  Cycle:   5    -6771.1182024993   -7.76E-02   1.64E-02   <x>= 1.24E-04   eri= 00:01:15.6  
                                                          <y>= 8.81E-01   xc=  00:00:31.8  
                                                          <z>= 1.65E-05   dia= 00:00:52.4  
                                                                          tot= 00:03:03.4  
 
 
                     Energy           dE       max[F,D]   spin density    time (hh:mm:ss)
                ----------------   ---------   --------   ------------    ---------------
  Cycle:   6    -6771.1264072977   -8.20E-03   2.54E-03   <x>= 1.31E-04   eri= 00:01:15.4  
                                                          <y>= 8.80E-01   xc=  00:00:31.8  
                                                          <z>= 7.27E-06   dia= 00:00:51.6  
                                                                          tot= 00:03:03.4  
 
 
                     Energy           dE       max[F,D]   spin density    time (hh:mm:ss)
                ----------------   ---------   --------   ------------    ---------------
  Cycle:   7    -6771.1265114737   -1.04E-04   2.04E-03   <x>= 1.19E-04   eri= 00:01:15.3  
                                                          <y>= 8.80E-01   xc=  00:00:31.7  
                                                          <z>= 6.28E-07   dia= 00:00:52.0  
                                                                          tot= 00:03:09.8  
 
 
                     Energy           dE       max[F,D]   spin density    time (hh:mm:ss)
                ----------------   ---------   --------   ------------    ---------------
  Cycle:   8    -6771.1267582129   -2.47E-04   2.43E-04   <x>= 1.05E-04   eri= 00:01:15.3  
                                                          <y>= 8.76E-01   xc=  00:00:44.7  
                                                          <z>=-5.05E-06   dia= 00:00:51.5  
                                                                          tot= 00:03:18.2  
 
 
                     Energy           dE       max[F,D]   spin density    time (hh:mm:ss)
                ----------------   ---------   --------   ------------    ---------------
  Cycle:   9    -6771.1267662460   -8.03E-06   9.28E-05   <x>= 9.34E-05   eri= 00:01:15.5  
                                                          <y>= 8.74E-01   xc=  00:00:31.7  
                                                          <z>=-1.29E-05   dia= 00:00:51.8  
                                                                          tot= 00:03:07.1  
 
 
                     Energy           dE       max[F,D]   spin density    time (hh:mm:ss)
                ----------------   ---------   --------   ------------    ---------------
  Cycle:  10    -6771.1267668702   -6.24E-07   8.79E-05   <x>= 7.70E-05   eri= 00:01:15.4  
                                                          <y>= 8.72E-01   xc=  00:00:31.6  
                                                          <z>=-2.13E-05   dia= 00:00:51.5  
                                                                          tot= 00:03:07.5  

                                                          Checkpointing ...
 
 
                     Energy           dE       max[F,D]   spin density    time (hh:mm:ss)
                ----------------   ---------   --------   ------------    ---------------
  Cycle:  11    -6771.1267674321   -5.62E-07   3.20E-05   <x>= 5.76E-05   eri= 00:01:15.4  
                                                          <y>= 8.71E-01   xc=  00:00:31.7  
                                                          <z>=-3.17E-05   dia= 00:00:51.3  
                                                                          tot= 00:03:08.3  
 
 
                     Energy           dE       max[F,D]   spin density    time (hh:mm:ss)
                ----------------   ---------   --------   ------------    ---------------
  Cycle:  12    -6771.1267676088   -1.77E-07   1.37E-05   <x>= 3.75E-05   eri= 00:01:15.5  
                                                          <y>= 8.70E-01   xc=  00:00:31.6  
                                                          <z>=-4.20E-05   dia= 00:00:51.5  
                                                                          tot= 00:03:09.4  
 
 
                     Energy           dE       max[F,D]   spin density    time (hh:mm:ss)
                ----------------   ---------   --------   ------------    ---------------
  Cycle:  13    -6771.1267676437   -3.48E-08   1.17E-05   <x>= 1.66E-05   eri= 00:01:15.3  
                                                          <y>= 8.70E-01   xc=  00:00:31.8  
                                                          <z>=-5.19E-05   dia= 00:00:51.5  
                                                                          tot= 00:03:10.7  
 
 
                     Energy           dE       max[F,D]   spin density    time (hh:mm:ss)
                ----------------   ---------   --------   ------------    ---------------
  Cycle:  14    -6771.1267676587   -1.50E-08   2.72E-06   <x>=-3.08E-06   eri= 00:01:15.4  
                                                          <y>= 8.69E-01   xc=  00:00:36.7  
                                                          <z>=-6.16E-05   dia= 00:00:50.9  
                                                                          tot= 00:03:16.0  
 
 
  Happy end
 
 
  --- Electronic energy        --- =    -11232.781888064266
  --- Nuclear-repulsion energy --- =      4461.655120405580
  --- Total energy             --- =     -6771.126767658687
 
 
 
  Energy of occupied orbitals
  ---------------------------
 
  (1-5)          -846.13896    -846.13893    -122.62531    -122.62200    -113.52846
  (6-10)         -113.52785    -108.21975    -108.21771    -108.21640    -108.21427
  (11-15)        -100.97584    -100.97530     -76.53068     -76.53068     -76.53063
  (16-20)         -76.53063     -21.89457     -21.89298     -18.33484     -18.33454
  (21-25)         -17.42488     -17.42354     -17.41854     -17.41701     -14.02642
  (26-30)         -14.02457     -11.12644     -11.12483     -11.11967     -11.11902
  (31-35)         -10.94754     -10.94580     -10.94418     -10.94025     -10.93838
  (36-40)         -10.93704      -9.93227      -9.93227      -9.93191      -9.93190
  (41-45)          -9.91617      -9.91616      -9.91605      -9.91604      -9.91603
  (46-50)          -9.91602      -9.91593      -9.91593      -9.88688      -9.88688
  (51-55)          -9.88554      -9.88553      -9.88447      -9.88447      -9.88447
  (56-60)          -9.88446      -9.88135      -9.88135      -9.88134      -9.88134
  (61-65)          -9.87625      -9.87625      -9.87625      -9.87624      -9.87615
  (66-70)          -9.87615      -9.87615      -9.87614      -9.87455      -9.87454
  (71-75)          -9.87454      -9.87454      -9.87034      -9.87034      -9.87033
  (76-80)          -9.87033      -9.16718      -9.16668      -6.96131      -6.96075
  (81-85)          -6.90140      -6.90101      -6.89838      -6.89766      -6.34431
  (86-90)          -6.34429      -6.34426      -6.34425      -4.54524      -4.54523
  (91-95)          -4.54523      -4.54522      -4.51317      -4.51317      -4.51315
  (96-100)         -4.51315      -4.51089      -4.51087      -4.51083      -4.51081
  (101-105)        -3.00951      -2.99546      -1.92434      -1.92401      -1.79282
  (106-110)        -1.78356      -1.77497      -1.76240      -0.86611      -0.86294
  (111-115)        -0.76049      -0.76012      -0.75795      -0.75771      -0.73877
  (116-120)        -0.73871      -0.73866      -0.73860      -0.72257      -0.72151
  (121-125)        -0.67437      -0.67144      -0.66735      -0.66488      -0.62815
  (126-130)        -0.62813      -0.62813      -0.62810      -0.62330      -0.62326
  (131-135)        -0.62240      -0.62234      -0.61904      -0.61902      -0.61884
  (136-140)        -0.61882      -0.61465      -0.61460      -0.61432      -0.61427
  (141-145)        -0.59058      -0.59022      -0.58061      -0.58030      -0.52576
  (146-150)        -0.52402      -0.51421      -0.51366      -0.49634      -0.49616
  (151-155)        -0.49610      -0.49592      -0.47721      -0.47691      -0.46011
  (156-160)        -0.45985      -0.44060      -0.44044      -0.43094      -0.42991
  (161-165)        -0.41964      -0.41928      -0.41818      -0.41791      -0.40819
  (166-170)        -0.40779      -0.40117      -0.40113      -0.39811      -0.39798
  (171-175)        -0.39686      -0.39664      -0.39214      -0.39197      -0.39085
  (176-180)        -0.39072      -0.38519      -0.38491      -0.38394      -0.38382
  (181-185)        -0.38226      -0.38211      -0.37785      -0.37733      -0.36657
  (186-190)        -0.36627      -0.36290      -0.35810      -0.35578      -0.35565
  (191-195)        -0.35281      -0.35259      -0.34504      -0.34498      -0.34281
  (196-200)        -0.34267      -0.34260      -0.34222      -0.33925      -0.33851
  (201-205)        -0.33789      -0.33781      -0.33368      -0.33352      -0.33333
  (206-210)        -0.33321      -0.32238      -0.32235      -0.32198      -0.32190
  (211-215)        -0.31640      -0.31635      -0.31598      -0.31595      -0.30707
  (216-220)        -0.30612      -0.30552      -0.30541      -0.30531      -0.30500
  (221-225)        -0.29940      -0.29933      -0.29437      -0.29410      -0.29179
  (226-230)        -0.29167      -0.28996      -0.28987      -0.28914      -0.28857
  (231-235)        -0.28816      -0.28731      -0.28310      -0.28235      -0.27968
  (236-240)        -0.27862      -0.27428      -0.27240      -0.26051      -0.25969
  (241-245)        -0.25945      -0.25827      -0.24975      -0.24641      -0.24555
  (246-250)        -0.24341      -0.24189      -0.23725      -0.21978      -0.21760
  (251-255)        -0.19661      -0.19229      -0.18460      -0.18351      -0.16889
  (256-259)        -0.16489      -0.16386      -0.16132      -0.15890
 
 
 
  Energy of virtual orbitals (positive energy states)
  ---------------------------------------------------
 
  (260-264)        -0.13852      -0.04789      -0.04477      -0.04215      -0.03735
  (265-269)        -0.02634      -0.02375       0.01389       0.01405       0.01611
  (270-274)         0.01672       0.02023       0.02068       0.02159       0.02421
  (275-279)         0.02691       0.02705       0.02837       0.02883       0.03997
  (280-284)         0.04035       0.04044       0.04073       0.04241       0.04291
  (285-289)         0.04489       0.04497       0.04893       0.04911       0.05840
  (290-294)         0.05853       0.05869       0.05878       0.06469       0.06504
  (295-299)         0.06617       0.06632       0.06831       0.06852       0.07253
  (300-304)         0.07312       0.07485       0.07552       0.08074       0.08100
  (305-309)         0.08324       0.08400       0.08465       0.08495       0.09032
  (310-314)         0.09068       0.09107       0.09117       0.09275       0.09298
  (315-319)         0.09414       0.09454       0.09851       0.09888       0.10146
  (320-324)         0.10170       0.10327       0.10338       0.10548       0.10582
  (325-329)         0.10966       0.11041       0.11161       0.11188       0.11734
  (330-334)         0.11749       0.11842       0.11884       0.12134       0.12157
  (335-339)         0.12365       0.12386       0.12594       0.12603       0.12621
  (340-344)         0.12635       0.13514       0.13533       0.13589       0.13625
  (345-349)         0.13833       0.13853       0.14081       0.14105       0.14387
  (350-354)         0.14409       0.14482       0.14495       0.14826       0.14854
  (355-359)         0.15095       0.15132       0.15307       0.15334       0.15359
  (360-364)         0.15362       0.16184       0.16214       0.16256       0.16283
  (365-369)         0.16360       0.16416       0.16654       0.16670       0.16874
  (370-374)         0.16900       0.17012       0.17051       0.17688       0.17715
  (375-379)         0.17744       0.17770       0.18104       0.18132       0.18558
  (380-384)         0.18584       0.18863       0.18970       0.19250       0.19289
  (385-389)         0.19305       0.19307       0.20945       0.20968       0.21408
  (390-394)         0.21465       0.21583       0.21600       0.21756       0.21811
  (395-399)         0.23153       0.23208       0.23437       0.23487       0.24061
  (400-404)         0.24100       0.24168       0.24214       0.24788       0.24821
  (405-409)         0.25693       0.25720       0.25741       0.25763       0.26146
  (410-414)         0.26172       0.26307       0.26332       0.26960       0.26972
  (415-419)         0.27010       0.27018       0.27367       0.27378       0.27808
  (420-424)         0.27866       0.28529       0.28562       0.29089       0.29110
  (425-429)         0.29195       0.29296       0.29347       0.29392       0.30299
  (430-434)         0.30351       0.30484       0.30518       0.30764       0.30836
  (435-439)         0.31510       0.31581       0.31619       0.31660       0.32033
  (440-444)         0.32105       0.32368       0.32438       0.32516       0.32550
  (445-449)         0.33709       0.33755       0.34018       0.34047       0.34501
  (450-454)         0.34541       0.34570       0.34608       0.35486       0.35549
  (455-459)         0.35616       0.35713       0.36020       0.36082       0.36269
  (460-464)         0.36305       0.37302       0.37395       0.37868       0.37887
  (465-469)         0.37893       0.37926       0.38077       0.38099       0.39325
  (470-474)         0.39356       0.39365       0.39439       0.39690       0.39779
  (475-479)         0.40030       0.40058       0.40267       0.40421       0.40522
  (480-484)         0.40538       0.40560       0.40614       0.40770       0.40831
  (485-489)         0.41364       0.41409       0.41883       0.41919       0.41943
  (490-494)         0.41980       0.42220       0.42316       0.42674       0.42729
  (495-499)         0.42852       0.42948       0.43161       0.43225       0.43734
  (500-504)         0.43749       0.43813       0.43851       0.44283       0.44360
  (505-509)         0.44394       0.44468       0.44839       0.44877       0.45271
  (510-514)         0.45323       0.45390       0.45440       0.45812       0.45854
  (515-519)         0.46002       0.46059       0.46263       0.46298       0.46602
  (520-524)         0.46627       0.46680       0.46745       0.46776       0.46824
  (525-529)         0.47499       0.47549       0.47555       0.47582       0.47794
  (530-534)         0.47881       0.48184       0.48212       0.48248       0.48288
  (535-539)         0.48356       0.48413       0.48880       0.48921       0.49093
  (540-544)         0.49127       0.49245       0.49268       0.49658       0.49723
  (545-549)         0.49763       0.49781       0.50431       0.50457       0.50630
  (550-554)         0.50703       0.51105       0.51139       0.51162       0.51172
  (555-559)         0.51224       0.51257       0.51586       0.51648       0.51834
  (560-564)         0.51863       0.52211       0.52252       0.52428       0.52515
  (565-569)         0.53122       0.53200       0.53354       0.53432       0.53639
  (570-574)         0.53663       0.54033       0.54061       0.54146       0.54166
  (575-579)         0.54915       0.54941       0.54959       0.55005       0.55453
  (580-584)         0.55456       0.55476       0.55503       0.55792       0.55822
  (585-589)         0.56004       0.56048       0.56114       0.56157       0.56372
  (590-594)         0.56441       0.56582       0.56649       0.57333       0.57403
  (595-599)         0.57498       0.57587       0.58706       0.58755       0.58891
  (600-604)         0.58922       0.59191       0.59372       0.60817       0.60875
  (605-609)         0.61184       0.61325       0.61664       0.61693       0.62631
  (610-614)         0.62737       0.63078       0.63090       0.63132       0.63140
  (615-619)         0.63773       0.63847       0.65767       0.65872       0.65934
  (620-624)         0.66021       0.66044       0.66128       0.66380       0.66506
  (625-629)         0.67173       0.67252       0.67800       0.67837       0.68316
  (630-634)         0.68378       0.68400       0.68461       0.70294       0.70390
  (635-639)         0.70677       0.70782       0.70909       0.71016       0.71805
  (640-644)         0.71988       0.72908       0.72913       0.73001       0.73042
  (645-649)         0.73902       0.74012       0.75223       0.75303       0.76431
  (650-654)         0.76542       0.76864       0.77089       0.78897       0.78950
  (655-659)         0.79685       0.79781       0.80133       0.80222       0.81175
  (660-664)         0.81230       0.83255       0.83456       0.83523       0.83867
  (665-669)         0.85693       0.85767       0.86617       0.86647       0.87739
  (670-674)         0.87893       0.88877       0.88891       0.88960       0.89064
  (675-679)         0.89380       0.89510       0.90145       0.90257       0.91184
  (680-684)         0.91254       0.91329       0.91405       0.92196       0.92285
  (685-689)         0.93501       0.93601       0.94083       0.94097       0.94773
  (690-694)         0.94856       0.95731       0.95882       0.96349       0.96416
  (695-699)         0.97899       0.97983       0.98041       0.98094       0.99593
  (700-704)         0.99627       0.99952       1.00069       1.01055       1.01103
  (705-709)         1.01259       1.01298       1.01612       1.01644       1.01736
  (710-714)         1.01857       1.03095       1.03129       1.03577       1.03627
  (715-719)         1.04002       1.04064       1.04844       1.04883       1.05519
  (720-724)         1.05558       1.06607       1.06704       1.06914       1.06962
  (725-729)         1.08313       1.08413       1.08648       1.08690       1.09563
  (730-734)         1.09597       1.10062       1.10095       1.10159       1.10184
  (735-739)         1.10969       1.11054       1.11935       1.11960       1.12536
  (740-744)         1.12570       1.13020       1.13100       1.14645       1.14738
  (745-749)         1.14895       1.14993       1.16388       1.16448       1.17416
  (750-754)         1.17470       1.19101       1.19278       1.19900       1.19940
  (755-759)         1.21817       1.21853       1.22198       1.22217       1.22353
  (760-764)         1.22398       1.22613       1.22631       1.22772       1.22797
  (765-769)         1.23519       1.23587       1.23641       1.23654       1.23770
  (770-774)         1.23777       1.23786       1.23791       1.25051       1.25121
  (775-779)         1.25607       1.25618       1.25628       1.25644       1.26398
  (780-784)         1.26412       1.26705       1.26793       1.26992       1.27086
  (785-789)         1.27539       1.27571       1.27815       1.27833       1.28676
  (790-794)         1.28710       1.29155       1.29179       1.29889       1.29981
  (795-799)         1.30136       1.30221       1.31298       1.31350       1.31772
  (800-804)         1.31815       1.32086       1.32110       1.32427       1.32444
  (805-809)         1.32602       1.32666       1.33544       1.33581       1.33731
  (810-814)         1.33750       1.33768       1.33800       1.33949       1.33959
  (815-819)         1.34124       1.34139       1.34262       1.34303       1.34681
  (820-824)         1.34720       1.35368       1.35394       1.35551       1.35568
  (825-829)         1.36080       1.36141       1.36649       1.36686       1.37226
  (830-834)         1.37269       1.37804       1.37840       1.38417       1.38468
  (835-839)         1.39197       1.39221       1.39319       1.39345       1.40083
  (840-844)         1.40130       1.40407       1.40418       1.41155       1.41168
  (845-849)         1.41179       1.41181       1.42287       1.42308       1.42544
  (850-854)         1.42583       1.43377       1.43408       1.43468       1.43500
  (855-859)         1.43851       1.43874       1.45560       1.45579       1.45695
  (860-864)         1.45722       1.46359       1.46428       1.46444       1.46455
  (865-869)         1.46756       1.46794       1.47162       1.47173       1.47219
  (870-874)         1.47247       1.48478       1.48493       1.50107       1.50132
  (875-879)         1.50306       1.50326       1.50402       1.50413       1.51669
  (880-884)         1.51725       1.52754       1.52793       1.52959       1.53005
  (885-889)         1.53204       1.53282       1.54244       1.54246       1.54269
  (890-894)         1.54288       1.54912       1.54953       1.54958       1.54980
  (895-899)         1.55780       1.55799       1.56170       1.56187       1.56419
  (900-904)         1.56449       1.56468       1.56496       1.57098       1.57183
  (905-909)         1.57423       1.57466       1.58333       1.58378       1.59124
  (910-914)         1.59158       1.59860       1.59890       1.60516       1.60546
  (915-919)         1.60853       1.60887       1.62089       1.62256       1.63013
  (920-924)         1.63060       1.63108       1.63161       1.63589       1.63611
  (925-929)         1.63701       1.63721       1.64293       1.64312       1.64437
  (930-934)         1.64468       1.65047       1.65090       1.65239       1.65275
  (935-939)         1.66465       1.66500       1.66525       1.66551       1.67431
  (940-944)         1.67437       1.67536       1.67541       1.68383       1.68393
  (945-949)         1.68741       1.68752       1.70868       1.70906       1.71412
  (950-954)         1.71463       1.72065       1.72094       1.72201       1.72254
  (955-959)         1.72491       1.72526       1.73096       1.73123       1.73570
  (960-964)         1.73613       1.73691       1.73695       1.73734       1.73743
  (965-969)         1.73951       1.73971       1.74274       1.74321       1.74535
  (970-974)         1.74574       1.75986       1.76018       1.76755       1.76816
  (975-979)         1.77123       1.77156       1.77681       1.77708       1.77729
  (980-984)         1.77754       1.77961       1.77990       1.79316       1.79355
  (985-989)         1.79832       1.79927       1.81447       1.81478       1.81590
  (990-994)         1.81669       1.81881       1.81944       1.82610       1.82665
  (995-999)         1.83170       1.83217       1.84091       1.84169       1.84839
  (1000-1004)       1.84935       1.86282       1.86399       1.86839       1.86873
  (1005-1009)       1.87195       1.87268       1.87693       1.87749       1.87931
  (1010-1014)       1.88101       1.88725       1.88816       1.88849       1.88872
  (1015-1019)       1.92566       1.92576       1.92639       1.92645       1.93629
  (1020-1024)       1.93716       1.93788       1.93805       1.95084       1.95188
  (1025-1029)       1.95232       1.95281       1.95816       1.95871       1.96766
  (1030-1034)       1.96919       1.97223       1.97342       1.97435       1.97615
  (1035-1039)       1.99195       1.99204       1.99290       1.99510       1.99893
  (1040-1044)       1.99929       2.00370       2.00384       2.00444       2.00486
  (1045-1049)       2.01234       2.01283       2.02844       2.02957       2.03022
  (1050-1054)       2.03072       2.03371       2.03460       2.03556       2.03631
  (1055-1059)       2.03752       2.03773       2.03863       2.03900       2.04303
  (1060-1064)       2.04370       2.04615       2.04638       2.05371       2.05526
  (1065-1069)       2.06894       2.07022       2.07104       2.07223       2.08515
  (1070-1074)       2.08649       2.09627       2.09635       2.09934       2.10222
  (1075-1079)       2.10452       2.10476       2.10963       2.11134       2.11142
  (1080-1084)       2.11349       2.11727       2.11774       2.12207       2.12249
  (1085-1089)       2.12515       2.12657       2.12942       2.13008       2.13080
  (1090-1094)       2.13123       2.13281       2.13316       2.13668       2.13797
  (1095-1099)       2.14108       2.14141       2.14428       2.14465       2.15106
  (1100-1104)       2.15248       2.15421       2.15543       2.15730       2.15806
  (1105-1109)       2.16358       2.16450       2.16591       2.16714       2.16798
  (1110-1114)       2.16837       2.17260       2.17337       2.17480       2.17587
  (1115-1119)       2.18441       2.18584       2.18875       2.19347       2.19638
  (1120-1124)       2.19649       2.19863       2.19904       2.20315       2.20354
  (1125-1129)       2.20696       2.20802       2.21172       2.21257       2.21285
  (1130-1134)       2.21399       2.21504       2.21510       2.21604       2.21740
  (1135-1139)       2.22397       2.22545       2.23058       2.23172       2.23363
  (1140-1144)       2.23457       2.23719       2.23851       2.23921       2.24073
  (1145-1149)       2.24479       2.24731       2.24744       2.24810       2.24990
  (1150-1154)       2.25058       2.25443       2.25647       2.25864       2.26093
  (1155-1159)       2.26679       2.26786       2.27532       2.27634       2.27695
  (1160-1164)       2.27802       2.28286       2.28674       2.29127       2.29335
  (1165-1169)       2.29413       2.29553       2.29968       2.30541       2.30836
  (1170-1174)       2.31100       2.31693       2.31799       2.32868       2.32982
  (1175-1179)       2.34276       2.34335       2.34457       2.34699       2.35005
  (1180-1184)       2.35118       2.35231       2.35373       2.35692       2.36023
  (1185-1189)       2.36836       2.36972       2.37285       2.37502       2.37588
  (1190-1194)       2.37681       2.37938       2.38123       2.38210       2.38296
  (1195-1199)       2.38823       2.38960       2.39005       2.39152       2.40055
  (1200-1204)       2.40193       2.40571       2.40793       2.41224       2.41411
  (1205-1209)       2.41427       2.41498       2.42005       2.42144       2.42153
  (1210-1214)       2.42243       2.42392       2.42453       2.42715       2.42804
  (1215-1219)       2.44277       2.44375       2.45202       2.45726       2.46413
  (1220-1224)       2.46440       2.46638       2.46680       2.47006       2.47095
  (1225-1229)       2.49794       2.49938       2.50554       2.50668       2.50864
  (1230-1234)       2.50963       2.51859       2.52044       2.53866       2.54174
  (1235-1239)       2.55230       2.55345       2.55446       2.55466       2.57191
  (1240-1244)       2.57312       2.57515       2.57667       2.58396       2.58471
  (1245-1249)       2.58752       2.58804       2.59681       2.59785       2.60909
  (1250-1254)       2.60937       2.60949       2.60980       2.61715       2.61772
  (1255-1259)       2.62111       2.62230       2.62274       2.62314       2.63601
  (1260-1264)       2.63677       2.64227       2.64284       2.64686       2.64741
  (1265-1269)       2.64820       2.64992       2.66583       2.66677       2.66994
  (1270-1274)       2.67059       2.67234       2.67315       2.68486       2.68529
  (1275-1279)       2.68713       2.68765       2.70162       2.70404       2.70494
  (1280-1284)       2.70561       2.71542       2.71777       2.71945       2.71999
  (1285-1289)       2.72962       2.73080       2.74130       2.74319       2.74882
  (1290-1294)       2.74941       2.75029       2.75108       2.75385       2.75599
  (1295-1299)       2.77072       2.77249       2.78029       2.78206       2.80008
  (1300-1304)       2.80261       2.80651       2.80903       2.81845       2.81938
  (1305-1309)       2.82333       2.82385       2.82432       2.82510       2.83048
  (1310-1314)       2.83092       2.83174       2.83175       2.83645       2.83699
  (1315-1319)       2.84021       2.84071       2.84659       2.84726       2.85040
  (1320-1324)       2.85085       2.85329       2.85390       2.85548       2.85607
  (1325-1329)       2.85689       2.85727       2.85960       2.86005       2.87468
  (1330-1334)       2.87590       2.87729       2.87876       2.88458       2.88550
  (1335-1339)       2.89036       2.89260       2.93691       2.93803       2.94713
  (1340-1344)       2.94749       2.94914       2.95046       2.96523       2.96648
  (1345-1349)       3.02242       3.02301       3.03641       3.03705       3.03962
  (1350-1354)       3.04031       3.06804       3.06853       3.07383       3.07534
  (1355-1359)       3.09668       3.09766       3.11286       3.11513       3.15731
  (1360-1364)       3.15799       3.20916       3.21253       3.21401       3.21496
  (1365-1369)       3.21862       3.22020       3.26391       3.26447       3.27163
  (1370-1374)       3.27313       3.28280       3.28303       3.28356       3.28390
  (1375-1379)       3.33231       3.33374       3.36125       3.36452       3.41533
  (1380-1384)       3.41536       3.41650       3.41657       3.42847       3.42853
  (1385-1389)       3.42857       3.42865       3.44869       3.44875       3.45203
  (1390-1394)       3.45208       3.45754       3.45762       3.45908       3.45953
  (1395-1399)       3.47512       3.47521       3.47748       3.47756       3.51134
  (1400-1404)       3.51148       3.51493       3.51502       3.53088       3.53092
  (1405-1409)       3.53434       3.53440       3.54593       3.54596       3.54741
  (1410-1414)       3.54744       3.55307       3.55314       3.55563       3.55568
  (1415-1419)       3.57286       3.57292       3.57899       3.57931       3.59946
  (1420-1424)       3.59948       3.60156       3.60160       3.62327       3.62331
  (1425-1429)       3.62543       3.62545       3.63765       3.63895       3.69785
  (1430-1434)       3.69801       3.70172       3.70188       3.70811       3.70837
  (1435-1439)       3.70851       3.70870       3.71136       3.71179       3.72338
  (1440-1444)       3.72354       3.72430       3.72490       3.73163       3.73178
  (1445-1449)       3.74405       3.74450       3.74562       3.74635       4.04980
  (1450-1454)       4.05098       4.66563       4.66581       4.76951       4.76963
  (1455-1459)       4.77850       4.77851       4.79055       4.79082       4.80655
  (1460-1464)       4.80689       4.96041       4.96046       5.16658       5.16711
  (1465-1469)       5.20764       5.20798       5.25773       5.25790       5.26240
  (1470-1474)       5.26258       5.28977       5.29101       5.33812       5.33946
  (1475-1479)       5.52720       5.52728       5.52879       5.52883       5.53230
  (1480-1484)       5.53234       5.53501       5.53504       5.54651       5.54656
  (1485-1489)       5.55015       5.55018       5.55282       5.55286       5.55501
  (1490-1494)       5.55504       5.63589       5.63613       5.64791       5.64815
  (1495-1499)       5.67252       5.67268       5.67532       5.67548       5.71607
  (1500-1504)       5.71822       5.73945       5.74158       5.84590       5.84911
  (1505-1509)       5.94961       5.95022       6.02100       6.02157       6.46003
  (1510-1514)       6.46015       6.54898       6.54903       7.21497       7.21826
  (1515-1519)       7.29161       7.31672       7.39232       7.39382       7.41989
  (1520-1524)       7.42435       7.44576       7.44777       7.44983       7.45060
  (1525-1529)       7.45819       7.45987       7.47786       7.47890       7.48600
  (1530-1534)       7.48704       7.55439       7.55513       7.55568       7.55669
  (1535-1539)       7.55812       7.55910       7.56990       7.57072       7.57180
  (1540-1544)       7.57190       7.57328       7.57341       7.57411       7.57422
  (1545-1549)       7.57816       7.57897       7.58831       7.59118       7.59381
  (1550-1554)       7.59521       7.61945       7.62033       7.62373       7.62379
  (1555-1559)       7.62993       7.63152       7.63405       7.63420       7.64050
  (1560-1564)       7.64061       7.64963       7.64982       7.65283       7.65310
  (1565-1569)       7.65463       7.65536       7.65614       7.65618       7.65718
  (1570-1574)       7.65772       7.66338       7.66348       7.66519       7.66586
  (1575-1579)       7.66850       7.66904       7.67585       7.67599       7.67686
  (1580-1584)       7.67736       7.68689       7.68703       7.69239       7.69278
  (1585-1589)       7.70551       7.70592       7.70796       7.70831       7.72330
  (1590-1594)       7.72352       7.72611       7.72644       7.73197       7.73217
  (1595-1599)       7.73934       7.73969       7.74115       7.74120       7.74324
  (1600-1604)       7.74387       7.75317       7.75341       7.75407       7.75492
  (1605-1609)       7.75662       7.75664       7.76983       7.76987       7.77098
  (1610-1614)       7.77134       7.78944       7.79037       7.82967       7.83000
  (1615-1619)       7.83264       7.83284       7.83365       7.83419       7.83895
  (1620-1624)       7.83956       7.84709       7.84756       7.85195       7.85224
  (1625-1629)       7.86083       7.86145       7.86704       7.86743       7.87088
  (1630-1634)       7.87141       7.88431       7.88459       7.88828       7.88852
  (1635-1639)       7.90706       7.90770       7.92216       7.92301       7.92477
  (1640-1644)       7.92499       8.18315       8.18391       8.22226       8.22282
  (1645-1649)       8.43562       8.43684       9.42291       9.42292       9.42395
  (1650-1654)       9.42396       9.43923       9.43928       9.43965       9.43971
  (1655-1659)       9.44279       9.44279       9.44933       9.44937       9.45442
  (1660-1664)       9.45445       9.45950       9.45951       9.46084       9.46087
  (1665-1669)       9.46308       9.46308       9.46525       9.46527       9.46880
  (1670-1674)       9.46885       9.47130       9.47132       9.51056       9.51057
  (1675-1679)       9.51212       9.51214       9.52926       9.52937       9.54706
  (1680-1684)       9.54707       9.54730       9.54732       9.55920       9.55922
  (1685-1689)       9.56340       9.56345       9.56698       9.56698       9.57424
  (1690-1694)       9.57426       9.57977       9.57979       9.58377       9.58378
  (1695-1699)       9.60157       9.60159       9.60186       9.60187       9.60842
  (1700-1704)       9.60843       9.60860       9.60861       9.61328       9.61335
  (1705-1709)       9.61695       9.61697       9.62019       9.62020       9.62418
  (1710-1714)       9.62418       9.63694       9.63710       9.64070       9.64103
  (1715-1719)       9.64597       9.64607       9.64983       9.64995       9.67779
  (1720-1724)       9.67780       9.70165       9.70166       9.71361       9.71364
  (1725-1729)       9.71879       9.71879      10.91957      10.92741      11.17649
  (1730-1734)      11.18584      11.34343      11.34983      11.58652      11.58770
  (1735-1739)      11.63999      11.64184      11.68644      11.68803      15.86821
  (1740-1744)      15.87488      21.50716      21.50721      21.55409      21.55410
  (1745-1749)      21.59429      21.59430      21.61983      21.61984      21.63053
  (1750-1754)      21.63054      21.72626      21.72633      22.26792      22.26823
  (1755-1759)      22.27784      22.27811      22.31621      22.31633      22.31884
  (1760-1764)      22.31894      22.34334      22.34362      22.35977      22.35978
  (1765-1769)      22.47930      22.47982      22.48991      22.49017      22.51277
  (1770-1774)      22.51279      22.51578      22.51578      22.52362      22.52363
  (1775-1779)      22.52411      22.52414      22.52919      22.52921      22.52969
  (1780-1784)      22.52971      22.56057      22.56157      22.56690      22.56776
  (1785-1789)      22.57201      22.57276      22.60354      22.60374      22.60568
  (1790-1794)      22.60581      22.60700      22.60836      23.44869      23.45650
  (1795-1799)      23.53027      23.53209      23.63049      23.63779      23.68105
  (1800-1804)      23.68371      23.77922      23.78211      27.91750      27.91902
  (1805-1809)      28.04681      28.04781      28.09318      28.09324      31.70422
  (1810-1814)      31.70804      38.08515      38.08559      38.08960      38.08990
  (1815-1819)      38.11744      38.11762      38.12325      38.12347      38.18707
  (1820-1824)      38.18950      38.19863      38.20071      38.21670      38.21670
  (1825-1829)      38.21796      38.21802      38.22279      38.22282      38.22406
  (1830-1834)      38.22407      38.23487      38.23493      38.23709      38.23709
  (1835-1839)      38.23957      38.23958      38.24371      38.24374      38.24830
  (1840-1844)      38.24837      38.25179      38.25182      38.25496      38.25498
  (1845-1849)      38.25888      38.25888      38.26205      38.26206      38.27240
  (1850-1854)      38.27243      38.27458      38.27459      38.27815      38.27819
  (1855-1859)      38.28059      38.28061      38.28250      38.28253      38.28360
  (1860-1864)      38.28366      38.28816      38.28822      38.28936      38.28938
  (1865-1869)      38.29134      38.29135      38.29218      38.29223      38.29648
  (1870-1874)      38.29650      38.30173      38.30175      38.30321      38.30327
  (1875-1879)      38.30521      38.30522      38.30602      38.30603      38.31077
  (1880-1884)      38.31079      38.31366      38.31368      38.31784      38.31785
  (1885-1889)      38.32344      38.32346      38.32580      38.32583      38.32815
  (1890-1894)      38.32818      38.32946      38.32947      38.33643      38.33646
  (1895-1899)      38.33846      38.33848      38.34191      38.34196      38.34280
  (1900-1904)      38.34280      38.34466      38.34467      38.34833      38.34834
  (1905-1909)      38.34922      38.34926      38.35904      38.35905      38.36394
  (1910-1914)      38.36395      38.36701      38.36701      38.37241      38.37244
  (1915-1919)      38.37896      38.37901      38.38235      38.38242      38.39020
  (1920-1924)      38.39024      38.39186      38.39197      38.40734      38.40759
  (1925-1929)      38.44062      38.44068      38.59983      38.59997      38.62148
  (1930-1934)      38.62162      38.93847      38.93852      38.99638      38.99644
  (1935-1939)      42.12212      42.12385      43.47504      43.47554      43.70621
  (1940-1944)      43.70702      51.13598      51.13691      56.04921      56.05395
  (1945-1949)      56.33147      56.33186      56.40792      56.40855      60.43880
  (1950-1954)      60.43880      60.43979      60.43979      60.44920      60.44922
  (1955-1959)      60.45301      60.45306      60.45352      60.45357      60.46082
  (1960-1964)      60.46083      60.46286      60.46291      60.46765      60.46766
  (1965-1969)      60.47006      60.47008      60.47164      60.47164      60.47515
  (1970-1974)      60.47516      60.47768      60.47771      60.47948      60.47950
  (1975-1979)      60.48901      60.48902      60.48945      60.48948      60.50439
  (1980-1984)      60.50449      60.51886      60.51891      60.52161      60.52162
  (1985-1989)      60.53725      60.53727      60.53727      60.53728      60.54048
  (1990-1994)      60.54051      60.54177      60.54179      60.54384      60.54387
  (1995-1999)      60.54788      60.54789      60.56310      60.56311      60.56874
  (2000-2004)      60.56874      60.57264      60.57264      60.57392      60.57398
  (2005-2009)      60.57750      60.57752      60.57925      60.57925      60.58972
  (2010-2014)      60.58973      60.59283      60.59285      60.60150      60.60196
  (2015-2019)      60.60213      60.60239      60.61543      60.61545      60.61678
  (2020-2024)      60.61687      60.64401      60.64401      60.66678      60.66678
  (2025-2029)      60.67750      60.67753      60.68271      60.68272      68.84750
  (2030-2034)      68.85113      69.53137      69.53318      69.59252      69.59320
  (2035-2039)      70.01887      70.02497      70.06172      70.06313      70.12587
  (2040-2044)      70.12626      82.80271      82.80281      82.80613      82.80622
  (2045-2049)      82.82959      82.82963      82.83004      82.83008      82.85981
  (2050-2054)      82.85994      82.87724      82.87728      83.00003      83.00021
  (2055-2059)      83.01070      83.01079      83.03312      83.03312      83.03485
  (2060-2064)      83.03485      83.03957      83.03958      83.04216      83.04217
  (2065-2069)      83.04490      83.04490      83.04661      83.04662      83.06932
  (2070-2074)      83.06938      83.07497      83.07514      83.07586      83.07632
  (2075-2079)      83.10015      83.10020      83.10162      83.10166      83.10371
  (2080-2084)      83.10422      88.44949      88.44951      88.47838      88.47839
  (2085-2089)      88.79204      88.79208      88.82171      88.82173      88.82866
  (2090-2094)      88.82869      88.87806      88.87813     114.40823     114.40901
  (2095-2099)     114.99404     114.99524     115.03111     115.03113     117.30069
  (2100-2104)     117.30222     144.02342     144.02422     148.54656     148.54763
  (2105-2109)     148.73395     148.73483     166.13585     166.13592     166.19638
  (2110-2114)     166.19645     198.89723     198.89821     198.94372     198.94408
  (2115-2119)     200.50608     200.51225     200.53886     200.54018     200.58426
  (2120-2124)     200.58437     216.37701     216.37781     234.31487     234.31809
  (2125-2129)     308.91039     308.91043     308.91314     308.91318     308.93336
  (2130-2134)     308.93339     308.93367     308.93370     308.96088     308.96089
  (2135-2139)     308.97773     308.97776     309.09424     309.09429     309.10339
  (2140-2144)     309.10341     309.12327     309.12327     309.12394     309.12394
  (2145-2149)     309.12836     309.12836     309.13083     309.13083     309.13209
  (2150-2154)     309.13209     309.13405     309.13405     309.15205     309.15207
  (2155-2159)     309.15832     309.15837     309.16105     309.16121     309.17839
  (2160-2164)     309.17842     309.17952     309.17955     309.18419     309.18438
  (2165-2169)     416.83997     416.83998     416.85942     416.85943     420.12704
  (2170-2174)     420.12707     420.14724     420.14726     420.15164     420.15166
  (2175-2179)     420.18087     420.18090     436.83660     436.83708     452.16333
  (2180-2184)     452.16402     466.44445     466.44509     466.59109     466.59169
  (2185-2189)     531.67953     531.67993     537.03384     537.03455     537.05807
  (2190-2194)     537.05809     587.61996     587.62080     587.65236     587.65264
  (2195-2199)     593.97821     593.98202     594.00070     594.00139     594.03175
  (2200-2204)     594.03187     605.46258     605.46263     605.51378     605.51383
  (2205-2209)     704.27969     704.28175     781.75179     781.75224    1291.79334
  (2210-2214)    1291.79336    1291.79538    1291.79541    1291.81178    1291.81181
  (2215-2219)    1291.81196    1291.81199    1291.83383    1291.83387    1291.84818
  (2220-2224)    1291.84823    1291.95140    1291.95141    1291.95914    1291.95914
  (2225-2229)    1291.97647    1291.97647    1291.97677    1291.97677    1291.98013
  (2230-2234)    1291.98013    1291.98239    1291.98239    1291.98301    1291.98301
  (2235-2239)    1291.98524    1291.98524    1291.99785    1291.99786    1292.00368
  (2240-2244)    1292.00369    1292.00658    1292.00662    1292.01901    1292.01902
  (2245-2249)    1292.01975    1292.01977    1292.02506    1292.02511    1345.53568
  (2250-2254)    1345.53587    1393.60422    1393.60453    1393.71502    1393.71529
  (2255-2259)    1808.50074    1808.50082    1912.97906    1912.97985    1990.91478
  (2260-2264)    1990.91491    1990.93317    1990.93323    2030.71200    2030.71284
  (2265-2269)    2030.72412    2030.72423    2030.74169    2030.74172    2162.54295
  (2270-2274)    2162.54298    2162.58436    2162.58438    2754.55942    2754.55954
  (2275-2279)    3952.15931    3952.15934    4132.90041    4132.90047    4132.97565
  (2280-2284)    4132.97572    4684.94327    4684.94347    6743.51519    6743.51520
  (2285-2289)    6743.51622    6743.51623    6743.52652    6743.52653    6743.52660
  (2290-2294)    6743.52661    6743.53681    6743.53683    6743.54566    6743.54569
  (2295-2299)    6743.62289    6743.62290    6743.62846    6743.62846    6743.64080
  (2300-2304)    6743.64080    6743.64225    6743.64225    6743.64287    6743.64287
  (2305-2309)    6743.64349    6743.64349    6743.64585    6743.64585    6743.64846
  (2310-2314)    6743.64846    6743.65258    6743.65258    6743.65646    6743.65647
  (2315-2319)    6743.65815    6743.65816    6743.66433    6743.66434    6743.66437
  (2320-2324)    6743.66437    6743.66880    6743.66882    7874.91218    7874.91220
  (2325-2329)    7874.94022    7874.94024    9052.53843    9052.53845    9788.66070
  (2330-2334)    9788.66071   10484.64932   10484.64935   11783.04887   11783.04887
  (2335-2339)   12531.27046   12531.27047   12531.30964   12531.30965   21747.34489
  (2340-2344)   21747.34489   29952.29785   29952.29786   29952.31034   29952.31034
  (2345-2349)   35876.81881   35876.81881   38061.09122   38061.09123   41677.56732
  (2350-2354)   41677.56732   41677.57877   41677.57878   42652.61204   42652.61206
  (2355-2359)   81205.46707   81205.46710  154236.89590  154236.89594  300918.51966
  (2360-2364)  300918.51975  622281.01186  622281.01240  ************  ************
 
 
 

  Checkpointing ...


##############################################################################
                              Finalization info
##############################################################################

 Memory peak for process    0 is    2 GB   466.145 MB


 Final time:
   2022 March  8  15:00:08
 

 Normal termination of ReSpect program


real	45m22.837s
user	5191m33.051s
sys	37m2.697s
