# Supplementary material for: Quadratic Spin–Orbit Mechanism of the Electronic g-Tensor
Source: J Chem Theory Comput. 2023 Mar 10;19(6):1765–76. doi: 10.1021/acs.jctc.2c01213 (PMC10061661; doi:10.1021/acs.jctc.2c01213)
Supplement: Supplementary file 2 — ct2c01213_si_002.zip [file ct2c01213_si_002.zip › respect_input/06.rh-cl/4c-pbe-dz/RS-4c-HAepr.out_gt]

##############################################################################
                              Environment setting
##############################################################################

 Job setting:
    
    Call arguments   are    --scratch=/scratch/project/open-22-8/pikulove/1069094.infra-pbs --nt=128 --gt --start-data=RS-4c_X RS-4c_Y RS-4c_Z --inp=HAepr 
    Input file name   is   HAepr.inp
    Binary  directory is   /home/pikulove/ReSpect_5.2.0-beta.11+Jun21_OMP_intel-19.0_glibc-2.27+PT3
    Work    directory is   /mnt/proj1/open-22-8/pikulove/gtensor/220307_rh-cl_rs_4cpbedz/guess_2/
    Scratch directory is   /scratch/project/open-22-8/pikulove/1069094.infra-pbs/tmp72211.jx_81F.pikulove
    Machine name      is   cn184.karolina.it4i.cz
    OMP stack memory size  2048m
    OMP parallel job with  128 threads
    Output  file will be   /mnt/proj1/open-22-8/pikulove/gtensor/220307_rh-cl_rs_4cpbedz/guess_2/RS-4c-HAepr.out_gt


 System setting:

    core file size          (blocks, -c) 0
    data seg size           (kbytes, -d) unlimited
    scheduling priority             (-e) 0
    file size               (blocks, -f) unlimited
    pending signals                 (-i) 1028131
    max locked memory       (kbytes, -l) unlimited
    max memory size         (kbytes, -m) unlimited
    open files                      (-n) 1048576
    pipe size            (512 bytes, -p) 8
    POSIX message queues     (bytes, -q) 819200
    real-time priority              (-r) 0
    stack size              (kbytes, -s) unlimited
    cpu time               (seconds, -t) unlimited
    max user processes              (-u) 1028131
    virtual memory          (kbytes, -v) unlimited
    file locks                      (-x) unlimited
    omp_thread_limit:
    omp_stacksize:2048m
    

##############################################################################
                               Program ReSpect
##############################################################################
::

 Version:       5.2.0 (2021)
 Released:      beta (in testing period)

 Branch:        release-beta
 Commit hash:   d27e2aa1b
 Commit author: Stano
 Commit date:   Mon May 17 16:05:02 2021 +0200

 Webpage:       http://www.respectprogram.org 
 Copyright:     ReSpect is distributed as proprietary software at no cost
                and is currently available as OpenMP parallel static binaries
                for Linux OS and x86_64 architecture at the program webpage.
                The program is limited to non-commercial, academic, and non-profit
                private use and its further copy and redistribution is not permitted.
                The specific terms of use are available at:
                http://www.respectprogram.org/download.html.
                The program is distributed AS IS in a hope it becomes useful.
                The experimental nature of the program means that authors accept
                no responsibility for the correctness of results nor fitness for
                a particular purpose.

 Reference(s):  If results obtained with ReSpect are published in the scientific
                literature or publicly accessible reports, the users shall reference
                the program as:

                ReSpect: Relativistic Spectroscopy DFT Program Package
                M. Repisky, S. Komorovsky, M. Kadek, L. Konecny, U. Ekstrom,
                E. Malkin, M. Kaupp, K. Ruud, O. L. Malkina, and V. G. Malkin,
                J. Chem. Phys. 152, 184101 (2020) [DOI: https://doi.org/10.1063/5.0005094]
                Version: 5.2.0 (2021), Program webpage: http://www.respectprogram.org

                Using specific theoretical methods included in ReSpect may require citing
                additional articles, as described in this output file as "REQUIRED REFERENCES".


 -------
 Authors
 -------
 Repisky Michal
 Komorovsky Stanislav


 --------
 Founders
 --------
 Ruud Kenneth
 Kaupp Martin
 Malkina Olga L.
 Malkin Vladimir G.


 ------------
 Contributors
 ------------
 Bast Radovan         - AutoCMake library
 Di Remigio Roberto   - PCMSolver library
 Ekstrom Ulf          - XCFun library
 Joosten Marc         - NQCC/EFG library
 Kadek Marius         - real-time TDDFT library
                      - solid-state pSCF library
 Knecht Stefan        - pilot MPI parallelization
 Konecny Lukas        - real-time TDDFT (RT-TDDFT) library
                      - damped-response TDDFT (DR-TDDFT) library
 Malkin Elena         - one-component molecular properties
                      - finite size nucleus and magnetic moment models
 Malkin-Ondik Irina   - Douglas-Kroll-Hess (DKH) Hamiltonians


##############################################################################
                    Configuration, build, and runtime info
##############################################################################
::

 -----------------------------------
 Configuration and build information
 -----------------------------------

 Who compiled           | uachstno
 Compiled on server     | fred
 Operating system       | Linux-4.15.0-143-generic
 CMake version          | 3.10.2
 CMake generator        | Unix Makefiles
 CMake build type       | release
 Configuration time     | 2021-06-02 13:31:48.272544
 Python version         | 2.7.1
 Fortran compiler       | /opt/intel/compilers_and_libraries_2019.0.117/linux/bin/intel64/ifort
 Fortran compiler flags |  -w -fpp -assume byterecl -static -static-libgcc -static-intel -qopenmp -O2 -xW -ip
 C compiler             | /opt/intel/compilers_and_libraries_2019.0.117/linux/bin/intel64/icc
 C compiler flags       |  -g -wd981 -wd279 -wd383 -wd1572 -wd1777 -restrict -DRESTRICT=restrict -qopenmp -O2 -ip
 C++ compiler           | /opt/intel/compilers_and_libraries_2019.0.117/linux/bin/intel64/icpc
 C++ compiler flags     |  -Wno-unknown-pragmas -fno-exceptions -qopenmp -O3
 Static linking         | True
 MPI parallelization    | False
 OMP parallelization    | True
 Math libraries         | -Wl,--start-group;/opt/intel/compilers_and_libraries_2019.0.117/linux/mkl/lib/intel64/libmkl_lapack95_lp64.a;/opt/intel/compilers_and_libraries_2019.0.117/linux/mkl/lib/intel64/libmkl_intel_lp64.a;-qopenmp;-Wl,--end-group;-Wl,--start-group;/opt/intel/compilers_and_libraries_2019.0.117/linux/mkl/lib/intel64/libmkl_intel_lp64.a;/opt/intel/compilers_and_libraries_2019.0.117/linux/mkl/lib/intel64/libmkl_intel_thread.a;/opt/intel/compilers_and_libraries_2019.0.117/linux/mkl/lib/intel64/libmkl_core.a;/usr/lib/x86_64-linux-gnu/libpthread.a;/usr/lib/x86_64-linux-gnu/libm.a;-qopenmp;-Wl,--end-group;-ldl
 Explicit libraries     | unknown


 ------------
 Runtime info
 ------------

 Parallelization model: OpenMP
   Master process has 128 threads of total 128

 Initial time:
   2022 March  8  15:00:19
 


##############################################################################
                            Input processing info
##############################################################################
::

 ----------
 Input file
 ----------

 gt:
     gauge: atom 1
     print-level: long
     analysis:
        analyze: mo
        occ-threshold: 0.01
        sort: false
        #energy-degeneracy: 1.0e-10
 #the EPR A-tensor input block


 ----------------
 Input processing
 ----------------

 ... reading in gauge origin position 

 ... print level: long

 ... analyze molecular orbital contributions 

 ... threshold for analysis of occupied MOs:   1.00E-02

 ... sort analyzed MO contributions:  F


##############################################################################
                             REQUIRED REFERENCES
##############################################################################

 Description of the relativistic four-component DFT method for calculation
 of the electronic g-tensor is presented for the first time in Ref [1]
 and is further validated in Ref [2].

 [1] M. Repisky, S. Komorovsky, E. Malkin, O.L. Malkina,
     and V.G. Malkin, Chem. Phys. Lett. 488, 94-97 (2010).
     [DOI: https://doi.org/10.1016/j.cplett.2010.01.077]

 [2] P. J. Cherry, S. Komorovsky, V. G. Malkin,
     and O. L. Malkina, Mol. Phys. 115, 75-89 (2017).
     [DOI: https://doi.org/10.1080/00268976.2016.1191688]

 XCFun: a library of DFT exchange-correlation functionals

 [3] U. Ekström, et al., J. Chem. Theory Comput. 6, 1971-1980 (2010)
     [DOI: https://doi.org/10.1021/ct100117s]


=============
Input setting
=============
::

 Common gauge origin (CGO) method
 Hamiltonian mDKS
 Use canonical molecular orbitals
 Number of occupied MOs : 259
 Long user output
 Perform analysis of the g-tensor
   Threshold for occupied analysis                :  1.0E-02
   Threshold for detection of energy degeneracies :  1.0E-08


Common gauge origin [A]
-----------------------
::

 GO is placed on atom    1
 GO =      0.0000000     0.0000000     0.0000000


Molecular geometry [A]
----------------------
::

   atom    label    atomic mass                Cartesian coordinates
 ----------------------------------------------------------------------------- 

    Rh       1     102.90550400       0.0000000      0.0000000      0.0000000
    Cl       2      34.96885268      -0.0289160     -2.3097470      0.0010430
    P        3      30.97376163       0.0603890      0.2779940      2.3262020
    N        4      14.00307400       0.0243380      1.9771170     -0.0008750
    C        5      12.00000000       1.6241510     -0.3050820      3.1940580
    C        6      12.00000000       2.7465810     -0.0822150      2.1763920
    H        7       1.00782503       2.6107080     -0.7084270      1.2934140
    H        8       1.00782503       3.7037070     -0.3406650      2.6403050
    H        9       1.00782503       2.7976320      0.9605860      1.8550320
    C       10      12.00000000       1.5464330     -1.7942180      3.5206460
    H       11       1.00782503       1.2266800     -2.3811360      2.6574550
    H       12       1.00782503       0.8701490     -1.9950570      4.3525430
    H       13       1.00782503       2.5403320     -2.1427970      3.8181430
    C       14      12.00000000       1.9494460      0.4969040      4.4523310
    H       15       1.00782503       2.8924580      0.1292880      4.8691760
    H       16       1.00782503       1.1896920      0.3993360      5.2266020
    H       17       1.00782503       2.0811150      1.5568690      4.2296000
    C       18      12.00000000      -1.5096700     -0.1673230      3.2648500
    C       19      12.00000000      -1.8198670     -1.6569680      3.1207220
    H       20       1.00782503      -1.8173370     -1.9688640      2.0760610
    H       21       1.00782503      -2.8135760     -1.8484640      3.5378600
    H       22       1.00782503      -1.1118430     -2.2863950      3.6574190
    C       23      12.00000000      -2.6262680      0.6184500      2.5714970
    H       24       1.00782503      -2.4957380      1.6957940      2.6798220
    H       25       1.00782503      -3.5838410      0.3407600      3.0217660
    H       26       1.00782503      -2.6726500      0.3861810      1.5051820
    C       27      12.00000000       0.1411420      2.0697390      2.3781430
    H       28       1.00782503       0.1902760      2.6577990      3.2848990
    C       29      12.00000000       0.0984120      2.6751490      1.1775150
    H       30       1.00782503       0.1206450      3.7620580      1.0951100
    C       31      12.00000000      -1.4712840      0.2183290      4.7402470
    H       32       1.00782503      -0.7734690     -0.3989480      5.3069300
    H       33       1.00782503      -2.4648060      0.0651720      5.1737120
    H       34       1.00782503      -1.2079430      1.2677230      4.8881440
    P       35      30.97376163      -0.0535290      0.2773400     -2.3264510
    C       36      12.00000000      -1.6311730     -0.2678280     -3.1938190
    C       37      12.00000000      -2.7477820     -0.0164380     -2.1763960
    H       38       1.00782503      -2.6273890     -0.6449930     -1.2928380
    H       39       1.00782503      -3.7109820     -0.2516540     -2.6401020
    H       40       1.00782503      -2.7731310      1.0276000     -1.8559970
    C       41      12.00000000      -1.5901600     -1.7587280     -3.5190310
    H       42       1.00782503      -1.2849830     -2.3525510     -2.6552850
    H       43       1.00782503      -0.9190100     -1.9769360     -4.3507110
    H       44       1.00782503      -2.5923380     -2.0829870     -3.8162520
    C       45      12.00000000      -1.9365950      0.5407690     -4.4528430
    H       46       1.00782503      -2.8883700      0.1961130     -4.8693850
    H       47       1.00782503      -1.1794630      0.4238000     -5.2269940
    H       48       1.00782503      -2.0421130      1.6038600     -4.2310930
    C       49      12.00000000       1.5050810     -0.2073220     -3.2646910
    C       50      12.00000000       1.7784370     -1.7040500     -3.1193740
    H       51       1.00782503       1.7682230     -2.0149600     -2.0744670
    H       52       1.00782503       2.7671180     -1.9203330     -3.5363480
    H       53       1.00782503       1.0550990     -2.3162450     -3.6555820
    C       54      12.00000000       2.6407180      0.5512190     -2.5719320
    H       55       1.00782503       2.5368060      1.6313670     -2.6811240
    H       56       1.00782503       3.5911530      0.2496260     -3.0219470
    H       57       1.00782503       2.6813410      0.3187300     -1.5054290
    C       58      12.00000000      -0.0901510      2.0704810     -2.3799760
    H       59       1.00782503      -0.1247930      2.6587710     -3.2872530
    C       60      12.00000000      -0.0325300      2.6757170     -1.1798820
    H       61       1.00782503      -0.0279950      3.7629170     -1.0984400
    C       62      12.00000000       1.4762340      0.1779870     -4.7403950
    H       63       1.00782503       0.7634020     -0.4223340     -5.3066070
    H       64       1.00782503       2.4656780      0.0000140     -5.1737140
    H       65       1.00782503       1.2388690      1.2334410     -4.8891340


Atomic orbital basis
--------------------
::

 atom  label     prim    cont     orbital basis set details     
 ---------------------------------------------------------------
  Rh     1        127     127     [21s14p10d2f]  dyall-vdz
  Cl     2         42      42     [11s7p2d]      uiglo-ii
  P      3         42      42     [11s7p2d]      uiglo-ii
  N      4         29      29     [9s5p1d]       uiglo-ii
  C      5         29      29     [9s5p1d]       uiglo-ii
  C      6         29      29     [9s5p1d]       uiglo-ii
  H      7          8       8     [5s1p]         uiglo-ii
  H      8          8       8     [5s1p]         uiglo-ii
  H      9          8       8     [5s1p]         uiglo-ii
  C     10         29      29     [9s5p1d]       uiglo-ii
  H     11          8       8     [5s1p]         uiglo-ii
  H     12          8       8     [5s1p]         uiglo-ii
  H     13          8       8     [5s1p]         uiglo-ii
  C     14         29      29     [9s5p1d]       uiglo-ii
  H     15          8       8     [5s1p]         uiglo-ii
  H     16          8       8     [5s1p]         uiglo-ii
  H     17          8       8     [5s1p]         uiglo-ii
  C     18         29      29     [9s5p1d]       uiglo-ii
  C     19         29      29     [9s5p1d]       uiglo-ii
  H     20          8       8     [5s1p]         uiglo-ii
  H     21          8       8     [5s1p]         uiglo-ii
  H     22          8       8     [5s1p]         uiglo-ii
  C     23         29      29     [9s5p1d]       uiglo-ii
  H     24          8       8     [5s1p]         uiglo-ii
  H     25          8       8     [5s1p]         uiglo-ii
  H     26          8       8     [5s1p]         uiglo-ii
  C     27         29      29     [9s5p1d]       uiglo-ii
  H     28          8       8     [5s1p]         uiglo-ii
  C     29         29      29     [9s5p1d]       uiglo-ii
  H     30          8       8     [5s1p]         uiglo-ii
  C     31         29      29     [9s5p1d]       uiglo-ii
  H     32          8       8     [5s1p]         uiglo-ii
  H     33          8       8     [5s1p]         uiglo-ii
  H     34          8       8     [5s1p]         uiglo-ii
  P     35         42      42     [11s7p2d]      uiglo-ii
  C     36         29      29     [9s5p1d]       uiglo-ii
  C     37         29      29     [9s5p1d]       uiglo-ii
  H     38          8       8     [5s1p]         uiglo-ii
  H     39          8       8     [5s1p]         uiglo-ii
  H     40          8       8     [5s1p]         uiglo-ii
  C     41         29      29     [9s5p1d]       uiglo-ii
  H     42          8       8     [5s1p]         uiglo-ii
  H     43          8       8     [5s1p]         uiglo-ii
  H     44          8       8     [5s1p]         uiglo-ii
  C     45         29      29     [9s5p1d]       uiglo-ii
  H     46          8       8     [5s1p]         uiglo-ii
  H     47          8       8     [5s1p]         uiglo-ii
  H     48          8       8     [5s1p]         uiglo-ii
  C     49         29      29     [9s5p1d]       uiglo-ii
  C     50         29      29     [9s5p1d]       uiglo-ii
  H     51          8       8     [5s1p]         uiglo-ii
  H     52          8       8     [5s1p]         uiglo-ii
  H     53          8       8     [5s1p]         uiglo-ii
  C     54         29      29     [9s5p1d]       uiglo-ii
  H     55          8       8     [5s1p]         uiglo-ii
  H     56          8       8     [5s1p]         uiglo-ii
  H     57          8       8     [5s1p]         uiglo-ii
  C     58         29      29     [9s5p1d]       uiglo-ii
  H     59          8       8     [5s1p]         uiglo-ii
  C     60         29      29     [9s5p1d]       uiglo-ii
  H     61          8       8     [5s1p]         uiglo-ii
  C     62         29      29     [9s5p1d]       uiglo-ii
  H     63          8       8     [5s1p]         uiglo-ii
  H     64          8       8     [5s1p]         uiglo-ii
  H     65          8       8     [5s1p]         uiglo-ii

 Total number of           GTO shells =     662
 Total number of spherical GTO functions = 1182
 Total number of cartesian GTO functions = 1225


##############################################################################
                                   g-tensor
##############################################################################
::

  Analyze Kramers overlaps for spin X
  ===================================

   MO_i    MO_j  |< K MO_i | MO_j >|
  ----------------------------------
         occupied/occupied          
  ----------------------------------
     1       2         1.000
    11      12         1.000
    54      56         1.000
    53      55         1.000
     3       4         1.000
    13      15         1.000
    14      16         1.000
    77      78         1.000
    75      76         1.000
    73      74         1.000
    25      26         1.000
    17      18         1.000
    57      58         1.000
    59      60         1.000
    41      43         1.000
    46      48         1.000
    42      44         1.000
    45      47         1.000
     5       6         1.000
    61      63         1.000
    62      64         1.000
    66      68         1.000
    65      67         1.000
    19      20         1.000
    50      52         1.000
    49      51         1.000
   101     102         1.000
   129     130         1.000
   167     168         1.000
    86      88         1.000
    85      87         1.000
   157     158         1.000
   153     154         1.000
   113     114         1.000
   143     144         1.000
   109     110         1.000
   147     148         1.000
   155     156         1.000
   121     122         1.000
   131     132         1.000
   116     118         1.000
   115     117         1.000
   163     164         1.000
   221     222         1.000
   141     142         1.000
    90      92         1.000
    89      91         1.000
    38      40         1.000
    37      39         1.000
   169     170         1.000
   137     138         1.000
   139     140         1.000
   145     146         1.000
   111     112         1.000
   175     176         1.000
    79      80         1.000
    98     100         1.000
    97      99         1.000
   123     124         1.000
   159     160         1.000
   119     120         1.000
   161     162         1.000
   133     134         1.000
   213     214         1.000
   211     212         1.000
   135     136         1.000
   171     172         1.000
    69      70         1.000
    71      72         1.000
   225     226         1.000
   165     166         1.000
   173     174         1.000
   233     234         1.000
   193     194         1.000
   151     152         1.000
   149     150         1.000
   179     180         1.000
   223     224         1.000
   189     190         1.000
   183     184         0.999
   207     208         0.999
   209     210         0.999
   185     186         0.999
   227     228         0.999
   181     182         0.998
   177     178         0.998
   191     192         0.998
   237     238         0.998
   105     106         0.998
   205     206         0.997
   203     204         0.997
   235     236         0.997
    21      22         0.997
    23      24         0.997
   107     108         0.997
   246     247         0.996
   249     250         0.996
   103     104         0.995
   187     188         0.992
    35      36         0.991
     7       8         0.988
     9      10         0.988
   217     218         0.984
    93      95         0.982
    94      96         0.982
   200     201         0.981
    81      82         0.979
    83      84         0.979
   255     256         0.974
    29      30         0.973
    27      28         0.973
   199     202         0.970
   125     127         0.961
   126     128         0.961
   257     259         0.958
   240     242         0.941
   215     216         0.940
   219     220         0.933
   239     241         0.932
   195     197         0.891
   229     230         0.880
   231     232         0.879
   196     198         0.879
   252     254         0.795
   251     253         0.777
   244     245         0.736
   243     248         0.720
    33      34         0.709
    31      32         0.701
  ----------------------------------
     occupied(SOMO)/virtual(SUMO)   
  ----------------------------------
   258     260         0.923
  ----------------------------------
          virtual/virtual           
  ----------------------------------
   267     268         1.000
   277     278         0.999
   269     270         0.999
   275     276         0.999
   265     266         0.998
   261     262         0.998
   263     264         0.998
   279     280         0.991
   271     272         0.929
   273     274         0.927


  Analyze Kramers overlaps for spin Y
  ===================================

   MO_i    MO_j  |< K MO_i | MO_j >|
  ----------------------------------
         occupied/occupied          
  ----------------------------------
     1       2         1.000
    11      12         1.000
     3       4         1.000
    13      15         1.000
    14      16         1.000
    77      78         1.000
    54      56         1.000
    53      55         1.000
    25      26         1.000
    17      18         1.000
    46      48         1.000
    41      43         1.000
    75      76         1.000
    73      74         1.000
    45      47         1.000
    42      44         1.000
    59      60         1.000
    57      58         1.000
     5       6         1.000
    61      63         1.000
    62      64         1.000
    66      68         1.000
    65      67         1.000
    19      20         1.000
    50      52         1.000
    49      51         1.000
   101     102         1.000
   129     130         1.000
   167     168         1.000
   157     158         1.000
   153     154         1.000
   143     144         1.000
   109     110         1.000
   147     148         1.000
   155     156         1.000
   113     114         1.000
    69      70         1.000
    71      72         1.000
   131     132         1.000
    38      40         1.000
    37      39         1.000
   221     222         1.000
   141     142         1.000
   121     122         1.000
   169     170         1.000
   145     146         1.000
    79      80         1.000
   137     138         1.000
   139     140         1.000
   175     176         1.000
   163     164         1.000
   159     160         1.000
   111     112         1.000
   119     120         1.000
   123     124         1.000
    98     100         1.000
    97      99         1.000
   211     212         1.000
   213     214         1.000
   161     162         1.000
   133     134         1.000
   135     136         1.000
   171     172         1.000
   225     226         1.000
   165     166         1.000
   173     174         1.000
   193     194         1.000
   179     180         1.000
   223     224         1.000
   189     190         1.000
   233     234         0.999
   183     184         0.999
   207     208         0.999
   209     210         0.999
    23      24         0.999
    21      22         0.999
    86      88         0.999
    85      87         0.999
   227     228         0.999
   185     186         0.999
   181     182         0.998
   177     178         0.998
   191     192         0.998
   237     238         0.998
   246     247         0.998
   205     206         0.997
   203     204         0.997
   235     236         0.997
   116     118         0.997
   115     117         0.997
     9      10         0.995
     7       8         0.995
   249     250         0.995
   103     104         0.994
   187     188         0.992
    29      30         0.989
    27      28         0.989
    83      84         0.988
    81      82         0.988
    93      95         0.987
    94      96         0.987
   200     201         0.986
   151     152         0.984
   149     150         0.984
   107     108         0.977
   125     127         0.977
   126     128         0.977
   105     106         0.975
   199     202         0.974
   252     253         0.949
    90      92         0.943
    89      91         0.943
   240     242         0.938
   215     216         0.937
   239     241         0.929
   251     254         0.910
    35      36         0.905
   255     256         0.904
   195     197         0.900
   196     198         0.888
   229     230         0.878
   231     232         0.878
   257     259         0.871
    31      32         0.809
   243     245         0.764
   244     248         0.758
    33      34         0.756
   217     218         0.735
   219     220         0.708
  ----------------------------------
     occupied(SOMO)/virtual(SUMO)   
  ----------------------------------
   258     260         0.942
  ----------------------------------
          virtual/virtual           
  ----------------------------------
   267     268         1.000
   277     278         0.999
   269     270         0.999
   275     276         0.999
   265     266         0.998
   261     262         0.998
   263     264         0.998
   279     280         0.990
   271     272         0.929
   273     274         0.926


  Analyze Kramers overlaps for spin Z
  ===================================

   MO_i    MO_j  |< K MO_i | MO_j >|
  ----------------------------------
         occupied/occupied          
  ----------------------------------
     1       2         1.000
    11      12         1.000
     3       4         1.000
    66      68         1.000
    65      67         1.000
    54      56         1.000
    53      55         1.000
    77      78         1.000
    41      43         1.000
    46      48         1.000
    42      44         1.000
    25      26         1.000
    45      47         1.000
    69      71         1.000
    70      72         1.000
    17      18         1.000
    61      63         1.000
    62      64         1.000
    57      58         1.000
    59      60         1.000
     5       6         1.000
    74      76         1.000
    73      75         1.000
    19      20         1.000
    13      15         1.000
    14      16         1.000
   101     102         1.000
   129     130         1.000
   167     168         1.000
   133     134         1.000
   157     158         1.000
   153     154         1.000
   137     138         1.000
   143     144         1.000
   139     140         1.000
   109     110         1.000
   113     114         1.000
   135     136         1.000
   121     122         1.000
   147     148         1.000
    94      96         1.000
    93      95         1.000
   155     156         1.000
   221     222         1.000
   131     132         1.000
   141     142         1.000
   207     208         1.000
    86      88         1.000
    85      87         1.000
    79      80         1.000
   211     212         1.000
   145     146         1.000
   163     164         1.000
   169     170         1.000
   213     214         1.000
   175     176         1.000
   111     112         1.000
   123     124         1.000
   209     210         1.000
   159     160         1.000
   119     120         1.000
   189     190         1.000
   161     162         1.000
   171     172         1.000
    98     100         1.000
    97      99         1.000
   225     226         1.000
   173     174         1.000
   165     166         1.000
   179     180         0.999
   223     224         0.999
   193     194         0.999
   233     234         0.999
   183     184         0.999
    50      52         0.999
    49      51         0.999
   185     186         0.999
   227     228         0.999
   181     182         0.998
   116     118         0.998
   115     117         0.998
    37      39         0.998
    38      40         0.998
   191     192         0.998
   177     178         0.998
   237     238         0.998
   203     204         0.998
   246     247         0.998
   240     242         0.998
   205     206         0.997
   235     236         0.996
   125     127         0.996
   126     128         0.996
   103     104         0.995
   249     250         0.994
   187     188         0.992
   239     241         0.988
    21      22         0.987
    23      24         0.987
   151     152         0.984
   149     150         0.984
    81      82         0.982
    83      84         0.982
    29      30         0.966
    27      28         0.966
    89      91         0.961
    90      92         0.961
    35      36         0.957
   252     253         0.946
   195     197         0.935
   215     216         0.926
     7       8         0.918
     9      10         0.918
   251     254         0.918
   196     198         0.917
   107     108         0.905
   105     106         0.904
   200     201         0.850
   255     257         0.847
   229     230         0.845
   231     232         0.845
   199     202         0.832
    31      32         0.810
   256     259         0.781
   217     218         0.781
   244     245         0.779
    33      34         0.768
   243     248         0.761
   219     220         0.741
  ----------------------------------
     occupied(SOMO)/virtual(SUMO)   
  ----------------------------------
   258     260         0.910
  ----------------------------------
          virtual/virtual           
  ----------------------------------
   267     268         1.000
   269     270         0.999
   277     278         0.999
   275     276         0.999
   265     266         0.998
   261     262         0.997
   279     280         0.997
   263     264         0.996
   271     272         0.900
   273     274         0.897


                   Tensor components of g-tensor
                   =============================

  Spin-Zeeman term:
        1.7173092492       -0.0000055515       -0.0007581097
       -0.0001663763        1.7405380541       -0.0001080600
        0.0008131268       -0.0001232435        1.9688658307

  Orbital-Zeeman term:
        0.0661838406        0.0020742118       -0.0040382240
        0.0020352501        0.2344362607        0.0002308005
        0.0002243363        0.0001342046        0.7111357790

  Relativistic term:
        0.0001063096       -0.0000005012       -0.0000037772
       -0.0000005013        0.0000666680        0.0000000142
       -0.0000030929        0.0000000127        0.0000107578

  g(B,S):
        1.7835993994        0.0020681592       -0.0048001109
        0.0018683726        1.9750409828        0.0001227547
        0.0010343703        0.0000109739        2.6800123675

                    Principal values of the g-tensor
                    ================================

  Component         g-value                  Principal Axes 
 ---------------------------------------------------------------------
  g_11               1.783577          -0.9999    0.0103   -0.0028
  g_22               1.975061           0.0103    0.9999   -0.0001
  g_33               2.680018          -0.0028    0.0001    1.0000
  g_iso              2.146219
 ---------------------------------------------------------------------


                  Principal values of the g-shift [ppt]
                  =====================================
              g-shift = (g-value - 2.0023193044) * 1000

  Component         g-shift                  Principal Axes 
 ---------------------------------------------------------------------
  g_11            -218.742187          -0.9999    0.0103   -0.0028
  g_22             -27.258088           0.0103    0.9999   -0.0001
  g_33             677.698931          -0.0028    0.0001    1.0000
  g_iso            143.899552
 ---------------------------------------------------------------------


##############################################################################
                         MO analysis of the g-tensor
##############################################################################


* only diagonal components of the input tensor are analyzed 
* contributions are not sorted
* only contributions with the modulus of isotropic value larger then threshold are printed
* threshold for the analysis:   1.0E-02
* threshold for detection of energy degeneracies :   1.0E-08
* tot : sum of all contributions 
* sum : sum of contributions above given threshold 


=====================================
Analyze contributions to the g-tenzor
=====================================
::


                    Analyzed operator: Spin-Zeeman
                    ^^^^^^^^^^^^^^^^^^^^^^^^^^^^^^


               Diagonal contributions from occupied MOs
               ========================================


     occ          x    partial sum     |< K MO| MO >|  energy[au]      energy[au]    polarization
     7,8       0.29757     0.29757          0.988      -108.21999      -108.21751         0.00248
    9,10      -0.29932    -0.00175          0.988      -108.21608      -108.21457         0.00151
   21,22       0.16197     0.16022          0.997       -17.42500       -17.42345         0.00156
   23,24      -0.16943    -0.00921          0.997       -17.41835       -17.41719         0.00117
   27,28       0.34561     0.33640          0.973       -11.12580       -11.12559         0.00021
   29,30      -0.23972     0.09668          0.973       -11.11959       -11.11899         0.00060
   31,32       1.75863     1.85530          0.701       -10.94746       -10.94656         0.00090
   33,34      -1.93284    -0.07754          0.709       -10.94355       -10.94001         0.00353
   35,36       0.06833    -0.00921          0.991       -10.93807       -10.93759         0.00048
   79,80       0.04979     0.04059          1.000        -6.96120        -6.96094         0.00026
   81,82       0.51749     0.55808          0.979        -6.90141        -6.90110         0.00031
   83,84      -0.56729    -0.00921          0.979        -6.89828        -6.89781         0.00047
   93,95      -0.04751    -0.05671          0.982        -4.51317        -4.51316         0.00001
   97,99       0.03172    -0.02499          1.000        -4.51090        -4.51083         0.00007
  98,100       0.03173     0.00673          1.000        -4.51088        -4.51081         0.00007
 103,104       0.33485     0.34158          0.995        -1.92620        -1.92204         0.00416
 105,106      -0.03698     0.30460          0.998        -1.79480        -1.78169         0.01311
 107,108      -0.29780     0.00680          0.997        -1.77407        -1.76335         0.01072
 125,127       0.38083     0.38763          0.961        -0.62815        -0.62813         0.00002
 126,128      -0.38083     0.00680          0.961        -0.62813        -0.62810         0.00003
 195,197       0.72225     0.72905          0.891        -0.34281        -0.34260         0.00021
 196,198      -0.72233     0.00673          0.879        -0.34266        -0.34222         0.00044
 199,202      -0.02731    -0.02059          0.970        -0.33924        -0.33782         0.00142
 200,201       0.02496     0.00437          0.981        -0.33851        -0.33789         0.00062
 229,230       0.01259     0.01696          0.880        -0.28914        -0.28858         0.00056
 231,232      -0.01472     0.00224          0.879        -0.28816        -0.28732         0.00084
 239,241       0.41987     0.42210          0.932        -0.26051        -0.25946         0.00105
 240,242      -0.40940     0.01270          0.941        -0.25969        -0.25830         0.00138
 243,248      -0.07725    -0.06455          0.720        -0.24911        -0.23721         0.01190
 244,245       0.09032     0.02577          0.736        -0.24767        -0.24506         0.00261
 246,247      -0.01277     0.01299          0.996        -0.24339        -0.24189         0.00151
 251,253       0.24494     0.25794          0.777        -0.19683        -0.18621         0.01063
 252,254      -0.01090     0.24704          0.795        -0.19140        -0.18264         0.00876
 255,256       0.29546     0.54250          0.974        -0.16861        -0.16510         0.00351
 257,259      -0.42918     0.11332          0.958        -0.16383        -0.15904         0.00479
     258       1.60180     1.71512          0.923        -0.16127
    sum:       1.71512 [ 99.9%]
    tot:       1.71731


     occ          y    partial sum     |< K MO| MO >|  energy[au]      energy[au]    polarization
     7,8       0.07843     0.07843          0.995      -108.21975      -108.21771         0.00204
    9,10      -0.08010    -0.00167          0.995      -108.21640      -108.21427         0.00213
   21,22      -0.02515    -0.02682          0.999       -17.42488       -17.42354         0.00135
   23,24       0.01760    -0.00922          0.999       -17.41854       -17.41701         0.00154
   27,28       0.12124     0.11202          0.989       -11.12644       -11.12483         0.00162
   29,30      -0.01055     0.10147          0.989       -11.11967       -11.11902         0.00064
   31,32       0.01906     0.12053          0.809       -10.94754       -10.94580         0.00174
   33,34       0.22929     0.34983          0.756       -10.94418       -10.94025         0.00392
   35,36      -0.35905    -0.00922          0.905       -10.93838       -10.93704         0.00134
   79,80       0.03726     0.02804          1.000        -6.96131        -6.96075         0.00056
   81,82       0.14056     0.16860          0.988        -6.90140        -6.90101         0.00039
   83,84      -0.17782    -0.00922          0.988        -6.89838        -6.89766         0.00072
   85,87      -0.01629    -0.02551          0.999        -6.34431        -6.34426         0.00005
   86,88       0.01629    -0.00922          0.999        -6.34429        -6.34425         0.00005
   89,91       0.12869     0.11947          0.943        -4.54524        -4.54523         0.00001
   90,92      -0.14307    -0.02360          0.943        -4.54523        -4.54522         0.00001
   93,95      -0.01481    -0.03841          0.987        -4.51317        -4.51315         0.00002
  98,100       0.01901    -0.01940          1.000        -4.51087        -4.51081         0.00007
 103,104       0.42638     0.40698          0.994        -1.92434        -1.92401         0.00033
 105,106      -0.06339     0.34359          0.975        -1.79282        -1.78356         0.00927
 107,108      -0.36293    -0.01934          0.977        -1.77497        -1.76240         0.01256
 115,117       0.04597     0.02663          0.997        -0.73877        -0.73866         0.00011
 116,118      -0.04597    -0.01934          0.997        -0.73871        -0.73860         0.00011
 125,127       0.27013     0.25079          0.977        -0.62815        -0.62813         0.00002
 126,128      -0.27013    -0.01934          0.977        -0.62813        -0.62810         0.00003
 149,150       0.09807     0.07873          0.984        -0.49634        -0.49616         0.00018
 151,152      -0.09803    -0.01930          0.984        -0.49610        -0.49592         0.00019
 195,197       0.66177     0.64247          0.900        -0.34281        -0.34260         0.00021
 196,198      -0.66188    -0.01941          0.888        -0.34267        -0.34222         0.00045
 199,202      -0.02592    -0.04533          0.974        -0.33925        -0.33781         0.00144
 200,201       0.02381    -0.02152          0.986        -0.33851        -0.33789         0.00062
 217,218       2.10758     2.08606          0.735        -0.30552        -0.30541         0.00011
 219,220      -2.11163    -0.02556          0.708        -0.30531        -0.30500         0.00031
 227,228       0.01749    -0.00807          0.999        -0.28996        -0.28987         0.00009
 229,230      -0.01952    -0.02760          0.878        -0.28914        -0.28857         0.00057
 239,241       0.43609     0.40849          0.929        -0.26051        -0.25945         0.00106
 240,242      -0.42349    -0.01500          0.938        -0.25969        -0.25827         0.00142
 244,248       0.01074    -0.00426          0.758        -0.24641        -0.23725         0.00916
 251,254       0.23120     0.22693          0.910        -0.19661        -0.18351         0.01311
 252,253      -0.10665     0.12028          0.949        -0.19229        -0.18460         0.00769
 255,256       0.77470     0.89498          0.904        -0.16889        -0.16489         0.00400
 257,259      -1.13980    -0.24483          0.871        -0.16386        -0.15890         0.00496
     258       1.96128     1.71645          0.942        -0.16132
    sum:       1.71645 [ 98.6%]
    tot:       1.74054


     occ          z    partial sum     |< K MO| MO >|  energy[au]      energy[au]    polarization
     7,8       1.02272     1.02272          0.918      -108.21966      -108.21733         0.00232
    9,10      -1.02428    -0.00156          0.918      -108.21565      -108.21374         0.00191
   21,22       0.41056     0.40900          0.987       -17.42481       -17.42297         0.00184
   23,24      -0.41765    -0.00865          0.987       -17.41781       -17.41651         0.00130
   27,28       0.44138     0.43273          0.966       -11.12631       -11.12439         0.00192
   29,30      -0.33989     0.09284          0.966       -11.11928       -11.11813         0.00115
   31,32       1.20014     1.29298          0.810       -10.94724       -10.94543         0.00181
   33,34      -0.64802     0.64496          0.768       -10.94333       -10.94011         0.00322
   35,36      -0.65361    -0.00865          0.957       -10.93717       -10.93712         0.00005
   79,80       0.03359     0.02494          1.000        -6.96160        -6.96120         0.00039
   81,82       0.28503     0.30997          0.982        -6.90189        -6.90128         0.00061
   83,84      -0.31862    -0.00865          0.982        -6.89863        -6.89814         0.00049
   89,91       0.31026     0.30161          0.961        -4.54519        -4.54517         0.00002
   90,92      -0.32446    -0.02285          0.961        -4.54519        -4.54517         0.00002
  98,100       0.02716     0.00431          1.000        -4.51082        -4.51076         0.00006
 103,104       0.35742     0.36173          0.995        -1.92945        -1.91775         0.01170
 105,106       0.92399     1.28573          0.904        -1.79425        -1.78349         0.01076
 107,108      -1.28135     0.00438          0.905        -1.77431        -1.75964         0.01467
 115,117       0.02868     0.03307          0.998        -0.73871        -0.73860         0.00011
 116,118      -0.02869     0.00437          0.998        -0.73865        -0.73854         0.00011
 125,127       0.01679     0.02116          0.996        -0.62812        -0.62809         0.00002
 126,128      -0.01679     0.00438          0.996        -0.62810        -0.62806         0.00004
 149,150       0.10162     0.10599          0.984        -0.49629        -0.49610         0.00019
 151,152      -0.10164     0.00435          0.984        -0.49605        -0.49585         0.00019
 217,218       1.76181     1.76616          0.781        -0.30549        -0.30537         0.00012
 219,220      -1.76553     0.00063          0.741        -0.30527        -0.30486         0.00041
 227,228       0.01907     0.01970          0.999        -0.28991        -0.28981         0.00010
 243,248      -0.06090    -0.04120          0.761        -0.24949        -0.23694         0.01255
 244,245       0.06350     0.02229          0.779        -0.24790        -0.24504         0.00286
 251,254       0.12170     0.14399          0.918        -0.19724        -0.18301         0.01423
 252,253       0.08395     0.22794          0.946        -0.19192        -0.18352         0.00840
 255,257       0.80517     1.03311          0.847        -0.16884        -0.16391         0.00492
 256,259      -0.90366     0.12945          0.781        -0.16642        -0.15608         0.01034
     258       1.85979     1.98924          0.910        -0.16045
    sum:       1.98924 [101.0%]
    tot:       1.96887


                   Analyzed operator: Orbital Zeeman
                   ^^^^^^^^^^^^^^^^^^^^^^^^^^^^^^^^^


               Diagonal contributions from occupied MOs
               ========================================


     occ          x    partial sum     |< K MO| MO >|  energy[au]      energy[au]    polarization
     7,8       0.29792     0.29792          0.988      -108.21999      -108.21751         0.00248
    9,10      -0.29704     0.00088          0.988      -108.21608      -108.21457         0.00151
   21,22       0.16318     0.16405          0.997       -17.42500       -17.42345         0.00156
   23,24      -0.15947     0.00458          0.997       -17.41835       -17.41719         0.00117
   27,28      -0.85627    -0.85168          0.973       -11.12580       -11.12559         0.00021
   29,30       0.80396    -0.04773          0.973       -11.11959       -11.11899         0.00060
   31,32       3.57871     3.53098          0.701       -10.94746       -10.94656         0.00090
   33,34      -3.74499    -0.21401          0.709       -10.94355       -10.94001         0.00353
   35,36       0.21859     0.00458          0.991       -10.93807       -10.93759         0.00048
   79,80      -0.02539    -0.02081          1.000        -6.96120        -6.96094         0.00026
   81,82       0.54949     0.52868          0.979        -6.90141        -6.90110         0.00031
   83,84      -0.52410     0.00458          0.979        -6.89828        -6.89781         0.00047
   93,95      -0.06020    -0.05561          0.982        -4.51317        -4.51316         0.00001
   97,99       0.02994    -0.02567          1.000        -4.51090        -4.51083         0.00007
  98,100       0.02993     0.00426          1.000        -4.51088        -4.51081         0.00007
 103,104      -0.14785    -0.14360          0.995        -1.92620        -1.92204         0.00416
 105,106       0.01891    -0.12469          0.998        -1.79480        -1.78169         0.01311
 107,108       0.12893     0.00424          0.997        -1.77407        -1.76335         0.01072
 195,197       0.01597     0.02021          0.891        -0.34281        -0.34260         0.00021
 196,198      -0.02108    -0.00087          0.879        -0.34266        -0.34222         0.00044
 199,202       0.02172     0.02084          0.970        -0.33924        -0.33782         0.00142
 200,201      -0.02317    -0.00233          0.981        -0.33851        -0.33789         0.00062
 215,216      -0.01972    -0.02205          0.940        -0.30707        -0.30612         0.00094
 217,218      -0.19180    -0.21385          0.984        -0.30553        -0.30537         0.00016
 219,220       0.19760    -0.01624          0.933        -0.30535        -0.30501         0.00034
 227,228      -0.01522    -0.03146          0.999        -0.28996        -0.28987         0.00010
 229,230      -0.02622    -0.05768          0.880        -0.28914        -0.28858         0.00056
 231,232       0.04302    -0.01465          0.879        -0.28816        -0.28732         0.00084
 239,241      -0.01911    -0.03377          0.932        -0.26051        -0.25946         0.00105
 240,242       0.02010    -0.01367          0.941        -0.25969        -0.25830         0.00138
 243,248       0.02137     0.00771          0.720        -0.24911        -0.23721         0.01190
 251,253       0.31232     0.32003          0.777        -0.19683        -0.18621         0.01063
 252,254      -0.28339     0.03664          0.795        -0.19140        -0.18264         0.00876
 255,256       0.01343     0.05007          0.974        -0.16861        -0.16510         0.00351
 257,259      -0.09189    -0.04182          0.958        -0.16383        -0.15904         0.00479
     258       0.13109     0.08926          0.923        -0.16127
    sum:       0.08926 [134.9%]
    tot:       0.06618


     occ          y    partial sum     |< K MO| MO >|  energy[au]      energy[au]    polarization
     7,8       0.08080     0.08080          0.995      -108.21975      -108.21771         0.00204
    9,10      -0.07996     0.00084          0.995      -108.21640      -108.21427         0.00213
   21,22      -0.01478    -0.01394          0.999       -17.42488       -17.42354         0.00135
   23,24       0.01856     0.00462          0.999       -17.41854       -17.41701         0.00154
   27,28      -0.20074    -0.19612          0.989       -11.12644       -11.12483         0.00162
   29,30       0.14572    -0.05041          0.989       -11.11967       -11.11902         0.00064
   31,32       0.26971     0.21930          0.809       -10.94754       -10.94580         0.00174
   33,34       0.49923     0.71853          0.756       -10.94418       -10.94025         0.00392
   35,36      -0.71392     0.00462          0.905       -10.93838       -10.93704         0.00134
   79,80      -0.01757    -0.01295          1.000        -6.96131        -6.96075         0.00056
   81,82       0.22952     0.21657          0.988        -6.90140        -6.90101         0.00039
   83,84      -0.21195     0.00462          0.988        -6.89838        -6.89766         0.00072
   89,91      -0.23010    -0.22548          0.943        -4.54524        -4.54523         0.00001
   90,92       0.23756     0.01208          0.943        -4.54523        -4.54522         0.00001
   93,95      -0.03132    -0.01924          0.987        -4.51317        -4.51315         0.00002
  98,100       0.01701    -0.00223          1.000        -4.51087        -4.51081         0.00007
 103,104      -0.22244    -0.22467          0.994        -1.92434        -1.92401         0.00033
 105,106       0.54076     0.31608          0.975        -1.79282        -1.78356         0.00927
 107,108      -0.31835    -0.00226          0.977        -1.77497        -1.76240         0.01256
 215,216      -0.01097    -0.01323          0.937        -0.30707        -0.30612         0.00095
 229,230      -0.02129    -0.03452          0.878        -0.28914        -0.28857         0.00057
 231,232       0.01524    -0.01928          0.878        -0.28816        -0.28731         0.00085
 237,238      -0.01183    -0.03111          0.998        -0.27428        -0.27240         0.00188
 239,241       0.01238    -0.01873          0.929        -0.26051        -0.25945         0.00106
 240,242      -0.02334    -0.04207          0.938        -0.25969        -0.25827         0.00142
 243,245      -0.92027    -0.96234          0.764        -0.24975        -0.24555         0.00421
 244,248       0.93351    -0.02883          0.758        -0.24641        -0.23725         0.00916
 249,250      -0.03503    -0.06387          0.995        -0.21978        -0.21760         0.00217
 251,254       0.24508     0.18121          0.910        -0.19661        -0.18351         0.01311
 252,253      -0.08282     0.09839          0.949        -0.19229        -0.18460         0.00769
 255,256      -0.04554     0.05285          0.904        -0.16889        -0.16489         0.00400
 257,259      -0.27150    -0.21865          0.871        -0.16386        -0.15890         0.00496
     258       0.44714     0.22849          0.942        -0.16132
    sum:       0.22849 [ 97.5%]
    tot:       0.23444


     occ          z    partial sum     |< K MO| MO >|  energy[au]      energy[au]    polarization
     7,8       1.02325     1.02325          0.918      -108.21966      -108.21733         0.00232
    9,10      -1.02247     0.00078          0.918      -108.21565      -108.21374         0.00191
   21,22       0.41175     0.41254          0.987       -17.42481       -17.42297         0.00184
   23,24      -0.40821     0.00433          0.987       -17.41781       -17.41651         0.00130
   27,28      -1.20278    -1.19845          0.966       -11.12631       -11.12439         0.00192
   29,30       1.15273    -0.04572          0.966       -11.11928       -11.11813         0.00115
   31,32       2.41702     2.37130          0.810       -10.94724       -10.94543         0.00181
   33,34      -1.16235     1.20894          0.768       -10.94333       -10.94011         0.00322
   35,36      -1.20462     0.00433          0.957       -10.93717       -10.93712         0.00005
   79,80      -0.01820    -0.01387          1.000        -6.96160        -6.96120         0.00039
   81,82       0.24512     0.23124          0.982        -6.90189        -6.90128         0.00061
   83,84      -0.22692     0.00433          0.982        -6.89863        -6.89814         0.00049
   89,91      -0.50804    -0.50371          0.961        -4.54519        -4.54517         0.00002
   90,92       0.51515     0.01144          0.961        -4.54519        -4.54517         0.00002
   97,99      -0.01447    -0.00303          1.000        -4.51084        -4.51078         0.00006
  98,100       0.01724     0.01421          1.000        -4.51082        -4.51076         0.00006
 103,104      -0.16721    -0.15300          0.995        -1.92945        -1.91775         0.01170
 105,106       1.17112     1.01812          0.904        -1.79425        -1.78349         0.01076
 107,108      -1.00391     0.01421          0.905        -1.77431        -1.75964         0.01467
 195,197      -0.11150    -0.09729          0.935        -0.34276        -0.34253         0.00023
 196,198       0.10334     0.00604          0.917        -0.34269        -0.34216         0.00053
 199,202      -0.03502    -0.02898          0.832        -0.33940        -0.33773         0.00168
 200,201       0.03288     0.00390          0.850        -0.33848        -0.33791         0.00058
 229,230      -0.01858    -0.01468          0.845        -0.28915        -0.28849         0.00067
 231,232       0.01584     0.00116          0.845        -0.28813        -0.28722         0.00092
 240,242      -0.04638    -0.04523          0.998        -0.25990        -0.25846         0.00144
 244,245      -0.02502    -0.07025          0.779        -0.24790        -0.24504         0.00286
 249,250      -0.01494    -0.08519          0.994        -0.21980        -0.21735         0.00245
 251,254      -0.13991    -0.22510          0.918        -0.19724        -0.18301         0.01423
 252,253       0.19486    -0.03024          0.946        -0.19192        -0.18352         0.00840
 255,257      -0.32586    -0.35610          0.847        -0.16884        -0.16391         0.00492
 256,259      -0.21293    -0.56903          0.781        -0.16642        -0.15608         0.01034
     258       1.29237     0.72334          0.910        -0.16045
    sum:       0.72334 [101.7%]
    tot:       0.71114


                   Analyzed operator: Final g-tensor
                   ^^^^^^^^^^^^^^^^^^^^^^^^^^^^^^^^^


               Diagonal contributions from occupied MOs
               ========================================


     occ          x    partial sum     |< K MO| MO >|  energy[au]      energy[au]    polarization
     7,8       0.59483     0.59483          0.988      -108.21999      -108.21751         0.00248
    9,10      -0.59572    -0.00089          0.988      -108.21608      -108.21457         0.00151
   21,22       0.32510     0.32422          0.997       -17.42500       -17.42345         0.00156
   23,24      -0.32885    -0.00464          0.997       -17.41835       -17.41719         0.00117
   27,28      -0.51114    -0.51577          0.973       -11.12580       -11.12559         0.00021
   29,30       0.56482     0.04904          0.973       -11.11959       -11.11899         0.00060
   31,32       5.33616     5.38521          0.701       -10.94746       -10.94656         0.00090
   33,34      -5.67667    -0.29147          0.709       -10.94355       -10.94001         0.00353
   35,36       0.28683    -0.00464          0.991       -10.93807       -10.93759         0.00048
   79,80       0.02443     0.01980          1.000        -6.96120        -6.96094         0.00026
   81,82       1.06686     1.08666          0.979        -6.90141        -6.90110         0.00031
   83,84      -1.09129    -0.00464          0.979        -6.89828        -6.89781         0.00047
   93,95      -0.10769    -0.11233          0.982        -4.51317        -4.51316         0.00001
   97,99       0.06166    -0.05067          1.000        -4.51090        -4.51083         0.00007
  98,100       0.06165     0.01098          1.000        -4.51088        -4.51081         0.00007
 103,104       0.18709     0.19807          0.995        -1.92620        -1.92204         0.00416
 105,106      -0.01809     0.17998          0.998        -1.79480        -1.78169         0.01311
 107,108      -0.16895     0.01103          0.997        -1.77407        -1.76335         0.01072
 125,127       0.38230     0.39333          0.961        -0.62815        -0.62813         0.00002
 126,128      -0.38235     0.01098          0.961        -0.62813        -0.62810         0.00003
 195,197       0.73822     0.74920          0.891        -0.34281        -0.34260         0.00021
 196,198      -0.74340     0.00579          0.879        -0.34266        -0.34222         0.00044
 215,216      -0.01951    -0.01372          0.940        -0.30707        -0.30612         0.00094
 217,218      -0.18607    -0.19979          0.984        -0.30553        -0.30537         0.00016
 219,220       0.19180    -0.00799          0.933        -0.30535        -0.30501         0.00034
 227,228      -0.01227    -0.02026          0.999        -0.28996        -0.28987         0.00010
 229,230      -0.01363    -0.03389          0.880        -0.28914        -0.28858         0.00056
 231,232       0.02830    -0.00559          0.879        -0.28816        -0.28732         0.00084
 239,241       0.40077     0.39518          0.932        -0.26051        -0.25946         0.00105
 240,242      -0.38932     0.00586          0.941        -0.25969        -0.25830         0.00138
 243,248      -0.05586    -0.05000          0.720        -0.24911        -0.23721         0.01190
 244,245       0.08121     0.03121          0.736        -0.24767        -0.24506         0.00261
 246,247      -0.01348     0.01773          0.996        -0.24339        -0.24189         0.00151
 251,253       0.55725     0.57498          0.777        -0.19683        -0.18621         0.01063
 252,254      -0.29427     0.28071          0.795        -0.19140        -0.18264         0.00876
 255,256       0.30891     0.58962          0.974        -0.16861        -0.16510         0.00351
 257,259      -0.52109     0.06853          0.958        -0.16383        -0.15904         0.00479
     258       1.73296     1.80149          0.923        -0.16127
    sum:       1.80149 [101.0%]
    tot:       1.78360


     occ          y    partial sum     |< K MO| MO >|  energy[au]      energy[au]    polarization
     7,8       0.15904     0.15904          0.995      -108.21975      -108.21771         0.00204
    9,10      -0.15989    -0.00084          0.995      -108.21640      -108.21427         0.00213
   21,22      -0.03992    -0.04077          0.999       -17.42488       -17.42354         0.00135
   23,24       0.03615    -0.00462          0.999       -17.41854       -17.41701         0.00154
   27,28      -0.07955    -0.08417          0.989       -11.12644       -11.12483         0.00162
   29,30       0.13532     0.05116          0.989       -11.11967       -11.11902         0.00064
   31,32       0.28861     0.33977          0.809       -10.94754       -10.94580         0.00174
   33,34       0.72835     1.06812          0.756       -10.94418       -10.94025         0.00392
   35,36      -1.07273    -0.00462          0.905       -10.93838       -10.93704         0.00134
   79,80       0.01971     0.01509          1.000        -6.96131        -6.96075         0.00056
   81,82       0.37001     0.38510          0.988        -6.90140        -6.90101         0.00039
   83,84      -0.38971    -0.00462          0.988        -6.89838        -6.89766         0.00072
   85,87      -0.01629    -0.02090          0.999        -6.34431        -6.34426         0.00005
   86,88       0.01629    -0.00462          0.999        -6.34429        -6.34425         0.00005
   89,91      -0.10146    -0.10607          0.943        -4.54524        -4.54523         0.00001
   90,92       0.09453    -0.01154          0.943        -4.54523        -4.54522         0.00001
   93,95      -0.04612    -0.05766          0.987        -4.51317        -4.51315         0.00002
   97,99       0.01482    -0.04284          1.000        -4.51089        -4.51083         0.00007
  98,100       0.03601    -0.00683          1.000        -4.51087        -4.51081         0.00007
 103,104       0.20405     0.19722          0.994        -1.92434        -1.92401         0.00033
 105,106       0.47726     0.67448          0.975        -1.79282        -1.78356         0.00927
 107,108      -0.68127    -0.00680          0.977        -1.77497        -1.76240         0.01256
 115,117       0.04596     0.03916          0.997        -0.73877        -0.73866         0.00011
 116,118      -0.04597    -0.00680          0.997        -0.73871        -0.73860         0.00011
 125,127       0.27010     0.26330          0.977        -0.62815        -0.62813         0.00002
 126,128      -0.27011    -0.00681          0.977        -0.62813        -0.62810         0.00003
 149,150       0.09800     0.09119          0.984        -0.49634        -0.49616         0.00018
 151,152      -0.09797    -0.00678          0.984        -0.49610        -0.49592         0.00019
 195,197       0.66256     0.65578          0.900        -0.34281        -0.34260         0.00021
 196,198      -0.66307    -0.00729          0.888        -0.34267        -0.34222         0.00045
 199,202      -0.02521    -0.03250          0.974        -0.33925        -0.33781         0.00144
 200,201       0.02315    -0.00935          0.986        -0.33851        -0.33789         0.00062
 217,218       2.10275     2.09341          0.735        -0.30552        -0.30541         0.00011
 219,220      -2.10502    -0.01161          0.708        -0.30531        -0.30500         0.00031
 227,228       0.01661     0.00500          0.999        -0.28996        -0.28987         0.00009
 229,230      -0.04081    -0.03581          0.878        -0.28914        -0.28857         0.00057
 231,232       0.02229    -0.01351          0.878        -0.28816        -0.28731         0.00085
 237,238      -0.01249    -0.02600          0.998        -0.27428        -0.27240         0.00188
 239,241       0.44847     0.42247          0.929        -0.26051        -0.25945         0.00106
 240,242      -0.44683    -0.02436          0.938        -0.25969        -0.25827         0.00142
 243,245      -0.92913    -0.95349          0.764        -0.24975        -0.24555         0.00421
 244,248       0.94422    -0.00927          0.758        -0.24641        -0.23725         0.00916
 249,250      -0.02812    -0.03739          0.995        -0.21978        -0.21760         0.00217
 251,254       0.47630     0.43891          0.910        -0.19661        -0.18351         0.01311
 252,253      -0.18948     0.24943          0.949        -0.19229        -0.18460         0.00769
 255,256       0.72919     0.97862          0.904        -0.16889        -0.16489         0.00400
 257,259      -1.41134    -0.43272          0.871        -0.16386        -0.15890         0.00496
     258       2.40846     1.97573          0.942        -0.16132
    sum:       1.97573 [100.0%]
    tot:       1.97504


     occ          z    partial sum     |< K MO| MO >|  energy[au]      energy[au]    polarization
     7,8       2.04372     2.04372          0.918      -108.21966      -108.21733         0.00232
    9,10      -2.04451    -0.00079          0.918      -108.21565      -108.21374         0.00191
   21,22       0.82219     0.82140          0.987       -17.42481       -17.42297         0.00184
   23,24      -0.82574    -0.00434          0.987       -17.41781       -17.41651         0.00130
   27,28      -0.76213    -0.76647          0.966       -11.12631       -11.12439         0.00192
   29,30       0.81368     0.04721          0.966       -11.11928       -11.11813         0.00115
   31,32       3.61637     3.66358          0.810       -10.94724       -10.94543         0.00181
   33,34      -1.81005     1.85353          0.768       -10.94333       -10.94011         0.00322
   35,36      -1.85787    -0.00434          0.957       -10.93717       -10.93712         0.00005
   79,80       0.01542     0.01108          1.000        -6.96160        -6.96120         0.00039
   81,82       0.53011     0.54119          0.982        -6.90189        -6.90128         0.00061
   83,84      -0.54553    -0.00434          0.982        -6.89863        -6.89814         0.00049
   89,91      -0.19787    -0.20221          0.961        -4.54519        -4.54517         0.00002
   90,92       0.19078    -0.01143          0.961        -4.54519        -4.54517         0.00002
   93,95      -0.01349    -0.02492          1.000        -4.51315        -4.51310         0.00005
   97,99      -0.01911    -0.04403          1.000        -4.51084        -4.51078         0.00006
  98,100       0.04441     0.00037          1.000        -4.51082        -4.51076         0.00006
 103,104       0.19030     0.19068          0.995        -1.92945        -1.91775         0.01170
 105,106       2.09503     2.28571          0.904        -1.79425        -1.78349         0.01076
 107,108      -2.28527     0.00044          0.905        -1.77431        -1.75964         0.01467
 115,117       0.02865     0.02909          0.998        -0.73871        -0.73860         0.00011
 116,118      -0.02869     0.00040          0.998        -0.73865        -0.73854         0.00011
 125,127       0.01677     0.01717          0.996        -0.62812        -0.62809         0.00002
 126,128      -0.01677     0.00040          0.996        -0.62810        -0.62806         0.00004
 149,150       0.10159     0.10198          0.984        -0.49629        -0.49610         0.00019
 151,152      -0.10166     0.00032          0.984        -0.49605        -0.49585         0.00019
 195,197      -0.10916    -0.10884          0.935        -0.34276        -0.34253         0.00023
 196,198       0.10104    -0.00780          0.917        -0.34269        -0.34216         0.00053
 199,202      -0.03522    -0.04301          0.832        -0.33940        -0.33773         0.00168
 200,201       0.03300    -0.01001          0.850        -0.33848        -0.33791         0.00058
 217,218       1.75402     1.74400          0.781        -0.30549        -0.30537         0.00012
 219,220      -1.75997    -0.01597          0.741        -0.30527        -0.30486         0.00041
 227,228       0.02313     0.00716          0.999        -0.28991        -0.28981         0.00010
 229,230      -0.02286    -0.01570          0.845        -0.28915        -0.28849         0.00067
 239,241       0.01542    -0.00028          0.988        -0.26051        -0.25943         0.00108
 240,242      -0.05304    -0.05332          0.998        -0.25990        -0.25846         0.00144
 243,248      -0.06578    -0.11910          0.761        -0.24949        -0.23694         0.01255
 244,245       0.03848    -0.08062          0.779        -0.24790        -0.24504         0.00286
 249,250      -0.01620    -0.09682          0.994        -0.21980        -0.21735         0.00245
 251,254      -0.01822    -0.11504          0.918        -0.19724        -0.18301         0.01423
 252,253       0.27882     0.16378          0.946        -0.19192        -0.18352         0.00840
 255,257       0.47938     0.64316          0.847        -0.16884        -0.16391         0.00492
 256,259      -1.11663    -0.47347          0.781        -0.16642        -0.15608         0.01034
     258       3.15212     2.67865          0.910        -0.16045
    sum:       2.67865 [ 99.9%]
    tot:       2.68001


 ***************************************************
 * Well, here we are. How does it look for you ??? *
 ***************************************************

 Total user time: 24.9s


##############################################################################
                              Finalization info
##############################################################################

 Memory peak for process    0 is    1 GB   765.205 MB


 Final time:
   2022 March  8  15:00:44
 

 Normal termination of ReSpect program


real	0m25.129s
user	26m32.194s
sys	0m31.389s
