# Supplementary material for: Quadratic Spin–Orbit Mechanism of the Electronic g-Tensor
Source: J Chem Theory Comput. 2023 Mar 10;19(6):1765–76. doi: 10.1021/acs.jctc.2c01213 (PMC10061661; doi:10.1021/acs.jctc.2c01213)
Supplement: Supplementary file 2 — ct2c01213_si_002.zip [file ct2c01213_si_002.zip › respect_input/06.rh-cl/4c-pbe-dz/RS-dkh2.out_scf]

##############################################################################
                              Environment setting
##############################################################################

 Job setting:
    
    Call arguments   are    --scratch=/scratch/project/open-22-8/pikulove/1069094.infra-pbs --nt=128 --scf --inp=RS-dkh2 
    Input file name   is   RS-dkh2.inp
    Binary  directory is   /home/pikulove/ReSpect_5.2.0-beta.11+Jun21_OMP_intel-19.0_glibc-2.27+PT3
    Work    directory is   /mnt/proj1/open-22-8/pikulove/gtensor/220307_rh-cl_rs_4cpbedz/guess_2/
    Scratch directory is   /scratch/project/open-22-8/pikulove/1069094.infra-pbs/tmp31342.Mgmeer.pikulove
    Machine name      is   cn184.karolina.it4i.cz
    OMP stack memory size  2048m
    OMP parallel job with  128 threads
    Output  file will be   /mnt/proj1/open-22-8/pikulove/gtensor/220307_rh-cl_rs_4cpbedz/guess_2/RS-dkh2.out_scf


 System setting:

    core file size          (blocks, -c) 0
    data seg size           (kbytes, -d) unlimited
    scheduling priority             (-e) 0
    file size               (blocks, -f) unlimited
    pending signals                 (-i) 1028131
    max locked memory       (kbytes, -l) unlimited
    max memory size         (kbytes, -m) unlimited
    open files                      (-n) 1048576
    pipe size            (512 bytes, -p) 8
    POSIX message queues     (bytes, -q) 819200
    real-time priority              (-r) 0
    stack size              (kbytes, -s) unlimited
    cpu time               (seconds, -t) unlimited
    max user processes              (-u) 1028131
    virtual memory          (kbytes, -v) unlimited
    file locks                      (-x) unlimited
    omp_thread_limit:
    omp_stacksize:2048m
    

##############################################################################
                               Program ReSpect
##############################################################################
::

 Version:       5.2.0 (2021)
 Released:      beta (in testing period)

 Branch:        release-beta
 Commit hash:   d27e2aa1b
 Commit author: Stano
 Commit date:   Mon May 17 16:05:02 2021 +0200

 Webpage:       http://www.respectprogram.org 
 Copyright:     ReSpect is distributed as proprietary software at no cost
                and is currently available as OpenMP parallel static binaries
                for Linux OS and x86_64 architecture at the program webpage.
                The program is limited to non-commercial, academic, and non-profit
                private use and its further copy and redistribution is not permitted.
                The specific terms of use are available at:
                http://www.respectprogram.org/download.html.
                The program is distributed AS IS in a hope it becomes useful.
                The experimental nature of the program means that authors accept
                no responsibility for the correctness of results nor fitness for
                a particular purpose.

 Reference(s):  If results obtained with ReSpect are published in the scientific
                literature or publicly accessible reports, the users shall reference
                the program as:

                ReSpect: Relativistic Spectroscopy DFT Program Package
                M. Repisky, S. Komorovsky, M. Kadek, L. Konecny, U. Ekstrom,
                E. Malkin, M. Kaupp, K. Ruud, O. L. Malkina, and V. G. Malkin,
                J. Chem. Phys. 152, 184101 (2020) [DOI: https://doi.org/10.1063/5.0005094]
                Version: 5.2.0 (2021), Program webpage: http://www.respectprogram.org

                Using specific theoretical methods included in ReSpect may require citing
                additional articles, as described in this output file as "REQUIRED REFERENCES".


 -------
 Authors
 -------
 Repisky Michal
 Komorovsky Stanislav


 --------
 Founders
 --------
 Ruud Kenneth
 Kaupp Martin
 Malkina Olga L.
 Malkin Vladimir G.


 ------------
 Contributors
 ------------
 Bast Radovan         - AutoCMake library
 Di Remigio Roberto   - PCMSolver library
 Ekstrom Ulf          - XCFun library
 Joosten Marc         - NQCC/EFG library
 Kadek Marius         - real-time TDDFT library
                      - solid-state pSCF library
 Knecht Stefan        - pilot MPI parallelization
 Konecny Lukas        - real-time TDDFT (RT-TDDFT) library
                      - damped-response TDDFT (DR-TDDFT) library
 Malkin Elena         - one-component molecular properties
                      - finite size nucleus and magnetic moment models
 Malkin-Ondik Irina   - Douglas-Kroll-Hess (DKH) Hamiltonians


##############################################################################
                    Configuration, build, and runtime info
##############################################################################
::

 -----------------------------------
 Configuration and build information
 -----------------------------------

 Who compiled           | uachstno
 Compiled on server     | fred
 Operating system       | Linux-4.15.0-143-generic
 CMake version          | 3.10.2
 CMake generator        | Unix Makefiles
 CMake build type       | release
 Configuration time     | 2021-06-02 13:31:48.272544
 Python version         | 2.7.1
 Fortran compiler       | /opt/intel/compilers_and_libraries_2019.0.117/linux/bin/intel64/ifort
 Fortran compiler flags |  -w -fpp -assume byterecl -static -static-libgcc -static-intel -qopenmp -O2 -xW -ip
 C compiler             | /opt/intel/compilers_and_libraries_2019.0.117/linux/bin/intel64/icc
 C compiler flags       |  -g -wd981 -wd279 -wd383 -wd1572 -wd1777 -restrict -DRESTRICT=restrict -qopenmp -O2 -ip
 C++ compiler           | /opt/intel/compilers_and_libraries_2019.0.117/linux/bin/intel64/icpc
 C++ compiler flags     |  -Wno-unknown-pragmas -fno-exceptions -qopenmp -O3
 Static linking         | True
 MPI parallelization    | False
 OMP parallelization    | True
 Math libraries         | -Wl,--start-group;/opt/intel/compilers_and_libraries_2019.0.117/linux/mkl/lib/intel64/libmkl_lapack95_lp64.a;/opt/intel/compilers_and_libraries_2019.0.117/linux/mkl/lib/intel64/libmkl_intel_lp64.a;-qopenmp;-Wl,--end-group;-Wl,--start-group;/opt/intel/compilers_and_libraries_2019.0.117/linux/mkl/lib/intel64/libmkl_intel_lp64.a;/opt/intel/compilers_and_libraries_2019.0.117/linux/mkl/lib/intel64/libmkl_intel_thread.a;/opt/intel/compilers_and_libraries_2019.0.117/linux/mkl/lib/intel64/libmkl_core.a;/usr/lib/x86_64-linux-gnu/libpthread.a;/usr/lib/x86_64-linux-gnu/libm.a;-qopenmp;-Wl,--end-group;-ldl
 Explicit libraries     | unknown


 ------------
 Runtime info
 ------------

 Parallelization model: OpenMP
   Master process has 128 threads of total 128

 Initial time:
   2022 March  8  12:34:07
 


##############################################################################
                            Input processing info
##############################################################################
::

 ----------
 Input file
 ----------

 scf:
     method: ks-dkh2/pbe
 
     geometry:
       Rh 0.000000 -0.000000 0.000000
       Cl -0.028916 -2.309747 0.001043
       P 0.060389 0.277994 2.326202
       N 0.024338 1.977117 -0.000875
       C 1.624151 -0.305082 3.194058
       C 2.746581 -0.082215 2.176392
       H 2.610708 -0.708427 1.293414
       H 3.703707 -0.340665 2.640305
       H 2.797632 0.960586 1.855032
       C 1.546433 -1.794218 3.520646
       H 1.226680 -2.381136 2.657455
       H 0.870149 -1.995057 4.352543
       H 2.540332 -2.142797 3.818143
       C 1.949446 0.496904 4.452331
       H 2.892458 0.129288 4.869176
       H 1.189692 0.399336 5.226602
       H 2.081115 1.556869 4.229600
       C -1.509670 -0.167323 3.264850
       C -1.819867 -1.656968 3.120722
       H -1.817337 -1.968864 2.076061
       H -2.813576 -1.848464 3.537860
       H -1.111843 -2.286395 3.657419
       C -2.626268 0.618450 2.571497
       H -2.495738 1.695794 2.679822
       H -3.583841 0.340760 3.021766
       H -2.672650 0.386181 1.505182
       C 0.141142 2.069739 2.378143
       H 0.190276 2.657799 3.284899
       C 0.098412 2.675149 1.177515
       H 0.120645 3.762058 1.095110
       C -1.471284 0.218329 4.740247
       H -0.773469 -0.398948 5.306930
       H -2.464806 0.065172 5.173712
       H -1.207943 1.267723 4.888144
       P -0.053529 0.277340 -2.326451
       C -1.631173 -0.267828 -3.193819
       C -2.747782 -0.016438 -2.176396
       H -2.627389 -0.644993 -1.292838
       H -3.710982 -0.251654 -2.640102
       H -2.773131 1.027600 -1.855997
       C -1.590160 -1.758728 -3.519031
       H -1.284983 -2.352551 -2.655285
       H -0.919010 -1.976936 -4.350711
       H -2.592338 -2.082987 -3.816252
       C -1.936595 0.540769 -4.452843
       H -2.888370 0.196113 -4.869385
       H -1.179463 0.423800 -5.226994
       H -2.042113 1.603860 -4.231093
       C 1.505081 -0.207322 -3.264691
       C 1.778437 -1.704050 -3.119374
       H 1.768223 -2.014960 -2.074467
       H 2.767118 -1.920333 -3.536348
       H 1.055099 -2.316245 -3.655582
       C 2.640718 0.551219 -2.571932
       H 2.536806 1.631367 -2.681124
       H 3.591153 0.249626 -3.021947
       H 2.681341 0.318730 -1.505429
       C -0.090151 2.070481 -2.379976
       H -0.124793 2.658771 -3.287253
       C -0.032530 2.675717 -1.179882
       H -0.027995 3.762917 -1.098440
       C 1.476234 0.177987 -4.740395
       H 0.763402 -0.422334 -5.306607
       H 2.465678 0.000014 -5.173714
       H 1.238869 1.233441 -4.889134
 
     geo-units:     angstrom
     initmo:        atomic
     nc-model:      gauss
     charge:        0
     multiplicity:  2
 
     dmixing:       1.0D0
     diis:          on
     maxiterations: 60
     convergence:   5.0e-6
 
     basis:
         Rh: dyall-vdz
         Cl: uiglo-ii
         C:  uiglo-ii
         N:  uiglo-ii
         P:  uiglo-ii
         H:  uiglo-ii
 
     mo-analysis: mulliken


 ----------------
 Input processing
 ----------------

 ... method: one-component Kohn-Sham + second-order DKH transformation (KS-DKH2)

 ... GGA XC functional: PBE

 ... geometry processing (xyz format)

     Rh 0.000000 -0.000000 0.000000
     Cl -0.028916 -2.309747 0.001043
     P 0.060389 0.277994 2.326202
     N 0.024338 1.977117 -0.000875
     C 1.624151 -0.305082 3.194058
     C 2.746581 -0.082215 2.176392
     H 2.610708 -0.708427 1.293414
     H 3.703707 -0.340665 2.640305
     H 2.797632 0.960586 1.855032
     C 1.546433 -1.794218 3.520646
     H 1.226680 -2.381136 2.657455
     H 0.870149 -1.995057 4.352543
     H 2.540332 -2.142797 3.818143
     C 1.949446 0.496904 4.452331
     H 2.892458 0.129288 4.869176
     H 1.189692 0.399336 5.226602
     H 2.081115 1.556869 4.229600
     C -1.509670 -0.167323 3.264850
     C -1.819867 -1.656968 3.120722
     H -1.817337 -1.968864 2.076061
     H -2.813576 -1.848464 3.537860
     H -1.111843 -2.286395 3.657419
     C -2.626268 0.618450 2.571497
     H -2.495738 1.695794 2.679822
     H -3.583841 0.340760 3.021766
     H -2.672650 0.386181 1.505182
     C 0.141142 2.069739 2.378143
     H 0.190276 2.657799 3.284899
     C 0.098412 2.675149 1.177515
     H 0.120645 3.762058 1.095110
     C -1.471284 0.218329 4.740247
     H -0.773469 -0.398948 5.306930
     H -2.464806 0.065172 5.173712
     H -1.207943 1.267723 4.888144
     P -0.053529 0.277340 -2.326451
     C -1.631173 -0.267828 -3.193819
     C -2.747782 -0.016438 -2.176396
     H -2.627389 -0.644993 -1.292838
     H -3.710982 -0.251654 -2.640102
     H -2.773131 1.027600 -1.855997
     C -1.590160 -1.758728 -3.519031
     H -1.284983 -2.352551 -2.655285
     H -0.919010 -1.976936 -4.350711
     H -2.592338 -2.082987 -3.816252
     C -1.936595 0.540769 -4.452843
     H -2.888370 0.196113 -4.869385
     H -1.179463 0.423800 -5.226994
     H -2.042113 1.603860 -4.231093
     C 1.505081 -0.207322 -3.264691
     C 1.778437 -1.704050 -3.119374
     H 1.768223 -2.014960 -2.074467
     H 2.767118 -1.920333 -3.536348
     H 1.055099 -2.316245 -3.655582
     C 2.640718 0.551219 -2.571932
     H 2.536806 1.631367 -2.681124
     H 3.591153 0.249626 -3.021947
     H 2.681341 0.318730 -1.505429
     C -0.090151 2.070481 -2.379976
     H -0.124793 2.658771 -3.287253
     C -0.032530 2.675717 -1.179882
     H -0.027995 3.762917 -1.098440
     C 1.476234 0.177987 -4.740395
     H 0.763402 -0.422334 -5.306607
     H 2.465678 0.000014 -5.173714
     H 1.238869 1.233441 -4.889134
 
 ... geometry defined in units: angstrom

 ... MO init: superposition of atomic densities
 
 ... nuclear charge distribution model: gaussian

 ... charge of the system:   0

 ... multiplicity of the system:  2   (doublet)

 ... density mixing parameter:  1.000

 ... DIIS scheme turned on

 ... maximum number of scf iterations:   60

 ... scf convergence criteria:  5.00E-06

 ... orbital basis required

     Rh: dyall-vdz
     Cl: uiglo-ii
     C:  uiglo-ii
     N:  uiglo-ii
     P:  uiglo-ii
     H:  uiglo-ii
 
 ... perform Mulliken population analysis


##############################################################################
                             REQUIRED REFERENCES
##############################################################################

 XCFun: a library of DFT exchange-correlation functionals

 [1] U. Ekström, et al., J. Chem. Theory Comput. 6, 1971-1980 (2010)
     [DOI: https://doi.org/10.1021/ct100117s]


##############################################################################
                              Molecular DFT grid
##############################################################################


DFT grid generator
------------------
::

 Becke atomic partitioning scheme
 Lebedev angular quadrature (adaptive size) 
 Adaptive angular distribution limit     = 11
 Adaptive angular distribution threshold =   1.0E-05
 Rotational invariance of grid points: rotation wrt. standard orientation
 Gauss-Chebyshev(I) radial quadrature
 Radial grid points mapping:  Koester
 Radial grid points shift:    False
 Grid file:                   fort.11

 Centre of nuclear charge (in A):  0.262D-03  0.231D-01 -0.127D-04
 NCMT eigenvalues:     0.3646681D+04  0.8506222D+04  0.8920403D+04  (n)

 Standard molecular orientation (in A):
 -0.2623050193D-03 -0.2311050579D-01  0.1267953668D-04
 -0.2917830502D-01 -0.2332857506D+01  0.1055679537D-02
  0.6012669498D-01  0.2548834942D+00  0.2326214680D+01
  0.2407569498D-01  0.1954006494D+01 -0.8623204633D-03
  0.1623888695D+01 -0.3281925058D+00  0.3194070680D+01
  0.2746318695D+01 -0.1053255058D+00  0.2176404680D+01
  0.2610445695D+01 -0.7315375058D+00  0.1293426680D+01
  0.3703444695D+01 -0.3637755058D+00  0.2640317680D+01
  0.2797369695D+01  0.9374754942D+00  0.1855044680D+01
  0.1546170695D+01 -0.1817328506D+01  0.3520658680D+01
  0.1226417695D+01 -0.2404246506D+01  0.2657467680D+01
  0.8698866950D+00 -0.2018167506D+01  0.4352555680D+01
  0.2540069695D+01 -0.2165907506D+01  0.3818155680D+01
  0.1949183695D+01  0.4737934942D+00  0.4452343680D+01
  0.2892195695D+01  0.1061774942D+00  0.4869188680D+01
  0.1189429695D+01  0.3762254942D+00  0.5226614680D+01
  0.2080852695D+01  0.1533758494D+01  0.4229612680D+01
 -0.1509932305D+01 -0.1904335058D+00  0.3264862680D+01
 -0.1820129305D+01 -0.1680078506D+01  0.3120734680D+01
 -0.1817599305D+01 -0.1991974506D+01  0.2076073680D+01
 -0.2813838305D+01 -0.1871574506D+01  0.3537872680D+01
 -0.1112105305D+01 -0.2309505506D+01  0.3657431680D+01
 -0.2626530305D+01  0.5953394942D+00  0.2571509680D+01
 -0.2496000305D+01  0.1672683494D+01  0.2679834680D+01
 -0.3584103305D+01  0.3176494942D+00  0.3021778680D+01
 -0.2672912305D+01  0.3630704942D+00  0.1505194680D+01
  0.1408796950D+00  0.2046628494D+01  0.2378155680D+01
  0.1900136950D+00  0.2634688494D+01  0.3284911680D+01
  0.9814969498D-01  0.2652038494D+01  0.1177527680D+01
  0.1203826950D+00  0.3738947494D+01  0.1095122680D+01
 -0.1471546305D+01  0.1952184942D+00  0.4740259680D+01
 -0.7737313050D+00 -0.4220585058D+00  0.5306942680D+01
 -0.2465068305D+01  0.4206149421D-01  0.5173724680D+01
 -0.1208205305D+01  0.1244612494D+01  0.4888156680D+01
 -0.5379130502D-01  0.2542294942D+00 -0.2326438320D+01
 -0.1631435305D+01 -0.2909385058D+00 -0.3193806320D+01
 -0.2748044305D+01 -0.3954850579D-01 -0.2176383320D+01
 -0.2627651305D+01 -0.6681035058D+00 -0.1292825320D+01
 -0.3711244305D+01 -0.2747645058D+00 -0.2640089320D+01
 -0.2773393305D+01  0.1004489494D+01 -0.1855984320D+01
 -0.1590422305D+01 -0.1781838506D+01 -0.3519018320D+01
 -0.1285245305D+01 -0.2375661506D+01 -0.2655272320D+01
 -0.9192723050D+00 -0.2000046506D+01 -0.4350698320D+01
 -0.2592600305D+01 -0.2106097506D+01 -0.3816239320D+01
 -0.1936857305D+01  0.5176584942D+00 -0.4452830320D+01
 -0.2888632305D+01  0.1730024942D+00 -0.4869372320D+01
 -0.1179725305D+01  0.4006894942D+00 -0.5226981320D+01
 -0.2042375305D+01  0.1580749494D+01 -0.4231080320D+01
  0.1504818695D+01 -0.2304325058D+00 -0.3264678320D+01
  0.1778174695D+01 -0.1727160506D+01 -0.3119361320D+01
  0.1767960695D+01 -0.2038070506D+01 -0.2074454320D+01
  0.2766855695D+01 -0.1943443506D+01 -0.3536335320D+01
  0.1054836695D+01 -0.2339355506D+01 -0.3655569320D+01
  0.2640455695D+01  0.5281084942D+00 -0.2571919320D+01
  0.2536543695D+01  0.1608256494D+01 -0.2681111320D+01
  0.3590890695D+01  0.2265154942D+00 -0.3021934320D+01
  0.2681078695D+01  0.2956194942D+00 -0.1505416320D+01
 -0.9041330502D-01  0.2047370494D+01 -0.2379963320D+01
 -0.1250553050D+00  0.2635660494D+01 -0.3287240320D+01
 -0.3279230502D-01  0.2652606494D+01 -0.1179869320D+01
 -0.2825730502D-01  0.3739806494D+01 -0.1098427320D+01
  0.1475971695D+01  0.1548764942D+00 -0.4740382320D+01
  0.7631396950D+00 -0.4454445058D+00 -0.5306594320D+01
  0.2465415695D+01 -0.2309650579D-01 -0.5173701320D+01
  0.1238606695D+01  0.1210330494D+01 -0.4889121320D+01

 Rotationally invariant molecular orientation (in A):
  0.0000000000D+00  0.0000000000D+00  0.0000000000D+00
 -0.2308545138D+01  0.2912176323D-01  0.7442914089D-01
  0.3049875962D+00  0.2322639325D+01 -0.6687578745D-01
  0.1976096592D+01 -0.2491001900D-01 -0.6329681596D-01
 -0.2982132723D+00  0.3197206909D+01 -0.1619223527D+01
 -0.1098931032D+00  0.2176684027D+01 -0.2745381355D+01
 -0.7439853149D+00  0.1301409392D+01 -0.2596806557D+01
 -0.3815044635D+00  0.2643513581D+01 -0.3697431401D+01
  0.9277182006D+00  0.1842663220D+01 -0.2816832475D+01
 -0.1781450767D+01  0.3541885472D+01 -0.1512316758D+01
 -0.2372394625D+01  0.2685955372D+01 -0.1180680750D+01
 -0.1958799672D+01  0.4376296587D+01 -0.8325709027D+00
 -0.2145913414D+01  0.3843399450D+01 -0.2499283478D+01
  0.5124311047D+00  0.4445574740D+01 -0.1960812132D+01
  0.1313894389D+00  0.4866669404D+01 -0.2896578899D+01
  0.4392707832D+00  0.5221125545D+01 -0.1199622435D+01
  0.1566810855D+01  0.4209950993D+01 -0.2113247091D+01
 -0.9785948060D-01  0.3266942798D+01  0.1511242632D+01
 -0.1582741582D+01  0.3140992578D+01  0.1850799654D+01
 -0.1907294274D+01  0.2100199100D+01  0.1854874872D+01
 -0.1749531577D+01  0.3560624932D+01  0.2847906565D+01
 -0.2219436185D+01  0.3685159235D+01  0.1155082302D+01
  0.7012896992D+00  0.2564312743D+01  0.2612442104D+01
  0.1777087877D+01  0.2659509534D+01  0.2460658270D+01
  0.4480189961D+00  0.3018114077D+01  0.3575104173D+01
  0.4570437301D+00  0.1500908795D+01  0.2663860068D+01
  0.2095291474D+01  0.2352783226D+01 -0.1829465909D+00
  0.2693240506D+01  0.3252315066D+01 -0.2440577903D+00
  0.2686796325D+01  0.1144894171D+01 -0.1516295400D+00
  0.3771974646D+01  0.1049280345D+01 -0.1952422895D+00
  0.3048554673D+00  0.4737535867D+01  0.1464616957D+01
 -0.3191268933D+00  0.5311540667D+01  0.7788540277D+00
  0.1765888471D+00  0.5173027999D+01  0.2460774181D+01
  0.1350573975D+01  0.4872615022D+01  0.1180581401D+01
  0.2500592800D+00 -0.2329639303D+01  0.4907301415D-01
 -0.2744018201D+00 -0.3190003277D+01  0.1637534651D+01
  0.1129017577D-01 -0.2175488741D+01  0.2748526322D+01
 -0.6087360454D+00 -0.1284380402D+01  0.2640156516D+01
 -0.2105098759D+00 -0.2636109995D+01  0.3716377994D+01
  0.1059440117D+01 -0.1867797799D+01  0.2753154588D+01
 -0.1769661189D+01 -0.3497078737D+01  0.1626054049D+01
 -0.2358847732D+01 -0.2626239835D+01  0.1332260356D+01
 -0.2011143108D+01 -0.4326178672D+01  0.9596994473D+00
 -0.2077689618D+01 -0.3790137292D+01  0.2634557959D+01
  0.5247041759D+00 -0.4458701327D+01  0.1927513967D+01
  0.1938412057D+00 -0.4870834185D+01  0.2886078962D+01
  0.3834381534D+00 -0.5231524096D+01  0.1173173685D+01
  0.1592283868D+01 -0.4249867721D+01  0.2011963424D+01
 -0.2765926942D+00 -0.3262229393D+01 -0.1499271297D+01
 -0.1776542348D+01 -0.3098786008D+01 -0.1743141211D+01
 -0.2074474238D+01 -0.2050175321D+01 -0.1727260114D+01
 -0.2017320931D+01 -0.3513297153D+01 -0.2727184887D+01
 -0.2380829079D+01 -0.3627369753D+01 -0.1007643849D+01
  0.4677756116D+00 -0.2578966956D+01 -0.2649940295D+01
  0.1548355824D+01 -0.2701258532D+01 -0.2567287568D+01
  0.1420623995D+00 -0.3025472178D+01 -0.3594049673D+01
  0.2475039789D+00 -0.1509725123D+01 -0.2686441267D+01
  0.2042791209D+01 -0.2404947226D+01  0.5037313597D-01
  0.2620584823D+01 -0.3319300484D+01  0.7381252434D-01
  0.2661307788D+01 -0.1212309507D+01 -0.1969052934D-01
  0.3749116279D+01 -0.1144088454D+01 -0.4568629449D-01
  0.9125491554D-01 -0.4742501738D+01 -0.1477376307D+01
 -0.5017325718D+00 -0.5301233676D+01 -0.7526037538D+00
 -0.1114375354D+00 -0.5173822454D+01 -0.2462930661D+01
  0.1149297870D+01 -0.4904010707D+01 -0.1260792515D+01

 Atom   1 has   13164 grid points ( 0)
 Atom   2 has    9840 grid points ( 1)
 Atom   3 has   10488 grid points ( 2)
 Atom   4 has    9764 grid points ( 3)
 Atom   5 has    9560 grid points ( 4)
 Atom   6 has    9860 grid points ( 5)
 Atom   7 has    8624 grid points ( 6)
 Atom   8 has    8684 grid points ( 7)
 Atom   9 has    8684 grid points ( 8)
 Atom  10 has    9848 grid points ( 9)
 Atom  11 has    8636 grid points (10)
 Atom  12 has    8684 grid points (11)
 Atom  13 has    8672 grid points (12)
 Atom  14 has    9932 grid points (13)
 Atom  15 has    8708 grid points (14)
 Atom  16 has    8612 grid points (15)
 Atom  17 has    8636 grid points (16)
 Atom  18 has    9560 grid points (17)
 Atom  19 has    9980 grid points (18)
 Atom  20 has    8536 grid points (19)
 Atom  21 has    8672 grid points (20)
 Atom  22 has    8208 grid points (21)
 Atom  23 has    9836 grid points (22)
 Atom  24 has    8420 grid points (23)
 Atom  25 has    8684 grid points (24)
 Atom  26 has    8608 grid points (25)
 Atom  27 has    9860 grid points (26)
 Atom  28 has    8732 grid points (27)
 Atom  29 has    9980 grid points (28)
 Atom  30 has    8532 grid points (29)
 Atom  31 has   10040 grid points (30)
 Atom  32 has    8244 grid points (31)
 Atom  33 has    8696 grid points (32)
 Atom  34 has    8624 grid points (33)
 Atom  35 has   10488 grid points (34)
 Atom  36 has    9560 grid points (35)
 Atom  37 has    9860 grid points (36)
 Atom  38 has    8636 grid points (37)
 Atom  39 has    8684 grid points (38)
 Atom  40 has    8528 grid points (39)
 Atom  41 has   10004 grid points (40)
 Atom  42 has    8636 grid points (41)
 Atom  43 has    8684 grid points (42)
 Atom  44 has    8672 grid points (43)
 Atom  45 has    9896 grid points (44)
 Atom  46 has    8696 grid points (45)
 Atom  47 has    8612 grid points (46)
 Atom  48 has    8480 grid points (47)
 Atom  49 has    9596 grid points (48)
 Atom  50 has    9944 grid points (49)
 Atom  51 has    8536 grid points (50)
 Atom  52 has    8660 grid points (51)
 Atom  53 has    8208 grid points (52)
 Atom  54 has    9836 grid points (53)
 Atom  55 has    8412 grid points (54)
 Atom  56 has    8696 grid points (55)
 Atom  57 has    8608 grid points (56)
 Atom  58 has    9860 grid points (57)
 Atom  59 has    8732 grid points (58)
 Atom  60 has    9980 grid points (59)
 Atom  61 has    8532 grid points (60)
 Atom  62 has   10076 grid points (61)
 Atom  63 has    8256 grid points (62)
 Atom  64 has    8684 grid points (63)
 Atom  65 has    8628 grid points (64)
 Total         594288 grid points (generated in    0.9 seconds)
 


##############################################################################
                    Atomic, molecular, and basis sets info
##############################################################################


Atomic and Nuclear Constants
----------------------------
::

 The data used in this calculation (unless changed from input) are from
 the CODATA recommended values of the fundamental physical constants 2010
 (online at http://physics.nist.gov/constants) and from the 2006 compilation
 of the Particle Data Group (online at http://pdg.lbl.gov).
 All values are in the SI-based atomic units unless stated otherwise.

 Inverse fine-structure constant =   137.035999074000
 Bohr radius [A]                 =     0.529177210920
 Hartree energy [eV]             =    27.211385050000
 Electric dipole moment [Debye]  =     2.541746363608

 atom    label     Z    isotop    atomic mass       spin         g-value 
 ----------------------------------------------------------------------- 
  Rh       1      45     103      102.905504      0.500000     -1.768000
  Cl       2      17      35       34.968853      1.500000      0.547916
  P        3      15      31       30.973762      0.500000      2.263200
  N        4       7      14       14.003074      1.000000      0.403761
  C        5       6      12       12.000000      0.000000      0.000000
  C        6       6      12       12.000000      0.000000      0.000000
  H        7       1       1        1.007825      0.500000      5.585695
  H        8       1       1        1.007825      0.500000      5.585695
  H        9       1       1        1.007825      0.500000      5.585695
  C       10       6      12       12.000000      0.000000      0.000000
  H       11       1       1        1.007825      0.500000      5.585695
  H       12       1       1        1.007825      0.500000      5.585695
  H       13       1       1        1.007825      0.500000      5.585695
  C       14       6      12       12.000000      0.000000      0.000000
  H       15       1       1        1.007825      0.500000      5.585695
  H       16       1       1        1.007825      0.500000      5.585695
  H       17       1       1        1.007825      0.500000      5.585695
  C       18       6      12       12.000000      0.000000      0.000000
  C       19       6      12       12.000000      0.000000      0.000000
  H       20       1       1        1.007825      0.500000      5.585695
  H       21       1       1        1.007825      0.500000      5.585695
  H       22       1       1        1.007825      0.500000      5.585695
  C       23       6      12       12.000000      0.000000      0.000000
  H       24       1       1        1.007825      0.500000      5.585695
  H       25       1       1        1.007825      0.500000      5.585695
  H       26       1       1        1.007825      0.500000      5.585695
  C       27       6      12       12.000000      0.000000      0.000000
  H       28       1       1        1.007825      0.500000      5.585695
  C       29       6      12       12.000000      0.000000      0.000000
  H       30       1       1        1.007825      0.500000      5.585695
  C       31       6      12       12.000000      0.000000      0.000000
  H       32       1       1        1.007825      0.500000      5.585695
  H       33       1       1        1.007825      0.500000      5.585695
  H       34       1       1        1.007825      0.500000      5.585695
  P       35      15      31       30.973762      0.500000      2.263200
  C       36       6      12       12.000000      0.000000      0.000000
  C       37       6      12       12.000000      0.000000      0.000000
  H       38       1       1        1.007825      0.500000      5.585695
  H       39       1       1        1.007825      0.500000      5.585695
  H       40       1       1        1.007825      0.500000      5.585695
  C       41       6      12       12.000000      0.000000      0.000000
  H       42       1       1        1.007825      0.500000      5.585695
  H       43       1       1        1.007825      0.500000      5.585695
  H       44       1       1        1.007825      0.500000      5.585695
  C       45       6      12       12.000000      0.000000      0.000000
  H       46       1       1        1.007825      0.500000      5.585695
  H       47       1       1        1.007825      0.500000      5.585695
  H       48       1       1        1.007825      0.500000      5.585695
  C       49       6      12       12.000000      0.000000      0.000000
  C       50       6      12       12.000000      0.000000      0.000000
  H       51       1       1        1.007825      0.500000      5.585695
  H       52       1       1        1.007825      0.500000      5.585695
  H       53       1       1        1.007825      0.500000      5.585695
  C       54       6      12       12.000000      0.000000      0.000000
  H       55       1       1        1.007825      0.500000      5.585695
  H       56       1       1        1.007825      0.500000      5.585695
  H       57       1       1        1.007825      0.500000      5.585695
  C       58       6      12       12.000000      0.000000      0.000000
  H       59       1       1        1.007825      0.500000      5.585695
  C       60       6      12       12.000000      0.000000      0.000000
  H       61       1       1        1.007825      0.500000      5.585695
  C       62       6      12       12.000000      0.000000      0.000000
  H       63       1       1        1.007825      0.500000      5.585695
  H       64       1       1        1.007825      0.500000      5.585695
  H       65       1       1        1.007825      0.500000      5.585695


Molecular geometry [A]
----------------------
::

 atom    label                 cartesian coordinates            
 -------------------------------------------------------------- 
  Rh       1         0.000000         0.000000         0.000000
  Cl       2        -0.028916        -2.309747         0.001043
  P        3         0.060389         0.277994         2.326202
  N        4         0.024338         1.977117        -0.000875
  C        5         1.624151        -0.305082         3.194058
  C        6         2.746581        -0.082215         2.176392
  H        7         2.610708        -0.708427         1.293414
  H        8         3.703707        -0.340665         2.640305
  H        9         2.797632         0.960586         1.855032
  C       10         1.546433        -1.794218         3.520646
  H       11         1.226680        -2.381136         2.657455
  H       12         0.870149        -1.995057         4.352543
  H       13         2.540332        -2.142797         3.818143
  C       14         1.949446         0.496904         4.452331
  H       15         2.892458         0.129288         4.869176
  H       16         1.189692         0.399336         5.226602
  H       17         2.081115         1.556869         4.229600
  C       18        -1.509670        -0.167323         3.264850
  C       19        -1.819867        -1.656968         3.120722
  H       20        -1.817337        -1.968864         2.076061
  H       21        -2.813576        -1.848464         3.537860
  H       22        -1.111843        -2.286395         3.657419
  C       23        -2.626268         0.618450         2.571497
  H       24        -2.495738         1.695794         2.679822
  H       25        -3.583841         0.340760         3.021766
  H       26        -2.672650         0.386181         1.505182
  C       27         0.141142         2.069739         2.378143
  H       28         0.190276         2.657799         3.284899
  C       29         0.098412         2.675149         1.177515
  H       30         0.120645         3.762058         1.095110
  C       31        -1.471284         0.218329         4.740247
  H       32        -0.773469        -0.398948         5.306930
  H       33        -2.464806         0.065172         5.173712
  H       34        -1.207943         1.267723         4.888144
  P       35        -0.053529         0.277340        -2.326451
  C       36        -1.631173        -0.267828        -3.193819
  C       37        -2.747782        -0.016438        -2.176396
  H       38        -2.627389        -0.644993        -1.292838
  H       39        -3.710982        -0.251654        -2.640102
  H       40        -2.773131         1.027600        -1.855997
  C       41        -1.590160        -1.758728        -3.519031
  H       42        -1.284983        -2.352551        -2.655285
  H       43        -0.919010        -1.976936        -4.350711
  H       44        -2.592338        -2.082987        -3.816252
  C       45        -1.936595         0.540769        -4.452843
  H       46        -2.888370         0.196113        -4.869385
  H       47        -1.179463         0.423800        -5.226994
  H       48        -2.042113         1.603860        -4.231093
  C       49         1.505081        -0.207322        -3.264691
  C       50         1.778437        -1.704050        -3.119374
  H       51         1.768223        -2.014960        -2.074467
  H       52         2.767118        -1.920333        -3.536348
  H       53         1.055099        -2.316245        -3.655582
  C       54         2.640718         0.551219        -2.571932
  H       55         2.536806         1.631367        -2.681124
  H       56         3.591153         0.249626        -3.021947
  H       57         2.681341         0.318730        -1.505429
  C       58        -0.090151         2.070481        -2.379976
  H       59        -0.124793         2.658771        -3.287253
  C       60        -0.032530         2.675717        -1.179882
  H       61        -0.027995         3.762917        -1.098440
  C       62         1.476234         0.177987        -4.740395
  H       63         0.763402        -0.422334        -5.306607
  H       64         2.465678         0.000014        -5.173714
  H       65         1.238869         1.233441        -4.889134


Interatomic distances [A]
-------------------------
::

 ---          Rh (   1)          Cl (   2)          P  (   3)          N  (   4)          C  (   5)
 Rh (   1)    0.000000
 Cl (   2)    2.309928          0.000000
 P  (   3)    2.343532          3.480049          0.000000
 N  (   4)    1.977267          4.287195          2.881598          0.000000
 C  (   5)    3.596241          4.116632          1.881091          4.239744          0.000000
 ---          C  (   6)          H  (   7)          H  (   8)          H  (   9)          C  (  10)
 Rh (   1)    3.505303          2.998430          4.561218          3.491506          4.243303
 Cl (   2)    4.171022          3.346948          4.977496          4.703374          3.890386
 P  (   3)    2.714373          2.922979          3.708796          2.860145          2.815863
 N  (   4)    4.048697          3.946725          5.087799          3.488393          5.379670
 C  (   5)    1.531392          2.179089          2.152315          2.184482          1.526508
 ---          H  (  11)          H  (  12)          H  (  13)          C  (  14)          H  (  15)
 Rh (   1)    3.773145          4.866420          5.061925          4.885745          5.664972
 Cl (   2)    2.939072          4.454537          4.604255          5.621848          6.179161
 P  (   3)    2.922488          3.150957          3.773093          2.852522          3.809127
 N  (   4)    5.244684          5.953638          6.155389          5.072289          5.946258
 C  (   5)    2.180809          2.183259          2.146175          1.527170          2.145530
 ---          H  (  16)          H  (  17)          C  (  18)          C  (  19)          H  (  20)
 Rh (   1)    5.375147          4.964312          3.600881          3.974464          3.389568
 Cl (   2)    6.010874          6.106033          4.175530          3.655957          2.760498
 P  (   3)    3.114863          3.056432          1.882672          2.812597          2.938843
 N  (   4)    5.583364          4.722696          4.197233          5.133423          4.824541
 C  (   5)    2.194583          2.178996          3.137646          3.700572          3.982704
 ---          H  (  21)          H  (  22)          C  (  23)          H  (  24)          H  (  25)
 Rh (   1)    4.883593          4.454269          3.727246          4.035576          4.700117
 Cl (   2)    4.525062          3.813445          4.682714          5.413449          5.365393
 P  (   3)    3.774866          3.118070          2.719229          2.944315          3.710547
 N  (   4)    5.933925          5.731628          3.935579          3.689995          4.983270
 C  (   5)    4.711014          3.409687          4.393923          4.608842          5.250712
 ---          H  (  26)          C  (  27)          H  (  28)          C  (  29)          H  (  30)
 Rh (   1)    3.091564          3.155837          4.229735          2.924491          3.920064
 Cl (   2)    4.064455          4.985922          5.958881          5.123425          6.171399
 P  (   3)    2.855745          1.794316          2.568938          2.658436          3.695662
 N  (   4)    3.474627          2.383684          3.359639          1.371619          2.096777
 C  (   5)    4.668259          2.916300          3.292858          3.908465          4.817441
 ---          C  (  31)          H  (  32)          H  (  33)          H  (  34)          P  (  35)
 Rh (   1)    4.968127          5.377817          5.731214          5.192321          2.343535
 Cl (   2)    5.561623          5.688405          6.191147          6.170264          3.480065
 P  (   3)    2.859580          3.168329          3.811852          3.025190          4.654047
 N  (   4)    5.273373          5.869836          6.052084          5.091587          2.881598
 C  (   5)    3.499482          3.197127          4.558035          3.655735          5.799125
 ---          C  (  36)          C  (  37)          H  (  38)          H  (  39)          H  (  40)
 Rh (   1)    3.596239          3.505321          2.998436          4.561234          3.491553
 Cl (   2)    4.116285          4.170460          3.346281          4.976847          4.702893
 P  (   3)    5.799132          5.314688          4.601468          6.258430          5.107008
 N  (   4)    4.239739          4.048679          3.946680          5.087785          3.488394
 C  (   5)    7.169623          6.931009          6.190587          7.905942          6.827531
 ---          C  (  41)          H  (  42)          H  (  43)          H  (  44)          C  (  45)
 Rh (   1)    4.243267          3.773091          4.866368          5.061900          4.885759
 Cl (   2)    3.889990          2.938642          4.454301          4.603726          5.621546
 P  (   3)    6.406192          5.791805          7.115132          7.095134          7.071948
 N  (   4)    5.379643          5.244639          5.953614          6.155367          5.072314
 C  (   5)    7.583564          6.846167          8.135496          8.371629          8.477586
 ---          H  (  46)          H  (  47)          H  (  48)          C  (  49)          C  (  50)
 Rh (   1)    5.664985          5.375147          4.964347          3.600897          3.974559
 Cl (   2)    6.178744          6.010691          6.105756          4.175926          3.656555
 P  (   3)    7.776783          7.655669          7.012600          5.794890          6.044376
 N  (   4)    5.946279          5.583391          4.722741          4.197245          5.133507
 C  (   5)    9.253818          8.905371          8.498142          6.460586          6.468411
 ---          H  (  51)          H  (  52)          H  (  53)          C  (  54)          H  (  55)
 Rh (   1)    3.389703          4.883685          4.454380          3.727206          4.035489
 Cl (   2)    2.761223          4.525769          3.813927          4.683190          5.413809
 P  (   3)    5.247878          6.821181          6.595549          5.542965          5.747832
 N  (   4)    4.824686          5.934014          5.731693          3.935602          3.689956
 C  (   5)    5.540920          7.015253          7.161436          5.917204          6.253042
 ---          H  (  56)          H  (  57)          C  (  58)          H  (  59)          C  (  60)
 Rh (   1)    4.700091          3.091520          3.155837          4.229736          2.924490
 Cl (   2)    5.365982          4.064953          4.985920          5.958880          5.123422
 P  (   3)    6.408572          4.642461          5.038232          6.100268          4.248569
 N  (   4)    4.983299          3.474708          2.383683          3.359639          1.371617
 C  (   5)    6.543357          4.857157          6.296982          7.338298          5.546270
 ---          H  (  61)          C  (  62)          H  (  63)          H  (  64)          H  (  65)
 Rh (   1)    3.920064          4.968128          5.377846          5.731220          5.192283
 Cl (   2)    6.171395          5.561972          5.688694          6.191616          6.170518
 P  (   3)    4.886786          7.207733          7.697042          7.881080          7.373111
 N  (   4)    2.096776          5.273322          5.869785          6.052053          5.091485
 C  (   5)    6.140337          7.950521          8.544937          8.415513          8.237323

 ---          C  (   6)          H  (   7)          H  (   8)          H  (   9)          C  (  10)
 C  (   6)    0.000000
 H  (   7)    1.090987          0.000000
 H  (   8)    1.094578          1.773136          0.000000
 H  (   9)    1.092388          1.770864          1.769429          0.000000
 C  (  10)    2.485624          2.696699          2.746206          3.453797          0.000000
 ---          H  (  11)          H  (  12)          H  (  13)          C  (  14)          H  (  15)
 C  (   6)    2.797599          3.451897          2.642704          2.480061          2.705014
 H  (   7)    2.564000          3.747430          2.904587          3.445119          3.683371
 H  (   8)    3.209280          3.701057          2.447126          2.657516          2.418025
 H  (   9)    3.778740          4.323029          3.681167          2.771350          3.128116
 C  (  10)    1.091702          1.090756          1.094462          2.505932          2.707433
 ---          H  (  16)          H  (  17)          C  (  18)          C  (  19)          H  (  20)
 C  (   6)    3.458262          2.710185          4.394048          4.921794          4.939520
 H  (   7)    4.326245          3.746094          4.599660          4.885568          4.669991
 H  (   8)    3.681957          2.959611          5.253513          5.698537          5.783712
 H  (   9)    3.777295          2.550985          4.670398          5.456634          5.470692
 C  (  10)    2.801648          3.466740          3.471597          3.392750          3.665007
 ---          H  (  21)          H  (  22)          C  (  23)          H  (  24)          H  (  25)
 C  (   6)    5.990708          4.683939          5.432729          5.558477          6.400610
 H  (   7)    5.979973          4.683576          5.551578          5.811901          6.516167
 H  (   8)    6.749373          5.292439          6.402595          6.525477          7.329271
 H  (   9)    6.496794          5.392168          5.481703          5.407456          6.516798
 C  (  10)    4.360380          2.706913          4.912564          5.406137          5.579133
 ---          H  (  26)          C  (  27)          H  (  28)          C  (  29)          H  (  30)
 C  (   6)    5.480692          3.385251          3.907833          3.951406          4.779450
 H  (   7)    5.399711          3.872157          4.599563          4.215881          5.121033
 H  (   8)    6.517265          4.309367          4.663742          4.922707          5.662005
 H  (   9)    5.511472          2.925885          3.423939          3.268722          3.948669
 C  (  10)    5.159157          4.267355          4.659956          5.249978          6.228025
 ---          C  (  31)          H  (  32)          H  (  33)          H  (  34)          P  (  35)
 C  (   6)    4.945105          4.721371          6.013668          4.981385          5.314649
 H  (   7)    5.422379          5.258968          6.435527          5.604404          4.601447
 H  (   8)    5.612732          5.211467          6.680824          5.635956          6.258388
 H  (   9)    5.205675          5.149436          6.285591          5.033759          5.106931
 C  (  10)    3.826799          3.243383          4.720169          4.339599          6.406229
 ---          C  (  36)          C  (  37)          H  (  38)          H  (  39)          H  (  40)
 C  (   6)    6.930970          7.009930          6.421202          8.057757          6.925249
 H  (   7)    6.190553          6.421203          5.842121          7.459555          6.474434
 H  (   8)    7.905900          8.057757          7.459558          9.103199          8.002394
 H  (   9)    6.827460          6.925215          6.474397          8.002363          6.693999
 C  (  10)    7.583606          7.352351          6.473881          8.244679          7.451817
 ---          C  (  41)          H  (  42)          H  (  43)          H  (  44)          C  (  45)
 C  (   6)    7.352269          6.689771          7.722020          8.271573          8.140455
 H  (   7)    6.473797          5.785480          6.776738          7.420902          7.433567
 H  (   8)    8.244595          7.548376          8.539391          9.184933          9.105091
 H  (   9)    7.451707          6.927307          7.807286          8.395152          7.898002
 C  (  10)    7.706914          6.816948          8.250458          8.428694          9.008894
 ---          H  (  46)          H  (  47)          H  (  48)          C  (  49)          C  (  50)
 C  (   6)    9.026246          8.395237          8.174980          5.582326          5.622525
 H  (   7)    8.308919          7.626471          7.583903          4.716973          4.599635
 H  (   8)   10.006950          9.291079          9.165792          6.302437          6.224097
 H  (   9)    8.839277          8.140056          7.802426          5.407981          5.734436
 C  (  10)    9.696469          9.427159          9.193153          6.968554          6.644684
 ---          H  (  51)          H  (  52)          H  (  53)          C  (  54)          H  (  55)
 C  (   6)    4.771005          6.001208          6.470234          4.791558          5.155175
 H  (   7)    3.709371          4.981946          5.431166          4.065527          4.612705
 H  (   8)    5.364554          6.443880          7.110291          5.393776          5.793805
 H  (   9)    5.035327          6.112905          6.643863          4.448619          4.592895
 C  (  10)    5.603856          7.162900          7.211946          6.619520          7.153840
 ---          H  (  56)          H  (  57)          C  (  58)          H  (  59)          C  (  60)
 C  (   6)    5.276945          3.704162          5.782875          6.753459          5.156959
 H  (   7)    4.527856          2.982208          5.339547          6.309001          4.955434
 H  (   8)    5.694050          4.320549          6.738709          7.667462          6.136111
 H  (   9)    4.992000          3.423186          5.244659          6.153657          4.490233
 C  (  10)    7.152881          5.569021          7.240970          8.304794          6.675957
 ---          H  (  61)          C  (  62)          H  (  63)          H  (  64)          H  (  65)
 C  (   6)    5.762624          7.037288          7.748803          7.355931          7.343419
 H  (   7)    5.716348          6.203194          6.859640          6.507432          6.623948
 H  (   8)    6.689036          7.726925          8.473811          7.918818          8.077480
 H  (   9)    4.955827          6.771869          7.572294          7.101842          6.927335
 C  (  10)    7.395710          8.493487          8.967474          8.925031          8.943473

 ---          H  (  11)          H  (  12)          H  (  13)          C  (  14)          H  (  15)
 H  (  11)    0.000000
 H  (  12)    1.774682          0.000000
 H  (  13)    1.769091          1.759807          0.000000
 C  (  14)    3.468009          2.717482          2.778374          0.000000
 H  (  15)    3.737480          2.978168          2.528049          1.094611          0.000000
 ---          H  (  16)          H  (  17)          C  (  18)          C  (  19)          H  (  20)
 H  (  11)    3.785883          4.325457          3.571765          3.165515          3.126344
 H  (  12)    2.568892          3.754695          3.191743          2.977897          3.522164
 H  (  13)    3.204750          3.750694          4.539950          4.442270          4.696209
 C  (  14)    1.089147          1.091087          3.717095          4.540932          5.090710
 H  (  15)    1.760708          1.762193          4.694739          5.334211          5.863949
 ---          H  (  21)          H  (  22)          C  (  23)          H  (  24)          H  (  25)
 H  (  11)    4.169235          2.545112          4.883658          5.520711          5.539183
 H  (  12)    3.775583          2.120464          4.714602          5.267786          5.202407
 H  (  13)    5.369313          3.658529          5.989354          6.433705          6.656408
 C  (  14)    5.387336          4.213090          4.948684          4.933436          5.717356
 H  (  15)    6.184071          4.830974          5.997912          6.023277          6.737959
 ---          H  (  26)          C  (  27)          H  (  28)          C  (  29)          H  (  30)
 H  (  11)    4.918389          4.589847          5.182537          5.387878          6.434522
 H  (  12)    5.131197          4.577365          4.821946          5.699755          6.657101
 H  (  13)    6.238646          5.057190          5.371483          6.012362          6.938091
 C  (  14)    5.482857          3.169547          3.021100          4.346895          5.027592
 H  (  15)    6.507909          4.188118          4.025555          5.283603          5.926512
 ---          C  (  31)          H  (  32)          H  (  33)          H  (  34)          P  (  35)
 H  (  11)    4.286520          3.866443          5.093431          4.921131          5.791869
 H  (  12)    3.245258          2.481914          4.005095          3.905262          7.115190
 H  (  13)    4.745340          4.029736          5.635965          5.179393          7.095154
 C  (  14)    3.444110          2.991180          4.493596          3.279207          7.071916
 H  (  15)    4.366554          3.729569          5.366296          4.255547          7.776748
 ---          C  (  36)          C  (  37)          H  (  38)          H  (  39)          H  (  40)
 H  (  11)    6.846225          6.689863          5.785573          7.548464          6.927425
 H  (  12)    8.135571          7.722137          6.776856          8.539514          7.807427
 H  (  13)    8.371653          8.271641          7.420976          9.185003          8.395247
 C  (  14)    8.477574          8.140485          7.433594          9.105130          7.898061
 H  (  15)    9.253801          9.026274          8.308949         10.006987          8.839333
 ---          C  (  41)          H  (  42)          H  (  43)          H  (  44)          C  (  45)
 H  (  11)    6.816961          5.876604          7.340419          7.522146          8.312652
 H  (  12)    8.250494          7.340439          8.885271          8.872754          9.583478
 H  (  13)    8.428677          7.522121          8.872696          9.199558          9.780266
 C  (  14)    9.008846          8.312589          9.583396          9.780241          9.716242
 H  (  15)    9.696416          8.957011         10.196557         10.507797         10.506622
 ---          H  (  46)          H  (  47)          H  (  48)          C  (  49)          C  (  50)
 H  (  11)    8.957074          8.707567          8.603330          6.314649          5.842485
 H  (  12)   10.196649         10.090555          9.752553          7.849929          7.532544
 H  (  13)   10.507828         10.111320          9.991318          7.415143          6.993005
 C  (  14)   10.506633         10.172745          9.620798          7.761818          7.886961
 H  (  15)   11.325282         10.890359         10.456541          8.258203          8.271584
 ---          H  (  51)          H  (  52)          H  (  53)          C  (  54)          H  (  55)
 H  (  11)    4.776865          6.399100          6.315702          6.159927          6.805662
 H  (  12)    6.489483          8.114104          8.016697          7.587278          8.087099
 H  (  13)    5.944354          7.361349          7.621848          6.935478          7.515637
 C  (  14)    6.995813          8.386335          8.628552          7.058405          7.246943
 H  (  15)    7.353631          8.652716          9.056932          7.457311          7.706475
 ---          H  (  56)          H  (  57)          C  (  58)          H  (  59)          C  (  60)
 H  (  11)    6.690833          5.170582          6.850303          7.909911          6.471671
 H  (  12)    8.174691          6.553614          7.923231          9.000806          7.296484
 H  (  13)    7.322209          5.866806          7.942785          8.980234          7.403915
 C  (  14)    7.656447          6.005191          7.301816          8.299235          6.355885
 H  (  15)    7.922908          6.380913          8.075543          9.057010          7.185469
 ---          H  (  61)          C  (  62)          H  (  63)          H  (  64)          H  (  65)
 H  (  11)    7.309606          7.831958          8.214488          8.278418          8.367576
 H  (  12)    7.979608          9.368617          9.786932          9.862839          9.796313
 H  (  13)    8.102256          8.931233          9.454022          9.243955          9.429181
 C  (  14)    6.737074          9.210421          9.873630          9.652675          9.397360
 H  (  15)    7.572631          9.713491         10.410750         10.052785          9.958821

 ---          H  (  16)          H  (  17)          C  (  18)          C  (  19)          H  (  20)
 H  (  16)    0.000000
 H  (  17)    1.768765          0.000000
 C  (  18)    3.384690          4.098453          0.000000
 C  (  19)    4.209580          5.174555          1.528410          0.000000
 H  (  20)    4.957469          5.680357          2.180236          1.090230          0.000000
 ---          H  (  21)          H  (  22)          C  (  23)          H  (  24)          H  (  25)
 H  (  16)    4.891892          3.869438          4.653939          4.663613          5.258455
 H  (  17)    6.002732          5.029220          5.078326          4.834118          5.918573
 C  (  18)    2.144980          2.191539          1.531329          2.187645          2.149284
 C  (  19)    1.094592          1.088816          2.475774          3.448508          2.666892
 H  (  20)    1.773089          1.760466          2.755725          3.775510          3.057656
 ---          H  (  26)          C  (  27)          H  (  28)          C  (  29)          H  (  30)
 H  (  16)    5.363471          3.464595          3.141608          4.771302          5.433230
 H  (  17)    5.602789          2.730279          2.383229          3.807477          4.304803
 C  (  18)    2.180670          2.918197          3.297201          3.875892          4.775535
 C  (  19)    2.740742          4.276134          4.762861          5.120848          6.102011
 H  (  20)    2.569767          4.498578          5.186310          5.103365          6.128744
 ---          C  (  31)          H  (  32)          H  (  33)          H  (  34)          P  (  35)
 H  (  16)    2.711106          2.120781          3.670125          2.572412          7.655657
 H  (  17)    3.830403          3.624156          4.876669          3.366777          7.012539
 C  (  18)    1.525450          2.183056          2.147113          2.187574          5.794887
 C  (  19)    2.502221          2.730763          2.756171          3.471606          6.044269
 H  (  20)    3.464311          3.740697          3.761909          4.330666          5.247720
 ---          C  (  36)          C  (  37)          H  (  38)          H  (  39)          H  (  40)
 H  (  16)    8.905385          8.395293          7.626521          9.291148          8.140141
 H  (  17)    8.498103          8.174982          7.583899          9.165803          7.802456
 C  (  18)    6.460594          5.582369          4.716989          6.302487          5.408073
 C  (  19)    6.468288          5.622439          4.599532          6.224011          5.734401
 H  (  20)    5.540741          4.770858          3.709218          5.364410          5.035218
 ---          C  (  41)          H  (  42)          H  (  43)          H  (  44)          C  (  45)
 H  (  16)    9.427137          8.707528         10.090501         10.111325         10.172774
 H  (  17)    9.193080          8.603245          9.752449          9.991269          9.620773
 C  (  18)    6.968507          6.314563          7.849863          7.415116          7.761858
 C  (  19)    6.644505          5.842276          7.532346          6.992840          7.886860
 H  (  20)    5.603644          4.776636          6.489257          5.944157          6.995646
 ---          H  (  46)          H  (  47)          H  (  48)          C  (  49)          C  (  50)
 H  (  16)   10.890401         10.718730         10.066948          8.518777          8.627060
 H  (  17)   10.456527         10.066895          9.412042          7.720659          8.045659
 C  (  18)    8.258249          8.518796          7.720735          7.192025          7.343806
 C  (  19)    8.271482          8.626939          8.045594          7.343722          7.203389
 H  (  20)    7.353466          7.711442          7.252246          6.531855          6.323944
 ---          H  (  51)          H  (  52)          H  (  53)          C  (  54)          H  (  55)
 H  (  16)    7.711623          9.201002          9.289009          7.933831          8.115710
 H  (  17)    7.252388          8.536479          8.844762          6.898212          6.926132
 C  (  18)    6.531971          8.223154          7.686890          7.197920          7.413762
 C  (  19)    6.323965          8.088657          7.390424          7.561694          7.965875
 H  (  20)    5.485002          7.246980          6.420537          6.915845          7.385867
 ---          H  (  56)          H  (  57)          C  (  58)          H  (  59)          C  (  60)
 H  (  16)    8.592321          6.895778          7.892449          8.906102          6.907878
 H  (  17)    7.521571          5.897781          6.976008          7.910961          5.914542
 C  (  18)    8.106544          6.368389          6.235933          7.268751          5.479093
 C  (  19)    8.405154          6.750224          6.866110          7.909553          6.360969
 H  (  20)    7.756491          6.188559          6.257455          7.283189          5.946329
 ---          H  (  61)          C  (  62)          H  (  63)          H  (  64)          H  (  65)
 H  (  16)    7.266539          9.973572         10.573805         10.485903         10.150185
 H  (  17)    6.140277          9.095494          9.828166          9.539078          9.163258
 C  (  18)    6.056438          8.550954          8.871401          9.329564          8.718031
 C  (  19)    7.098400          8.719432          8.900420          9.482044          9.048101
 H  (  20)    6.792092          7.868968          7.972186          8.647539          8.252823

 ---          H  (  21)          H  (  22)          C  (  23)          H  (  24)          H  (  25)
 H  (  21)    0.000000
 H  (  22)    1.761242          0.000000
 C  (  23)    2.656051          3.451208          0.000000
 H  (  24)    3.660466          4.327666          1.090616          0.000000
 H  (  25)    2.377470          3.662891          1.093984          1.771161          0.000000
 ---          H  (  26)          C  (  27)          H  (  28)          C  (  29)          H  (  30)
 H  (  21)    3.024116          5.042580          5.421579          5.874860          6.786357
 H  (  22)    3.769735          4.709822          5.126338          5.677285          6.683430
 C  (  23)    1.092304          3.130844          3.549762          3.687422          4.428038
 H  (  24)    1.768096          2.680295          2.916546          3.153677          3.691371
 H  (  25)    1.769847          4.156816          4.436425          4.733880          5.398194
 ---          C  (  31)          H  (  32)          H  (  33)          H  (  34)          P  (  35)
 H  (  21)    2.742101          3.064758          2.541585          3.756587          6.821074
 H  (  22)    2.752337          2.529395          3.107977          3.762403          6.595412
 C  (  23)    2.489490          3.456958          2.665278          2.792858          5.543035
 H  (  24)    2.734549          3.775692          2.979828          2.591977          5.747971
 H  (  25)    2.725998          3.696936          2.441119          3.160304          6.408631
 ---          C  (  36)          C  (  37)          H  (  38)          H  (  39)          H  (  40)
 H  (  21)    7.015126          6.001114          4.981832          6.443784          6.112861
 H  (  22)    7.161269          6.470116          5.431033          7.110166          6.643809
 C  (  23)    5.917311          4.791695          4.065633          5.393927          4.448784
 H  (  24)    6.253235          5.155397          4.612878          5.794045          4.593156
 H  (  25)    6.543454          5.277071          4.527948          5.694196          4.992151
 ---          C  (  41)          H  (  42)          H  (  43)          H  (  44)          C  (  45)
 H  (  21)    7.162717          6.398886          8.113904          7.361176          8.386231
 H  (  22)    7.211703          6.315424          8.016427          7.621614          8.628408
 C  (  23)    6.619594          6.159963          7.587340          6.935579          7.058543
 H  (  24)    7.153990          6.805762          8.087238          7.515816          7.247181
 H  (  25)    7.152946          6.690858          8.174745          7.322303          7.656579
 ---          H  (  46)          H  (  47)          H  (  48)          C  (  49)          C  (  50)
 H  (  21)    8.652610          9.200879          8.536412          8.223068          8.088647
 H  (  22)    9.056781          9.288839          8.844666          7.686771          7.390383
 C  (  23)    7.457465          7.933952          6.898369          7.197988          7.561841
 H  (  24)    7.706733          8.115928          6.926397          7.413881          7.966065
 H  (  25)    7.923059          8.592437          7.521723          8.106606          8.405288
 ---          H  (  51)          H  (  52)          H  (  53)          C  (  54)          H  (  55)
 H  (  21)    7.246987          9.010756          8.181141          8.534481          8.911317
 H  (  22)    6.420512          8.181114          7.627353          7.806317          8.296905
 C  (  23)    6.916023          8.534624          7.806498          7.362100          7.434606
 H  (  24)    7.386090          8.911498          8.297123          7.434659          7.353257
 H  (  25)    7.756649          9.405109          8.553737          8.371313          8.464688
 ---          H  (  56)          H  (  57)          C  (  58)          H  (  59)          C  (  60)
 H  (  21)    9.404978          7.766956          7.602365          8.609697          7.103486
 H  (  22)    8.553567          6.915918          7.515076          8.582389          7.013341
 C  (  23)    8.371318          6.699393          5.749554          6.689188          5.003266
 H  (  24)    8.464739          6.798145          5.615051          6.492664          4.682409
 H  (  25)    9.381648          7.729714          6.661578          7.559227          5.976427
 ---          H  (  61)          C  (  62)          H  (  63)          H  (  64)          H  (  65)
 H  (  21)    7.793737          9.541409          9.646409         10.352725          9.845541
 H  (  22)    7.770914          9.126588          9.345856          9.798736          9.537225
 C  (  23)    5.486997          8.395731          8.639306          9.289708          8.424875
 H  (  24)    4.963670          8.552188          8.882089          9.442952          8.452819
 H  (  25)    6.428942          9.267254          9.425637         10.192089          9.307940

 ---          H  (  26)          C  (  27)          H  (  28)          C  (  29)          H  (  30)
 H  (  26)    0.000000
 C  (  27)    3.393207          0.000000
 H  (  28)    4.064971          1.081867          0.000000
 C  (  29)    3.609089          1.345308          2.109457          0.000000
 H  (  30)    4.400818          2.123803          2.453449          1.090255          0.000000
 ---          C  (  31)          H  (  32)          H  (  33)          H  (  34)          P  (  35)
 H  (  26)    3.455011          4.321644          3.688409          3.790371          4.642527
 C  (  27)    3.406930          3.938111          4.315607          2.960298          5.038233
 H  (  28)    3.290871          3.789606          4.163987          2.541205          6.100268
 C  (  29)    4.603582          5.221333          5.417717          4.178059          4.248571
 H  (  30)    5.327220          5.987724          6.081654          4.730112          4.886786
 ---          C  (  36)          C  (  37)          H  (  38)          H  (  39)          H  (  40)
 H  (  26)    4.857264          3.704290          2.982329          4.320688          3.423308
 C  (  27)    6.296990          5.782892          5.339535          6.738732          5.244710
 H  (  28)    7.338307          6.753478          6.308989          7.667488          6.153710
 C  (  29)    5.546273          5.156955          4.955399          6.136111          4.490253
 H  (  30)    6.140339          5.762609          5.716300          6.689025          4.955828
 ---          C  (  41)          H  (  42)          H  (  43)          H  (  44)          C  (  45)
 H  (  26)    5.569123          5.170663          6.553706          5.866933          6.005309
 C  (  27)    7.240941          6.850247          7.923192          7.942769          7.301857
 H  (  28)    8.304765          7.909853          9.000768          8.980219          8.299280
 C  (  29)    6.675933          6.471623          7.296460          7.403898          6.355923
 H  (  30)    7.395690          7.309562          7.979593          8.102241          6.737115
 ---          H  (  46)          H  (  47)          H  (  48)          C  (  49)          C  (  50)
 H  (  26)    6.381047          6.895884          5.897895          6.368467          6.750390
 C  (  27)    8.075585          7.892479          6.976077          6.235937          6.866215
 H  (  28)    9.057058          8.906136          7.911036          7.268752          7.909658
 C  (  29)    7.185505          6.907914          5.914605          5.479101          6.361063
 H  (  30)    7.572670          7.266584          6.140340          6.056443          7.098485
 ---          H  (  51)          H  (  52)          H  (  53)          C  (  54)          H  (  55)
 H  (  26)    6.188757          7.767117          6.916119          6.699401          6.798094
 C  (  27)    6.257627          7.602475          7.515185          5.749524          5.614941
 H  (  28)    7.283364          8.609809          8.582500          6.689156          6.492549
 C  (  29)    5.946493          7.103587          7.013422          5.003274          4.682344
 H  (  30)    6.792251          7.793830          7.770975          5.487026          4.963630
 ---          H  (  56)          H  (  57)          C  (  58)          H  (  59)          C  (  60)
 H  (  26)    7.729733          6.142764          4.959901          5.884188          4.407015
 C  (  27)    6.661558          4.959917          4.763737          5.702139          3.613435
 H  (  28)    7.559204          5.884207          5.702139          6.579700          4.470373
 C  (  29)    5.976444          4.407088          3.613436          4.470374          2.361031
 H  (  30)    6.428978          5.017616          3.870671          4.525769          2.525705
 ---          H  (  61)          C  (  62)          H  (  63)          H  (  64)          H  (  65)
 H  (  26)    5.017509          7.500921          7.672067          8.435591          7.543547
 C  (  27)    3.870670          7.485638          8.102655          8.168095          7.397142
 H  (  28)    4.525769          8.497558          9.144926          9.153656          8.363203
 C  (  29)    2.525706          6.569313          7.216679          7.286865          6.339037
 H  (  30)    2.198580          6.981139          7.674911          7.677910          6.592079

 ---          C  (  31)          H  (  32)          H  (  33)          H  (  34)          P  (  35)
 C  (  31)    0.000000
 H  (  32)    1.090462          0.000000
 H  (  33)    1.094731          1.758913          0.000000
 H  (  34)    1.091993          1.772552          1.762777          0.000000
 P  (  35)    7.207755          7.697024          7.881099          7.373189          0.000000
 ---          C  (  36)          C  (  37)          H  (  38)          H  (  39)          H  (  40)
 C  (  31)    7.950554          7.037365          6.203226          7.727010          6.772013
 H  (  32)    8.544916          7.748832          6.859628          8.473842          7.572398
 H  (  33)    8.415546          7.356006          6.507460          7.918903          7.101981
 H  (  34)    8.237425          7.343562          6.624036          8.077636          6.927547
 P  (  35)    1.881089          2.714373          2.922980          3.708797          2.860149
 ---          C  (  41)          H  (  42)          H  (  43)          H  (  44)          C  (  45)
 C  (  31)    8.493442          7.831860          9.368549          8.931209          9.210504
 H  (  32)    8.967362          8.214322          9.786790          9.453926          9.873657
 H  (  33)    8.924987          8.278319          9.862775          9.243933          9.652759
 H  (  34)    8.943494          8.367535          9.796312          9.429227          9.397523
 P  (  35)    2.815858          2.922488          3.150944          3.773089          2.852521
 ---          H  (  46)          H  (  47)          H  (  48)          C  (  49)          C  (  50)
 C  (  31)    9.713581          9.973629          9.095630          8.550963          8.719511
 H  (  32)   10.410778         10.573803          9.828254          8.871370          8.900456
 H  (  33)   10.052878         10.485962          9.539213          9.329571          9.482116
 H  (  34)    9.958994         10.150322          9.163477          8.718083          9.048218
 P  (  35)    3.809125          3.114856          3.056433          1.882673          2.812602
 ---          H  (  51)          H  (  52)          H  (  53)          C  (  54)          H  (  55)
 C  (  31)    7.869073          9.541486          9.126698          8.395674          8.552088
 H  (  32)    7.972247          9.646447          9.345925          8.639210          8.881954
 H  (  33)    8.647635         10.352797          9.798842          9.289651          9.442856
 H  (  34)    8.252971          9.845653          9.537371          8.424862          8.452763
 P  (  35)    2.938863          3.774873          3.118065          2.719235          2.944320
 ---          H  (  56)          H  (  57)          C  (  58)          H  (  59)          C  (  60)
 C  (  31)    9.267195          7.500856          7.485691          8.497620          6.569376
 H  (  32)    9.425538          7.671963          8.102686          9.144966          7.216736
 H  (  33)   10.192031          8.435523          8.168136          9.153707          7.286911
 H  (  34)    9.307920          7.543533          7.397259          8.363333          6.339163
 P  (  35)    3.710551          2.855749          1.794313          2.568936          2.658434
 ---          H  (  61)          C  (  62)          H  (  63)          H  (  64)          H  (  65)
 C  (  31)    6.981221          9.928346         10.312301         10.669300         10.054867
 H  (  32)    7.674999         10.312262         10.724257         10.977028         10.520167
 H  (  33)    7.677972         10.669304         10.977070         11.462249         10.786238
 H  (  34)    6.592227         10.054904         10.520240         10.786267         10.078851
 P  (  35)    3.695661          2.859575          3.168320          3.811853          3.025189

 ---          C  (  36)          C  (  37)          H  (  38)          H  (  39)          H  (  40)
 C  (  36)    0.000000
 C  (  37)    1.531392          0.000000
 H  (  38)    2.179089          1.090986          0.000000
 H  (  39)    2.152317          1.094579          1.773136          0.000000
 H  (  40)    2.184484          1.092389          1.770863          1.769428          0.000000
 ---          C  (  41)          H  (  42)          H  (  43)          H  (  44)          C  (  45)
 C  (  36)    1.526508          2.180811          2.183260          2.146174          1.527172
 C  (  37)    2.485625          2.797595          3.451899          2.642710          2.480063
 H  (  38)    2.696699          2.563995          3.747428          2.904595          3.445121
 H  (  39)    2.746211          3.209279          3.701066          2.447136          2.657520
 H  (  40)    3.453799          3.778739          4.323031          3.681173          2.771355
 ---          H  (  46)          H  (  47)          H  (  48)          C  (  49)          C  (  50)
 C  (  36)    2.145532          2.194582          2.178996          3.137638          3.700502
 C  (  37)    2.705020          3.458263          2.710187          4.394049          4.921778
 H  (  38)    3.683376          4.326245          3.746095          4.599681          4.885605
 H  (  39)    2.418034          3.681961          2.959613          5.253512          5.698498
 H  (  40)    3.128124          3.777297          2.550989          4.670391          5.456629
 ---          H  (  51)          H  (  52)          H  (  53)          C  (  54)          H  (  55)
 C  (  36)    3.982626          4.710951          3.409589          4.393932          4.608888
 C  (  37)    4.939512          5.990693          4.683909          5.432736          5.558496
 H  (  38)    4.670028          5.980011          4.683627          5.551572          5.811890
 H  (  39)    5.783673          6.749335          5.292378          6.402605          6.525512
 H  (  40)    5.470722          6.496787          5.392138          5.481721          5.407476
 ---          H  (  56)          H  (  57)          C  (  58)          H  (  59)          C  (  60)
 C  (  36)    5.250713          4.668243          2.916295          3.292855          3.908460
 C  (  37)    6.400613          5.480685          3.385215          3.907789          3.951371
 H  (  38)    6.516166          5.399683          3.872111          4.599515          4.215823
 H  (  39)    7.329274          6.517255          4.309338          4.663703          4.922677
 H  (  40)    6.516809          5.511502          2.925839          3.423873          3.268687
 ---          H  (  61)          C  (  62)          H  (  63)          H  (  64)          H  (  65)
 C  (  36)    4.817437          3.499518          3.197145          4.558060          3.655823
 C  (  37)    4.779409          4.945119          4.721375          6.013680          4.981419
 H  (  38)    5.120968          5.422423          5.259029          6.435570          5.604446
 H  (  39)    5.661969          5.612756          5.211477          6.680842          5.636016
 H  (  40)    3.948623          5.205641          5.149377          6.285563          5.033730

 ---          C  (  41)          H  (  42)          H  (  43)          H  (  44)          C  (  45)
 C  (  41)    0.000000
 H  (  42)    1.091703          0.000000
 H  (  43)    1.090756          1.774681          0.000000
 H  (  44)    1.094461          1.769092          1.759807          0.000000
 C  (  45)    2.505935          3.468013          2.717489          2.778370          0.000000
 ---          H  (  46)          H  (  47)          H  (  48)          C  (  49)          C  (  50)
 C  (  41)    2.707436          2.801649          3.466741          3.471609          3.392663
 H  (  42)    3.737483          3.785888          4.325460          3.571812          3.165513
 H  (  43)    2.978178          2.568899          3.754700          3.191738          2.977730
 H  (  44)    2.528047          3.204745          3.750691          4.539954          4.442174
 C  (  45)    1.094610          1.089147          1.091086          3.717052          4.540794
 ---          H  (  51)          H  (  52)          H  (  53)          C  (  54)          H  (  55)
 C  (  41)    3.664854          4.360308          2.706819          4.912553          5.406171
 H  (  42)    3.126241          4.169245          2.545171          4.883642          5.520719
 H  (  43)    3.521925          3.775438          2.120246          4.714582          5.267830
 H  (  44)    4.696055          5.369224          3.658418          5.989345          6.433744
 C  (  45)    5.090589          5.387198          4.212883          4.948710          4.933529
 ---          H  (  56)          H  (  57)          C  (  58)          H  (  59)          C  (  60)
 C  (  41)    5.579120          5.159084          4.267355          4.659970          5.249965
 H  (  42)    5.539176          4.918296          4.589840          5.182545          5.387850
 H  (  43)    5.202380          5.131105          4.577378          4.821981          5.699753
 H  (  44)    6.656393          6.238577          5.057185          5.371488          6.012348
 C  (  45)    5.717362          5.482872          3.169567          3.021119          4.346923
 ---          H  (  61)          C  (  62)          H  (  63)          H  (  64)          H  (  65)
 C  (  41)    6.228016          3.826927          3.243552          4.720272          4.339777
 H  (  42)    6.434496          4.286680          3.866669          5.093575          4.921306
 H  (  43)    6.657108          3.245418          2.482143          4.005219          3.905491
 H  (  44)    6.938080          4.745453          4.029878          5.636056          5.179567
 C  (  45)    5.027625          3.444082          2.991064          4.493560          3.279286

 ---          H  (  46)          H  (  47)          H  (  48)          C  (  49)          C  (  50)
 H  (  46)    0.000000
 H  (  47)    1.760707          0.000000
 H  (  48)    1.762192          1.768764          0.000000
 C  (  49)    4.694701          3.384631          4.098402          0.000000
 C  (  50)    5.334065          4.209392          5.174436          1.528409          0.000000
 ---          H  (  51)          H  (  52)          H  (  53)          C  (  54)          H  (  55)
 H  (  46)    5.863810          6.183921          4.830756          5.997933          6.023369
 H  (  47)    4.957301          4.891702          3.869167          4.653963          4.663725
 H  (  48)    5.680278          6.002609          5.029032          5.078363          4.834218
 C  (  49)    2.180237          2.144981          2.191537          1.531330          2.187644
 C  (  50)    1.090229          1.094594          1.088816          2.475775          3.448506
 ---          H  (  56)          H  (  57)          C  (  58)          H  (  59)          C  (  60)
 H  (  46)    6.737960          6.507912          4.188131          4.025566          5.283625
 H  (  47)    5.258455          5.363478          3.464631          3.141659          4.771342
 H  (  48)    5.918587          5.602840          2.730298          2.383230          3.807518
 C  (  49)    2.149284          2.180670          2.918197          3.297194          3.875899
 C  (  50)    2.666886          2.740747          4.276145          4.762843          5.120897
 ---          H  (  61)          C  (  62)          H  (  63)          H  (  64)          H  (  65)
 H  (  46)    5.926539          4.366547          3.729488          5.366274          4.255648
 H  (  47)    5.433281          2.711075          2.120614          3.670080          2.572547
 H  (  48)    4.304848          3.830309          3.623963          4.876580          3.366760
 C  (  49)    4.775538          1.525450          2.183057          2.147115          2.187574
 C  (  50)    6.102057          2.502219          2.730765          2.756165          3.471604

 ---          H  (  51)          H  (  52)          H  (  53)          C  (  54)          H  (  55)
 H  (  51)    0.000000
 H  (  52)    1.773088          0.000000
 H  (  53)    1.760467          1.761242          0.000000
 C  (  54)    2.755720          2.656058          3.451208          0.000000
 H  (  55)    3.775507          3.660468          4.327663          1.090615          0.000000
 ---          H  (  56)          H  (  57)          C  (  58)          H  (  59)          C  (  60)
 H  (  51)    3.057637          2.569766          4.498635          5.186340          5.103474
 H  (  52)    2.377470          3.024135          5.042596          5.421567          5.874916
 H  (  53)    3.662889          3.769737          4.709791          5.126265          5.677298
 C  (  54)    1.093983          1.092305          3.130918          3.549861          3.687486
 H  (  55)    1.771162          1.768096          2.680376          2.916687          3.153709
 ---          H  (  61)          C  (  62)          H  (  63)          H  (  64)          H  (  65)
 H  (  51)    6.128857          3.464310          3.740702          3.761901          4.330667
 H  (  52)    6.786412          2.742090          3.064751          2.541568          3.756576
 H  (  53)    6.683433          2.752338          2.529401          3.107976          3.762405
 C  (  54)    4.428116          2.489489          3.456959          2.665283          2.792854
 H  (  55)    3.691422          2.734543          3.775687          2.979828          2.591967

 ---          H  (  56)          H  (  57)          C  (  58)          H  (  59)          C  (  60)
 H  (  56)    0.000000
 H  (  57)    1.769847          0.000000
 C  (  58)    4.156878          3.393322          0.000000
 H  (  59)    4.436510          4.065105          1.081867          0.000000
 C  (  60)    4.733941          3.609219          1.345309          2.109458          0.000000
 ---          H  (  61)          C  (  62)          H  (  63)          H  (  64)          H  (  65)
 H  (  56)    5.398271          2.726000          3.696942          2.441127          3.160304
 H  (  57)    4.400973          3.455010          4.321646          3.688415          3.790367
 C  (  58)    2.123803          3.406857          3.938001          4.315561          2.960203
 H  (  59)    2.453449          3.290775          3.789444          4.163924          2.541095
 C  (  60)    1.090256          4.603507          5.221234          5.417668          4.177938

 ---          H  (  61)          C  (  62)          H  (  63)          H  (  64)          H  (  65)
 H  (  61)    0.000000
 C  (  62)    5.327125          0.000000
 H  (  63)    5.987596          1.090464          0.000000
 H  (  64)    6.081587          1.094732          1.758915          0.000000
 H  (  65)    4.729963          1.091993          1.772553          1.762779          0.000000


Atomic orbital basis
--------------------
::

 atom  label     prim    cont     orbital basis set details     
 ---------------------------------------------------------------
  Rh     1        127     127     [21s14p10d2f]  dyall-vdz
  Cl     2         42      42     [11s7p2d]      uiglo-ii
  P      3         42      42     [11s7p2d]      uiglo-ii
  N      4         29      29     [9s5p1d]       uiglo-ii
  C      5         29      29     [9s5p1d]       uiglo-ii
  C      6         29      29     [9s5p1d]       uiglo-ii
  H      7          8       8     [5s1p]         uiglo-ii
  H      8          8       8     [5s1p]         uiglo-ii
  H      9          8       8     [5s1p]         uiglo-ii
  C     10         29      29     [9s5p1d]       uiglo-ii
  H     11          8       8     [5s1p]         uiglo-ii
  H     12          8       8     [5s1p]         uiglo-ii
  H     13          8       8     [5s1p]         uiglo-ii
  C     14         29      29     [9s5p1d]       uiglo-ii
  H     15          8       8     [5s1p]         uiglo-ii
  H     16          8       8     [5s1p]         uiglo-ii
  H     17          8       8     [5s1p]         uiglo-ii
  C     18         29      29     [9s5p1d]       uiglo-ii
  C     19         29      29     [9s5p1d]       uiglo-ii
  H     20          8       8     [5s1p]         uiglo-ii
  H     21          8       8     [5s1p]         uiglo-ii
  H     22          8       8     [5s1p]         uiglo-ii
  C     23         29      29     [9s5p1d]       uiglo-ii
  H     24          8       8     [5s1p]         uiglo-ii
  H     25          8       8     [5s1p]         uiglo-ii
  H     26          8       8     [5s1p]         uiglo-ii
  C     27         29      29     [9s5p1d]       uiglo-ii
  H     28          8       8     [5s1p]         uiglo-ii
  C     29         29      29     [9s5p1d]       uiglo-ii
  H     30          8       8     [5s1p]         uiglo-ii
  C     31         29      29     [9s5p1d]       uiglo-ii
  H     32          8       8     [5s1p]         uiglo-ii
  H     33          8       8     [5s1p]         uiglo-ii
  H     34          8       8     [5s1p]         uiglo-ii
  P     35         42      42     [11s7p2d]      uiglo-ii
  C     36         29      29     [9s5p1d]       uiglo-ii
  C     37         29      29     [9s5p1d]       uiglo-ii
  H     38          8       8     [5s1p]         uiglo-ii
  H     39          8       8     [5s1p]         uiglo-ii
  H     40          8       8     [5s1p]         uiglo-ii
  C     41         29      29     [9s5p1d]       uiglo-ii
  H     42          8       8     [5s1p]         uiglo-ii
  H     43          8       8     [5s1p]         uiglo-ii
  H     44          8       8     [5s1p]         uiglo-ii
  C     45         29      29     [9s5p1d]       uiglo-ii
  H     46          8       8     [5s1p]         uiglo-ii
  H     47          8       8     [5s1p]         uiglo-ii
  H     48          8       8     [5s1p]         uiglo-ii
  C     49         29      29     [9s5p1d]       uiglo-ii
  C     50         29      29     [9s5p1d]       uiglo-ii
  H     51          8       8     [5s1p]         uiglo-ii
  H     52          8       8     [5s1p]         uiglo-ii
  H     53          8       8     [5s1p]         uiglo-ii
  C     54         29      29     [9s5p1d]       uiglo-ii
  H     55          8       8     [5s1p]         uiglo-ii
  H     56          8       8     [5s1p]         uiglo-ii
  H     57          8       8     [5s1p]         uiglo-ii
  C     58         29      29     [9s5p1d]       uiglo-ii
  H     59          8       8     [5s1p]         uiglo-ii
  C     60         29      29     [9s5p1d]       uiglo-ii
  H     61          8       8     [5s1p]         uiglo-ii
  C     62         29      29     [9s5p1d]       uiglo-ii
  H     63          8       8     [5s1p]         uiglo-ii
  H     64          8       8     [5s1p]         uiglo-ii
  H     65          8       8     [5s1p]         uiglo-ii

 Total number of           GTO shells =     662
 Total number of spherical GTO functions = 1182
 Total number of cartesian GTO functions = 1225


##############################################################################
                                ReSpect output
##############################################################################


  #####################################
  Molecular one-component SCF procedure
  #####################################

 
  Fock setting
  ------------
  number atoms:                                65
  number electrons:                           259
  number matrices:                              2
  matrix dimension:                          1225
  number GTO shells:                          662
  nucleus model:                            gauss
  ERI classes (up to):                       LLLL
  ERI acceleration:                          none
  ERI screening threshold:             1.0000E-10
  HF exchange scaling factor:          0.00000000
  inverse fine-structure constant:   137.03599907
 
  TwoFock setting (ERI)
  ---------------------
  number atoms:                                65
  matrix dimension:                          1225
  number GTO shells:                          662
  ERI classes (up to):                       LLLL
  ERI screening threshold:             1.0000E-10
  inverse fine-structure constant:   137.03599907
 
  DFT setting
  -----------
  number atoms:                                  65
  number matrices:                                2
  matrix dimension:                            1225
  number GTO shells:                            662
  DFT functional ID:                              4
  DFT noncollinearity ID:                         1
  DFT screening threshold:               1.0000E-10
  DFT regularization cutoff:             1.0000E-30
  inverse fine-structure constant:     137.03599907
  HF global exchange scaling factor:     0.00000000
  HF range-separated scaling factor:     0.00000000
  HF range-separated erf w-argument:     0.00000000
  Matrix to power -5.00E-01(min: 5.15E-04 max: 5.17E+01 thr: 1.00E-08 time: 1.18E+00 cpus:**)
  Matrix to power -5.00E-01(min: 5.15E-04 max: 5.17E+01 thr: 1.00E-08 time: 1.27E+00 cpus:**)

  Atomic initial guess ... 
  Ne =    258.978775735952     
  DKH transforming: min: 0.62E-01 max: 0.18E+09
 
  qDFT 2cV info:
  number atoms:                                  65
  number matrices:                                1
  matrix dimension:                            1225
  matrix components:                              2
  number GTO shells:                            662
  number grid points:                        594288
  DFT functional ID:                              4
  DFT noncollinearity ID:                         0
  DFT screening threshold:               1.0000E-10
  DFT regularization cutoff:             1.0000E-30
  HF global exchange scaling factor:     0.00000000
  HF range-separated scaling factor:     0.00000000
  HF range-separated erf w-argument:     0.00000000
 
 
                     Energy           dE       max[F,D]   spin density    time (hh:mm:ss)
                ----------------   ---------   --------   ------------    ---------------
  Cycle:   1    -6773.8213399636   -6.77E+03   2.43E+01   <x>= 0.00E+00   eri= 00:00:08.6  
                                                          <y>= 0.00E+00   xc=  00:00:08.3  
                                                          <z>= 1.00E+00   dia= 00:00:00.7  
                                                                          tot= 00:00:18.0  
 
 
                     Energy           dE       max[F,D]   spin density    time (hh:mm:ss)
                ----------------   ---------   --------   ------------    ---------------
  Cycle:   2    -6765.7327341668    8.09E+00   8.41E-02   <x>= 0.00E+00   eri= 00:00:08.9  
                                                          <y>= 0.00E+00   xc=  00:00:08.2  
                                                          <z>= 1.00E+00   dia= 00:00:00.8  
                                                                          tot= 00:00:18.3  
 
 
                     Energy           dE       max[F,D]   spin density    time (hh:mm:ss)
                ----------------   ---------   --------   ------------    ---------------
  Cycle:   3    -6755.3058903764    1.04E+01   3.54E-01   <x>= 0.00E+00   eri= 00:00:09.3  
                                                          <y>= 0.00E+00   xc=  00:00:08.5  
                                                          <z>= 1.00E+00   dia= 00:00:00.7  
                                                                          tot= 00:00:19.0  
 
 
                     Energy           dE       max[F,D]   spin density    time (hh:mm:ss)
                ----------------   ---------   --------   ------------    ---------------
  Cycle:   4    -6617.5929150880    1.38E+02   1.05E+00   <x>= 0.00E+00   eri= 00:00:09.5  
                                                          <y>= 0.00E+00   xc=  00:00:08.7  
                                                          <z>= 1.00E+00   dia= 00:00:00.7  
                                                                          tot= 00:00:19.4  
 
 
                     Energy           dE       max[F,D]   spin density    time (hh:mm:ss)
                ----------------   ---------   --------   ------------    ---------------
  Cycle:   5    -6752.4592356633   -1.35E+02   4.81E-01   <x>= 0.00E+00   eri= 00:00:09.5  
                                                          <y>= 0.00E+00   xc=  00:00:08.4  
                                                          <z>= 1.00E+00   dia= 00:00:00.7  
                                                                          tot= 00:00:19.1  
 
 
                     Energy           dE       max[F,D]   spin density    time (hh:mm:ss)
                ----------------   ---------   --------   ------------    ---------------
  Cycle:   6    -6767.9718391108   -1.55E+01   1.14E-01   <x>= 0.00E+00   eri= 00:00:09.0  
                                                          <y>= 0.00E+00   xc=  00:00:08.2  
                                                          <z>= 1.00E+00   dia= 00:00:00.7  
                                                                          tot= 00:00:18.4  
 
 
                     Energy           dE       max[F,D]   spin density    time (hh:mm:ss)
                ----------------   ---------   --------   ------------    ---------------
  Cycle:   7    -6766.8801407535    1.09E+00   2.14E-01   <x>= 0.00E+00   eri= 00:00:09.2  
                                                          <y>= 0.00E+00   xc=  00:00:08.3  
                                                          <z>= 1.00E+00   dia= 00:00:00.7  
                                                                          tot= 00:00:18.7  
 
 
                     Energy           dE       max[F,D]   spin density    time (hh:mm:ss)
                ----------------   ---------   --------   ------------    ---------------
  Cycle:   8    -6767.9396816600   -1.06E+00   1.19E-01   <x>= 0.00E+00   eri= 00:00:09.0  
                                                          <y>= 0.00E+00   xc=  00:00:08.3  
                                                          <z>= 1.00E+00   dia= 00:00:00.7  
                                                                          tot= 00:00:18.5  
 
 
                     Energy           dE       max[F,D]   spin density    time (hh:mm:ss)
                ----------------   ---------   --------   ------------    ---------------
  Cycle:   9    -6768.2158920119   -2.76E-01   7.72E-02   <x>= 0.00E+00   eri= 00:00:09.0  
                                                          <y>= 0.00E+00   xc=  00:00:08.3  
                                                          <z>= 1.00E+00   dia= 00:00:00.7  
                                                                          tot= 00:00:18.7  
 
 
                     Energy           dE       max[F,D]   spin density    time (hh:mm:ss)
                ----------------   ---------   --------   ------------    ---------------
  Cycle:  10    -6768.3929977503   -1.77E-01   3.70E-02   <x>= 0.00E+00   eri= 00:00:09.0  
                                                          <y>= 0.00E+00   xc=  00:00:08.3  
                                                          <z>= 1.00E+00   dia= 00:00:00.7  
                                                                          tot= 00:00:18.5  

                                                          Checkpointing ...
 
 
                     Energy           dE       max[F,D]   spin density    time (hh:mm:ss)
                ----------------   ---------   --------   ------------    ---------------
  Cycle:  11    -6768.4359581041   -4.30E-02   2.68E-02   <x>= 0.00E+00   eri= 00:00:08.9  
                                                          <y>= 0.00E+00   xc=  00:00:08.3  
                                                          <z>= 1.00E+00   dia= 00:00:00.7  
                                                                          tot= 00:00:18.5  
 
 
                     Energy           dE       max[F,D]   spin density    time (hh:mm:ss)
                ----------------   ---------   --------   ------------    ---------------
  Cycle:  12    -6768.4650380251   -2.91E-02   1.67E-02   <x>= 0.00E+00   eri= 00:00:09.0  
                                                          <y>= 0.00E+00   xc=  00:00:08.2  
                                                          <z>= 1.00E+00   dia= 00:00:00.7  
                                                                          tot= 00:00:18.5  
 
 
                     Energy           dE       max[F,D]   spin density    time (hh:mm:ss)
                ----------------   ---------   --------   ------------    ---------------
  Cycle:  13    -6768.4651703971   -1.32E-04   7.09E-03   <x>= 0.00E+00   eri= 00:00:09.0  
                                                          <y>= 0.00E+00   xc=  00:00:08.4  
                                                          <z>= 1.00E+00   dia= 00:00:00.7  
                                                                          tot= 00:00:18.6  
 
 
                     Energy           dE       max[F,D]   spin density    time (hh:mm:ss)
                ----------------   ---------   --------   ------------    ---------------
  Cycle:  14    -6768.4667936080   -1.62E-03   2.22E-03   <x>= 0.00E+00   eri= 00:00:08.9  
                                                          <y>= 0.00E+00   xc=  00:00:08.2  
                                                          <z>= 1.00E+00   dia= 00:00:00.7  
                                                                          tot= 00:00:18.5  
 
 
                     Energy           dE       max[F,D]   spin density    time (hh:mm:ss)
                ----------------   ---------   --------   ------------    ---------------
  Cycle:  15    -6768.4671482182   -3.55E-04   1.00E-03   <x>= 0.00E+00   eri= 00:00:09.0  
                                                          <y>= 0.00E+00   xc=  00:00:08.3  
                                                          <z>= 1.00E+00   dia= 00:00:00.7  
                                                                          tot= 00:00:18.6  
 
 
                     Energy           dE       max[F,D]   spin density    time (hh:mm:ss)
                ----------------   ---------   --------   ------------    ---------------
  Cycle:  16    -6768.4672140069   -6.58E-05   4.53E-04   <x>= 0.00E+00   eri= 00:00:08.9  
                                                          <y>= 0.00E+00   xc=  00:00:08.3  
                                                          <z>= 1.00E+00   dia= 00:00:00.7  
                                                                          tot= 00:00:18.6  
 
 
                     Energy           dE       max[F,D]   spin density    time (hh:mm:ss)
                ----------------   ---------   --------   ------------    ---------------
  Cycle:  17    -6768.4672199300   -5.92E-06   2.35E-04   <x>= 0.00E+00   eri= 00:00:09.0  
                                                          <y>= 0.00E+00   xc=  00:00:08.2  
                                                          <z>= 1.00E+00   dia= 00:00:00.7  
                                                                          tot= 00:00:18.6  
 
 
                     Energy           dE       max[F,D]   spin density    time (hh:mm:ss)
                ----------------   ---------   --------   ------------    ---------------
  Cycle:  18    -6768.4672209187   -9.89E-07   1.55E-04   <x>= 0.00E+00   eri= 00:00:09.0  
                                                          <y>= 0.00E+00   xc=  00:00:08.3  
                                                          <z>= 1.00E+00   dia= 00:00:00.7  
                                                                          tot= 00:00:18.7  
 
 
                     Energy           dE       max[F,D]   spin density    time (hh:mm:ss)
                ----------------   ---------   --------   ------------    ---------------
  Cycle:  19    -6768.4672216938   -7.75E-07   3.27E-05   <x>= 0.00E+00   eri= 00:00:09.0  
                                                          <y>= 0.00E+00   xc=  00:00:08.3  
                                                          <z>= 1.00E+00   dia= 00:00:00.7  
                                                                          tot= 00:00:18.7  
 
 
                     Energy           dE       max[F,D]   spin density    time (hh:mm:ss)
                ----------------   ---------   --------   ------------    ---------------
  Cycle:  20    -6768.4672217376   -4.38E-08   1.95E-05   <x>= 0.00E+00   eri= 00:00:08.9  
                                                          <y>= 0.00E+00   xc=  00:00:08.3  
                                                          <z>= 1.00E+00   dia= 00:00:00.7  
                                                                          tot= 00:00:18.7  

                                                          Checkpointing ...
 
 
                     Energy           dE       max[F,D]   spin density    time (hh:mm:ss)
                ----------------   ---------   --------   ------------    ---------------
  Cycle:  21    -6768.4672217768   -3.92E-08   6.27E-06   <x>= 0.00E+00   eri= 00:00:09.0  
                                                          <y>= 0.00E+00   xc=  00:00:08.2  
                                                          <z>= 1.00E+00   dia= 00:00:00.7  
                                                                          tot= 00:00:18.7  
 
 
                     Energy           dE       max[F,D]   spin density    time (hh:mm:ss)
                ----------------   ---------   --------   ------------    ---------------
  Cycle:  22    -6768.4672217785   -1.72E-09   2.61E-06   <x>= 0.00E+00   eri= 00:00:09.0  
                                                          <y>= 0.00E+00   xc=  00:00:08.3  
                                                          <z>= 1.00E+00   dia= 00:00:00.9  
                                                                          tot= 00:00:19.0  
 
 
  Happy end
 
 
  --- Electronic energy        --- =    -11230.122342184128
  --- Nuclear-repulsion energy --- =      4461.655120405580
  --- Total energy             --- =     -6768.467221778548
 
 
 
  Energy of occupied orbitals
  ---------------------------
 
  (1-5)          alpha:   -844.86994    -122.50123    -109.85990    -109.85432    -109.85384
                 beta:    -844.86996    -122.49751    -109.85626    -109.85316    -109.85022
 
  (6-10)         alpha:   -100.93537     -76.50345     -76.50345     -21.87495     -17.71394
                 beta:    -100.93480     -76.50351     -76.50351     -21.87309     -17.71112
 
  (11-15)        alpha:    -17.70392     -17.70269     -14.02552     -11.02010     -11.01975
                 beta:     -17.70308     -17.69995     -14.02354     -11.01827     -11.01287
 
  (16-20)        alpha:    -11.01504     -11.00930     -11.00915      -9.93128      -9.93128
                 beta:     -11.01095     -11.00738     -11.00699      -9.93168      -9.93168
 
  (21-25)        alpha:     -9.91476      -9.91475      -9.91458      -9.91458      -9.88666
                 beta:      -9.91464      -9.91463      -9.91449      -9.91448      -9.88522
 
  (26-30)        alpha:     -9.88666      -9.88308      -9.88308      -9.87999      -9.87998
                 beta:      -9.88522      -9.88309      -9.88309      -9.87998      -9.87998
 
  (31-35)        alpha:     -9.87487      -9.87487      -9.87457      -9.87457      -9.87283
                 beta:      -9.87487      -9.87486      -9.87456      -9.87456      -9.87283
 
  (36-40)        alpha:     -9.87283      -9.86895      -9.86894      -9.16542      -6.92197
                 beta:      -9.87283      -9.86894      -9.86893      -9.16489      -6.92174
 
  (41-45)        alpha:     -6.91991      -6.91656      -6.34275      -6.34273      -4.52355
                 beta:      -6.91824      -6.91622      -6.34280      -6.34278      -4.52361
 
  (46-50)        alpha:     -4.52355      -4.52290      -4.52290      -4.51985      -4.51983
                 beta:      -4.52361      -4.52295      -4.52294      -4.51996      -4.51993
 
  (51-55)        alpha:     -3.00642      -1.85243      -1.82533      -1.81665      -0.86711
                 beta:      -2.98992      -1.82981      -1.81858      -1.79439      -0.86373
 
  (56-60)        alpha:     -0.76046      -0.75783      -0.73861      -0.73855      -0.72320
                 beta:      -0.76006      -0.75757      -0.73849      -0.73843      -0.72208
 
  (61-65)        alpha:     -0.67470      -0.66802      -0.62804      -0.62801      -0.62315
                 beta:      -0.67161      -0.66538      -0.62801      -0.62797      -0.62311
 
  (66-70)        alpha:     -0.62227      -0.61881      -0.61862      -0.61448      -0.61415
                 beta:      -0.62220      -0.61879      -0.61859      -0.61443      -0.61409
 
  (71-75)        alpha:     -0.59068      -0.58073      -0.52644      -0.51461      -0.49619
                 beta:      -0.59030      -0.58040      -0.52458      -0.51402      -0.49599
 
  (76-80)        alpha:     -0.49595      -0.47742      -0.46008      -0.44070      -0.43149
                 beta:      -0.49575      -0.47711      -0.45979      -0.44053      -0.43036
 
  (81-85)        alpha:     -0.41955      -0.41806      -0.40815      -0.40107      -0.39811
                 beta:      -0.41915      -0.41777      -0.40771      -0.40103      -0.39796
 
  (86-90)        alpha:     -0.39680      -0.39200      -0.39073      -0.38515      -0.38386
                 beta:      -0.39656      -0.39180      -0.39059      -0.38484      -0.38372
 
  (91-95)        alpha:     -0.38218      -0.37820      -0.36686      -0.36367      -0.35575
                 beta:      -0.38201      -0.37763      -0.36655      -0.35845      -0.35560
 
  (96-100)       alpha:     -0.35285      -0.34483      -0.34266      -0.34266      -0.33940
                 beta:      -0.35262      -0.34475      -0.34244      -0.34209      -0.33785
 
  (101-105)      alpha:     -0.33846      -0.33357      -0.33323      -0.32219      -0.32182
                 beta:      -0.33778      -0.33340      -0.33309      -0.32215      -0.32173
 
  (106-110)      alpha:     -0.31627      -0.31584      -0.30704      -0.30544      -0.30515
                 beta:      -0.31621      -0.31580      -0.30601      -0.30527      -0.30468
 
  (111-115)      alpha:     -0.29922      -0.29424      -0.29168      -0.28983      -0.28904
                 beta:      -0.29914      -0.29393      -0.29155      -0.28972      -0.28838
 
  (116-120)      alpha:     -0.28803      -0.28323      -0.27943      -0.27453      -0.26047
                 beta:      -0.28710      -0.28243      -0.27806      -0.27247      -0.25933
 
  (121-125)      alpha:     -0.25993      -0.24933      -0.24746      -0.24375      -0.21946
                 beta:      -0.25841      -0.24510      -0.24217      -0.23692      -0.21696
 
  (126-130)      alpha:     -0.19735      -0.19010      -0.16871      -0.16357      -0.16281
                 beta:      -0.18305      -0.18140      -0.16409      -0.15554
 
 
 
 
  Energy of virtual orbitals
  --------------------------
 
  (130-130)      beta:      -0.13887
 
  (131-135)      alpha:     -0.04860      -0.04248      -0.02642       0.01389       0.01609
                 beta:      -0.04526      -0.03677      -0.02327       0.01411       0.01677
 
  (136-140)      alpha:      0.02013       0.02140       0.02671       0.02842       0.03988
                 beta:       0.02066       0.02439       0.02695       0.02894       0.04031
 
  (141-145)      alpha:      0.04040       0.04244       0.04497       0.04894       0.05843
                 beta:       0.04071       0.04299       0.04507       0.04922       0.05858
 
  (146-150)      alpha:      0.05873       0.06484       0.06616       0.06843       0.07263
                 beta:       0.05887       0.06531       0.06632       0.06868       0.07325
 
  (151-155)      alpha:      0.07494       0.08071       0.08323       0.08468       0.09031
                 beta:       0.07573       0.08099       0.08410       0.08501       0.09110
 
  (156-160)      alpha:      0.09074       0.09266       0.09420       0.09848       0.10151
                 beta:       0.09120       0.09293       0.09469       0.09892       0.10176
 
  (161-165)      alpha:      0.10324       0.10551       0.10970       0.11167       0.11734
                 beta:       0.10337       0.10591       0.11054       0.11197       0.11753
 
  (166-170)      alpha:      0.11846       0.12138       0.12375       0.12600       0.12603
                 beta:       0.11895       0.12161       0.12400       0.12624       0.12647
 
  (171-175)      alpha:      0.13520       0.13594       0.13842       0.14090       0.14401
                 beta:       0.13541       0.13641       0.13865       0.14117       0.14428
 
  (176-180)      alpha:      0.14486       0.14820       0.15097       0.15317       0.15345
                 beta:       0.14501       0.14851       0.15144       0.15373       0.15375
 
  (181-185)      alpha:      0.16193       0.16263       0.16361       0.16660       0.16882
                 beta:       0.16226       0.16295       0.16424       0.16679       0.16913
 
  (186-190)      alpha:      0.17014       0.17693       0.17745       0.18106       0.18557
                 beta:       0.17059       0.17724       0.17772       0.18137       0.18586
 
  (191-195)      alpha:      0.18874       0.19241       0.19300       0.20955       0.21415
                 beta:       0.19000       0.19306       0.19317       0.20982       0.21489
 
  (196-200)      alpha:      0.21593       0.21767       0.23168       0.23443       0.24063
                 beta:       0.21611       0.21838       0.23232       0.23506       0.24107
 
  (201-205)      alpha:      0.24176       0.24786       0.25698       0.25731       0.26151
                 beta:       0.24229       0.24825       0.25756       0.25774       0.26181
 
  (206-210)      alpha:      0.26306       0.26960       0.26974       0.27365       0.27802
                 beta:       0.26334       0.27020       0.27024       0.27377       0.27866
 
  (211-215)      alpha:      0.28538       0.29097       0.29155       0.29327       0.30295
                 beta:       0.28576       0.29123       0.29265       0.29377       0.30352
 
  (216-220)      alpha:      0.30485       0.30758       0.31502       0.31616       0.32038
                 beta:       0.30522       0.30854       0.31582       0.31665       0.32124
 
  (221-225)      alpha:      0.32370       0.32514       0.33707       0.34017       0.34505
                 beta:       0.32448       0.32556       0.33758       0.34050       0.34570
 
  (226-230)      alpha:      0.34555       0.35495       0.35562       0.36015       0.36283
                 beta:       0.34616       0.35611       0.35729       0.36086       0.36326
 
  (231-235)      alpha:      0.37296       0.37882       0.37890       0.38080       0.39326
                 beta:       0.37397       0.37905       0.37927       0.38105       0.39362
 
  (236-240)      alpha:      0.39363       0.39664       0.40030       0.40258       0.40516
                 beta:       0.39451       0.39761       0.40062       0.40432       0.40545
 
  (241-245)      alpha:      0.40536       0.40768       0.41365       0.41879       0.41943
                 beta:       0.40605       0.40841       0.41414       0.41920       0.41984
 
  (246-250)      alpha:      0.42214       0.42673       0.42842       0.43150       0.43728
                 beta:       0.42324       0.42743       0.42946       0.43222       0.43748
 
  (251-255)      alpha:      0.43814       0.44284       0.44385       0.44842       0.45268
                 beta:       0.43856       0.44371       0.44466       0.44891       0.45329
 
  (256-260)      alpha:      0.45390       0.45810       0.46001       0.46259       0.46602
                 beta:       0.45446       0.45855       0.46065       0.46298       0.46631
 
  (261-265)      alpha:      0.46666       0.46779       0.47502       0.47554       0.47790
                 beta:       0.46742       0.46832       0.47564       0.47589       0.47884
 
  (266-270)      alpha:      0.48192       0.48245       0.48355       0.48886       0.49097
                 beta:       0.48227       0.48290       0.48420       0.48931       0.49135
 
  (271-275)      alpha:      0.49245       0.49656       0.49723       0.50437       0.50629
                 beta:       0.49271       0.49770       0.49790       0.50469       0.50711
 
  (276-280)      alpha:      0.51106       0.51146       0.51227       0.51596       0.51836
                 beta:       0.51171       0.51182       0.51266       0.51677       0.51872
 
  (281-285)      alpha:      0.52214       0.52428       0.53119       0.53352       0.53633
                 beta:       0.52259       0.52529       0.53208       0.53442       0.53664
 
  (286-290)      alpha:      0.54036       0.54149       0.54914       0.54964       0.55451
                 beta:       0.54067       0.54170       0.54946       0.55022       0.55482
 
  (291-295)      alpha:      0.55458       0.55799       0.56014       0.56113       0.56372
                 beta:       0.55506       0.55834       0.56071       0.56178       0.56449
 
  (296-300)      alpha:      0.56578       0.57348       0.57491       0.58696       0.58885
                 beta:       0.56654       0.57434       0.57621       0.58755       0.58922
 
  (301-305)      alpha:      0.59175       0.60818       0.61172       0.61659       0.62629
                 beta:       0.59375       0.60887       0.61334       0.61691       0.62752
 
  (306-310)      alpha:      0.63074       0.63105       0.63771       0.65767       0.65936
                 beta:       0.63146       0.63160       0.63854       0.65888       0.66033
 
  (311-315)      alpha:      0.66040       0.66369       0.67159       0.67787       0.68308
                 beta:       0.66136       0.66505       0.67250       0.67842       0.68387
 
  (316-320)      alpha:      0.68399       0.70287       0.70685       0.70904       0.71792
                 beta:       0.68472       0.70403       0.70808       0.71018       0.72000
 
  (321-325)      alpha:      0.72908       0.72910       0.73923       0.75210       0.76409
                 beta:       0.73033       0.73045       0.74059       0.75300       0.76535
 
  (326-330)      alpha:      0.76876       0.78876       0.79705       0.80120       0.81153
                 beta:       0.77140       0.78933       0.79834       0.80221       0.81232
 
  (331-335)      alpha:      0.83215       0.83505       0.85673       0.86606       0.87736
                 beta:       0.83445       0.83934       0.85770       0.86665       0.87916
 
  (336-340)      alpha:      0.88883       0.88893       0.89370       0.90145       0.91181
                 beta:       0.88996       0.89072       0.89514       0.90274       0.91259
 
  (341-345)      alpha:      0.91337       0.92199       0.93511       0.94092       0.94778
                 beta:       0.91429       0.92299       0.93629       0.94109       0.94874
 
  (346-350)      alpha:      0.95737       0.96342       0.97909       0.98036       0.99603
                 beta:       0.95909       0.96420       0.98020       0.98116       0.99641
 
  (351-355)      alpha:      0.99965       1.01067       1.01261       1.01620       1.01747
                 beta:       1.00100       1.01138       1.01308       1.01657       1.01893
 
  (356-360)      alpha:      1.03107       1.03582       1.04002       1.04859       1.05528
                 beta:       1.03148       1.03639       1.04071       1.04911       1.05575
 
  (361-365)      alpha:      1.06603       1.06926       1.08312       1.08626       1.09553
                 beta:       1.06712       1.06990       1.08429       1.08674       1.09593
 
  (366-370)      alpha:      1.10065       1.10162       1.10970       1.11935       1.12543
                 beta:       1.10103       1.10189       1.11068       1.11964       1.12582
 
  (371-375)      alpha:      1.12987       1.14647       1.14883       1.16393       1.17428
                 beta:       1.13075       1.14749       1.14995       1.16462       1.17491
 
  (376-380)      alpha:      1.19116       1.19907       1.21817       1.22201       1.22363
                 beta:       1.19331       1.19959       1.21859       1.22222       1.22418
 
  (381-385)      alpha:      1.22618       1.22774       1.23516       1.23647       1.23777
                 beta:       1.22639       1.22802       1.23595       1.23665       1.23795
 
  (386-390)      alpha:      1.23786       1.25034       1.25610       1.25627       1.26400
                 beta:       1.23801       1.25113       1.25623       1.25645       1.26416
 
  (391-395)      alpha:      1.26722       1.26991       1.27540       1.27819       1.28691
                 beta:       1.26836       1.27121       1.27577       1.27839       1.28731
 
  (396-400)      alpha:      1.29151       1.29894       1.30131       1.31289       1.31782
                 beta:       1.29178       1.30010       1.30230       1.31351       1.31832
 
  (401-405)      alpha:      1.32097       1.32437       1.32596       1.33550       1.33741
                 beta:       1.32124       1.32459       1.32669       1.33591       1.33766
 
  (406-410)      alpha:      1.33765       1.33957       1.34125       1.34267       1.34689
                 beta:       1.33800       1.33970       1.34142       1.34313       1.34733
 
  (411-415)      alpha:      1.35377       1.35557       1.36073       1.36650       1.37202
                 beta:       1.35408       1.35580       1.36140       1.36689       1.37252
 
  (416-420)      alpha:      1.37808       1.38420       1.39201       1.39323       1.40069
                 beta:       1.37849       1.38479       1.39229       1.39350       1.40120
 
  (421-425)      alpha:      1.40413       1.41163       1.41178       1.42297       1.42551
                 beta:       1.40426       1.41190       1.41193       1.42321       1.42595
 
  (426-430)      alpha:      1.43371       1.43473       1.43858       1.45564       1.45702
                 beta:       1.43408       1.43506       1.43884       1.45584       1.45732
 
  (431-435)      alpha:      1.46358       1.46459       1.46764       1.47172       1.47234
                 beta:       1.46434       1.46471       1.46807       1.47185       1.47265
 
  (436-440)      alpha:      1.48484       1.50103       1.50308       1.50406       1.51662
                 beta:       1.48501       1.50132       1.50330       1.50419       1.51725
 
  (441-445)      alpha:      1.52740       1.52957       1.53195       1.54230       1.54248
                 beta:       1.52783       1.53007       1.53282       1.54273       1.54277
 
  (446-450)      alpha:      1.54915       1.54943       1.55766       1.56178       1.56417
                 beta:       1.54963       1.54972       1.55787       1.56197       1.56462
 
  (451-455)      alpha:      1.56463       1.57099       1.57408       1.58327       1.59115
                 beta:       1.56510       1.57194       1.57456       1.58378       1.59151
 
  (456-460)      alpha:      1.59851       1.60519       1.60856       1.62041       1.63020
                 beta:       1.59883       1.60552       1.60893       1.62221       1.63074
 
  (461-465)      alpha:      1.63108       1.63595       1.63711       1.64304       1.64438
                 beta:       1.63168       1.63619       1.63733       1.64327       1.64473
 
  (466-470)      alpha:      1.65035       1.65234       1.66465       1.66527       1.67418
                 beta:       1.65081       1.65273       1.66505       1.66557       1.67425
 
  (471-475)      alpha:      1.67537       1.68389       1.68739       1.70841       1.71399
                 beta:       1.67543       1.68401       1.68752       1.70882       1.71455
 
  (476-480)      alpha:      1.72063       1.72200       1.72488       1.73069       1.73570
                 beta:       1.72095       1.72259       1.72527       1.73099       1.73617
 
  (481-485)      alpha:      1.73680       1.73690       1.73944       1.74257       1.74536
                 beta:       1.73722       1.73749       1.73968       1.74305       1.74579
 
  (486-490)      alpha:      1.75987       1.76754       1.77107       1.77688       1.77737
                 beta:       1.76024       1.76823       1.77147       1.77720       1.77768
 
  (491-495)      alpha:      1.77960       1.79303       1.79834       1.81454       1.81583
                 beta:       1.77993       1.79348       1.79941       1.81493       1.81669
 
  (496-500)      alpha:      1.81859       1.82616       1.83161       1.84072       1.84816
                 beta:       1.81932       1.82680       1.83214       1.84159       1.84923
 
  (501-505)      alpha:      1.86279       1.86839       1.87181       1.87705       1.87907
                 beta:       1.86409       1.86877       1.87262       1.87771       1.88096
 
  (506-510)      alpha:      1.88708       1.88826       1.92564       1.92564       1.93609
                 beta:       1.88861       1.88863       1.92631       1.92649       1.93785
 
  (511-515)      alpha:      1.93689       1.95089       1.95241       1.95820       1.96761
                 beta:       1.93786       1.95204       1.95298       1.95880       1.96934
 
  (516-520)      alpha:      1.97221       1.97417       1.99204       1.99238       1.99905
                 beta:       1.97346       1.97611       1.99323       1.99529       1.99948
 
  (521-525)      alpha:      2.00385       2.00392       2.01242       2.02851       2.03000
                 beta:       2.00462       2.00499       2.01296       2.03011       2.03096
 
  (526-530)      alpha:      2.03338       2.03560       2.03765       2.03871       2.04310
                 beta:       2.03437       2.03643       2.03792       2.03918       2.04387
 
  (531-535)      alpha:      2.04622       2.05366       2.06891       2.07072       2.08451
                 beta:       2.04648       2.05537       2.07069       2.07240       2.08597
 
  (536-540)      alpha:      2.09675       2.09753       2.10359       2.11013       2.11128
                 beta:       2.09861       2.10382       2.10512       2.11221       2.11360
 
  (541-545)      alpha:      2.11728       2.12227       2.12510       2.12957       2.13088
                 beta:       2.11787       2.12277       2.12690       2.13031       2.13142
 
  (546-550)      alpha:      2.13286       2.13660       2.14189       2.14233       2.15139
                 beta:       2.13325       2.13814       2.14389       2.14393       2.15292
 
  (551-555)      alpha:      2.15402       2.15690       2.16361       2.16572       2.16803
                 beta:       2.15606       2.15855       2.16469       2.16710       2.16851
 
  (556-560)      alpha:      2.17263       2.17474       2.18483       2.18670       2.19633
                 beta:       2.17355       2.17593       2.18865       2.19378       2.19884
 
  (561-565)      alpha:      2.19648       2.20290       2.20689       2.21177       2.21293
                 beta:       2.19928       2.20370       2.20826       2.21271       2.21433
 
  (566-570)      alpha:      2.21475       2.21514       2.22393       2.23066       2.23365
                 beta:       2.21580       2.21774       2.22581       2.23195       2.23474
 
  (571-575)      alpha:      2.23733       2.23874       2.24472       2.24762       2.24902
                 beta:       2.23952       2.24105       2.24749       2.24966       2.25062
 
  (576-580)      alpha:      2.25426       2.25846       2.26693       2.27522       2.27641
                 beta:       2.25711       2.26150       2.26857       2.27686       2.27852
 
  (581-585)      alpha:      2.28206       2.28732       2.29104       2.29893       2.30818
                 beta:       2.29395       2.29405       2.29543       2.30555       2.31150
 
  (586-590)      alpha:      2.31698       2.32862       2.34222       2.34334       2.34970
                 beta:       2.31818       2.33047       2.34470       2.34721       2.35238
 
  (591-595)      alpha:      2.35112       2.35352       2.36829       2.37242       2.37512
                 beta:       2.35711       2.36119       2.36995       2.37591       2.37698
 
  (596-600)      alpha:      2.37937       2.38205       2.38820       2.38979       2.40054
                 beta:       2.38161       2.38305       2.38994       2.39198       2.40236
 
  (601-605)      alpha:      2.40557       2.41201       2.41418       2.41978       2.42138
                 beta:       2.40826       2.41432       2.41511       2.42171       2.42403
 
  (606-610)      alpha:      2.42241       2.42689       2.44239       2.45127       2.46403
                 beta:       2.42464       2.42798       2.44350       2.45729       2.46650
 
  (611-615)      alpha:      2.46439       2.47007       2.49766       2.50567       2.50847
                 beta:       2.46695       2.47110       2.49923       2.50708       2.50982
 
  (616-620)      alpha:      2.51836       2.53884       2.55169       2.55308       2.57197
                 beta:       2.52055       2.54246       2.55422       2.55426       2.57346
 
  (621-625)      alpha:      2.57472       2.58390       2.58743       2.59661       2.60907
                 beta:       2.57643       2.58474       2.58800       2.59776       2.60940
 
  (626-630)      alpha:      2.60949       2.61713       2.62085       2.62280       2.63595
                 beta:       2.60985       2.61780       2.62213       2.62328       2.63681
 
  (631-635)      alpha:      2.64221       2.64681       2.64796       2.66569       2.66991
                 beta:       2.64284       2.64748       2.64985       2.66677       2.67067
 
  (636-640)      alpha:      2.67217       2.68483       2.68710       2.70114       2.70479
                 beta:       2.67309       2.68533       2.68771       2.70378       2.70560
 
  (641-645)      alpha:      2.71480       2.71796       2.72935       2.74070       2.74904
                 beta:       2.71952       2.71953       2.73064       2.74281       2.75008
 
  (646-650)      alpha:      2.74963       2.75358       2.77017       2.78001       2.79962
                 beta:       2.75105       2.75596       2.77219       2.78192       2.80238
 
  (651-655)      alpha:      2.80651       2.81792       2.82327       2.82382       2.83060
                 beta:       2.80967       2.81906       2.82425       2.82513       2.83149
 
  (656-660)      alpha:      2.83128       2.83643       2.84005       2.84652       2.85036
                 beta:       2.83169       2.83705       2.84065       2.84728       2.85090
 
  (661-665)      alpha:      2.85316       2.85545       2.85692       2.85959       2.87460
                 beta:       2.85386       2.85616       2.85735       2.86010       2.87636
 
  (666-670)      alpha:      2.87635       2.88439       2.88963       2.93672       2.94698
                 beta:       2.87823       2.88541       2.89220       2.93800       2.94843
 
  (671-675)      alpha:      2.94752       2.96478       3.02228       3.03661       3.03782
                 beta:       2.94995       2.96638       3.02295       3.03840       3.03866
 
  (676-680)      alpha:      3.06783       3.07379       3.09596       3.11195       3.15677
                 beta:       3.06838       3.07554       3.09702       3.11451       3.15752
 
  (681-685)      alpha:      3.20858       3.21345       3.21844       3.26377       3.27107
                 beta:       3.21248       3.21456       3.22017       3.26439       3.27269
 
  (686-690)      alpha:      3.28285       3.28360       3.33156       3.36123       3.41541
                 beta:       3.28310       3.28396       3.33309       3.36501       3.41545
 
  (691-695)      alpha:      3.41659       3.42845       3.42857       3.44880       3.45210
                 beta:       3.41668       3.42852       3.42866       3.44887       3.45216
 
  (696-700)      alpha:      3.45754       3.45907       3.47515       3.47750       3.51141
                 beta:       3.45763       3.45961       3.47525       3.47760       3.51158
 
  (701-705)      alpha:      3.51499       3.53090       3.53436       3.54605       3.54751
                 beta:       3.51509       3.53095       3.53443       3.54609       3.54756
 
  (706-710)      alpha:      3.55306       3.55560       3.57287       3.57902       3.59952
                 beta:       3.55315       3.55566       3.57294       3.57941       3.59955
 
  (711-715)      alpha:      3.60161       3.62330       3.62548       3.63693       3.69792
                 beta:       3.60167       3.62335       3.62551       3.63837       3.69809
 
  (716-720)      alpha:      3.70177       3.70800       3.70846       3.71108       3.72338
                 beta:       3.70195       3.70830       3.70866       3.71154       3.72356
 
  (721-725)      alpha:      3.72395       3.73169       3.74403       3.74483       4.04886
                 beta:       3.72459       3.73186       3.74453       3.74561       4.05010
 
  (726-730)      alpha:      4.66656       4.77044       4.78255       4.78726       4.80550
                 beta:       4.66678       4.77055       4.78266       4.78766       4.80588
 
  (731-735)      alpha:      4.96054       5.16664       5.20784       5.25794       5.26262
                 beta:       4.96062       5.16721       5.20821       5.25812       5.26281
 
  (736-740)      alpha:      5.28924       5.33750       5.52742       5.52905       5.53253
                 beta:       5.29056       5.33892       5.52751       5.52910       5.53258
 
  (741-745)      alpha:      5.53526       5.54675       5.55034       5.55308       5.55529
                 beta:       5.53531       5.54680       5.55038       5.55313       5.55533
 
  (746-750)      alpha:      5.63612       5.64811       5.67274       5.67554       5.71531
                 beta:       5.63639       5.64838       5.67291       5.67571       5.71761
 
  (751-755)      alpha:      5.73871       5.84750       5.94969       6.01886       6.46065
                 beta:       5.74098       5.85097       5.95028       6.01950       6.46078
 
  (756-760)      alpha:      6.54967       7.21460       7.29369       7.39824       7.41812
                 beta:       6.54973       7.21822       7.32539       7.40484       7.42399
 
  (761-765)      alpha:      7.44017       7.44856       7.45643       7.47707       7.48425
                 beta:       7.44568       7.44816       7.45748       7.47839       7.48567
 
  (766-770)      alpha:      7.55415       7.55536       7.55830       7.56994       7.57210
                 beta:       7.55580       7.55674       7.55915       7.57093       7.57223
 
  (771-775)      alpha:      7.57340       7.57425       7.57806       7.58775       7.59379
                 beta:       7.57366       7.57446       7.57897       7.59089       7.59528
 
  (776-780)      alpha:      7.61908       7.62396       7.62937       7.63371       7.64067
                 beta:       7.62036       7.62402       7.63174       7.63389       7.64082
 
  (781-785)      alpha:      7.64990       7.65296       7.65465       7.65625       7.65716
                 beta:       7.65012       7.65326       7.65569       7.65629       7.65789
 
  (786-790)      alpha:      7.66366       7.66507       7.66851       7.67592       7.67659
                 beta:       7.66376       7.66594       7.66910       7.67622       7.67729
 
  (791-795)      alpha:      7.68709       7.69240       7.70547       7.70799       7.72359
                 beta:       7.68725       7.69289       7.70592       7.70842       7.72387
 
  (796-800)      alpha:      7.72619       7.73204       7.73944       7.74102       7.74326
                 beta:       7.72657       7.73227       7.73998       7.74114       7.74396
 
  (801-805)      alpha:      7.75361       7.75375       7.75649       7.77025       7.77028
                 beta:       7.75380       7.75500       7.75661       7.77040       7.77078
 
  (806-810)      alpha:      7.78913       7.82984       7.83294       7.83348       7.83904
                 beta:       7.79014       7.83019       7.83327       7.83420       7.83969
 
  (811-815)      alpha:      7.84703       7.85196       7.86070       7.86712       7.87081
                 beta:       7.84754       7.85228       7.86137       7.86756       7.87138
 
  (816-820)      alpha:      7.88433       7.88835       7.90708       7.92185       7.92425
                 beta:       7.88463       7.88861       7.90780       7.92280       7.92448
 
  (821-825)      alpha:      8.18239       8.22151       8.43608       9.42290       9.42392
                 beta:       8.18318       8.22210       8.43738       9.42291       9.42394
 
  (826-830)      alpha:      9.43916       9.43965       9.44267       9.44935       9.45451
                 beta:       9.43922       9.43972       9.44266       9.44938       9.45454
 
  (831-835)      alpha:      9.45965       9.46072       9.46328       9.46547       9.46882
                 beta:       9.45965       9.46075       9.46329       9.46546       9.46887
 
  (836-840)      alpha:      9.47114       9.51055       9.51213       9.52906       9.54703
                 beta:       9.47117       9.51056       9.51215       9.52895       9.54704
 
  (841-845)      alpha:      9.54722       9.55919       9.56341       9.56695       9.57432
                 beta:       9.54720       9.55922       9.56347       9.56695       9.57429
 
  (846-850)      alpha:      9.57997       9.58376       9.60157       9.60191       9.60840
                 beta:       9.57995       9.58377       9.60159       9.60192       9.60841
 
  (851-855)      alpha:      9.60863       9.61326       9.61704       9.62025       9.62420
                 beta:       9.60865       9.61319       9.61706       9.62026       9.62420
 
  (856-860)      alpha:      9.63700       9.64064       9.64599       9.64993       9.67788
                 beta:       9.63683       9.64026       9.64591       9.64981       9.67787
 
  (861-865)      alpha:      9.70187       9.71378       9.71906      11.03317      11.17653
                 beta:       9.70189       9.71381       9.71908      11.04668      11.18669
 
  (866-870)      alpha:     11.30509      11.54091      11.61892      11.68005      15.87779
                 beta:      11.31832      11.54503      11.62137      11.68199      15.88581
 
  (871-875)      alpha:     21.52590      21.58762      21.59175      21.60203      21.61155
                 beta:      21.52583      21.58761      21.59174      21.60201      21.61155
 
  (876-880)      alpha:     21.71948      22.26823      22.27820      22.31656      22.31921
                 beta:      21.71940      22.26857      22.27849      22.31668      22.31932
 
  (881-885)      alpha:     22.34290      22.35933      22.47938      22.49011      22.51325
                 beta:      22.34319      22.35929      22.47994      22.49040      22.51328
 
  (886-890)      alpha:     22.51625      22.52403      22.52451      22.52954      22.53007
                 beta:      22.51625      22.52405      22.52454      22.52955      22.53009
 
  (891-895)      alpha:     22.56053      22.56694      22.57207      22.60385      22.60605
                 beta:      22.56165      22.56788      22.57282      22.60409      22.60619
 
  (896-900)      alpha:     22.60689      23.49734      23.57800      23.61243      23.62559
                 beta:      22.60829      23.51710      23.58211      23.61729      23.63046
 
  (901-905)      alpha:     23.74410      27.96681      28.03354      28.05931      31.70331
                 beta:      23.74920      27.96927      28.03399      28.05961      31.70740
 
  (906-910)      alpha:     38.08785      38.09189      38.11775      38.12427      38.18643
                 beta:      38.08736      38.09157      38.11789      38.12446      38.18923
 
  (911-915)      alpha:     38.19888      38.22953      38.23063      38.23248      38.23437
                 beta:      38.20139      38.22953      38.23063      38.23248      38.23438
 
  (916-920)      alpha:     38.23699      38.23788      38.23802      38.24230      38.24506
                 beta:      38.23701      38.23790      38.23804      38.24232      38.24513
 
  (921-925)      alpha:     38.26063      38.26199      38.26645      38.26865      38.27534
                 beta:      38.26064      38.26201      38.26652      38.26865      38.27549
 
  (926-930)      alpha:     38.27689      38.28037      38.28096      38.28351      38.28493
                 beta:      38.27700      38.28047      38.28099      38.28357      38.28498
 
  (931-935)      alpha:     38.28591      38.28787      38.28872      38.29146      38.29762
                 beta:      38.28593      38.28795      38.28874      38.29147      38.29765
 
  (936-940)      alpha:     38.29975      38.29988      38.30406      38.30513      38.30792
                 beta:      38.29982      38.29996      38.30412      38.30523      38.30798
 
  (941-945)      alpha:     38.31591      38.31836      38.32332      38.32358      38.32924
                 beta:      38.31594      38.31837      38.32338      38.32361      38.32929
 
  (946-950)      alpha:     38.32985      38.33300      38.33584      38.34052      38.34150
                 beta:      38.32988      38.33308      38.33587      38.34055      38.34158
 
  (951-955)      alpha:     38.34308      38.34407      38.35066      38.35896      38.35913
                 beta:      38.34318      38.34411      38.35082      38.35913      38.35928
 
  (956-960)      alpha:     38.36472      38.37074      38.37135      38.37318      38.38529
                 beta:      38.36482      38.37092      38.37146      38.37327      38.38534
 
  (961-965)      alpha:     38.38692      38.40478      38.43890      38.59848      38.62010
                 beta:      38.38705      38.40507      38.43895      38.59864      38.62025
 
  (966-970)      alpha:     38.94118      38.99920      42.89243      43.13367      43.30609
                 beta:      38.94112      38.99914      42.89996      43.14138      43.30842
 
  (971-975)      alpha:     51.13966      56.05351      56.33702      56.39590      60.43855
                 beta:      51.14065      56.05864      56.33762      56.39673      60.43855
 
  (976-980)      alpha:     60.43959      60.44868      60.45282      60.45334      60.46063
                 beta:      60.43959      60.44865      60.45288      60.45339      60.46065
 
  (981-985)      alpha:     60.46265      60.46749      60.47008      60.47155      60.47511
                 beta:      60.46269      60.46750      60.47008      60.47156      60.47511
 
  (986-990)      alpha:     60.47752      60.47935      60.48884      60.48929      60.50405
                 beta:      60.47755      60.47937      60.48886      60.48933      60.50394
 
  (991-995)      alpha:     60.51865      60.52138      60.53701      60.53709      60.54032
                 beta:      60.51860      60.52139      60.53704      60.53709      60.54035
 
  (996-1000)     alpha:     60.54167      60.54385      60.54771      60.56293      60.56856
                 beta:      60.54165      60.54382      60.54772      60.56294      60.56857
 
  (1001-1005)    alpha:     60.57247      60.57376      60.57734      60.57915      60.58962
                 beta:      60.57247      60.57369      60.57736      60.57915      60.58962
 
  (1006-1010)    alpha:     60.59272      60.60144      60.60196      60.61528      60.61667
                 beta:      60.59269      60.60077      60.60150      60.61527      60.61659
 
  (1011-1015)    alpha:     60.64392      60.66681      60.67745      60.68280      68.87966
                 beta:      60.64391      60.66682      60.67748      60.68281      68.88406
 
  (1016-1020)    alpha:     69.77968      69.83348      69.86266      69.86892      69.95754
                 beta:      69.79034      69.83537      69.86515      69.87142      69.95989
 
  (1021-1025)    alpha:     82.80266      82.80613      82.82961      82.83003      82.85898
                 beta:      82.80276      82.80622      82.82965      82.83008      82.85911
 
  (1026-1030)    alpha:     82.87639      82.99970      83.01050      83.03322      83.03492
                 beta:      82.87643      82.99989      83.01059      83.03323      83.03492
 
  (1031-1035)    alpha:     83.03959      83.04216      83.04485      83.04660      83.06935
                 beta:      83.03960      83.04217      83.04485      83.04660      83.06943
 
  (1036-1040)    alpha:     83.07481      83.07514      83.10012      83.10161      83.10307
                 beta:      83.07500      83.07562      83.10018      83.10166      83.10360
 
  (1041-1045)    alpha:     88.65227      88.69818      88.70272      88.71221      88.71446
                 beta:      88.65216      88.69810      88.70267      88.71216      88.71440
 
  (1046-1050)    alpha:     88.78627     114.77787     114.82456     114.84133     117.29917
                 beta:      88.78617     114.77987     114.82496     114.84160     117.30080
 
  (1051-1055)    alpha:    146.95816     147.15572     147.28499     166.14139     166.20193
                 beta:     146.96346     147.16108     147.28668     166.14132     166.20185
 
  (1056-1060)    alpha:    199.81616     199.85443     199.87686     199.88103     199.94670
                 beta:     199.82570     199.85629     199.87926     199.88343     199.94895
 
  (1061-1065)    alpha:    216.38462     234.40025     308.90603     308.90881     308.92906
                 beta:     216.38547     234.40422     308.90607     308.90886     308.92909
 
  (1066-1070)    alpha:    308.92935     308.95573     308.97259     309.08961     309.09888
                 beta:     308.92938     308.95574     308.97257     309.08967     309.09890
 
  (1071-1075)    alpha:    309.11906     309.11969     309.12405     309.12651     309.12773
                 beta:     309.11906     309.11969     309.12405     309.12651     309.12773
 
  (1076-1080)    alpha:    309.12973     309.14782     309.15392     309.15598     309.17407
                 beta:     309.12973     309.14785     309.15398     309.15615     309.17410
 
  (1081-1085)    alpha:    309.17521     309.17917     419.01764     419.04702     419.04990
                 beta:     309.17524     309.17937     419.01757     419.04696     419.04986
 
  (1086-1090)    alpha:    419.05585     419.05730     419.10351     436.82792     461.67090
                 beta:     419.05581     419.05725     419.10344     436.82843     461.67446
 
  (1091-1095)    alpha:    461.82603     461.92473     535.23520     535.26478     535.27595
                 beta:     461.82962     461.92585     535.23637     535.26499     535.27608
 
  (1096-1100)    alpha:    591.35669     591.38271     591.39767     591.40093     591.44700
                 beta:     591.36268     591.38348     591.39897     591.40224     591.44808
 
  (1101-1105)    alpha:    605.45950     605.51071     704.48299     781.74738    1291.75731
                 beta:     605.45944     605.51065     704.48539     781.74788    1291.75734
 
  (1106-1110)    alpha:   1291.75939    1291.77581    1291.77597    1291.79706    1291.81141
                 beta:    1291.75942    1291.77584    1291.77600    1291.79702    1291.81135
 
  (1111-1115)    alpha:   1291.91511    1291.92296    1291.94054    1291.94090    1291.94413
                 beta:    1291.91512    1291.92297    1291.94054    1291.94090    1291.94413
 
  (1116-1120)    alpha:   1291.94637    1291.94697    1291.94927    1291.96196    1291.96766
                 beta:    1291.94637    1291.94697    1291.94927    1291.96198    1291.96768
 
  (1121-1125)    alpha:   1291.96987    1291.98302    1291.98378    1291.98835    1377.60830
                 beta:    1291.96991    1291.98304    1291.98380    1291.98841    1377.60955
 
  (1126-1130)    alpha:   1377.72637    1377.79904    1808.44085    1913.36311    2014.52131
                 beta:    1377.72762    1377.79938    1808.44093    1913.36394    2014.52261
 
  (1131-1135)    alpha:   2014.53503    2014.54396    2014.54544    2014.57164    2162.46842
                 beta:    2014.53512    2014.54417    2014.54564    2014.57181    2162.46839
 
  (1136-1140)    alpha:   2162.50983    2754.45622    4072.33378    4072.41472    4072.46309
                 beta:    2162.50980    2754.45636    4072.33401    4072.41495    4072.46312
 
  (1141-1145)    alpha:   4685.51913    6743.20257    6743.20363    6743.21393    6743.21403
                 beta:    4685.51935    6743.20258    6743.20364    6743.21394    6743.21404
 
  (1146-1150)    alpha:   6743.22352    6743.23237    6743.30998    6743.31567    6743.32823
                 beta:    6743.22349    6743.23234    6743.30998    6743.31567    6743.32823
 
  (1151-1155)    alpha:   6743.32972    6743.33031    6743.33081    6743.33323    6743.33594
                 beta:    6743.32973    6743.33031    6743.33082    6743.33323    6743.33594
 
  (1156-1160)    alpha:   6743.34011    6743.34393    6743.34503    6743.35178    6743.35180
                 beta:    6743.34011    6743.34393    6743.34504    6743.35179    6743.35181
 
  (1161-1165)    alpha:   6743.35557    7874.46363    7874.49167    9052.05548    9788.04983
                 beta:    6743.35559    7874.46361    7874.49165    9052.05548    9788.04984
 
  (1166-1170)    alpha:  10485.40206   12276.89419   12276.93689   12276.96184   21748.10809
                 beta:   10485.40210   12276.89420   12276.93690   12276.96182   21748.10808
 
  (1171-1175)    alpha:  29949.50502   29949.51751   35873.76031   40418.31189   40418.32467
                 beta:   29949.50501   29949.51750   35873.76029   40418.31186   40418.32464
 
  (1176-1180)    alpha:  40418.33204   42652.15657   81210.42779  154282.46508  300790.79324
                 beta:   40418.33200   42652.15654   81210.42774  154282.46507  300790.79306
 
  (1181-1182)    alpha: 622645.48733  ************
                 beta:  622645.48698  ************
 
 
 
 

  Checkpointing ...


Mulliken Population Analysis
============================


  Atomic charge population
  ------------------------

  --------------------------------
  atom   label     atomic charge  
                  --------------- 
                   gross     net  
  --------------------------------
   Rh      1       45.42   -0.42
   Cl      2       17.20   -0.20
   P       3       14.67    0.33
   N       4        7.31   -0.31
   C       5        6.22   -0.22
   C       6        6.17   -0.17
   H       7        0.89    0.11
   H       8        0.93    0.07
   H       9        0.91    0.09
   C      10        6.18   -0.18
   H      11        0.90    0.10
   H      12        0.93    0.07
   H      13        0.93    0.07
   C      14        6.16   -0.16
   H      15        0.92    0.08
   H      16        0.92    0.08
   H      17        0.92    0.08
   C      18        6.23   -0.23
   C      19        6.16   -0.16
   H      20        0.90    0.10
   H      21        0.93    0.07
   H      22        0.92    0.08
   C      23        6.18   -0.18
   H      24        0.92    0.08
   H      25        0.93    0.07
   H      26        0.88    0.12
   C      27        6.22   -0.22
   H      28        0.92    0.08
   C      29        5.85    0.15
   H      30        0.93    0.07
   C      31        6.17   -0.17
   H      32        0.92    0.08
   H      33        0.92    0.08
   H      34        0.92    0.08
   P      35       14.67    0.33
   C      36        6.22   -0.22
   C      37        6.17   -0.17
   H      38        0.89    0.11
   H      39        0.93    0.07
   H      40        0.91    0.09
   C      41        6.18   -0.18
   H      42        0.90    0.10
   H      43        0.93    0.07
   H      44        0.93    0.07
   C      45        6.16   -0.16
   H      46        0.92    0.08
   H      47        0.92    0.08
   H      48        0.92    0.08
   C      49        6.23   -0.23
   C      50        6.16   -0.16
   H      51        0.90    0.10
   H      52        0.93    0.07
   H      53        0.92    0.08
   C      54        6.18   -0.18
   H      55        0.92    0.08
   H      56        0.93    0.07
   H      57        0.88    0.12
   C      58        6.22   -0.22
   H      59        0.92    0.08
   C      60        5.85    0.15
   H      61        0.93    0.07
   C      62        6.17   -0.17
   H      63        0.92    0.08
   H      64        0.92    0.08
   H      65        0.92    0.08
  --------------------------------
  sum             259.00   -0.00


  Electron spin population
  ------------------------

  --------------------------------
  atom   label     electron spin  
  --------------------------------
   Rh      1           0.642
   Cl      2           0.088
   P       3          -0.009
   N       4           0.092
   C       5           0.005
   C       6          -0.000
   H       7          -0.000
   H       8          -0.000
   H       9          -0.000
   C      10           0.000
   H      11           0.000
   H      12           0.000
   H      13           0.001
   C      14          -0.000
   H      15          -0.000
   H      16           0.000
   H      17          -0.000
   C      18           0.006
   C      19           0.000
   H      20           0.001
   H      21           0.001
   H      22          -0.000
   C      23           0.000
   H      24          -0.000
   H      25          -0.000
   H      26          -0.001
   C      27           0.133
   H      28          -0.006
   C      29          -0.040
   H      30           0.000
   C      31          -0.001
   H      32           0.000
   H      33           0.000
   H      34           0.000
   P      35          -0.009
   C      36           0.005
   C      37          -0.000
   H      38          -0.000
   H      39          -0.000
   H      40          -0.000
   C      41           0.000
   H      42           0.000
   H      43           0.000
   H      44           0.001
   C      45          -0.000
   H      46          -0.000
   H      47           0.000
   H      48          -0.000
   C      49           0.006
   C      50           0.000
   H      51           0.001
   H      52           0.001
   H      53          -0.000
   C      54           0.000
   H      55          -0.000
   H      56          -0.000
   H      57          -0.001
   C      58           0.133
   H      59          -0.006
   C      60          -0.040
   H      61           0.000
   C      62          -0.001
   H      63           0.000
   H      64           0.000
   H      65           0.000
  --------------------------------
  sum                  1.000


  Orbital density population
  --------------------------
 
 
  Orbital:   1  Energy=   -844.86994 [au]   Occ=1.00           Orbital:   1  Energy=   -844.86996 [au]   Occ=1.00
  (alpha)               -22990.08116 [eV]                      (beta)                -22990.08183 [eV]
  --------------------------------------------------           --------------------------------------------------
  atom  label   AO type   orbital density population           atom  label   AO type   orbital density population
  --------------------------------------------------           --------------------------------------------------
   Rh     1        s              100.0%                        Rh     1        s              100.0%
 
 
  Orbital:   2  Energy=   -122.50123 [au]   Occ=1.00           Orbital:   2  Energy=   -122.49751 [au]   Occ=1.00
  (alpha)                -3333.42817 [eV]                      (beta)                 -3333.32678 [eV]
  --------------------------------------------------           --------------------------------------------------
  atom  label   AO type   orbital density population           atom  label   AO type   orbital density population
  --------------------------------------------------           --------------------------------------------------
   Rh     1        s              100.0%                        Rh     1        s              100.0%
 
 
  Orbital:   3  Energy=   -109.85990 [au]   Occ=1.00           Orbital:   3  Energy=   -109.85626 [au]   Occ=1.00
  (alpha)                -2989.44011 [eV]                      (beta)                 -2989.34087 [eV]
  --------------------------------------------------           --------------------------------------------------
  atom  label   AO type   orbital density population           atom  label   AO type   orbital density population
  --------------------------------------------------           --------------------------------------------------
   Rh     1        py             100.0%                        Rh     1        py             100.0%
 
 
  Orbital:   4  Energy=   -109.85432 [au]   Occ=1.00           Orbital:   4  Energy=   -109.85316 [au]   Occ=1.00
  (alpha)                -2989.28810 [eV]                      (beta)                 -2989.25670 [eV]
  --------------------------------------------------           --------------------------------------------------
  atom  label   AO type   orbital density population           atom  label   AO type   orbital density population
  --------------------------------------------------           --------------------------------------------------
   Rh     1        px               5.0%                        Rh     1        px               0.0%
                   pz              95.0%                                        pz             100.0%
 
 
  Orbital:   5  Energy=   -109.85384 [au]   Occ=1.00           Orbital:   5  Energy=   -109.85022 [au]   Occ=1.00
  (alpha)                -2989.27503 [eV]                      (beta)                 -2989.17671 [eV]
  --------------------------------------------------           --------------------------------------------------
  atom  label   AO type   orbital density population           atom  label   AO type   orbital density population
  --------------------------------------------------           --------------------------------------------------
   Rh     1        px              94.9%                        Rh     1        px             100.0%
                   pz               5.0%                                        pz               0.0%
 
 
  Orbital:   6  Energy=   -100.93537 [au]   Occ=1.00           Orbital:   6  Energy=   -100.93480 [au]   Occ=1.00
  (alpha)                -2746.59123 [eV]                      (beta)                 -2746.57584 [eV]
  --------------------------------------------------           --------------------------------------------------
  atom  label   AO type   orbital density population           atom  label   AO type   orbital density population
  --------------------------------------------------           --------------------------------------------------
   Cl     2        s              100.0%                        Cl     2        s              100.0%
 
 
  Orbital:   7  Energy=    -76.50345 [au]   Occ=1.00           Orbital:   7  Energy=    -76.50351 [au]   Occ=1.00
  (alpha)                -2081.76494 [eV]                      (beta)                 -2081.76650 [eV]
  --------------------------------------------------           --------------------------------------------------
  atom  label   AO type   orbital density population           atom  label   AO type   orbital density population
  --------------------------------------------------           --------------------------------------------------
   P      3        s               99.7%                        P      3        s               99.7%
 
 
  Orbital:   8  Energy=    -76.50345 [au]   Occ=1.00           Orbital:   8  Energy=    -76.50351 [au]   Occ=1.00
  (alpha)                -2081.76493 [eV]                      (beta)                 -2081.76649 [eV]
  --------------------------------------------------           --------------------------------------------------
  atom  label   AO type   orbital density population           atom  label   AO type   orbital density population
  --------------------------------------------------           --------------------------------------------------
   P     35        s               99.7%                        P     35        s               99.7%
 
 
  Orbital:   9  Energy=    -21.87495 [au]   Occ=1.00           Orbital:   9  Energy=    -21.87309 [au]   Occ=1.00
  (alpha)                 -595.24769 [eV]                      (beta)                  -595.19703 [eV]
  --------------------------------------------------           --------------------------------------------------
  atom  label   AO type   orbital density population           atom  label   AO type   orbital density population
  --------------------------------------------------           --------------------------------------------------
   Rh     1        s              100.1%                        Rh     1        s              100.1%
 
 
  Orbital:  10  Energy=    -17.71394 [au]   Occ=1.00           Orbital:  10  Energy=    -17.71112 [au]   Occ=1.00
  (alpha)                 -482.02089 [eV]                      (beta)                  -481.94400 [eV]
  --------------------------------------------------           --------------------------------------------------
  atom  label   AO type   orbital density population           atom  label   AO type   orbital density population
  --------------------------------------------------           --------------------------------------------------
   Rh     1        py             100.0%                        Rh     1        py             100.0%
 
 
  Orbital:  11  Energy=    -17.70392 [au]   Occ=1.00           Orbital:  11  Energy=    -17.70308 [au]   Occ=1.00
  (alpha)                 -481.74815 [eV]                      (beta)                  -481.72535 [eV]
  --------------------------------------------------           --------------------------------------------------
  atom  label   AO type   orbital density population           atom  label   AO type   orbital density population
  --------------------------------------------------           --------------------------------------------------
   Rh     1        px               2.2%                        Rh     1        px               0.1%
                   pz              97.8%                                        pz              99.9%
 
 
  Orbital:  12  Energy=    -17.70269 [au]   Occ=1.00           Orbital:  12  Energy=    -17.69995 [au]   Occ=1.00
  (alpha)                 -481.71470 [eV]                      (beta)                  -481.64006 [eV]
  --------------------------------------------------           --------------------------------------------------
  atom  label   AO type   orbital density population           atom  label   AO type   orbital density population
  --------------------------------------------------           --------------------------------------------------
   Rh     1        px              97.8%                        Rh     1        px              99.9%
                   pz               2.2%                                        pz               0.1%
 
 
  Orbital:  13  Energy=    -14.02552 [au]   Occ=1.00           Orbital:  13  Energy=    -14.02354 [au]   Occ=1.00
  (alpha)                 -381.65382 [eV]                      (beta)                  -381.60001 [eV]
  --------------------------------------------------           --------------------------------------------------
  atom  label   AO type   orbital density population           atom  label   AO type   orbital density population
  --------------------------------------------------           --------------------------------------------------
   N      4        s              100.0%                        N      4        s              100.0%
 
 
  Orbital:  14  Energy=    -11.02010 [au]   Occ=1.00           Orbital:  14  Energy=    -11.01827 [au]   Occ=1.00
  (alpha)                 -299.87225 [eV]                      (beta)                  -299.82249 [eV]
  --------------------------------------------------           --------------------------------------------------
  atom  label   AO type   orbital density population           atom  label   AO type   orbital density population
  --------------------------------------------------           --------------------------------------------------
   Rh     1        d0              48.0%                        Rh     1        d0              40.9%
                   d2+             52.0%                                        d2+             59.0%
 
 
  Orbital:  15  Energy=    -11.01975 [au]   Occ=1.00           Orbital:  15  Energy=    -11.01287 [au]   Occ=1.00
  (alpha)                 -299.86275 [eV]                      (beta)                  -299.67533 [eV]
  --------------------------------------------------           --------------------------------------------------
  atom  label   AO type   orbital density population           atom  label   AO type   orbital density population
  --------------------------------------------------           --------------------------------------------------
   Rh     1        d2-             99.6%                        Rh     1        d2-              0.1%
                   d1-              0.4%                                        d1-             99.9%
 
 
  Orbital:  16  Energy=    -11.01504 [au]   Occ=1.00           Orbital:  16  Energy=    -11.01095 [au]   Occ=1.00
  (alpha)                 -299.73437 [eV]                      (beta)                  -299.62330 [eV]
  --------------------------------------------------           --------------------------------------------------
  atom  label   AO type   orbital density population           atom  label   AO type   orbital density population
  --------------------------------------------------           --------------------------------------------------
   Rh     1        d2-              0.4%                        Rh     1        d2-             99.8%
                   d1-             99.6%                                        d1-              0.1%
 
 
  Orbital:  17  Energy=    -11.00930 [au]   Occ=1.00           Orbital:  17  Energy=    -11.00738 [au]   Occ=1.00
  (alpha)                 -299.57830 [eV]                      (beta)                  -299.52602 [eV]
  --------------------------------------------------           --------------------------------------------------
  atom  label   AO type   orbital density population           atom  label   AO type   orbital density population
  --------------------------------------------------           --------------------------------------------------
   Rh     1        d0              39.0%                        Rh     1        d0              57.4%
                   d1+             25.1%                                        d1+              3.0%
                   d2+             35.9%                                        d2+             39.6%
 
 
  Orbital:  18  Energy=    -11.00915 [au]   Occ=1.00           Orbital:  18  Energy=    -11.00699 [au]   Occ=1.00
  (alpha)                 -299.57426 [eV]                      (beta)                  -299.51547 [eV]
  --------------------------------------------------           --------------------------------------------------
  atom  label   AO type   orbital density population           atom  label   AO type   orbital density population
  --------------------------------------------------           --------------------------------------------------
   Rh     1        d0              13.0%                        Rh     1        d0               1.7%
                   d1+             74.9%                                        d1+             97.0%
                   d2+             12.1%                                        d2+              1.3%
 
 
  Orbital:  19  Energy=     -9.93128 [au]   Occ=1.00           Orbital:  19  Energy=     -9.93168 [au]   Occ=1.00
  (alpha)                 -270.24384 [eV]                      (beta)                  -270.25464 [eV]
  --------------------------------------------------           --------------------------------------------------
  atom  label   AO type   orbital density population           atom  label   AO type   orbital density population
  --------------------------------------------------           --------------------------------------------------
   C     29        s               17.2%                        C     29        s               12.4%
   C     60        s               82.8%                        C     60        s               87.6%
 
 
  Orbital:  20  Energy=     -9.93128 [au]   Occ=1.00           Orbital:  20  Energy=     -9.93168 [au]   Occ=1.00
  (alpha)                 -270.24384 [eV]                      (beta)                  -270.25464 [eV]
  --------------------------------------------------           --------------------------------------------------
  atom  label   AO type   orbital density population           atom  label   AO type   orbital density population
  --------------------------------------------------           --------------------------------------------------
   C     29        s               82.8%                        C     29        s               87.6%
   C     60        s               17.2%                        C     60        s               12.4%
 
 
  Orbital:  21  Energy=     -9.91476 [au]   Occ=1.00           Orbital:  21  Energy=     -9.91464 [au]   Occ=1.00
  (alpha)                 -269.79426 [eV]                      (beta)                  -269.79098 [eV]
  --------------------------------------------------           --------------------------------------------------
  atom  label   AO type   orbital density population           atom  label   AO type   orbital density population
  --------------------------------------------------           --------------------------------------------------
   C     49        s              100.0%                        C     49        s              100.0%
 
 
  Orbital:  22  Energy=     -9.91475 [au]   Occ=1.00           Orbital:  22  Energy=     -9.91463 [au]   Occ=1.00
  (alpha)                 -269.79420 [eV]                      (beta)                  -269.79093 [eV]
  --------------------------------------------------           --------------------------------------------------
  atom  label   AO type   orbital density population           atom  label   AO type   orbital density population
  --------------------------------------------------           --------------------------------------------------
   C     18        s              100.0%                        C     18        s              100.0%
 
 
  Orbital:  23  Energy=     -9.91458 [au]   Occ=1.00           Orbital:  23  Energy=     -9.91449 [au]   Occ=1.00
  (alpha)                 -269.78946 [eV]                      (beta)                  -269.78687 [eV]
  --------------------------------------------------           --------------------------------------------------
  atom  label   AO type   orbital density population           atom  label   AO type   orbital density population
  --------------------------------------------------           --------------------------------------------------
   C      5        s              100.0%                        C      5        s              100.0%
 
 
  Orbital:  24  Energy=     -9.91458 [au]   Occ=1.00           Orbital:  24  Energy=     -9.91448 [au]   Occ=1.00
  (alpha)                 -269.78940 [eV]                      (beta)                  -269.78681 [eV]
  --------------------------------------------------           --------------------------------------------------
  atom  label   AO type   orbital density population           atom  label   AO type   orbital density population
  --------------------------------------------------           --------------------------------------------------
   C     36        s              100.0%                        C     36        s              100.0%
 
 
  Orbital:  25  Energy=     -9.88666 [au]   Occ=1.00           Orbital:  25  Energy=     -9.88522 [au]   Occ=1.00
  (alpha)                 -269.02973 [eV]                      (beta)                  -268.99044 [eV]
  --------------------------------------------------           --------------------------------------------------
  atom  label   AO type   orbital density population           atom  label   AO type   orbital density population
  --------------------------------------------------           --------------------------------------------------
   C     27        s               99.1%                        C     27        s               99.6%
 
 
  Orbital:  26  Energy=     -9.88666 [au]   Occ=1.00           Orbital:  26  Energy=     -9.88522 [au]   Occ=1.00
  (alpha)                 -269.02972 [eV]                      (beta)                  -268.99043 [eV]
  --------------------------------------------------           --------------------------------------------------
  atom  label   AO type   orbital density population           atom  label   AO type   orbital density population
  --------------------------------------------------           --------------------------------------------------
   C     58        s               99.1%                        C     58        s               99.6%
 
 
  Orbital:  27  Energy=     -9.88308 [au]   Occ=1.00           Orbital:  27  Energy=     -9.88309 [au]   Occ=1.00
  (alpha)                 -268.93234 [eV]                      (beta)                  -268.93255 [eV]
  --------------------------------------------------           --------------------------------------------------
  atom  label   AO type   orbital density population           atom  label   AO type   orbital density population
  --------------------------------------------------           --------------------------------------------------
   C     62        s              100.0%                        C     62        s              100.0%
 
 
  Orbital:  28  Energy=     -9.88308 [au]   Occ=1.00           Orbital:  28  Energy=     -9.88309 [au]   Occ=1.00
  (alpha)                 -268.93229 [eV]                      (beta)                  -268.93249 [eV]
  --------------------------------------------------           --------------------------------------------------
  atom  label   AO type   orbital density population           atom  label   AO type   orbital density population
  --------------------------------------------------           --------------------------------------------------
   C     31        s              100.0%                        C     31        s              100.0%
 
 
  Orbital:  29  Energy=     -9.87999 [au]   Occ=1.00           Orbital:  29  Energy=     -9.87998 [au]   Occ=1.00
  (alpha)                 -268.84809 [eV]                      (beta)                  -268.84806 [eV]
  --------------------------------------------------           --------------------------------------------------
  atom  label   AO type   orbital density population           atom  label   AO type   orbital density population
  --------------------------------------------------           --------------------------------------------------
   C     14        s              100.0%                        C     14        s              100.0%
 
 
  Orbital:  30  Energy=     -9.87998 [au]   Occ=1.00           Orbital:  30  Energy=     -9.87998 [au]   Occ=1.00
  (alpha)                 -268.84803 [eV]                      (beta)                  -268.84800 [eV]
  --------------------------------------------------           --------------------------------------------------
  atom  label   AO type   orbital density population           atom  label   AO type   orbital density population
  --------------------------------------------------           --------------------------------------------------
   C     45        s              100.0%                        C     45        s              100.0%
 
 
  Orbital:  31  Energy=     -9.87487 [au]   Occ=1.00           Orbital:  31  Energy=     -9.87487 [au]   Occ=1.00
  (alpha)                 -268.70898 [eV]                      (beta)                  -268.70879 [eV]
  --------------------------------------------------           --------------------------------------------------
  atom  label   AO type   orbital density population           atom  label   AO type   orbital density population
  --------------------------------------------------           --------------------------------------------------
   C     10        s              100.0%                        C     10        s              100.0%
 
 
  Orbital:  32  Energy=     -9.87487 [au]   Occ=1.00           Orbital:  32  Energy=     -9.87486 [au]   Occ=1.00
  (alpha)                 -268.70883 [eV]                      (beta)                  -268.70863 [eV]
  --------------------------------------------------           --------------------------------------------------
  atom  label   AO type   orbital density population           atom  label   AO type   orbital density population
  --------------------------------------------------           --------------------------------------------------
   C     41        s              100.0%                        C     41        s              100.0%
 
 
  Orbital:  33  Energy=     -9.87457 [au]   Occ=1.00           Orbital:  33  Energy=     -9.87456 [au]   Occ=1.00
  (alpha)                 -268.70069 [eV]                      (beta)                  -268.70039 [eV]
  --------------------------------------------------           --------------------------------------------------
  atom  label   AO type   orbital density population           atom  label   AO type   orbital density population
  --------------------------------------------------           --------------------------------------------------
   C     54        s              100.0%                        C     54        s              100.0%
 
 
  Orbital:  34  Energy=     -9.87457 [au]   Occ=1.00           Orbital:  34  Energy=     -9.87456 [au]   Occ=1.00
  (alpha)                 -268.70063 [eV]                      (beta)                  -268.70034 [eV]
  --------------------------------------------------           --------------------------------------------------
  atom  label   AO type   orbital density population           atom  label   AO type   orbital density population
  --------------------------------------------------           --------------------------------------------------
   C     23        s              100.0%                        C     23        s              100.0%
 
 
  Orbital:  35  Energy=     -9.87283 [au]   Occ=1.00           Orbital:  35  Energy=     -9.87283 [au]   Occ=1.00
  (alpha)                 -268.65350 [eV]                      (beta)                  -268.65337 [eV]
  --------------------------------------------------           --------------------------------------------------
  atom  label   AO type   orbital density population           atom  label   AO type   orbital density population
  --------------------------------------------------           --------------------------------------------------
   C      6        s              100.0%                        C      6        s              100.0%
 
 
  Orbital:  36  Energy=     -9.87283 [au]   Occ=1.00           Orbital:  36  Energy=     -9.87283 [au]   Occ=1.00
  (alpha)                 -268.65338 [eV]                      (beta)                  -268.65324 [eV]
  --------------------------------------------------           --------------------------------------------------
  atom  label   AO type   orbital density population           atom  label   AO type   orbital density population
  --------------------------------------------------           --------------------------------------------------
   C     37        s              100.0%                        C     37        s              100.0%
 
 
  Orbital:  37  Energy=     -9.86895 [au]   Occ=1.00           Orbital:  37  Energy=     -9.86894 [au]   Occ=1.00
  (alpha)                 -268.54789 [eV]                      (beta)                  -268.54762 [eV]
  --------------------------------------------------           --------------------------------------------------
  atom  label   AO type   orbital density population           atom  label   AO type   orbital density population
  --------------------------------------------------           --------------------------------------------------
   C     50        s              100.0%                        C     50        s              100.0%
 
 
  Orbital:  38  Energy=     -9.86894 [au]   Occ=1.00           Orbital:  38  Energy=     -9.86893 [au]   Occ=1.00
  (alpha)                 -268.54764 [eV]                      (beta)                  -268.54737 [eV]
  --------------------------------------------------           --------------------------------------------------
  atom  label   AO type   orbital density population           atom  label   AO type   orbital density population
  --------------------------------------------------           --------------------------------------------------
   C     19        s              100.0%                        C     19        s              100.0%
 
 
  Orbital:  39  Energy=     -9.16542 [au]   Occ=1.00           Orbital:  39  Energy=     -9.16489 [au]   Occ=1.00
  (alpha)                 -249.40372 [eV]                      (beta)                  -249.38935 [eV]
  --------------------------------------------------           --------------------------------------------------
  atom  label   AO type   orbital density population           atom  label   AO type   orbital density population
  --------------------------------------------------           --------------------------------------------------
   Cl     2        s               99.7%                        Cl     2        s               99.7%
 
 
  Orbital:  40  Energy=     -6.92197 [au]   Occ=1.00           Orbital:  40  Energy=     -6.92174 [au]   Occ=1.00
  (alpha)                 -188.35645 [eV]                      (beta)                  -188.35012 [eV]
  --------------------------------------------------           --------------------------------------------------
  atom  label   AO type   orbital density population           atom  label   AO type   orbital density population
  --------------------------------------------------           --------------------------------------------------
   Cl     2        py             100.0%                        Cl     2        py             100.0%
 
 
  Orbital:  41  Energy=     -6.91991 [au]   Occ=1.00           Orbital:  41  Energy=     -6.91824 [au]   Occ=1.00
  (alpha)                 -188.30037 [eV]                      (beta)                  -188.25495 [eV]
  --------------------------------------------------           --------------------------------------------------
  atom  label   AO type   orbital density population           atom  label   AO type   orbital density population
  --------------------------------------------------           --------------------------------------------------
   Cl     2        px             100.0%                        Cl     2        px             100.0%
 
 
  Orbital:  42  Energy=     -6.91656 [au]   Occ=1.00           Orbital:  42  Energy=     -6.91622 [au]   Occ=1.00
  (alpha)                 -188.20919 [eV]                      (beta)                  -188.19994 [eV]
  --------------------------------------------------           --------------------------------------------------
  atom  label   AO type   orbital density population           atom  label   AO type   orbital density population
  --------------------------------------------------           --------------------------------------------------
   Cl     2        pz             100.0%                        Cl     2        pz             100.0%
 
 
  Orbital:  43  Energy=     -6.34275 [au]   Occ=1.00           Orbital:  43  Energy=     -6.34280 [au]   Occ=1.00
  (alpha)                 -172.59502 [eV]                      (beta)                  -172.59638 [eV]
  --------------------------------------------------           --------------------------------------------------
  atom  label   AO type   orbital density population           atom  label   AO type   orbital density population
  --------------------------------------------------           --------------------------------------------------
   P      3        s               50.8%                        P      3        s               50.8%
   P     35        s               48.3%                        P     35        s               48.3%
 
 
  Orbital:  44  Energy=     -6.34273 [au]   Occ=1.00           Orbital:  44  Energy=     -6.34278 [au]   Occ=1.00
  (alpha)                 -172.59458 [eV]                      (beta)                  -172.59594 [eV]
  --------------------------------------------------           --------------------------------------------------
  atom  label   AO type   orbital density population           atom  label   AO type   orbital density population
  --------------------------------------------------           --------------------------------------------------
   P      3        s               48.3%                        P      3        s               48.3%
   P     35        s               50.9%                        P     35        s               50.9%
 
 
  Orbital:  45  Energy=     -4.52355 [au]   Occ=1.00           Orbital:  45  Energy=     -4.52361 [au]   Occ=1.00
  (alpha)                 -123.09212 [eV]                      (beta)                  -123.09381 [eV]
  --------------------------------------------------           --------------------------------------------------
  atom  label   AO type   orbital density population           atom  label   AO type   orbital density population
  --------------------------------------------------           --------------------------------------------------
   P      3        py              51.4%                        P      3        py              51.5%
                   pz               4.4%                                        pz               4.2%
   P     35        py              40.6%                        P     35        py              40.8%
                   pz               3.4%                                        pz               3.3%
 
 
  Orbital:  46  Energy=     -4.52355 [au]   Occ=1.00           Orbital:  46  Energy=     -4.52361 [au]   Occ=1.00
  (alpha)                 -123.09202 [eV]                      (beta)                  -123.09371 [eV]
  --------------------------------------------------           --------------------------------------------------
  atom  label   AO type   orbital density population           atom  label   AO type   orbital density population
  --------------------------------------------------           --------------------------------------------------
   P      3        py              40.6%                        P      3        py              40.7%
                   pz               3.5%                                        pz               3.4%
   P     35        py              51.4%                        P     35        py              51.5%
                   pz               4.4%                                        pz               4.2%
 
 
  Orbital:  47  Energy=     -4.52290 [au]   Occ=1.00           Orbital:  47  Energy=     -4.52295 [au]   Occ=1.00
  (alpha)                 -123.07448 [eV]                      (beta)                  -123.07561 [eV]
  --------------------------------------------------           --------------------------------------------------
  atom  label   AO type   orbital density population           atom  label   AO type   orbital density population
  --------------------------------------------------           --------------------------------------------------
   P      3        px              55.9%                        P      3        px              55.8%
   P     35        px              43.8%                        P     35        px              43.9%
 
 
  Orbital:  48  Energy=     -4.52290 [au]   Occ=1.00           Orbital:  48  Energy=     -4.52294 [au]   Occ=1.00
  (alpha)                 -123.07439 [eV]                      (beta)                  -123.07552 [eV]
  --------------------------------------------------           --------------------------------------------------
  atom  label   AO type   orbital density population           atom  label   AO type   orbital density population
  --------------------------------------------------           --------------------------------------------------
   P      3        px              43.8%                        P      3        px              43.8%
   P     35        px              55.9%                        P     35        px              55.9%
 
 
  Orbital:  49  Energy=     -4.51985 [au]   Occ=1.00           Orbital:  49  Energy=     -4.51996 [au]   Occ=1.00
  (alpha)                 -122.99149 [eV]                      (beta)                  -122.99438 [eV]
  --------------------------------------------------           --------------------------------------------------
  atom  label   AO type   orbital density population           atom  label   AO type   orbital density population
  --------------------------------------------------           --------------------------------------------------
   P      3        py               4.0%                        P      3        py               3.8%
                   pz              46.7%                                        pz              46.8%
   P     35        py               3.9%                        P     35        py               3.7%
                   pz              45.3%                                        pz              45.4%
 
 
  Orbital:  50  Energy=     -4.51983 [au]   Occ=1.00           Orbital:  50  Energy=     -4.51993 [au]   Occ=1.00
  (alpha)                 -122.99073 [eV]                      (beta)                  -122.99362 [eV]
  --------------------------------------------------           --------------------------------------------------
  atom  label   AO type   orbital density population           atom  label   AO type   orbital density population
  --------------------------------------------------           --------------------------------------------------
   P      3        py               3.9%                        P      3        py               3.7%
                   pz              45.2%                                        pz              45.3%
   P     35        py               4.0%                        P     35        py               3.9%
                   pz              46.6%                                        pz              46.8%
 
 
  Orbital:  51  Energy=     -3.00642 [au]   Occ=1.00           Orbital:  51  Energy=     -2.98992 [au]   Occ=1.00
  (alpha)                  -81.80894 [eV]                      (beta)                   -81.35995 [eV]
  --------------------------------------------------           --------------------------------------------------
  atom  label   AO type   orbital density population           atom  label   AO type   orbital density population
  --------------------------------------------------           --------------------------------------------------
   Rh     1        s               99.8%                        Rh     1        s               99.9%
 
 
  Orbital:  52  Energy=     -1.85243 [au]   Occ=1.00           Orbital:  52  Energy=     -1.82981 [au]   Occ=1.00
  (alpha)                  -50.40723 [eV]                      (beta)                   -49.79159 [eV]
  --------------------------------------------------           --------------------------------------------------
  atom  label   AO type   orbital density population           atom  label   AO type   orbital density population
  --------------------------------------------------           --------------------------------------------------
   Rh     1        py             100.3%                        Rh     1        py             100.4%
 
 
  Orbital:  53  Energy=     -1.82533 [au]   Occ=1.00           Orbital:  53  Energy=     -1.81858 [au]   Occ=1.00
  (alpha)                  -49.66984 [eV]                      (beta)                   -49.48597 [eV]
  --------------------------------------------------           --------------------------------------------------
  atom  label   AO type   orbital density population           atom  label   AO type   orbital density population
  --------------------------------------------------           --------------------------------------------------
   Rh     1        pz             100.5%                        Rh     1        pz             100.6%
 
 
  Orbital:  54  Energy=     -1.81665 [au]   Occ=1.00           Orbital:  54  Energy=     -1.79439 [au]   Occ=1.00
  (alpha)                  -49.43355 [eV]                      (beta)                   -48.82771 [eV]
  --------------------------------------------------           --------------------------------------------------
  atom  label   AO type   orbital density population           atom  label   AO type   orbital density population
  --------------------------------------------------           --------------------------------------------------
   Rh     1        px             100.0%                        Rh     1        px             100.1%
 
 
  Orbital:  55  Energy=     -0.86711 [au]   Occ=1.00           Orbital:  55  Energy=     -0.86373 [au]   Occ=1.00
  (alpha)                  -23.59513 [eV]                      (beta)                   -23.50316 [eV]
  --------------------------------------------------           --------------------------------------------------
  atom  label   AO type   orbital density population           atom  label   AO type   orbital density population
  --------------------------------------------------           --------------------------------------------------
   Rh     1        s                1.3%                        Rh     1        s                1.2%
                   py               1.6%                                        py               1.5%
   N      4        s               56.1%                        N      4        s               55.3%
                   py               2.8%                                        py               2.6%
   C     27        s                2.2%                        C     27        s                2.2%
                   pz               1.1%                                        pz               1.1%
   C     29        s               12.9%                        C     29        s               13.4%
                   pz               2.1%                                        pz               2.1%
   C     58        s                2.2%                        C     58        s                2.2%
                   pz               1.1%                                        pz               1.1%
   C     60        s               12.9%                        C     60        s               13.4%
                   pz               2.1%                                        pz               2.1%
 
 
  Orbital:  56  Energy=     -0.76046 [au]   Occ=1.00           Orbital:  56  Energy=     -0.76006 [au]   Occ=1.00
  (alpha)                  -20.69304 [eV]                      (beta)                   -20.68225 [eV]
  --------------------------------------------------           --------------------------------------------------
  atom  label   AO type   orbital density population           atom  label   AO type   orbital density population
  --------------------------------------------------           --------------------------------------------------
   P      3        s                6.1%                        P      3        s                6.1%
   C      5        s                9.0%                        C      5        s                9.1%
   C      6        s                2.1%                        C      6        s                2.2%
   C     10        s                2.3%                        C     10        s                2.3%
   C     14        s                2.5%                        C     14        s                2.6%
   C     18        s                9.1%                        C     18        s                9.1%
   C     19        s                2.1%                        C     19        s                2.1%
   C     23        s                2.3%                        C     23        s                2.4%
   C     27        s                3.4%                        C     27        s                3.1%
   C     29        s                1.5%                        C     29        s                1.5%
   C     31        s                2.6%                        C     31        s                2.6%
   P     35        s                6.1%                        P     35        s                6.1%
   C     36        s                9.0%                        C     36        s                9.1%
   C     37        s                2.1%                        C     37        s                2.2%
   C     41        s                2.3%                        C     41        s                2.3%
   C     45        s                2.5%                        C     45        s                2.6%
   C     49        s                9.1%                        C     49        s                9.1%
   C     50        s                2.1%                        C     50        s                2.1%
   C     54        s                2.3%                        C     54        s                2.4%
   C     58        s                3.4%                        C     58        s                3.1%
   C     60        s                1.5%                        C     60        s                1.5%
   C     62        s                2.6%                        C     62        s                2.6%
 
 
  Orbital:  57  Energy=     -0.75783 [au]   Occ=1.00           Orbital:  57  Energy=     -0.75757 [au]   Occ=1.00
  (alpha)                  -20.62155 [eV]                      (beta)                   -20.61459 [eV]
  --------------------------------------------------           --------------------------------------------------
  atom  label   AO type   orbital density population           atom  label   AO type   orbital density population
  --------------------------------------------------           --------------------------------------------------
   P      3        s                5.4%                        P      3        s                5.3%
   C      5        s               10.3%                        C      5        s               10.3%
   C      6        s                2.5%                        C      6        s                2.5%
   C     10        s                2.8%                        C     10        s                2.8%
   C     14        s                2.8%                        C     14        s                2.8%
   C     18        s               10.2%                        C     18        s               10.2%
   C     19        s                2.5%                        C     19        s                2.5%
   C     23        s                2.6%                        C     23        s                2.6%
   C     31        s                2.9%                        C     31        s                2.9%
   P     35        s                5.4%                        P     35        s                5.3%
   C     36        s               10.3%                        C     36        s               10.3%
   C     37        s                2.5%                        C     37        s                2.5%
   C     41        s                2.8%                        C     41        s                2.8%
   C     45        s                2.8%                        C     45        s                2.8%
   C     49        s               10.2%                        C     49        s               10.2%
   C     50        s                2.5%                        C     50        s                2.5%
   C     54        s                2.6%                        C     54        s                2.6%
   C     62        s                2.9%                        C     62        s                2.9%
 
 
  Orbital:  58  Energy=     -0.73861 [au]   Occ=1.00           Orbital:  58  Energy=     -0.73849 [au]   Occ=1.00
  (alpha)                  -20.09850 [eV]                      (beta)                   -20.09528 [eV]
  --------------------------------------------------           --------------------------------------------------
  atom  label   AO type   orbital density population           atom  label   AO type   orbital density population
  --------------------------------------------------           --------------------------------------------------
   P      3        px               1.3%                        P      3        px               1.3%
   C      5        s               10.1%                        C      5        s               10.1%
   C      6        s                3.8%                        C      6        s                3.8%
   C     10        s                3.3%                        C     10        s                3.3%
   C     14        s                3.5%                        C     14        s                3.5%
   C     18        s                9.8%                        C     18        s                9.8%
   C     19        s                3.1%                        C     19        s                3.1%
   C     23        s                3.9%                        C     23        s                3.9%
   C     31        s                3.5%                        C     31        s                3.5%
   P     35        px               1.3%                        P     35        px               1.2%
   C     36        s               10.0%                        C     36        s               10.0%
   C     37        s                3.8%                        C     37        s                3.8%
   C     41        s                3.3%                        C     41        s                3.3%
   C     45        s                3.5%                        C     45        s                3.5%
   C     49        s                9.7%                        C     49        s                9.7%
   C     50        s                3.1%                        C     50        s                3.1%
   C     54        s                3.8%                        C     54        s                3.8%
   C     62        s                3.5%                        C     62        s                3.5%
 
 
  Orbital:  59  Energy=     -0.73855 [au]   Occ=1.00           Orbital:  59  Energy=     -0.73843 [au]   Occ=1.00
  (alpha)                  -20.09691 [eV]                      (beta)                   -20.09368 [eV]
  --------------------------------------------------           --------------------------------------------------
  atom  label   AO type   orbital density population           atom  label   AO type   orbital density population
  --------------------------------------------------           --------------------------------------------------
   P      3        px               1.3%                        P      3        px               1.3%
   C      5        s                9.8%                        C      5        s                9.7%
   C      6        s                3.7%                        C      6        s                3.7%
   C     10        s                3.2%                        C     10        s                3.2%
   C     14        s                3.5%                        C     14        s                3.5%
   C     18        s                9.8%                        C     18        s                9.8%
   C     19        s                3.1%                        C     19        s                3.1%
   C     23        s                3.8%                        C     23        s                3.8%
   C     31        s                3.5%                        C     31        s                3.6%
   P     35        px               1.4%                        P     35        px               1.3%
   C     36        s                9.9%                        C     36        s                9.8%
   C     37        s                3.8%                        C     37        s                3.7%
   C     41        s                3.2%                        C     41        s                3.2%
   C     45        s                3.5%                        C     45        s                3.5%
   C     49        s                9.9%                        C     49        s                9.9%
   C     50        s                3.1%                        C     50        s                3.1%
   C     54        s                3.9%                        C     54        s                3.9%
   C     62        s                3.6%                        C     62        s                3.6%
 
 
  Orbital:  60  Energy=     -0.72320 [au]   Occ=1.00           Orbital:  60  Energy=     -0.72208 [au]   Occ=1.00
  (alpha)                  -19.67934 [eV]                      (beta)                   -19.64876 [eV]
  --------------------------------------------------           --------------------------------------------------
  atom  label   AO type   orbital density population           atom  label   AO type   orbital density population
  --------------------------------------------------           --------------------------------------------------
   P      3        py               1.6%                        P      3        py               1.7%
   N      4        pz               9.0%                        N      4        pz               9.1%
   C      5        s                1.2%                        C      5        s                1.1%
   C     18        s                1.4%                        C     18        s                1.3%
   C     27        s               13.4%                        C     27        s               13.0%
                   pz               1.6%                                        pz               1.5%
   C     29        s               16.1%                        C     29        s               16.7%
   P     35        py               1.7%                        P     35        py               1.7%
   C     36        s                1.2%                        C     36        s                1.1%
   C     49        s                1.4%                        C     49        s                1.3%
   C     58        s               13.4%                        C     58        s               13.0%
                   pz               1.6%                                        pz               1.5%
   C     60        s               16.1%                        C     60        s               16.7%
 
 
  Orbital:  61  Energy=     -0.67470 [au]   Occ=1.00           Orbital:  61  Energy=     -0.67161 [au]   Occ=1.00
  (alpha)                  -18.35942 [eV]                      (beta)                   -18.27542 [eV]
  --------------------------------------------------           --------------------------------------------------
  atom  label   AO type   orbital density population           atom  label   AO type   orbital density population
  --------------------------------------------------           --------------------------------------------------
   Rh     1        s                1.3%                        Rh     1        s                1.2%
                   py               2.5%                                        py               2.5%
   Cl     2        s               91.3%                        Cl     2        s               91.0%
 
 
  Orbital:  62  Energy=     -0.66802 [au]   Occ=1.00           Orbital:  62  Energy=     -0.66538 [au]   Occ=1.00
  (alpha)                  -18.17787 [eV]                      (beta)                   -18.10588 [eV]
  --------------------------------------------------           --------------------------------------------------
  atom  label   AO type   orbital density population           atom  label   AO type   orbital density population
  --------------------------------------------------           --------------------------------------------------
   Cl     2        s                2.3%                        Cl     2        s                2.5%
   P      3        s                5.0%                        P      3        s                5.2%
                   py               1.9%                                        py               1.9%
   N      4        s                6.3%                        N      4        s                6.5%
   C     10        s                1.0%                        C     10        s                1.1%
   C     27        s               19.5%                        C     27        s               18.7%
   H     28        s                2.5%                        H     28        s                2.4%
   C     29        s                2.1%                        C     29        s                2.2%
                   pz               7.3%                                        pz               7.5%
   P     35        s                5.0%                        P     35        s                5.2%
                   py               1.9%                                        py               1.9%
   C     41        s                1.0%                        C     41        s                1.1%
   C     58        s               19.5%                        C     58        s               18.7%
   H     59        s                2.5%                        H     59        s                2.4%
   C     60        s                2.1%                        C     60        s                2.2%
                   pz               7.3%                                        pz               7.5%
 
 
  Orbital:  63  Energy=     -0.62804 [au]   Occ=1.00           Orbital:  63  Energy=     -0.62801 [au]   Occ=1.00
  (alpha)                  -17.08972 [eV]                      (beta)                   -17.08910 [eV]
  --------------------------------------------------           --------------------------------------------------
  atom  label   AO type   orbital density population           atom  label   AO type   orbital density population
  --------------------------------------------------           --------------------------------------------------
   C     10        s                3.4%                        C     10        s                3.4%
   C     14        s                7.9%                        C     14        s                8.0%
   H     15        s                1.2%                        H     15        s                1.2%
   H     16        s                1.7%                        H     16        s                1.7%
   H     17        s                1.4%                        H     17        s                1.4%
   C     18        pz               1.6%                        C     18        pz               1.6%
   C     19        s                3.1%                        C     19        s                3.2%
   C     23        s                1.9%                        C     23        s                1.9%
   C     31        s               10.6%                        C     31        s               10.8%
   H     32        s                1.9%                        H     32        s                1.9%
   H     33        s                1.7%                        H     33        s                1.7%
   H     34        s                2.0%                        H     34        s                2.0%
   C     37        s                1.0%                        C     37        s                1.0%
   C     41        s                3.6%                        C     41        s                3.5%
   C     45        s                8.5%                        C     45        s                8.4%
   H     46        s                1.3%                        H     46        s                1.3%
   H     47        s                1.8%                        H     47        s                1.8%
   H     48        s                1.5%                        H     48        s                1.5%
   C     49        pz               1.7%                        C     49        pz               1.7%
   C     50        s                3.3%                        C     50        s                3.3%
   C     54        s                2.1%                        C     54        s                2.0%
   C     62        s               11.5%                        C     62        s               11.4%
   H     63        s                2.0%                        H     63        s                2.0%
   H     64        s                1.8%                        H     64        s                1.8%
   H     65        s                2.1%                        H     65        s                2.1%
 
 
  Orbital:  64  Energy=     -0.62801 [au]   Occ=1.00           Orbital:  64  Energy=     -0.62797 [au]   Occ=1.00
  (alpha)                  -17.08903 [eV]                      (beta)                   -17.08803 [eV]
  --------------------------------------------------           --------------------------------------------------
  atom  label   AO type   orbital density population           atom  label   AO type   orbital density population
  --------------------------------------------------           --------------------------------------------------
   C      5        pz               1.1%                        C      5        pz               1.1%
   C      6        s                1.5%                        C      6        s                1.5%
   C     10        s                2.5%                        C     10        s                2.4%
   C     14        s                8.3%                        C     14        s                8.1%
   H     15        s                1.3%                        H     15        s                1.3%
   H     16        s                1.8%                        H     16        s                1.8%
   H     17        s                1.4%                        H     17        s                1.4%
   C     18        pz               1.9%                        C     18        pz               1.9%
   C     19        s                2.6%                        C     19        s                2.6%
   C     23        s                2.8%                        C     23        s                2.8%
   C     31        s               12.3%                        C     31        s               12.2%
   H     32        s                2.2%                        H     32        s                2.2%
   H     33        s                1.9%                        H     33        s                1.9%
   H     34        s                2.2%                        H     34        s                2.2%
   C     36        pz               1.0%                        C     36        pz               1.0%
   C     37        s                1.4%                        C     37        s                1.4%
   C     41        s                2.2%                        C     41        s                2.3%
   C     45        s                7.6%                        C     45        s                7.7%
   H     46        s                1.2%                        H     46        s                1.2%
   H     47        s                1.7%                        H     47        s                1.7%
   H     48        s                1.3%                        H     48        s                1.3%
   C     49        pz               1.8%                        C     49        pz               1.8%
   C     50        s                2.4%                        C     50        s                2.4%
   C     54        s                2.6%                        C     54        s                2.7%
   C     62        s               11.4%                        C     62        s               11.6%
   H     63        s                2.1%                        H     63        s                2.1%
   H     64        s                1.8%                        H     64        s                1.8%
   H     65        s                2.1%                        H     65        s                2.1%
 
 
  Orbital:  65  Energy=     -0.62315 [au]   Occ=1.00           Orbital:  65  Energy=     -0.62311 [au]   Occ=1.00
  (alpha)                  -16.95685 [eV]                      (beta)                   -16.95577 [eV]
  --------------------------------------------------           --------------------------------------------------
  atom  label   AO type   orbital density population           atom  label   AO type   orbital density population
  --------------------------------------------------           --------------------------------------------------
   C      5        py               2.1%                        C      5        py               2.1%
   C      6        s                1.7%                        C      6        s                1.7%
   C     10        s                9.8%                        C     10        s                9.9%
   H     11        s                1.6%                        H     11        s                1.6%
   H     12        s                1.9%                        H     12        s                1.9%
   H     13        s                1.5%                        H     13        s                1.5%
   C     14        s                2.9%                        C     14        s                3.0%
   C     18        pz               1.4%                        C     18        pz               1.4%
   C     23        s                8.4%                        C     23        s                8.4%
   H     24        s                1.3%                        H     24        s                1.3%
   H     25        s                1.2%                        H     25        s                1.2%
   H     26        s                1.3%                        H     26        s                1.3%
   C     31        s                4.5%                        C     31        s                4.5%
   H     32        s                1.1%                        H     32        s                1.0%
   C     36        py               2.2%                        C     36        py               2.2%
   C     37        s                1.7%                        C     37        s                1.7%
   C     41        s                9.8%                        C     41        s                9.8%
   H     42        s                1.6%                        H     42        s                1.6%
   H     43        s                1.9%                        H     43        s                1.9%
   H     44        s                1.5%                        H     44        s                1.5%
   C     45        s                2.9%                        C     45        s                2.9%
   C     49        pz               1.3%                        C     49        pz               1.3%
   C     54        s                8.4%                        C     54        s                8.4%
   H     55        s                1.3%                        H     55        s                1.3%
   H     56        s                1.2%                        H     56        s                1.2%
   H     57        s                1.3%                        H     57        s                1.3%
   C     62        s                4.5%                        C     62        s                4.5%
   H     63        s                1.0%                        H     63        s                1.0%
 
 
  Orbital:  66  Energy=     -0.62227 [au]   Occ=1.00           Orbital:  66  Energy=     -0.62220 [au]   Occ=1.00
  (alpha)                  -16.93289 [eV]                      (beta)                   -16.93090 [eV]
  --------------------------------------------------           --------------------------------------------------
  atom  label   AO type   orbital density population           atom  label   AO type   orbital density population
  --------------------------------------------------           --------------------------------------------------
   C      5        py               2.3%                        C      5        py               2.3%
   C      6        s                1.8%                        C      6        s                1.8%
   C     10        s               10.5%                        C     10        s               10.5%
   H     11        s                1.7%                        H     11        s                1.7%
   H     12        s                1.9%                        H     12        s                1.9%
   H     13        s                1.6%                        H     13        s                1.6%
   C     14        s                4.7%                        C     14        s                4.8%
   C     23        s                7.6%                        C     23        s                7.6%
   H     24        s                1.2%                        H     24        s                1.1%
   H     25        s                1.2%                        H     25        s                1.2%
   H     26        s                1.3%                        H     26        s                1.3%
   C     31        s                3.1%                        C     31        s                3.1%
   C     36        py               2.3%                        C     36        py               2.3%
   C     37        s                1.8%                        C     37        s                1.8%
   C     41        s               10.5%                        C     41        s               10.5%
   H     42        s                1.7%                        H     42        s                1.7%
   H     43        s                2.0%                        H     43        s                1.9%
   H     44        s                1.6%                        H     44        s                1.6%
   C     45        s                4.7%                        C     45        s                4.8%
   H     48        s                1.0%                        H     48        s                1.0%
   C     54        s                7.6%                        C     54        s                7.6%
   H     55        s                1.2%                        H     55        s                1.2%
   H     56        s                1.2%                        H     56        s                1.2%
   H     57        s                1.3%                        H     57        s                1.3%
   C     62        s                3.1%                        C     62        s                3.1%
 
 
  Orbital:  67  Energy=     -0.61881 [au]   Occ=1.00           Orbital:  67  Energy=     -0.61879 [au]   Occ=1.00
  (alpha)                  -16.83878 [eV]                      (beta)                   -16.83816 [eV]
  --------------------------------------------------           --------------------------------------------------
  atom  label   AO type   orbital density population           atom  label   AO type   orbital density population
  --------------------------------------------------           --------------------------------------------------
   C      5        pz               2.8%                        C      5        pz               2.8%
   C      6        s               12.7%                        C      6        s               12.7%
   H      7        s                2.1%                        H      7        s                2.1%
   H      8        s                1.8%                        H      8        s                1.8%
   H      9        s                2.0%                        H      9        s                2.0%
   C     14        s                8.4%                        C     14        s                8.4%
   H     15        s                1.4%                        H     15        s                1.4%
   H     16        s                1.6%                        H     16        s                1.6%
   H     17        s                1.2%                        H     17        s                1.2%
   C     19        s                3.2%                        C     19        s                3.2%
   C     31        s                4.1%                        C     31        s                4.0%
   C     36        pz               2.8%                        C     36        pz               2.8%
   C     37        s               12.6%                        C     37        s               12.6%
   H     38        s                2.0%                        H     38        s                2.1%
   H     39        s                1.8%                        H     39        s                1.8%
   H     40        s                2.0%                        H     40        s                2.0%
   C     45        s                8.3%                        C     45        s                8.3%
   H     46        s                1.4%                        H     46        s                1.4%
   H     47        s                1.6%                        H     47        s                1.6%
   H     48        s                1.2%                        H     48        s                1.2%
   C     50        s                3.2%                        C     50        s                3.2%
   C     62        s                4.0%                        C     62        s                4.0%
 
 
  Orbital:  68  Energy=     -0.61862 [au]   Occ=1.00           Orbital:  68  Energy=     -0.61859 [au]   Occ=1.00
  (alpha)                  -16.83351 [eV]                      (beta)                   -16.83270 [eV]
  --------------------------------------------------           --------------------------------------------------
  atom  label   AO type   orbital density population           atom  label   AO type   orbital density population
  --------------------------------------------------           --------------------------------------------------
   C      5        pz               2.6%                        C      5        pz               2.6%
   C      6        s               12.5%                        C      6        s               12.6%
   H      7        s                2.0%                        H      7        s                2.0%
   H      8        s                1.8%                        H      8        s                1.8%
   H      9        s                2.0%                        H      9        s                2.1%
   C     14        s                7.3%                        C     14        s                7.3%
   H     15        s                1.2%                        H     15        s                1.2%
   H     16        s                1.4%                        H     16        s                1.3%
   H     17        s                1.1%                        H     17        s                1.0%
   C     19        s                3.6%                        C     19        s                3.6%
   C     31        s                4.6%                        C     31        s                4.5%
   C     36        pz               2.6%                        C     36        pz               2.6%
   C     37        s               12.6%                        C     37        s               12.7%
   H     38        s                2.0%                        H     38        s                2.0%
   H     39        s                1.8%                        H     39        s                1.9%
   H     40        s                2.1%                        H     40        s                2.1%
   C     45        s                7.4%                        C     45        s                7.3%
   H     46        s                1.2%                        H     46        s                1.2%
   H     47        s                1.4%                        H     47        s                1.4%
   H     48        s                1.1%                        H     48        s                1.1%
   C     50        s                3.7%                        C     50        s                3.6%
   C     62        s                4.6%                        C     62        s                4.6%
 
 
  Orbital:  69  Energy=     -0.61448 [au]   Occ=1.00           Orbital:  69  Energy=     -0.61443 [au]   Occ=1.00
  (alpha)                  -16.72098 [eV]                      (beta)                   -16.71950 [eV]
  --------------------------------------------------           --------------------------------------------------
  atom  label   AO type   orbital density population           atom  label   AO type   orbital density population
  --------------------------------------------------           --------------------------------------------------
   C      5        py               1.1%                        C      5        py               1.1%
   C      6        s                3.0%                        C      6        s                3.0%
   C     10        s                5.6%                        C     10        s                5.6%
   C     18        py               2.9%                        C     18        py               2.9%
   C     19        s               12.3%                        C     19        s               12.3%
   H     20        s                1.8%                        H     20        s                1.8%
   H     21        s                1.9%                        H     21        s                1.9%
   H     22        s                2.0%                        H     22        s                2.0%
   C     23        s                7.7%                        C     23        s                7.7%
   H     24        s                1.6%                        H     24        s                1.6%
   H     25        s                1.1%                        H     25        s                1.1%
   H     26        s                1.1%                        H     26        s                1.2%
   C     36        py               1.1%                        C     36        py               1.1%
   C     37        s                3.0%                        C     37        s                3.0%
   C     41        s                5.7%                        C     41        s                5.7%
   C     49        py               2.9%                        C     49        py               2.9%
   C     50        s               12.5%                        C     50        s               12.5%
   H     51        s                1.9%                        H     51        s                1.9%
   H     52        s                2.0%                        H     52        s                2.0%
   H     53        s                2.0%                        H     53        s                2.0%
   C     54        s                7.8%                        C     54        s                7.8%
   H     55        s                1.6%                        H     55        s                1.6%
   H     56        s                1.2%                        H     56        s                1.2%
   H     57        s                1.2%                        H     57        s                1.2%
 
 
  Orbital:  70  Energy=     -0.61415 [au]   Occ=1.00           Orbital:  70  Energy=     -0.61409 [au]   Occ=1.00
  (alpha)                  -16.71189 [eV]                      (beta)                   -16.71032 [eV]
  --------------------------------------------------           --------------------------------------------------
  atom  label   AO type   orbital density population           atom  label   AO type   orbital density population
  --------------------------------------------------           --------------------------------------------------
   C      6        s                3.0%                        C      6        s                2.9%
   C     10        s                5.2%                        C     10        s                5.2%
   C     18        py               2.9%                        C     18        py               2.9%
   C     19        s               12.3%                        C     19        s               12.4%
   H     20        s                1.8%                        H     20        s                1.8%
   H     21        s                1.9%                        H     21        s                1.9%
   H     22        s                2.0%                        H     22        s                2.1%
   C     23        s                8.8%                        C     23        s                8.8%
   H     24        s                1.8%                        H     24        s                1.8%
   H     25        s                1.3%                        H     25        s                1.3%
   H     26        s                1.2%                        H     26        s                1.2%
   C     37        s                2.9%                        C     37        s                2.9%
   C     41        s                5.2%                        C     41        s                5.1%
   C     49        py               2.8%                        C     49        py               2.8%
   C     50        s               12.2%                        C     50        s               12.2%
   H     51        s                1.8%                        H     51        s                1.8%
   H     52        s                1.9%                        H     52        s                1.9%
   H     53        s                2.0%                        H     53        s                2.0%
   C     54        s                8.7%                        C     54        s                8.7%
   H     55        s                1.8%                        H     55        s                1.8%
   H     56        s                1.3%                        H     56        s                1.3%
   H     57        s                1.2%                        H     57        s                1.2%
 
 
  Orbital:  71  Energy=     -0.59068 [au]   Occ=1.00           Orbital:  71  Energy=     -0.59030 [au]   Occ=1.00
  (alpha)                  -16.07332 [eV]                      (beta)                   -16.06286 [eV]
  --------------------------------------------------           --------------------------------------------------
  atom  label   AO type   orbital density population           atom  label   AO type   orbital density population
  --------------------------------------------------           --------------------------------------------------
   Rh     1        pz               1.4%                        Rh     1        pz               1.5%
   P      3        s               17.5%                        P      3        s               17.8%
   N      4        pz               3.9%                        N      4        pz               3.6%
   C      5        px               1.5%                        C      5        px               1.5%
   C      6        s                1.9%                        C      6        s                1.9%
   C     18        px               1.7%                        C     18        px               1.7%
   C     23        s                2.1%                        C     23        s                2.1%
   C     27        s                1.8%                        C     27        s                1.7%
                   py               2.1%                                        py               2.1%
   C     29        s                5.4%                        C     29        s                5.2%
   H     30        s                1.2%                        H     30        s                1.2%
   P     35        s               17.5%                        P     35        s               17.8%
   C     36        px               1.6%                        C     36        px               1.6%
   C     37        s                1.9%                        C     37        s                1.9%
   C     49        px               1.7%                        C     49        px               1.7%
   C     54        s                2.1%                        C     54        s                2.1%
   C     58        s                1.8%                        C     58        s                1.7%
                   py               2.1%                                        py               2.1%
   C     60        s                5.4%                        C     60        s                5.2%
   H     61        s                1.2%                        H     61        s                1.2%
 
 
  Orbital:  72  Energy=     -0.58073 [au]   Occ=1.00           Orbital:  72  Energy=     -0.58040 [au]   Occ=1.00
  (alpha)                  -15.80238 [eV]                      (beta)                   -15.79350 [eV]
  --------------------------------------------------           --------------------------------------------------
  atom  label   AO type   orbital density population           atom  label   AO type   orbital density population
  --------------------------------------------------           --------------------------------------------------
   Rh     1        s                1.6%                        Rh     1        s                1.5%
                   d0               1.1%                                        d0               1.1%
   P      3        s               15.3%                        P      3        s               15.2%
   N      4        s                3.1%                        N      4        s                3.2%
                   py               1.3%                                        py               1.3%
   C      5        px               1.3%                        C      5        px               1.3%
   C      6        s                1.6%                        C      6        s                1.5%
   C     18        px               1.5%                        C     18        px               1.5%
   C     23        s                1.2%                        C     23        s                1.2%
   C     27        py               3.9%                        C     27        py               3.8%
   C     29        s                4.4%                        C     29        s                4.4%
                   py               1.0%                                        py               1.0%
                   pz               1.8%                                        pz               1.9%
   H     30        s                2.5%                        H     30        s                2.5%
   P     35        s               15.3%                        P     35        s               15.2%
   C     36        px               1.4%                        C     36        px               1.4%
   C     37        s                1.6%                        C     37        s                1.5%
   C     49        px               1.4%                        C     49        px               1.4%
   C     54        s                1.2%                        C     54        s                1.2%
   C     58        py               3.9%                        C     58        py               3.8%
   C     60        s                4.4%                        C     60        s                4.4%
                   py               1.0%                                        py               1.0%
                   pz               1.8%                                        pz               1.9%
   H     61        s                2.5%                        H     61        s                2.5%
 
 
  Orbital:  73  Energy=     -0.52644 [au]   Occ=1.00           Orbital:  73  Energy=     -0.52458 [au]   Occ=1.00
  (alpha)                  -14.32508 [eV]                      (beta)                   -14.27464 [eV]
  --------------------------------------------------           --------------------------------------------------
  atom  label   AO type   orbital density population           atom  label   AO type   orbital density population
  --------------------------------------------------           --------------------------------------------------
   P      3        s                1.6%                        P      3        s                1.4%
                   py               1.1%                                        py               1.2%
   N      4        pz              16.9%                        N      4        pz              16.7%
   C     27        s               10.4%                        C     27        s               10.4%
                   py               1.0%                                        py               1.0%
                   pz               1.9%                                        pz               1.9%
   H     28        s                6.7%                        H     28        s                6.9%
   C     29        s                2.3%                        C     29        s                2.3%
                   pz               6.4%                                        pz               6.6%
   P     35        s                1.6%                        P     35        s                1.4%
                   py               1.1%                                        py               1.2%
   C     58        s               10.4%                        C     58        s               10.4%
                   py               1.0%                                        py               1.0%
                   pz               1.9%                                        pz               1.9%
   H     59        s                6.7%                        H     59        s                6.9%
   C     60        s                2.3%                        C     60        s                2.3%
                   pz               6.4%                                        pz               6.6%
 
 
  Orbital:  74  Energy=     -0.51461 [au]   Occ=1.00           Orbital:  74  Energy=     -0.51402 [au]   Occ=1.00
  (alpha)                  -14.00331 [eV]                      (beta)                   -13.98710 [eV]
  --------------------------------------------------           --------------------------------------------------
  atom  label   AO type   orbital density population           atom  label   AO type   orbital density population
  --------------------------------------------------           --------------------------------------------------
   Rh     1        d2+              1.3%                        Rh     1        d2+              1.2%
   P      3        py               1.9%                        P      3        py               2.0%
   N      4        s                4.6%                        N      4        s                4.6%
                   py              11.5%                                        py              11.3%
   C      5        s                1.4%                        C      5        s                1.5%
   C     18        s                1.4%                        C     18        s                1.4%
   C     27        s                1.6%                        C     27        s                1.7%
   C     29        s                3.4%                        C     29        s                3.3%
                   py               9.2%                                        py               9.4%
   H     30        s                9.1%                        H     30        s                9.1%
   P     35        py               1.9%                        P     35        py               2.0%
   C     36        s                1.4%                        C     36        s                1.5%
   C     49        s                1.4%                        C     49        s                1.4%
   C     58        s                1.6%                        C     58        s                1.7%
   C     60        s                3.4%                        C     60        s                3.3%
                   py               9.2%                                        py               9.4%
   H     61        s                9.1%                        H     61        s                9.1%
 
 
  Orbital:  75  Energy=     -0.49619 [au]   Occ=1.00           Orbital:  75  Energy=     -0.49599 [au]   Occ=1.00
  (alpha)                  -13.50204 [eV]                      (beta)                   -13.49665 [eV]
  --------------------------------------------------           --------------------------------------------------
  atom  label   AO type   orbital density population           atom  label   AO type   orbital density population
  --------------------------------------------------           --------------------------------------------------
   P      3        px               3.9%                        P      3        px               3.9%
   C      5        s                5.8%                        C      5        s                5.8%
   C      6        s                1.5%                        C      6        s                1.5%
                   px               1.7%                                        px               1.7%
   H      8        s                1.4%                        H      8        s                1.4%
   C     10        py               1.4%                        C     10        py               1.4%
   H     13        s                1.1%                        H     13        s                1.1%
   C     14        pz               1.2%                        C     14        pz               1.2%
   H     15        s                1.0%                        H     15        s                1.0%
   C     18        s                5.8%                        C     18        s                5.8%
   C     19        s                1.2%                        C     19        s                1.2%
                   py               1.3%                                        py               1.3%
   H     21        s                1.1%                        H     21        s                1.1%
   C     23        s                1.4%                        C     23        s                1.4%
                   px               1.9%                                        px               1.9%
   H     25        s                1.4%                        H     25        s                1.4%
   C     31        pz               1.7%                        C     31        pz               1.7%
   H     33        s                1.0%                        H     33        s                1.0%
   P     35        px               3.9%                        P     35        px               3.9%
   C     36        s                5.7%                        C     36        s                5.8%
   C     37        s                1.5%                        C     37        s                1.5%
                   px               1.7%                                        px               1.7%
   H     39        s                1.4%                        H     39        s                1.4%
   C     41        py               1.4%                        C     41        py               1.4%
   H     44        s                1.1%                        H     44        s                1.1%
   C     45        pz               1.2%                        C     45        pz               1.2%
   H     46        s                1.0%                        H     46        s                1.0%
   C     49        s                5.8%                        C     49        s                5.8%
   C     50        s                1.2%                        C     50        s                1.2%
                   py               1.3%                                        py               1.3%
   H     52        s                1.1%                        H     52        s                1.1%
   C     54        s                1.4%                        C     54        s                1.4%
                   px               1.9%                                        px               1.9%
   H     56        s                1.4%                        H     56        s                1.4%
   C     62        pz               1.7%                        C     62        pz               1.7%
   H     64        s                1.0%                        H     64        s                1.0%
 
 
  Orbital:  76  Energy=     -0.49595 [au]   Occ=1.00           Orbital:  76  Energy=     -0.49575 [au]   Occ=1.00
  (alpha)                  -13.49544 [eV]                      (beta)                   -13.48997 [eV]
  --------------------------------------------------           --------------------------------------------------
  atom  label   AO type   orbital density population           atom  label   AO type   orbital density population
  --------------------------------------------------           --------------------------------------------------
   P      3        px               4.1%                        P      3        px               4.1%
   C      5        s                5.7%                        C      5        s                5.7%
   C      6        s                1.5%                        C      6        s                1.5%
                   px               1.7%                                        px               1.7%
   H      8        s                1.5%                        H      8        s                1.5%
   C     10        py               1.4%                        C     10        py               1.4%
   H     13        s                1.1%                        H     13        s                1.1%
   C     14        pz               1.2%                        C     14        pz               1.2%
   H     15        s                1.0%                        H     15        s                1.0%
   C     18        s                5.8%                        C     18        s                5.8%
   C     19        s                1.2%                        C     19        s                1.2%
                   py               1.3%                                        py               1.3%
   H     21        s                1.1%                        H     21        s                1.1%
   C     23        s                1.5%                        C     23        s                1.5%
                   px               1.8%                                        px               1.8%
   H     25        s                1.5%                        H     25        s                1.5%
   C     31        pz               1.6%                        C     31        pz               1.6%
   H     33        s                1.0%                        H     33        s                1.0%
   P     35        px               4.1%                        P     35        px               4.1%
   C     36        s                5.7%                        C     36        s                5.7%
   C     37        s                1.5%                        C     37        s                1.5%
                   px               1.7%                                        px               1.7%
   H     39        s                1.5%                        H     39        s                1.5%
   C     41        py               1.4%                        C     41        py               1.4%
   H     44        s                1.1%                        H     44        s                1.1%
   C     45        pz               1.2%                        C     45        pz               1.2%
   H     46        s                1.0%                        H     46        s                1.0%
   C     49        s                5.8%                        C     49        s                5.8%
   C     50        s                1.2%                        C     50        s                1.2%
                   py               1.3%                                        py               1.3%
   H     52        s                1.1%                        H     52        s                1.1%
   C     54        s                1.5%                        C     54        s                1.5%
                   px               1.9%                                        px               1.9%
   H     56        s                1.5%                        H     56        s                1.5%
   C     62        pz               1.6%                        C     62        pz               1.6%
   H     64        s                1.0%                        H     64        s                1.0%
 
 
  Orbital:  77  Energy=     -0.47742 [au]   Occ=1.00           Orbital:  77  Energy=     -0.47711 [au]   Occ=1.00
  (alpha)                  -12.99132 [eV]                      (beta)                   -12.98269 [eV]
  --------------------------------------------------           --------------------------------------------------
  atom  label   AO type   orbital density population           atom  label   AO type   orbital density population
  --------------------------------------------------           --------------------------------------------------
   Rh     1        d1-              1.2%                        Rh     1        d1-              1.1%
   P      3        s                1.3%                        P      3        s                1.3%
                   py               1.9%                                        py               1.8%
   N      4        pz               3.7%                        N      4        pz               3.8%
   C      5        s                3.1%                        C      5        s                3.0%
   C     10        py               1.5%                        C     10        py               1.5%
   C     18        s                3.1%                        C     18        s                3.1%
   C     19        py               1.3%                        C     19        py               1.3%
   C     27        py               4.7%                        C     27        py               4.5%
   C     29        s                1.2%                        C     29        s                1.2%
                   py               6.5%                                        py               6.6%
                   pz               1.3%                                        pz               1.3%
   H     30        s                4.2%                        H     30        s                4.1%
   C     31        pz               1.4%                        C     31        pz               1.4%
   P     35        s                1.3%                        P     35        s                1.3%
                   py               1.9%                                        py               1.8%
   C     36        s                3.1%                        C     36        s                3.0%
   C     41        py               1.5%                        C     41        py               1.5%
   C     49        s                3.1%                        C     49        s                3.1%
   C     50        py               1.3%                        C     50        py               1.3%
   C     58        py               4.7%                        C     58        py               4.5%
   C     60        s                1.2%                        C     60        s                1.2%
                   py               6.5%                                        py               6.6%
                   pz               1.3%                                        pz               1.4%
   H     61        s                4.2%                        H     61        s                4.1%
   C     62        pz               1.4%                        C     62        pz               1.4%
 
 
  Orbital:  78  Energy=     -0.46008 [au]   Occ=1.00           Orbital:  78  Energy=     -0.45979 [au]   Occ=1.00
  (alpha)                  -12.51933 [eV]                      (beta)                   -12.51144 [eV]
  --------------------------------------------------           --------------------------------------------------
  atom  label   AO type   orbital density population           atom  label   AO type   orbital density population
  --------------------------------------------------           --------------------------------------------------
   Rh     1        d0               1.4%                        Rh     1        d0               1.3%
   P      3        s                3.3%                        P      3        s                3.3%
   N      4        py               3.3%                        N      4        py               3.2%
   C      5        s                3.2%                        C      5        s                3.1%
                   px               1.2%                                        px               1.3%
   C      6        pz               1.7%                        C      6        pz               1.8%
   C     10        py               1.9%                        C     10        py               1.9%
   C     14        py               1.1%                        C     14        py               1.2%
                   pz               1.4%                                        pz               1.4%
   H     16        s                1.2%                        H     16        s                1.2%
   C     18        s                3.1%                        C     18        s                3.1%
                   px               1.2%                                        px               1.2%
   C     19        py               1.9%                        C     19        py               1.9%
   H     22        s                1.0%                        H     22        s                1.0%
   C     23        pz               1.1%                        C     23        pz               1.1%
   C     29        py               1.7%                        C     29        py               1.8%
                   pz               1.4%                                        pz               1.4%
   H     30        s                1.1%                        H     30        s                1.1%
   C     31        pz               2.0%                        C     31        pz               2.0%
   P     35        s                3.3%                        P     35        s                3.3%
   C     36        s                3.2%                        C     36        s                3.1%
                   px               1.3%                                        px               1.3%
   C     37        pz               1.7%                        C     37        pz               1.8%
   C     41        py               2.0%                        C     41        py               1.9%
   C     45        py               1.1%                        C     45        py               1.1%
                   pz               1.4%                                        pz               1.4%
   H     47        s                1.2%                        H     47        s                1.2%
   C     49        s                3.1%                        C     49        s                3.1%
                   px               1.2%                                        px               1.2%
   C     50        py               1.9%                        C     50        py               1.9%
   H     53        s                1.0%                        H     53        s                1.0%
   C     54        pz               1.1%                        C     54        pz               1.1%
   C     60        py               1.7%                        C     60        py               1.8%
                   pz               1.4%                                        pz               1.4%
   H     61        s                1.1%                        H     61        s                1.1%
   C     62        pz               2.0%                        C     62        pz               2.0%
 
 
  Orbital:  79  Energy=     -0.44070 [au]   Occ=1.00           Orbital:  79  Energy=     -0.44053 [au]   Occ=1.00
  (alpha)                  -11.99198 [eV]                      (beta)                   -11.98737 [eV]
  --------------------------------------------------           --------------------------------------------------
  atom  label   AO type   orbital density population           atom  label   AO type   orbital density population
  --------------------------------------------------           --------------------------------------------------
   P      3        s                1.3%                        P      3        s                1.3%
                   py               1.9%                                        py               1.9%
   N      4        pz               1.2%                        N      4        pz               1.2%
   C      5        px               2.9%                        C      5        px               2.9%
   C      6        pz               1.7%                        C      6        pz               1.7%
   C     10        px               1.5%                        C     10        px               1.5%
   C     14        pz               1.0%                        C     14        pz               1.0%
   H     16        s                1.4%                        H     16        s                1.4%
   C     18        px               2.8%                        C     18        px               2.8%
   C     23        pz               1.3%                        C     23        pz               1.3%
   C     27        s                1.1%                        C     27        s                1.1%
   C     29        s                1.4%                        C     29        s                1.4%
                   py               6.1%                                        py               6.2%
   H     30        s                5.3%                        H     30        s                5.4%
   C     31        px               1.5%                        C     31        px               1.5%
   H     32        s                1.1%                        H     32        s                1.1%
   P     35        s                1.3%                        P     35        s                1.3%
                   py               1.9%                                        py               2.0%
   C     36        px               2.9%                        C     36        px               2.9%
   C     37        pz               1.7%                        C     37        pz               1.7%
   C     41        px               1.5%                        C     41        px               1.5%
   C     45        pz               1.0%                        C     45        pz               1.0%
   H     47        s                1.4%                        H     47        s                1.4%
   C     49        px               2.8%                        C     49        px               2.8%
   C     54        pz               1.3%                        C     54        pz               1.3%
   C     58        s                1.1%                        C     58        s                1.1%
   C     60        s                1.4%                        C     60        s                1.4%
                   py               6.1%                                        py               6.2%
   H     61        s                5.3%                        H     61        s                5.4%
   C     62        px               1.5%                        C     62        px               1.5%
   H     63        s                1.1%                        H     63        s                1.1%
 
 
  Orbital:  80  Energy=     -0.43149 [au]   Occ=1.00           Orbital:  80  Energy=     -0.43036 [au]   Occ=1.00
  (alpha)                  -11.74132 [eV]                      (beta)                   -11.71058 [eV]
  --------------------------------------------------           --------------------------------------------------
  atom  label   AO type   orbital density population           atom  label   AO type   orbital density population
  --------------------------------------------------           --------------------------------------------------
   Rh     1        d0               1.2%                        Rh     1        d0               1.1%
   P      3        pz               2.5%                        P      3        pz               2.5%
   N      4        py               2.9%                        N      4        py               2.8%
   C     27        s                2.2%                        C     27        s                2.1%
                   pz              16.6%                                        pz              16.2%
   H     28        s               10.8%                        H     28        s               10.9%
   C     29        s                2.0%                        C     29        s                1.9%
                   pz               3.1%                                        pz               3.1%
   P     35        pz               2.5%                        P     35        pz               2.5%
   C     58        s                2.2%                        C     58        s                2.1%
                   pz              16.6%                                        pz              16.2%
   H     59        s               10.8%                        H     59        s               10.9%
   C     60        s                2.0%                        C     60        s                1.9%
                   pz               3.1%                                        pz               3.1%
 
 
  Orbital:  81  Energy=     -0.41955 [au]   Occ=1.00           Orbital:  81  Energy=     -0.41915 [au]   Occ=1.00
  (alpha)                  -11.41640 [eV]                      (beta)                   -11.40562 [eV]
  --------------------------------------------------           --------------------------------------------------
  atom  label   AO type   orbital density population           atom  label   AO type   orbital density population
  --------------------------------------------------           --------------------------------------------------
   P      3        px               3.2%                        P      3        px               3.2%
   N      4        px               1.1%                        N      4        px               0.8%
   C      5        px               2.7%                        C      5        px               2.7%
                   py               1.2%                                        py               1.2%
                   pz               1.9%                                        pz               1.9%
   C      6        pz               1.8%                        C      6        pz               1.8%
   H      8        s                1.3%                        H      8        s                1.3%
   C     10        px               1.3%                        C     10        px               1.3%
                   py               1.4%                                        py               1.4%
   H     11        s                1.3%                        H     11        s                1.3%
   C     14        py               2.7%                        C     14        py               2.7%
   H     17        s                1.7%                        H     17        s                1.7%
   C     18        px               2.6%                        C     18        px               2.6%
                   pz               2.2%                                        pz               2.2%
   C     19        pz               1.1%                        C     19        pz               1.2%
   H     20        s                1.3%                        H     20        s                1.3%
   C     23        pz               1.9%                        C     23        pz               2.0%
   H     25        s                1.4%                        H     25        s                1.4%
   C     31        px               1.3%                        C     31        px               1.4%
   H     34        s                1.4%                        H     34        s                1.5%
   P     35        px               3.2%                        P     35        px               3.2%
   C     36        px               2.8%                        C     36        px               2.8%
                   py               1.1%                                        py               1.1%
                   pz               1.9%                                        pz               1.9%
   C     37        pz               1.8%                        C     37        pz               1.8%
   H     39        s                1.3%                        H     39        s                1.3%
   C     41        px               1.2%                        C     41        px               1.3%
                   py               1.5%                                        py               1.5%
   H     42        s                1.3%                        H     42        s                1.3%
   C     45        py               2.7%                        C     45        py               2.7%
   H     48        s                1.7%                        H     48        s                1.7%
   C     49        px               2.5%                        C     49        px               2.5%
                   pz               2.2%                                        pz               2.2%
   C     50        pz               1.1%                        C     50        pz               1.2%
   H     51        s                1.3%                        H     51        s                1.3%
   C     54        pz               1.9%                        C     54        pz               2.0%
   H     56        s                1.4%                        H     56        s                1.4%
   C     62        px               1.3%                        C     62        px               1.3%
                   py               1.0%                                        py               1.0%
   H     65        s                1.4%                        H     65        s                1.5%
 
 
  Orbital:  82  Energy=     -0.41806 [au]   Occ=1.00           Orbital:  82  Energy=     -0.41777 [au]   Occ=1.00
  (alpha)                  -11.37610 [eV]                      (beta)                   -11.36818 [eV]
  --------------------------------------------------           --------------------------------------------------
  atom  label   AO type   orbital density population           atom  label   AO type   orbital density population
  --------------------------------------------------           --------------------------------------------------
   P      3        px               3.2%                        P      3        px               3.1%
   C      5        px               2.5%                        C      5        px               2.6%
                   pz               2.2%                                        pz               2.2%
   C      6        pz               1.7%                        C      6        pz               1.7%
   H      8        s                1.3%                        H      8        s                1.3%
   C     10        px               1.2%                        C     10        px               1.2%
                   py               1.4%                                        py               1.4%
   H     11        s                1.4%                        H     11        s                1.4%
   C     14        py               2.7%                        C     14        py               2.7%
   H     17        s                1.7%                        H     17        s                1.7%
   C     18        px               2.8%                        C     18        px               2.8%
                   pz               2.1%                                        pz               2.1%
   C     19        py               1.1%                        C     19        py               1.1%
                   pz               1.1%                                        pz               1.1%
   H     20        s                1.4%                        H     20        s                1.4%
   C     23        pz               1.7%                        C     23        pz               1.6%
   H     25        s                1.4%                        H     25        s                1.4%
   C     31        px               1.6%                        C     31        px               1.6%
                   py               1.3%                                        py               1.3%
   H     34        s                1.7%                        H     34        s                1.8%
   P     35        px               3.2%                        P     35        px               3.1%
   C     36        px               2.6%                        C     36        px               2.6%
                   pz               2.2%                                        pz               2.2%
   C     37        pz               1.7%                        C     37        pz               1.7%
   H     39        s                1.3%                        H     39        s                1.3%
   C     41        px               1.2%                        C     41        px               1.2%
                   py               1.5%                                        py               1.5%
   H     42        s                1.4%                        H     42        s                1.4%
   C     45        py               2.6%                        C     45        py               2.6%
   H     48        s                1.7%                        H     48        s                1.7%
   C     49        px               2.7%                        C     49        px               2.7%
                   pz               2.1%                                        pz               2.1%
   C     50        py               1.1%                        C     50        py               1.1%
                   pz               1.1%                                        pz               1.1%
   H     51        s                1.4%                        H     51        s                1.4%
   C     54        pz               1.7%                        C     54        pz               1.6%
   H     56        s                1.4%                        H     56        s                1.4%
   C     62        px               1.5%                        C     62        px               1.5%
                   py               1.4%                                        py               1.4%
   H     65        s                1.7%                        H     65        s                1.8%
 
 
  Orbital:  83  Energy=     -0.40815 [au]   Occ=1.00           Orbital:  83  Energy=     -0.40771 [au]   Occ=1.00
  (alpha)                  -11.10645 [eV]                      (beta)                   -11.09435 [eV]
  --------------------------------------------------           --------------------------------------------------
  atom  label   AO type   orbital density population           atom  label   AO type   orbital density population
  --------------------------------------------------           --------------------------------------------------
   Rh     1        d0               2.8%                        Rh     1        d0               2.5%
   P      3        s                1.3%                        P      3        s                1.4%
                   py               1.0%                                        py               0.9%
                   pz               1.2%                                        pz               1.2%
   N      4        py               1.8%                        N      4        py               1.6%
   C      5        px               2.9%                        C      5        px               2.9%
   C      6        pz               1.1%                        C      6        pz               1.1%
   C     10        px               2.8%                        C     10        px               2.8%
   H     12        s                1.0%                        H     12        s                1.0%
   H     13        s                1.9%                        H     13        s                1.9%
   C     14        px               3.0%                        C     14        px               3.0%
   H     15        s                1.0%                        H     15        s                1.0%
   H     16        s                1.6%                        H     16        s                1.6%
   C     18        px               2.4%                        C     18        px               2.4%
   C     19        px               2.0%                        C     19        px               2.0%
   H     21        s                1.0%                        H     21        s                1.0%
   C     27        py               2.3%                        C     27        py               2.1%
   C     31        px               3.5%                        C     31        px               3.5%
                   py               1.3%                                        py               1.4%
   H     32        s                1.7%                        H     32        s                1.7%
   H     33        s                1.8%                        H     33        s                1.8%
   P     35        s                1.3%                        P     35        s                1.4%
                   py               1.0%                                        py               0.9%
                   pz               1.2%                                        pz               1.2%
   C     36        px               2.9%                        C     36        px               2.8%
   C     37        pz               1.1%                        C     37        pz               1.1%
   C     41        px               2.9%                        C     41        px               2.8%
   H     43        s                1.0%                        H     43        s                1.0%
   H     44        s                1.9%                        H     44        s                1.9%
   C     45        px               3.0%                        C     45        px               3.0%
   H     46        s                1.0%                        H     46        s                1.0%
   H     47        s                1.6%                        H     47        s                1.6%
   C     49        px               2.5%                        C     49        px               2.4%
   C     50        px               2.0%                        C     50        px               2.0%
   H     52        s                1.0%                        H     52        s                1.0%
   C     58        py               2.3%                        C     58        py               2.1%
   C     62        px               3.6%                        C     62        px               3.6%
                   py               1.2%                                        py               1.3%
   H     63        s                1.7%                        H     63        s                1.7%
   H     64        s                1.8%                        H     64        s                1.8%
 
 
  Orbital:  84  Energy=     -0.40107 [au]   Occ=1.00           Orbital:  84  Energy=     -0.40103 [au]   Occ=1.00
  (alpha)                  -10.91371 [eV]                      (beta)                   -10.91255 [eV]
  --------------------------------------------------           --------------------------------------------------
  atom  label   AO type   orbital density population           atom  label   AO type   orbital density population
  --------------------------------------------------           --------------------------------------------------
   C      5        pz               3.9%                        C      5        pz               3.9%
   C      6        px               1.2%                        C      6        px               1.2%
   C     10        px               1.4%                        C     10        px               1.4%
                   pz               3.9%                                        pz               3.9%
   H     11        s                1.5%                        H     11        s                1.5%
   H     12        s                2.7%                        H     12        s                2.7%
   C     14        px               1.7%                        C     14        px               1.7%
                   py               1.8%                                        py               1.8%
   H     17        s                1.2%                        H     17        s                1.2%
   C     18        px               1.3%                        C     18        px               1.3%
                   pz               2.4%                                        pz               2.4%
   C     19        px               1.0%                        C     19        px               1.0%
                   pz               2.5%                                        pz               2.5%
   H     20        s                1.2%                        H     20        s                1.2%
   H     22        s                1.4%                        H     22        s                1.4%
   C     23        py               1.0%                        C     23        py               1.0%
   C     31        px               1.7%                        C     31        px               1.7%
                   py               2.3%                                        py               2.3%
   H     33        s                1.3%                        H     33        s                1.3%
   H     34        s                1.2%                        H     34        s                1.2%
   C     36        pz               3.9%                        C     36        pz               3.9%
   C     37        px               1.2%                        C     37        px               1.2%
                   py               1.0%                                        py               1.0%
   C     41        px               1.4%                        C     41        px               1.4%
                   pz               3.9%                                        pz               3.9%
   H     42        s                1.5%                        H     42        s                1.5%
   H     43        s                2.7%                        H     43        s                2.7%
   C     45        px               1.6%                        C     45        px               1.6%
                   py               1.8%                                        py               1.8%
   H     48        s                1.2%                        H     48        s                1.2%
   C     49        px               1.3%                        C     49        px               1.3%
                   pz               2.4%                                        pz               2.4%
   C     50        px               1.0%                        C     50        px               1.0%
                   pz               2.5%                                        pz               2.5%
   H     51        s                1.2%                        H     51        s                1.2%
   H     53        s                1.4%                        H     53        s                1.4%
   C     62        px               1.8%                        C     62        px               1.8%
                   py               2.2%                                        py               2.2%
   H     64        s                1.3%                        H     64        s                1.3%
   H     65        s                1.2%                        H     65        s                1.2%
 
 
  Orbital:  85  Energy=     -0.39811 [au]   Occ=1.00           Orbital:  85  Energy=     -0.39796 [au]   Occ=1.00
  (alpha)                  -10.83319 [eV]                      (beta)                   -10.82905 [eV]
  --------------------------------------------------           --------------------------------------------------
  atom  label   AO type   orbital density population           atom  label   AO type   orbital density population
  --------------------------------------------------           --------------------------------------------------
   C      5        py               2.5%                        C      5        py               2.5%
   C      6        py               1.6%                        C      6        py               1.6%
   C     10        py               1.1%                        C     10        py               1.2%
   C     14        pz               2.7%                        C     14        pz               2.7%
   H     16        s                1.5%                        H     16        s                1.5%
   C     18        py               4.4%                        C     18        py               4.4%
   C     19        py               2.7%                        C     19        py               2.8%
   C     23        py               2.4%                        C     23        py               2.4%
                   pz               1.6%                                        pz               1.6%
   H     24        s                1.5%                        H     24        s                1.5%
   H     26        s                1.3%                        H     26        s                1.3%
   C     27        pz               1.9%                        C     27        pz               1.8%
   C     29        pz               1.9%                        C     29        pz               1.8%
   C     31        py               3.6%                        C     31        py               3.6%
                   pz               2.1%                                        pz               2.1%
   H     32        s                2.5%                        H     32        s                2.5%
   H     34        s                1.4%                        H     34        s                1.4%
   C     36        py               2.5%                        C     36        py               2.5%
   C     37        py               1.6%                        C     37        py               1.6%
   C     41        py               1.1%                        C     41        py               1.2%
   C     45        pz               2.7%                        C     45        pz               2.7%
   H     47        s                1.5%                        H     47        s                1.5%
   C     49        py               4.5%                        C     49        py               4.5%
   C     50        py               2.7%                        C     50        py               2.8%
   C     54        py               2.4%                        C     54        py               2.4%
                   pz               1.6%                                        pz               1.6%
   H     55        s                1.5%                        H     55        s                1.5%
   H     57        s                1.3%                        H     57        s                1.3%
   C     58        pz               1.9%                        C     58        pz               1.8%
   C     60        pz               1.9%                        C     60        pz               1.8%
   C     62        py               3.6%                        C     62        py               3.6%
                   pz               2.1%                                        pz               2.1%
   H     63        s                2.5%                        H     63        s                2.5%
   H     65        s                1.4%                        H     65        s                1.4%
 
 
  Orbital:  86  Energy=     -0.39680 [au]   Occ=1.00           Orbital:  86  Energy=     -0.39656 [au]   Occ=1.00
  (alpha)                  -10.79746 [eV]                      (beta)                   -10.79100 [eV]
  --------------------------------------------------           --------------------------------------------------
  atom  label   AO type   orbital density population           atom  label   AO type   orbital density population
  --------------------------------------------------           --------------------------------------------------
   P      3        py               1.3%                        P      3        py               1.3%
   C      5        py               3.6%                        C      5        py               3.7%
                   pz               2.5%                                        pz               2.4%
   C      6        py               4.3%                        C      6        py               4.4%
   H      7        s                1.9%                        H      7        s                2.0%
   H      9        s                1.7%                        H      9        s                1.7%
   C     10        pz               4.9%                        C     10        pz               4.8%
   H     12        s                2.7%                        H     12        s                2.7%
   C     14        pz               2.7%                        C     14        pz               2.8%
   H     16        s                1.2%                        H     16        s                1.2%
   C     18        pz               1.9%                        C     18        pz               1.8%
   C     19        pz               1.8%                        C     19        pz               1.7%
   H     22        s                1.3%                        H     22        s                1.3%
   C     23        py               1.5%                        C     23        py               1.5%
   C     27        py               1.6%                        C     27        py               1.6%
                   pz               1.4%                                        pz               1.4%
   H     28        s                2.2%                        H     28        s                2.3%
   P     35        py               1.3%                        P     35        py               1.3%
   C     36        py               3.6%                        C     36        py               3.7%
                   pz               2.5%                                        pz               2.4%
   C     37        py               4.4%                        C     37        py               4.5%
   H     38        s                1.9%                        H     38        s                2.0%
   H     40        s                1.7%                        H     40        s                1.7%
   C     41        pz               4.9%                        C     41        pz               4.8%
   H     43        s                2.7%                        H     43        s                2.7%
   C     45        pz               2.7%                        C     45        pz               2.8%
   H     47        s                1.2%                        H     47        s                1.2%
   C     49        pz               1.9%                        C     49        pz               1.8%
   C     50        pz               1.8%                        C     50        pz               1.7%
   H     53        s                1.3%                        H     53        s                1.3%
   C     54        py               1.5%                        C     54        py               1.5%
   C     58        py               1.6%                        C     58        py               1.6%
                   pz               1.4%                                        pz               1.4%
   H     59        s                2.2%                        H     59        s                2.3%
 
 
  Orbital:  87  Energy=     -0.39200 [au]   Occ=1.00           Orbital:  87  Energy=     -0.39180 [au]   Occ=1.00
  (alpha)                  -10.66680 [eV]                      (beta)                   -10.66134 [eV]
  --------------------------------------------------           --------------------------------------------------
  atom  label   AO type   orbital density population           atom  label   AO type   orbital density population
  --------------------------------------------------           --------------------------------------------------
   C      5        py               4.4%                        C      5        py               4.5%
   C      6        py               4.8%                        C      6        py               4.8%
                   pz               1.5%                                        pz               1.5%
   H      7        s                2.9%                        H      7        s                2.9%
   H      9        s                1.5%                        H      9        s                1.5%
   C     10        py               1.6%                        C     10        py               1.7%
                   pz               2.1%                                        pz               2.0%
   H     12        s                1.0%                        H     12        s                1.0%
   C     14        pz               3.9%                        C     14        pz               3.9%
   H     16        s                2.0%                        H     16        s                2.1%
   C     18        py               1.5%                        C     18        py               1.6%
                   pz               1.7%                                        pz               1.7%
   C     19        py               1.1%                        C     19        py               1.1%
   C     23        py               2.1%                        C     23        py               2.1%
                   pz               2.0%                                        pz               2.0%
   H     24        s                1.4%                        H     24        s                1.4%
   H     26        s                1.6%                        H     26        s                1.6%
   C     31        pz               2.2%                        C     31        pz               2.2%
   C     36        py               4.5%                        C     36        py               4.6%
   C     37        py               4.8%                        C     37        py               4.8%
                   pz               1.5%                                        pz               1.5%
   H     38        s                2.9%                        H     38        s                2.9%
   H     40        s                1.5%                        H     40        s                1.5%
   C     41        py               1.6%                        C     41        py               1.7%
                   pz               2.1%                                        pz               2.0%
   H     43        s                1.0%                        H     43        s                1.0%
   C     45        pz               3.9%                        C     45        pz               3.9%
   H     47        s                2.0%                        H     47        s                2.1%
   C     49        py               1.5%                        C     49        py               1.6%
                   pz               1.7%                                        pz               1.7%
   C     50        py               1.1%                        C     50        py               1.1%
   C     54        py               2.1%                        C     54        py               2.1%
                   pz               2.0%                                        pz               2.0%
   H     55        s                1.4%                        H     55        s                1.4%
   H     57        s                1.5%                        H     57        s                1.6%
   C     62        pz               2.2%                        C     62        pz               2.2%
 
 
  Orbital:  88  Energy=     -0.39073 [au]   Occ=1.00           Orbital:  88  Energy=     -0.39059 [au]   Occ=1.00
  (alpha)                  -10.63238 [eV]                      (beta)                   -10.62854 [eV]
  --------------------------------------------------           --------------------------------------------------
  atom  label   AO type   orbital density population           atom  label   AO type   orbital density population
  --------------------------------------------------           --------------------------------------------------
   C      5        py               1.1%                        C      5        py               1.1%
   C      6        py               1.4%                        C      6        py               1.4%
   C     10        pz               1.7%                        C     10        pz               1.7%
   C     14        pz               1.2%                        C     14        pz               1.2%
   C     18        py               4.1%                        C     18        py               4.0%
                   pz               2.3%                                        pz               2.3%
   C     19        py               3.2%                        C     19        py               3.2%
   H     22        s                1.7%                        H     22        s                1.8%
   C     23        py               5.0%                        C     23        py               5.0%
                   pz               3.2%                                        pz               3.2%
   H     24        s                3.1%                        H     24        s                3.1%
   H     26        s                2.4%                        H     26        s                2.4%
   C     31        py               2.2%                        C     31        py               2.1%
                   pz               3.9%                                        pz               3.9%
   H     32        s                2.3%                        H     32        s                2.3%
   C     36        py               1.1%                        C     36        py               1.1%
   C     37        py               1.4%                        C     37        py               1.4%
   C     41        pz               1.7%                        C     41        pz               1.7%
   C     45        pz               1.2%                        C     45        pz               1.2%
   C     49        py               4.1%                        C     49        py               4.1%
                   pz               2.3%                                        pz               2.3%
   C     50        py               3.2%                        C     50        py               3.2%
   H     53        s                1.7%                        H     53        s                1.8%
   C     54        py               5.1%                        C     54        py               5.1%
                   pz               3.2%                                        pz               3.2%
   H     55        s                3.1%                        H     55        s                3.1%
   H     57        s                2.4%                        H     57        s                2.4%
   C     62        py               2.1%                        C     62        py               2.1%
                   pz               3.9%                                        pz               3.9%
   H     63        s                2.3%                        H     63        s                2.3%
 
 
  Orbital:  89  Energy=     -0.38515 [au]   Occ=1.00           Orbital:  89  Energy=     -0.38484 [au]   Occ=1.00
  (alpha)                  -10.48058 [eV]                      (beta)                   -10.47214 [eV]
  --------------------------------------------------           --------------------------------------------------
  atom  label   AO type   orbital density population           atom  label   AO type   orbital density population
  --------------------------------------------------           --------------------------------------------------
   N      4        py               2.1%                        N      4        py               1.9%
   C      5        py               2.1%                        C      5        py               1.9%
                   pz               1.8%                                        pz               2.0%
   C      6        px               1.4%                        C      6        px               1.4%
                   py               1.4%                                        py               1.1%
                   pz               1.3%                                        pz               1.4%
   H      7        s                1.1%                        H      7        s                1.1%
   C     10        py               2.1%                        C     10        py               2.0%
                   pz               1.6%                                        pz               1.8%
   H     11        s                1.9%                        H     11        s                2.0%
   C     14        px               1.2%                        C     14        px               1.3%
                   py               5.0%                                        py               5.1%
                   pz               3.1%                                        pz               2.9%
   H     16        s                2.2%                        H     16        s                2.2%
   H     17        s                3.7%                        H     17        s                3.8%
   C     18        px               1.0%                        C     18        px               1.2%
   C     19        px               2.1%                        C     19        px               2.3%
   H     21        s                1.6%                        H     21        s                1.7%
   C     27        py               1.4%                        C     27        py               1.4%
   C     36        py               2.2%                        C     36        py               1.9%
                   pz               1.8%                                        pz               2.0%
   C     37        px               1.4%                        C     37        px               1.5%
                   py               1.3%                                        py               1.0%
                   pz               1.3%                                        pz               1.4%
   H     38        s                1.1%                        H     38        s                1.1%
   C     41        py               2.1%                        C     41        py               2.0%
                   pz               1.6%                                        pz               1.8%
   H     42        s                1.9%                        H     42        s                2.0%
   C     45        px               1.0%                        C     45        px               1.2%
                   py               5.2%                                        py               5.3%
                   pz               3.0%                                        pz               2.9%
   H     47        s                2.2%                        H     47        s                2.2%
   H     48        s                3.7%                        H     48        s                3.8%
   C     49        px               1.0%                        C     49        px               1.2%
   C     50        px               2.1%                        C     50        px               2.3%
   H     52        s                1.6%                        H     52        s                1.7%
   C     58        py               1.4%                        C     58        py               1.4%
 
 
  Orbital:  90  Energy=     -0.38386 [au]   Occ=1.00           Orbital:  90  Energy=     -0.38372 [au]   Occ=1.00
  (alpha)                  -10.44537 [eV]                      (beta)                   -10.44168 [eV]
  --------------------------------------------------           --------------------------------------------------
  atom  label   AO type   orbital density population           atom  label   AO type   orbital density population
  --------------------------------------------------           --------------------------------------------------
   C      5        px               1.6%                        C      5        px               1.6%
                   pz               2.1%                                        pz               2.2%
   C      6        pz               1.6%                        C      6        pz               1.6%
   C     10        pz               2.4%                        C     10        pz               2.6%
   H     11        s                1.1%                        H     11        s                1.1%
   C     14        px               4.3%                        C     14        px               4.3%
                   py               1.7%                                        py               1.7%
   H     16        s                1.7%                        H     16        s                1.7%
   H     17        s                1.3%                        H     17        s                1.3%
   C     18        px               1.9%                        C     18        px               2.0%
                   pz               1.7%                                        pz               1.7%
   C     19        px               2.8%                        C     19        px               2.9%
                   pz               2.7%                                        pz               2.7%
   H     20        s                1.0%                        H     20        s                1.0%
   H     22        s                1.9%                        H     22        s                1.9%
   C     23        py               2.4%                        C     23        py               2.5%
   H     24        s                1.2%                        H     24        s                1.3%
   C     31        py               3.9%                        C     31        py               3.8%
   H     34        s                1.8%                        H     34        s                1.7%
   C     36        px               1.5%                        C     36        px               1.6%
                   pz               2.1%                                        pz               2.2%
   C     37        pz               1.6%                        C     37        pz               1.6%
   C     41        pz               2.4%                        C     41        pz               2.6%
   H     42        s                1.1%                        H     42        s                1.1%
   C     45        px               4.2%                        C     45        px               4.2%
                   py               1.8%                                        py               1.8%
   H     47        s                1.7%                        H     47        s                1.7%
   H     48        s                1.3%                        H     48        s                1.3%
   C     49        px               2.0%                        C     49        px               2.0%
                   pz               1.7%                                        pz               1.7%
   C     50        px               2.8%                        C     50        px               2.9%
                   pz               2.7%                                        pz               2.7%
   H     51        s                1.0%                        H     51        s                1.0%
   H     53        s                1.9%                        H     53        s                1.9%
   C     54        py               2.4%                        C     54        py               2.4%
   H     55        s                1.2%                        H     55        s                1.3%
   C     62        py               3.8%                        C     62        py               3.8%
   H     65        s                1.8%                        H     65        s                1.7%
 
 
  Orbital:  91  Energy=     -0.38218 [au]   Occ=1.00           Orbital:  91  Energy=     -0.38201 [au]   Occ=1.00
  (alpha)                  -10.39965 [eV]                      (beta)                   -10.39512 [eV]
  --------------------------------------------------           --------------------------------------------------
  atom  label   AO type   orbital density population           atom  label   AO type   orbital density population
  --------------------------------------------------           --------------------------------------------------
   C      5        px               1.4%                        C      5        px               1.4%
   C      6        py               1.8%                        C      6        py               1.9%
   H      9        s                1.5%                        H      9        s                1.6%
   C     10        px               1.1%                        C     10        px               1.2%
                   pz               1.3%                                        pz               1.1%
   H     12        s                1.1%                        H     12        s                1.1%
   C     14        px               3.0%                        C     14        px               2.9%
   H     15        s                1.7%                        H     15        s                1.8%
   C     18        px               1.2%                        C     18        px               1.1%
                   py               1.7%                                        py               1.7%
                   pz               1.9%                                        pz               2.0%
   C     19        px               1.3%                        C     19        px               1.1%
                   pz               3.9%                                        pz               4.1%
   H     20        s                1.8%                        H     20        s                1.9%
   C     23        px               1.6%                        C     23        px               1.7%
                   py               1.1%                                        py               1.0%
   C     31        py               7.4%                        C     31        py               7.6%
   H     32        s                1.5%                        H     32        s                1.5%
   H     34        s                3.3%                        H     34        s                3.4%
   C     36        px               1.5%                        C     36        px               1.4%
   C     37        py               1.8%                        C     37        py               1.9%
   H     40        s                1.5%                        H     40        s                1.6%
   C     41        px               1.1%                        C     41        px               1.2%
                   pz               1.3%                                        pz               1.1%
   H     43        s                1.1%                        H     43        s                1.1%
   C     45        px               3.0%                        C     45        px               2.8%
   H     46        s                1.7%                        H     46        s                1.8%
   C     49        px               1.3%                        C     49        px               1.1%
                   py               1.6%                                        py               1.6%
                   pz               1.9%                                        pz               2.0%
   C     50        px               1.3%                        C     50        px               1.0%
                   pz               3.9%                                        pz               4.1%
   H     51        s                1.8%                        H     51        s                1.9%
   C     54        px               1.6%                        C     54        px               1.7%
                   py               1.0%                                        py               0.9%
   C     62        py               7.4%                        C     62        py               7.5%
   H     63        s                1.5%                        H     63        s                1.5%
   H     65        s                3.3%                        H     65        s                3.4%
 
 
  Orbital:  92  Energy=     -0.37820 [au]   Occ=1.00           Orbital:  92  Energy=     -0.37763 [au]   Occ=1.00
  (alpha)                  -10.29126 [eV]                      (beta)                   -10.27581 [eV]
  --------------------------------------------------           --------------------------------------------------
  atom  label   AO type   orbital density population           atom  label   AO type   orbital density population
  --------------------------------------------------           --------------------------------------------------
   P      3        s                2.7%                        P      3        s                2.9%
   N      4        pz               8.9%                        N      4        pz               8.7%
   C     10        pz               1.5%                        C     10        pz               1.5%
   C     14        px               1.0%                        C     14        px               1.2%
                   py               1.9%                                        py               1.9%
   H     15        s                1.4%                        H     15        s                1.6%
   H     17        s                1.1%                        H     17        s                1.1%
   C     27        pz               7.4%                        C     27        pz               6.9%
   H     28        s                6.4%                        H     28        s                6.4%
   C     29        py               1.7%                        C     29        py               1.8%
                   pz               3.4%                                        pz               3.2%
   H     30        s                1.3%                        H     30        s                1.3%
   C     31        px               2.7%                        C     31        px               2.7%
   H     33        s                1.3%                        H     33        s                1.3%
   P     35        s                2.7%                        P     35        s                2.9%
   C     41        pz               1.5%                        C     41        pz               1.5%
   C     45        px               1.1%                        C     45        px               1.3%
                   py               1.8%                                        py               1.8%
   H     46        s                1.4%                        H     46        s                1.6%
   H     48        s                1.1%                        H     48        s                1.1%
   C     58        pz               7.4%                        C     58        pz               6.9%
   H     59        s                6.4%                        H     59        s                6.4%
   C     60        py               1.7%                        C     60        py               1.8%
                   pz               3.4%                                        pz               3.2%
   H     61        s                1.3%                        H     61        s                1.3%
   C     62        px               2.7%                        C     62        px               2.7%
   H     64        s                1.3%                        H     64        s                1.3%
 
 
  Orbital:  93  Energy=     -0.36686 [au]   Occ=1.00           Orbital:  93  Energy=     -0.36655 [au]   Occ=1.00
  (alpha)                   -9.98283 [eV]                      (beta)                    -9.97426 [eV]
  --------------------------------------------------           --------------------------------------------------
  atom  label   AO type   orbital density population           atom  label   AO type   orbital density population
  --------------------------------------------------           --------------------------------------------------
   P      3        s                2.2%                        P      3        s                2.1%
   N      4        pz               1.1%                        N      4        pz               1.2%
   C      6        py               1.3%                        C      6        py               1.4%
   H      8        s                1.0%                        H      8        s                1.0%
   C     10        px               3.2%                        C     10        px               3.4%
   H     13        s                2.0%                        H     13        s                2.1%
   C     19        px               1.6%                        C     19        px               1.5%
                   pz               1.4%                                        pz               1.4%
   H     21        s                1.7%                        H     21        s                1.6%
   C     23        px               1.4%                        C     23        px               1.5%
   H     25        s                1.0%                        H     25        s                1.0%
   C     27        py               1.5%                        C     27        py               1.5%
                   pz               6.3%                                        pz               6.5%
   H     28        s                1.0%                        H     28        s                1.1%
   C     29        py               3.9%                        C     29        py               3.7%
                   pz               5.0%                                        pz               5.2%
   H     30        s                3.7%                        H     30        s                3.5%
   C     31        py               1.6%                        C     31        py               1.5%
   P     35        s                2.2%                        P     35        s                2.1%
   C     37        py               1.2%                        C     37        py               1.3%
   H     39        s                1.0%                        H     39        s                1.0%
   C     41        px               3.2%                        C     41        px               3.4%
   H     44        s                2.0%                        H     44        s                2.1%
   C     50        px               1.6%                        C     50        px               1.6%
                   pz               1.4%                                        pz               1.4%
   H     52        s                1.7%                        H     52        s                1.6%
   C     54        px               1.4%                        C     54        px               1.5%
   H     56        s                1.0%                        H     56        s                1.0%
   C     58        py               1.5%                        C     58        py               1.5%
                   pz               6.3%                                        pz               6.5%
   H     59        s                1.0%                        H     59        s                1.1%
   C     60        py               3.9%                        C     60        py               3.7%
                   pz               5.0%                                        pz               5.2%
   H     61        s                3.7%                        H     61        s                3.5%
   C     62        py               1.6%                        C     62        py               1.5%
 
 
  Orbital:  94  Energy=     -0.36367 [au]   Occ=1.00           Orbital:  94  Energy=     -0.35845 [au]   Occ=1.00
  (alpha)                   -9.89601 [eV]                      (beta)                    -9.75390 [eV]
  --------------------------------------------------           --------------------------------------------------
  atom  label   AO type   orbital density population           atom  label   AO type   orbital density population
  --------------------------------------------------           --------------------------------------------------
   Rh     1        d2-              3.9%                        Rh     1        d2-              2.6%
   N      4        px              38.4%                        N      4        px              34.4%
   C     27        px               3.0%                        C     27        px               3.1%
   C     29        px              15.5%                        C     29        px              15.7%
   C     31        px               0.8%                        C     31        px               1.4%
   H     33        s                0.7%                        H     33        s                1.2%
   C     58        px               3.0%                        C     58        px               3.1%
   C     60        px              15.5%                        C     60        px              15.7%
   C     62        px               0.8%                        C     62        px               1.4%
   H     64        s                0.7%                        H     64        s                1.2%
 
 
  Orbital:  95  Energy=     -0.35575 [au]   Occ=1.00           Orbital:  95  Energy=     -0.35560 [au]   Occ=1.00
  (alpha)                   -9.68042 [eV]                      (beta)                    -9.67639 [eV]
  --------------------------------------------------           --------------------------------------------------
  atom  label   AO type   orbital density population           atom  label   AO type   orbital density population
  --------------------------------------------------           --------------------------------------------------
   P      3        py               1.6%                        P      3        py               1.6%
   C     10        px               5.4%                        C     10        px               5.5%
   H     12        s                1.2%                        H     12        s                1.2%
   H     13        s                2.8%                        H     13        s                2.9%
   C     14        px               4.4%                        C     14        px               4.4%
   H     15        s                2.9%                        H     15        s                2.9%
   H     16        s                1.3%                        H     16        s                1.3%
   C     19        px               2.7%                        C     19        px               2.7%
   H     21        s                1.3%                        H     21        s                1.4%
   H     28        s                1.0%                        H     28        s                1.0%
   C     31        px               8.8%                        C     31        px               8.8%
   H     32        s                1.2%                        H     32        s                1.2%
   H     33        s                5.1%                        H     33        s                5.1%
   P     35        py               1.6%                        P     35        py               1.6%
   C     41        px               5.5%                        C     41        px               5.6%
   H     43        s                1.2%                        H     43        s                1.2%
   H     44        s                2.8%                        H     44        s                2.9%
   C     45        px               4.5%                        C     45        px               4.5%
   H     46        s                2.9%                        H     46        s                2.9%
   H     47        s                1.3%                        H     47        s                1.3%
   C     50        px               2.7%                        C     50        px               2.8%
   H     52        s                1.4%                        H     52        s                1.4%
   H     59        s                1.0%                        H     59        s                1.0%
   C     62        px               8.8%                        C     62        px               8.8%
   H     63        s                1.2%                        H     63        s                1.2%
   H     64        s                5.1%                        H     64        s                5.1%
 
 
  Orbital:  96  Energy=     -0.35285 [au]   Occ=1.00           Orbital:  96  Energy=     -0.35262 [au]   Occ=1.00
  (alpha)                   -9.60162 [eV]                      (beta)                    -9.59538 [eV]
  --------------------------------------------------           --------------------------------------------------
  atom  label   AO type   orbital density population           atom  label   AO type   orbital density population
  --------------------------------------------------           --------------------------------------------------
   P      3        py               1.0%                        P      3        py               1.0%
   N      4        pz               1.6%                        N      4        pz               1.7%
   C      6        px               1.3%                        C      6        px               1.3%
   C     10        px               5.1%                        C     10        px               4.9%
   H     13        s                3.0%                        H     13        s                2.8%
   C     14        px               3.6%                        C     14        px               3.7%
   H     15        s                2.3%                        H     15        s                2.4%
   H     16        s                1.2%                        H     16        s                1.2%
   C     19        px               3.2%                        C     19        px               3.3%
   H     21        s                1.8%                        H     21        s                1.9%
   C     27        pz               2.6%                        C     27        pz               2.7%
   H     28        s                1.9%                        H     28        s                2.0%
   C     29        pz               1.2%                        C     29        pz               1.3%
   C     31        px               7.4%                        C     31        px               6.9%
   H     32        s                1.0%                        H     32        s                1.0%
   H     33        s                4.6%                        H     33        s                4.2%
   P     35        py               1.0%                        P     35        py               1.0%
   C     37        px               1.3%                        C     37        px               1.3%
   C     41        px               5.2%                        C     41        px               5.0%
   H     44        s                3.0%                        H     44        s                2.8%
   C     45        px               3.7%                        C     45        px               3.8%
   H     46        s                2.3%                        H     46        s                2.4%
   H     47        s                1.2%                        H     47        s                1.2%
   C     50        px               3.2%                        C     50        px               3.3%
   H     52        s                1.8%                        H     52        s                1.9%
   C     58        pz               2.6%                        C     58        pz               2.6%
   H     59        s                1.9%                        H     59        s                2.0%
   C     60        pz               1.2%                        C     60        pz               1.3%
   C     62        px               7.4%                        C     62        px               6.8%
   H     63        s                1.0%                        H     63        s                1.0%
   H     64        s                4.5%                        H     64        s                4.2%
 
 
  Orbital:  97  Energy=     -0.34483 [au]   Occ=1.00           Orbital:  97  Energy=     -0.34475 [au]   Occ=1.00
  (alpha)                   -9.38328 [eV]                      (beta)                    -9.38100 [eV]
  --------------------------------------------------           --------------------------------------------------
  atom  label   AO type   orbital density population           atom  label   AO type   orbital density population
  --------------------------------------------------           --------------------------------------------------
   C      6        px               5.0%                        C      6        px               5.0%
                   pz               2.2%                                        pz               2.2%
   H      8        s                4.8%                        H      8        s                4.8%
   C     10        pz               1.0%                        C     10        pz               1.0%
   C     19        pz               1.3%                        C     19        pz               1.3%
   C     23        px               8.0%                        C     23        px               8.2%
                   py               1.5%                                        py               1.5%
                   pz               2.3%                                        pz               2.3%
   H     24        s                1.2%                        H     24        s                1.2%
   H     25        s                7.3%                        H     25        s                7.5%
   C     31        py               2.0%                        C     31        py               2.0%
   H     34        s                1.2%                        H     34        s                1.2%
   C     37        px               5.1%                        C     37        px               5.1%
                   pz               2.2%                                        pz               2.2%
   H     39        s                4.8%                        H     39        s                4.8%
   C     41        pz               1.0%                        C     41        pz               1.0%
   C     50        pz               1.3%                        C     50        pz               1.3%
   C     54        px               7.9%                        C     54        px               8.1%
                   py               1.7%                                        py               1.7%
                   pz               2.3%                                        pz               2.3%
   H     55        s                1.2%                        H     55        s                1.2%
   H     56        s                7.3%                        H     56        s                7.5%
   C     62        py               2.1%                        C     62        py               2.1%
   H     65        s                1.2%                        H     65        s                1.2%
 
 
  Orbital:  98  Energy=     -0.34266 [au]   Occ=1.00           Orbital:  98  Energy=     -0.34244 [au]   Occ=1.00
  (alpha)                   -9.32434 [eV]                      (beta)                    -9.31837 [eV]
  --------------------------------------------------           --------------------------------------------------
  atom  label   AO type   orbital density population           atom  label   AO type   orbital density population
  --------------------------------------------------           --------------------------------------------------
   Rh     1        s                2.7%                        Rh     1        s                0.0%
                   d2+              3.7%                                        d2+              0.0%
   Cl     2        py               3.4%                        Cl     2        py               0.0%
   N      4        px               0.1%                        N      4        px               1.4%
                   py               7.0%                                        py               0.0%
   C      6        px               3.8%                        C      6        px               5.9%
                   py               1.3%                                        py               0.5%
                   pz               1.1%                                        pz               2.5%
   H      8        s                3.2%                        H      8        s                5.6%
   C     10        px               2.1%                        C     10        px               0.4%
                   pz               2.6%                                        pz               1.3%
   H     11        s                1.3%                        H     11        s                0.8%
   H     13        s                2.0%                        H     13        s                0.2%
   C     14        px               2.4%                        C     14        px               0.2%
                   py               1.9%                                        py               0.8%
   H     15        s                3.0%                        H     15        s                0.5%
   C     23        px               0.8%                        C     23        px               6.4%
                   py               0.0%                                        py               1.3%
                   pz               0.1%                                        pz               1.6%
   H     24        s                0.0%                        H     24        s                1.1%
   H     25        s                0.5%                        H     25        s                5.8%
   C     27        pz               0.8%                        C     27        pz               1.1%
   C     29        py               1.6%                        C     29        py               0.0%
   H     30        s                1.7%                        H     30        s                0.0%
   C     31        px               1.1%                        C     31        px               0.9%
                   py               0.3%                                        py               1.4%
   C     37        px               0.7%                        C     37        px               6.0%
                   pz               0.1%                                        pz               2.5%
   H     39        s                0.4%                        H     39        s                5.5%
   C     41        px               1.4%                        C     41        px               0.4%
                   pz               1.2%                                        pz               1.3%
   H     44        s                1.5%                        H     44        s                0.2%
   C     45        px               2.0%                        C     45        px               0.2%
   H     46        s                2.2%                        H     46        s                0.5%
   C     54        px               5.0%                        C     54        px               6.3%
                   py               0.5%                                        py               1.5%
                   pz               0.9%                                        pz               1.6%
   H     55        s                0.4%                        H     55        s                1.1%
   H     56        s                4.0%                        H     56        s                5.9%
   C     58        pz               0.2%                        C     58        pz               1.1%
   C     60        py               1.5%                        C     60        py               0.0%
   H     61        s                1.5%                        H     61        s                0.0%
   C     62        px               2.4%                        C     62        px               0.9%
                   py               1.6%                                        py               1.5%
   H     64        s                2.1%                        H     64        s                0.7%
   H     65        s                1.2%                        H     65        s                0.9%
 
 
  Orbital:  99  Energy=     -0.34266 [au]   Occ=1.00           Orbital:  99  Energy=     -0.34209 [au]   Occ=1.00
  (alpha)                   -9.32424 [eV]                      (beta)                    -9.30878 [eV]
  --------------------------------------------------           --------------------------------------------------
  atom  label   AO type   orbital density population           atom  label   AO type   orbital density population
  --------------------------------------------------           --------------------------------------------------
   Rh     1        s                0.2%                        Rh     1        s                1.6%
                   d2+              0.2%                                        d2+              1.6%
   Cl     2        py               0.2%                        Cl     2        py               1.7%
   N      4        px               1.1%                        N      4        px               0.0%
                   py               0.4%                                        py               3.5%
   C      6        px               3.6%                        C      6        px               3.4%
                   py               0.1%                                        py               1.5%
                   pz               1.7%                                        pz               0.8%
   H      8        s                3.5%                        H      8        s                2.7%
   C     10        px               0.0%                        C     10        px               1.3%
                   pz               0.5%                                        pz               2.0%
   H     13        s                0.0%                        H     13        s                1.4%
   C     14        px               0.0%                        C     14        px               3.3%
                   py               0.2%                                        py               2.1%
   H     15        s                0.0%                        H     15        s                3.7%
   H     17        s                0.1%                        H     17        s                1.1%
   C     23        px               9.0%                        C     23        px               2.6%
                   py               1.6%                                        py               0.2%
                   pz               2.1%                                        pz               0.4%
   H     24        s                1.4%                        H     24        s                0.2%
   H     25        s                8.0%                        H     25        s                1.8%
   C     31        px               1.8%                        C     31        px               2.3%
                   py               2.2%                                        py               1.0%
   H     33        s                1.5%                        H     33        s                2.0%
   H     34        s                1.4%                        H     34        s                1.0%
   C     37        px               6.9%                        C     37        px               3.5%
                   py               0.6%                                        py               1.4%
                   pz               2.7%                                        pz               0.8%
   H     39        s                6.3%                        H     39        s                2.8%
   C     41        px               0.8%                        C     41        px               1.4%
                   pz               1.9%                                        pz               2.0%
   H     42        s                1.1%                        H     42        s                0.9%
   H     44        s                0.5%                        H     44        s                1.4%
   C     45        px               0.5%                        C     45        px               3.4%
                   py               1.1%                                        py               2.0%
                   pz               0.7%                                        pz               1.0%
   H     46        s                0.9%                        H     46        s                3.7%
   H     48        s                0.5%                        H     48        s                1.1%
   C     54        px               4.7%                        C     54        px               2.5%
                   py               1.2%                                        py               0.3%
                   pz               1.3%                                        pz               0.4%
   H     56        s                4.5%                        H     56        s                1.8%
   C     58        pz               1.3%                        C     58        pz               0.4%
   C     62        px               0.4%                        C     62        px               2.2%
                   py               1.1%                                        py               1.1%
   H     64        s                0.4%                        H     64        s                2.0%
 
 
  Orbital: 100  Energy=     -0.33940 [au]   Occ=1.00           Orbital: 100  Energy=     -0.33785 [au]   Occ=1.00
  (alpha)                   -9.23546 [eV]                      (beta)                    -9.19335 [eV]
  --------------------------------------------------           --------------------------------------------------
  atom  label   AO type   orbital density population           atom  label   AO type   orbital density population
  --------------------------------------------------           --------------------------------------------------
   Rh     1        s                3.1%                        Rh     1        s                0.0%
                   d0               1.5%                                        d0               0.0%
                   d2+              9.0%                                        d2+              0.0%
   Cl     2        py               6.0%                        Cl     2        py               0.0%
   N      4        px               0.0%                        N      4        px               5.3%
                   py              14.1%                                        py               0.0%
   C      6        px               3.1%                        C      6        px               3.3%
                   py               1.1%                                        py               2.2%
   H      8        s                2.8%                        H      8        s                2.9%
   H      9        s                0.7%                        H      9        s                1.1%
   C     14        px               2.2%                        C     14        px               5.4%
                   py               1.4%                                        py               2.0%
   H     15        s                2.1%                        H     15        s                4.9%
   H     17        s                0.8%                        H     17        s                1.0%
   C     23        px               0.1%                        C     23        px               2.8%
                   py               0.3%                                        py               1.1%
   H     25        s                0.0%                        H     25        s                2.2%
   C     29        px               0.0%                        C     29        px               2.2%
                   py               2.9%                                        py              -0.0%
   H     30        s                3.6%                        H     30        s                0.0%
   C     31        px               1.2%                        C     31        px               3.3%
                   py               0.4%                                        py               1.2%
   H     33        s                1.1%                        H     33        s                2.6%
   H     34        s                0.4%                        H     34        s                1.3%
   C     37        px               3.2%                        C     37        px               3.4%
                   py               1.0%                                        py               2.0%
   H     39        s                2.8%                        H     39        s                2.8%
   H     40        s                0.7%                        H     40        s                1.1%
   C     45        px               2.3%                        C     45        px               5.5%
                   py               1.3%                                        py               1.8%
   H     46        s                2.1%                        H     46        s                4.8%
   H     48        s                0.7%                        H     48        s                1.0%
   C     54        px               0.0%                        C     54        px               2.7%
                   py               0.3%                                        py               1.2%
   H     56        s                0.0%                        H     56        s                2.2%
   C     60        px               0.0%                        C     60        px               2.2%
                   py               2.9%                                        py              -0.0%
   H     61        s                3.6%                        H     61        s                0.0%
   C     62        px               1.1%                        C     62        px               3.1%
                   py               0.4%                                        py               1.3%
   H     64        s                1.1%                        H     64        s                2.6%
   H     65        s                0.4%                        H     65        s                1.3%
 
 
  Orbital: 101  Energy=     -0.33846 [au]   Occ=1.00           Orbital: 101  Energy=     -0.33778 [au]   Occ=1.00
  (alpha)                   -9.21007 [eV]                      (beta)                    -9.19149 [eV]
  --------------------------------------------------           --------------------------------------------------
  atom  label   AO type   orbital density population           atom  label   AO type   orbital density population
  --------------------------------------------------           --------------------------------------------------
   Rh     1        s                0.0%                        Rh     1        s                4.3%
                   d0               0.0%                                        d0               1.3%
                   d2+              0.0%                                        d2+             10.5%
   Cl     2        py               0.0%                        Cl     2        py               7.6%
   P      3        s                0.0%                        P      3        s                1.1%
   N      4        s                0.0%                        N      4        s                1.4%
                   px               3.5%                                        px               0.0%
                   py               0.0%                                        py              18.7%
   C      6        px               4.0%                        C      6        px               1.6%
                   py               2.2%                                        py               0.6%
   H      8        s                3.5%                        H      8        s                1.5%
   H      9        s                1.2%                        H      9        s                0.4%
   C     10        px               0.0%                        C     10        px               1.4%
   H     13        s                0.0%                        H     13        s                1.2%
   C     14        px               5.3%                        C     14        px               1.5%
                   py               2.3%                                        py               0.8%
   H     15        s                5.0%                        H     15        s                1.3%
   H     17        s                1.2%                        H     17        s                0.4%
   C     23        px               2.7%                        C     23        px               0.0%
   H     25        s                2.1%                        H     25        s                0.0%
   C     29        px               1.3%                        C     29        px               0.0%
                   py              -0.0%                                        py               3.6%
   H     30        s                0.0%                        H     30        s                4.3%
   C     31        px               3.0%                        C     31        px               0.8%
                   py               1.1%                                        py               0.2%
   H     33        s                2.4%                        H     33        s                0.7%
   H     34        s                1.2%                        H     34        s                0.2%
   P     35        s                0.0%                        P     35        s                1.0%
   C     37        px               4.1%                        C     37        px               1.8%
                   py               2.1%                                        py               0.6%
   H     39        s                3.5%                        H     39        s                1.6%
   H     40        s                1.2%                        H     40        s                0.4%
   C     41        px               0.0%                        C     41        px               1.5%
   H     44        s                0.0%                        H     44        s                1.2%
   C     45        px               5.5%                        C     45        px               1.6%
                   py               2.1%                                        py               0.8%
   H     46        s                5.0%                        H     46        s                1.4%
   H     48        s                1.2%                        H     48        s                0.5%
   C     54        px               2.6%                        C     54        px               0.0%
   H     56        s                2.1%                        H     56        s                0.0%
   C     60        px               1.3%                        C     60        px               0.0%
                   py               0.0%                                        py               3.6%
   H     61        s                0.0%                        H     61        s                4.3%
   C     62        px               2.9%                        C     62        px               0.8%
                   py               1.2%                                        py               0.2%
   H     64        s                2.4%                        H     64        s                0.8%
   H     65        s                1.2%                        H     65        s                0.3%
 
 
  Orbital: 102  Energy=     -0.33357 [au]   Occ=1.00           Orbital: 102  Energy=     -0.33340 [au]   Occ=1.00
  (alpha)                   -9.07703 [eV]                      (beta)                    -9.07225 [eV]
  --------------------------------------------------           --------------------------------------------------
  atom  label   AO type   orbital density population           atom  label   AO type   orbital density population
  --------------------------------------------------           --------------------------------------------------
   N      4        px               0.8%                        N      4        px               1.3%
   C     10        px               6.2%                        C     10        px               6.1%
                   pz               1.2%                                        pz               1.3%
   H     11        s                1.1%                        H     11        s                1.1%
   H     13        s                4.6%                        H     13        s                4.5%
   C     14        px               2.5%                        C     14        px               2.2%
   H     15        s                1.2%                        H     15        s                1.0%
   C     19        px               6.3%                        C     19        px               6.2%
                   pz               2.9%                                        pz               3.0%
   H     20        s                1.7%                        H     20        s                1.7%
   H     21        s                5.3%                        H     21        s                5.3%
   C     23        px               1.2%                        C     23        px               1.4%
                   pz               2.1%                                        pz               2.2%
   H     25        s                1.0%                        H     25        s                1.2%
   H     26        s                1.3%                        H     26        s                1.3%
   C     31        px               1.6%                        C     31        px               1.4%
   H     33        s                1.1%                        H     33        s                0.9%
   C     41        px               6.2%                        C     41        px               6.1%
                   pz               1.2%                                        pz               1.3%
   H     42        s                1.1%                        H     42        s                1.1%
   H     44        s                4.5%                        H     44        s                4.5%
   C     45        px               2.5%                        C     45        px               2.2%
   H     46        s                1.2%                        H     46        s                1.0%
   C     50        px               6.2%                        C     50        px               6.1%
                   pz               2.9%                                        pz               3.0%
   H     51        s                1.6%                        H     51        s                1.7%
   H     52        s                5.2%                        H     52        s                5.2%
   C     54        px               1.2%                        C     54        px               1.5%
                   pz               2.1%                                        pz               2.2%
   H     56        s                1.0%                        H     56        s                1.2%
   H     57        s                1.3%                        H     57        s                1.3%
   C     62        px               1.6%                        C     62        px               1.4%
   H     64        s                1.1%                        H     64        s                0.9%
 
 
  Orbital: 103  Energy=     -0.33323 [au]   Occ=1.00           Orbital: 103  Energy=     -0.33309 [au]   Occ=1.00
  (alpha)                   -9.06772 [eV]                      (beta)                    -9.06394 [eV]
  --------------------------------------------------           --------------------------------------------------
  atom  label   AO type   orbital density population           atom  label   AO type   orbital density population
  --------------------------------------------------           --------------------------------------------------
   N      4        py               0.5%                        N      4        py               1.0%
   C     10        px               5.5%                        C     10        px               5.1%
   H     11        s                1.1%                        H     11        s                1.0%
   H     13        s                3.8%                        H     13        s                3.5%
   C     14        px               3.3%                        C     14        px               3.1%
   H     15        s                1.7%                        H     15        s                1.5%
   C     19        px               7.5%                        C     19        px               7.8%
                   pz               2.4%                                        pz               2.6%
   H     20        s                1.4%                        H     20        s                1.5%
   H     21        s                6.0%                        H     21        s                6.3%
   C     23        py               1.0%                        C     23        py               0.9%
                   pz               1.5%                                        pz               1.5%
   C     31        px               2.4%                        C     31        px               2.2%
   H     33        s                1.4%                        H     33        s                1.3%
   C     41        px               5.5%                        C     41        px               5.1%
   H     42        s                1.1%                        H     42        s                1.0%
   H     44        s                3.9%                        H     44        s                3.5%
   C     45        px               3.3%                        C     45        px               3.1%
   H     46        s                1.7%                        H     46        s                1.5%
   C     50        px               7.5%                        C     50        px               7.8%
                   pz               2.4%                                        pz               2.6%
   H     51        s                1.4%                        H     51        s                1.5%
   H     52        s                6.0%                        H     52        s                6.3%
   C     54        pz               1.5%                        C     54        pz               1.5%
   C     62        px               2.4%                        C     62        px               2.2%
   H     64        s                1.4%                        H     64        s                1.3%
 
 
  Orbital: 104  Energy=     -0.32219 [au]   Occ=1.00           Orbital: 104  Energy=     -0.32215 [au]   Occ=1.00
  (alpha)                   -8.76722 [eV]                      (beta)                    -8.76605 [eV]
  --------------------------------------------------           --------------------------------------------------
  atom  label   AO type   orbital density population           atom  label   AO type   orbital density population
  --------------------------------------------------           --------------------------------------------------
   C      6        py               4.9%                        C      6        py               4.9%
                   pz               1.3%                                        pz               1.3%
   H      7        s                3.4%                        H      7        s                3.4%
   H      9        s                2.3%                        H      9        s                2.3%
   C     10        pz               3.8%                        C     10        pz               3.7%
   H     11        s                2.4%                        H     11        s                2.3%
   H     12        s                1.6%                        H     12        s                1.6%
   C     14        py               1.8%                        C     14        py               1.8%
                   pz               1.4%                                        pz               1.4%
   H     16        s                1.7%                        H     16        s                1.7%
   H     17        s                2.0%                        H     17        s                2.0%
   C     19        pz               2.3%                        C     19        pz               2.3%
   H     20        s                1.3%                        H     20        s                1.2%
   H     22        s                1.5%                        H     22        s                1.5%
   C     23        py               1.9%                        C     23        py               1.9%
                   pz               2.4%                                        pz               2.4%
   H     24        s                1.9%                        H     24        s                1.9%
   H     26        s                2.6%                        H     26        s                2.6%
   C     31        py               2.4%                        C     31        py               2.4%
   H     32        s                1.8%                        H     32        s                1.8%
   H     34        s                1.4%                        H     34        s                1.4%
   C     37        py               5.0%                        C     37        py               5.0%
                   pz               1.3%                                        pz               1.3%
   H     38        s                3.4%                        H     38        s                3.4%
   H     40        s                2.3%                        H     40        s                2.3%
   C     41        pz               3.8%                        C     41        pz               3.8%
   H     42        s                2.4%                        H     42        s                2.4%
   H     43        s                1.7%                        H     43        s                1.7%
   C     45        py               1.8%                        C     45        py               1.8%
                   pz               1.4%                                        pz               1.4%
   H     47        s                1.7%                        H     47        s                1.7%
   H     48        s                2.0%                        H     48        s                2.0%
   C     50        pz               2.4%                        C     50        pz               2.3%
   H     51        s                1.3%                        H     51        s                1.3%
   H     53        s                1.5%                        H     53        s                1.5%
   C     54        py               1.9%                        C     54        py               2.0%
                   pz               2.4%                                        pz               2.4%
   H     55        s                1.9%                        H     55        s                1.9%
   H     57        s                2.6%                        H     57        s                2.6%
   C     62        py               2.4%                        C     62        py               2.4%
   H     63        s                1.8%                        H     63        s                1.8%
   H     65        s                1.4%                        H     65        s                1.4%
 
 
  Orbital: 105  Energy=     -0.32182 [au]   Occ=1.00           Orbital: 105  Energy=     -0.32173 [au]   Occ=1.00
  (alpha)                   -8.75714 [eV]                      (beta)                    -8.75469 [eV]
  --------------------------------------------------           --------------------------------------------------
  atom  label   AO type   orbital density population           atom  label   AO type   orbital density population
  --------------------------------------------------           --------------------------------------------------
   C      6        py               4.6%                        C      6        py               4.7%
   H      7        s                2.9%                        H      7        s                2.9%
   H      9        s                2.2%                        H      9        s                2.2%
   C     10        pz               4.4%                        C     10        pz               4.4%
   H     11        s                2.8%                        H     11        s                2.9%
   H     12        s                1.8%                        H     12        s                1.8%
   C     14        py               1.9%                        C     14        py               1.9%
   H     16        s                1.1%                        H     16        s                1.1%
   H     17        s                1.9%                        H     17        s                1.9%
   C     19        pz               2.6%                        C     19        pz               2.6%
   H     20        s                1.7%                        H     20        s                1.7%
   H     22        s                1.8%                        H     22        s                1.8%
   C     23        py               1.8%                        C     23        py               1.8%
                   pz               1.9%                                        pz               1.9%
   H     24        s                1.7%                        H     24        s                1.7%
   H     26        s                1.9%                        H     26        s                1.9%
   C     31        py               3.2%                        C     31        py               3.1%
   H     32        s                1.8%                        H     32        s                1.7%
   H     34        s                1.9%                        H     34        s                1.9%
   C     37        py               4.6%                        C     37        py               4.7%
   H     38        s                2.9%                        H     38        s                2.9%
   H     40        s                2.2%                        H     40        s                2.2%
   C     41        pz               4.3%                        C     41        pz               4.4%
   H     42        s                2.8%                        H     42        s                2.8%
   H     43        s                1.8%                        H     43        s                1.8%
   C     45        py               1.9%                        C     45        py               1.9%
   H     47        s                1.1%                        H     47        s                1.1%
   H     48        s                1.9%                        H     48        s                1.9%
   C     50        pz               2.6%                        C     50        pz               2.6%
   H     51        s                1.7%                        H     51        s                1.7%
   H     53        s                1.8%                        H     53        s                1.8%
   C     54        py               1.9%                        C     54        py               1.9%
                   pz               1.9%                                        pz               1.9%
   H     55        s                1.7%                        H     55        s                1.7%
   H     57        s                1.9%                        H     57        s                1.9%
   C     62        py               3.1%                        C     62        py               3.1%
   H     63        s                1.8%                        H     63        s                1.7%
   H     65        s                1.9%                        H     65        s                1.9%
 
 
  Orbital: 106  Energy=     -0.31627 [au]   Occ=1.00           Orbital: 106  Energy=     -0.31621 [au]   Occ=1.00
  (alpha)                   -8.60604 [eV]                      (beta)                    -8.60455 [eV]
  --------------------------------------------------           --------------------------------------------------
  atom  label   AO type   orbital density population           atom  label   AO type   orbital density population
  --------------------------------------------------           --------------------------------------------------
   C      6        py               2.3%                        C      6        py               2.3%
   H      7        s                1.4%                        H      7        s                1.3%
   H      9        s                1.2%                        H      9        s                1.2%
   C     10        pz               2.7%                        C     10        pz               2.7%
   H     11        s                1.4%                        H     11        s                1.4%
   H     12        s                2.3%                        H     12        s                2.2%
   C     14        px               2.0%                        C     14        px               2.0%
                   py               2.3%                                        py               2.3%
                   pz               1.1%                                        pz               1.1%
   H     16        s                2.2%                        H     16        s                2.2%
   H     17        s                2.5%                        H     17        s                2.5%
   C     19        px               2.2%                        C     19        px               2.2%
                   pz               3.3%                                        pz               3.3%
   H     20        s                1.9%                        H     20        s                1.9%
   H     22        s                2.2%                        H     22        s                2.2%
   C     23        pz               2.6%                        C     23        pz               2.6%
   H     24        s                1.0%                        H     24        s                1.0%
   H     26        s                2.4%                        H     26        s                2.4%
   C     31        px               1.6%                        C     31        px               1.6%
                   py               2.3%                                        py               2.3%
   H     32        s                3.1%                        H     32        s                3.1%
   H     34        s                1.0%                        H     34        s                1.0%
   C     37        py               2.3%                        C     37        py               2.2%
   H     38        s                1.3%                        H     38        s                1.3%
   H     40        s                1.2%                        H     40        s                1.2%
   C     41        pz               2.7%                        C     41        pz               2.6%
   H     42        s                1.4%                        H     42        s                1.4%
   H     43        s                2.2%                        H     43        s                2.2%
   C     45        px               1.8%                        C     45        px               1.8%
                   py               2.4%                                        py               2.4%
                   pz               1.1%                                        pz               1.1%
   H     47        s                2.2%                        H     47        s                2.2%
   H     48        s                2.5%                        H     48        s                2.5%
   C     50        px               2.2%                        C     50        px               2.2%
                   pz               3.2%                                        pz               3.3%
   H     51        s                1.9%                        H     51        s                1.9%
   H     53        s                2.1%                        H     53        s                2.1%
   C     54        pz               2.5%                        C     54        pz               2.5%
   H     57        s                2.4%                        H     57        s                2.4%
   C     62        px               1.7%                        C     62        px               1.7%
                   py               2.1%                                        py               2.2%
   H     63        s                3.0%                        H     63        s                3.1%
   H     65        s                1.0%                        H     65        s                1.0%
 
 
  Orbital: 107  Energy=     -0.31584 [au]   Occ=1.00           Orbital: 107  Energy=     -0.31580 [au]   Occ=1.00
  (alpha)                   -8.59441 [eV]                      (beta)                    -8.59329 [eV]
  --------------------------------------------------           --------------------------------------------------
  atom  label   AO type   orbital density population           atom  label   AO type   orbital density population
  --------------------------------------------------           --------------------------------------------------
   C      6        py               2.0%                        C      6        py               2.0%
   H      7        s                1.0%                        H      7        s                1.0%
   H      9        s                1.2%                        H      9        s                1.2%
   C     10        pz               3.3%                        C     10        pz               3.2%
   H     11        s                1.6%                        H     11        s                1.6%
   H     12        s                2.7%                        H     12        s                2.7%
   C     14        px               1.5%                        C     14        px               1.5%
                   py               2.2%                                        py               2.1%
   H     16        s                1.5%                        H     16        s                1.5%
   H     17        s                2.2%                        H     17        s                2.2%
   C     19        px               1.7%                        C     19        px               1.7%
                   pz               3.6%                                        pz               3.6%
   H     20        s                2.0%                        H     20        s                2.0%
   H     22        s                2.0%                        H     22        s                2.0%
   C     23        pz               3.3%                        C     23        pz               3.3%
   H     24        s                1.1%                        H     24        s                1.1%
   H     26        s                2.8%                        H     26        s                2.8%
   C     31        px               1.6%                        C     31        px               1.6%
                   py               2.1%                                        py               2.1%
   H     32        s                3.2%                        H     32        s                3.2%
   C     37        py               2.0%                        C     37        py               2.1%
   H     38        s                1.0%                        H     38        s                1.1%
   H     40        s                1.2%                        H     40        s                1.2%
   C     41        pz               3.3%                        C     41        pz               3.3%
   H     42        s                1.6%                        H     42        s                1.6%
   H     43        s                2.7%                        H     43        s                2.7%
   C     45        px               1.4%                        C     45        px               1.5%
                   py               2.3%                                        py               2.3%
   H     47        s                1.5%                        H     47        s                1.6%
   H     48        s                2.3%                        H     48        s                2.2%
   C     50        px               1.8%                        C     50        px               1.8%
                   pz               3.6%                                        pz               3.7%
   H     51        s                2.0%                        H     51        s                2.1%
   H     53        s                2.1%                        H     53        s                2.0%
   C     54        pz               3.3%                        C     54        pz               3.3%
   H     55        s                1.2%                        H     55        s                1.1%
   H     57        s                2.9%                        H     57        s                2.8%
   C     62        px               1.8%                        C     62        px               1.7%
                   py               2.1%                                        py               2.1%
   H     63        s                3.2%                        H     63        s                3.2%
 
 
  Orbital: 108  Energy=     -0.30704 [au]   Occ=1.00           Orbital: 108  Energy=     -0.30601 [au]   Occ=1.00
  (alpha)                   -8.35506 [eV]                      (beta)                    -8.32682 [eV]
  --------------------------------------------------           --------------------------------------------------
  atom  label   AO type   orbital density population           atom  label   AO type   orbital density population
  --------------------------------------------------           --------------------------------------------------
   Rh     1        d0               8.8%                        Rh     1        d0               3.5%
                   d2+              1.3%                                        d2+              1.5%
   Cl     2        py               1.3%                        Cl     2        py               1.2%
   P      3        py               5.4%                        P      3        py               4.2%
   N      4        py               0.7%                        N      4        py               1.2%
   C      5        px               0.5%                        C      5        px               1.4%
                   py               1.0%                                        py               1.3%
   C      6        px               0.6%                        C      6        px               1.2%
                   py               1.8%                                        py               2.1%
   H      9        s                1.1%                        H      9        s                1.8%
   C     10        px               1.2%                        C     10        px               1.6%
                   py               1.2%                                        py               1.7%
   H     11        s                1.3%                        H     11        s                1.0%
   C     14        py               1.5%                        C     14        py               1.3%
   H     17        s                1.1%                        H     17        s                1.3%
   C     18        px               0.4%                        C     18        px               1.2%
                   py               1.1%                                        py               1.3%
   C     19        px               1.3%                        C     19        px               1.9%
                   py               1.0%                                        py               1.2%
                   pz               1.2%                                        pz               0.2%
   H     20        s                1.1%                        H     20        s                0.2%
   H     21        s                1.5%                        H     21        s                1.5%
   H     22        s                0.8%                        H     22        s                2.0%
   C     23        py               2.1%                        C     23        py               2.8%
   H     24        s                1.4%                        H     24        s                1.6%
   C     27        py               4.2%                        C     27        py               2.8%
   H     30        s                1.3%                        H     30        s                1.3%
   P     35        py               5.4%                        P     35        py               4.3%
   C     36        px               0.5%                        C     36        px               1.4%
                   py               1.0%                                        py               1.3%
   C     37        px               0.6%                        C     37        px               1.1%
                   py               1.9%                                        py               2.2%
   H     40        s                1.1%                        H     40        s                1.8%
   C     41        px               1.1%                        C     41        px               1.5%
                   py               1.3%                                        py               1.7%
   H     42        s                1.3%                        H     42        s                1.0%
   C     45        py               1.5%                        C     45        py               1.4%
   H     48        s                1.1%                        H     48        s                1.3%
   C     49        px               0.5%                        C     49        px               1.2%
                   py               1.1%                                        py               1.2%
   C     50        px               1.3%                        C     50        px               2.0%
                   py               1.0%                                        py               1.1%
                   pz               1.2%                                        pz               0.2%
   H     51        s                1.1%                        H     51        s                0.2%
   H     52        s                1.5%                        H     52        s                1.5%
   H     53        s                0.8%                        H     53        s                2.0%
   C     54        py               2.0%                        C     54        py               2.7%
   H     55        s                1.4%                        H     55        s                1.7%
   C     58        py               4.2%                        C     58        py               2.8%
   H     61        s                1.4%                        H     61        s                1.3%
 
 
  Orbital: 109  Energy=     -0.30544 [au]   Occ=1.00           Orbital: 109  Energy=     -0.30527 [au]   Occ=1.00
  (alpha)                   -8.31156 [eV]                      (beta)                    -8.30687 [eV]
  --------------------------------------------------           --------------------------------------------------
  atom  label   AO type   orbital density population           atom  label   AO type   orbital density population
  --------------------------------------------------           --------------------------------------------------
   P      3        py               3.0%                        P      3        py               3.0%
   C      5        px               2.3%                        C      5        px               2.3%
                   py               1.3%                                        py               1.4%
   C      6        px               1.3%                        C      6        px               1.3%
                   py               2.1%                                        py               2.1%
                   pz               1.0%                                        pz               1.1%
   H      9        s                2.2%                        H      9        s                2.3%
   C     10        px               2.0%                        C     10        px               2.0%
                   py               1.7%                                        py               1.8%
   H     12        s                1.4%                        H     12        s                1.4%
   H     13        s                1.0%                        H     13        s                1.0%
   C     14        py               1.1%                        C     14        py               1.1%
   H     17        s                1.3%                        H     17        s                1.3%
   C     18        px               1.9%                        C     18        px               1.9%
                   py               1.3%                                        py               1.4%
   C     19        px               2.1%                        C     19        px               2.0%
                   py               1.1%                                        py               1.2%
   H     21        s                1.5%                        H     21        s                1.4%
   H     22        s                2.5%                        H     22        s                2.6%
   C     23        py               2.8%                        C     23        py               2.8%
                   pz               1.5%                                        pz               1.5%
   H     24        s                1.5%                        H     24        s                1.5%
   C     27        py               1.6%                        C     27        py               1.5%
   H     32        s                1.4%                        H     32        s                1.4%
   P     35        py               3.0%                        P     35        py               3.0%
   C     36        px               2.2%                        C     36        px               2.2%
                   py               1.4%                                        py               1.5%
   C     37        px               1.3%                        C     37        px               1.3%
                   py               2.2%                                        py               2.2%
                   pz               1.1%                                        pz               1.1%
   H     40        s                2.2%                        H     40        s                2.3%
   C     41        px               1.9%                        C     41        px               1.9%
                   py               1.8%                                        py               1.9%
   H     43        s                1.4%                        H     43        s                1.4%
   H     44        s                1.0%                        H     44        s                1.0%
   C     45        py               1.1%                        C     45        py               1.1%
   H     48        s                1.3%                        H     48        s                1.3%
   C     49        px               2.0%                        C     49        px               2.0%
                   py               1.3%                                        py               1.3%
   C     50        px               2.2%                        C     50        px               2.1%
                   py               1.0%                                        py               1.1%
   H     52        s                1.5%                        H     52        s                1.4%
   H     53        s                2.6%                        H     53        s                2.6%
   C     54        py               2.7%                        C     54        py               2.7%
                   pz               1.5%                                        pz               1.5%
   H     55        s                1.5%                        H     55        s                1.5%
   C     58        py               1.6%                        C     58        py               1.5%
   H     63        s                1.4%                        H     63        s                1.4%
 
 
  Orbital: 110  Energy=     -0.30515 [au]   Occ=1.00           Orbital: 110  Energy=     -0.30468 [au]   Occ=1.00
  (alpha)                   -8.30360 [eV]                      (beta)                    -8.29071 [eV]
  --------------------------------------------------           --------------------------------------------------
  atom  label   AO type   orbital density population           atom  label   AO type   orbital density population
  --------------------------------------------------           --------------------------------------------------
   Rh     1        d0               3.5%                        Rh     1        d0               6.3%
   P      3        pz               2.8%                        P      3        pz               3.1%
   C      5        px               2.0%                        C      5        px               1.1%
                   pz               2.2%                                        pz               2.2%
   C      6        px               1.0%                        C      6        px               0.4%
                   pz               4.6%                                        pz               4.4%
   H      7        s                1.2%                        H      7        s                2.0%
   C     10        pz               1.0%                        C     10        pz               1.4%
   H     12        s                2.0%                        H     12        s                1.4%
   C     14        px               1.1%                        C     14        px               0.9%
                   pz               1.2%                                        pz               1.4%
   H     16        s                2.6%                        H     16        s                2.2%
   C     18        px               1.8%                        C     18        px               1.1%
                   pz               1.9%                                        pz               1.9%
   C     19        px               1.1%                        C     19        px               0.4%
                   pz               2.6%                                        pz               3.7%
   H     20        s                1.9%                        H     20        s                2.9%
   H     22        s                2.4%                        H     22        s                1.2%
   C     23        px               1.1%                        C     23        px               0.7%
                   pz               2.3%                                        pz               1.9%
   H     26        s                1.4%                        H     26        s                1.5%
   C     31        pz               1.6%                        C     31        pz               1.7%
   H     34        s                0.5%                        H     34        s                1.0%
   P     35        pz               2.8%                        P     35        pz               3.1%
   C     36        px               2.0%                        C     36        px               1.1%
                   pz               2.2%                                        pz               2.2%
   C     37        pz               4.6%                        C     37        pz               4.4%
   H     38        s                1.2%                        H     38        s                2.0%
   C     41        pz               1.0%                        C     41        pz               1.4%
   H     43        s                2.0%                        H     43        s                1.4%
   C     45        px               1.1%                        C     45        px               0.9%
                   pz               1.2%                                        pz               1.4%
   H     47        s                2.6%                        H     47        s                2.2%
   C     49        px               1.8%                        C     49        px               1.0%
                   pz               1.9%                                        pz               1.9%
   C     50        px               1.1%                        C     50        px               0.3%
                   pz               2.6%                                        pz               3.7%
   H     51        s                1.9%                        H     51        s                2.9%
   H     53        s                2.4%                        H     53        s                1.2%
   C     54        px               1.1%                        C     54        px               0.7%
                   pz               2.3%                                        pz               1.9%
   H     57        s                1.4%                        H     57        s                1.5%
   C     62        pz               1.6%                        C     62        pz               1.7%
   H     65        s                0.5%                        H     65        s                1.1%
 
 
  Orbital: 111  Energy=     -0.29922 [au]   Occ=1.00           Orbital: 111  Energy=     -0.29914 [au]   Occ=1.00
  (alpha)                   -8.14211 [eV]                      (beta)                    -8.14002 [eV]
  --------------------------------------------------           --------------------------------------------------
  atom  label   AO type   orbital density population           atom  label   AO type   orbital density population
  --------------------------------------------------           --------------------------------------------------
   Cl     2        pz               1.4%                        Cl     2        pz               1.3%
   C      5        pz               2.8%                        C      5        pz               2.8%
   C      6        pz               4.0%                        C      6        pz               4.0%
   H      7        s                2.9%                        H      7        s                2.9%
   C     10        pz               1.0%                        C     10        pz               1.0%
   H     11        s                1.5%                        H     11        s                1.5%
   C     14        py               1.3%                        C     14        py               1.4%
                   pz               2.5%                                        pz               2.5%
   H     16        s                1.5%                        H     16        s                1.5%
   C     18        pz               3.3%                        C     18        pz               3.2%
   C     19        py               1.2%                        C     19        py               1.2%
                   pz               2.8%                                        pz               2.8%
   H     20        s                2.9%                        H     20        s                2.9%
   C     23        pz               3.1%                        C     23        pz               3.1%
   H     26        s                2.6%                        H     26        s                2.6%
   C     31        py               1.1%                        C     31        py               1.1%
                   pz               3.8%                                        pz               3.8%
   H     34        s                1.4%                        H     34        s                1.3%
   C     36        pz               2.8%                        C     36        pz               2.8%
   C     37        pz               4.0%                        C     37        pz               4.0%
   H     38        s                2.9%                        H     38        s                2.9%
   C     41        pz               1.0%                        C     41        pz               1.0%
   H     42        s                1.5%                        H     42        s                1.5%
   C     45        py               1.3%                        C     45        py               1.4%
                   pz               2.5%                                        pz               2.5%
   H     47        s                1.5%                        H     47        s                1.5%
   C     49        pz               3.3%                        C     49        pz               3.2%
   C     50        py               1.2%                        C     50        py               1.2%
                   pz               2.8%                                        pz               2.8%
   H     51        s                2.9%                        H     51        s                2.9%
   C     54        pz               3.1%                        C     54        pz               3.1%
   H     57        s                2.6%                        H     57        s                2.6%
   C     62        py               1.1%                        C     62        py               1.1%
                   pz               3.8%                                        pz               3.8%
   H     65        s                1.4%                        H     65        s                1.3%
 
 
  Orbital: 112  Energy=     -0.29424 [au]   Occ=1.00           Orbital: 112  Energy=     -0.29393 [au]   Occ=1.00
  (alpha)                   -8.00658 [eV]                      (beta)                    -7.99835 [eV]
  --------------------------------------------------           --------------------------------------------------
  atom  label   AO type   orbital density population           atom  label   AO type   orbital density population
  --------------------------------------------------           --------------------------------------------------
   Cl     2        px               3.0%                        Cl     2        px               2.3%
   C      5        py               1.9%                        C      5        py               1.9%
                   pz               3.2%                                        pz               3.1%
   C      6        pz               2.6%                        C      6        pz               2.6%
   H      7        s                2.9%                        H      7        s                2.9%
   C     10        py               1.7%                        C     10        py               1.7%
                   pz               1.3%                                        pz               1.3%
[truncated: 1,049,856 more chars]
