# Supplementary material for: Quadratic Spin–Orbit Mechanism of the Electronic g-Tensor
Source: J Chem Theory Comput. 2023 Mar 10;19(6):1765–76. doi: 10.1021/acs.jctc.2c01213 (PMC10061661; doi:10.1021/acs.jctc.2c01213)
Supplement: Supplementary file 2 — ct2c01213_si_002.zip [file ct2c01213_si_002.zip › respect_input/03.ir-n3/pt-pbe-dz/RS-ks-HAepr.out_gt]

##############################################################################
                              Environment setting
##############################################################################

 Job setting:
    
    Call arguments   are    --scratch=/scratch/work/project/open-19-41/pikulove/10501135.isrv5 --nt=24 --gt --start-data=RS-ks --inp=HAepr 
    Input file name   is   HAepr.inp
    Binary  directory is   /home/pikulove/ReSpect_5.2.0-beta.8+Nov20_OMP_intel-18.0_glibc-2.27+PT3
    Work    directory is   /scratch/work/project/open-19-41/pikulove/10501135.isrv5/
    Scratch directory is   /scratch/work/project/open-19-41/pikulove/10501135.isrv5/tmp31123.DFZ7Gi.pikulove
    Machine name      is   r37u16n954.ib0.smc.salomon.it4i.cz
    OMP stack memory size  5000m
    OMP parallel job with  24 threads
    Output  file will be   /scratch/work/project/open-19-41/pikulove/10501135.isrv5/RS-ks-HAepr.out_gt


 System setting:

    core file size          (blocks, -c) 0
    data seg size           (kbytes, -d) unlimited
    scheduling priority             (-e) 0
    file size               (blocks, -f) unlimited
    pending signals                 (-i) 510047
    max locked memory       (kbytes, -l) unlimited
    max memory size         (kbytes, -m) unlimited
    open files                      (-n) 1048576
    pipe size            (512 bytes, -p) 8
    POSIX message queues     (bytes, -q) 819200
    real-time priority              (-r) 0
    stack size              (kbytes, -s) unlimited
    cpu time               (seconds, -t) unlimited
    max user processes              (-u) 510047
    virtual memory          (kbytes, -v) unlimited
    file locks                      (-x) unlimited
    omp_thread_limit:
    omp_stacksize:5000m
    

##############################################################################
                               Program ReSpect
##############################################################################
::

 Version:       5.2.0 (2020)
 Released:      beta (in testing period)

 Branch:        master
 Commit hash:   d07d9fd49
 Commit author: Debora Pastvova
 Commit date:   Wed Nov 4 10:13:55 2020 +0100

 Webpage:       http://www.respectprogram.org 
 Copyright:     ReSpect is distributed as proprietary software at no cost
                and is currently available as OpenMP parallel static binaries
                for Linux OS and x86_64 architecture at the program webpage.
                The program is limited to non-commercial, academic, and non-profit
                private use and its further copy and redistribution is not permitted.
                The specific terms of use are available at:
                http://www.respectprogram.org/download.html.
                The program is distributed AS IS in a hope it becomes useful.
                The experimental nature of the program means that authors accept
                no responsibility for the correctness of results nor fitness for
                a particular purpose.

 Reference(s):  If results obtained with ReSpect are published in the scientific
                literature or publicly accessible reports, the users shall reference
                the program as:

                ReSpect, version 5.2.0 (2020); Relativistic Spectroscopy DFT program of authors
                M. Repisky, S. Komorovsky, V. G. Malkin, O. L. Malkina, M. Kaupp, K. Ruud, 
                with contributions from R. Bast, R. Di Remigio, U. Ekstrom, M. Kadek, S. Knecht,
                L. Konecny, E. Malkin, I. Malkin-Ondik, (see http://www.respectprogram.org)

                Using specific theoretical methods included in ReSpect may require citing
                additional articles, as described in this output file as "REQUIRED REFERENCES".


 -------
 Authors
 -------
 Repisky Michal
 Komorovsky Stanislav


 --------
 Founders
 --------
 Ruud Kenneth
 Kaupp Martin
 Malkina Olga L.
 Malkin Vladimir G.


 ------------
 Contributors
 ------------
 Bast Radovan         - AutoCMake library
 Di Remigio Roberto   - PCMSolver library
 Ekstrom Ulf          - XCFun library
 Kadek Marius         - real-time TDDFT library
                      - solid-state pSCF library
 Knecht Stefan        - pilot MPI parallelization
 Konecny Lukas        - real-time TDDFT (RT-TDDFT) library
                      - damped-response TDDFT (DR-TDDFT) library
 Malkin Elena         - one-component molecular properties
                      - finite size nucleus and magnetic moment models
 Malkin-Ondik Irina   - Douglas-Kroll-Hess (DKH) Hamiltonians


##############################################################################
                    Configuration, build, and runtime info
##############################################################################
::

 -----------------------------------
 Configuration and build information
 -----------------------------------

 Who compiled           | uachstno
 Compiled on server     | pippin
 Operating system       | Linux-5.4.0-51-generic
 CMake version          | 3.10.2
 CMake generator        | Unix Makefiles
 CMake build type       | release
 Configuration time     | 2020-11-09 11:33:09.556228
 Python version         | 2.7.1
 Fortran compiler       | /opt/intel/compilers_and_libraries_2018.6.288/linux/bin/intel64/ifort
 Fortran compiler flags |  -w -fpp -assume byterecl -static -static-libgcc -static-intel -qopenmp -O2 -xW -ip
 C compiler             | /opt/intel/compilers_and_libraries_2018.6.288/linux/bin/intel64/icc
 C compiler flags       |  -g -wd981 -wd279 -wd383 -wd1572 -wd1777 -restrict -DRESTRICT=restrict -qopenmp -O2 -ip
 C++ compiler           | /opt/intel/compilers_and_libraries_2018.6.288/linux/bin/intel64/icpc
 C++ compiler flags     |  -Wno-unknown-pragmas -fno-exceptions -qopenmp -O3
 Static linking         | True
 MPI parallelization    | False
 OMP parallelization    | True
 Math libraries         | -Wl,--start-group;/opt/intel/compilers_and_libraries_2018.6.288/linux/mkl/lib/intel64/libmkl_lapack95_lp64.a;/opt/intel/compilers_and_libraries_2018.6.288/linux/mkl/lib/intel64/libmkl_intel_lp64.a;-qopenmp;-Wl,--end-group;-Wl,--start-group;/opt/intel/compilers_and_libraries_2018.6.288/linux/mkl/lib/intel64/libmkl_intel_lp64.a;/opt/intel/compilers_and_libraries_2018.6.288/linux/mkl/lib/intel64/libmkl_intel_thread.a;/opt/intel/compilers_and_libraries_2018.6.288/linux/mkl/lib/intel64/libmkl_core.a;/usr/lib/x86_64-linux-gnu/libpthread.a;/usr/lib/x86_64-linux-gnu/libm.a;-qopenmp;-Wl,--end-group;-ldl
 Explicit libraries     | unknown


 ------------
 Runtime info
 ------------

 Parallelization model: OpenMP
   Master process has 24 threads of total 24

 Initial time:
   2021 May 13   0:41:00
 


##############################################################################
                            Input processing info
##############################################################################
::

 ----------
 Input file
 ----------

 gt:
     gauge: atom 1
     print-level: long
     analysis:
       analyze: mo
       kramers-pairs: False
       sort-by: iso
       sort: False
       occ-threshold: 1.0
       vir-threshold: 1.0
       energy-degeneracy: 1.0e-10
       output-digits: 5


 ----------------
 Input processing
 ----------------

 ... reading in gauge origin position 

 ... print level: long

 ... analyze molecular orbital contributions 

 ... use Kramers pairs in the MO analysis:  F

 ... analyze isotropic values

 ... sort analyzed MO contributions:  F

 ... threshold for analysis of occupied MOs:   1.00E+00

 ... threshold for analysis of occupied/virtual MOs:   1.00E+00

 ... threshold for definition of energy degeneracy:   1.00E-10

 ... number of digits after comma in analyzed contributions: 5


##############################################################################
                             REQUIRED REFERENCES
##############################################################################

 Description of the relativistic four-component DFT method for calculation
 of the electronic g-tensor is presented for the first time in Ref [1]
 and is further validated in Ref [2].

 [1] M. Repisky, S. Komorovsky, E. Malkin, O.L. Malkina,
     and V.G. Malkin, Chem. Phys. Lett. 488, 94-97 (2010).
     [DOI: https://doi.org/10.1016/j.cplett.2010.01.077]

 [2] P. J. Cherry, S. Komorovsky, V. G. Malkin,
     and O. L. Malkina, Mol. Phys. 115, 75-89 (2017).
     [DOI: https://doi.org/10.1080/00268976.2016.1191688]

 XCFun: a library of DFT exchange-correlation functionals

 [3] U. Ekström, et al., J. Chem. Theory Comput. 6, 1971-1980 (2010)
     [DOI: https://doi.org/10.1021/ct100117s]


##############################################################################
                                Initialization
##############################################################################
::

 Initialize modules necessary for calculation of your property.

 
  TwoFock setting (ERI)
  ---------------------
  number atoms:                                67
  matrix dimension:                          1371
  number GTO shells:                          704
  ERI classes (up to):                       LLLL
  ERI screening threshold:             1.0000E-10
  inverse fine-structure constant:   137.03599907

 -------------------------------------------------------- 
                 initialize diis module                   

    DIIS scheme is turned ON
      Print level           = 1
      Unit for err vector   = 17
      Unit for sol vector   = 61
      Unit for dbg file     = 20
      First DIIS iteration  = 1
      Start DIIS interpolation using 3 matrices
      Maximum number of interpolated vectors = 30
      Mixing parameter      =  1.000
 -------------------------------------------------------- 


=============
Input setting
=============
::

 Common Gauge Origin (CGO) method
 Kohn-Sham Hamiltonian (no fitting):
   Uncoupled perturbation theory
 Long user output
 Perform MO analysis of the paramagnetic contribution
   Threshold for occupied         analysis        :  1.0E+00
   Threshold for occupied/virtual analysis        :  1.0E+00
   Threshold for detection of energy degeneracies :  1.0E-10


Common gauge origin [A]
-----------------------
::

 GO is placed on atom    1
 GO =      0.0000000     0.0000000     0.0000000


Atomic orbital basis
--------------------
::

 atom  label     prim    cont     orbital basis set details     
 ---------------------------------------------------------------
  Ir     1        204     204     [24s19p12d9f]  dyall-vdz
  P      2         42      42     [11s7p2d]      uiglo-ii
  P      3         42      42     [11s7p2d]      uiglo-ii
  N      4         29      29     [9s5p1d]       uiglo-ii
  N      5         29      29     [9s5p1d]       uiglo-ii
  N      6         29      29     [9s5p1d]       uiglo-ii
  C      7         29      29     [9s5p1d]       uiglo-ii
  H      8          8       8     [5s1p]         uiglo-ii
  C      9         29      29     [9s5p1d]       uiglo-ii
  H     10          8       8     [5s1p]         uiglo-ii
  C     11         29      29     [9s5p1d]       uiglo-ii
  H     12          8       8     [5s1p]         uiglo-ii
  C     13         29      29     [9s5p1d]       uiglo-ii
  H     14          8       8     [5s1p]         uiglo-ii
  C     15         29      29     [9s5p1d]       uiglo-ii
  C     16         29      29     [9s5p1d]       uiglo-ii
  H     17          8       8     [5s1p]         uiglo-ii
  H     18          8       8     [5s1p]         uiglo-ii
  H     19          8       8     [5s1p]         uiglo-ii
  C     20         29      29     [9s5p1d]       uiglo-ii
  H     21          8       8     [5s1p]         uiglo-ii
  H     22          8       8     [5s1p]         uiglo-ii
  H     23          8       8     [5s1p]         uiglo-ii
  C     24         29      29     [9s5p1d]       uiglo-ii
  H     25          8       8     [5s1p]         uiglo-ii
  H     26          8       8     [5s1p]         uiglo-ii
  H     27          8       8     [5s1p]         uiglo-ii
  C     28         29      29     [9s5p1d]       uiglo-ii
  C     29         29      29     [9s5p1d]       uiglo-ii
  H     30          8       8     [5s1p]         uiglo-ii
  H     31          8       8     [5s1p]         uiglo-ii
  H     32          8       8     [5s1p]         uiglo-ii
  C     33         29      29     [9s5p1d]       uiglo-ii
  H     34          8       8     [5s1p]         uiglo-ii
  H     35          8       8     [5s1p]         uiglo-ii
  H     36          8       8     [5s1p]         uiglo-ii
  C     37         29      29     [9s5p1d]       uiglo-ii
  H     38          8       8     [5s1p]         uiglo-ii
  H     39          8       8     [5s1p]         uiglo-ii
  H     40          8       8     [5s1p]         uiglo-ii
  C     41         29      29     [9s5p1d]       uiglo-ii
  C     42         29      29     [9s5p1d]       uiglo-ii
  H     43          8       8     [5s1p]         uiglo-ii
  H     44          8       8     [5s1p]         uiglo-ii
  H     45          8       8     [5s1p]         uiglo-ii
  C     46         29      29     [9s5p1d]       uiglo-ii
  H     47          8       8     [5s1p]         uiglo-ii
  H     48          8       8     [5s1p]         uiglo-ii
  H     49          8       8     [5s1p]         uiglo-ii
  C     50         29      29     [9s5p1d]       uiglo-ii
  H     51          8       8     [5s1p]         uiglo-ii
  H     52          8       8     [5s1p]         uiglo-ii
  H     53          8       8     [5s1p]         uiglo-ii
  C     54         29      29     [9s5p1d]       uiglo-ii
  C     55         29      29     [9s5p1d]       uiglo-ii
  H     56          8       8     [5s1p]         uiglo-ii
  H     57          8       8     [5s1p]         uiglo-ii
  H     58          8       8     [5s1p]         uiglo-ii
  C     59         29      29     [9s5p1d]       uiglo-ii
  H     60          8       8     [5s1p]         uiglo-ii
  H     61          8       8     [5s1p]         uiglo-ii
  H     62          8       8     [5s1p]         uiglo-ii
  C     63         29      29     [9s5p1d]       uiglo-ii
  H     64          8       8     [5s1p]         uiglo-ii
  H     65          8       8     [5s1p]         uiglo-ii
  H     66          8       8     [5s1p]         uiglo-ii
  N     67         29      29     [9s5p1d]       uiglo-ii

 Total number of           GTO shells =     704
 Total number of spherical GTO functions = 1304
 Total number of cartesian GTO functions = 1371


Molecular geometry [A]
----------------------
::

 atom    label                 cartesian coordinates            
 -------------------------------------------------------------- 
  Ir       1         0.000000         0.000000         0.000000
  P        2        -0.087051        -0.387339        -2.308341
  P        3         0.103570        -0.200239         2.323833
  N        4         0.017337        -1.978077         0.076051
  N        5        -0.005537         1.991582         0.064709
  N        6        -0.121281         2.922194        -0.670521
  C        7        -0.045858        -2.735873        -1.069985
  H        8        -0.035245        -3.816028        -0.935176
  C        9        -0.112970        -2.180958        -2.291120
  H       10        -0.148139        -2.801487        -3.175853
  C       11         0.102125        -2.636017         1.281336
  H       12         0.115547        -3.723679         1.234321
  C       13         0.164251        -1.985600         2.456413
  H       14         0.218654        -2.534757         3.386447
  C       15         1.467474         0.058079        -3.277473
  C       16         2.607777        -0.727839        -2.625386
  H       17         2.663062        -0.532178        -1.552206
  H       18         3.553331        -0.415547        -3.078698
  H       19         2.496758        -1.802829        -2.770514
  C       20         1.400177        -0.309831        -4.756323
  H       21         1.152439        -1.362377        -4.907768
  H       22         2.381922        -0.136404        -5.208211
  H       23         0.680245         0.298738        -5.303767
  C       24         1.771386         1.546719        -3.118293
  H       25         2.702377         1.775578        -3.645903
  H       26         1.911150         1.806132        -2.068068
  H       27         0.993554         2.189899        -3.526772
  C       28        -1.661130         0.084793        -3.238668
  C       29        -1.952580        -0.845736        -4.415818
  H       30        -2.891278        -0.532031        -4.882988
  H       31        -2.078191        -1.878785        -4.089565
  H       32        -1.180127        -0.817488        -5.182855
  C       33        -1.626261         1.530057        -3.726669
  H       34        -1.386532         2.236784        -2.931622
  H       35        -2.616009         1.793278        -4.112262
  H       36        -0.913690         1.674580        -4.539595
  C       37        -2.794057        -0.068698        -2.220745
  H       38        -2.830255        -1.080275        -1.810293
  H       39        -3.748482         0.129450        -2.718561
  H       40        -2.684468         0.629391        -1.389818
  C       41         1.684051         0.405760         3.147403
  C       42         2.804347         0.090798         2.152324
  H       43         3.763005         0.377058         2.596160
  H       44         2.673671         0.640088         1.219129
  H       45         2.844705        -0.974973         1.916952
  C       46         1.997123        -0.312974         4.458332
  H       47         1.250770        -0.135672         5.230635
  H       48         2.956166         0.053501         4.837692
  H       49         2.093437        -1.389873         4.311696
  C       50         1.634608         1.915178         3.369946
  H       51         1.332924         2.445505         2.464626
  H       52         2.632627         2.265394         3.650560
  H       53         0.955127         2.188623         4.178082
  C       54        -1.444376         0.319428         3.264396
  C       55        -2.580079        -0.527071         2.682853
  H       56        -2.648460        -0.410072         1.599086
  H       57        -3.525324        -0.196004         3.123034
  H       58        -2.452050        -1.587273         2.903797
  C       59        -1.366458         0.075025         4.768175
  H       60        -2.352163         0.258582         5.207402
  H       61        -0.663993         0.749054         5.259125
  H       62        -1.087909        -0.953348         5.007239
  C       63        -1.762757         1.789257         2.990310
  H       64        -1.021616         2.466572         3.412134
  H       65        -2.728179         2.029372         3.446424
  H       66        -1.828455         1.987306         1.920382
  N       67        -0.227475         3.877135        -1.292126


##############################################################################
                   Contributions to the electronic g-tensor
##############################################################################
::


   alpha   beta    |< alpha | beta >|
  ------------------------------------
          occupied/occupied           
  ------------------------------------
     1       1           1.000
    11      11           1.000
    10      10           1.000
     2       2           1.000
    47      47           1.000
    49      49           1.000
    48      48           1.000
    46      46           1.000
    42      42           1.000
    44      44           1.000
    43      43           1.000
    45      45           1.000
    40      40           1.000
    41      41           1.000
    39      39           1.000
     6       6           1.000
    34      34           1.000
    38      38           1.000
    35      35           1.000
    32      32           1.000
    33      33           1.000
    17      17           1.000
    22      22           1.000
    21      21           1.000
    23      23           1.000
    50      50           1.000
    51      51           1.000
    24      24           1.000
    54      54           1.000
    30      30           1.000
    31      31           1.000
    36      36           1.000
    37      37           1.000
    75      75           1.000
    74      74           1.000
     7       7           1.000
    18      18           1.000
    78      78           1.000
    55      55           1.000
    79      79           1.000
    58      58           1.000
    82      82           1.000
    83      83           1.000
    52      52           1.000
    53      53           1.000
    56      56           1.000
    80      80           1.000
    57      57           1.000
    69      69           1.000
    87      87           1.000
    84      84           1.000
    90      90           1.000
    91      91           1.000
    85      85           1.000
     3       3           1.000
    81      81           1.000
    73      73           1.000
    92      92           1.000
    86      86           1.000
    88      88           1.000
    77      77           1.000
    89      89           1.000
    76      76           1.000
    72      72           1.000
    25      25           1.000
   130     130           1.000
   103     103           1.000
    95      95           1.000
   101     101           1.000
   106     106           1.000
   102     102           1.000
    66      66           1.000
   136     136           1.000
   104     104           1.000
    68      68           1.000
   105     105           1.000
   128     128           1.000
    12      12           1.000
   110     110           0.999
    98      98           0.999
    67      67           0.999
    71      71           0.999
    70      70           0.999
   134     134           0.999
   144     144           0.999
   121     121           0.999
   137     137           0.999
   143     143           0.999
    20      20           0.999
    19      19           0.999
   108     108           0.999
   107     107           0.999
   147     147           0.998
   120     120           0.998
    29      29           0.998
    28      28           0.998
   135     135           0.997
   109     109           0.997
   126     126           0.997
   129     129           0.997
   138     138           0.997
    16      16           0.997
    15      15           0.997
   146     146           0.995
   127     127           0.995
     5       5           0.994
     4       4           0.994
   119     119           0.994
   113     113           0.994
    93      93           0.994
    94      94           0.994
   139     139           0.993
    64      64           0.991
   117     117           0.991
   145     145           0.991
    65      65           0.991
   131     131           0.990
     9       9           0.990
     8       8           0.990
   124     124           0.989
    96      96           0.988
   118     118           0.988
   116     116           0.986
    27      27           0.981
    26      26           0.981
   122     122           0.980
   111     111           0.976
    99      99           0.975
   125     125           0.975
   112     112           0.969
    97      97           0.967
   100     100           0.959
   142     141           0.957
    61      60           0.957
   123     123           0.951
    59      59           0.943
    14      13           0.939
    13      14           0.939
    63      62           0.922
    62      63           0.918
    60      61           0.905
   140     140           0.840
   141     142           0.797
   132     132           0.769
   133     133           0.768
   114     114           0.749
   115     115           0.736
  ------------------------------------
      occupied(SOMO)/virtual(SUMO)    
  ------------------------------------
   148     148           0.000
  ------------------------------------
           virtual/virtual            
  ------------------------------------
   167     168           0.999
   161     162           0.998
   151     152           0.998
   162     163           0.997
   155     156           0.996
   153     154           0.996
   152     153           0.994
   166     167           0.993
   157     158           0.993
   158     159           0.992
   165     166           0.990
   163     164           0.989
   160     161           0.988
   164     165           0.985
   159     160           0.982
   156     157           0.979
   154     155           0.976
   149     150           0.822
   150     151           0.812
   168     149           0.002

  Tensor components of the g-tensor (B,S)
  ---------------------------------------

  Free electron g-factor:
        2.0023193044        0.0000000000        0.0000000000
        0.0000000000        2.0023193044        0.0000000000
        0.0000000000        0.0000000000        2.0023193044


  <<OZ,SO>> contribution from alpha MOs:
       -0.3846712757       -0.0011537629        0.0004276922
       -0.0019548388       -0.2849804562       -0.0028958262
        0.0028087910       -0.0016101182       -0.3338981204

  <<OZ,SO>> contribution from beta MOs:
        0.6551563871       -0.0178448926       -0.0003044803
       -0.0099838899        0.6630846947        0.1540591098
        0.0318936208       -0.0127659062        1.7080711133

  <<OZ,SO>> contribution:
        0.2704851114       -0.0189986555        0.0001232119
       -0.0119387287        0.3781042386        0.1511632836
        0.0347024118       -0.0143760244        1.3741729929


  <<SZ;SO,SO>> contribution:
       -0.6391951757        0.0023832442       -0.0227446435
        0.0010110153       -0.6153002767       -0.0788774601
       -0.0233919999       -0.0758394818       -0.1021773657


  <<OZ;SO,SO>> contribution:
       -0.1876578610       -0.0021450719        0.0061479256
        0.0032387622        0.2846837943       -0.0350540112
       -0.0131909974       -0.0110609355       -0.1823849014


  g(B,S):
        1.4459513791       -0.0187604833       -0.0164735060
       -0.0076889512        2.0498070605        0.0372318122
       -0.0018805854       -0.1012764417        3.0919300301


                    Principal values of the g-tensor
                    ================================

  Component         g-tensor                 Principal Axes 
 ---------------------------------------------------------------------
  g_11               1.445620           0.9997    0.0241    0.0072
  g_22               2.050072          -0.0242    0.9996    0.0170
  g_33               3.093902          -0.0068   -0.0172    0.9998
  g_iso              2.196532
 ---------------------------------------------------------------------


                  Principal values of the g-shift [ppt]
                  =====================================
              g-shift = (g-value - 2.0023193044) * 1000

  Component         g-shift                  Principal Axes 
 ---------------------------------------------------------------------
  g_11            -556.699157           0.9997    0.0241    0.0072
  g_22              47.753089          -0.0242    0.9996    0.0170
  g_33            1091.582823          -0.0068   -0.0172    0.9998
  g_iso            194.212252
 ---------------------------------------------------------------------


  Contributions to g_uu = <<SZ_u;SO,SO>>; Psi(J_u)
  ================================================
  + (-) is spin up (spin down) eigenfunction of Pauli matrix Sigma_u

  SO_1:SO_1   = SO_1+-:SO_1 + SO_1-+:SO_1
  SO_1+-:SO_1 = <i+|SO_1|a-> <a-|SO_1|i+> / [(ei-ea)*(ei-ea)]
  SO_1-+:SO_1 = <i-|SO_1|a+> <a+|SO_1|i-> / [(ei-ea)*(ei-ea)]

  SO_2:SO_2   = SO_2+-:SO_2 + SO_2-+:SO_2
  SO_2+-:SO_2 = <i+|SO_2|a-> <a-|SO_2|i+> / [(ei-ea)*(ei-ea)]
  SO_2-+:SO_2 = <i-|SO_2|a+> <a+|SO_2|i-> / [(ei-ea)*(ei-ea)]

  SO_3:SO_3   = SO_3+-:SO_3 + SO_3-+:SO_3
  SO_3+-:SO_3 = <i+|SO_3|a-> <a-|SO_3|i+> / [(ei-ea)*(ei-ea)]
  SO_3-+:SO_3 = <i-|SO_3|a+> <a+|SO_3|i-> / [(ei-ea)*(ei-ea)]

                      g_11          g_22          g_33
  ----------------------------------------------------------------------
  SO_1:SO_1       0.0000000000  -0.0391412334  -0.0391412334
  SO_1+-:SO_1     0.0000000000  -0.1180328703  -0.1180328703
  SO_1-+:SO_1     0.0000000000   0.0788916369   0.0788916369
  SO_2:SO_2      -0.0630361323   0.0000000000  -0.0630361323
  SO_2+-:SO_2    -0.1273509396   0.0000000000  -0.1273509396
  SO_2-+:SO_2     0.0643148073   0.0000000000   0.0643148073
  SO_3:SO_3      -0.5761590433  -0.5761590433   0.0000000000
  SO_3+-:SO_3    -0.6356304139  -0.6356304139   0.0000000000
  SO_3-+:SO_3     0.0594713705   0.0594713705   0.0000000000


  Contributions to g_uv = <<OZ_u;SO,SO>>; Psi(J_v)
  ================================================
  + (-) is spin up (spin down) eigenfunction of Pauli matrix Sigma_v

        ----------------------------------------------------- 
        SO_2:SO_3:L_1       SO_3:SO_1:L_1       SO_1:SO_2:L_1 
        SO_2:SO_3:L_2       SO_3:SO_1:L_2       SO_1:SO_2:L_2 
        SO_2:SO_3:L_3       SO_3:SO_1:L_3       SO_1:SO_2:L_3 
        ----------------------------------------------------- 

  SO+-:SOij:L = <a+|SO|i-> <i-|SO|j+> <j+|L|a+> / [(ei-ea)*(ej-ea)]
        0.0126593274       -0.0000711342        0.0005315445
       -0.0000291821        0.0197621130        0.0006498760
        0.0000209022       -0.0001109104        0.0134910290

  SO-+:SOij:L = <a-|SO|i+> <i+|SO|j-> <j-|L|a-> / [(ei-ea)*(ej-ea)]
        0.0288034195        0.0015760932        0.0061261481
       -0.0003590893       -0.0388482800       -0.0372193542
       -0.0117285022        0.0033111492       -0.2188037534

  SO+-:SOab:L = <i+|SO|-> <a-|SO|b+> <b+|L|i+> / [(ei-ea)*(ei-eb)]
       -0.0282116585       -0.0001541273       -0.0004018373
       -0.0001457577       -0.0131630213        0.0014288471
        0.0011769310       -0.0001212126       -0.0184971212

  SO-+:SOab:L = <i-|SO|a+> <a+|SO|b-> <b-|L|i-> / [(ei-ea)*(ei-eb)]
        0.0309259727        0.0005057127        0.0011560838
       -0.0005654635       -0.0093765652       -0.0043263591
       -0.0009938043        0.0030288569        0.0208098202

        ----------------------------------------------------- 
        L_1:SO_2:SO_3       L_1:SO_3:SO_1       L_1:SO_1:SO_2 
        L_2:SO_2:SO_3       L_2:SO_3:SO_1       L_2:SO_1:SO_2 
        L_3:SO_2:SO_3       L_3:SO_3:SO_1       L_3:SO_1:SO_2 
        ----------------------------------------------------- 

  L:SOij:SO-+ = <a+|L|i+> <i+|SO|j-> <j-|SO|a+> / [(ei-ea)*(ej-ea)]
        0.0140926583        0.0001564925        0.0000893080
        0.0000634123        0.0066887040       -0.0014760096
        0.0000197640        0.0002338377        0.0126255358

  L:SOij:SO+- = <a-|L|i-> <i-|SO|j+> <j+|SO|a-> / [(ei-ea)*(ej-ea)]
       -0.2401438477       -0.0013938771       -0.0020316720
        0.0021479349        0.0484234968        0.0063186485
        0.0035253870       -0.0088031895       -0.0237478024

  L:SOab:SO-+ = <i+|L|a+> <a+|SO|b-> <b-|SO|i+> / [(ei-ea)*(ei-eb)]
       -0.0133233513       -0.0000350746        0.0011048589
       -0.0000123439       -0.0268425387        0.0002147320
        0.0001874400        0.0001463947       -0.0085232158

  L:SOab:SO+- = <i-|L|a-> <a-|SO|b+> <b+|SO|i-> / [(ei-ea)*(ei-eb)]
        0.0041432720       -0.0025103545       -0.0003898100
        0.0001317879        0.0888662058        0.0102041184
        0.0024650498       -0.0067677796        0.0658170199

        ----------------------------------------------------- 
        SO_3:L_1:SO_2       SO_1:L_1:SO_3       SO_2:L_1:SO_1 
        SO_3:L_2:SO_2       SO_1:L_2:SO_3       SO_2:L_2:SO_1 
        SO_3:L_3:SO_2       SO_1:L_3:SO_3       SO_2:L_3:SO_1 
        ----------------------------------------------------- 

  SO+-:Lij:SO = <a+|SO|i-> <i-|L|j-> <j-|SO|a+> / [(ei-ea)*(ej-ea)]
        0.0234422993        0.0000953806       -0.0007153109
        0.0019704541        0.2427207807       -0.0119063336
       -0.0088907493        0.0001129069       -0.0012713064

  SO-+:Lij:SO = <a-|SO|i+> <i+|L|j+> <j+|SO|a-> / [(ei-ea)*(ej-ea)]
       -0.0229943620       -0.0000610208       -0.0002311752
        0.0000921016       -0.0319076854       -0.0006103032
       -0.0005754929       -0.0004649428       -0.0338896973

  SO+-:Lab:SO = <i+|SO|a-> <a-|L|b-> <b-|SO|i+> / [(ei-ea)*(ei-eb)]
       -0.0287896186        0.0000111268       -0.0001293186
       -0.0000031237       -0.0269344634        0.0003252673
        0.0000163611       -0.0000158941       -0.0262682227

  SO-+:Lab:SO = <i-|SO|a+> <a+|L|b+> <b+|L|i-> / [(ei-ea)*(ei-eb)]
        0.0317380279       -0.0002642892        0.0010391064
       -0.0000519682        0.0252950480        0.0013428593
        0.0015857164       -0.0016101518        0.0358728130


                    iso             x              y              z
  ----------------------------------------------------------------------
  SO_1:SO_1          -26.094         -0.025        -39.118        -39.139
  SO_1+-:SO_1        -78.689         -0.074       -117.964       -118.027
  SO_1-+:SO_1         52.594          0.050         78.846         78.888
  SO_2:SO_2          -42.024        -63.000         -0.055        -63.018
  SO_2+-:SO_2        -84.901       -127.277         -0.111       -127.313
  SO_2-+:SO_2         42.877         64.278          0.056         64.296
  SO_3:SO_3         -384.106       -576.129       -575.993         -0.196
  SO_3+-:SO_3       -423.754       -635.597       -635.447         -0.216
  SO_3-+:SO_3         39.648         59.468         59.454          0.020
  SO+-:SOij:L         15.304         12.665         19.768         13.480
  SO-+:SOij:L        -76.283         28.734        -39.463       -218.119
  SO+-:SOab:L        -19.957        -28.204        -13.144        -18.524
  SO-+:SOab:L         14.120         30.902         -9.365         20.823
  L:SOij:SO-+         11.136         14.094          6.668         12.644
  L:SOij:SO+-        -71.823       -239.937         48.173        -23.704
  L:SOab:SO-+        -16.230        -13.323        -26.823         -8.544
  L:SOab:SO+-         52.942          4.154         88.925         65.748
  SO+-:Lij:SO        -29.597        -23.005        -31.922        -33.865
  SO-+:Lij:SO         88.297         23.546        242.276         -0.931
  SO+-:Lab:SO         30.969         31.746         25.304         35.856
  SO-+:Lab:SO        -27.331        -28.789        -26.930        -26.273


##############################################################################
              Analysis of the SO/OZ contribution to the g-tensor
##############################################################################


* only diagonal components of the input tensor are analysed 
* contributions are not sorted
* only contributions with the modulus of isotropic value larger then threshold are printed
* threshold for occupied         analysis        :  1.0E+00
* threshold for occupied/virtual analysis        :  1.0E+00
* threshold for detection of energy degeneracies :  1.0E-10
* tot : sum of all contributions 
* sum : sum of contributions above given threshold 


=================================
Contributions from alpha orbitals
=================================
::


                  Contributions from occupied MOs
                  ===============================

                   principal tensor components
          ---------------------------------------------
  occ          x           y           z          iso          energy
   87       0.99146     1.75405     0.52173     1.08908        -0.58233
   89       1.37372     0.10691     7.13901     2.87321        -0.52038
   93       4.99209    -0.24438     2.52843     2.42538        -0.46644
   94      -6.43181     0.04124   -18.69530    -8.36195        -0.45837
  102      -1.35232    -1.92305    -0.18308    -1.15282        -0.40146
  107      -1.73333    -1.12276    -1.75955    -1.53855        -0.38672
  110      -2.89256    -2.18818    -0.57697    -1.88590        -0.37918
  111      -5.21431    -0.13659    -0.79420    -2.04837        -0.36797
  114      -0.09641    -1.06055    -6.51873    -2.55856        -0.35409
  115      -3.72157    -0.87293    -5.15291    -3.24914        -0.35259
  116      -0.83848    -1.68964    -0.55067    -1.02626        -0.34737
  117      -1.60371    -0.90306    -1.44461    -1.31713        -0.34475
  119      -0.43188    -1.91496    -1.10708    -1.15131        -0.34020
  120      -0.72583    -1.79965    -1.08104    -1.20218        -0.33682
  121      -0.73984    -2.17855    -0.84290    -1.25376        -0.33591
  122      -9.13668    -1.29579   -10.50966    -6.98071        -0.32614
  123      -6.03537    -2.26705    -8.37203    -5.55815        -0.32295
  128      -3.87952    -0.52309    -0.69777    -1.70013        -0.30859
  129      -3.43813    -1.13396    -5.18577    -3.25262        -0.30725
  131      -0.89815    -2.02378    -1.22697    -1.38297        -0.29530
  134      -1.40164    -2.55730    -1.01569    -1.65821        -0.29242
  135      -1.16673    -5.05467    -0.89774    -2.37305        -0.29127
  136     -23.80886     4.12495    -1.20087    -6.96160        -0.28431
  137     -15.93153    10.93843    -6.90124    -3.96478        -0.28162
  138      -3.62415    -1.23977    -1.94689    -2.27027        -0.27752
  139       0.69471    -3.41594    -6.99133    -3.23752        -0.26305
  140       0.26232    -6.62273   -17.02128    -7.79390        -0.24568
  141      -5.02825    -7.14831   -38.04940   -16.74199        -0.24510
  142    -118.25096   -12.05620   -19.75876   -50.02197        -0.23979
  143     -44.70208   -61.56559    -3.86080   -36.70949        -0.21945
  144     -11.06480   -63.56621   -10.19030   -28.27377        -0.20323
  145      -9.31966    -3.24891   -20.75343   -11.10734        -0.19260
  146     -76.48576   -39.73290   -21.30085   -45.83984        -0.17724
  147     -12.03199   -38.11395   -26.05345   -25.39980        -0.16487
  148       1.08584    -7.01252   -69.04380   -24.99016        -0.15676
 sum:    -362.58618  -257.64740  -299.49591  -306.57650 [ 91.6%]
 tot:    -384.67128  -284.98046  -333.89812  -334.51662


                  Contributions from virtual MOs
                  ==============================

                   principal tensor components
          ---------------------------------------------
  vir          x           y           z          iso          energy
  149       1.76029    -2.68507    -2.31064    -1.07847        -0.04857
  150      -5.85987   -66.39739   -25.50835   -32.58854        -0.03375
  151    -152.06983   -37.96885   -69.86277   -86.63382        -0.02811
  152      -2.06426    -2.50084    -0.51558    -1.69356         0.00217
  153      -0.41387    -9.68610    -7.77467    -5.95821         0.01330
  154      -3.99725   -17.18155   -34.34941   -18.50940         0.01470
  155      -3.16335    -2.12971    -1.12594    -2.13967         0.01899
  156      -8.09474    -3.12577     0.43895    -3.59385         0.02397
  157      -8.45282    -6.84794    -4.79397    -6.69824         0.02693
  158      -4.25716   -10.06703   -14.17964    -9.50128         0.03394
  159     -15.17835    -1.53240    -8.24335    -8.31803         0.03610
  160      -1.42513    -4.95335    -1.13153    -2.50334         0.03838
  161     -19.34966    -3.97102    -2.35840    -8.55969         0.04005
  162      -1.26941    -6.03353    -2.39689    -3.23327         0.04062
  163      -1.01124    -1.28858    -2.40730    -1.56904         0.04341
  164      -1.46416    -0.19875    -4.74645    -2.13645         0.05229
  165      -1.64051    -1.20060    -2.51273    -1.78461         0.05557
  166      -1.31068    -1.29667    -5.00197    -2.53644         0.05711
  167      -0.83524    -1.25236    -7.35643    -3.14801         0.06039
  170      -1.23132    -5.84075    -4.27818    -3.78342         0.07308
  171      -1.15994   -10.23350    -4.66610    -5.35318         0.07480
  172      -2.56788    -2.81467    -2.02711    -2.46989         0.07880
  173      -1.84041    -3.78414    -1.68769    -2.43741         0.08173
  174      -1.47427    -4.36575    -3.10192    -2.98065         0.08335
  175      -1.81104    -2.18730    -1.41317    -1.80383         0.08464
  176      -0.29054    -0.73669    -2.00645    -1.01123         0.09165
  177      -0.60405    -1.54203    -2.64192    -1.59600         0.09387
  178     -18.11293    -2.33711    -3.51642    -7.98882         0.09564
  179      -3.84548    -0.02512    -7.90838    -3.92633         0.09765
  180      -4.78506    -1.21868    -1.37370    -2.45915         0.10062
  181      -2.17061    -0.67024    -1.12769    -1.32285         0.10297
  182      -2.02386    -0.66674    -1.37458    -1.35506         0.10434
  183      -4.08518    -1.02559    -7.28464    -4.13180         0.11009
  184      -4.02623    -1.11764    -3.66617    -2.93668         0.11218
  185      -0.88512    -1.04379    -1.43429    -1.12107         0.11531
  186      -0.68273    -2.92260    -3.13516    -2.24683         0.11835
  187      -1.30780    -2.78830    -4.48832    -2.86147         0.11951
  189      -1.48310    -2.41273    -1.57447    -1.82343         0.12424
  194      -1.36305     0.58679    -3.54730    -1.44119         0.14107
  198      -0.64573    -3.01743    -0.40445    -1.35587         0.14927
  200      -4.00528     0.18510    -7.24562    -3.68860         0.15418
  203      -0.51598    -1.82800    -1.06165    -1.13521         0.16400
  208      -1.08487    -2.15814    -0.06985    -1.10429         0.17507
  211      -2.29529    -3.28279    -4.77634    -3.45147         0.18782
  213      -8.12787    -0.37940     0.94282    -2.52149         0.20080
  214      -5.06340     0.03463    -0.08744    -1.70540         0.20834
  215      -1.66229    -1.20079    -4.42914    -2.43074         0.21557
  216      -3.82940    -1.17917    -2.76137    -2.58998         0.21581
  217      -1.20306    -0.81183    -2.74580    -1.58690         0.22073
  219      -4.34937     0.60477    -1.98093    -1.90851         0.23371
  220      -2.31806    -8.44638    -1.30181    -4.02208         0.23984
  223      -3.21347    -1.00061    -1.38723    -1.86711         0.25744
  224      -1.93390    -1.74657    -0.45557    -1.37868         0.25963
  225      -3.60273    -0.95181     0.25409    -1.43348         0.26164
  227      -3.11439    -0.12025     0.07770    -1.05231         0.26826
  228      -8.26502    -0.05329    -0.74286    -3.02039         0.27021
  245      -2.07497    -0.53521    -0.69050    -1.10023         0.34280
  248      -0.25900    -2.56571    -4.70028    -2.50833         0.35245
  267       3.29979    -0.45817     0.51523     1.11895         0.42243
  301      -0.16046    -1.36858    -2.38077    -1.30327         0.52185
  676      -0.17499    -0.52661    -3.08486    -1.26215         2.73125
  678       0.11076    -0.54940    -4.30941    -1.58268         2.74234
  725      -5.04046     1.13542    -0.10556    -1.33687         3.32848
  726       4.02714    -0.63934     0.02144     1.13641         3.34311
 sum:    -341.35011  -258.32361  -301.30087  -300.32486 [ 89.8%]
 tot:    -384.67128  -284.98046  -333.89812  -334.51662


            Virtual contributions from occupied MO = 89
            ===========================================

                   principal tensor components
          ---------------------------------------------
  vir          x           y           z          iso          energy        energy gap
  150      -0.00762    -0.02838    -3.18052    -1.07217        -0.03375        -0.48662
  154       0.00859     0.01034     7.11071     2.37655         0.01470        -0.53507
 sum:       0.00098    -0.01804     3.93019     1.30438 [ 45.4%]
 tot:       1.37372     0.10691     7.13901     2.87321


            Virtual contributions from occupied MO = 94
            ===========================================

                   principal tensor components
          ---------------------------------------------
  vir          x           y           z          iso          energy        energy gap
  150      -0.02311     0.10213   -21.53329    -7.15142        -0.03375        -0.42462
  158       0.05861     0.00917     3.15630     1.07469         0.03394        -0.49232
 sum:       0.03551     0.11130   -18.37699    -6.07673 [ 72.7%]
 tot:      -6.43181     0.04124   -18.69530    -8.36195


           Virtual contributions from occupied MO = 114
           ============================================

                   principal tensor components
          ---------------------------------------------
  vir          x           y           z          iso          energy        energy gap
  154      -0.00717    -0.04271    -4.11755    -1.38914         0.01470        -0.36879
  158      -0.08072    -0.02954    -5.17076    -1.76034         0.03394        -0.38803
 sum:      -0.08789    -0.07225    -9.28831    -3.14948 [123.1%]
 tot:      -0.09641    -1.06055    -6.51873    -2.55856


           Virtual contributions from occupied MO = 115
           ============================================

                   principal tensor components
          ---------------------------------------------
  vir          x           y           z          iso          energy        energy gap
  158      -0.00748    -0.16608    -3.23423    -1.13593         0.03394        -0.38653
 sum:      -0.00748    -0.16608    -3.23423    -1.13593 [ 35.0%]
 tot:      -3.72157    -0.87293    -5.15291    -3.24914


           Virtual contributions from occupied MO = 122
           ============================================

                   principal tensor components
          ---------------------------------------------
  vir          x           y           z          iso          energy        energy gap
  150      -0.09069    -0.03946     5.29166     1.72051        -0.03375        -0.29239
  154       0.03823    -0.08849    -7.53567    -2.52864         0.01470        -0.34084
  194      -0.04616    -0.14113    -3.49100    -1.22610         0.14107        -0.46722
  216      -3.91275     0.03853    -0.10591    -1.32671         0.21581        -0.54196
 sum:      -4.01137    -0.23055    -5.84092    -3.36094 [ 48.1%]
 tot:      -9.13668    -1.29579   -10.50966    -6.98071


           Virtual contributions from occupied MO = 123
           ============================================

                   principal tensor components
          ---------------------------------------------
  vir          x           y           z          iso          energy        energy gap
  150       0.00569    -0.36484     6.57317     2.07134        -0.03375        -0.28920
 sum:       0.00569    -0.36484     6.57317     2.07134 [ 37.3%]
 tot:      -6.03537    -2.26705    -8.37203    -5.55815


           Virtual contributions from occupied MO = 129
           ============================================

                   principal tensor components
          ---------------------------------------------
  vir          x           y           z          iso          energy        energy gap
  154      -0.05167    -0.04087    -4.54473    -1.54575         0.01470        -0.32195
 sum:      -0.05167    -0.04087    -4.54473    -1.54575 [ 47.5%]
 tot:      -3.43813    -1.13396    -5.18577    -3.25262


           Virtual contributions from occupied MO = 135
           ============================================

                   principal tensor components
          ---------------------------------------------
  vir          x           y           z          iso          energy        energy gap
  156       0.02401    -4.21331    -0.12180    -1.43703         0.02397        -0.31524
 sum:       0.02401    -4.21331    -0.12180    -1.43703 [ 60.6%]
 tot:      -1.16673    -5.05467    -0.89774    -2.37305


           Virtual contributions from occupied MO = 136
           ============================================

                   principal tensor components
          ---------------------------------------------
  vir          x           y           z          iso          energy        energy gap
  151     -29.06267     0.14974    -0.00006    -9.63766        -0.02811        -0.25620
  156      -7.23449    -0.04480    -0.01283    -2.43071         0.02397        -0.30828
  161       4.43136     0.00321     0.03475     1.48978         0.04005        -0.32436
  178      11.12294     0.00470     0.10555     3.74440         0.09564        -0.37995
 sum:     -20.74287     0.11284     0.12742    -6.83420 [ 98.2%]
 tot:     -23.80886     4.12495    -1.20087    -6.96160


           Virtual contributions from occupied MO = 137
           ============================================

                   principal tensor components
          ---------------------------------------------
  vir          x           y           z          iso          energy        energy gap
  154       0.05832     0.02794    -3.79881    -1.23752         0.01470        -0.29632
  157      -4.27305    -0.01020    -0.10560    -1.46295         0.02693        -0.30855
  176      -3.14513     0.01237    -0.06727    -1.06668         0.09165        -0.37328
  189      -3.77965     0.07137     0.51759    -1.06357         0.12424        -0.40586
 sum:     -11.13951     0.10147    -3.45409    -4.83071 [121.8%]
 tot:     -15.93153    10.93843    -6.90124    -3.96478


           Virtual contributions from occupied MO = 138
           ============================================

                   principal tensor components
          ---------------------------------------------
  vir          x           y           z          iso          energy        energy gap
  153      -0.01171     5.46133     0.04692     1.83218         0.01330        -0.29083
 sum:      -0.01171     5.46133     0.04692     1.83218 [ 80.7%]
 tot:      -3.62415    -1.23977    -1.94689    -2.27027


           Virtual contributions from occupied MO = 139
           ============================================

                   principal tensor components
          ---------------------------------------------
  vir          x           y           z          iso          energy        energy gap
  151      -0.07132     0.00103    -3.82394    -1.29808        -0.02811        -0.23493
  157       0.00063     5.33179     0.00334     1.77859         0.02693        -0.28998
 sum:      -0.07070     5.33283    -3.82061     0.48051 [ 14.8%]
 tot:       0.69471    -3.41594    -6.99133    -3.23752


           Virtual contributions from occupied MO = 140
           ============================================

                   principal tensor components
          ---------------------------------------------
  vir          x           y           z          iso          energy        energy gap
  151       0.36147    -0.12958    -7.29932    -2.35581        -0.02811        -0.21757
 sum:       0.36147    -0.12958    -7.29932    -2.35581 [ 30.2%]
 tot:       0.26232    -6.62273   -17.02128    -7.79390


           Virtual contributions from occupied MO = 141
           ============================================

                   principal tensor components
          ---------------------------------------------
  vir          x           y           z          iso          energy        energy gap
  150       4.90039    -0.01479    -1.30916     1.19214        -0.03375        -0.21135
  151      -7.73332     0.22853   -20.84569    -9.45016        -0.02811        -0.21699
  153      -0.00710     0.68494    -3.92715    -1.08310         0.01330        -0.25840
  157      -0.09747    -4.47443     0.05765    -1.50475         0.02693        -0.27203
  159      -0.02852    -2.49313    -2.02220    -1.51462         0.03610        -0.28120
  167       0.02282    -2.35078    -2.25264    -1.52687         0.06039        -0.30549
  360       0.13226    -0.93502    -2.37506    -1.05927         0.89304        -1.13814
 sum:      -2.81094    -9.35469   -32.67425   -14.94663 [ 89.3%]
 tot:      -5.02825    -7.14831   -38.04940   -16.74199


           Virtual contributions from occupied MO = 142
           ============================================

                   principal tensor components
          ---------------------------------------------
  vir          x           y           z          iso          energy        energy gap
  150      -4.75304    -0.68127     0.22783    -1.73549        -0.03375        -0.20604
  151     -95.25614    -0.02089    -3.49009   -32.92238        -0.02811        -0.21168
  154       0.11789    -7.98946    -0.66852    -2.84670         0.01470        -0.25449
  156       7.99310    -0.12742    -0.00183     2.62128         0.02397        -0.26377
  159       4.44884     0.05337    -0.01560     1.49554         0.03610        -0.27589
  161      -9.67762    -0.04019    -0.01866    -3.24549         0.04005        -0.27984
  171      -0.03565    -0.06705    -3.83586    -1.31286         0.07480        -0.31459
  176      -3.55971    -0.04275     0.00066    -1.20060         0.09165        -0.33145
  178     -16.23195     0.00078    -0.35886    -5.53001         0.09564        -0.33543
  180      -4.58648     0.01903     0.00646    -1.52033         0.10062        -0.34041
  187      -1.41229    -0.02256    -1.59507    -1.00998         0.11951        -0.35930
 sum:    -122.95306    -8.91842    -9.74955   -47.20701 [ 94.4%]
 tot:    -118.25096   -12.05620   -19.75876   -50.02197


           Virtual contributions from occupied MO = 143
           ============================================

                   principal tensor components
          ---------------------------------------------
  vir          x           y           z          iso          energy        energy gap
  150       0.07197   -31.32422     0.13239   -10.37329        -0.03375        -0.18570
  154      -0.01924    -8.56177     0.04134    -2.84656         0.01470        -0.23415
  156      -5.68707    -0.01914    -0.02441    -1.91020         0.02397        -0.24343
  159      -6.02409    -0.04447    -0.00812    -2.02556         0.03610        -0.25556
  162       0.01785    -4.85424    -0.04738    -1.62792         0.04062        -0.26007
  179      -5.39237     0.05734     0.03284    -1.76740         0.09765        -0.31710
  184      -3.49961    -0.09680    -0.02025    -1.20555         0.11218        -0.33164
  198      -0.14877    -3.00159     0.10739    -1.01432         0.14927        -0.36872
  215      -0.21380    -2.58857    -0.47898    -1.09378         0.21557        -0.43503
  220      -0.01935    -8.37063     0.19412    -2.73195         0.23984        -0.45929
  237      -0.00922     6.17595    -0.04697     2.03992         0.30676        -0.52622
  248      -0.31874    -4.08747    -0.33552    -1.58058         0.35245        -0.57190
  250      -3.54074    -0.16049     0.03871    -1.22084         0.36434        -0.58379
 sum:     -24.78316   -56.87611    -0.41484   -27.35804 [ 74.5%]
 tot:     -44.70208   -61.56559    -3.86080   -36.70949


           Virtual contributions from occupied MO = 144
           ============================================

                   principal tensor components
          ---------------------------------------------
  vir          x           y           z          iso          energy        energy gap
  150      -2.65406    -0.89783    -0.00037    -1.18409        -0.03375        -0.16947
  151      -0.09395   -37.52278    -0.09744   -12.57139        -0.02811        -0.17512
  153      -0.07875   -14.68138     0.06501    -4.89838         0.01330        -0.21653
  154      -5.71036    -0.16533    -0.02519    -1.96696         0.01470        -0.21793
  157      -0.02044     0.02420    -3.27111    -1.08912         0.02693        -0.23016
  158      -4.24018     0.03669    -0.02378    -1.40909         0.03394        -0.23717
  159       0.04814     4.10090     0.09968     1.41624         0.03610        -0.23933
  160       0.09463    -3.12112    -0.07043    -1.03231         0.03838        -0.24161
  161      -0.01016    -3.36162    -0.01368    -1.12849         0.04005        -0.24328
  178      -0.01551    -3.24751    -0.15492    -1.13931         0.09564        -0.29887
  208       0.08622    -3.14946     0.00745    -1.01859         0.17507        -0.37830
 sum:     -12.59443   -61.98523    -3.48479   -26.02149 [ 92.0%]
 tot:     -11.06480   -63.56621   -10.19030   -28.27377


           Virtual contributions from occupied MO = 145
           ============================================

                   principal tensor components
          ---------------------------------------------
  vir          x           y           z          iso          energy        energy gap
  149     -10.41037     0.00340    -0.48864    -3.63187        -0.04857        -0.14403
  153       0.01866    -0.10287    -5.66754    -1.91725         0.01330        -0.20590
  200       0.44393     0.02222    -4.28178    -1.27187         0.15418        -0.34678
 sum:      -9.94777    -0.07724   -10.43796    -6.82099 [ 61.4%]
 tot:      -9.31966    -3.24891   -20.75343   -11.10734


           Virtual contributions from occupied MO = 146
           ============================================

                   principal tensor components
          ---------------------------------------------
  vir          x           y           z          iso          energy        energy gap
  150       0.10111   -27.17194    -2.83858    -9.96980        -0.03375        -0.14348
  151     -16.24022    -0.34401     0.04669    -5.51251        -0.02811        -0.14913
  157      -3.58867     0.01338    -0.00269    -1.19266         0.02693        -0.20417
  158       0.15986    -7.52751    -5.02857    -4.13207         0.03394        -0.21118
  159      -6.79809    -0.03131     0.03098    -2.26614         0.03610        -0.21334
  161      -9.22809    -0.03358    -0.02995    -3.09721         0.04005        -0.21729
  178      -8.02822    -0.01256    -0.00049    -2.68042         0.09564        -0.27288
  186      -0.60596    -1.42577    -1.05250    -1.02807         0.11835        -0.29559
  200      -3.24437     0.57620    -0.45483    -1.04100         0.15418        -0.33142
  213      -4.30888     0.00052     0.09017    -1.40606         0.20080        -0.37804
  214      -3.98577     0.00376    -0.04661    -1.34288         0.20834        -0.38558
  227      -2.96046    -0.33141     0.03191    -1.08665         0.26826        -0.44550
  228      -8.98089     0.14266    -0.00382    -2.94735         0.27021        -0.44745
 sum:     -67.70865   -36.14159    -9.25828   -37.70284 [ 82.2%]
 tot:     -76.48576   -39.73290   -21.30085   -45.83984


           Virtual contributions from occupied MO = 147
           ============================================

                   principal tensor components
          ---------------------------------------------
  vir          x           y           z          iso          energy        energy gap
  150       0.19982    -5.47778    -2.54199    -2.60665        -0.03375        -0.13112
  154       0.01793     0.10264    -6.88670    -2.25538         0.01470        -0.17957
  158       0.03973    -0.06855    -3.62205    -1.21696         0.03394        -0.19881
  170      -0.25403    -3.24085    -0.17959    -1.22482         0.07308        -0.23795
  171      -0.01023    -4.65634    -0.27604    -1.64754         0.07480        -0.23967
  174      -0.12740    -6.11300    -0.14617    -2.12886         0.08335        -0.24823
  226       0.01961    -3.31511     0.09229    -1.06773         0.26338        -0.42825
 sum:      -0.11457   -22.76900   -13.56025   -12.14794 [ 47.8%]
 tot:     -12.03199   -38.11395   -26.05345   -25.39980


           Virtual contributions from occupied MO = 148
           ============================================

                   principal tensor components
          ---------------------------------------------
  vir          x           y           z          iso          energy        energy gap
  149      13.75458    -0.00200     0.75897     4.83718        -0.04857        -0.10819
  151       0.77315     0.18143   -26.85603    -8.63382        -0.02811        -0.12865
  153      -0.09622    -0.07327     4.15530     1.32860         0.01330        -0.17007
  179       1.78821    -0.13222    -8.98263    -2.44221         0.09765        -0.25441
  183      -0.75990    -0.00006    -3.18835    -1.31610         0.11009        -0.26686
  200      -1.06940    -0.10988    -3.01156    -1.39695         0.15418        -0.31094
  211       0.08293    -0.01729    -5.89683    -1.94373         0.18782        -0.34458
  230      -0.00824     0.07162    -3.39910    -1.11190         0.27635        -0.43312
  238      -0.06408    -0.40829    -2.68836    -1.05357         0.31330        -0.47006
 sum:      14.40104    -0.48995   -49.10857   -11.73249 [ 46.9%]
 tot:       1.08584    -7.01252   -69.04380   -24.99016


* only diagonal components of the input tensor are analysed 
* contributions are not sorted
* only contributions with the modulus of isotropic value larger then threshold are printed
* threshold for occupied         analysis        :  1.0E+00
* threshold for occupied/virtual analysis        :  1.0E+00
* threshold for detection of energy degeneracies :  1.0E-10
* tot : sum of all contributions 
* sum : sum of contributions above given threshold 


================================
Contributions from beta orbitals
================================
::


                  Contributions from occupied MOs
                  ===============================

                   principal tensor components
          ---------------------------------------------
  occ          x           y           z          iso          energy
   87      -0.99029    -1.75283    -1.22698    -1.32337        -0.58195
   89      -1.05832    -0.07354    12.47084     3.77966        -0.51957
   93      -4.58118     0.24483    18.88798     4.85055        -0.46547
   94       6.23627    -0.26095    36.84261    14.27264        -0.45696
  101       1.17883    -0.36484     2.58219     1.13206        -0.41082
  102       1.39203     1.78332     0.44298     1.20611        -0.40132
  107       1.54938     1.13493     1.58361     1.42264        -0.38656
  110       2.87333     2.16322     0.56511     1.86722        -0.37864
  111       5.02535     1.12682     0.85012     2.33410        -0.36747
  115       4.41490     0.76187     1.60351     2.26009        -0.34892
  116       0.61997     1.78405     1.91099     1.43834        -0.34721
  117       1.70816     0.96939     1.78117     1.48624        -0.34450
  119       0.43792     1.98372     1.05325     1.15830        -0.33952
  120       0.71045     1.75881     1.53772     1.33566        -0.33672
  121       0.68381     2.17305     0.83438     1.23041        -0.33580
  122       6.25336     1.25765    16.80569     8.10557        -0.32555
  123       7.19984     2.89700    27.52464    12.54049        -0.32223
  124       1.60232     0.67233     1.29287     1.18917        -0.32199
  125       1.69768     1.48162     4.48979     2.55636        -0.32106
  126       1.38922     1.29952     1.43394     1.37423        -0.31933
  127      -9.02735     3.16196    13.52905     2.55455        -0.31082
  128       3.70179     2.59192     3.07200     3.12190        -0.30840
  129       3.46212     0.88762    14.64935     6.33303        -0.30700
  131       0.82460     2.21995     0.85245     1.29900        -0.29514
  134       1.25825     2.55931     0.99496     1.60417        -0.29231
  135       1.53790     5.01793     0.85107     2.46897        -0.29100
  136      22.11800     3.52855     1.29022     8.97893        -0.28360
  137      16.33308   -11.27508    10.34658     5.13486        -0.28086
  139      -0.16062     5.34441     3.70184     2.96188        -0.26187
  140      18.43555     6.02236     0.54347     8.33379        -0.24371
  141     122.49204    55.47505    24.02554    67.33088        -0.23575
  142       3.01006     4.15096    55.09391    20.75164        -0.22932
  143      44.28443    92.71589    13.52782    50.17605        -0.21854
  144     256.97395    68.18619    10.48580   111.88198        -0.19730
  145      14.16770     9.38154    21.69215    15.08046        -0.18183
  146      84.55235   251.90572   299.19132   211.88313        -0.17320
  147       9.52072   114.05543  1082.49848   402.02488        -0.15951
 sum:     631.82760   636.96967  1689.61244   986.13657 [ 97.8%]
 tot:     655.15639   663.08469  1708.07111  1008.77073


                  Contributions from virtual MOs
                  ==============================

                   principal tensor components
          ---------------------------------------------
  vir          x           y           z          iso          energy
  148     263.61295   378.40467  1444.21213   695.40992        -0.13919
  149      12.82202     3.00840     3.16378     6.33140        -0.04529
  150       5.58592    68.73893    29.68273    34.66919        -0.03106
  151     152.93131    40.71001    37.92702    77.18945        -0.02459
  152       1.31029     2.44005     0.61731     1.45588         0.00303
  153       0.24808     9.67960    10.53438     6.82069         0.01357
  154       3.48446     8.71103    17.18586     9.79378         0.01864
  155       4.79555    10.49117    18.39026    11.22566         0.01966
  156       6.63800     2.85667    -0.15955     3.11171         0.02429
  157       8.86871     5.26617     4.67160     6.26883         0.02750
  158      13.53639     1.39815     7.95604     7.63020         0.03668
  159       1.38605     4.62781     1.47077     2.49488         0.03872
  160       2.52085     9.37739     8.44387     6.78070         0.04039
  161      23.34636     4.17347     3.59102    10.37028         0.04079
  162       1.32584     3.58302     7.48518     4.13135         0.04147
  163       0.71732     3.15696     6.85992     3.57807         0.04406
  164       1.56793     0.09204     2.76411     1.47469         0.05265
  165       1.53205     0.98807     1.69018     1.40344         0.05590
  166       1.24085     1.85186     2.54074     1.87782         0.05731
  167       0.83016     1.35385     4.89569     2.35990         0.06058
  170       1.62804     3.32142     0.68654     1.87867         0.07343
  171       0.98843    11.43776     5.12375     5.84998         0.07539
  172       2.67527     3.00314     2.03589     2.57143         0.07931
  173       2.94437     2.99475     1.11376     2.35096         0.08224
  174       1.10480     5.34686     2.22335     2.89167         0.08406
  175       1.92283     3.53342     2.12509     2.52711         0.08538
  176       0.45439     1.71542     2.24173     1.47051         0.09197
  177       0.55927     2.94203     1.95842     1.81991         0.09424
  178      17.36641     2.34633     3.89485     7.86920         0.09626
  179       6.33807    -0.01154    -0.87093     1.81853         0.09817
  180       5.60669     1.29202    -0.21398     2.22824         0.10099
  181       2.83521     0.69823     0.49351     1.34232         0.10323
  183       3.49737     0.96340     3.29696     2.58591         0.11062
  184       3.96313     1.01870     2.05294     2.34493         0.11257
  185       0.83230     0.89277     1.40133     1.04213         0.11563
  186       0.56064     2.99366     1.05040     1.53490         0.11868
  187       1.98474     3.04427     1.77401     2.26767         0.11995
  189       1.74140     1.16475     1.65877     1.52164         0.12459
  194       1.04557    -0.58371     3.17414     1.21200         0.14144
  197       1.19500     0.51171     2.23529     1.31400         0.14686
  198       0.61371     3.24938     0.37096     1.41135         0.14957
  199       1.33583     0.23874     1.71082     1.09513         0.15264
  200       3.11042    -0.28296     3.07532     1.96759         0.15458
  201       1.76179     0.60172     0.67509     1.01287         0.16164
  203       0.50550     1.61474     1.10447     1.07491         0.16421
  208       0.91171     2.17156     1.05057     1.37795         0.17540
  211       2.37598     3.53577    -1.35670     1.51835         0.18842
  213       7.98433    -0.28914     1.30492     3.00004         0.20177
  214       5.67756     0.10861     0.98012     2.25543         0.20884
  215       3.38732    -0.19196     1.35897     1.51811         0.21593
  216       1.86249     3.36796     5.12235     3.45093         0.21633
  217       1.27095     0.89512     2.53015     1.56541         0.22123
  219       4.37767     0.48186     2.03655     2.29869         0.23408
  220       2.14222     8.71589     1.30206     4.05339         0.24053
  223       2.96255     0.90122    -0.19630     1.22249         0.25791
  227       2.77281     0.27743     0.49412     1.18145         0.26861
  229       8.89168     0.02972     0.06524     2.99555         0.27099
  248       0.09753     2.62455     4.72094     2.48101         0.35330
  267      -3.41231    -0.51840    -0.48614    -1.47229         0.42275
  301       0.13436     1.37413     2.44830     1.31893         0.52266
  346      -0.53406    -0.55482    -2.51104    -1.19997         0.76354
  678      -0.12868     0.73264     4.95517     1.85304         2.74474
  725       5.06214    -0.93046     0.10473     1.41214         3.32970
  726      -3.99222     0.17145    -0.00029    -1.27368         3.34502
  727       1.50678    -0.05162     3.65501     1.70339         3.37767
 sum:     618.22309   637.80789  1685.89424   980.64174 [ 97.2%]
 tot:     655.15639   663.08469  1708.07111  1008.77073


            Virtual contributions from occupied MO = 89
            ===========================================

                   principal tensor components
          ---------------------------------------------
  vir          x           y           z          iso          energy        energy gap
  148       0.08854     0.01928    19.96332     6.69038        -0.13919        -0.38038
  154       0.00507    -0.00397    -3.41423    -1.13771         0.01864        -0.53821
  155      -0.00833    -0.00686    -3.54205    -1.18575         0.01966        -0.53923
 sum:       0.08528     0.00845    13.00704     4.36692 [115.5%]
 tot:      -1.05832    -0.07354    12.47084     3.77966


            Virtual contributions from occupied MO = 93
            ===========================================

                   principal tensor components
          ---------------------------------------------
  vir          x           y           z          iso          energy        energy gap
  148       0.10703    -0.01354    21.98027     7.35792        -0.13919        -0.32628
 sum:       0.10703    -0.01354    21.98027     7.35792 [151.7%]
 tot:      -4.58118     0.24483    18.88798     4.85055


            Virtual contributions from occupied MO = 94
            ===========================================

                   principal tensor components
          ---------------------------------------------
  vir          x           y           z          iso          energy        energy gap
  148       0.05699    -0.19517    16.47136     5.44439        -0.13919        -0.31777
  150       0.03793    -0.12290    23.58948     7.83484        -0.03106        -0.42590
 sum:       0.09492    -0.31807    40.06085    13.27923 [ 93.0%]
 tot:       6.23627    -0.26095    36.84261    14.27264


           Virtual contributions from occupied MO = 115
           ============================================

                   principal tensor components
          ---------------------------------------------
  vir          x           y           z          iso          energy        energy gap
  148      -0.07305     0.72788   -10.08900    -3.14472        -0.13919        -0.20974
  160       0.09293     0.10259     3.28953     1.16168         0.04039        -0.38932
  162       0.01493     0.21669     3.78266     1.33809         0.04147        -0.39039
 sum:       0.03481     1.04716    -3.01681    -0.64495 [ 28.5%]
 tot:       4.41490     0.76187     1.60351     2.26009


           Virtual contributions from occupied MO = 122
           ============================================

                   principal tensor components
          ---------------------------------------------
  vir          x           y           z          iso          energy        energy gap
  148       0.03039     0.29605    10.18292     3.50312        -0.13919        -0.18636
  154       0.01817     0.13437     2.89392     1.01549         0.01864        -0.34419
  155       0.72351     0.04977     2.30375     1.02568         0.01966        -0.34521
  194       0.03577     0.14577     2.96886     1.05013         0.14144        -0.46699
 sum:       0.80784     0.62596    18.34945     6.59442 [ 81.4%]
 tot:       6.25336     1.25765    16.80569     8.10557


           Virtual contributions from occupied MO = 123
           ============================================

                   principal tensor components
          ---------------------------------------------
  vir          x           y           z          iso          energy        energy gap
  148      -0.00770     0.45662    17.56887     6.00593        -0.13919        -0.18304
  150       0.00241     0.25147    -7.17302    -2.30638        -0.03106        -0.29117
  216      -0.44452     0.01946     3.60914     1.06136         0.21633        -0.53855
 sum:      -0.44981     0.72755    14.00499     4.76091 [ 38.0%]
 tot:       7.19984     2.89700    27.52464    12.54049


           Virtual contributions from occupied MO = 125
           ============================================

                   principal tensor components
          ---------------------------------------------
  vir          x           y           z          iso          energy        energy gap
  148       0.06118     0.55482     3.19610     1.27070        -0.13919        -0.18188
 sum:       0.06118     0.55482     3.19610     1.27070 [ 49.7%]
 tot:       1.69768     1.48162     4.48979     2.55636


           Virtual contributions from occupied MO = 127
           ============================================

                   principal tensor components
          ---------------------------------------------
  vir          x           y           z          iso          energy        energy gap
  148       0.46460     0.62850     6.11762     2.40357        -0.13919        -0.17163
  151       3.21677    -0.00081    -0.00069     1.07176        -0.02459        -0.28623
  170       0.29827     3.21505    -0.00255     1.17025         0.07343        -0.38425
  171       0.02829     5.22363    -0.16075     1.69706         0.07539        -0.38621
  189      -2.88794    -0.11908    -0.21714    -1.07472         0.12459        -0.43541
  355       0.02227    -3.19971    -0.07085    -1.08277         0.84285        -1.15367
 sum:       1.14226     5.74757     5.66564     4.18516 [163.8%]
 tot:      -9.02735     3.16196    13.52905     2.55455


           Virtual contributions from occupied MO = 128
           ============================================

                   principal tensor components
          ---------------------------------------------
  vir          x           y           z          iso          energy        energy gap
  148      -0.01773     2.04234     2.28988     1.43817        -0.13919        -0.16921
 sum:      -0.01773     2.04234     2.28988     1.43817 [ 46.1%]
 tot:       3.70179     2.59192     3.07200     3.12190


           Virtual contributions from occupied MO = 129
           ============================================

                   principal tensor components
          ---------------------------------------------
  vir          x           y           z          iso          energy        energy gap
  148      -0.05482    -0.06987     8.23679     2.70403        -0.13919        -0.16782
  155      -0.05596     0.08611     3.31536     1.11517         0.01966        -0.32667
 sum:      -0.11078     0.01624    11.55215     3.81920 [ 60.3%]
 tot:       3.46212     0.88762    14.64935     6.33303


           Virtual contributions from occupied MO = 135
           ============================================

                   principal tensor components
          ---------------------------------------------
  vir          x           y           z          iso          energy        energy gap
  156      -0.03527     3.65964     0.09579     1.24006         0.02429        -0.31529
 sum:      -0.03527     3.65964     0.09579     1.24006 [ 50.2%]
 tot:       1.53790     5.01793     0.85107     2.46897


           Virtual contributions from occupied MO = 136
           ============================================

                   principal tensor components
          ---------------------------------------------
  vir          x           y           z          iso          energy        energy gap
  148       0.01729     7.71267     0.02566     2.58520        -0.13919        -0.14441
  151      27.05711    -0.11882     0.00190     8.98006        -0.02459        -0.25901
  156       6.40911     0.03641     0.01231     2.15261         0.02429        -0.30789
  161      -4.64804    -0.06258    -0.04169    -1.58410         0.04079        -0.32439
  178      -9.78803    -0.01101    -0.12883    -3.30929         0.09626        -0.37986
  229      -3.07339     0.01054     0.02241    -1.01348         0.27099        -0.55459
 sum:      15.97405     7.56720    -0.10825     7.81100 [ 87.0%]
 tot:      22.11800     3.52855     1.29022     8.97893


           Virtual contributions from occupied MO = 137
           ============================================

                   principal tensor components
          ---------------------------------------------
  vir          x           y           z          iso          energy        energy gap
  148       0.06617     0.14902     3.29148     1.16889        -0.13919        -0.14168
  157       4.08159     0.00785     0.10461     1.39801         0.02750        -0.30836
  163       0.01002    -2.93032    -0.20056    -1.04029         0.04406        -0.32492
  176       3.17918    -0.00829     0.12495     1.09861         0.09197        -0.37284
  189       3.95552    -0.08129    -0.45760     1.13888         0.12459        -0.40546
 sum:      11.29248    -2.86303     2.86288     3.76411 [ 73.3%]
 tot:      16.33308   -11.27508    10.34658     5.13486


           Virtual contributions from occupied MO = 140
           ============================================

                   principal tensor components
          ---------------------------------------------
  vir          x           y           z          iso          energy        energy gap
  148      22.41646    -0.00012    -0.12374     7.43087        -0.13919        -0.10453
 sum:      22.41646    -0.00012    -0.12374     7.43087 [ 89.2%]
 tot:      18.43555     6.02236     0.54347     8.33379


           Virtual contributions from occupied MO = 141
           ============================================

                   principal tensor components
          ---------------------------------------------
  vir          x           y           z          iso          energy        energy gap
  148       0.00601    42.01879     7.65533    16.56004        -0.13919        -0.09656
  150       2.11624     0.90371     1.06279     1.36091        -0.03106        -0.20469
  151     102.35056     0.01672     0.04222    34.13650        -0.02459        -0.21115
  154      -0.38911     4.66776     0.16606     1.48157         0.01864        -0.25439
  155      -1.15812     4.17827     0.23640     1.08552         0.01966        -0.25541
  156      -6.77217     0.02945    -0.08218    -2.27497         0.02429        -0.26004
  158      -4.80364     0.01803     0.19051    -1.53170         0.03668        -0.27242
  161       7.82259     0.08452     0.02375     2.64362         0.04079        -0.27654
  171       0.06950     0.08198     3.91968     1.35705         0.07539        -0.31113
  176       3.66242    -0.01997     0.03246     1.22497         0.09197        -0.32772
  178      16.01486     0.00006     0.02114     5.34535         0.09626        -0.33201
  180       4.94114    -0.07677    -0.08382     1.59352         0.10099        -0.33673
 sum:     123.86027    51.90256    13.18434    62.98239 [ 93.5%]
 tot:     122.49204    55.47505    24.02554    67.33088


           Virtual contributions from occupied MO = 142
           ============================================

                   principal tensor components
          ---------------------------------------------
  vir          x           y           z          iso          energy        energy gap
  149       5.36018    -0.00315     0.50778     1.95494        -0.04529        -0.18403
  151      -0.02513    -0.04185    31.00117    10.31140        -0.02459        -0.20473
  153      -0.02202     0.08356     6.78358     2.28171         0.01357        -0.24288
  157       0.02875     3.38322    -0.08793     1.10801         0.02750        -0.25681
  158      -0.11768    -0.27540     3.91059     1.17250         0.03668        -0.26599
  167      -0.00152     0.27556     3.27912     1.18439         0.06058        -0.28990
  183      -0.21964    -0.00553     3.24583     1.00689         0.11062        -0.33994
 sum:       5.00294     3.41641    48.64014    19.01983 [ 91.7%]
 tot:       3.01006     4.15096    55.09391    20.75164


           Virtual contributions from occupied MO = 143
           ============================================

                   principal tensor components
          ---------------------------------------------
  vir          x           y           z          iso          energy        energy gap
  148       0.03680    30.10126    10.02554    13.38787        -0.13919        -0.07936
  150      -0.03968    32.39898     0.02859    10.79596        -0.03106        -0.18748
  155       1.13140     6.03093    -0.00090     2.38714         0.01966        -0.23821
  156       4.50588     0.05366     0.01355     1.52436         0.02429        -0.24284
  158       5.10017     0.14948     0.08377     1.77781         0.03668        -0.25522
  160      -0.00540     3.00197     0.65710     1.21789         0.04039        -0.25894
  161       3.36644    -0.00108    -0.00140     1.12132         0.04079        -0.25934
  162      -0.14619     3.18689     0.07807     1.03959         0.04147        -0.26001
  179       5.57190    -0.05732    -0.02116     1.83114         0.09817        -0.31671
  184       3.53388     0.09193     0.03924     1.22168         0.11257        -0.33111
  198       0.12798     2.99399    -0.06912     1.01762         0.14957        -0.36812
  216       0.15367     2.51801     0.42451     1.03206         0.21633        -0.43487
  220       0.00477     8.94980    -0.17709     2.92583         0.24053        -0.45907
  237       0.00551    -6.23846     0.01249    -2.07349         0.30808        -0.52662
  248       0.32443     4.25979     0.30015     1.62812         0.35330        -0.57184
  250       3.32132     0.22311    -0.02954     1.17163         0.36541        -0.58395
 sum:      26.99287    87.66294    11.36380    42.00654 [ 83.7%]
 tot:      44.28443    92.71589    13.52782    50.17605


           Virtual contributions from occupied MO = 144
           ============================================

                   principal tensor components
          ---------------------------------------------
  vir          x           y           z          iso          energy        energy gap
  148     243.87859     0.04635     0.05008    81.32500        -0.13919        -0.05811
  150       3.89458     0.70739     0.00349     1.53516        -0.03106        -0.16624
  151       0.10250    41.57098     0.07243    13.91531        -0.02459        -0.17270
  153      -0.00320    14.79411    -0.05396     4.91232         0.01357        -0.21086
  157       0.05120     0.00480     3.32081     1.12560         0.02750        -0.22479
  158       0.03541    -3.85845    -0.11206    -1.31170         0.03668        -0.23397
  159       0.34513     2.74689     0.05035     1.04746         0.03872        -0.23601
  160       3.68108    -0.00305     0.02310     1.23371         0.04039        -0.23769
  178       0.01923     3.04797     0.09998     1.05573         0.09626        -0.29356
  208      -0.08234     3.17972    -0.00852     1.02962         0.17540        -0.37270
  211      -0.00075     3.15735    -0.00600     1.05020         0.18842        -0.38572
 sum:     251.92143    65.39406     3.43970   106.91839 [ 95.6%]
 tot:     256.97395    68.18619    10.48580   111.88198


           Virtual contributions from occupied MO = 145
           ============================================

                   principal tensor components
          ---------------------------------------------
  vir          x           y           z          iso          energy        energy gap
  148       3.41842     6.93686     6.09427     5.48318        -0.13919        -0.04264
  149      12.47417     0.00445     0.55482     4.34448        -0.04529        -0.13654
  153      -0.02637     0.03644     4.85964     1.62324         0.01357        -0.19539
 sum:      15.86622     6.97774    11.50873    11.45090 [ 75.9%]
 tot:      14.16770     9.38154    21.69215    15.08046


           Virtual contributions from occupied MO = 146
           ============================================

                   principal tensor components
          ---------------------------------------------
  vir          x           y           z          iso          energy        energy gap
  148       0.33144   211.85023   276.61985   162.93384        -0.13919        -0.03402
  149      -4.53901    -0.01856     0.66282    -1.29825        -0.04529        -0.12791
  150       0.09620    29.28561     3.76735    11.04972        -0.03106        -0.14214
  151      20.25229     0.21446    -0.06242     6.80144        -0.02459        -0.14861
  157       3.87531    -0.02414    -0.00479     1.28213         0.02750        -0.20070
  158       6.31427     0.01413     0.04981     2.12607         0.03668        -0.20988
  160       0.05987     6.47026     2.82979     3.11997         0.04039        -0.21360
  161      13.39180    -0.02668    -0.10727     4.41928         0.04079        -0.21400
  163      -0.01381     2.56821     2.88720     1.81387         0.04406        -0.21726
  178       8.76398     0.01028    -0.00133     2.92431         0.09626        -0.26947
  200       3.83067    -0.48868     0.26539     1.20246         0.15458        -0.32778
  213       3.97860     0.07081    -0.07282     1.32553         0.20177        -0.37498
  214       4.59735    -0.02684     0.02189     1.53080         0.20884        -0.38204
  229      10.31814    -0.15020    -0.00069     3.38908         0.27099        -0.44420
 sum:      71.25709   249.74888   286.85478   202.62025 [ 95.6%]
 tot:      84.55235   251.90572   299.19132   211.88313


           Virtual contributions from occupied MO = 147
           ============================================

                   principal tensor components
          ---------------------------------------------
  vir          x           y           z          iso          energy        energy gap
  148      -0.38332    74.34824  1048.49889   374.15461        -0.13919        -0.02032
  150      -0.14495     4.62343     4.57873     3.01907        -0.03106        -0.12845
  154       0.03578     0.00534     4.58363     1.54158         0.01864        -0.17815
  155       0.27120     0.00940     3.78999     1.35686         0.01966        -0.17917
  161       2.43737     0.05554     0.63577     1.04289         0.04079        -0.20030
  163       0.02839     1.77444     1.20629     1.00304         0.04406        -0.20357
  171      -0.00485     5.57880     0.27007     1.94800         0.07539        -0.23489
  174       0.13455     6.63550     0.20055     2.32353         0.08406        -0.24357
  175       0.02456     3.76713     0.02462     1.27210         0.08538        -0.24489
  226      -0.01289     3.80684    -0.09865     1.23177         0.26374        -0.42325
 sum:       2.38583   100.60466  1063.68987   388.89346 [ 96.7%]
 tot:       9.52072   114.05543  1082.49848   402.02488


##############################################################################
          Analysis of the <<SZ;SO,SO>> contribution to the g-tensor
##############################################################################


* only diagonal components of the input tensor are analysed 
* contributions are not sorted
* only contributions with the modulus of isotropic value larger then threshold are printed
* threshold for occupied         analysis        :  1.0E+00
* threshold for occupied/virtual analysis        :  1.0E+00
* threshold for detection of energy degeneracies :  1.0E-10
* tot : sum of all contributions 
* sum : sum of contributions above given threshold 


==============================
Contributions from SO_1+-:SO_1
==============================
::

    SO_1+-:SO_1 = <i+|SO_1|a-> <a-|SO_1|i+> / [(ei-ea)*(ei-ea)]
    ===========================================================


             Contributions from occupied alpha(+) MOs
             ========================================

                   principal tensor components
          ---------------------------------------------
  occ          x           y           z          iso          energy
    3       0.00000    -3.27732    -3.27732    -2.18488      -405.46028
    4       0.00000    -3.24377    -3.24377    -2.16251      -405.45788
    7       0.00000    -3.79263    -3.79263    -2.52842       -89.95923
    8       0.00000    -3.60652    -3.60652    -2.40434       -89.95533
   18       0.00000    -4.92393    -4.92393    -3.28262       -16.82761
   19       0.00000    -4.87872    -4.87872    -3.25248       -16.81939
   66       0.00000    -7.04163    -7.04163    -4.69442        -1.74854
   67       0.00000    -6.98133    -6.98133    -4.65422        -1.72638
  142       0.00000   -10.78209   -10.78209    -7.18806        -0.23979
  143       0.00000    -1.79073    -1.79073    -1.19382        -0.21945
  144       0.00000   -40.52657   -40.52657   -27.01771        -0.20323
  146       0.00000   -12.65457   -12.65457    -8.43638        -0.17724
  147       0.00000    -2.61892    -2.61892    -1.74595        -0.16487
 sum:       0.00000  -106.11872  -106.11872   -70.74581 [ 89.9%]
 tot:       0.00000  -118.03287  -118.03287   -78.68858


              Contributions from virtual beta(-) MOs
              ======================================

                   principal tensor components
          ---------------------------------------------
  vir          x           y           z          iso          energy
  148       0.00000   -40.81977   -40.81977   -27.21318        -0.13919
  151       0.00000   -21.48101   -21.48101   -14.32067        -0.02459
  927       0.00000    -3.92252    -3.92252    -2.61501        14.36553
  928       0.00000    -3.86488    -3.86488    -2.57659        14.55648
 1054       0.00000    -3.10448    -3.10448    -2.06965        57.81728
 1055       0.00000    -3.10523    -3.10523    -2.07015        57.96288
 1142       0.00000    -2.36168    -2.36168    -1.57445       195.72274
 1143       0.00000    -2.35548    -2.35548    -1.57032       195.84144
 sum:       0.00000   -81.01505   -81.01505   -54.01003 [ 68.6%]
 tot:       0.00000  -118.03287  -118.03287   -78.68858


    Virtual beta(-) contributions from occupied alpha(+) MO = 18
    ============================================================

                   principal tensor components
          ---------------------------------------------
  vir          x           y           z          iso          energy        energy gap
  928       0.00000    -1.83934    -1.83934    -1.22623        14.55648       -31.38409
 sum:       0.00000    -1.83934    -1.83934    -1.22623 [ 37.4%]
 tot:       0.00000    -4.92393    -4.92393    -3.28262


    Virtual beta(-) contributions from occupied alpha(+) MO = 19
    ============================================================

                   principal tensor components
          ---------------------------------------------
  vir          x           y           z          iso          energy        energy gap
  927       0.00000    -1.85023    -1.85023    -1.23349        14.36553       -31.18492
 sum:       0.00000    -1.85023    -1.85023    -1.23349 [ 37.9%]
 tot:       0.00000    -4.87872    -4.87872    -3.25248


    Virtual beta(-) contributions from occupied alpha(+) MO = 142
    =============================================================

                   principal tensor components
          ---------------------------------------------
  vir          x           y           z          iso          energy        energy gap
  151       0.00000    -7.68814    -7.68814    -5.12542        -0.02459        -0.21520
 sum:       0.00000    -7.68814    -7.68814    -5.12542 [ 71.3%]
 tot:       0.00000   -10.78209   -10.78209    -7.18806


    Virtual beta(-) contributions from occupied alpha(+) MO = 144
    =============================================================

                   principal tensor components
          ---------------------------------------------
  vir          x           y           z          iso          energy        energy gap
  148       0.00000   -39.19741   -39.19741   -26.13160        -0.13919        -0.06404
 sum:       0.00000   -39.19741   -39.19741   -26.13160 [ 96.7%]
 tot:       0.00000   -40.52657   -40.52657   -27.01771


    Virtual beta(-) contributions from occupied alpha(+) MO = 146
    =============================================================

                   principal tensor components
          ---------------------------------------------
  vir          x           y           z          iso          energy        energy gap
  151       0.00000   -10.06971   -10.06971    -6.71314        -0.02459        -0.15265
 sum:       0.00000   -10.06971   -10.06971    -6.71314 [ 79.6%]
 tot:       0.00000   -12.65457   -12.65457    -8.43638


    Virtual beta(-) contributions from occupied alpha(+) MO = 147
    =============================================================

                   principal tensor components
          ---------------------------------------------
  vir          x           y           z          iso          energy        energy gap
  151       0.00000    -1.97470    -1.97470    -1.31646        -0.02459        -0.14028
 sum:       0.00000    -1.97470    -1.97470    -1.31646 [ 75.4%]
 tot:       0.00000    -2.61892    -2.61892    -1.74595


* only diagonal components of the input tensor are analysed 
* contributions are not sorted
* only contributions with the modulus of isotropic value larger then threshold are printed
* threshold for occupied         analysis        :  1.0E+00
* threshold for occupied/virtual analysis        :  1.0E+00
* threshold for detection of energy degeneracies :  1.0E-10
* tot : sum of all contributions 
* sum : sum of contributions above given threshold 


==============================
Contributions from SO_1-+:SO_1
==============================
::

    SO_1-+:SO_1 = <i-|SO_1|a+> <a+|SO_1|i-> / [(ei-ea)*(ei-ea)]
    ===========================================================


              Contributions from occupied beta(-) MOs
              =======================================

                   principal tensor components
          ---------------------------------------------
  occ          x           y           z          iso          energy
    3       0.00000    -3.27729    -3.27729    -2.18486      -405.45902
    4       0.00000    -3.27722    -3.27722    -2.18481      -405.45750
    7       0.00000    -3.79281    -3.79281    -2.52854       -89.95857
    8       0.00000    -3.76770    -3.76770    -2.51180       -89.95515
   18       0.00000    -4.92515    -4.92515    -3.28343       -16.82624
   19       0.00000    -4.91710    -4.91710    -3.27807       -16.81903
   66       0.00000    -7.12231    -7.12231    -4.74820        -1.73442
   67       0.00000    -7.04139    -7.04139    -4.69426        -1.72214
  141       0.00000   -11.54825   -11.54825    -7.69884        -0.23575
  143       0.00000    -1.75620    -1.75620    -1.17080        -0.21854
  146       0.00000   -15.00213   -15.00213   -10.00142        -0.17320
  147       0.00000    -2.22131    -2.22131    -1.48087        -0.15951
 sum:       0.00000   -68.64886   -68.64886   -45.76591 [ 87.0%]
 tot:       0.00000   -78.89164   -78.89164   -52.59442


              Contributions from virtual alpha(+) MOs
              =======================================

                   principal tensor components
          ---------------------------------------------
  vir          x           y           z          iso          energy
  151       0.00000   -23.83550   -23.83550   -15.89033        -0.02811
  927       0.00000    -3.92665    -3.92665    -2.61777        14.35883
  928       0.00000    -3.87045    -3.87045    -2.58030        14.55445
 1054       0.00000    -3.10485    -3.10485    -2.06990        57.81476
 1055       0.00000    -3.10612    -3.10612    -2.07074        57.96219
 1142       0.00000    -2.36176    -2.36176    -1.57451       195.72131
 1143       0.00000    -2.35568    -2.35568    -1.57045       195.84105
 sum:       0.00000   -42.56101   -42.56101   -28.37401 [ 53.9%]
 tot:       0.00000   -78.89164   -78.89164   -52.59442


    Virtual alpha(+) contributions from occupied beta(-) MO = 18
    ============================================================

                   principal tensor components
          ---------------------------------------------
  vir          x           y           z          iso          energy        energy gap
  928       0.00000    -1.83960    -1.83960    -1.22640        14.55445       -31.38069
 sum:       0.00000    -1.83960    -1.83960    -1.22640 [ 37.4%]
 tot:       0.00000    -4.92515    -4.92515    -3.28343


    Virtual alpha(+) contributions from occupied beta(-) MO = 19
    ============================================================

                   principal tensor components
          ---------------------------------------------
  vir          x           y           z          iso          energy        energy gap
  927       0.00000    -1.86436    -1.86436    -1.24291        14.35883       -31.17786
 sum:       0.00000    -1.86436    -1.86436    -1.24291 [ 37.9%]
 tot:       0.00000    -4.91710    -4.91710    -3.27807


    Virtual alpha(+) contributions from occupied beta(-) MO = 141
    =============================================================

                   principal tensor components
          ---------------------------------------------
  vir          x           y           z          iso          energy        energy gap
  151       0.00000    -8.40184    -8.40184    -5.60122        -0.02811        -0.20763
 sum:       0.00000    -8.40184    -8.40184    -5.60122 [ 72.8%]
 tot:       0.00000   -11.54825   -11.54825    -7.69884


    Virtual alpha(+) contributions from occupied beta(-) MO = 146
    =============================================================

                   principal tensor components
          ---------------------------------------------
  vir          x           y           z          iso          energy        energy gap
  151       0.00000   -12.22111   -12.22111    -8.14741        -0.02811        -0.14509
 sum:       0.00000   -12.22111   -12.22111    -8.14741 [ 81.5%]
 tot:       0.00000   -15.00213   -15.00213   -10.00142


    Virtual alpha(+) contributions from occupied beta(-) MO = 147
    =============================================================

                   principal tensor components
          ---------------------------------------------
  vir          x           y           z          iso          energy        energy gap
  151       0.00000    -1.81126    -1.81126    -1.20751        -0.02811        -0.13139
 sum:       0.00000    -1.81126    -1.81126    -1.20751 [ 81.5%]
 tot:       0.00000    -2.22131    -2.22131    -1.48087


* only diagonal components of the input tensor are analysed 
* contributions are not sorted
* only contributions with the modulus of isotropic value larger then threshold are printed
* threshold for occupied         analysis        :  1.0E+00
* threshold for occupied/virtual analysis        :  1.0E+00
* threshold for detection of energy degeneracies :  1.0E-10
* tot : sum of all contributions 
* sum : sum of contributions above given threshold 


==============================
Contributions from SO_2+-:SO_2
==============================
::

    SO_2+-:SO_2 = <i+|SO_2|a-> <a-|SO_2|i+> / [(ei-ea)*(ei-ea)]
    ===========================================================


             Contributions from occupied alpha(+) MOs
             ========================================

                   principal tensor components
          ---------------------------------------------
  occ          x           y           z          iso          energy
    4      -3.27846     0.00000    -3.27846    -2.18564      -405.45788
    5      -3.27738     0.00000    -3.27738    -2.18492      -405.45735
    8      -3.79861     0.00000    -3.79861    -2.53241       -89.95533
    9      -3.79321     0.00000    -3.79321    -2.52880       -89.95480
   19      -4.97103     0.00000    -4.97103    -3.31402       -16.81939
   20      -4.92947     0.00000    -4.92947    -3.28631       -16.81735
   67      -7.83443     0.00000    -7.83443    -5.22295        -1.72638
   68      -7.27596     0.00000    -7.27596    -4.85064        -1.71137
  142      -9.64853     0.00000    -9.64853    -6.43236        -0.23979
  143      -4.13770     0.00000    -4.13770    -2.75846        -0.21945
  144      -8.55097     0.00000    -8.55097    -5.70065        -0.20323
  146     -35.94950     0.00000   -35.94950   -23.96633        -0.17724
  147     -21.06509     0.00000   -21.06509   -14.04340        -0.16487
 sum:    -118.51033     0.00000  -118.51033   -79.00689 [ 93.1%]
 tot:    -127.35094     0.00000  -127.35094   -84.90063


              Contributions from virtual beta(-) MOs
              ======================================

                   principal tensor components
          ---------------------------------------------
  vir          x           y           z          iso          energy
  148     -62.85796     0.00000   -62.85796   -41.90531        -0.13919
  150      -2.81175     0.00000    -2.81175    -1.87450        -0.03106
  151      -4.62525     0.00000    -4.62525    -3.08350        -0.02459
  926      -4.05828     0.00000    -4.05828    -2.70552        14.02632
  928      -3.81727     0.00000    -3.81727    -2.54485        14.55648
 1053      -3.14081     0.00000    -3.14081    -2.09388        57.52723
 1055      -3.09081     0.00000    -3.09081    -2.06054        57.96288
 1141      -2.36579     0.00000    -2.36579    -1.57720       195.48736
 1143      -2.34993     0.00000    -2.34993    -1.56662       195.84144
 sum:     -89.11785     0.00000   -89.11785   -59.41190 [ 70.0%]
 tot:    -127.35094     0.00000  -127.35094   -84.90063


    Virtual beta(-) contributions from occupied alpha(+) MO = 19
    ============================================================

                   principal tensor components
          ---------------------------------------------
  vir          x           y           z          iso          energy        energy gap
  926      -1.89296     0.00000    -1.89296    -1.26197        14.02632       -30.84571
 sum:      -1.89296     0.00000    -1.89296    -1.26197 [ 38.1%]
 tot:      -4.97103     0.00000    -4.97103    -3.31402


    Virtual beta(-) contributions from occupied alpha(+) MO = 20
    ============================================================

                   principal tensor components
          ---------------------------------------------
  vir          x           y           z          iso          energy        energy gap
  928      -1.80831     0.00000    -1.80831    -1.20554        14.55648       -31.37382
 sum:      -1.80831     0.00000    -1.80831    -1.20554 [ 36.7%]
 tot:      -4.92947     0.00000    -4.92947    -3.28631


    Virtual beta(-) contributions from occupied alpha(+) MO = 142
    =============================================================

                   principal tensor components
          ---------------------------------------------
  vir          x           y           z          iso          energy        energy gap
  148      -9.02113     0.00000    -9.02113    -6.01409        -0.13919        -0.10060
 sum:      -9.02113     0.00000    -9.02113    -6.01409 [ 93.5%]
 tot:      -9.64853     0.00000    -9.64853    -6.43236


    Virtual beta(-) contributions from occupied alpha(+) MO = 143
    =============================================================

                   principal tensor components
          ---------------------------------------------
  vir          x           y           z          iso          energy        energy gap
  148      -1.50841     0.00000    -1.50841    -1.00561        -0.13919        -0.08027
 sum:      -1.50841     0.00000    -1.50841    -1.00561 [ 36.5%]
 tot:      -4.13770     0.00000    -4.13770    -2.75846


    Virtual beta(-) contributions from occupied alpha(+) MO = 144
    =============================================================

                   principal tensor components
          ---------------------------------------------
  vir          x           y           z          iso          energy        energy gap
  151      -4.32364     0.00000    -4.32364    -2.88243        -0.02459        -0.17864
 sum:      -4.32364     0.00000    -4.32364    -2.88243 [ 50.6%]
 tot:      -8.55097     0.00000    -8.55097    -5.70065


    Virtual beta(-) contributions from occupied alpha(+) MO = 146
    =============================================================

                   principal tensor components
          ---------------------------------------------
  vir          x           y           z          iso          energy        energy gap
  148     -33.82393     0.00000   -33.82393   -22.54929        -0.13919        -0.03805
 sum:     -33.82393     0.00000   -33.82393   -22.54929 [ 94.1%]
 tot:     -35.94950     0.00000   -35.94950   -23.96633


    Virtual beta(-) contributions from occupied alpha(+) MO = 147
    =============================================================

                   principal tensor components
          ---------------------------------------------
  vir          x           y           z          iso          energy        energy gap
  148     -17.41404     0.00000   -17.41404   -11.60936        -0.13919        -0.02568
 sum:     -17.41404     0.00000   -17.41404   -11.60936 [ 82.7%]
 tot:     -21.06509     0.00000   -21.06509   -14.04340


* only diagonal components of the input tensor are analysed 
* contributions are not sorted
* only contributions with the modulus of isotropic value larger then threshold are printed
* threshold for occupied         analysis        :  1.0E+00
* threshold for occupied/virtual analysis        :  1.0E+00
* threshold for detection of energy degeneracies :  1.0E-10
* tot : sum of all contributions 
* sum : sum of contributions above given threshold 


==============================
Contributions from SO_2-+:SO_2
==============================
::

    SO_2-+:SO_2 = <i-|SO_2|a+> <a+|SO_2|i-> / [(ei-ea)*(ei-ea)]
    ===========================================================


              Contributions from occupied beta(-) MOs
              =======================================

                   principal tensor components
          ---------------------------------------------
  occ          x           y           z          iso          energy
    4      -3.27884     0.00000    -3.27884    -2.18590      -405.45750
    5      -3.27733     0.00000    -3.27733    -2.18488      -405.45609
    8      -3.79962     0.00000    -3.79962    -2.53308       -89.95515
    9      -3.79313     0.00000    -3.79313    -2.52875       -89.95417
   19      -4.97590     0.00000    -4.97590    -3.31727       -16.81903
   20      -4.93024     0.00000    -4.93024    -3.28683       -16.81602
   67      -7.90596     0.00000    -7.90596    -5.27064        -1.72214
   68      -7.36330     0.00000    -7.36330    -4.90887        -1.69736
  143      -2.85835     0.00000    -2.85835    -1.90557        -0.21854
  144      -9.04169     0.00000    -9.04169    -6.02779        -0.19730
  146      -1.90304     0.00000    -1.90304    -1.26869        -0.17320
  147      -3.84225     0.00000    -3.84225    -2.56150        -0.15951
 sum:     -56.96966     0.00000   -56.96966   -37.97977 [ 88.6%]
 tot:     -64.31481     0.00000   -64.31481   -42.87654


              Contributions from virtual alpha(+) MOs
              =======================================

                   principal tensor components
          ---------------------------------------------
  vir          x           y           z          iso          energy
  150      -2.84118     0.00000    -2.84118    -1.89412        -0.03375
  151      -4.93359     0.00000    -4.93359    -3.28906        -0.02811
  926      -4.06299     0.00000    -4.06299    -2.70866        14.01975
  928      -3.82344     0.00000    -3.82344    -2.54896        14.55445
 1053      -3.14124     0.00000    -3.14124    -2.09416        57.52469
 1055      -3.09192     0.00000    -3.09192    -2.06128        57.96219
 1141      -2.36588     0.00000    -2.36588    -1.57725       195.48594
 1143      -2.35024     0.00000    -2.35024    -1.56682       195.84105
 sum:     -26.61048     0.00000   -26.61048   -17.74032 [ 41.4%]
 tot:     -64.31481     0.00000   -64.31481   -42.87654


    Virtual alpha(+) contributions from occupied beta(-) MO = 19
    ============================================================

                   principal tensor components
          ---------------------------------------------
  vir          x           y           z          iso          energy        energy gap
  926      -1.91693     0.00000    -1.91693    -1.27796        14.01975       -30.83878
 sum:      -1.91693     0.00000    -1.91693    -1.27796 [ 38.5%]
 tot:      -4.97590     0.00000    -4.97590    -3.31727


    Virtual alpha(+) contributions from occupied beta(-) MO = 20
    ============================================================

                   principal tensor components
          ---------------------------------------------
  vir          x           y           z          iso          energy        energy gap
  928      -1.83027     0.00000    -1.83027    -1.22018        14.55445       -31.37047
 sum:      -1.83027     0.00000    -1.83027    -1.22018 [ 37.1%]
 tot:      -4.93024     0.00000    -4.93024    -3.28683


    Virtual alpha(+) contributions from occupied beta(-) MO = 144
    =============================================================

                   principal tensor components
          ---------------------------------------------
  vir          x           y           z          iso          energy        energy gap
  151      -4.66079     0.00000    -4.66079    -3.10719        -0.02811        -0.16918
 sum:      -4.66079     0.00000    -4.66079    -3.10719 [ 51.5%]
 tot:      -9.04169     0.00000    -9.04169    -6.02779


* only diagonal components of the input tensor are analysed 
* contributions are not sorted
* only contributions with the modulus of isotropic value larger then threshold are printed
* threshold for occupied         analysis        :  1.0E+00
* threshold for occupied/virtual analysis        :  1.0E+00
* threshold for detection of energy degeneracies :  1.0E-10
* tot : sum of all contributions 
* sum : sum of contributions above given threshold 


==============================
Contributions from SO_3+-:SO_3
==============================
::

    SO_3+-:SO_3 = <i+|SO_3|a-> <a-|SO_3|i+> / [(ei-ea)*(ei-ea)]
    ===========================================================


             Contributions from occupied alpha(+) MOs
             ========================================

                   principal tensor components
          ---------------------------------------------
  occ          x           y           z          iso          energy
    3      -3.27844    -3.27844     0.00000    -2.18563      -405.46028
    5      -3.24378    -3.24378     0.00000    -2.16252      -405.45735
    7      -3.79866    -3.79866     0.00000    -2.53244       -89.95923
    9      -3.60667    -3.60667     0.00000    -2.40444       -89.95480
   18      -4.96819    -4.96819     0.00000    -3.31212       -16.82761
   20      -4.88018    -4.88018     0.00000    -3.25345       -16.81735
   66      -7.70200    -7.70200     0.00000    -5.13467        -1.74854
   68      -7.09775    -7.09775     0.00000    -4.73183        -1.71137
  141      -2.66148    -2.66148     0.00000    -1.77432        -0.24510
  145      -1.79143    -1.79143     0.00000    -1.19428        -0.19260
  146     -73.86611   -73.86611     0.00000   -49.24407        -0.17724
  147    -493.81629  -493.81629     0.00000  -329.21086        -0.16487
  148      -9.29816    -9.29816     0.00000    -6.19878        -0.15676
 sum:    -620.00914  -620.00914     0.00000  -413.33943 [ 97.5%]
 tot:    -635.63041  -635.63041     0.00000  -423.75361


              Contributions from virtual beta(-) MOs
              ======================================

                   principal tensor components
          ---------------------------------------------
  vir          x           y           z          iso          energy
  148    -566.63914  -566.63914     0.00000  -377.75943        -0.13919
  150      -2.82123    -2.82123     0.00000    -1.88082        -0.03106
  151      -8.32768    -8.32768     0.00000    -5.55179        -0.02459
  926      -4.05073    -4.05073     0.00000    -2.70048        14.02632
  927      -3.86770    -3.86770     0.00000    -2.57847        14.36553
 1053      -3.13515    -3.13515     0.00000    -2.09010        57.52723
 1054      -3.08486    -3.08486     0.00000    -2.05657        57.81728
 1141      -2.36138    -2.36138     0.00000    -1.57425       195.48736
 1142      -2.35209    -2.35209     0.00000    -1.56806       195.72274
 sum:    -596.63997  -596.63997     0.00000  -397.75998 [ 93.9%]
 tot:    -635.63041  -635.63041     0.00000  -423.75361


    Virtual beta(-) contributions from occupied alpha(+) MO = 18
    ============================================================

                   principal tensor components
          ---------------------------------------------
  vir          x           y           z          iso          energy        energy gap
  926      -1.92446    -1.92446     0.00000    -1.28298        14.02632       -30.85393
 sum:      -1.92446    -1.92446     0.00000    -1.28298 [ 38.7%]
 tot:      -4.96819    -4.96819     0.00000    -3.31212


    Virtual beta(-) contributions from occupied alpha(+) MO = 20
    ============================================================

                   principal tensor components
          ---------------------------------------------
  vir          x           y           z          iso          energy        energy gap
  927      -1.84930    -1.84930     0.00000    -1.23287        14.36553       -31.18288
 sum:      -1.84930    -1.84930     0.00000    -1.23287 [ 37.9%]
 tot:      -4.88018    -4.88018     0.00000    -3.25345


    Virtual beta(-) contributions from occupied alpha(+) MO = 146
    =============================================================

                   principal tensor components
          ---------------------------------------------
  vir          x           y           z          iso          energy        energy gap
  148     -71.92099   -71.92099     0.00000   -47.94733        -0.13919        -0.03805
 sum:     -71.92099   -71.92099     0.00000   -47.94733 [ 97.4%]
 tot:     -73.86611   -73.86611     0.00000   -49.24407


    Virtual beta(-) contributions from occupied alpha(+) MO = 147
    =============================================================

                   principal tensor components
          ---------------------------------------------
  vir          x           y           z          iso          energy        energy gap
  148    -490.15201  -490.15201     0.00000  -326.76801        -0.13919        -0.02568
 sum:    -490.15201  -490.15201     0.00000  -326.76801 [ 99.3%]
 tot:    -493.81629  -493.81629     0.00000  -329.21086


    Virtual beta(-) contributions from occupied alpha(+) MO = 148
    =============================================================

                   principal tensor components
          ---------------------------------------------
  vir          x           y           z          iso          energy        energy gap
  151      -5.35452    -5.35452     0.00000    -3.56968        -0.02459        -0.13217
 sum:      -5.35452    -5.35452     0.00000    -3.56968 [ 57.6%]
 tot:      -9.29816    -9.29816     0.00000    -6.19878


* only diagonal components of the input tensor are analysed 
* contributions are not sorted
* only contributions with the modulus of isotropic value larger then threshold are printed
* threshold for occupied         analysis        :  1.0E+00
* threshold for occupied/virtual analysis        :  1.0E+00
* threshold for detection of energy degeneracies :  1.0E-10
* tot : sum of all contributions 
* sum : sum of contributions above given threshold 


==============================
Contributions from SO_3-+:SO_3
==============================
::

    SO_3-+:SO_3 = <i-|SO_3|a+> <a+|SO_3|i-> / [(ei-ea)*(ei-ea)]
    ===========================================================


              Contributions from occupied beta(-) MOs
              =======================================

                   principal tensor components
          ---------------------------------------------
  occ          x           y           z          iso          energy
    3       0.00000    -3.27882     0.00000    -1.09294      -405.45902
    5       0.00000    -3.27723     0.00000    -1.09241      -405.45609
    7       0.00000    -3.79945     0.00000    -1.26648       -89.95857
    9       0.00000    -3.76779     0.00000    -1.25593       -89.95417
   18       0.00000    -4.97274     0.00000    -1.65758       -16.82624
   20       0.00000    -4.91866     0.00000    -1.63955       -16.81602
   66       0.00000    -7.82792     0.00000    -2.60931        -1.73442
   68       0.00000    -7.21028     0.00000    -2.40343        -1.69736
  142       0.00000    -4.30850     0.00000    -1.43617        -0.22932
  147       0.00000    -3.65581     0.00000    -1.21860        -0.15951
 sum:       0.00000   -47.01721     0.00000   -15.67240 [ 79.1%]
 tot:       0.00000   -59.47137     0.00000   -19.82379


              Contributions from virtual alpha(+) MOs
              =======================================

                   principal tensor components
          ---------------------------------------------
  vir          x           y           z          iso          energy
  151       0.00000    -3.01484     0.00000    -1.00495        -0.02811
  926       0.00000    -4.05923     0.00000    -1.35308        14.01975
  927       0.00000    -3.87599     0.00000    -1.29200        14.35883
 1053       0.00000    -3.13620     0.00000    -1.04540        57.52469
 1054       0.00000    -3.08606     0.00000    -1.02869        57.81476
 sum:       0.00000   -17.17231     0.00000    -5.72410 [ 28.9%]
 tot:       0.00000   -59.47137     0.00000   -19.82379


##############################################################################
          Analysis of the <<OZ;SO,SO>> contribution to the g-tensor
##############################################################################


* only diagonal components of the input tensor are analysed 
* contributions are not sorted
* only contributions with the modulus of isotropic value larger then threshold are printed
* threshold for occupied         analysis        :  1.0E+00
* threshold for occupied/virtual analysis        :  1.0E+00
* threshold for detection of energy degeneracies :  1.0E-10
* tot : sum of all contributions 
* sum : sum of contributions above given threshold 


==============================
Contributions from SO+-:SOij:L
==============================
::

    SO+-:SOij:L = <a+|SO|i-> <i-|SO|j+> <j+|L|a+> / [(ei-ea)*(ej-ea)]
    =================================================================


     Contributions from occupied beta(-) MOs (A_.i B_i. C_..)
     ========================================================

                   principal tensor components
          ---------------------------------------------
  occ          x           y           z          iso          energy
    3       0.00022    -3.43697     0.00000    -1.14558      -405.45902
    7       0.00157    -3.70072     0.00000    -1.23305       -89.95857
   18       0.00134    -4.70605     0.00000    -1.56824       -16.82624
   66      -0.00831    -7.17683     0.00010    -2.39501        -1.73442
  141       0.15981    -0.21588    -3.60590    -1.22066        -0.23575
  144      -4.13626     0.31953    -1.10716    -1.64130        -0.19730
  146       0.17989    -0.12684    -3.12518    -1.02404        -0.17320
 sum:      -3.80174   -19.04377    -7.83814   -10.22788 [ 66.8%]
 tot:     -12.65933   -19.76211   -13.49103   -15.30416


     Contributions from occupied alpha(+) MOs (A_.. B_.j C_j.)
     =========================================================

                   principal tensor components
          ---------------------------------------------
  occ          x           y           z          iso          energy
  141      -0.68352     0.19799    -3.29743    -1.26099        -0.24510
  142      -4.48598    -0.77297    -0.02528    -1.76141        -0.23979
  143      -0.63440   -13.77974     0.00187    -4.80409        -0.21945
  146      -2.23756    -5.76022    -0.19790    -2.73190        -0.17724
 sum:      -8.04146   -20.11495    -3.51873   -10.55838 [ 69.0%]
 tot:     -12.65933   -19.76211   -13.49103   -15.30416


     Contributions from virtual alpha(+) MOs (A_a. B_.. C_.a)
     ========================================================

                   principal tensor components
          ---------------------------------------------
  vir          x           y           z          iso          energy
  150      -0.04830   -13.07594    -0.45181    -4.52535        -0.03375
  151      -4.60329     1.54084    -8.48174    -3.84806        -0.02811
 sum:      -4.65158   -11.53510    -8.93355    -8.37341 [ 54.7%]
 tot:     -12.65933   -19.76211   -13.49103   -15.30416


    Virtual alpha(+) contributions (A_ai B_i. C_.a) from occupied beta(-) MO = 66
    =============================================================================

                   principal tensor components
          ---------------------------------------------
  vir          x           y           z          iso          energy        energy gap
  150      -0.01447    -4.34056     0.00019    -1.45161        -0.03375        -1.70067
 sum:      -0.01447    -4.34056     0.00019    -1.45161 [ 60.6%]
 tot:      -0.00831    -7.17683     0.00010    -2.39501


    Virtual alpha(+) contributions (A_ai B_i. C_.a) from occupied beta(-) MO = 144
    ==============================================================================

                   principal tensor components
          ---------------------------------------------
  vir          x           y           z          iso          energy        energy gap
  151      -3.25328     0.01557    -0.00453    -1.08075        -0.02811        -0.16918
 sum:      -3.25328     0.01557    -0.00453    -1.08075 [ 65.8%]
 tot:      -4.13626     0.31953    -1.10716    -1.64130


==============================
Contributions from SO-+:SOij:L
==============================
::

    SO-+:SOij:L = <a-|SO|i+> <i+|SO|j-> <j-|L|a-> / [(ei-ea)*(ej-ea)]
    =================================================================


     Contributions from occupied alpha(+) MOs (A_.i B_i. C_..)
     =========================================================

                   principal tensor components
          ---------------------------------------------
  occ          x           y           z          iso          energy
    3      -0.00077     3.27264     0.00000     1.09062      -405.46028
    7      -0.00127     3.52231     0.00001     1.17369       -89.95923
   12      -0.03851     7.20048     0.05706     2.40634       -75.31565
   16       0.62212    -0.12768     8.50128     2.99857       -75.31140
   18      -0.00117     4.47890     0.00001     1.49258       -16.82761
   25      -0.07957    12.16529     0.10766     4.06446       -10.69861
   29       1.05286    -0.30410    14.31047     5.01974       -10.68682
   66       0.00145     6.75689    -0.00019     2.25272        -1.74854
  127      -0.21108     3.29409     0.12909     1.07070        -0.31225
  138       0.13724     0.00861     3.42075     1.18887        -0.27752
  142     -12.35047     0.68770     1.92628    -3.24550        -0.23979
  144       4.02037    -0.10655   178.38911    60.76764        -0.20323
  146     -16.78274    -1.80949     1.38511    -5.73571        -0.17724
  147      -5.18240    -2.22219     0.37898    -2.34187        -0.16487
 sum:     -28.81393    36.81688   208.60562    72.20286 [ 94.7%]
 tot:     -28.80342    38.84828   218.80375    76.28287


     Contributions from occupied beta(-) MOs (A_.. B_.j C_j.)
     ========================================================

                   principal tensor components
          ---------------------------------------------
  occ          x           y           z          iso          energy
  140      -3.44205    -0.01676    -0.02483    -1.16121        -0.24371
  141       4.44039     3.26112     1.21214     2.97121        -0.23575
  142       0.70100    -0.16656     4.94137     1.82527        -0.22932
  143       0.64283    16.02911     0.82385     5.83193        -0.21854
  144     -41.25577    -1.56011     0.66153   -14.05145        -0.19730
  146       2.79705    17.45048    34.78841    18.34531        -0.17320
  147      -0.90637     4.25780   170.67417    58.00853        -0.15951
 sum:     -37.02292    39.25507   213.07664    71.76960 [ 94.1%]
 tot:     -28.80342    38.84828   218.80375    76.28287


      Contributions from virtual beta(-) MOs (A_a. B_.. C_.a)
      =======================================================

                   principal tensor components
          ---------------------------------------------
  vir          x           y           z          iso          energy
  148     -43.45692    20.18185   210.23150    62.31881        -0.13919
  150      -0.11932    13.11685     0.60346     4.53366        -0.03106
  151       4.54759    -3.30236     4.47924     1.90816        -0.02459
 sum:     -39.02866    29.99634   215.31420    68.76063 [ 90.1%]
 tot:     -28.80342    38.84828   218.80375    76.28287


    Virtual beta(-) contributions (A_ai B_i. C_.a) from occupied alpha(+) MO = 12
    =============================================================================

                   principal tensor components
          ---------------------------------------------
  vir          x           y           z          iso          energy        energy gap
  148      -0.00814     6.79074     0.01447     2.26569        -0.13919       -75.17646
 sum:      -0.00814     6.79074     0.01447     2.26569 [ 94.2%]
 tot:      -0.03851     7.20048     0.05706     2.40634


    Virtual beta(-) contributions (A_ai B_i. C_.a) from occupied alpha(+) MO = 16
    =============================================================================

                   principal tensor components
          ---------------------------------------------
  vir          x           y           z          iso          energy        energy gap
  148       0.00157    -0.10437     8.24875     2.71532        -0.13919       -75.17221
 sum:       0.00157    -0.10437     8.24875     2.71532 [ 90.6%]
 tot:       0.62212    -0.12768     8.50128     2.99857


    Virtual beta(-) contributions (A_ai B_i. C_.a) from occupied alpha(+) MO = 25
    =============================================================================

                   principal tensor components
          ---------------------------------------------
  vir          x           y           z          iso          energy        energy gap
  148      -0.01414    11.47712     0.01144     3.82481        -0.13919       -10.55943
 sum:      -0.01414    11.47712     0.01144     3.82481 [ 94.1%]
 tot:      -0.07957    12.16529     0.10766     4.06446


    Virtual beta(-) contributions (A_ai B_i. C_.a) from occupied alpha(+) MO = 29
    =============================================================================

                   principal tensor components
          ---------------------------------------------
  vir          x           y           z          iso          energy        energy gap
  148       0.00236    -0.25989    13.89097     4.54448        -0.13919       -10.54763
 sum:       0.00236    -0.25989    13.89097     4.54448 [ 90.5%]
 tot:       1.05286    -0.30410    14.31047     5.01974


    Virtual beta(-) contributions (A_ai B_i. C_.a) from occupied alpha(+) MO = 66
    =============================================================================

                   principal tensor components
          ---------------------------------------------
  vir          x           y           z          iso          energy        energy gap
  150       0.00322     4.30081    -0.00005     1.43466        -0.03106        -1.71748
 sum:       0.00322     4.30081    -0.00005     1.43466 [ 63.7%]
 tot:       0.00145     6.75689    -0.00019     2.25272


    Virtual beta(-) contributions (A_ai B_i. C_.a) from occupied alpha(+) MO = 127
    ==============================================================================

                   principal tensor components
          ---------------------------------------------
  vir          x           y           z          iso          energy        energy gap
  148      -0.12686     3.28413     0.00559     1.05429        -0.13919        -0.17306
 sum:      -0.12686     3.28413     0.00559     1.05429 [ 98.5%]
 tot:      -0.21108     3.29409     0.12909     1.07070


    Virtual beta(-) contributions (A_ai B_i. C_.a) from occupied alpha(+) MO = 138
    ==============================================================================

                   principal tensor components
          ---------------------------------------------
  vir          x           y           z          iso          energy        energy gap
  148       0.00091     0.00831     3.37730     1.12884        -0.13919        -0.13834
 sum:       0.00091     0.00831     3.37730     1.12884 [ 95.0%]
 tot:       0.13724     0.00861     3.42075     1.18887


    Virtual beta(-) contributions (A_ai B_i. C_.a) from occupied alpha(+) MO = 142
    ==============================================================================

                   principal tensor components
          ---------------------------------------------
  vir          x           y           z          iso          energy        energy gap
  148     -12.18534     0.50896     0.01224    -3.88805        -0.13919        -0.10060
 sum:     -12.18534     0.50896     0.01224    -3.88805 [119.8%]
 tot:     -12.35047     0.68770     1.92628    -3.24550


    Virtual beta(-) contributions (A_ai B_i. C_.a) from occupied alpha(+) MO = 144
    ==============================================================================

                   principal tensor components
          ---------------------------------------------
  vir          x           y           z          iso          energy        energy gap
  148       0.02268     0.00008   177.00830    59.01035        -0.13919        -0.06404
  151       3.13672    -0.00167     0.00409     1.04638        -0.02459        -0.17864
 sum:       3.15940    -0.00159   177.01240    60.05674 [ 98.8%]
 tot:       4.02037    -0.10655   178.38911    60.76764


    Virtual beta(-) contributions (A_ai B_i. C_.a) from occupied alpha(+) MO = 146
    ==============================================================================

                   principal tensor components
          ---------------------------------------------
  vir          x           y           z          iso          energy        energy gap
  148     -16.93939    -1.96970    -0.10477    -6.33795        -0.13919        -0.03805
 sum:     -16.93939    -1.96970    -0.10477    -6.33795 [110.5%]
 tot:     -16.78274    -1.80949     1.38511    -5.73571


    Virtual beta(-) contributions (A_ai B_i. C_.a) from occupied alpha(+) MO = 147
    ==============================================================================

                   principal tensor components
          ---------------------------------------------
  vir          x           y           z          iso          energy        energy gap
  148      -6.77514    -2.10826    -0.00647    -2.96329        -0.13919        -0.02568
 sum:      -6.77514    -2.10826    -0.00647    -2.96329 [126.5%]
 tot:      -5.18240    -2.22219     0.37898    -2.34187


    Occupied beta(-) contributions from occupied alpha(+)/virtual beta(-) MOs = 12/148
    ==================================================================================

                   principal tensor components
          ---------------------------------------------
  occ          x           y           z          iso          energy        energy gap
  146       0.00012     4.05705    -0.00092     1.35208        -0.17320         2.55726
 sum:       0.00012     4.05705    -0.00092     1.35208 [ 59.7%]
 tot:      -0.00814     6.79074     0.01447     2.26569


    Occupied beta(-) contributions from occupied alpha(+)/virtual beta(-) MOs = 16/148
    ==================================================================================

                   principal tensor components
          ---------------------------------------------
  occ          x           y           z          iso          energy        energy gap
  147       0.00050    -0.01825     6.62428     2.20217        -0.15951         1.52751
 sum:       0.00050    -0.01825     6.62428     2.20217 [ 81.1%]
 tot:       0.00157    -0.10437     8.24875     2.71532


    Occupied beta(-) contributions from occupied alpha(+)/virtual beta(-) MOs = 25/148
    ==================================================================================

                   principal tensor components
          ---------------------------------------------
  occ          x           y           z          iso          energy        energy gap
  146       0.00022     6.85510    -0.00414     2.28373        -0.17320         0.35920
 sum:       0.00022     6.85510    -0.00414     2.28373 [ 59.7%]
 tot:      -0.01414    11.47712     0.01144     3.82481


    Occupied beta(-) contributions from occupied alpha(+)/virtual beta(-) MOs = 29/148
    ==================================================================================

                   principal tensor components
          ---------------------------------------------
  occ          x           y           z          iso          energy        energy gap
  147       0.00100    -0.04562    11.16168     3.70569        -0.15951         0.21433
 sum:       0.00100    -0.04562    11.16168     3.70569 [ 81.5%]
 tot:       0.00236    -0.25989    13.89097     4.54448


    Occupied beta(-) contributions from occupied alpha(+)/virtual beta(-) MOs = 142/148
    ===================================================================================

                   principal tensor components
          ---------------------------------------------
  occ          x           y           z          iso          energy        energy gap
  144     -11.33203    -0.00316     0.00085    -3.77811        -0.19730         0.00585
 sum:     -11.33203    -0.00316     0.00085    -3.77811 [ 97.2%]
 tot:     -12.18534     0.50896     0.01224    -3.88805


    Occupied beta(-) contributions from occupied alpha(+)/virtual beta(-) MOs = 144/148
    ===================================================================================

                   principal tensor components
          ---------------------------------------------
  occ          x           y           z          iso          energy        energy gap
  146       0.01049     0.02973    27.85618     9.29880        -0.17320         0.00218
  147       0.00576     0.00178   143.41924    47.80892        -0.15951         0.00130
 sum:       0.01625     0.03150   171.27541    57.10772 [ 96.8%]
 tot:       0.02268     0.00008   177.00830    59.01035


    Occupied beta(-) contributions from occupied alpha(+)/virtual beta(-) MOs = 146/148
    ===================================================================================

                   principal tensor components
          ---------------------------------------------
  occ          x           y           z          iso          energy        energy gap
  143      -0.01266    -3.51514    -0.01099    -1.17960        -0.21854         0.00302
  144     -15.98910    -0.01411    -0.01020    -5.33780        -0.19730         0.00221
 sum:     -16.00176    -3.52925    -0.02119    -6.51740 [102.8%]
 tot:     -16.93939    -1.96970    -0.10477    -6.33795


    Occupied beta(-) contributions from occupied alpha(+)/virtual beta(-) MOs = 147/148
    ===================================================================================

                   principal tensor components
          ---------------------------------------------
  occ          x           y           z          iso          energy        energy gap
  144      -6.01706     0.00014    -0.02783    -2.01491        -0.19730         0.00149
 sum:      -6.01706     0.00014    -0.02783    -2.01491 [ 68.0%]
 tot:      -6.77514    -2.10826    -0.00647    -2.96329


==============================
Contributions from SO+-:SOab:L
==============================
::

    SO+-:SOab:L = <i+|SO|a-> <a-|SO|b+> <b+|L|i+> / [(ei-ea)*(ei-eb)]
    =================================================================


     Contributions from occupied alpha(+) MOs (A_i. B_.. C_.i)
     =========================================================

                   principal tensor components
          ---------------------------------------------
  occ          x           y           z          iso          energy
   94      -0.11400    -0.02317    -4.60638    -1.58118        -0.45837
  142      -5.13015     0.33722    -3.30927    -2.70074        -0.23979
  143     -10.72412    -0.03733    -0.79873    -3.85339        -0.21945
  146      -7.83603    -0.46370    -2.29125    -3.53033        -0.17724
  147      -2.48226    -7.00516    -0.11927    -3.20223        -0.16487
 sum:     -26.28656    -7.19214   -11.12490   -14.86787 [ 74.5%]
 tot:     -28.21166   -13.16302   -18.49712   -19.95727


      Contributions from virtual beta(-) MOs (A_.a B_a. C_..)
      =======================================================

                   principal tensor components
          ---------------------------------------------
  vir          x           y           z          iso          energy
  148     -10.58502    -6.45543     0.64331    -5.46571        -0.13919
 sum:     -10.58502    -6.45543     0.64331    -5.46571 [ 27.4%]
 tot:     -28.21166   -13.16302   -18.49712   -19.95727


     Contributions from virtual alpha(+) MOs (A_.. B_.b C_b.)
     ========================================================

                   principal tensor components
          ---------------------------------------------
  vir          x           y           z          iso          energy
  150      -0.19171     0.15396    -4.11615    -1.38463        -0.03375
  151      -7.26777    -3.20753     2.11243    -2.78763        -0.02811
  154      -0.20990     0.29290    -3.19377    -1.03692         0.01470
 sum:      -7.66938    -2.76068    -5.19749    -5.20918 [ 26.1%]
 tot:     -28.21166   -13.16302   -18.49712   -19.95727


    Virtual beta(-) contributions (A_ia B_a. C_.i) from occupied alpha(+) MO = 142
    ==============================================================================

                   principal tensor components
          ---------------------------------------------
  vir          x           y           z          iso          energy        energy gap
  148      -3.12810     0.00311     0.00079    -1.04140        -0.13919        -0.10060
 sum:      -3.12810     0.00311     0.00079    -1.04140 [ 38.6%]
 tot:      -5.13015     0.33722    -3.30927    -2.70074


    Virtual beta(-) contributions (A_ia B_a. C_.i) from occupied alpha(+) MO = 146
    ==============================================================================

                   principal tensor components
          ---------------------------------------------
  vir          x           y           z          iso          energy        energy gap
  148      -4.97684    -0.69674    -0.01033    -1.89464        -0.13919        -0.03805
 sum:      -4.97684    -0.69674    -0.01033    -1.89464 [ 53.7%]
 tot:      -7.83603    -0.46370    -2.29125    -3.53033


    Virtual beta(-) contributions (A_ia B_a. C_.i) from occupied alpha(+) MO = 147
    ==============================================================================

                   principal tensor components
          ---------------------------------------------
  vir          x           y           z          iso          energy        energy gap
  148      -1.44746    -5.75815    -0.00108    -2.40223        -0.13919        -0.02568
 sum:      -1.44746    -5.75815    -0.00108    -2.40223 [ 75.0%]
 tot:      -2.48226    -7.00516    -0.11927    -3.20223


==============================
Contributions from SO-+:SOab:L
==============================
::

    SO-+:SOab:L = <i-|SO|a+> <a+|SO|b-> <b-|L|i-> / [(ei-ea)*(ei-eb)]
    =================================================================


     Contributions from occupied beta(-) MOs (A_i. B_.. C_.i)
     ========================================================

                   principal tensor components
          ---------------------------------------------
  occ          x           y           z          iso          energy
   94       0.10962     0.03101     5.01589     1.71884        -0.45696
  143      10.67157    -0.83072     0.77664     3.53916        -0.21854
  144      13.17672     3.61428    -0.42190     5.45637        -0.19730
  146       2.78793    -9.88394     3.86744    -1.07619        -0.17320
 sum:      26.74584    -7.06937     9.23808     9.63818 [ 68.3%]
 tot:      30.92597    -9.37657    20.80982    14.11974


     Contributions from virtual alpha(+) MOs (A_.a B_a. C_..)
     ========================================================

                   principal tensor components
          ---------------------------------------------
  vir          x           y           z          iso          energy
  151      -7.80338     0.30921     0.77592    -2.23941        -0.02811
  922       4.25144    -0.21650     0.03153     1.35549        12.27691
 1030       3.80571    -0.13177     0.00611     1.22668        44.80529
 sum:       0.25377    -0.03906     0.81357     0.34276 [  2.4%]
 tot:      30.92597    -9.37657    20.80982    14.11974


      Contributions from virtual beta(-) MOs (A_.. B_.b C_b.)
      =======================================================

                   principal tensor components
          ---------------------------------------------
  vir          x           y           z          iso          energy
  150       0.17910    -0.34332     4.34519     1.39366        -0.03106
  151       3.35631     3.57249    -1.06706     1.95391        -0.02459
 sum:       3.53541     3.22917     3.27813     3.34757 [ 23.7%]
 tot:      30.92597    -9.37657    20.80982    14.11974


    Virtual alpha(+) contributions (A_ia B_a. C_.i) from occupied beta(-) MO = 144
    ==============================================================================

                   principal tensor components
          ---------------------------------------------
  vir          x           y           z          iso          energy        energy gap
  151      -7.38866    -0.00129    -0.00123    -2.46373        -0.02811        -0.16918
  922       4.01038     0.00553    -0.00042     1.33849        12.27691       -12.47421
 1030       3.58790     0.00371    -0.00027     1.19712        44.80529       -45.00258
 sum:       0.20962     0.00794    -0.00192     0.07188 [  1.3%]
 tot:      13.17672     3.61428    -0.42190     5.45637


    Virtual beta(-) contributions from occupied beta(-)/virtual alpha(+) MOs = 144/151
    ==================================================================================

                   principal tensor components
          ---------------------------------------------
  vir          x           y           z          iso          energy        denominator
  148      -6.95676    -0.00031    -0.00004    -2.31904        -0.13919         0.00983
 sum:      -6.95676    -0.00031    -0.00004    -2.31904 [ 94.1%]
 tot:      -7.38866    -0.00129    -0.00123    -2.46373


    Virtual beta(-) contributions from occupied beta(-)/virtual alpha(+) MOs = 144/922
    ==================================================================================

                   principal tensor components
          ---------------------------------------------
  vir          x           y           z          iso          energy        denominator
  148       3.81269    -0.00097     0.00010     1.27061        -0.13919         0.72486
 sum:       3.81269    -0.00097     0.00010     1.27061 [ 94.9%]
 tot:       4.01038     0.00553    -0.00042     1.33849


    Virtual beta(-) contributions from occupied beta(-)/virtual alpha(+) MOs = 144/1030
    ===================================================================================

                   principal tensor components
          ---------------------------------------------
  vir          x           y           z          iso          energy        denominator
  148       3.40770    -0.00072     0.00007     1.13568        -0.13919         2.61504
 sum:       3.40770    -0.00072     0.00007     1.13568 [ 94.9%]
 tot:       3.58790     0.00371    -0.00027     1.19712


==============================
Contributions from L:SOij:SO-+
==============================
::

    L:SOij:SO-+ = <a+|L|i+> <i+|SO|j-> <j-|SO|a+> / [(ei-ea)*(ej-ea)]
    =================================================================


     Contributions from occupied alpha(+) MOs (A_.i B_i. C_..)
     =========================================================

                   principal tensor components
          ---------------------------------------------
  occ          x           y           z          iso          energy
   94       0.08741     0.02970     3.98109     1.36607        -0.45837
  142       2.11852    -0.60825     2.23862     1.24963        -0.23979
  143       6.63048     0.08378     0.54452     2.41960        -0.21945
  144       2.09932     5.22663    -0.33024     2.33190        -0.20323
 sum:      10.93574     4.73186     6.43399     7.36720 [ 66.2%]
 tot:      14.09266     6.68870    12.62554    11.13563


     Contributions from occupied beta(-) MOs (A_.. B_.j C_j.)
     ========================================================

                   principal tensor components
          ---------------------------------------------
  occ          x           y           z          iso          energy
   19       0.00512    -0.00014     3.16127     1.05541       -16.81903
   67       0.00750     0.00136     4.67027     1.55971        -1.72214
 sum:       0.01261     0.00122     7.83154     2.61512 [ 23.5%]
 tot:      14.09266     6.68870    12.62554    11.13563


     Contributions from virtual alpha(+) MOs (A_a. B_.. C_.a)
     ========================================================

                   principal tensor components
          ---------------------------------------------
  vir          x           y           z          iso          energy
  150       0.50891    -0.41389     3.59684     1.23062        -0.03375
  151       3.47325     5.62175    -3.71268     1.79411        -0.02811
  154       0.61890    -0.40908     2.80075     1.00352         0.01470
 sum:       4.60105     4.79878     2.68491     4.02825 [ 36.2%]
 tot:      14.09266     6.68870    12.62554    11.13563


    Virtual alpha(+) contributions (A_ai B_i. C_.a) from occupied alpha(+) MO = 94
    ==============================================================================

                   principal tensor components
          ---------------------------------------------
  vir          x           y           z          iso          energy        energy gap
  150      -0.00077     0.00089     4.25418     1.41810        -0.03375        -0.42462
 sum:      -0.00077     0.00089     4.25418     1.41810 [103.8%]
 tot:       0.08741     0.02970     3.98109     1.36607


    Virtual alpha(+) contributions (A_ai B_i. C_.a) from occupied alpha(+) MO = 144
    ===============================================================================

                   principal tensor components
          ---------------------------------------------
  vir          x           y           z          iso          energy        energy gap
  151       0.01986     5.69635    -0.00635     1.90329        -0.02811        -0.17512
 sum:       0.01986     5.69635    -0.00635     1.90329 [ 81.6%]
 tot:       2.09932     5.22663    -0.33024     2.33190


==============================
Contributions from L:SOij:SO+-
==============================
::

    L:SOij:SO+- = <a-|L|i-> <i-|SO|j+> <j+|SO|a-> / [(ei-ea)*(ej-ea)]
    =================================================================


     Contributions from occupied beta(-) MOs (A_.i B_i. C_..)
     ========================================================

                   principal tensor components
          ---------------------------------------------
  occ          x           y           z          iso          energy
   89       0.00213    -0.02696    -3.23762    -1.08748        -0.51957
   93       0.05358     0.02532    -5.04930    -1.65680        -0.46547
   94      -0.10487    -0.10619    -6.82788    -2.34631        -0.45696
  127       0.25268     0.18572    -5.16059    -1.57406        -0.31082
  138       7.08407    -0.61471     0.02385     2.16440        -0.27561
  140     -18.42277    -0.13071    -0.02606    -6.19318        -0.24371
  143      -6.75335     3.25818    -1.40700    -1.63406        -0.21854
  144    -208.79743    -5.49748     0.56089   -71.24467        -0.19730
  146      -2.49487    34.84218    -3.87426     9.49102        -0.17320
  147      -1.18662     7.35603     4.95281     3.70741        -0.15951
 sum:    -230.36745    39.29137   -20.04516   -70.37375 [ 98.0%]
 tot:    -240.14385    48.42350   -23.74780   -71.82272


     Contributions from occupied alpha(+) MOs (A_.. B_.j C_j.)
     =========================================================

                   principal tensor components
          ---------------------------------------------
  occ          x           y           z          iso          energy
   15      -4.27766     0.16743    -0.08578    -1.39867       -75.31152
   28      -7.60329     0.43903    -0.09548    -2.41992       -10.68711
   29      -0.77411     4.01933     0.29505     1.18009       -10.68682
   67      -0.00183    -0.00027    -4.34794    -1.45002        -1.72638
  142      -0.45064    -2.06771    -3.12125    -1.87987        -0.23979
  144      -0.02013    49.27780     1.27195    16.84320        -0.20323
  146     -29.60180    -1.75874    -5.92292   -12.42782        -0.17724
  147    -182.48132    -0.54853    -1.57178   -61.53388        -0.16487
  148      -3.50612    -0.58062     0.15856    -1.30939        -0.15676
 sum:    -228.71692    48.94771   -13.41958   -64.39626 [ 89.7%]
 tot:    -240.14385    48.42350   -23.74780   -71.82272


      Contributions from virtual beta(-) MOs (A_a. B_.. C_.a)
      =======================================================

                   principal tensor components
          ---------------------------------------------
  vir          x           y           z          iso          energy
  148    -222.48675    55.34516   -10.71116   -59.28425        -0.13919
  150      -0.74472     0.60333    -3.79669    -1.31269        -0.03106
  151      -6.14563    -5.71014     1.91020    -3.31519        -0.02459
 sum:    -229.37710    50.23834   -12.59765   -63.91214 [ 89.0%]
 tot:    -240.14385    48.42350   -23.74780   -71.82272


    Virtual beta(-) contributions (A_ai B_i. C_.a) from occupied beta(-) MO = 89
    ============================================================================

                   principal tensor components
          ---------------------------------------------
  vir          x           y           z          iso          energy        energy gap
  148      -0.00292    -0.00000    -3.28657    -1.09650        -0.13919        -0.38038
 sum:      -0.00292    -0.00000    -3.28657    -1.09650 [100.8%]
 tot:       0.00213    -0.02696    -3.23762    -1.08748


    Virtual beta(-) contributions (A_ai B_i. C_.a) from occupied beta(-) MO = 93
    ============================================================================

                   principal tensor components
          ---------------------------------------------
  vir          x           y           z          iso          energy        energy gap
  148       0.00820    -0.00522    -5.04350    -1.68018        -0.13919        -0.32628
 sum:       0.00820    -0.00522    -5.04350    -1.68018 [101.4%]
 tot:       0.05358     0.02532    -5.04930    -1.65680


    Virtual beta(-) contributions (A_ai B_i. C_.a) from occupied beta(-) MO = 94
    ============================================================================

                   principal tensor components
          ---------------------------------------------
  vir          x           y           z          iso          energy        energy gap
  150       0.00111    -0.00227    -4.50341    -1.50153        -0.03106        -0.42590
 sum:       0.00111    -0.00227    -4.50341    -1.50153 [ 64.0%]
 tot:      -0.10487    -0.10619    -6.82788    -2.34631


    Virtual beta(-) contributions (A_ai B_i. C_.a) from occupied beta(-) MO = 127
    =============================================================================

                   principal tensor components
          ---------------------------------------------
  vir          x           y           z          iso          energy        energy gap
  148      -0.01698     0.10544    -3.77088    -1.22747        -0.13919        -0.17163
 sum:      -0.01698     0.10544    -3.77088    -1.22747 [ 78.0%]
 tot:       0.25268     0.18572    -5.16059    -1.57406


    Virtual beta(-) contributions (A_ai B_i. C_.a) from occupied beta(-) MO = 138
    =============================================================================

                   principal tensor components
          ---------------------------------------------
  vir          x           y           z          iso          energy        energy gap
  148       7.64619     0.00019     0.00558     2.55065        -0.13919        -0.13642
 sum:       7.64619     0.00019     0.00558     2.55065 [117.8%]
 tot:       7.08407    -0.61471     0.02385     2.16440


    Virtual beta(-) contributions (A_ai B_i. C_.a) from occupied beta(-) MO = 140
    =============================================================================

                   principal tensor components
          ---------------------------------------------
  vir          x           y           z          iso          energy        energy gap
  148     -19.23432     0.00019    -0.02710    -6.42041        -0.13919        -0.10453
 sum:     -19.23432     0.00019    -0.02710    -6.42041 [103.7%]
 tot:     -18.42277    -0.13071    -0.02606    -6.19318


    Virtual beta(-) contributions (A_ai B_i. C_.a) from occupied beta(-) MO = 144
    =============================================================================

                   principal tensor components
          ---------------------------------------------
  vir          x           y           z          iso          energy        energy gap
  148    -206.43225    -0.01036    -0.00234   -68.81498        -0.13919        -0.05811
  151      -0.01971    -5.97128     0.00270    -1.99610        -0.02459        -0.17270
 sum:    -206.45197    -5.98164     0.00037   -70.81108 [ 99.4%]
 tot:    -208.79743    -5.49748     0.56089   -71.24467


    Virtual beta(-) contributions (A_ai B_i. C_.a) from occupied beta(-) MO = 146
    =============================================================================

                   principal tensor components
          ---------------------------------------------
  vir          x           y           z          iso          energy        energy gap
  148       0.14031    34.03309    -2.43711    10.57876        -0.13919        -0.03402
 sum:       0.14031    34.03309    -2.43711    10.57876 [111.5%]
 tot:      -2.49487    34.84218    -3.87426     9.49102


    Virtual beta(-) contributions (A_ai B_i. C_.a) from occupied beta(-) MO = 147
    =============================================================================

                   principal tensor components
          ---------------------------------------------
  vir          x           y           z          iso          energy        energy gap
  148      -0.05504     8.88580     4.92911     4.58662        -0.13919        -0.02032
 sum:      -0.05504     8.88580     4.92911     4.58662 [123.7%]
 tot:      -1.18662     7.35603     4.95281     3.70741


    Occupied alpha(+) contributions from occupied beta(-)/virtual beta(-) MOs = 138/148
    ===================================================================================

                   principal tensor components
          ---------------------------------------------
  occ          x           y           z          iso          energy        energy gap
  147       6.14519    -0.00008     0.00071     2.04861        -0.16487         0.00350
 sum:       6.14519    -0.00008     0.00071     2.04861 [ 80.3%]
 tot:       7.64619     0.00019     0.00558     2.55065


    Occupied alpha(+) contributions from occupied beta(-)/virtual beta(-) MOs = 140/148
    ===================================================================================

                   principal tensor components
          ---------------------------------------------
  occ          x           y           z          iso          energy        energy gap
  147     -15.91641    -0.00046    -0.00356    -5.30681        -0.16487         0.00268
 sum:     -15.91641    -0.00046    -0.00356    -5.30681 [ 82.7%]
 tot:     -19.23432     0.00019    -0.02710    -6.42041


    Occupied alpha(+) contributions from occupied beta(-)/virtual beta(-) MOs = 144/148
    ===================================================================================

                   principal tensor components
          ---------------------------------------------
  occ          x           y           z          iso          energy        energy gap
   15      -3.82511     0.00027    -0.00001    -1.27495       -75.31152         4.36816
   28      -6.79769     0.00072    -0.00001    -2.26566       -10.68711         0.61293
  146     -27.88374    -0.01272    -0.00649    -9.30098        -0.17724         0.00221
  147    -167.74414     0.00790    -0.00002   -55.91209        -0.16487         0.00149
 sum:    -206.25068    -0.00384    -0.00652   -68.75368 [ 99.9%]
 tot:    -206.43225    -0.01036    -0.00234   -68.81498


    Occupied alpha(+) contributions from occupied beta(-)/virtual beta(-) MOs = 146/148
    ===================================================================================

                   principal tensor components
          ---------------------------------------------
  occ          x           y           z          iso          energy        energy gap
  142      -0.01000     0.08721    -3.15460    -1.02579        -0.23979         0.00342
  144       0.01846    26.85899     0.01752     8.96499        -0.20323         0.00218
 sum:       0.00847    26.94620    -3.13708     7.93920 [ 75.0%]
 tot:       0.14031    34.03309    -2.43711    10.57876


    Occupied alpha(+) contributions from occupied beta(-)/virtual beta(-) MOs = 147/148
    ===================================================================================

                   principal tensor components
          ---------------------------------------------
  occ          x           y           z          iso          energy        energy gap
  142      -0.00223    -0.11570     3.12055     1.00087        -0.23979         0.00204
  144      -0.05817    10.72423    -0.00235     3.55457        -0.20323         0.00130
 sum:      -0.06040    10.60852     3.11820     4.55544 [ 99.3%]
 tot:      -0.05504     8.88580     4.92911     4.58662


==============================
Contributions from L:SOab:SO-+
==============================
::

    L:SOab:SO-+ = <i+|L|a+> <a+|SO|b-> <b-|SO|i+> / [(ei-ea)*(ei-eb)]
    =================================================================


     Contributions from occupied alpha(+) MOs (A_i. B_.. C_.i)
     =========================================================

                   principal tensor components
          ---------------------------------------------
  occ          x           y           z          iso          energy
  142      -3.82005    -1.68629     0.32869    -1.72589        -0.23979
  143      -0.90762   -18.06751     0.06803    -6.30237        -0.21945
  146      -4.02494    -9.04808     0.99781    -4.02507        -0.17724
 sum:      -8.75260   -28.80189     1.39452   -12.05332 [ 74.3%]
 tot:     -13.32335   -26.84254    -8.52322   -16.22970


     Contributions from virtual alpha(+) MOs (A_.a B_a. C_..)
     ========================================================

                   principal tensor components
          ---------------------------------------------
  vir          x           y           z          iso          energy
  150      -0.04563   -18.04792    -0.27311    -6.12222        -0.03375
  154       0.14924    -3.44131    -0.40297    -1.23168         0.01470
  220      -0.77303    -2.36019    -0.02142    -1.05155         0.23984
 sum:      -0.66941   -23.84943    -0.69750    -8.40545 [ 51.8%]
 tot:     -13.32335   -26.84254    -8.52322   -16.22970


      Contributions from virtual beta(-) MOs (A_.. B_.b C_b.)
      =======================================================

                   principal tensor components
          ---------------------------------------------
  vir          x           y           z          iso          energy
  148       1.24158     1.80106     1.54379     1.52881        -0.13919
  927       0.00827    -3.65482     0.00240    -1.21471        14.36553
 1054       0.00653    -3.11773     0.00002    -1.03706        57.81728
 sum:       1.25638    -4.97149     1.54622    -0.72296 [  4.5%]
 tot:     -13.32335   -26.84254    -8.52322   -16.22970


    Virtual alpha(+) contributions (A_ia B_a. C_.i) from occupied alpha(+) MO = 143
    ===============================================================================

                   principal tensor components
          ---------------------------------------------
  vir          x           y           z          iso          energy        energy gap
  150      -0.00248    -9.63132     0.00093    -3.21096        -0.03375        -0.18570
 sum:      -0.00248    -9.63132     0.00093    -3.21096 [ 50.9%]
 tot:      -0.90762   -18.06751     0.06803    -6.30237


    Virtual alpha(+) contributions (A_ia B_a. C_.i) from occupied alpha(+) MO = 146
    ===============================================================================

                   principal tensor components
          ---------------------------------------------
  vir          x           y           z          iso          energy        energy gap
  150       0.00030    -7.26327    -0.08208    -2.44835        -0.03375        -0.14348
 sum:       0.00030    -7.26327    -0.08208    -2.44835 [ 60.8%]
 tot:      -4.02494    -9.04808     0.99781    -4.02507


==============================
Contributions from L:SOab:SO+-
==============================
::

    L:SOab:SO+- = <i-|L|a-> <a-|SO|b+> <b+|SO|i-> / [(ei-ea)*(ei-eb)]
    =================================================================


     Contributions from occupied beta(-) MOs (A_i. B_.. C_.i)
     ========================================================

                   principal tensor components
          ---------------------------------------------
  occ          x           y           z          iso          energy
  141       3.80451     7.98102     0.15029     3.97861        -0.23575
  142       0.24854    -0.14536     3.32265     1.14194        -0.22932
  143       0.65414    23.52248     0.22581     8.13414        -0.21854
  144     -10.50072    -0.81292     1.29768    -3.33865        -0.19730
  146       2.55782    44.17854     9.63654    18.79097        -0.17320
  147      -0.51359    12.30158    48.71895    20.16898        -0.15951
 sum:      -3.74929    87.02533    63.35192    48.87599 [ 92.3%]
 tot:       4.14327    88.86621    65.81702    52.94217


      Contributions from virtual beta(-) MOs (A_.a B_a. C_..)
      =======================================================

                   principal tensor components
          ---------------------------------------------
  vir          x           y           z          iso          energy
  148     -10.65377    59.50150    58.68416    35.84396        -0.13919
  150      -0.04346    18.70183     0.37656     6.34498        -0.03106
  151       2.66031    -1.61465     2.77701     1.27423        -0.02459
  220       0.64717     2.41086     0.01081     1.02295         0.24053
 sum:      -7.38975    78.99955    61.84855    44.48612 [ 84.0%]
 tot:       4.14327    88.86621    65.81702    52.94217


     Contributions from virtual alpha(+) MOs (A_.. B_.b C_b.)
     ========================================================

                   principal tensor components
          ---------------------------------------------
  vir          x           y           z          iso          energy
  151      -0.20808    28.62545     0.45179     9.62305        -0.02811
  715       0.38421    -0.00663     5.48068     1.95275         3.13701
  923       0.58610    -0.19817     7.87399     2.75397        12.29534
  925      -0.03745     5.81350     0.04164     1.93923        12.56947
  927      -0.00778     3.48956    -0.00303     1.15958        14.35883
 1031       0.49164    -0.10649     6.60360     2.32958        44.82300
 1033      -0.03789     4.64256     0.05162     1.55210        44.98432
 1136       0.38118    -0.08912     5.08901     1.79369       141.60132
 1138      -0.02973     3.60990     0.04097     1.20705       141.72105
 1174       0.27432    -0.06328     3.66092     1.29065       412.47650
 sum:       1.79651    45.71727    29.29119    25.60166 [ 48.4%]
 tot:       4.14327    88.86621    65.81702    52.94217


    Virtual beta(-) contributions (A_ia B_a. C_.i) from occupied beta(-) MO = 141
    =============================================================================

                   principal tensor components
          ---------------------------------------------
  vir          x           y           z          iso          energy        energy gap
  148       0.00071     5.97292     0.40696     2.12686        -0.13919        -0.09656
 sum:       0.00071     5.97292     0.40696     2.12686 [ 53.5%]
 tot:       3.80451     7.98102     0.15029     3.97861


    Virtual beta(-) contributions (A_ia B_a. C_.i) from occupied beta(-) MO = 143
    =============================================================================

                   principal tensor components
          ---------------------------------------------
  vir          x           y           z          iso          energy        energy gap
  148       0.00320     5.06533     0.21804     1.76219        -0.13919        -0.07936
  150       0.00210    10.03827     0.00018     3.34685        -0.03106        -0.18748
 sum:       0.00530    15.10360     0.21822     5.10904 [ 62.8%]
 tot:       0.65414    23.52248     0.22581     8.13414


    Virtual beta(-) contributions (A_ia B_a. C_.i) from occupied beta(-) MO = 144
    =============================================================================

                   principal tensor components
          ---------------------------------------------
  vir          x           y           z          iso          energy        energy gap
  148      -9.97341     0.00006     0.00596    -3.32247        -0.13919        -0.05811
 sum:      -9.97341     0.00006     0.00596    -3.32247 [ 99.5%]
 tot:     -10.50072    -0.81292     1.29768    -3.33865


    Virtual beta(-) contributions (A_ia B_a. C_.i) from occupied beta(-) MO = 146
    =============================================================================

                   principal tensor components
          ---------------------------------------------
  vir          x           y           z          iso          energy        energy gap
  148       0.02209    35.05171     9.68417    14.91932        -0.13919        -0.03402
  150       0.00048     7.52639     0.08515     2.53734        -0.03106        -0.14214
 sum:       0.02257    42.57810     9.76933    17.45667 [ 92.9%]
 tot:       2.55782    44.17854     9.63654    18.79097


    Virtual beta(-) contributions (A_ia B_a. C_.i) from occupied beta(-) MO = 147
    =============================================================================

                   principal tensor components
          ---------------------------------------------
  vir          x           y           z          iso          energy        energy gap
  148      -0.03151    11.06577    47.27360    19.43595        -0.13919        -0.02032
 sum:      -0.03151    11.06577    47.27360    19.43595 [ 96.4%]
 tot:      -0.51359    12.30158    48.71895    20.16898


    Virtual alpha(+) contributions from occupied beta(-)/virtual beta(-) MOs = 146/148
    ==================================================================================

                   principal tensor components
          ---------------------------------------------
  vir          x           y           z          iso          energy        denominator
  151      -0.00010    16.80571     0.03822     5.61461        -0.02811         0.00494
  925      -0.00003     3.27384    -0.00568     1.08937        12.56947         0.43346
 sum:      -0.00014    20.07955     0.03253     6.70398 [ 44.9%]
 tot:       0.02209    35.05171     9.68417    14.91932


    Virtual alpha(+) contributions from occupied beta(-)/virtual beta(-) MOs = 147/148
    ==================================================================================

                   principal tensor components
          ---------------------------------------------
  vir          x           y           z          iso          energy        denominator
  151      -0.00067     5.41188    -0.08591     1.77510        -0.02811         0.00267
  715      -0.00001     0.00039     4.25504     1.41847         3.13701         0.06699
  923       0.00036    -0.02898     6.08420     2.01853        12.29534         0.25308
 1031       0.00029    -0.01410     5.10165     1.69595        44.82300         0.91405
 1136       0.00023    -0.01189     3.93021     1.30618       141.60132         2.88059
 sum:       0.00020     5.35730    19.28519     8.21423 [ 42.3%]
 tot:      -0.03151    11.06577    47.27360    19.43595


==============================
Contributions from SO+-:Lij:SO
==============================
::

    SO+-:Lij:SO = <a+|SO|i-> <i-|L|j-> <j-|SO|a+> / [(ei-ea)*(ej-ea)]
    =================================================================


     Contributions from occupied beta(-) MOs (A_.i B_i. C_..)
     ========================================================

                   principal tensor components
          ---------------------------------------------
  occ          x           y           z          iso          energy
    3      -3.27874    -0.00001    -0.00009    -1.09295      -405.45902
    4      -0.00001    -3.27722    -0.00011    -1.09244      -405.45750
    5      -0.00009    -0.00011    -3.27720    -1.09247      -405.45609
    7      -3.79941    -0.00052    -0.00012    -1.26668       -89.95857
    8      -0.00048    -3.76722    -0.02505    -1.26425       -89.95515
    9      -0.00016    -0.02503    -3.76795    -1.26438       -89.95417
   18      -4.97385    -0.00029    -0.00011    -1.65808       -16.82624
   19      -0.00028    -4.91691    -0.00795    -1.64171       -16.81903
   20      -0.00012    -0.00800    -4.92094    -1.64302       -16.81602
   66      -7.88065    -0.00630    -0.00008    -2.62901        -1.73442
   67      -0.00733    -7.11527    -0.00589    -2.37616        -1.72214
   68      -0.00005    -0.00564    -7.30803    -2.43790        -1.69736
  141      -0.68581    -4.37732     0.53682    -1.50877        -0.23575
  144       0.58803    -3.11541   -10.87912    -4.46883        -0.19730
 sum:     -20.03895   -26.61525   -29.65582   -25.43667 [ 85.9%]
 tot:     -22.99436   -31.90769   -33.88970   -29.59725


     Contributions from occupied beta(-) MOs (A_.. B_.j C_j.)
     ========================================================

                   principal tensor components
          ---------------------------------------------
  occ          x           y           z          iso          energy
    3      -0.00001    -0.00009    -3.27730    -1.09247      -405.45902
    4      -3.27873    -0.00011    -0.00001    -1.09295      -405.45750
    5      -0.00011    -3.27713    -0.00009    -1.09244      -405.45609
    7      -0.00052    -0.00012    -3.79237    -1.26434       -89.95857
    8      -3.77450    -0.02507    -0.00048    -1.26668       -89.95515
    9      -0.02510    -3.76762    -0.00016    -1.26429       -89.95417
   18      -0.00029    -0.00011    -4.92614    -1.64218       -16.82624
   19      -4.96684    -0.00802    -0.00027    -1.65838       -16.81903
   20      -0.00816    -4.91852    -0.00012    -1.64227       -16.81602
   66      -0.00723    -0.00055    -7.22240    -2.41006        -1.73442
   67      -7.93753    -0.00562    -0.00722    -2.65012        -1.72214
   68      -0.00550    -7.15668    -0.00012    -2.38743        -1.69736
  141      -0.54653     0.31356    -5.44966    -1.89421        -0.23575
  142       0.48952    -4.54945    -1.33246    -1.79746        -0.22932
  146      -0.43181    -0.47183    -4.39328    -1.76564        -0.17320
  147      -0.14652    -2.71404    -0.43048    -1.09702        -0.15951
 sum:     -20.63988   -26.58141   -30.83258   -26.01795 [ 87.9%]
 tot:     -22.99436   -31.90769   -33.88970   -29.59725


     Contributions from virtual alpha(+) MOs (A_a. B_.. C_.a)
     ========================================================

                   principal tensor components
          ---------------------------------------------
  vir          x           y           z          iso          energy
  151       2.65360    -4.79244    -9.35567    -3.83150        -0.02811
  926      -4.01987    -0.00038    -0.00857    -1.34294        14.01975
  927      -0.00074    -3.86869    -0.01170    -1.29371        14.35883
  928      -0.00782    -0.01206    -3.80412    -1.27467        14.55445
 1053      -3.12789    -0.00028    -0.00635    -1.04484        57.52469
 1054      -0.00046    -3.08425    -0.01069    -1.03180        57.81476
 1055      -0.00608    -0.01070    -3.08340    -1.03340        57.96219
 sum:      -4.50927   -11.76882   -16.28051   -10.85286 [ 36.7%]
 tot:     -22.99436   -31.90769   -33.88970   -29.59725


    Virtual alpha(+) contributions (A_ai B_i. C_.a) from occupied beta(-) MO = 141
    ==============================================================================

                   principal tensor components
          ---------------------------------------------
  vir          x           y           z          iso          energy        energy gap
  151      -0.00748    -3.23602     0.00130    -1.08074        -0.02811        -0.20763
 sum:      -0.00748    -3.23602     0.00130    -1.08074 [ 71.6%]
 tot:      -0.68581    -4.37732     0.53682    -1.50877


    Virtual alpha(+) contributions (A_ai B_i. C_.a) from occupied beta(-) MO = 144
    ==============================================================================

                   principal tensor components
          ---------------------------------------------
  vir          x           y           z          iso          energy        energy gap
  151       0.00507    -0.01589    -8.71884    -2.90989        -0.02811        -0.16918
 sum:       0.00507    -0.01589    -8.71884    -2.90989 [ 65.1%]
 tot:       0.58803    -3.11541   -10.87912    -4.46883


    Occupied beta(-) contributions from occupied beta(-)/virtual alpha(+) MOs = 141/151
    ===================================================================================

                   principal tensor components
          ---------------------------------------------
  occ          x           y           z          iso          energy        energy gap
  142      -0.00008    -3.11734     0.00034    -1.03903        -0.22932         0.04178
 sum:      -0.00008    -3.11734     0.00034    -1.03903 [ 96.1%]
 tot:      -0.00748    -3.23602     0.00130    -1.08074


    Occupied beta(-) contributions from occupied beta(-)/virtual alpha(+) MOs = 144/151
    ===================================================================================

                   principal tensor components
          ---------------------------------------------
  occ          x           y           z          iso          energy        energy gap
  141      -0.00010    -0.00062    -4.22304    -1.40792        -0.23575         0.03513
  146      -0.00011     0.00137    -3.10106    -1.03326        -0.17320         0.02455
 sum:      -0.00021     0.00076    -7.32410    -2.44118 [ 83.9%]
 tot:       0.00507    -0.01589    -8.71884    -2.90989


==============================
Contributions from SO-+:Lij:SO
==============================
::

    SO-+:Lij:SO = <a-|SO|i+> <i+|L|j+> <j+|SO|a-> / [(ei-ea)*(ej-ea)]
    =================================================================


     Contributions from occupied alpha(+) MOs (A_.i B_i. C_..)
     =========================================================

                   principal tensor components
          ---------------------------------------------
  occ          x           y           z          iso          energy
    3       3.27845     0.00023     0.00000     1.09289      -405.46028
    4       0.00023     3.24355     0.03341     1.09239      -405.45788
    5       0.00000     0.03341     3.24393     1.09245      -405.45735
    7       3.79864     0.00062     0.00010     1.26645       -89.95923
    8       0.00049     3.60604     0.18559     1.26404       -89.95533
    9       0.00023     0.18548     3.60723     1.26431       -89.95480
   18       4.96916     0.00042     0.00009     1.65656       -16.82761
   19       0.00038     4.87856     0.04214     1.64036       -16.81939
   20       0.00013     0.04221     4.88552     1.64262       -16.81735
   66       7.78450     0.00020     0.00000     2.59490        -1.74854
   67       0.00048     7.03559     0.00079     2.34562        -1.72638
   68      -0.00004     0.00000     7.22332     2.40776        -1.71137
   93       3.60318     0.02028    -0.08499     1.17949        -0.46644
   94       3.11176    -0.00420     0.00248     1.03668        -0.45837
  127       3.61079     0.70377    -0.27551     1.34635        -0.31225
  138       0.02780     6.73304     0.39078     2.38387        -0.27752
  142       0.34887     5.75034   -12.89506    -2.26528        -0.23979
  144      -1.12641   194.57805     9.99306    67.81490        -0.20323
  146      -0.51224     5.43411   -15.93655    -3.67156        -0.17724
  147      -7.94205     1.40255    -1.86919    -2.80290        -0.16487
 sum:      20.95434   233.64425    -1.45286    84.38191 [ 95.6%]
 tot:      23.44230   242.72078    -1.27131    88.29726


     Contributions from occupied alpha(+) MOs (A_.. B_.j C_j.)
     =========================================================

                   principal tensor components
          ---------------------------------------------
  occ          x           y           z          iso          energy
    3       0.00023     0.00000     3.27711     1.09245      -405.46028
    4       3.24504     0.03341     0.00023     1.09289      -405.45788
    5       0.03343     3.24377     0.00000     1.09240      -405.45735
    7       0.00062     0.00010     3.79209     1.26427       -89.95923
    8       3.61295     0.18561     0.00049     1.26635       -89.95533
    9       0.18590     3.60643     0.00023     1.26418       -89.95480
   18       0.00042     0.00009     4.92479     1.64177       -16.82761
   19       4.92792     0.04226     0.00038     1.65685       -16.81939
   20       0.04280     4.87989     0.00013     1.64094       -16.81735
   66       0.00044    -0.00060     7.14693     2.38226        -1.74854
   67       7.83809     0.00001     0.00085     2.61298        -1.72638
   68      -0.00003     7.07124     0.00002     2.35708        -1.71137
  141       0.12223     2.81143     1.53149     1.48839        -0.24510
  142       7.51043     0.35998     5.21236     4.36092        -0.23979
  144      -3.13375     1.31581   -35.73986   -12.51927        -0.20323
  146      -1.70763    32.15262     3.93869    11.46123        -0.17724
  147      -0.74130   170.81523     0.58722    56.88705        -0.16487
  148      -0.51664     8.42635     1.31794     3.07588        -0.15676
 sum:      21.42114   234.94364    -4.00892    84.11862 [ 95.3%]
 tot:      23.44230   242.72078    -1.27131    88.29726


      Contributions from virtual beta(-) MOs (A_a. B_.. C_.a)
      =======================================================

                   principal tensor components
          ---------------------------------------------
  vir          x           y           z          iso          energy
  148       2.93219   202.26308   -36.28560    56.30322        -0.13919
  151      -5.45425    11.60950     8.62210     4.92578        -0.02459
  926       4.01336     0.00037     0.00848     1.34074        14.02632
  927       0.00068     3.86249     0.01207     1.29175        14.36553
  928       0.00777     0.01244     3.79775     1.27265        14.55648
 1053       3.12717     0.00028     0.00632     1.04459        57.52723
 1054       0.00046     3.08342     0.01087     1.03158        57.81728
 1055       0.00605     0.01088     3.08224     1.03306        57.96288
 sum:       4.63344   220.84246   -20.74577    68.24337 [ 77.3%]
 tot:      23.44230   242.72078    -1.27131    88.29726


    Virtual beta(-) contributions (A_ai B_i. C_.a) from occupied alpha(+) MO = 93
    =============================================================================

                   principal tensor components
          ---------------------------------------------
  vir          x           y           z          iso          energy        energy gap
  148       3.29364    -0.01557    -0.00151     1.09219        -0.13919        -0.32725
 sum:       3.29364    -0.01557    -0.00151     1.09219 [ 92.6%]
 tot:       3.60318     0.02028    -0.08499     1.17949


    Virtual beta(-) contributions (A_ai B_i. C_.a) from occupied alpha(+) MO = 127
    ==============================================================================

                   principal tensor components
          ---------------------------------------------
  vir          x           y           z          iso          energy        energy gap
  148       3.29551     0.07483    -0.15737     1.07099        -0.13919        -0.17306
 sum:       3.29551     0.07483    -0.15737     1.07099 [ 79.5%]
 tot:       3.61079     0.70377    -0.27551     1.34635


    Virtual beta(-) contributions (A_ai B_i. C_.a) from occupied alpha(+) MO = 138
    ==============================================================================

                   principal tensor components
          ---------------------------------------------
  vir          x           y           z          iso          energy        energy gap
  148       0.02948     6.54015     0.00050     2.19004        -0.13919        -0.13834
 sum:       0.02948     6.54015     0.00050     2.19004 [ 91.9%]
 tot:       0.02780     6.73304     0.39078     2.38387


    Virtual beta(-) contributions (A_ai B_i. C_.a) from occupied alpha(+) MO = 142
    ==============================================================================

                   principal tensor components
          ---------------------------------------------
  vir          x           y           z          iso          energy        energy gap
  148      -0.28780     0.02371   -12.37375    -4.21261        -0.13919        -0.10060
  151      -0.09335     4.15402    -0.00470     1.35199        -0.02459        -0.21520
 sum:      -0.38115     4.17773   -12.37845    -2.86062 [126.3%]
 tot:       0.34887     5.75034   -12.89506    -2.26528


    Virtual beta(-) contributions (A_ai B_i. C_.a) from occupied alpha(+) MO = 144
    ==============================================================================

                   principal tensor components
          ---------------------------------------------
  vir          x           y           z          iso          energy        energy gap
  148      -0.00318   191.30584     0.00885    63.77050        -0.13919        -0.06404
  151      -0.00289     0.01316     7.92123     2.64383        -0.02459        -0.17864
 sum:      -0.00607   191.31900     7.93008    66.41434 [ 97.9%]
 tot:      -1.12641   194.57805     9.99306    67.81490


    Virtual beta(-) contributions (A_ai B_i. C_.a) from occupied alpha(+) MO = 146
    ==============================================================================

                   principal tensor components
          ---------------------------------------------
  vir          x           y           z          iso          energy        energy gap
  148      -0.98965    -0.08929   -16.14366    -5.74087        -0.13919        -0.03805
  151       0.00111     4.55080     0.00068     1.51753        -0.02459        -0.15265
 sum:      -0.98854     4.46151   -16.14298    -4.22334 [115.0%]
 tot:      -0.51224     5.43411   -15.93655    -3.67156


    Virtual beta(-) contributions (A_ai B_i. C_.a) from occupied alpha(+) MO = 147
    ==============================================================================

                   principal tensor components
          ---------------------------------------------
  vir          x           y           z          iso          energy        energy gap
  148      -7.92489    -0.04368    -4.18698    -4.05185        -0.13919        -0.02568
 sum:      -7.92489    -0.04368    -4.18698    -4.05185 [144.6%]
 tot:      -7.94205     1.40255    -1.86919    -2.80290


    Occupied alpha(+) contributions from occupied alpha(+)/virtual beta(-) MOs = 138/148
    ====================================================================================

                   principal tensor components
          ---------------------------------------------
  occ          x           y           z          iso          energy        energy gap
  147       0.00969     5.64055     0.00005     1.88343        -0.16487         0.00355
 sum:       0.00969     5.64055     0.00005     1.88343 [ 86.0%]
 tot:       0.02948     6.54015     0.00050     2.19004


    Occupied alpha(+) contributions from occupied alpha(+)/virtual beta(-) MOs = 142/148
    ====================================================================================

                   principal tensor components
          ---------------------------------------------
  occ          x           y           z          iso          energy        energy gap
  144      -0.00308     0.00246   -12.79764    -4.26608        -0.20323         0.00644
 sum:      -0.00308     0.00246   -12.79764    -4.26608 [101.3%]
 tot:      -0.28780     0.02371   -12.37375    -4.21261


    Occupied alpha(+) contributions from occupied alpha(+)/virtual beta(-) MOs = 144/148
    ====================================================================================

                   principal tensor components
          ---------------------------------------------
  occ          x           y           z          iso          energy        energy gap
  137       0.00007     3.04618    -0.00014     1.01537        -0.28162         0.00912
  146       0.00957    27.55314     0.00959     9.19077        -0.17724         0.00244
  147      -0.00205   161.56996    -0.00617    53.85391        -0.16487         0.00164
 sum:       0.00759   192.16928     0.00328    64.06005 [100.5%]
 tot:      -0.00318   191.30584     0.00885    63.77050


    Occupied alpha(+) contributions from occupied alpha(+)/virtual beta(-) MOs = 144/151
    ====================================================================================

                   principal tensor components
          ---------------------------------------------
  occ          x           y           z          iso          energy        energy gap
  142      -0.00019     0.00614     3.92379     1.30992        -0.23979         0.03844
 sum:      -0.00019     0.00614     3.92379     1.30992 [ 49.5%]
 tot:      -0.00289     0.01316     7.92123     2.64383


    Occupied alpha(+) contributions from occupied alpha(+)/virtual beta(-) MOs = 146/148
    ====================================================================================

                   principal tensor components
          ---------------------------------------------
  occ          x           y           z          iso          energy        energy gap
  144      -0.00782    -0.02400   -13.47838    -4.50340        -0.20323         0.00244
 sum:      -0.00782    -0.02400   -13.47838    -4.50340 [ 78.4%]
 tot:      -0.98965    -0.08929   -16.14366    -5.74087


    Occupied alpha(+) contributions from occupied alpha(+)/virtual beta(-) MOs = 146/151
    ====================================================================================

                   principal tensor components
          ---------------------------------------------
  occ          x           y           z          iso          energy        energy gap
  148      -0.00003     3.15836     0.00823     1.05552        -0.15676         0.02018
 sum:      -0.00003     3.15836     0.00823     1.05552 [ 69.6%]
 tot:       0.00111     4.55080     0.00068     1.51753


    Occupied alpha(+) contributions from occupied alpha(+)/virtual beta(-) MOs = 147/148
    ====================================================================================

                   principal tensor components
          ---------------------------------------------
  occ          x           y           z          iso          energy        energy gap
  142       3.46808     0.00326     0.07566     1.18233        -0.23979         0.00258
  144      -0.00609    -0.06380    -5.25582    -1.77524        -0.20323         0.00164
  146      -7.59276    -0.03298     0.03359    -2.53072        -0.17724         0.00098
 sum:      -4.13077    -0.09352    -5.14657    -3.12362 [ 77.1%]
 tot:      -7.92489    -0.04368    -4.18698    -4.05185


==============================
Contributions from SO+-:Lab:SO
==============================
::

    SO+-:Lab:SO = <i+|SO|a-> <a-|L|b-> <b-|SO|i+> / [(ei-ea)*(ei-eb)]
    =================================================================


     Contributions from occupied alpha(+) MOs (A_i. B_.. C_.i)
     =========================================================

                   principal tensor components
          ---------------------------------------------
  occ          x           y           z          iso          energy
    3      -0.00000    -3.27688    -0.00023    -1.09237      -405.46028
    4      -0.03340    -0.00023    -3.24317    -1.09226      -405.45788
    5      -3.24270    -0.00000    -0.03341    -1.09204      -405.45735
    7      -0.00010    -3.79098    -0.00062    -1.26390       -89.95923
    8      -0.18533    -0.00049    -3.60423    -1.26335       -89.95533
    9      -3.60147    -0.00023    -0.18542    -1.26238       -89.95480
   18      -0.00009    -4.91617    -0.00042    -1.63889       -16.82761
   19      -0.04189    -0.00038    -4.86574    -1.63600       -16.81939
   20      -4.84469    -0.00013    -0.04220    -1.62901       -16.81735
   66       0.00000    -6.89510    -0.00033    -2.29847        -1.74854
   67       0.00004    -0.00044    -6.80019    -2.26687        -1.72638
   68      -6.56842     0.00003    -0.00001    -2.18947        -1.71137
  142       0.39459    -1.96158    -3.80585    -1.79095        -0.23979
  144      -3.76592     1.61564    -0.94354    -1.03127        -0.20323
  146       0.02925    -3.87039    -6.35114    -3.39743        -0.17724
 sum:     -21.86014   -23.09734   -29.87651   -24.94467 [ 80.5%]
 tot:     -31.73803   -25.29505   -35.87281   -30.96863


      Contributions from virtual beta(-) MOs (A_.a B_a. C_..)
      =======================================================

                   principal tensor components
          ---------------------------------------------
  vir          x           y           z          iso          energy
  148       0.29250     0.92754    -9.82994    -2.86997        -0.13919
  926      -0.00008    -0.00850    -4.04030    -1.34963        14.02632
  927      -3.83483    -0.01213    -0.00058    -1.28251        14.36553
  928      -0.01252    -3.85429    -0.00794    -1.29158        14.55648
 1053      -0.00035    -0.00633    -3.15381    -1.05350        57.52723
 1054      -3.08721    -0.01092    -0.00047    -1.03287        57.81728
 1055      -0.01087    -3.09304    -0.00615    -1.03669        57.96288
 sum:      -6.65336    -6.05768   -17.03919    -9.91674 [ 32.0%]
 tot:     -31.73803   -25.29505   -35.87281   -30.96863


      Contributions from virtual beta(-) MOs (A_.. B_.b C_b.)
      =======================================================

                   principal tensor components
          ---------------------------------------------
  vir          x           y           z          iso          energy
  149      11.00837    -0.06845     0.12115     3.68702        -0.04529
  151      -2.75123     2.05938    -8.69509    -3.12898        -0.02459
  926      -0.00771    -4.01985    -0.00034    -1.34263        14.02632
  927      -0.01069    -0.00078    -3.89121    -1.30089        14.36553
  928      -3.81490    -0.00815    -0.01251    -1.27852        14.55648
 1053      -0.00611    -3.13788    -0.00029    -1.04809        57.52723
 1054      -0.01047    -0.00042    -3.09730    -1.03607        57.81728
 1055      -3.09763    -0.00618    -0.01091    -1.03824        57.96288
 sum:       1.30962    -5.18235   -15.58650    -6.48641 [ 20.9%]
 tot:     -31.73803   -25.29505   -35.87281   -30.96863


    Virtual beta(-) contributions (A_ia B_a. C_.i) from occupied alpha(+) MO = 144
    ==============================================================================

                   principal tensor components
          ---------------------------------------------
  vir          x           y           z          iso          energy        energy gap
  151      -0.00533    -0.00081     3.40188     1.13191        -0.02459        -0.17864
 sum:      -0.00533    -0.00081     3.40188     1.13191 [109.8%]
 tot:      -3.76592     1.61564    -0.94354    -1.03127


    Virtual beta(-) contributions (A_ia B_a. C_.i) from occupied alpha(+) MO = 146
    ==============================================================================

                   principal tensor components
          ---------------------------------------------
  vir          x           y           z          iso          energy        energy gap
  148      -0.62759    -0.00719    -5.04875    -1.89451        -0.13919        -0.03805
 sum:      -0.62759    -0.00719    -5.04875    -1.89451 [ 55.8%]
 tot:       0.02925    -3.87039    -6.35114    -3.39743


    Virtual beta(-) contributions from occupied alpha(+)/virtual beta(-) MOs = 146/148
    ==================================================================================

                   principal tensor components
          ---------------------------------------------
  vir          x           y           z          iso          energy        denominator
  151       0.02091    -0.00072    -3.60427    -1.19469        -0.02459         0.00581
 sum:       0.02091    -0.00072    -3.60427    -1.19469 [ 63.1%]
 tot:      -0.62759    -0.00719    -5.04875    -1.89451


==============================
Contributions from SO-+:Lab:SO
==============================
::

    SO-+:Lab:SO = <i-|SO|a+> <a+|L|b+> <b+|SO|i-> / [(ei-ea)*(ei-eb)]
    =================================================================


     Contributions from occupied beta(-) MOs (A_i. B_.. C_.i)
     ========================================================

                   principal tensor components
          ---------------------------------------------
  occ          x           y           z          iso          energy
    3       0.00009     3.27713     0.00001     1.09241      -405.45902
    4       0.00011     0.00001     3.27682     1.09231      -405.45750
    5       3.27601     0.00009     0.00011     1.09207      -405.45609
    7       0.00012     3.79153     0.00052     1.26406       -89.95857
    8       0.02503     0.00048     3.76531     1.26360       -89.95515
    9       3.76219     0.00016     0.02503     1.26246       -89.95417
   18       0.00011     4.91929     0.00030     1.63990       -16.82624
   19       0.00793     0.00028     4.90376     1.63732       -16.81903
   20       4.88135     0.00012     0.00803     1.62983       -16.81602
   66       0.00011     6.98753     0.00606     2.33124        -1.73442
   67       0.00531     0.00635     6.84371     2.28512        -1.72214
   68       6.65207     0.00010     0.00514     2.21910        -1.69736
  141      -0.38156     2.08608     1.34160     1.01537        -0.23575
  144       3.92058    -0.68777     0.55741     1.26341        -0.19730
  146       0.01748     2.14496     1.39649     1.18631        -0.17320
 sum:      22.16693    22.52634    22.13028    22.27452 [ 81.5%]
 tot:      28.78962    26.93446    26.26822    27.33077


     Contributions from virtual alpha(+) MOs (A_.a B_a. C_..)
     ========================================================

                   principal tensor components
          ---------------------------------------------
  vir          x           y           z          iso          energy
  151       1.48266     3.22438    -0.94381     1.25441        -0.02811
  926       0.00036     0.00860     4.04481     1.35126        14.01975
  927       3.84219     0.01174     0.00069     1.28487        14.35883
  928       0.01216     3.86023     0.00794     1.29344        14.55445
 1053       0.00029     0.00636     3.15431     1.05365        57.52469
 1054       3.08848     0.01073     0.00048     1.03323        57.81476
 1055       0.01070     3.09413     0.00618     1.03700        57.96219
 sum:       8.43684    10.21616     6.27060     8.30786 [ 30.4%]
 tot:      28.78962    26.93446    26.26822    27.33077


     Contributions from virtual alpha(+) MOs (A_.. B_.b C_b.)
     ========================================================

                   principal tensor components
          ---------------------------------------------
  vir          x           y           z          iso          energy
  151       2.83193    -0.77169     2.03258     1.36428        -0.02811
  926       0.00809     4.02769     0.00037     1.34538        14.01975
  927       0.01037     0.00072     3.89543     1.30217        14.35883
  928       3.82170     0.00821     0.01212     1.28068        14.55445
 1053       0.00607     3.13899     0.00029     1.04845        57.52469
 1054       0.01029     0.00046     3.09804     1.03626        57.81476
 1055       3.09877     0.00621     0.01073     1.03857        57.96219
 sum:       9.78721     6.41059     9.04957     8.41579 [ 30.8%]
 tot:      28.78962    26.93446    26.26822    27.33077


 ***************************************************
 * Well, here we are. How does it look for you ??? *
 ***************************************************

 Total user time: 34m 57.7s


##############################################################################
                              Finalization info
##############################################################################


 Memory peak for process    0 is            70.305 MB


 Final time:
   2021 May 13   1:15:58
 

 Normal termination of ReSpect program


real	34m57.767s
user	37m14.383s
sys	0m20.267s
