# Supplementary material for: Quadratic Spin–Orbit Mechanism of the Electronic g-Tensor
Source: J Chem Theory Comput. 2023 Mar 10;19(6):1765–76. doi: 10.1021/acs.jctc.2c01213 (PMC10061661; doi:10.1021/acs.jctc.2c01213)
Supplement: Supplementary file 2 — ct2c01213_si_002.zip [file ct2c01213_si_002.zip › respect_input/03.ir-n3/pt-pbe-dz/RS-ks.out_scf]

##############################################################################
                              Environment setting
##############################################################################

 Job setting:
    
    Call arguments   are    --scratch=/scratch/work/project/open-19-41/pikulove/10501135.isrv5 --nt=24 --scf --inp=RS-ks 
    Input file name   is   RS-ks.inp
    Binary  directory is   /home/pikulove/ReSpect_5.2.0-beta.8+Nov20_OMP_intel-18.0_glibc-2.27+PT3
    Work    directory is   /scratch/work/project/open-19-41/pikulove/10501135.isrv5/
    Scratch directory is   /scratch/work/project/open-19-41/pikulove/10501135.isrv5/tmp21316.3HjmBA.pikulove
    Machine name      is   r37u16n954.ib0.smc.salomon.it4i.cz
    OMP stack memory size  5000m
    OMP parallel job with  24 threads
    Output  file will be   /scratch/work/project/open-19-41/pikulove/10501135.isrv5/RS-ks.out_scf


 System setting:

    core file size          (blocks, -c) 0
    data seg size           (kbytes, -d) unlimited
    scheduling priority             (-e) 0
    file size               (blocks, -f) unlimited
    pending signals                 (-i) 510047
    max locked memory       (kbytes, -l) unlimited
    max memory size         (kbytes, -m) unlimited
    open files                      (-n) 1048576
    pipe size            (512 bytes, -p) 8
    POSIX message queues     (bytes, -q) 819200
    real-time priority              (-r) 0
    stack size              (kbytes, -s) unlimited
    cpu time               (seconds, -t) unlimited
    max user processes              (-u) 510047
    virtual memory          (kbytes, -v) unlimited
    file locks                      (-x) unlimited
    omp_thread_limit:
    omp_stacksize:5000m
    

##############################################################################
                               Program ReSpect
##############################################################################
::

 Version:       5.2.0 (2020)
 Released:      beta (in testing period)

 Branch:        master
 Commit hash:   d07d9fd49
 Commit author: Debora Pastvova
 Commit date:   Wed Nov 4 10:13:55 2020 +0100

 Webpage:       http://www.respectprogram.org 
 Copyright:     ReSpect is distributed as proprietary software at no cost
                and is currently available as OpenMP parallel static binaries
                for Linux OS and x86_64 architecture at the program webpage.
                The program is limited to non-commercial, academic, and non-profit
                private use and its further copy and redistribution is not permitted.
                The specific terms of use are available at:
                http://www.respectprogram.org/download.html.
                The program is distributed AS IS in a hope it becomes useful.
                The experimental nature of the program means that authors accept
                no responsibility for the correctness of results nor fitness for
                a particular purpose.

 Reference(s):  If results obtained with ReSpect are published in the scientific
                literature or publicly accessible reports, the users shall reference
                the program as:

                ReSpect, version 5.2.0 (2020); Relativistic Spectroscopy DFT program of authors
                M. Repisky, S. Komorovsky, V. G. Malkin, O. L. Malkina, M. Kaupp, K. Ruud, 
                with contributions from R. Bast, R. Di Remigio, U. Ekstrom, M. Kadek, S. Knecht,
                L. Konecny, E. Malkin, I. Malkin-Ondik, (see http://www.respectprogram.org)

                Using specific theoretical methods included in ReSpect may require citing
                additional articles, as described in this output file as "REQUIRED REFERENCES".


 -------
 Authors
 -------
 Repisky Michal
 Komorovsky Stanislav


 --------
 Founders
 --------
 Ruud Kenneth
 Kaupp Martin
 Malkina Olga L.
 Malkin Vladimir G.


 ------------
 Contributors
 ------------
 Bast Radovan         - AutoCMake library
 Di Remigio Roberto   - PCMSolver library
 Ekstrom Ulf          - XCFun library
 Kadek Marius         - real-time TDDFT library
                      - solid-state pSCF library
 Knecht Stefan        - pilot MPI parallelization
 Konecny Lukas        - real-time TDDFT (RT-TDDFT) library
                      - damped-response TDDFT (DR-TDDFT) library
 Malkin Elena         - one-component molecular properties
                      - finite size nucleus and magnetic moment models
 Malkin-Ondik Irina   - Douglas-Kroll-Hess (DKH) Hamiltonians


##############################################################################
                    Configuration, build, and runtime info
##############################################################################
::

 -----------------------------------
 Configuration and build information
 -----------------------------------

 Who compiled           | uachstno
 Compiled on server     | pippin
 Operating system       | Linux-5.4.0-51-generic
 CMake version          | 3.10.2
 CMake generator        | Unix Makefiles
 CMake build type       | release
 Configuration time     | 2020-11-09 11:33:09.556228
 Python version         | 2.7.1
 Fortran compiler       | /opt/intel/compilers_and_libraries_2018.6.288/linux/bin/intel64/ifort
 Fortran compiler flags |  -w -fpp -assume byterecl -static -static-libgcc -static-intel -qopenmp -O2 -xW -ip
 C compiler             | /opt/intel/compilers_and_libraries_2018.6.288/linux/bin/intel64/icc
 C compiler flags       |  -g -wd981 -wd279 -wd383 -wd1572 -wd1777 -restrict -DRESTRICT=restrict -qopenmp -O2 -ip
 C++ compiler           | /opt/intel/compilers_and_libraries_2018.6.288/linux/bin/intel64/icpc
 C++ compiler flags     |  -Wno-unknown-pragmas -fno-exceptions -qopenmp -O3
 Static linking         | True
 MPI parallelization    | False
 OMP parallelization    | True
 Math libraries         | -Wl,--start-group;/opt/intel/compilers_and_libraries_2018.6.288/linux/mkl/lib/intel64/libmkl_lapack95_lp64.a;/opt/intel/compilers_and_libraries_2018.6.288/linux/mkl/lib/intel64/libmkl_intel_lp64.a;-qopenmp;-Wl,--end-group;-Wl,--start-group;/opt/intel/compilers_and_libraries_2018.6.288/linux/mkl/lib/intel64/libmkl_intel_lp64.a;/opt/intel/compilers_and_libraries_2018.6.288/linux/mkl/lib/intel64/libmkl_intel_thread.a;/opt/intel/compilers_and_libraries_2018.6.288/linux/mkl/lib/intel64/libmkl_core.a;/usr/lib/x86_64-linux-gnu/libpthread.a;/usr/lib/x86_64-linux-gnu/libm.a;-qopenmp;-Wl,--end-group;-ldl
 Explicit libraries     | unknown


 ------------
 Runtime info
 ------------

 Parallelization model: OpenMP
   Master process has 24 threads of total 24

 Initial time:
   2021 May 13   0:03:59
 


##############################################################################
                            Input processing info
##############################################################################
::

 ----------
 Input file
 ----------

 scf:
     method: ks/pbe
 
     geometry:
       Ir      0.00000000     0.00000000     0.00000000
       P     -0.08705124    -0.38733949    -2.30834106
       P      0.10356993    -0.20023922     2.32383252
       N      0.01733718    -1.97807717     0.07605122
       N     -0.00553658     1.99158153     0.06470903
       N     -0.12128131     2.92219356    -0.67052097
       C     -0.04585825    -2.73587270    -1.06998457
       H     -0.03524495    -3.81602813    -0.93517638
       C     -0.11297021    -2.18095829    -2.29112015
       H     -0.14813922    -2.80148724    -3.17585252
       C      0.10212545    -2.63601706     1.28133610
       H      0.11554732    -3.72367924     1.23432140
       C      0.16425121    -1.98559972     2.45641295
       H      0.21865420    -2.53475727     3.38644669
       C      1.46747446     0.05807889    -3.27747299
       C      2.60777739    -0.72783945    -2.62538567
       H      2.66306189    -0.53217788    -1.55220568
       H      3.55333114    -0.41554708    -3.07869847
       H      2.49675751    -1.80282945    -2.77051381
       C      1.40017704    -0.30983114    -4.75632344
       H      1.15243893    -1.36237700    -4.90776795
       H      2.38192175    -0.13640358    -5.20821108
       H      0.68024501     0.29873789    -5.30376672
       C      1.77138595     1.54671945    -3.11829335
       H      2.70237651     1.77557828    -3.64590293
       H      1.91114969     1.80613175    -2.06806848
       H      0.99355401     2.18989943    -3.52677223
       C     -1.66112951     0.08479298    -3.23866825
       C     -1.95258015    -0.84573611    -4.41581824
       H     -2.89127780    -0.53203147    -4.88298769
       H     -2.07819114    -1.87878537    -4.08956475
       H     -1.18012653    -0.81748808    -5.18285472
       C     -1.62626070     1.53005737    -3.72666950
       H     -1.38653172     2.23678376    -2.93162164
       H     -2.61600891     1.79327772    -4.11226156
       H     -0.91369013     1.67458016    -4.53959492
       C     -2.79405745    -0.06869774    -2.22074528
       H     -2.83025499    -1.08027525    -1.81029312
       H     -3.74848215     0.12945040    -2.71856060
       H     -2.68446847     0.62939119    -1.38981797
       C      1.68405056     0.40576042     3.14740306
       C      2.80434670     0.09079788     2.15232389
       H      3.76300532     0.37705805     2.59616025
       H      2.67367128     0.64008791     1.21912924
       H      2.84470492    -0.97497328     1.91695188
       C      1.99712259    -0.31297374     4.45833236
       H      1.25076969    -0.13567201     5.23063492
       H      2.95616637     0.05350078     4.83769167
       H      2.09343666    -1.38987321     4.31169585
       C      1.63460799     1.91517814     3.36994566
       H      1.33292440     2.44550483     2.46462636
       H      2.63262700     2.26539445     3.65055981
       H      0.95512709     2.18862304     4.17808227
       C     -1.44437589     0.31942812     3.26439620
       C     -2.58007938    -0.52707110     2.68285272
       H     -2.64845985    -0.41007213     1.59908622
       H     -3.52532423    -0.19600436     3.12303412
       H     -2.45205050    -1.58727269     2.90379699
       C     -1.36645846     0.07502481     4.76817507
       H     -2.35216252     0.25858225     5.20740161
       H     -0.66399348     0.74905425     5.25912510
       H     -1.08790888    -0.95334824     5.00723872
       C     -1.76275706     1.78925730     2.99030961
       H     -1.02161593     2.46657192     3.41213397
       H     -2.72817880     2.02937184     3.44642351
       H     -1.82845519     1.98730567     1.92038219
       N     -0.22747546     3.87713512    -1.29212590
 
     geo-units:     angstrom
     initmo:        atomic
     nc-model:      gauss #nuclear charge model point/gauss
     charge:        0
     multiplicity:  2
 
     xc:
        noncollinearity: v2019
 
     dmixing:       1.0D0
     diis:          on
     maxiterations: 60
     convergence:   1.0e-6
 
     basis:
         Ir: dyall-vdz
         P: uiglo-ii
         N: uiglo-ii
         C: uiglo-ii
         H: uiglo-ii
 
     mo-analysis: mulliken


 ----------------
 Input processing
 ----------------

 ... method: one-component Kohn-Sham (KS)

 ... GGA XC functional: PBE

 ... geometry processing (xyz format)

     Ir      0.00000000     0.00000000     0.00000000
     P     -0.08705124    -0.38733949    -2.30834106
     P      0.10356993    -0.20023922     2.32383252
     N      0.01733718    -1.97807717     0.07605122
     N     -0.00553658     1.99158153     0.06470903
     N     -0.12128131     2.92219356    -0.67052097
     C     -0.04585825    -2.73587270    -1.06998457
     H     -0.03524495    -3.81602813    -0.93517638
     C     -0.11297021    -2.18095829    -2.29112015
     H     -0.14813922    -2.80148724    -3.17585252
     C      0.10212545    -2.63601706     1.28133610
     H      0.11554732    -3.72367924     1.23432140
     C      0.16425121    -1.98559972     2.45641295
     H      0.21865420    -2.53475727     3.38644669
     C      1.46747446     0.05807889    -3.27747299
     C      2.60777739    -0.72783945    -2.62538567
     H      2.66306189    -0.53217788    -1.55220568
     H      3.55333114    -0.41554708    -3.07869847
     H      2.49675751    -1.80282945    -2.77051381
     C      1.40017704    -0.30983114    -4.75632344
     H      1.15243893    -1.36237700    -4.90776795
     H      2.38192175    -0.13640358    -5.20821108
     H      0.68024501     0.29873789    -5.30376672
     C      1.77138595     1.54671945    -3.11829335
     H      2.70237651     1.77557828    -3.64590293
     H      1.91114969     1.80613175    -2.06806848
     H      0.99355401     2.18989943    -3.52677223
     C     -1.66112951     0.08479298    -3.23866825
     C     -1.95258015    -0.84573611    -4.41581824
     H     -2.89127780    -0.53203147    -4.88298769
     H     -2.07819114    -1.87878537    -4.08956475
     H     -1.18012653    -0.81748808    -5.18285472
     C     -1.62626070     1.53005737    -3.72666950
     H     -1.38653172     2.23678376    -2.93162164
     H     -2.61600891     1.79327772    -4.11226156
     H     -0.91369013     1.67458016    -4.53959492
     C     -2.79405745    -0.06869774    -2.22074528
     H     -2.83025499    -1.08027525    -1.81029312
     H     -3.74848215     0.12945040    -2.71856060
     H     -2.68446847     0.62939119    -1.38981797
     C      1.68405056     0.40576042     3.14740306
     C      2.80434670     0.09079788     2.15232389
     H      3.76300532     0.37705805     2.59616025
     H      2.67367128     0.64008791     1.21912924
     H      2.84470492    -0.97497328     1.91695188
     C      1.99712259    -0.31297374     4.45833236
     H      1.25076969    -0.13567201     5.23063492
     H      2.95616637     0.05350078     4.83769167
     H      2.09343666    -1.38987321     4.31169585
     C      1.63460799     1.91517814     3.36994566
     H      1.33292440     2.44550483     2.46462636
     H      2.63262700     2.26539445     3.65055981
     H      0.95512709     2.18862304     4.17808227
     C     -1.44437589     0.31942812     3.26439620
     C     -2.58007938    -0.52707110     2.68285272
     H     -2.64845985    -0.41007213     1.59908622
     H     -3.52532423    -0.19600436     3.12303412
     H     -2.45205050    -1.58727269     2.90379699
     C     -1.36645846     0.07502481     4.76817507
     H     -2.35216252     0.25858225     5.20740161
     H     -0.66399348     0.74905425     5.25912510
     H     -1.08790888    -0.95334824     5.00723872
     C     -1.76275706     1.78925730     2.99030961
     H     -1.02161593     2.46657192     3.41213397
     H     -2.72817880     2.02937184     3.44642351
     H     -1.82845519     1.98730567     1.92038219
     N     -0.22747546     3.87713512    -1.29212590
 
 ... geometry defined in units: angstrom

 ... MO init: superposition of atomic densities
 
 ... nuclear charge distribution model: gaussian

 ... charge of the system:   0

 ... multiplicity of the system:  2   (doublet)

 ... DFT noncollinear scheme: v2019

 ... density mixing parameter:  1.000

 ... DIIS scheme turned on

 ... maximum number of scf iterations:   60

 ... scf convergence criteria:  1.00E-06

 ... orbital basis required

     Ir: dyall-vdz
     P: uiglo-ii
     N: uiglo-ii
     C: uiglo-ii
     H: uiglo-ii
 
 ... perform Mulliken population analysis


##############################################################################
                             REQUIRED REFERENCES
##############################################################################

 XCFun: a library of DFT exchange-correlation functionals

 [1] U. Ekström, et al., J. Chem. Theory Comput. 6, 1971-1980 (2010)
     [DOI: https://doi.org/10.1021/ct100117s]


##############################################################################
                              Molecular DFT grid
##############################################################################


DFT grid generator
------------------
::

 Becke atomic partitioning scheme
 Lebedev angular quadrature (adaptive size) 
 Adaptive angular distribution limit     = 11
 Adaptive angular distribution threshold =   1.0E-05
 Rotational invariance of grid points: rotation wrt. standard orientation
 Gauss-Chebyshev(I) radial quadrature
 Radial grid points mapping:  Koester
 Radial grid points shift:    False
 Grid file:                   fort.11

 Centre of nuclear charge (in A):  0.545D-03  0.430D-01 -0.490D-01
 NCMT eigenvalues:     0.4018466D+04  0.8952179D+04  0.9005077D+04  (n)

 Standard molecular orientation (in A):
 -0.5449021695D-03 -0.4304048508D-01  0.4901819597D-01
 -0.8759614217D-01 -0.4303799751D+00 -0.2259322864D+01
  0.1030250278D+00 -0.2432797051D+00  0.2372850716D+01
  0.1679227783D-01 -0.2021117655D+01  0.1250694160D+00
 -0.6081482169D-02  0.1948541045D+01  0.1137272260D+00
 -0.1218262122D+00  0.2879153075D+01 -0.6215027740D+00
 -0.4640315217D-01 -0.2778913185D+01 -0.1020966374D+01
 -0.3578985217D-01 -0.3859068615D+01 -0.8861581840D+00
 -0.1135151122D+00 -0.2223998775D+01 -0.2242101954D+01
 -0.1486841222D+00 -0.2844527725D+01 -0.3126834324D+01
  0.1015805478D+00 -0.2679057545D+01  0.1330354296D+01
  0.1150024178D+00 -0.3766719725D+01  0.1283339596D+01
  0.1637063078D+00 -0.2028640205D+01  0.2505431146D+01
  0.2181092978D+00 -0.2577797755D+01  0.3435464886D+01
  0.1466929558D+01  0.1503840492D-01 -0.3228454794D+01
  0.2607232488D+01 -0.7708799351D+00 -0.2576367474D+01
  0.2662516988D+01 -0.5752183651D+00 -0.1503187484D+01
  0.3552786238D+01 -0.4585875651D+00 -0.3029680274D+01
  0.2496212608D+01 -0.1845869935D+01 -0.2721495614D+01
  0.1399632138D+01 -0.3528716251D+00 -0.4707305244D+01
  0.1151894028D+01 -0.1405417485D+01 -0.4858749754D+01
  0.2381376848D+01 -0.1794440651D+00 -0.5159192884D+01
  0.6797001078D+00  0.2556974049D+00 -0.5254748524D+01
  0.1770841048D+01  0.1503678965D+01 -0.3069275154D+01
  0.2701831608D+01  0.1732537795D+01 -0.3596884734D+01
  0.1910604788D+01  0.1763091265D+01 -0.2019050284D+01
  0.9930091078D+00  0.2146858945D+01 -0.3477754034D+01
 -0.1661674412D+01  0.4175249492D-01 -0.3189650054D+01
 -0.1953125052D+01 -0.8887765951D+00 -0.4366800044D+01
 -0.2891822702D+01 -0.5750719551D+00 -0.4833969494D+01
 -0.2078736042D+01 -0.1921825855D+01 -0.4040546554D+01
 -0.1180671432D+01 -0.8605285651D+00 -0.5133836524D+01
 -0.1626805602D+01  0.1487016885D+01 -0.3677651304D+01
 -0.1387076622D+01  0.2193743275D+01 -0.2882603444D+01
 -0.2616553812D+01  0.1750237235D+01 -0.4063243364D+01
 -0.9142350322D+00  0.1631539675D+01 -0.4490576724D+01
 -0.2794602352D+01 -0.1117382251D+00 -0.2171727084D+01
 -0.2830799892D+01 -0.1123315735D+01 -0.1761274924D+01
 -0.3749027052D+01  0.8640991492D-01 -0.2669542404D+01
 -0.2685013372D+01  0.5863507049D+00 -0.1340799774D+01
  0.1683505658D+01  0.3627199349D+00  0.3196421256D+01
  0.2803801798D+01  0.4775739492D-01  0.2201342086D+01
  0.3762460418D+01  0.3340175649D+00  0.2645178446D+01
  0.2673126378D+01  0.5970474249D+00  0.1268147436D+01
  0.2844160018D+01 -0.1018013765D+01  0.1965970076D+01
  0.1996577688D+01 -0.3560142251D+00  0.4507350556D+01
  0.1250224788D+01 -0.1787124951D+00  0.5279653116D+01
  0.2955621468D+01  0.1046029492D-01  0.4886709866D+01
  0.2092891758D+01 -0.1432913695D+01  0.4360714046D+01
  0.1634063088D+01  0.1872137655D+01  0.3418963856D+01
  0.1332379498D+01  0.2402464345D+01  0.2513644556D+01
  0.2632082098D+01  0.2222353965D+01  0.3699578006D+01
  0.9545821878D+00  0.2145582555D+01  0.4227100466D+01
 -0.1444920792D+01  0.2763876349D+00  0.3313414396D+01
 -0.2580624282D+01 -0.5701115851D+00  0.2731870916D+01
 -0.2649004752D+01 -0.4531126151D+00  0.1648104416D+01
 -0.3525869132D+01 -0.2390448451D+00  0.3172052316D+01
 -0.2452595402D+01 -0.1630313175D+01  0.2952815186D+01
 -0.1367003362D+01  0.3198432492D-01  0.4817193266D+01
 -0.2352707422D+01  0.2155417649D+00  0.5256419806D+01
 -0.6645383822D+00  0.7060137649D+00  0.5308143296D+01
 -0.1088453782D+01 -0.9963887251D+00  0.5056256916D+01
 -0.1763301962D+01  0.1746216815D+01  0.3039327806D+01
 -0.1022160832D+01  0.2423531435D+01  0.3461152166D+01
 -0.2728723702D+01  0.1986331355D+01  0.3495441706D+01
 -0.1829000092D+01  0.1944265185D+01  0.1969400386D+01
 -0.2280203622D+00  0.3834094635D+01 -0.1243107704D+01

 Rotationally invariant molecular orientation (in A):
  0.0000000000D+00  0.0000000000D+00  0.0000000000D+00
  0.4247013202D+00  0.2298959755D+01 -0.1430422342D+00
 -0.9807948466D+00 -0.2111196814D+01  0.1786324110D+00
 -0.1881808349D+01  0.6090157608D+00  0.8228485002D-01
  0.1846676774D+01 -0.7456161948D+00 -0.6675540153D-01
  0.2967591757D+01 -0.3772560283D+00 -0.2336659620D+00
 -0.2202463218D+01  0.1944489604D+01  0.9238095693D-02
 -0.3261996174D+01  0.2189492103D+01  0.5807798267D-01
 -0.1265544420D+01  0.2899055696D+01 -0.1115628343D+00
 -0.1545875219D+01  0.3942474790D+01 -0.1532238542D+00
 -0.2909273692D+01 -0.2949460062D+00  0.2235423602D+00
 -0.3913379429D+01  0.1233947456D+00  0.2700421520D+00
 -0.2699395813D+01 -0.1620783974D+01  0.2997846620D+00
 -0.3531579856D+01 -0.2304235060D+01  0.3990861706D+00
  0.1237208120D+01  0.3082005836D+01  0.1367201428D+01
  0.3215312588D+00  0.2759288444D+01  0.2550656392D+01
  0.1392971028D+00  0.1685362948D+01  0.2631463936D+01
  0.8078618966D+00  0.3093513943D+01  0.3471996036D+01
 -0.6420026521D+00  0.3263283603D+01  0.2469524566D+01
  0.1396441333D+01  0.4595828025D+01  0.1267840727D+01
  0.4506760005D+00  0.5095723669D+01  0.1049220786D+01
  0.1753404836D+01  0.4977073807D+01  0.2229781965D+01
  0.2126579233D+01  0.4888386900D+01  0.5130821636D+00
  0.2591837617D+01  0.2425854986D+01  0.1628345176D+01
  0.3024766137D+01  0.2858276892D+01  0.2535580453D+01
  0.2480680918D+01  0.1352991164D+01  0.1790851576D+01
  0.3304483987D+01  0.2575063299D+01  0.8187588367D+00
  0.1123991705D+01  0.2983462153D+01 -0.1758155102D+01
  0.6427802397D+00  0.4403678394D+01 -0.2054687253D+01
  0.1059918403D+01  0.4718552755D+01 -0.3016280235D+01
 -0.4436458174D+00  0.4450435880D+01 -0.2137767900D+01
  0.9632198561D+00  0.5127187583D+01 -0.1306569339D+01
  0.2649130010D+01  0.2945298606D+01 -0.1783589441D+01
  0.3049287569D+01  0.1959905485D+01 -0.1542949464D+01
  0.2988870824D+01  0.3200076160D+01 -0.2792168782D+01
  0.3092039472D+01  0.3670900000D+01 -0.1100343353D+01
  0.5855655025D+00  0.2061365282D+01 -0.2855008271D+01
 -0.5060153467D+00  0.2023200322D+01 -0.2846947142D+01
  0.9041367645D+00  0.2444478328D+01 -0.3829557414D+01
  0.9601124979D+00  0.1043053995D+01 -0.2743049504D+01
 -0.6313923079D+00 -0.3066055181D+01  0.1762799822D+01
 -0.5409469935D+00 -0.2004550544D+01  0.2862561137D+01
 -0.3862206132D+00 -0.2503467124D+01  0.3824384376D+01
  0.2893986238D+00 -0.1319467574D+01  0.2686961203D+01
 -0.1458830868D+01 -0.1416436229D+01  0.2929700394D+01
 -0.1743026594D+01 -0.4044439479D+01  0.2137181843D+01
 -0.1871322051D+01 -0.4843125837D+01  0.1408779361D+01
 -0.1490890187D+01 -0.4510393622D+01  0.3094937553D+01
 -0.2699552823D+01 -0.3534864205D+01  0.2263204652D+01
  0.7068893185D+00 -0.3794817600D+01  0.1672139712D+01
  0.1503046190D+01 -0.3132278904D+01  0.1327119228D+01
  0.9791911879D+00 -0.4161812574D+01  0.2666425431D+01
  0.6592051226D+00 -0.4659073597D+01  0.1008559291D+01
 -0.8775116138D+00 -0.3199136387D+01 -0.1356480126D+01
 -0.1517862901D+01 -0.2381296635D+01 -0.2481497697D+01
 -0.1039090352D+01 -0.1405155790D+01 -0.2585614804D+01
 -0.1395887550D+01 -0.2924395281D+01 -0.3423314320D+01
 -0.2583521074D+01 -0.2222039967D+01 -0.2313434773D+01
 -0.1619523948D+01 -0.4525651038D+01 -0.1226358760D+01
 -0.1637274223D+01 -0.5017819269D+01 -0.2203948215D+01
 -0.1127270493D+01 -0.5206462909D+01 -0.5313865321D+00
 -0.2655512736D+01 -0.4391803621D+01 -0.9083893769D+00
  0.5832027030D+00 -0.3452561871D+01 -0.1729276391D+01
  0.1103792424D+01 -0.4068948382D+01 -0.9978154757D+00
  0.6135493755D+00 -0.3979688295D+01 -0.2687895622D+01
  0.1133400530D+01 -0.2517236212D+01 -0.1832873441D+01
  0.4072751257D+01 -0.1237797444D+00 -0.3884416796D+00

 Atom   1 has   14840 grid points ( 0)
 Atom   2 has   10524 grid points ( 1)
 Atom   3 has   10476 grid points ( 2)
 Atom   4 has    9824 grid points ( 3)
 Atom   5 has   10028 grid points ( 4)
 Atom   6 has   10148 grid points ( 5)
 Atom   7 has    9980 grid points ( 6)
 Atom   8 has    8612 grid points ( 7)
 Atom   9 has    9800 grid points ( 8)
 Atom  10 has    8720 grid points ( 9)
 Atom  11 has    9980 grid points (10)
 Atom  12 has    8652 grid points (11)
 Atom  13 has    9980 grid points (12)
 Atom  14 has    8732 grid points (13)
 Atom  15 has    9560 grid points (14)
 Atom  16 has    9848 grid points (15)
 Atom  17 has    8608 grid points (16)
 Atom  18 has    8696 grid points (17)
 Atom  19 has    8604 grid points (18)
 Atom  20 has   10076 grid points (19)
 Atom  21 has    8616 grid points (20)
 Atom  22 has    8684 grid points (21)
 Atom  23 has    8148 grid points (22)
 Atom  24 has    9800 grid points (23)
 Atom  25 has    8684 grid points ( 0)
 Atom  26 has    8632 grid points ( 1)
 Atom  27 has    8592 grid points ( 2)
 Atom  28 has    9608 grid points ( 3)
 Atom  29 has    9860 grid points ( 4)
 Atom  30 has    8696 grid points ( 5)
 Atom  31 has    8576 grid points ( 6)
 Atom  32 has    8684 grid points ( 7)
 Atom  33 has    9884 grid points ( 8)
 Atom  34 has    8684 grid points ( 9)
 Atom  35 has    8624 grid points (10)
 Atom  36 has    8720 grid points (11)
 Atom  37 has    9896 grid points (12)
 Atom  38 has    8732 grid points (13)
 Atom  39 has    8684 grid points (14)
 Atom  40 has    8636 grid points (15)
 Atom  41 has    9572 grid points (16)
 Atom  42 has    9788 grid points (17)
 Atom  43 has    8636 grid points (18)
 Atom  44 has    8660 grid points (19)
 Atom  45 has    8600 grid points (20)
 Atom  46 has    9896 grid points (21)
 Atom  47 has    8624 grid points (22)
 Atom  48 has    8696 grid points (23)
 Atom  49 has    8412 grid points ( 0)
 Atom  50 has    9692 grid points ( 1)
 Atom  51 has    8696 grid points ( 2)
 Atom  52 has    8672 grid points ( 3)
 Atom  53 has    8684 grid points ( 4)
 Atom  54 has    9572 grid points ( 5)
 Atom  55 has    9896 grid points ( 6)
 Atom  56 has    8464 grid points ( 7)
 Atom  57 has    8696 grid points ( 8)
 Atom  58 has    8636 grid points ( 9)
 Atom  59 has   10052 grid points (10)
 Atom  60 has    8684 grid points (11)
 Atom  61 has    8220 grid points (12)
 Atom  62 has    8684 grid points (13)
 Atom  63 has    9824 grid points (14)
 Atom  64 has    8436 grid points (15)
 Atom  65 has    8684 grid points (16)
 Atom  66 has    8608 grid points (17)
 Atom  67 has   10148 grid points (18)
 Total         617360 grid points (generated in    4.4 seconds)
 


##############################################################################
                    Atomic, molecular, and basis sets info
##############################################################################


Atomic and Nuclear Constants
----------------------------
::

 The data used in this calculation (unless changed from input) are from
 the CODATA recommended values of the fundamental physical constants 2010
 (online at http://physics.nist.gov/constants) and from the 2006 compilation
 of the Particle Data Group (online at http://pdg.lbl.gov).
 All values are in the SI-based atomic units unless stated otherwise.

 Inverse fine-structure constant =   137.035999074000
 Bohr radius [A]                 =     0.529177210920
 Hartree energy [eV]             =    27.211385050000
 Electric dipole moment [Debye]  =     2.541746363608

 atom    label     Z    isotop    atomic mass       spin         g-value 
 ----------------------------------------------------------------------- 
  Ir       1      77     193      192.962926      1.500000      0.109133
  P        2      15      31       30.973762      0.500000      2.263200
  P        3      15      31       30.973762      0.500000      2.263200
  N        4       7      14       14.003074      1.000000      0.403761
  N        5       7      14       14.003074      1.000000      0.403761
  N        6       7      14       14.003074      1.000000      0.403761
  C        7       6      12       12.000000      0.000000      0.000000
  H        8       1       1        1.007825      0.500000      5.585695
  C        9       6      12       12.000000      0.000000      0.000000
  H       10       1       1        1.007825      0.500000      5.585695
  C       11       6      12       12.000000      0.000000      0.000000
  H       12       1       1        1.007825      0.500000      5.585695
  C       13       6      12       12.000000      0.000000      0.000000
  H       14       1       1        1.007825      0.500000      5.585695
  C       15       6      12       12.000000      0.000000      0.000000
  C       16       6      12       12.000000      0.000000      0.000000
  H       17       1       1        1.007825      0.500000      5.585695
  H       18       1       1        1.007825      0.500000      5.585695
  H       19       1       1        1.007825      0.500000      5.585695
  C       20       6      12       12.000000      0.000000      0.000000
  H       21       1       1        1.007825      0.500000      5.585695
  H       22       1       1        1.007825      0.500000      5.585695
  H       23       1       1        1.007825      0.500000      5.585695
  C       24       6      12       12.000000      0.000000      0.000000
  H       25       1       1        1.007825      0.500000      5.585695
  H       26       1       1        1.007825      0.500000      5.585695
  H       27       1       1        1.007825      0.500000      5.585695
  C       28       6      12       12.000000      0.000000      0.000000
  C       29       6      12       12.000000      0.000000      0.000000
  H       30       1       1        1.007825      0.500000      5.585695
  H       31       1       1        1.007825      0.500000      5.585695
  H       32       1       1        1.007825      0.500000      5.585695
  C       33       6      12       12.000000      0.000000      0.000000
  H       34       1       1        1.007825      0.500000      5.585695
  H       35       1       1        1.007825      0.500000      5.585695
  H       36       1       1        1.007825      0.500000      5.585695
  C       37       6      12       12.000000      0.000000      0.000000
  H       38       1       1        1.007825      0.500000      5.585695
  H       39       1       1        1.007825      0.500000      5.585695
  H       40       1       1        1.007825      0.500000      5.585695
  C       41       6      12       12.000000      0.000000      0.000000
  C       42       6      12       12.000000      0.000000      0.000000
  H       43       1       1        1.007825      0.500000      5.585695
  H       44       1       1        1.007825      0.500000      5.585695
  H       45       1       1        1.007825      0.500000      5.585695
  C       46       6      12       12.000000      0.000000      0.000000
  H       47       1       1        1.007825      0.500000      5.585695
  H       48       1       1        1.007825      0.500000      5.585695
  H       49       1       1        1.007825      0.500000      5.585695
  C       50       6      12       12.000000      0.000000      0.000000
  H       51       1       1        1.007825      0.500000      5.585695
  H       52       1       1        1.007825      0.500000      5.585695
  H       53       1       1        1.007825      0.500000      5.585695
  C       54       6      12       12.000000      0.000000      0.000000
  C       55       6      12       12.000000      0.000000      0.000000
  H       56       1       1        1.007825      0.500000      5.585695
  H       57       1       1        1.007825      0.500000      5.585695
  H       58       1       1        1.007825      0.500000      5.585695
  C       59       6      12       12.000000      0.000000      0.000000
  H       60       1       1        1.007825      0.500000      5.585695
  H       61       1       1        1.007825      0.500000      5.585695
  H       62       1       1        1.007825      0.500000      5.585695
  C       63       6      12       12.000000      0.000000      0.000000
  H       64       1       1        1.007825      0.500000      5.585695
  H       65       1       1        1.007825      0.500000      5.585695
  H       66       1       1        1.007825      0.500000      5.585695
  N       67       7      14       14.003074      1.000000      0.403761


Molecular geometry [A]
----------------------
::

 atom    label                 cartesian coordinates            
 -------------------------------------------------------------- 
  Ir       1         0.000000         0.000000         0.000000
  P        2        -0.087051        -0.387339        -2.308341
  P        3         0.103570        -0.200239         2.323833
  N        4         0.017337        -1.978077         0.076051
  N        5        -0.005537         1.991582         0.064709
  N        6        -0.121281         2.922194        -0.670521
  C        7        -0.045858        -2.735873        -1.069985
  H        8        -0.035245        -3.816028        -0.935176
  C        9        -0.112970        -2.180958        -2.291120
  H       10        -0.148139        -2.801487        -3.175853
  C       11         0.102125        -2.636017         1.281336
  H       12         0.115547        -3.723679         1.234321
  C       13         0.164251        -1.985600         2.456413
  H       14         0.218654        -2.534757         3.386447
  C       15         1.467474         0.058079        -3.277473
  C       16         2.607777        -0.727839        -2.625386
  H       17         2.663062        -0.532178        -1.552206
  H       18         3.553331        -0.415547        -3.078698
  H       19         2.496758        -1.802829        -2.770514
  C       20         1.400177        -0.309831        -4.756323
  H       21         1.152439        -1.362377        -4.907768
  H       22         2.381922        -0.136404        -5.208211
  H       23         0.680245         0.298738        -5.303767
  C       24         1.771386         1.546719        -3.118293
  H       25         2.702377         1.775578        -3.645903
  H       26         1.911150         1.806132        -2.068068
  H       27         0.993554         2.189899        -3.526772
  C       28        -1.661130         0.084793        -3.238668
  C       29        -1.952580        -0.845736        -4.415818
  H       30        -2.891278        -0.532031        -4.882988
  H       31        -2.078191        -1.878785        -4.089565
  H       32        -1.180127        -0.817488        -5.182855
  C       33        -1.626261         1.530057        -3.726669
  H       34        -1.386532         2.236784        -2.931622
  H       35        -2.616009         1.793278        -4.112262
  H       36        -0.913690         1.674580        -4.539595
  C       37        -2.794057        -0.068698        -2.220745
  H       38        -2.830255        -1.080275        -1.810293
  H       39        -3.748482         0.129450        -2.718561
  H       40        -2.684468         0.629391        -1.389818
  C       41         1.684051         0.405760         3.147403
  C       42         2.804347         0.090798         2.152324
  H       43         3.763005         0.377058         2.596160
  H       44         2.673671         0.640088         1.219129
  H       45         2.844705        -0.974973         1.916952
  C       46         1.997123        -0.312974         4.458332
  H       47         1.250770        -0.135672         5.230635
  H       48         2.956166         0.053501         4.837692
  H       49         2.093437        -1.389873         4.311696
  C       50         1.634608         1.915178         3.369946
  H       51         1.332924         2.445505         2.464626
  H       52         2.632627         2.265394         3.650560
  H       53         0.955127         2.188623         4.178082
  C       54        -1.444376         0.319428         3.264396
  C       55        -2.580079        -0.527071         2.682853
  H       56        -2.648460        -0.410072         1.599086
  H       57        -3.525324        -0.196004         3.123034
  H       58        -2.452050        -1.587273         2.903797
  C       59        -1.366458         0.075025         4.768175
  H       60        -2.352163         0.258582         5.207402
  H       61        -0.663993         0.749054         5.259125
  H       62        -1.087909        -0.953348         5.007239
  C       63        -1.762757         1.789257         2.990310
  H       64        -1.021616         2.466572         3.412134
  H       65        -2.728179         2.029372         3.446424
  H       66        -1.828455         1.987306         1.920382
  N       67        -0.227475         3.877135        -1.292126


Interatomic distances [A]
-------------------------
::

 ---          Ir (   1)          P  (   2)          P  (   3)          N  (   4)          N  (   5)
 Ir (   1)    0.000000
 P  (   2)    2.342231          0.000000
 P  (   3)    2.334742          4.639868          0.000000
 N  (   4)    1.979615          2.868217          2.867170          0.000000
 N  (   5)    1.992640          3.361142          3.149543          3.969741          0.000000
 ---          N  (   6)          C  (   7)          H  (   8)          C  (   9)          H  (  10)
 Ir (   1)    3.000587          2.938021          3.929105          3.165213          4.237489
 P  (   2)    3.692782          2.655340          3.693802          1.793889          2.566012
 P  (   3)    4.332008          4.239075          4.869737          5.026721          6.089038
 N  (   4)    4.958754          1.375371          2.098430          2.379420          3.358611
 N  (   5)    1.191637          4.861890          5.893130          4.792866          5.787494
 ---          C  (  11)          H  (  12)          C  (  13)          H  (  14)          C  (  15)
 Ir (   1)    2.932718          3.924626          3.162839          4.235661          3.591474
 P  (   2)    4.240061          4.870592          5.031945          6.093888          1.885249
 P  (   3)    2.649493          3.688063          1.791305          2.567561          5.770753
 N  (   4)    1.375785          2.097227          2.384903          3.362906          4.182697
 N  (   5)    4.786067          5.834969          4.644033          5.618892          4.132599
 ---          C  (  16)          H  (  17)          H  (  18)          H  (  19)          C  (  20)
 Ir (   1)    3.771326          3.128011          4.719876          4.142432          4.967807
 P  (   2)    2.734695          2.855843          3.721106          2.982161          2.865392
 P  (   3)    5.571730          4.656700          6.413622          5.852180          7.198737
 N  (   4)    3.946041          3.426617          4.989709          3.779043          5.295955
 N  (   5)    4.632631          4.013128          5.323610          5.357007          5.524028
 ---          H  (  21)          H  (  22)          H  (  23)          C  (  24)          H  (  25)
 Ir (   1)    5.222104          5.728666          5.355550          3.905624          4.873205
 P  (   2)    3.040404          3.816811          3.167337          2.801856          3.774678
 P  (   3)    7.399104          7.869348          7.665625          5.954008          6.804072
 N  (   4)    5.148397          6.075068          5.879267          5.069982          5.928938
 N  (   5)    6.108639          6.167006          5.670674          3.672446          4.598705
 ---          H  (  26)          H  (  27)          C  (  28)          C  (  29)          H  (  30)
 Ir (   1)    3.345372          4.268598          3.640812          4.901764          5.699659
 P  (   2)    2.976887          3.048679          1.888423          2.851629          3.809649
 P  (   3)    5.155741          6.382351          5.842673          7.075826          7.811367
 N  (   4)    4.743839          5.595120          4.249712          5.033852          5.928166
 N  (   5)    2.873468          3.733129          4.158020          5.649467          6.259060
 ---          H  (  31)          H  (  32)          C  (  33)          H  (  34)          H  (  35)
 Ir (   1)    4.957142          5.378008          4.344406          3.939553          5.193269
 P  (   2)    3.059707          3.105265          2.838526          2.993852          3.795372
 P  (   3)    6.979202          7.640630          6.526470          5.981579          7.265915
 N  (   4)    4.664060          5.516972          5.428546          5.364886          6.220900
 N  (   5)    6.044305          6.066915          4.149012          3.308364          4.929602
 ---          H  (  36)          C  (  37)          H  (  38)          H  (  39)          H  (  40)
 Ir (   1)    4.924121          3.569760          3.529093          4.632326          3.087734
 P  (   2)    3.148545          2.727103          2.872869          3.720407          2.936665
 P  (   3)    7.187239          5.391357          5.145171          6.353954          4.717271
 N  (   4)    5.959271          4.101822          3.531731          5.141296          4.030809
 N  (   5)    4.703706          4.152578          4.575038          5.022327          3.338845
 ---          C  (  41)          C  (  42)          H  (  43)          H  (  44)          H  (  45)
 Ir (   1)    3.592605          3.536255          4.587203          3.007409          3.566178
 P  (   2)    5.790592          5.337259          6.281829          4.595677          5.176254
 P  (   3)    1.882398          2.721822          3.714687          2.920948          2.877427
 N  (   4)    4.230108          4.044573          5.091919          3.900965          3.519821
 N  (   5)    3.856493          3.983285          4.818386          3.215179          4.511666
 ---          C  (  46)          H  (  47)          H  (  48)          H  (  49)          C  (  50)
 Ir (   1)    4.895220          5.379812          5.669660          4.990486          4.206707
 P  (   2)    7.080761          7.660892          7.779544          7.041626          6.364640
 P  (   3)    2.855581          3.125658          3.810666          3.053915          2.813080
 N  (   4)    5.088861          5.611198          5.952919          4.753615          5.350023
 N  (   5)    5.350285          5.726282          5.942155          5.820380          3.690596
 ---          H  (  51)          H  (  52)          H  (  53)          C  (  54)          C  (  55)
 Ir (   1)    3.719081          5.038782          4.812350          3.583928          3.759297
 P  (   2)    5.729097          7.066976          7.056586          5.779035          5.580926
 P  (   3)    2.920804          3.773021          3.141664          1.884370          2.727213
 N  (   4)    5.196551          6.133833          5.921782          4.192932          3.955680
 N  (   5)    2.785162          4.460180          4.228657          3.886432          4.452702
 ---          H  (  56)          H  (  57)          H  (  58)          C  (  59)          H  (  60)
 Ir (   1)    3.120829          4.713775          4.118740          4.960678          5.719840
 P  (   2)    4.672186          6.431032          5.848029          7.206091          7.876188
 P  (   3)    2.853586          3.715860          2.965032          2.865583          3.815247
 N  (   4)    3.447426          5.001034          3.774487          5.305294          6.078481
 N  (   5)    3.886811          5.150514          5.182089          5.258126          5.912464
 ---          H  (  61)          H  (  62)          C  (  63)          H  (  64)          H  (  65)
 Ir (   1)    5.353538          5.211992          3.905215          4.332474          4.841399
 P  (   2)    7.674034          7.405389          5.968355          6.460809          6.777416
 P  (   3)    3.179034          3.031083          2.808107          3.092301          3.774941
 N  (   4)    5.896246          5.156379          5.084727          5.653652          5.912437
 N  (   5)    5.381394          5.854293          3.418757          3.530338          4.341682
 ---          H  (  66)          N  (  67)
 Ir (   1)    3.313684          4.093105
 P  (   2)    5.153012          4.386132
 P  (   3)    2.946328          5.459829
 N  (   4)    4.746869          6.017919
 N  (   5)    2.601264          2.333575

 ---          N  (   6)          C  (   7)          H  (   8)          C  (   9)          H  (  10)
 N  (   6)    0.000000
 C  (   7)    5.672651          0.000000
 H  (   8)    6.743966          1.088587          0.000000
 C  (   9)    5.354304          1.342984          2.125577          0.000000
 H  (  10)    6.248034          2.109371          2.462249          1.081224          0.000000
 ---          C  (  11)          H  (  12)          C  (  13)          H  (  14)          C  (  15)
 N  (   6)    5.895198          6.917524          5.826292          6.808293          4.186108
 C  (   7)    2.358088          2.512298          3.611445          4.468802          3.869024
 H  (   8)    2.514801          2.176692          3.859164          4.514703          4.770034
 C  (   9)    3.607740          3.854990          4.759631          5.698238          2.912728
 H  (  10)    4.467275          4.513270          5.699621          6.577952          3.285978
 ---          C  (  16)          H  (  17)          H  (  18)          H  (  19)          C  (  20)
 N  (   6)    4.959032          4.523562          5.517482          5.795683          5.427209
 C  (   7)    3.673316          3.525203          4.730011          3.198009          4.643898
 H  (   8)    4.402191          4.294794          5.388491          3.719203          5.380987
 C  (   9)    3.102540          3.312224          4.144722          2.680201          3.444990
 H  (  10)    3.492579          3.960915          4.404887          2.856063          3.332195
 ---          H  (  21)          H  (  22)          H  (  23)          C  (  24)          H  (  25)
 N  (   6)    6.159072          6.017614          5.384415          3.386105          4.259186
 C  (   7)    4.248645          5.456764          5.259372          5.083162          5.877188
 H  (   8)    4.817933          6.135239          6.043824          6.065392          6.790337
 C  (   9)    3.019633          4.349035          3.981724          4.258004          5.041408
 H  (  10)    2.600399          4.199329          3.850407          4.753398          5.412570
 ---          H  (  26)          H  (  27)          C  (  28)          C  (  29)          H  (  30)
 N  (   6)    2.707307          3.152346          4.125210          5.619448          6.111418
 C  (   7)    5.045380          5.601733          3.907486          4.289849          5.243312
 H  (   8)    6.056449          6.621628          4.813105          4.961217          5.875949
 C  (   9)    4.477019          4.675000          2.903149          3.111483          4.141948
 H  (  10)    5.167012          5.132304          3.259402          2.935726          3.948360
 ---          H  (  31)          H  (  32)          C  (  33)          H  (  34)          H  (  35)
 N  (   6)    6.210375          5.955462          3.680088          2.680153          4.398147
 C  (   7)    3.739364          4.677870          5.268188          5.476350          6.031113
 H  (   8)    4.228085          5.323980          6.237339          6.515236          6.943956
 C  (   9)    2.681008          3.370460          4.257051          4.642052          5.037491
 H  (  10)    2.326231          3.004881          4.609829          5.193981          5.298972
 ---          H  (  36)          C  (  37)          H  (  38)          H  (  39)          H  (  40)
 N  (   6)    4.141761          4.300274          4.965619          5.015024          3.513440
 C  (   7)    5.678329          3.998834          3.322939          4.963598          4.288305
 H  (   8)    6.626483          4.827651          4.007774          5.703980          5.194886
 C  (   9)    4.534531          3.413917          2.970915          4.328700          3.914462
 H  (  10)    4.741418          3.921894          3.467141          4.664974          4.625345
 ---          C  (  41)          C  (  42)          H  (  43)          H  (  44)          H  (  45)
 N  (   6)    4.916117          4.954246          5.677729          4.073149          5.538953
 C  (   7)    5.536136          5.147524          6.135014          4.902346          4.514190
 H  (   8)    6.119390          5.732297          6.669259          5.642360          4.949782
 C  (   9)    6.284738          5.780641          6.741820          5.295802          5.283002
 H  (  10)    7.323040          6.743289          7.662658          6.254832          6.183035
 ---          C  (  46)          H  (  47)          H  (  48)          H  (  49)          C  (  50)
 N  (   6)    6.423323          6.786509          6.931125          6.951358          4.519137
 C  (   7)    6.372323          6.938306          7.189812          5.945652          6.645993
 H  (   8)    6.744764          7.294935          7.566228          6.160128          7.359974
 C  (   9)    7.314162          7.913266          8.076656          7.006513          7.202779
 H  (  10)    8.311175          8.929308          9.055637          7.942336          8.262723
 ---          H  (  51)          H  (  52)          H  (  53)          C  (  54)          C  (  55)
 N  (   6)    3.488710          5.165959          5.020531          4.899851          5.402613
 C  (   7)    6.421930          7.380413          7.266005          5.484302          5.038340
 H  (   8)    7.255160          8.070329          7.948716          6.060038          5.512128
 C  (   9)    6.790574          7.912769          7.879381          6.236051          5.793304
 H  (  10)    7.844710          8.944599          8.955376          7.273042          6.738823
 ---          H  (  56)          H  (  57)          H  (  58)          C  (  59)          H  (  60)
 N  (   6)    4.758334          5.975092          6.208343          6.263885          6.828003
 C  (   7)    4.393953          6.011574          4.785393          6.612809          7.327440
 H  (   8)    4.985170          6.461757          5.054307          7.031404          7.726695
 C  (   9)    4.969754          6.700542          5.728082          7.516272          8.197144
 H  (  10)    5.896652          7.607226          6.613960          8.536170          9.192426
 ---          H  (  61)          H  (  62)          C  (  63)          H  (  64)          H  (  65)
 N  (   6)    6.338594          6.941984          4.168893          4.205504          4.954016
 C  (   7)    7.251513          6.418404          6.317478          6.935915          7.092273
 H  (   8)    7.720406          6.679471          7.057830          7.703447          7.785821
 C  (   9)    8.117561          7.464822          6.810133          7.412981          7.581926
 H  (  10)    9.166313          8.441668          7.855156          8.480388          8.593506
 ---          H  (  66)          N  (  67)
 N  (   6)    3.240561          1.144370
 C  (   7)    5.867568          6.619230
 H  (   8)    6.711818          7.703838
 C  (   9)    6.168798          6.140977
 H  (  10)    7.192191          6.939648

 ---          C  (  11)          H  (  12)          C  (  13)          H  (  14)          C  (  15)
 C  (  11)    0.000000
 H  (  12)    1.088761          0.000000
 C  (  13)    1.344510          2.125277          0.000000
 H  (  14)    2.110764          2.460855          1.081433          0.000000
 C  (  15)    5.468553          6.040339          6.225147          7.258800          0.000000
 ---          C  (  16)          H  (  17)          H  (  18)          H  (  19)          C  (  20)
 C  (  11)    5.018158          4.360447          5.987588          4.779744          6.599198
 H  (  12)    5.484852          4.943708          6.431503          5.039696          7.013734
 C  (  13)    5.777323          4.942217          6.677454          5.726670          7.507282
 H  (  14)    6.716769          5.863083          7.576887          6.605576          8.523555
 C  (  15)    1.530744          2.180454          2.148169          2.186186          1.525413
 ---          H  (  21)          H  (  22)          H  (  23)          C  (  24)          H  (  25)
 C  (  11)    6.405492          7.318453          7.232606          6.295908          7.106417
 H  (  12)    6.661543          7.714352          7.697098          7.033076          7.794236
 C  (  13)    7.456278          8.190485          8.105852          6.792460          7.604393
 H  (  14)    8.428548          9.181501          9.152135          7.834607          8.614047
 C  (  15)    2.185132          2.145178          2.187124          1.527662          2.147214
 ---          H  (  26)          H  (  27)          C  (  28)          C  (  29)          H  (  30)
 C  (  11)    5.850108          6.870373          5.562582          6.315417          7.168410
 H  (  12)    6.686462          7.642599          6.137481          6.669617          7.526559
 C  (  13)    6.156282          7.343095          6.328704          7.280647          8.081827
 H  (  14)    7.173534          8.409248          7.368024          8.272992          9.059036
 C  (  15)    2.171450          2.198047          3.128959          3.716112          4.682374
 ---          H  (  31)          H  (  32)          C  (  33)          H  (  34)          H  (  35)
 C  (  11)    5.845832          6.836445          6.739704          6.611301          7.489847
 H  (  12)    6.046477          7.162742          7.432838          7.425526          8.153782
 C  (  13)    6.920244          7.844122          7.334595          7.018858          8.072004
 H  (  14)    7.848347          8.850905          8.397788          8.078503          9.110314
 C  (  15)    4.121005          3.377408          3.455386          3.607176          4.514712
 ---          H  (  36)          C  (  37)          H  (  38)          H  (  39)          H  (  40)
 C  (  11)    7.314121          5.219538          4.536227          6.202754          5.055993
 H  (  12)    7.971113          5.810523          4.993497          6.738146          5.803052
 C  (  13)    7.968877          5.856783          5.290696          6.823728          5.454069
 H  (  14)    9.045599          6.826308          6.198183          7.752889          6.422823
 C  (  15)    3.142606          4.392425          4.681767          5.246302          4.596550
 ---          C  (  41)          C  (  42)          H  (  43)          H  (  44)          H  (  45)
 C  (  11)    3.903473          3.936514          4.920307          4.165283          3.268764
 H  (  12)    4.813767          4.756323          5.654609          5.058329          3.933150
 C  (  13)    2.916481          3.372536          4.307286          3.836964          2.914998
 H  (  14)    3.294112          3.886181          4.654637          4.561142          3.389467
 C  (  15)    6.437920          5.592047          6.314331          4.691810          5.472295
 ---          C  (  46)          H  (  47)          H  (  48)          H  (  49)          C  (  50)
 C  (  11)    4.368163          4.813322          5.294027          3.834224          5.236809
 H  (  12)    5.056430          5.489358          5.943104          4.339232          6.218131
 C  (  13)    3.188225          3.507002          4.198001          2.742029          4.267617
 H  (  14)    3.041087          3.197171          4.037222          2.383622          4.669810
 C  (  15)    7.762789          8.513072          8.250583          7.751379          6.903979
 ---          H  (  51)          H  (  52)          H  (  53)          C  (  54)          C  (  55)
 C  (  11)    5.360682          6.003374          5.691740          3.880573          3.688648
 H  (  12)    6.407378          6.931299          6.657773          4.785528          4.425263
 C  (  13)    4.582636          5.058638          4.584077          2.924666          3.116076
 H  (  14)    5.185977          5.379450          4.845555          3.305592          3.515503
 C  (  15)    6.220097          7.363930          7.770909          7.165419          7.228456
 ---          H  (  56)          H  (  57)          H  (  58)          C  (  59)          H  (  60)
 C  (  11)    3.552677          4.743828          3.202508          4.654517          5.460424
 H  (  12)    4.330448          5.409960          3.734159          5.395796          6.142749
 C  (  13)    3.335962          4.154516          2.683999          3.454488          4.351624
 H  (  14)    3.991151          4.422276          2.874603          3.351525          4.210430
 C  (  15)    6.398508          8.121520          7.501864          8.530177          9.307144
 ---          H  (  61)          H  (  62)          C  (  63)          H  (  64)          H  (  65)
 C  (  11)    5.279058          4.257923          5.097198          5.642651          5.870611
 H  (  12)    6.067295          4.833006          6.083091          6.659971          6.788061
 C  (  13)    4.002439          3.023270          4.271762          4.705477          5.046411
 H  (  14)    3.881934          2.614370          4.772842          5.152885          5.433111
 C  (  15)    8.825764          8.728655          7.260611          7.533077          8.167024
 ---          H  (  66)          N  (  67)
 C  (  11)    5.050805          7.010884
 H  (  12)    6.071670          8.017043
 C  (  13)    4.476850          6.969695
 H  (  14)    5.175814          7.949870
 C  (  15)    6.450021          4.625975

 ---          C  (  16)          H  (  17)          H  (  18)          H  (  19)          C  (  20)
 C  (  16)    0.000000
 H  (  17)    1.092271          0.000000
 H  (  18)    1.094116          1.770978          0.000000
 H  (  19)    1.090409          1.768188          1.770841          0.000000
 C  (  20)    2.484738          3.451186          2.731606          2.715690          0.000000
 ---          H  (  21)          H  (  22)          H  (  23)          C  (  24)          H  (  25)
 C  (  16)    2.780273          2.659285          3.455860          2.473080          2.705089
 H  (  17)    3.772401          3.688096          4.323910          2.751278          3.116224
 H  (  18)    3.163268          2.446415          3.703479          2.650922          2.418031
 H  (  19)    2.563015          2.955086          3.759478          3.444792          3.689659
 C  (  20)    1.091862          1.094579          1.090116          2.503541          2.697719
 ---          H  (  26)          H  (  27)          C  (  28)          C  (  29)          H  (  30)
 C  (  16)    2.686429          3.454188          4.388628          4.900654          5.947665
 H  (  17)    2.509816          3.754447          4.682247          5.440841          6.476480
 H  (  18)    2.941766          3.679889          5.240852          5.682254          6.693431
 H  (  19)    3.723032          4.332832          4.590241          4.839386          5.925234
 C  (  20)    3.459062          2.815278          3.439564          3.412348          4.299070
 ---          H  (  31)          H  (  32)          C  (  33)          H  (  34)          H  (  35)
 C  (  16)    5.042499          4.571313          4.923211          4.983701          5.987886
 H  (  17)    5.543557          5.294630          5.232532          5.095993          6.311119
 H  (  18)    5.905672          5.195638          5.570764          5.608809          6.633846
 H  (  19)    4.761913          4.506635          5.387174          5.605744          6.393172
 C  (  20)    3.873658          2.664134          3.688455          4.192914          4.579043
 ---          H  (  36)          C  (  37)          H  (  38)          H  (  39)          H  (  40)
 C  (  16)    4.672960          5.456924          5.510062          6.414489          5.601479
 H  (  17)    5.156300          5.517419          5.526622          6.550270          5.474641
 H  (  18)    5.143649          6.414494          6.542239          7.330975          6.546324
 H  (  19)    5.182005          5.594835          5.460876          6.537540          5.887879
 C  (  20)    3.055952          4.907026          5.212412          5.554650          5.375856
 ---          C  (  41)          C  (  42)          H  (  43)          H  (  44)          H  (  45)
 C  (  16)    5.955116          4.851321          5.460759          4.081159          4.555221
 H  (  17)    4.891269          3.759202          4.386972          3.009089          3.502016
 H  (  18)    6.552335          5.308574          5.733778          4.512149          5.076577
 H  (  19)    6.368681          5.283443          5.929290          4.681495          4.772709
 C  (  20)    7.941130          7.061275          7.753308          6.183055          6.860151
 ---          C  (  46)          H  (  47)          H  (  48)          H  (  49)          C  (  50)
 C  (  16)    7.122084          7.994322          7.511950          6.987556          6.623941
 H  (  17)    6.051289          6.939648          6.423373          5.953609          5.592392
 H  (  18)    7.696697          8.627001          7.952726          7.595955          7.120308
 H  (  19)    7.397670          8.267423          7.844859          7.105694          7.229946
 C  (  20)    9.233972          9.989594          9.726163          9.158388          8.428634
 ---          H  (  51)          H  (  52)          H  (  53)          C  (  54)          C  (  55)
 C  (  16)    6.132176          6.953241          7.584470          7.225389          7.425063
 H  (  17)    5.174051          5.907293          6.569323          6.387169          6.739902
 H  (  18)    6.621501          7.301922          8.135922          8.108768          8.415856
 H  (  19)    6.841750          7.602571          8.160350          7.513764          7.559169
 C  (  20)    7.729069          8.878424          9.287839          8.533428          8.439845
 ---          H  (  56)          H  (  57)          H  (  58)          C  (  59)          H  (  60)
 C  (  16)    6.750938          8.422714          7.544027          8.432312          9.323443
 H  (  17)    6.177201          7.763183          6.865389          7.520169          8.453997
 H  (  18)    7.768134          9.413663          8.557324          9.274611         10.197488
 H  (  19)    6.892491          8.577952          7.532262          8.676555          9.560783
 C  (  20)    7.536096          9.292889          8.668850          9.925646         10.662034
 ---          H  (  61)          H  (  62)          C  (  63)          H  (  64)          H  (  65)
 C  (  16)    8.663210          8.483272          7.548071          7.734882          8.540580
 H  (  17)    7.687983          7.567924          6.753620          6.871246          7.785455
 H  (  18)    9.416020          9.338775          8.363900          8.447938          9.381482
 H  (  19)    8.998753          8.606096          8.014589          8.296498          8.979757
 C  (  20)   10.280625         10.096130          8.626740          8.960870          9.476299
 ---          H  (  66)          N  (  67)
 C  (  16)    6.907690          5.569742
 H  (  17)    6.211311          5.278720
 H  (  18)    7.728398          5.992784
 H  (  19)    7.421394          6.470632
 C  (  20)    7.763975          5.672795

 ---          H  (  21)          H  (  22)          H  (  23)          C  (  24)          H  (  25)
 H  (  21)    0.000000
 H  (  22)    1.762074          0.000000
 H  (  23)    1.771746          1.759029          0.000000
 C  (  24)    3.471046          2.751984          2.743053          0.000000
 H  (  25)    3.720400          2.489814          3.003096          1.094300          0.000000
 ---          H  (  26)          H  (  27)          C  (  28)          C  (  29)          H  (  30)
 H  (  21)    4.321919          3.814585          3.577200          3.185918          4.128163
 H  (  22)    3.722306          3.188493          4.502698          4.463065          5.298011
 H  (  23)    3.775858          2.613879          3.129287          3.005003          3.690936
 C  (  24)    1.090780          1.088833          3.732811          4.612520          5.401461
 H  (  25)    1.765371          1.762364          4.697316          5.397470          6.176116
 ---          H  (  31)          H  (  32)          C  (  33)          H  (  34)          H  (  35)
 H  (  21)    3.372403          2.411107          4.181189          4.827575          4.979175
 H  (  22)    4.917303          3.626666          4.586675          5.001612          5.468463
 H  (  23)    3.718180          2.172916          3.053416          3.695221          3.810331
 C  (  24)    5.243729          4.308517          3.451724          3.237820          4.505330
 H  (  25)    6.033659          4.915287          4.336347          4.176371          5.338823
 ---          H  (  36)          C  (  37)          H  (  38)          H  (  39)          H  (  40)
 H  (  21)    3.691551          4.946568          5.053294          5.571104          5.573596
 H  (  22)    3.819394          5.976646          6.293133          6.622000          6.390217
 H  (  23)    2.239984          4.659486          5.140977          5.130845          5.172004
 C  (  24)    3.040737          4.925286          5.457753          5.712914          4.866596
 H  (  25)    3.726235          5.970194          6.491177          6.721851          5.951619
 ---          C  (  41)          C  (  42)          H  (  43)          H  (  44)          H  (  45)
 H  (  21)    8.264061          7.394959          8.133242          6.622906          7.042063
 H  (  22)    8.402217          7.376147          7.942244          6.480645          7.189250
 H  (  23)    8.511248          7.755536          8.480471          6.829234          7.644999
 C  (  24)    6.369330          5.564721          6.163573          4.522094          5.732769
 H  (  25)    7.004455          6.038900          6.484146          4.995868          6.207346
 ---          C  (  46)          H  (  47)          H  (  48)          H  (  49)          C  (  50)
 H  (  21)    9.462482         10.212820         10.011600          9.267402          8.916019
 H  (  22)    9.675811         10.499953         10.064094          9.606406          8.851680
 H  (  23)    9.869495         10.558780         10.396593          9.864362          8.874513
 C  (  24)    7.804785          8.532648          8.181143          7.995751          6.500132
 H  (  25)    8.398694          9.195269          8.660331          8.585701          7.098010
 ---          H  (  51)          H  (  52)          H  (  53)          C  (  54)          C  (  55)
 H  (  21)    8.299683          9.412580          9.757111          8.738202          8.499821
 H  (  22)    8.163276          9.182010          9.774661          9.307707          9.329682
 H  (  23)    8.085946          9.373340          9.672264          8.827676          8.665897
 C  (  24)    5.671777          6.861166          7.369899          7.251627          7.542490
 H  (  25)    6.297838          7.313218          8.027343          8.189515          8.559187
 ---          H  (  56)          H  (  57)          H  (  58)          C  (  59)          H  (  60)
 H  (  21)    7.595582          9.366732          8.606014         10.101230         10.827114
 H  (  22)    8.468703         10.213166          9.553899         10.659425         11.447819
 H  (  23)    7.696237          9.430936          8.985122         10.280226         10.939916
 C  (  24)    6.754091          8.369372          7.995305          8.614426          9.379773
 H  (  25)    7.805026          9.406907          8.987517          9.499685         10.306825
 ---          H  (  61)          H  (  62)          C  (  63)          H  (  64)          H  (  65)
 H  (  21)   10.541503         10.173191          8.989482          9.413189          9.816092
 H  (  22)   10.937402         10.819544          9.386281          9.626521         10.281362
 H  (  23)   10.657600         10.536172          8.773916          9.141267          9.548732
 C  (  24)    8.760621          8.969402          7.061446          7.161946          7.973365
 H  (  25)    9.575266          9.833116          7.998557          8.010086          8.936243
 ---          H  (  66)          N  (  67)
 H  (  21)    8.168827          6.513794
 H  (  22)    8.547178          6.184915
 H  (  23)    7.831549          5.451802
 C  (  24)    6.208158          3.572278
 H  (  25)    7.180306          4.305908

 ---          H  (  26)          H  (  27)          C  (  28)          C  (  29)          H  (  30)
 H  (  26)    0.000000
 H  (  27)    1.765524          0.000000
 C  (  28)    4.134548          3.400268          0.000000
 C  (  29)    5.241444          4.322637          1.528565          0.000000
 H  (  30)    6.037722          4.933573          2.144184          1.094446          0.000000
 ---          H  (  31)          H  (  32)          C  (  33)          H  (  34)          H  (  35)
 H  (  26)    5.794817          5.112853          3.916688          3.435970          4.967299
 H  (  27)    5.128991          4.063481          2.709018          2.453815          3.678186
 C  (  28)    2.180276          2.196665          1.525828          2.191060          2.143334
 C  (  29)    1.090601          1.088957          2.495156          3.467734          2.738006
 H  (  30)    1.761924          1.760524          2.681334          3.706539          2.465128
 ---          H  (  36)          C  (  37)          H  (  38)          H  (  39)          H  (  40)
 H  (  26)    3.755725          5.067274          5.556862          5.938504          4.792124
 H  (  27)    2.220123          4.599236          5.316188          5.233122          4.530961
 C  (  28)    2.185978          1.530769          2.182772          2.151638          2.182214
 C  (  29)    2.728847          2.475928          2.759363          2.656489          3.445046
 H  (  30)    2.982936          2.704009          3.121818          2.420145          3.686992
 ---          C  (  41)          C  (  42)          H  (  43)          H  (  44)          H  (  45)
 H  (  26)    5.404975          4.642401          5.217916          3.570261          4.948379
 H  (  27)    6.942950          6.319599          6.960356          5.267665          6.563331
 C  (  28)    7.216312          7.000236          7.971943          6.242660          6.928641
 C  (  29)    8.484907          8.163696          9.128581          7.440599          7.945730
 H  (  30)    9.289793          9.073239         10.052044          8.341364          8.907125
 ---          C  (  46)          H  (  47)          H  (  48)          H  (  49)          C  (  50)
 H  (  26)    6.862354          7.581410          7.200923          7.137862          5.446133
 H  (  27)    8.428133          9.064581          8.853265          8.687122          6.931893
 C  (  28)    8.531403          8.958619          9.303117          8.560339          7.608283
 C  (  29)    9.728028         10.189195         10.513414          9.635136          9.006036
 H  (  30)   10.545364         10.936134         11.359008         10.494069          9.725399
 ---          H  (  51)          H  (  52)          H  (  53)          C  (  54)          C  (  55)
 H  (  26)    4.613942          5.782228          6.330456          6.473409          6.941630
 H  (  27)    6.006443          7.362497          7.704950          7.454001          7.662390
 C  (  28)    6.860385          8.405524          8.141197          6.510905          6.023559
 C  (  29)    8.304657          9.786200          9.566463          7.784701          7.133473
 H  (  30)    8.983153         10.543270         10.212726          8.318556          7.572239
 ---          H  (  56)          H  (  57)          H  (  58)          C  (  59)          H  (  60)
 H  (  26)    6.256966          7.778904          7.434525          7.776482          8.573401
 H  (  27)    6.804303          8.386461          8.215317          8.879668          9.550372
 C  (  28)    4.962215          6.635158          6.414923          8.012270          8.476074
 C  (  29)    6.070678          7.728517          7.374016          9.248625          9.694614
 H  (  30)    6.487767          8.038116          7.870227          9.789716         10.135663
 ---          H  (  61)          H  (  62)          C  (  63)          H  (  64)          H  (  65)
 H  (  26)    7.838147          8.165112          6.251805          6.250593          7.209912
 H  (  27)    9.056240          9.329621          7.087321          7.230897          7.905854
 C  (  28)    8.581842          8.330744          6.458769          7.093308          7.043467
 C  (  29)    9.889810          9.463257          7.863202          8.550726          8.407297
 H  (  30)   10.462525         10.062118          8.285575          9.016446          8.715875
 ---          H  (  66)          N  (  67)
 H  (  26)    5.470394          3.076501
 H  (  27)    6.138100          3.054721
 C  (  28)    5.501214          4.497360
 C  (  29)    6.941827          5.919371
 H  (  30)    7.332291          6.279401

 ---          H  (  31)          H  (  32)          C  (  33)          H  (  34)          H  (  35)
 H  (  31)    0.000000
 H  (  32)    1.768659          0.000000
 C  (  33)    3.457766          2.798300          0.000000
 H  (  34)    4.330951          3.799899          1.090428          0.000000
 H  (  35)    3.711308          3.166074          1.094334          1.761313          0.000000
 ---          H  (  36)          C  (  37)          H  (  38)          H  (  39)          H  (  40)
 H  (  31)    3.766297          2.698401          2.529486          2.950006          3.734589
 H  (  32)    2.587504          3.455366          3.763795          3.683190          4.329392
 C  (  33)    1.090638          2.487484          3.454843          2.735289          2.718801
 H  (  34)    1.767832          2.793156          3.787426          3.172548          2.577889
 H  (  35)    1.759145          2.660167          3.688125          2.448105          2.961590
 ---          C  (  41)          C  (  42)          H  (  43)          H  (  44)          H  (  45)
 H  (  31)    8.470379          8.165758          9.160094          7.556927          7.818569
 H  (  32)    8.893427          8.396776          9.293792          7.613257          8.162801
 C  (  33)    7.712009          7.500954          8.387596          6.613803          7.623331
 H  (  34)    7.052352          6.929302          7.780275          6.021912          7.192177
 H  (  35)    8.550932          8.457170          9.364850          7.598308          8.592673
 ---          C  (  46)          H  (  47)          H  (  48)          H  (  49)          C  (  50)
 H  (  31)    9.598255         10.049206         10.429496          9.392694          9.155508
 H  (  32)   10.163756         10.715171         10.875610         10.059340          9.409601
 C  (  33)    9.138924          9.554332          9.824823          9.326171          7.819433
 H  (  34)    8.518321          8.899794          9.164496          8.816375          6.995746
 H  (  35)    9.958532         10.293811         10.685393         10.162401          8.606162
 ---          H  (  51)          H  (  52)          H  (  53)          C  (  54)          C  (  55)
 H  (  31)    8.561111          9.963712          9.700455          7.701598          6.924208
 H  (  32)    8.685995         10.102993         10.060972          8.527512          7.994596
 C  (  33)    6.922930          8.549992          8.341605          7.097444          6.798788
 H  (  34)    6.046362          7.712300          7.485558          6.486157          6.370696
 H  (  35)    7.699021          9.382562          9.035436          7.613149          7.180452
 ---          H  (  56)          H  (  57)          H  (  58)          C  (  59)          H  (  60)
 H  (  31)    5.902802          7.546359          7.009412          9.098543          9.543426
 H  (  32)    6.951022          8.652975          8.222183          9.992712         10.511376
 C  (  33)    5.759572          7.314655          7.373111          8.622471          9.053243
 H  (  34)    5.396816          6.866713          7.057680          7.997529          8.431454
 H  (  35)    6.121707          7.558677          7.789742          9.131042          9.448864
 ---          H  (  61)          H  (  62)          C  (  63)          H  (  64)          H  (  65)
 H  (  31)    9.813435          9.197224          7.979891          8.733497          8.513947
 H  (  32)   10.571442         10.191416          8.598558          9.202391          9.217674
 C  (  33)    9.070856          9.096058          6.723364          7.225315          7.274394
 H  (  34)    8.356060          8.561053          5.950722          6.358396          6.520928
 H  (  35)    9.629312          9.645949          7.153640          7.720877          7.563203
 ---          H  (  66)          N  (  67)
 H  (  31)    7.150419          6.661939
 H  (  32)    7.664409          6.171289
 C  (  33)    5.669140          3.659560
 H  (  34)    4.878471          2.592703
 H  (  35)    6.086927          4.242725

 ---          H  (  36)          C  (  37)          H  (  38)          H  (  39)          H  (  40)
 H  (  36)    0.000000
 C  (  37)    3.457147          0.000000
 H  (  38)    4.325683          1.092278          0.000000
 H  (  39)    3.706702          1.094536          1.769612          0.000000
 H  (  40)    3.761538          1.090769          1.766639          1.774154          0.000000
 ---          C  (  41)          C  (  42)          H  (  43)          H  (  44)          H  (  45)
 H  (  36)    8.212679          7.817541          8.629835          6.863107          7.926706
 C  (  37)    7.006824          7.105723          8.148396          6.498551          7.052483
 H  (  38)    6.867751          6.987309          8.062985          6.513851          6.790332
 H  (  39)    7.999893          8.164960          9.204891          7.550510          8.134977
 H  (  40)    6.302408          6.554689          7.584300          5.959562          6.639313
 ---          C  (  46)          H  (  47)          H  (  48)          H  (  49)          C  (  50)
 H  (  36)    9.663638         10.169528         10.273130          9.837634          8.313395
 C  (  37)    8.223452          8.478690          9.105028          8.264738          7.403017
 H  (  38)    7.949087          8.192784          8.886159          7.862400          7.466098
 H  (  39)    9.204103          9.394281         10.102229          9.266114          8.320841
 H  (  40)    7.550246          7.739626          8.422012          7.707987          6.554618
 ---          H  (  51)          H  (  52)          H  (  53)          C  (  54)          C  (  55)
 H  (  36)    7.395993          8.944499          8.930544          7.938535          7.732262
 C  (  37)    6.730966          8.328812          7.752217          5.662072          4.929621
 H  (  38)    6.930954          8.417690          7.802272          5.443556          4.533981
 H  (  39)    7.619070          9.265339          8.598129          6.414107          5.565200
 H  (  40)    5.856147          7.506891          6.832230          4.826553          4.234967
 ---          H  (  56)          H  (  57)          H  (  58)          C  (  59)          H  (  60)
 H  (  36)    6.711081          8.308767          8.271053          9.455060          9.953803
 C  (  37)    3.837818          5.395084          5.355742          7.134683          7.448473
 H  (  38)    3.479381          5.059918          4.756336          6.837665          7.160248
 H  (  39)    4.488119          5.854908          6.019865          7.856730          8.049053
 H  (  40)    3.164700          4.664134          4.837639          6.321815          6.615983
 ---          H  (  61)          H  (  62)          C  (  63)          H  (  64)          H  (  65)
 H  (  36)    9.845500          9.903454          7.578491          7.991802          8.197240
 C  (  37)    7.820125          7.479124          5.627670          6.426389          6.043429
 H  (  38)    7.616811          7.037799          5.693817          6.566966          6.108469
 H  (  39)    8.575631          8.242516          6.268115          7.105164          6.531290
 H  (  40)    6.950186          6.780590          4.623890          5.403615          5.034986
 ---          H  (  66)          N  (  67)
 H  (  36)    6.531914          3.983490
 C  (  37)    4.723185          4.797841
 H  (  38)    4.932707          5.623066
 H  (  39)    5.353309          5.336417
 H  (  40)    3.678874          4.073598

 ---          C  (  41)          C  (  42)          H  (  43)          H  (  44)          H  (  45)
 C  (  41)    0.000000
 C  (  42)    1.531159          0.000000
 H  (  43)    2.150987          1.094514          0.000000
 H  (  44)    2.180023          1.090710          1.775401          0.000000
 H  (  45)    2.183473          1.092198          1.769912          1.767663          0.000000
 ---          C  (  46)          H  (  47)          H  (  48)          H  (  49)          C  (  50)
 C  (  41)    1.527458          2.195618          2.144631          2.178870          1.526536
 C  (  42)    2.476352          3.455559          2.689915          2.713055          2.485811
 H  (  43)    2.657474          3.676231          2.404192          2.975327          2.737633
 H  (  44)    3.443615          4.326503          3.676667          3.744514          2.707678
 H  (  45)    2.759575          3.771678          3.098532          2.543884          3.453766
 ---          H  (  51)          H  (  52)          H  (  53)          C  (  54)          C  (  55)
 C  (  41)    2.179457          2.147371          2.184543          3.131803          4.389623
 C  (  42)    2.794148          2.646331          3.453141          4.397797          5.445665
 H  (  43)    3.193911          2.440354          3.697083          5.250398          6.407783
 H  (  44)    2.570680          2.924921          3.755896          4.609149          5.577333
 H  (  45)    3.779563          3.681081          4.323373          4.678386          5.496863
 ---          H  (  56)          H  (  57)          H  (  58)          C  (  59)          H  (  60)
 C  (  41)    4.672635          5.244073          4.597701          3.470143          4.533902
 C  (  42)    5.503639          6.410091          5.568693          4.923265          5.995935
 H  (  43)    6.536101          7.329785          6.525347          5.578555          6.650406
 H  (  44)    5.438040          6.538459          5.837145          5.407187          6.427353
 H  (  45)    5.531276          6.529831          5.422582          5.192867          6.273448
 ---          H  (  61)          H  (  62)          C  (  63)          H  (  64)          H  (  65)
 C  (  41)    3.176560          3.604154          3.717422          3.411401          4.710976
 C  (  42)    4.702648          4.938667          4.944231          4.676475          6.003466
 H  (  43)    5.179583          5.578051          5.716967          5.284362          6.751930
 H  (  44)    5.241512          5.571203          4.913203          4.669096          6.005908
 H  (  45)    5.143283          5.001579          5.479213          5.387786          6.513249
 ---          H  (  66)          N  (  67)
 C  (  41)    4.042841          5.950949
 C  (  42)    5.011326          5.949162
 H  (  43)    5.857816          6.579760
 H  (  44)    4.751410          5.020112
 H  (  45)    5.532950          6.578710

 ---          C  (  46)          H  (  47)          H  (  48)          H  (  49)          C  (  50)
 C  (  46)    0.000000
 H  (  47)    1.088545          0.000000
 H  (  48)    1.094524          1.760275          0.000000
 H  (  49)    1.091096          1.768490          1.761903          0.000000
 C  (  50)    2.506125          2.795618          2.714155          3.467100          0.000000
 ---          H  (  51)          H  (  52)          H  (  53)          C  (  54)          C  (  55)
 C  (  46)    3.467741          2.775670          2.724386          3.697205          4.914157
 H  (  47)    3.784181          3.189246          2.568583          3.367049          4.617336
 H  (  48)    3.740058          2.531093          2.999665          4.680892          5.969122
 H  (  49)    4.324369          3.753506          3.757557          4.066284          5.023874
 C  (  50)    1.091725          1.094275          1.090665          3.469539          4.919377
 ---          H  (  56)          H  (  57)          H  (  58)          C  (  59)          H  (  60)
 C  (  46)    5.455837          5.682792          4.882167          3.400033          4.450175
 H  (  47)    5.335488          5.220794          4.607841          2.666111          3.624513
 H  (  48)    6.489630          6.709100          5.973349          4.323237          5.325138
 H  (  49)    5.550121          5.865894          4.762625          3.784861          4.825251
 C  (  50)    5.185306          5.580588          5.402336          3.787824          4.692003
 ---          H  (  61)          H  (  62)          C  (  63)          H  (  64)          H  (  65)
 C  (  46)    2.975014          3.198249          4.550952          4.234759          5.370197
 H  (  47)    2.109472          2.487553          4.219686          3.904146          4.868558
 H  (  48)    3.710385          4.170975          5.356670          4.865992          6.176688
 H  (  49)    3.616083          3.285619          5.169445          5.038346          5.973936
 C  (  50)    3.195687          4.280335          3.420829          2.713179          4.364951
 ---          H  (  66)          N  (  67)
 C  (  46)    5.134932          7.454772
 H  (  47)    4.994640          7.799631
 H  (  48)    5.928145          7.894962
 H  (  49)    5.701312          8.033108
 C  (  50)    3.754896          5.389948

 ---          H  (  51)          H  (  52)          H  (  53)          C  (  54)          C  (  55)
 H  (  51)    0.000000
 H  (  52)    1.768645          0.000000
 H  (  53)    1.773316          1.760165          0.000000
 C  (  54)    3.587928          4.534078          3.175898          0.000000
 C  (  55)    4.918885          5.992214          4.701956          1.531201          0.000000
 ---          H  (  56)          H  (  57)          H  (  58)          C  (  59)          H  (  60)
 H  (  51)    4.975430          5.568990          5.548171          4.267573          5.087761
 H  (  52)    6.265504          6.652603          6.422978          4.694621          5.594567
 H  (  53)    5.137147          5.184016          5.243096          3.194568          3.965189
 C  (  54)    2.180653          2.148488          2.186538          1.525502          2.145472
 C  (  55)    1.092206          1.094008          1.090521          2.486758          2.653779
 ---          H  (  61)          H  (  62)          C  (  63)          H  (  64)          H  (  65)
 H  (  51)    3.830777          4.886462          3.207842          2.538124          4.198768
 H  (  52)    3.969191          5.103261          4.470127          3.667535          5.369881
 H  (  53)    2.421273          3.838422          2.992857          2.138094          3.758647
 C  (  54)    2.184610          2.187356          1.528688          2.193349          2.145971
 C  (  55)    3.455005          2.794827          2.475464          3.452906          2.672148
 ---          H  (  66)          N  (  67)
 H  (  51)    3.240443          4.312494
 H  (  52)    4.792922          5.933636
 H  (  53)    3.589717          5.845751
 C  (  54)    2.176168          5.907624
 C  (  55)    2.732836          6.382181

 ---          H  (  56)          H  (  57)          H  (  58)          C  (  59)          H  (  60)
 H  (  56)    0.000000
 H  (  57)    1.771195          0.000000
 H  (  58)    1.768233          1.770765          0.000000
 C  (  59)    3.452821          2.727755          2.723536          0.000000
 H  (  60)    3.681689          2.434655          2.953600          1.094635          0.000000
 ---          H  (  61)          H  (  62)          C  (  63)          H  (  64)          H  (  65)
 H  (  56)    4.321755          3.787608          2.749004          3.769462          3.061029
 H  (  57)    3.693675          3.172505          2.658105          3.666258          2.385858
 H  (  58)    3.768706          2.585964          3.447255          4.328765          3.667534
 C  (  59)    1.090323          1.091921          2.501290          2.770787          2.724111
 H  (  60)    1.758736          1.762719          2.757873          3.141426          2.525496
 ---          H  (  66)          N  (  67)
 H  (  56)    2.554028          5.709678
 H  (  57)    3.015390          6.852730
 H  (  58)    3.759466          7.239769
 C  (  59)    3.461240          7.244348
 H  (  60)    3.750633          7.736412

 ---          H  (  61)          H  (  62)          C  (  63)          H  (  64)          H  (  65)
 H  (  61)    0.000000
 H  (  62)    1.772378          0.000000
 C  (  63)    2.727055          3.470635          0.000000
 H  (  64)    2.547378          3.774203          1.089028          0.000000
 H  (  65)    3.030835          3.744763          1.094410          1.762009          0.000000
 ---          H  (  66)          N  (  67)
 H  (  61)    3.746524          7.272849
 H  (  62)    4.327186          7.984730
 C  (  63)    1.090084          5.005555
 H  (  64)    1.762387          4.974978
 H  (  65)    1.772025          5.667592

 ---          H  (  66)          N  (  67)
 H  (  66)    0.000000
 N  (  67)    4.056452          0.000000


Atomic orbital basis
--------------------
::

 atom  label     prim    cont     orbital basis set details     
 ---------------------------------------------------------------
  Ir     1        204     204     [24s19p12d9f]  dyall-vdz
  P      2         42      42     [11s7p2d]      uiglo-ii
  P      3         42      42     [11s7p2d]      uiglo-ii
  N      4         29      29     [9s5p1d]       uiglo-ii
  N      5         29      29     [9s5p1d]       uiglo-ii
  N      6         29      29     [9s5p1d]       uiglo-ii
  C      7         29      29     [9s5p1d]       uiglo-ii
  H      8          8       8     [5s1p]         uiglo-ii
  C      9         29      29     [9s5p1d]       uiglo-ii
  H     10          8       8     [5s1p]         uiglo-ii
  C     11         29      29     [9s5p1d]       uiglo-ii
  H     12          8       8     [5s1p]         uiglo-ii
  C     13         29      29     [9s5p1d]       uiglo-ii
  H     14          8       8     [5s1p]         uiglo-ii
  C     15         29      29     [9s5p1d]       uiglo-ii
  C     16         29      29     [9s5p1d]       uiglo-ii
  H     17          8       8     [5s1p]         uiglo-ii
  H     18          8       8     [5s1p]         uiglo-ii
  H     19          8       8     [5s1p]         uiglo-ii
  C     20         29      29     [9s5p1d]       uiglo-ii
  H     21          8       8     [5s1p]         uiglo-ii
  H     22          8       8     [5s1p]         uiglo-ii
  H     23          8       8     [5s1p]         uiglo-ii
  C     24         29      29     [9s5p1d]       uiglo-ii
  H     25          8       8     [5s1p]         uiglo-ii
  H     26          8       8     [5s1p]         uiglo-ii
  H     27          8       8     [5s1p]         uiglo-ii
  C     28         29      29     [9s5p1d]       uiglo-ii
  C     29         29      29     [9s5p1d]       uiglo-ii
  H     30          8       8     [5s1p]         uiglo-ii
  H     31          8       8     [5s1p]         uiglo-ii
  H     32          8       8     [5s1p]         uiglo-ii
  C     33         29      29     [9s5p1d]       uiglo-ii
  H     34          8       8     [5s1p]         uiglo-ii
  H     35          8       8     [5s1p]         uiglo-ii
  H     36          8       8     [5s1p]         uiglo-ii
  C     37         29      29     [9s5p1d]       uiglo-ii
  H     38          8       8     [5s1p]         uiglo-ii
  H     39          8       8     [5s1p]         uiglo-ii
  H     40          8       8     [5s1p]         uiglo-ii
  C     41         29      29     [9s5p1d]       uiglo-ii
  C     42         29      29     [9s5p1d]       uiglo-ii
  H     43          8       8     [5s1p]         uiglo-ii
  H     44          8       8     [5s1p]         uiglo-ii
  H     45          8       8     [5s1p]         uiglo-ii
  C     46         29      29     [9s5p1d]       uiglo-ii
  H     47          8       8     [5s1p]         uiglo-ii
  H     48          8       8     [5s1p]         uiglo-ii
  H     49          8       8     [5s1p]         uiglo-ii
  C     50         29      29     [9s5p1d]       uiglo-ii
  H     51          8       8     [5s1p]         uiglo-ii
  H     52          8       8     [5s1p]         uiglo-ii
  H     53          8       8     [5s1p]         uiglo-ii
  C     54         29      29     [9s5p1d]       uiglo-ii
  C     55         29      29     [9s5p1d]       uiglo-ii
  H     56          8       8     [5s1p]         uiglo-ii
  H     57          8       8     [5s1p]         uiglo-ii
  H     58          8       8     [5s1p]         uiglo-ii
  C     59         29      29     [9s5p1d]       uiglo-ii
  H     60          8       8     [5s1p]         uiglo-ii
  H     61          8       8     [5s1p]         uiglo-ii
  H     62          8       8     [5s1p]         uiglo-ii
  C     63         29      29     [9s5p1d]       uiglo-ii
  H     64          8       8     [5s1p]         uiglo-ii
  H     65          8       8     [5s1p]         uiglo-ii
  H     66          8       8     [5s1p]         uiglo-ii
  N     67         29      29     [9s5p1d]       uiglo-ii

 Total number of           GTO shells =     704
 Total number of spherical GTO functions = 1304
 Total number of cartesian GTO functions = 1371


##############################################################################
                                ReSpect output
##############################################################################


Non-relativistic SCF procedure (SCFun)
--------------------------------------
::

 
  Fock setting
  ------------
  number atoms:                                67
  number electrons:                           295
  number matrices:                              2
  matrix dimension:                          1371
  number GTO shells:                          704
  nucleus model:                            gauss
  ERI classes (up to):                       LLLL
  ERI acceleration:                          none
  ERI screening threshold:             1.0000E-10
  HF exchange scaling factor:          0.00000000
  inverse fine-structure constant:   137.03599907
 
  TwoFock setting (ERI)
  ---------------------
  number atoms:                                67
  matrix dimension:                          1371
  number GTO shells:                          704
  ERI classes (up to):                       LLLL
  ERI screening threshold:             1.0000E-10
  inverse fine-structure constant:   137.03599907
 
  DFT setting
  -----------
  number atoms:                                  67
  number matrices:                                2
  matrix dimension:                            1371
  number GTO shells:                            704
  DFT functional ID:                              4
  DFT noncollinearity ID:                         4
  DFT screening threshold:               1.0000E-10
  DFT regularization cutoff:             1.0000E-16
  inverse fine-structure constant:     137.03599907
  HF global exchange scaling factor:     0.00000000
  HF range-separated scaling factor:     0.00000000
  HF range-separated erf w-argument:     0.00000000
 
 
  Atomic initial guess ... 
  Matrix to power -5.00E-01(min: 1.94E-04 max: 1.13E+02 thr: 1.00E-08 time: 2.42E+00 cpus:24)
  Matrix to power -5.00E-01(min: 1.94E-04 max: 1.13E+02 thr: 1.00E-08 time: 2.42E+00 cpus:24)
  Matrix to power -5.00E-01(min: 1.94E-04 max: 1.13E+02 thr: 1.00E-08 time: 2.42E+00 cpus:24)
  Matrix to power -5.00E-01(min: 1.94E-04 max: 1.13E+02 thr: 1.00E-08 time: 2.42E+00 cpus:24)
 
  qDFT 2cV info:
  number atoms:                                  67
  number matrices:                                1
  matrix dimension:                            1371
  matrix components:                              2
  number GTO shells:                            704
  number grid points:                        617360
  DFT functional ID:                              4
  DFT noncollinearity ID:                         4
  DFT screening threshold:               1.0000E-10
  DFT regularization cutoff:             1.0000E-16
  HF global exchange scaling factor:     0.00000000
  HF range-separated scaling factor:     0.00000000
  HF range-separated erf w-argument:     0.00000000
 
 
                     Energy           dE       max[F,D]   spin density    time (hh:mm:ss)
                ----------------   ---------   --------   ------------    ---------------
  Cycle:   1   -15693.2459269517   -1.57E+04   6.42E+04   <x>= 0.00E+00   eri= 00:00:55.0  
                                                          <y>= 0.00E+00   xc=  00:00:08.3  
                                                          <z>= 1.00E+00   dia= 00:00:01.3  
                                                                          tot= 00:01:04.9  
 
 
                     Energy           dE       max[F,D]   spin density    time (hh:mm:ss)
                ----------------   ---------   --------   ------------    ---------------
  Cycle:   2   -18490.4752746076   -2.80E+03   3.69E+00   <x>= 0.00E+00   eri= 00:01:00.5  
                                                          <y>= 0.00E+00   xc=  00:00:08.4  
                                                          <z>= 1.00E+00   dia= 00:00:01.3  
                                                                          tot= 00:01:10.5  
 
 
                     Energy           dE       max[F,D]   spin density    time (hh:mm:ss)
                ----------------   ---------   --------   ------------    ---------------
  Cycle:   3   -18475.0700473640    1.54E+01   8.47E-01   <x>= 0.00E+00   eri= 00:01:03.4  
                                                          <y>= 0.00E+00   xc=  00:00:08.5  
                                                          <z>= 1.00E+00   dia= 00:00:01.4  
                                                                          tot= 00:01:13.6  
 
 
                     Energy           dE       max[F,D]   spin density    time (hh:mm:ss)
                ----------------   ---------   --------   ------------    ---------------
  Cycle:   4   -17937.3840819116    5.38E+02   2.87E+00   <x>= 0.00E+00   eri= 00:01:07.2  
                                                          <y>= 0.00E+00   xc=  00:00:08.5  
                                                          <z>= 1.00E+00   dia= 00:00:01.3  
                                                                          tot= 00:01:17.3  
 
 
                     Energy           dE       max[F,D]   spin density    time (hh:mm:ss)
                ----------------   ---------   --------   ------------    ---------------
  Cycle:   5   -18482.5461059082   -5.45E+02   4.87E-01   <x>= 0.00E+00   eri= 00:01:00.9  
                                                          <y>= 0.00E+00   xc=  00:00:08.5  
                                                          <z>= 1.00E+00   dia= 00:00:01.3  
                                                                          tot= 00:01:11.1  
 
 
                     Energy           dE       max[F,D]   spin density    time (hh:mm:ss)
                ----------------   ---------   --------   ------------    ---------------
  Cycle:   6   -18221.6447987004    2.61E+02   9.00E-01   <x>= 0.00E+00   eri= 00:01:07.7  
                                                          <y>= 0.00E+00   xc=  00:00:08.9  
                                                          <z>= 1.00E+00   dia= 00:00:01.3  
                                                                          tot= 00:01:18.3  
 
 
                     Energy           dE       max[F,D]   spin density    time (hh:mm:ss)
                ----------------   ---------   --------   ------------    ---------------
  Cycle:   7   -18345.0531269534   -1.23E+02   5.90E-01   <x>= 0.00E+00   eri= 00:01:07.5  
                                                          <y>= 0.00E+00   xc=  00:00:08.6  
                                                          <z>= 1.00E+00   dia= 00:00:01.3  
                                                                          tot= 00:01:17.8  
 
 
                     Energy           dE       max[F,D]   spin density    time (hh:mm:ss)
                ----------------   ---------   --------   ------------    ---------------
  Cycle:   8   -18413.0370801087   -6.80E+01   4.77E-01   <x>= 0.00E+00   eri= 00:01:06.5  
                                                          <y>= 0.00E+00   xc=  00:00:08.5  
                                                          <z>= 1.00E+00   dia= 00:00:01.3  
                                                                          tot= 00:01:16.7  
 
 
                     Energy           dE       max[F,D]   spin density    time (hh:mm:ss)
                ----------------   ---------   --------   ------------    ---------------
  Cycle:   9   -18432.2908151112   -1.93E+01   4.45E-01   <x>= 0.00E+00   eri= 00:01:04.6  
                                                          <y>= 0.00E+00   xc=  00:00:08.5  
                                                          <z>= 1.00E+00   dia= 00:00:01.3  
                                                                          tot= 00:01:14.9  
 
 
                     Energy           dE       max[F,D]   spin density    time (hh:mm:ss)
                ----------------   ---------   --------   ------------    ---------------
  Cycle:  10   -18472.0278695243   -3.97E+01   2.64E-01   <x>= 0.00E+00   eri= 00:01:02.9  
                                                          <y>= 0.00E+00   xc=  00:00:08.4  
                                                          <z>= 1.00E+00   dia= 00:00:01.3  
                                                                          tot= 00:01:13.1  

                                                          Checkpointing ...
 
 
                     Energy           dE       max[F,D]   spin density    time (hh:mm:ss)
                ----------------   ---------   --------   ------------    ---------------
  Cycle:  11   -18492.5199856982   -2.05E+01   2.03E-01   <x>= 0.00E+00   eri= 00:01:02.3  
                                                          <y>= 0.00E+00   xc=  00:00:08.4  
                                                          <z>= 1.00E+00   dia= 00:00:01.3  
                                                                          tot= 00:01:12.5  
 
 
                     Energy           dE       max[F,D]   spin density    time (hh:mm:ss)
                ----------------   ---------   --------   ------------    ---------------
  Cycle:  12   -18467.6319859481    2.49E+01   2.98E-01   <x>= 0.00E+00   eri= 00:01:05.0  
                                                          <y>= 0.00E+00   xc=  00:00:08.4  
                                                          <z>= 1.00E+00   dia= 00:00:01.3  
                                                                          tot= 00:01:15.3  
 
 
                     Energy           dE       max[F,D]   spin density    time (hh:mm:ss)
                ----------------   ---------   --------   ------------    ---------------
  Cycle:  13   -18495.4497932373   -2.78E+01   9.11E-02   <x>= 0.00E+00   eri= 00:01:01.5  
                                                          <y>= 0.00E+00   xc=  00:00:08.4  
                                                          <z>= 1.00E+00   dia= 00:00:01.3  
                                                                          tot= 00:01:11.9  
 
 
                     Energy           dE       max[F,D]   spin density    time (hh:mm:ss)
                ----------------   ---------   --------   ------------    ---------------
  Cycle:  14   -18494.7293254608    7.20E-01   1.16E-01   <x>= 0.00E+00   eri= 00:01:01.1  
                                                          <y>= 0.00E+00   xc=  00:00:08.4  
                                                          <z>= 1.00E+00   dia= 00:00:01.3  
                                                                          tot= 00:01:11.5  
 
 
                     Energy           dE       max[F,D]   spin density    time (hh:mm:ss)
                ----------------   ---------   --------   ------------    ---------------
  Cycle:  15   -18495.8907142024   -1.16E+00   5.37E-02   <x>= 0.00E+00   eri= 00:01:01.2  
                                                          <y>= 0.00E+00   xc=  00:00:08.4  
                                                          <z>= 1.00E+00   dia= 00:00:01.3  
                                                                          tot= 00:01:11.5  
 
 
                     Energy           dE       max[F,D]   spin density    time (hh:mm:ss)
                ----------------   ---------   --------   ------------    ---------------
  Cycle:  16   -18495.9712013953   -8.05E-02   4.09E-02   <x>= 0.00E+00   eri= 00:01:01.1  
                                                          <y>= 0.00E+00   xc=  00:00:08.4  
                                                          <z>= 1.00E+00   dia= 00:00:01.3  
                                                                          tot= 00:01:11.5  
 
 
                     Energy           dE       max[F,D]   spin density    time (hh:mm:ss)
                ----------------   ---------   --------   ------------    ---------------
  Cycle:  17   -18496.0242391728   -5.30E-02   1.64E-02   <x>= 0.00E+00   eri= 00:01:01.1  
                                                          <y>= 0.00E+00   xc=  00:00:08.4  
                                                          <z>= 1.00E+00   dia= 00:00:01.3  
                                                                          tot= 00:01:11.6  
 
 
                     Energy           dE       max[F,D]   spin density    time (hh:mm:ss)
                ----------------   ---------   --------   ------------    ---------------
  Cycle:  18   -18496.0391741044   -1.49E-02   1.09E-02   <x>= 0.00E+00   eri= 00:01:01.1  
                                                          <y>= 0.00E+00   xc=  00:00:08.4  
                                                          <z>= 1.00E+00   dia= 00:00:01.3  
                                                                          tot= 00:01:11.6  
 
 
                     Energy           dE       max[F,D]   spin density    time (hh:mm:ss)
                ----------------   ---------   --------   ------------    ---------------
  Cycle:  19   -18496.0446616989   -5.49E-03   3.01E-03   <x>= 0.00E+00   eri= 00:01:01.1  
                                                          <y>= 0.00E+00   xc=  00:00:08.4  
                                                          <z>= 1.00E+00   dia= 00:00:01.3  
                                                                          tot= 00:01:11.6  
 
 
                     Energy           dE       max[F,D]   spin density    time (hh:mm:ss)
                ----------------   ---------   --------   ------------    ---------------
  Cycle:  20   -18496.0451629403   -5.01E-04   2.72E-03   <x>= 0.00E+00   eri= 00:01:01.0  
                                                          <y>= 0.00E+00   xc=  00:00:08.4  
                                                          <z>= 1.00E+00   dia= 00:00:01.3  
                                                                          tot= 00:01:11.5  

                                                          Checkpointing ...
 
 
                     Energy           dE       max[F,D]   spin density    time (hh:mm:ss)
                ----------------   ---------   --------   ------------    ---------------
  Cycle:  21   -18496.0454918544   -3.29E-04   7.51E-04   <x>= 0.00E+00   eri= 00:01:01.1  
                                                          <y>= 0.00E+00   xc=  00:00:08.4  
                                                          <z>= 1.00E+00   dia= 00:00:01.3  
                                                                          tot= 00:01:11.6  
 
 
                     Energy           dE       max[F,D]   spin density    time (hh:mm:ss)
                ----------------   ---------   --------   ------------    ---------------
  Cycle:  22   -18496.0455333786   -4.15E-05   1.97E-04   <x>= 0.00E+00   eri= 00:01:01.0  
                                                          <y>= 0.00E+00   xc=  00:00:08.4  
                                                          <z>= 1.00E+00   dia= 00:00:01.3  
                                                                          tot= 00:01:11.6  
 
 
                     Energy           dE       max[F,D]   spin density    time (hh:mm:ss)
                ----------------   ---------   --------   ------------    ---------------
  Cycle:  23   -18496.0455380720   -4.69E-06   8.41E-05   <x>= 0.00E+00   eri= 00:01:01.1  
                                                          <y>= 0.00E+00   xc=  00:00:08.4  
                                                          <z>= 1.00E+00   dia= 00:00:01.3  
                                                                          tot= 00:01:11.7  
 
 
                     Energy           dE       max[F,D]   spin density    time (hh:mm:ss)
                ----------------   ---------   --------   ------------    ---------------
  Cycle:  24   -18496.0455384975   -4.25E-07   5.63E-05   <x>= 0.00E+00   eri= 00:01:01.0  
                                                          <y>= 0.00E+00   xc=  00:00:08.4  
                                                          <z>= 1.00E+00   dia= 00:00:01.3  
                                                                          tot= 00:01:11.6  
 
 
                     Energy           dE       max[F,D]   spin density    time (hh:mm:ss)
                ----------------   ---------   --------   ------------    ---------------
  Cycle:  25   -18496.0455387899   -2.92E-07   2.39E-05   <x>= 0.00E+00   eri= 00:01:01.1  
                                                          <y>= 0.00E+00   xc=  00:00:08.4  
                                                          <z>= 1.00E+00   dia= 00:00:01.3  
                                                                          tot= 00:01:11.7  
 
 
                     Energy           dE       max[F,D]   spin density    time (hh:mm:ss)
                ----------------   ---------   --------   ------------    ---------------
  Cycle:  26   -18496.0455388243   -3.45E-08   8.86E-06   <x>= 0.00E+00   eri= 00:01:01.1  
                                                          <y>= 0.00E+00   xc=  00:00:08.4  
                                                          <z>= 1.00E+00   dia= 00:00:01.3  
                                                                          tot= 00:01:11.8  
 
 
                     Energy           dE       max[F,D]   spin density    time (hh:mm:ss)
                ----------------   ---------   --------   ------------    ---------------
  Cycle:  27   -18496.0455388345   -1.02E-08   3.03E-06   <x>= 0.00E+00   eri= 00:01:01.1  
                                                          <y>= 0.00E+00   xc=  00:00:08.4  
                                                          <z>= 1.00E+00   dia= 00:00:01.3  
                                                                          tot= 00:01:11.8  
 
 
                     Energy           dE       max[F,D]   spin density    time (hh:mm:ss)
                ----------------   ---------   --------   ------------    ---------------
  Cycle:  28   -18496.0455388339    6.73E-10   2.14E-06   <x>= 0.00E+00   eri= 00:01:01.1  
                                                          <y>= 0.00E+00   xc=  00:00:08.4  
                                                          <z>= 1.00E+00   dia= 00:00:01.3  
                                                                          tot= 00:01:11.8  
 
 
                     Energy           dE       max[F,D]   spin density    time (hh:mm:ss)
                ----------------   ---------   --------   ------------    ---------------
  Cycle:  29   -18496.0455388360   -2.16E-09   1.22E-06   <x>= 0.00E+00   eri= 00:01:01.1  
                                                          <y>= 0.00E+00   xc=  00:00:08.4  
                                                          <z>= 1.00E+00   dia= 00:00:01.3  
                                                                          tot= 00:01:11.9  
 
 
                     Energy           dE       max[F,D]   spin density    time (hh:mm:ss)
                ----------------   ---------   --------   ------------    ---------------
  Cycle:  30   -18496.0455388378   -1.82E-09   6.04E-07   <x>= 0.00E+00   eri= 00:01:01.0  
                                                          <y>= 0.00E+00   xc=  00:00:08.4  
                                                          <z>= 1.00E+00   dia= 00:00:01.3  
                                                                          tot= 00:01:11.9  
 
 
  Happy end
 
 
  --- Electronic energy        --- =    -24171.135143369407
  --- Nuclear-repulsion energy --- =      5675.089604531573
  --- Total energy             --- =    -18496.045538837836
 
 
 
  Energy of occupied orbitals
  ---------------------------
 
  (1-5)          alpha:  -2545.18967    -422.20053    -405.46028    -405.45788    -405.45735
                 beta:   -2545.18967    -422.19925    -405.45902    -405.45750    -405.45609
 
  (6-10)         alpha:    -97.80273     -89.95923     -89.95533     -89.95480     -76.30395
                 beta:     -97.80226     -89.95857     -89.95515     -89.95417     -76.30399
 
  (11-15)        alpha:    -76.30359     -75.31565     -75.31481     -75.31348     -75.31152
                 beta:     -76.30363     -75.31517     -75.31296     -75.31266     -75.31101
 
  (16-20)        alpha:    -75.31140     -20.16560     -16.82761     -16.81939     -16.81735
                 beta:     -75.31086     -20.16464     -16.82624     -16.81903     -16.81602
 
  (21-25)        alpha:    -14.10021     -14.01788     -13.99464     -13.99092     -10.69861
                 beta:     -14.10065     -14.01593     -13.99259     -13.98774     -10.69787
 
  (26-30)        alpha:    -10.69454     -10.69146     -10.68711     -10.68682      -9.92831
                 beta:     -10.69139     -10.69062     -10.68639     -10.68603      -9.92864
 
  (31-35)        alpha:     -9.92743      -9.91337      -9.91328      -9.91296      -9.91251
                 beta:      -9.92777      -9.91326      -9.91315      -9.91284      -9.91238
 
  (36-40)        alpha:     -9.88403      -9.88339      -9.88170      -9.88114      -9.87839
                 beta:      -9.88263      -9.88200      -9.88171      -9.88115      -9.87839
 
  (41-45)        alpha:     -9.87745      -9.87601      -9.87432      -9.87330      -9.87313
                 beta:      -9.87744      -9.87601      -9.87431      -9.87329      -9.87312
 
  (46-50)        alpha:     -9.87251      -9.87237      -9.87101      -9.87038      -6.31110
                 beta:      -9.87250      -9.87237      -9.87100      -9.87037      -6.31114
 
  (51-55)        alpha:     -6.31100      -4.52608      -4.52598      -4.52549      -4.52532
                 beta:      -6.31103      -4.52613      -4.52603      -4.52552      -4.52534
 
  (56-60)        alpha:     -4.52248      -4.52239      -2.74773      -2.56332      -2.56272
                 beta:      -4.52255      -4.52246      -2.73776      -2.56221      -2.56078
 
  (61-65)        alpha:     -2.56174      -2.55659      -2.55605      -2.55131      -2.55122
                 beta:      -2.55919      -2.55360      -2.55335      -2.55056      -2.55044
 
  (66-70)        alpha:     -1.74854      -1.72638      -1.71137      -1.01552      -0.86726
                 beta:      -1.73442      -1.72214      -1.69736      -1.01272      -0.86382
 
  (71-75)        alpha:     -0.85964      -0.76201      -0.75950      -0.74071      -0.74027
                 beta:      -0.85475      -0.76160      -0.75923      -0.74058      -0.74014
 
  (76-80)        alpha:     -0.72442      -0.66944      -0.63048      -0.62970      -0.62553
                 beta:      -0.72326      -0.66687      -0.63046      -0.62966      -0.62549
 
  (81-85)        alpha:     -0.62447      -0.62063      -0.62037      -0.61759      -0.61729
                 beta:      -0.62439      -0.62061      -0.62034      -0.61754      -0.61724
 
  (86-90)        alpha:     -0.59093      -0.58233      -0.52673      -0.52038      -0.49826
                 beta:      -0.59049      -0.58195      -0.52488      -0.51957      -0.49805
 
  (91-95)        alpha:     -0.49778      -0.47988      -0.46644      -0.45837      -0.44523
                 beta:      -0.49754      -0.47952      -0.46547      -0.45696      -0.44493
 
  (96-100)       alpha:     -0.43352      -0.43230      -0.42489      -0.42137      -0.42006
                 beta:      -0.43237      -0.42795      -0.42397      -0.42093      -0.41858
 
  (101-105)      alpha:     -0.41114      -0.40146      -0.40002      -0.39769      -0.39461
                 beta:      -0.41082      -0.40132      -0.39985      -0.39745      -0.39443
 
  (106-110)      alpha:     -0.39376      -0.38672      -0.38640      -0.38485      -0.37918
                 beta:      -0.39362      -0.38656      -0.38624      -0.38461      -0.37864
 
  (111-115)      alpha:     -0.36797      -0.36630      -0.35755      -0.35409      -0.35259
                 beta:      -0.36747      -0.36122      -0.35729      -0.35308      -0.34892
 
  (116-120)      alpha:     -0.34737      -0.34475      -0.34362      -0.34020      -0.33682
                 beta:      -0.34721      -0.34450      -0.34326      -0.33952      -0.33672
 
  (121-125)      alpha:     -0.33591      -0.32614      -0.32295      -0.32206      -0.32127
                 beta:      -0.33580      -0.32555      -0.32223      -0.32199      -0.32106
 
  (126-130)      alpha:     -0.31943      -0.31225      -0.30859      -0.30725      -0.30113
                 beta:      -0.31933      -0.31082      -0.30840      -0.30700      -0.30105
 
  (131-135)      alpha:     -0.29530      -0.29452      -0.29402      -0.29242      -0.29127
                 beta:      -0.29514      -0.29405      -0.29366      -0.29231      -0.29100
 
  (136-140)      alpha:     -0.28431      -0.28162      -0.27752      -0.26305      -0.24568
                 beta:      -0.28360      -0.28086      -0.27561      -0.26187      -0.24371
 
  (141-145)      alpha:     -0.24510      -0.23979      -0.21945      -0.20323      -0.19260
                 beta:      -0.23575      -0.22932      -0.21854      -0.19730      -0.18183
 
  (146-148)      alpha:     -0.17724      -0.16487      -0.15676
                 beta:      -0.17320      -0.15951
 
 
 
 
  Energy of virtual orbitals
  --------------------------
 
  (148-148)      beta:      -0.13919
 
  (149-153)      alpha:     -0.04857      -0.03375      -0.02811       0.00217       0.01330
                 beta:      -0.04529      -0.03106      -0.02459       0.00303       0.01357
 
  (154-158)      alpha:      0.01470       0.01899       0.02397       0.02693       0.03394
                 beta:       0.01864       0.01966       0.02429       0.02750       0.03668
 
  (159-163)      alpha:      0.03610       0.03838       0.04005       0.04062       0.04341
                 beta:       0.03872       0.04039       0.04079       0.04147       0.04406
 
  (164-168)      alpha:      0.05229       0.05557       0.05711       0.06039       0.06604
                 beta:       0.05265       0.05590       0.05731       0.06058       0.06621
 
  (169-173)      alpha:      0.06717       0.07308       0.07480       0.07880       0.08173
                 beta:       0.06747       0.07343       0.07539       0.07931       0.08224
 
  (174-178)      alpha:      0.08335       0.08464       0.09165       0.09387       0.09564
                 beta:       0.08406       0.08538       0.09197       0.09424       0.09626
 
  (179-183)      alpha:      0.09765       0.10062       0.10297       0.10434       0.11009
                 beta:       0.09817       0.10099       0.10323       0.10465       0.11062
 
  (184-188)      alpha:      0.11218       0.11531       0.11835       0.11951       0.12055
                 beta:       0.11257       0.11563       0.11868       0.11995       0.12076
 
  (189-193)      alpha:      0.12424       0.12529       0.13437       0.13567       0.13742
                 beta:       0.12459       0.12551       0.13455       0.13593       0.13764
 
  (194-198)      alpha:      0.14107       0.14228       0.14270       0.14652       0.14927
                 beta:       0.14144       0.14248       0.14292       0.14686       0.14957
 
  (199-203)      alpha:      0.15230       0.15418       0.16125       0.16300       0.16400
                 beta:       0.15264       0.15458       0.16164       0.16324       0.16421
 
  (204-208)      alpha:      0.16631       0.16701       0.17119       0.17177       0.17507
                 beta:       0.16674       0.16739       0.17156       0.17214       0.17540
 
  (209-213)      alpha:      0.17668       0.18076       0.18782       0.19095       0.20080
                 beta:       0.17698       0.18103       0.18842       0.19117       0.20177
 
  (214-218)      alpha:      0.20834       0.21557       0.21581       0.22073       0.22276
                 beta:       0.20884       0.21593       0.21633       0.22123       0.22315
 
  (219-223)      alpha:      0.23371       0.23984       0.24281       0.25046       0.25744
                 beta:       0.23408       0.24053       0.24343       0.25076       0.25791
 
  (224-228)      alpha:      0.25963       0.26164       0.26338       0.26826       0.27021
                 beta:       0.26021       0.26213       0.26374       0.26861       0.27071
 
  (229-233)      alpha:      0.27037       0.27635       0.28096       0.28414       0.28758
                 beta:       0.27099       0.27699       0.28160       0.28454       0.28797
 
  (234-238)      alpha:      0.29326       0.29828       0.30056       0.30676       0.31330
                 beta:       0.29370       0.29916       0.30080       0.30808       0.31385
 
  (239-243)      alpha:      0.31512       0.31897       0.31999       0.32667       0.33311
                 beta:       0.31599       0.31948       0.32071       0.32743       0.33380
 
  (244-248)      alpha:      0.33746       0.34280       0.34649       0.34821       0.35245
                 beta:       0.33792       0.34341       0.34703       0.34888       0.35330
 
  (249-253)      alpha:      0.36095       0.36434       0.36877       0.37363       0.37419
                 beta:       0.36166       0.36541       0.36952       0.37426       0.37507
 
  (254-258)      alpha:      0.37747       0.38389       0.38600       0.39485       0.39797
                 beta:       0.37801       0.38453       0.38650       0.39524       0.39836
 
  (259-263)      alpha:      0.39925       0.40241       0.40280       0.40595       0.41098
                 beta:       0.39979       0.40296       0.40360       0.40635       0.41178
 
  (264-268)      alpha:      0.41328       0.41708       0.41937       0.42243       0.42859
                 beta:       0.41404       0.41746       0.41971       0.42275       0.42918
 
  (269-273)      alpha:      0.43138       0.43575       0.43672       0.44091       0.44582
                 beta:       0.43182       0.43613       0.43702       0.44127       0.44640
 
  (274-278)      alpha:      0.44932       0.45191       0.45270       0.45519       0.45734
                 beta:       0.44987       0.45243       0.45325       0.45579       0.45762
 
  (279-283)      alpha:      0.46235       0.46536       0.46750       0.46866       0.47189
                 beta:       0.46279       0.46616       0.46805       0.46905       0.47264
 
  (284-288)      alpha:      0.47267       0.47679       0.47852       0.48155       0.48309
                 beta:       0.47315       0.47719       0.47899       0.48186       0.48355
 
  (289-293)      alpha:      0.48416       0.48720       0.49062       0.49506       0.49841
                 beta:       0.48457       0.48742       0.49098       0.49534       0.49898
 
  (294-298)      alpha:      0.50281       0.50499       0.50660       0.50809       0.50857
                 beta:       0.50338       0.50545       0.50745       0.50865       0.50972
 
  (299-303)      alpha:      0.51570       0.51773       0.52185       0.52514       0.52867
                 beta:       0.51620       0.51855       0.52266       0.52696       0.52905
 
  (304-308)      alpha:      0.53072       0.53259       0.53759       0.53857       0.54037
                 beta:       0.53186       0.53330       0.53810       0.53999       0.54094
 
  (309-313)      alpha:      0.54546       0.54764       0.55404       0.55587       0.55695
                 beta:       0.54584       0.54811       0.55485       0.55648       0.55794
 
  (314-318)      alpha:      0.56208       0.56544       0.57090       0.57259       0.57364
                 beta:       0.56290       0.56577       0.57225       0.57335       0.57445
 
  (319-323)      alpha:      0.58015       0.58410       0.58855       0.60295       0.60580
                 beta:       0.58079       0.58503       0.58985       0.60412       0.60660
 
  (324-328)      alpha:      0.61258       0.61590       0.61926       0.62334       0.62781
                 beta:       0.61344       0.61709       0.61982       0.62453       0.62886
 
  (329-333)      alpha:      0.63447       0.65000       0.65378       0.65738       0.66369
                 beta:       0.63552       0.65104       0.65530       0.65853       0.66492
 
  (334-338)      alpha:      0.66705       0.67413       0.67749       0.68399       0.68538
                 beta:       0.66796       0.67476       0.67832       0.68485       0.68623
 
  (339-343)      alpha:      0.69287       0.70037       0.71200       0.71692       0.72334
                 beta:       0.69372       0.70193       0.71302       0.71789       0.72487
 
  (344-348)      alpha:      0.74228       0.75461       0.76208       0.76478       0.77140
                 beta:       0.74354       0.75688       0.76354       0.76597       0.77463
 
  (349-353)      alpha:      0.77562       0.78477       0.78726       0.80612       0.82301
                 beta:       0.77688       0.78622       0.78868       0.80803       0.82462
 
  (354-358)      alpha:      0.82528       0.84119       0.85105       0.86053       0.86740
                 beta:       0.82790       0.84285       0.85265       0.86150       0.86876
 
  (359-363)      alpha:      0.87306       0.89304       0.90249       0.91137       0.91552
                 beta:       0.87375       0.89429       0.90363       0.91275       0.91643
 
  (364-368)      alpha:      0.92097       0.92227       0.92708       0.93643       0.94405
                 beta:       0.92184       0.92300       0.92836       0.93760       0.94461
 
  (369-373)      alpha:      0.95367       0.96648       0.97295       0.98159       0.99352
                 beta:       0.95457       0.96703       0.97371       0.98258       0.99424
 
  (374-378)      alpha:      1.00209       1.00357       1.00833       1.01936       1.02144
                 beta:       1.00302       1.00401       1.00875       1.01965       1.02189
 
  (379-383)      alpha:      1.02892       1.03387       1.03777       1.04814       1.05351
                 beta:       1.02935       1.03467       1.03832       1.04860       1.05425
 
  (384-388)      alpha:      1.05981       1.06239       1.08094       1.09205       1.10004
                 beta:       1.06033       1.06324       1.08156       1.09254       1.10046
 
  (389-393)      alpha:      1.10422       1.11064       1.11499       1.11851       1.12759
                 beta:       1.10485       1.11133       1.11536       1.11942       1.12805
 
  (394-398)      alpha:      1.13056       1.14201       1.14833       1.16282       1.17144
                 beta:       1.13137       1.14315       1.14935       1.16366       1.17251
 
  (399-403)      alpha:      1.20007       1.21037       1.21206       1.21320       1.21886
                 beta:       1.20151       1.21106       1.21241       1.21359       1.21904
 
  (404-408)      alpha:      1.22054       1.22727       1.22848       1.23317       1.23682
                 beta:       1.22085       1.22782       1.22892       1.23347       1.23698
 
  (409-413)      alpha:      1.24125       1.24487       1.25398       1.25824       1.25861
                 beta:       1.24170       1.24504       1.25415       1.25858       1.25926
 
  (414-418)      alpha:      1.26390       1.26885       1.28311       1.28396       1.28854
                 beta:       1.26440       1.26963       1.28355       1.28448       1.28919
 
  (419-423)      alpha:      1.29065       1.29265       1.29416       1.31176       1.31294
                 beta:       1.29111       1.29304       1.29468       1.31246       1.31342
 
  (424-428)      alpha:      1.31505       1.32012       1.32212       1.32781       1.33156
                 beta:       1.31542       1.32047       1.32238       1.32848       1.33181
 
  (429-433)      alpha:      1.33196       1.33388       1.33854       1.34197       1.34302
                 beta:       1.33231       1.33454       1.33873       1.34272       1.34343
 
  (434-438)      alpha:      1.34784       1.35322       1.35521       1.36206       1.36747
                 beta:       1.34814       1.35373       1.35591       1.36231       1.36799
 
  (439-443)      alpha:      1.37018       1.37340       1.38097       1.39088       1.39328
                 beta:       1.37068       1.37364       1.38169       1.39110       1.39353
 
  (444-448)      alpha:      1.40123       1.40477       1.40852       1.41071       1.41535
                 beta:       1.40139       1.40501       1.40878       1.41114       1.41577
 
  (449-453)      alpha:      1.42095       1.42974       1.43307       1.43758       1.44357
                 beta:       1.42113       1.43018       1.43336       1.43804       1.44420
 
  (454-458)      alpha:      1.45029       1.45630       1.46012       1.46343       1.46726
                 beta:       1.45099       1.45650       1.46051       1.46365       1.46748
 
  (459-463)      alpha:      1.47490       1.49003       1.49774       1.49907       1.50301
                 beta:       1.47507       1.49038       1.49873       1.49968       1.50340
 
  (464-468)      alpha:      1.50861       1.51690       1.51830       1.52497       1.53054
                 beta:       1.50887       1.51742       1.51878       1.52549       1.53103
 
  (469-473)      alpha:      1.53903       1.54281       1.54866       1.54972       1.55652
                 beta:       1.53935       1.54304       1.54903       1.55032       1.55721
 
  (474-478)      alpha:      1.56234       1.56547       1.56950       1.57662       1.58831
                 beta:       1.56260       1.56574       1.56983       1.57734       1.58873
 
  (479-483)      alpha:      1.59062       1.59828       1.60145       1.60308       1.61174
                 beta:       1.59118       1.59867       1.60219       1.60364       1.61243
 
  (484-488)      alpha:      1.62362       1.62761       1.63211       1.63624       1.63899
                 beta:       1.62524       1.62816       1.63246       1.63690       1.63952
 
  (489-493)      alpha:      1.64152       1.64703       1.65247       1.65405       1.66183
                 beta:       1.64171       1.64731       1.65362       1.65601       1.66258
 
  (494-498)      alpha:      1.66873       1.67223       1.67436       1.67611       1.68582
                 beta:       1.66949       1.67350       1.67484       1.67627       1.68606
 
  (499-503)      alpha:      1.68809       1.70885       1.71191       1.71536       1.71992
                 beta:       1.68831       1.70934       1.71253       1.71580       1.72067
 
  (504-508)      alpha:      1.72231       1.72674       1.72952       1.73549       1.73664
                 beta:       1.72263       1.72747       1.72991       1.73586       1.73700
 
  (509-513)      alpha:      1.73921       1.74015       1.74484       1.75035       1.76126
                 beta:       1.73988       1.74081       1.74524       1.75109       1.76168
 
  (514-518)      alpha:      1.76989       1.77383       1.77831       1.78329       1.78380
                 beta:       1.77042       1.77422       1.77888       1.78374       1.78427
 
  (519-523)      alpha:      1.79872       1.80186       1.81372       1.82191       1.82426
                 beta:       1.79963       1.80284       1.81454       1.82281       1.82522
 
  (524-528)      alpha:      1.83194       1.83772       1.84279       1.84386       1.85024
                 beta:       1.83275       1.83854       1.84378       1.84563       1.85103
 
  (529-533)      alpha:      1.85802       1.86976       1.87457       1.87937       1.88556
                 beta:       1.85956       1.87034       1.87570       1.88088       1.88602
 
  (534-538)      alpha:      1.89261       1.89622       1.90851       1.92475       1.92640
                 beta:       1.89367       1.89684       1.90963       1.92598       1.92729
 
  (539-543)      alpha:      1.94105       1.94858       1.95319       1.96166       1.96397
                 beta:       1.94217       1.94947       1.95402       1.96210       1.96541
 
  (544-548)      alpha:      1.96787       1.97354       1.97785       1.99921       1.99959
                 beta:       1.96969       1.97459       1.97950       2.00022       2.00036
 
  (549-553)      alpha:      2.00153       2.00563       2.00980       2.01705       2.02374
                 beta:       2.00211       2.00678       2.01035       2.01777       2.02466
 
  (554-558)      alpha:      2.03193       2.03433       2.03734       2.03781       2.04247
                 beta:       2.03311       2.03488       2.03791       2.03840       2.04345
 
  (559-563)      alpha:      2.04633       2.04825       2.05665       2.05810       2.07191
                 beta:       2.04700       2.04868       2.05804       2.06242       2.07431
 
  (564-568)      alpha:      2.07504       2.07904       2.09048       2.10649       2.11091
                 beta:       2.07752       2.08534       2.09698       2.10777       2.11327
 
  (569-573)      alpha:      2.11461       2.11891       2.11904       2.12297       2.12686
                 beta:       2.11613       2.11950       2.11991       2.12349       2.12806
 
  (574-578)      alpha:      2.12976       2.13106       2.13774       2.13996       2.14093
                 beta:       2.13093       2.13168       2.13874       2.14119       2.14261
 
  (579-583)      alpha:      2.14639       2.14954       2.15351       2.15827       2.16326
                 beta:       2.14735       2.15118       2.15617       2.15994       2.16427
 
  (584-588)      alpha:      2.16783       2.17423       2.17634       2.18056       2.18227
                 beta:       2.16945       2.17506       2.17754       2.18178       2.18404
 
  (589-593)      alpha:      2.18690       2.18908       2.19451       2.19989       2.20340
                 beta:       2.18807       2.19043       2.19525       2.20138       2.20507
 
  (594-598)      alpha:      2.20577       2.21537       2.22051       2.22244       2.22429
                 beta:       2.20720       2.21685       2.22182       2.22331       2.22473
 
  (599-603)      alpha:      2.22554       2.23171       2.23228       2.23582       2.23927
                 beta:       2.22617       2.23313       2.23355       2.23680       2.24039
 
  (604-608)      alpha:      2.24558       2.24659       2.24977       2.25419       2.26358
                 beta:       2.24639       2.24823       2.25125       2.25686       2.26539
 
  (609-613)      alpha:      2.27368       2.28709       2.29052       2.29521       2.29917
                 beta:       2.27663       2.29067       2.29178       2.29825       2.30291
 
  (614-618)      alpha:      2.30109       2.30732       2.31428       2.32714       2.33038
                 beta:       2.30479       2.31001       2.31719       2.32882       2.33196
 
  (619-623)      alpha:      2.33359       2.33762       2.34668       2.35329       2.35561
                 beta:       2.33677       2.34014       2.34779       2.35547       2.35658
 
  (624-628)      alpha:      2.36049       2.36759       2.37267       2.37843       2.38206
                 beta:       2.36191       2.36843       2.37454       2.37910       2.38286
 
  (629-633)      alpha:      2.38775       2.38865       2.39153       2.39507       2.40039
                 beta:       2.38872       2.38948       2.39250       2.39611       2.40212
 
  (634-638)      alpha:      2.40977       2.41616       2.42066       2.42231       2.43219
                 beta:       2.41076       2.41699       2.42208       2.42376       2.43314
 
  (639-643)      alpha:      2.44432       2.44863       2.45327       2.46834       2.47479
                 beta:       2.44542       2.44969       2.45484       2.47089       2.47617
 
  (644-648)      alpha:      2.47777       2.49880       2.51048       2.51513       2.52290
                 beta:       2.47910       2.50070       2.51164       2.51760       2.52674
 
  (649-653)      alpha:      2.55065       2.55656       2.56559       2.57391       2.58497
                 beta:       2.55366       2.56627       2.56852       2.57587       2.58583
 
  (654-658)      alpha:      2.58681       2.59515       2.59923       2.60340       2.60645
                 beta:       2.58821       2.59666       2.60068       2.60395       2.60767
 
  (659-663)      alpha:      2.61118       2.61271       2.62843       2.63508       2.63824
                 beta:       2.61189       2.61303       2.62947       2.63638       2.63866
 
  (664-668)      alpha:      2.64724       2.65469       2.66117       2.66779       2.67013
                 beta:       2.64798       2.65516       2.66460       2.66949       2.67220
 
  (669-673)      alpha:      2.68144       2.68225       2.69704       2.70280       2.70725
                 beta:       2.68193       2.68295       2.69913       2.70465       2.70936
 
  (674-678)      alpha:      2.71817       2.72357       2.73125       2.73743       2.74234
                 beta:       2.72068       2.72458       2.73300       2.74000       2.74474
 
  (679-683)      alpha:      2.74931       2.76476       2.78223       2.78896       2.80296
                 beta:       2.75204       2.76705       2.78346       2.78998       2.80371
 
  (684-688)      alpha:      2.80865       2.81995       2.82531       2.83005       2.83150
                 beta:       2.80962       2.82104       2.82578       2.83078       2.83201
 
  (689-693)      alpha:      2.83646       2.84104       2.84405       2.84877       2.85048
                 beta:       2.83785       2.84198       2.84494       2.84944       2.85119
 
  (694-698)      alpha:      2.85494       2.85800       2.86106       2.87316       2.87928
                 beta:       2.85607       2.85945       2.86236       2.87499       2.88238
 
  (699-703)      alpha:      2.88417       2.89116       2.90670       2.93156       2.94224
                 beta:       2.88548       2.89449       2.90799       2.93360       2.94434
 
  (704-708)      alpha:      2.94627       2.96373       2.97293       2.99028       3.01224
                 beta:       2.95208       2.96605       2.97804       2.99391       3.01381
 
  (709-713)      alpha:      3.03068       3.04926       3.06897       3.08681       3.10285
                 beta:       3.03372       3.05037       3.07020       3.08761       3.10379
 
  (714-718)      alpha:      3.12196       3.13701       3.16691       3.18971       3.19478
                 beta:       3.12402       3.14078       3.16869       3.19279       3.19713
 
  (719-723)      alpha:      3.20992       3.22714       3.25566       3.27270       3.27876
                 beta:       3.21211       3.22763       3.25768       3.27433       3.27919
 
  (724-728)      alpha:      3.28236       3.32848       3.34311       3.37401       3.41451
                 beta:       3.28294       3.32970       3.34502       3.37767       3.41461
 
  (729-733)      alpha:      3.41824       3.42826       3.43768       3.44348       3.44544
                 beta:       3.41835       3.42866       3.43813       3.44366       3.44635
 
  (734-738)      alpha:      3.44830       3.45388       3.45962       3.46692       3.48220
                 beta:       3.44935       3.45536       3.46096       3.47064       3.48335
 
  (739-743)      alpha:      3.48711       3.51081       3.51294       3.53179       3.53956
                 beta:       3.48764       3.51124       3.51313       3.53190       3.53969
 
  (744-748)      alpha:      3.54332       3.54784       3.55312       3.55627       3.56534
                 beta:       3.54357       3.54791       3.55324       3.55637       3.56548
 
  (749-753)      alpha:      3.57401       3.59886       3.60495       3.60725       3.61824
                 beta:       3.57418       3.59898       3.60535       3.60870       3.61898
 
  (754-758)      alpha:      3.62345       3.68354       3.69866       3.70141       3.70788
                 beta:       3.62370       3.68487       3.69903       3.70168       3.70812
 
  (759-763)      alpha:      3.71092       3.71719       3.72466       3.72968       3.73281
                 beta:       3.71118       3.71747       3.72489       3.73014       3.73299
 
  (764-768)      alpha:      3.74937       3.76649       3.94431       3.99737       4.05164
                 beta:       3.75023       3.76816       3.95026       4.00162       4.05299
 
  (769-773)      alpha:      4.06600       4.71951       4.77264       4.78202       4.81010
                 beta:       4.06763       4.71976       4.77278       4.78216       4.81053
 
  (774-778)      alpha:      4.83420       4.98928       5.17537       5.22355       5.25914
                 beta:       4.83467       4.98944       5.17588       5.22385       5.25936
 
  (779-783)      alpha:      5.26033       5.30037       5.34135       5.52971       5.53225
                 beta:       5.26056       5.30173       5.34297       5.52976       5.53235
 
  (784-788)      alpha:      5.53530       5.53763       5.55043       5.55244       5.55633
                 beta:       5.53537       5.53768       5.55047       5.55249       5.55638
 
  (789-793)      alpha:      5.56319       5.64434       5.65991       5.67408       5.67845
                 beta:       5.56324       5.64463       5.66017       5.67427       5.67866
 
  (794-798)      alpha:      5.71610       5.74134       6.30104       6.33297       6.34541
                 beta:       5.71842       5.74353       6.31313       6.34669       6.35652
 
  (799-803)      alpha:      6.41536       6.42033       6.48728       6.51465       6.59323
                 beta:       6.42097       6.42568       6.48841       6.51685       6.59695
 
  (804-808)      alpha:      6.67925       6.95816       7.23586       7.45074       7.45768
                 beta:       6.68184       6.96294       7.23931       7.45035       7.45759
 
  (809-813)      alpha:      7.47530       7.48275       7.55716       7.55927       7.56007
                 beta:       7.47551       7.48325       7.55840       7.55968       7.56179
 
  (814-818)      alpha:      7.57082       7.57453       7.57607       7.58016       7.58638
                 beta:       7.57112       7.57482       7.57627       7.58036       7.58702
 
  (819-823)      alpha:      7.59266       7.59821       7.61284       7.63011       7.63099
                 beta:       7.59556       7.60033       7.61902       7.63016       7.63105
 
  (824-828)      alpha:      7.63731       7.64360       7.65172       7.65349       7.65760
                 beta:       7.63740       7.64430       7.65251       7.65397       7.65790
 
  (829-833)      alpha:      7.65858       7.66325       7.66564       7.67152       7.67451
                 beta:       7.65896       7.66356       7.66624       7.67178       7.67479
 
  (834-838)      alpha:      7.67635       7.67844       7.68578       7.68962       7.70639
                 beta:       7.67644       7.67859       7.68604       7.68986       7.70680
 
  (839-843)      alpha:      7.71112       7.72447       7.72899       7.73464       7.74098
                 beta:       7.71155       7.72471       7.72924       7.73490       7.74115
 
  (844-848)      alpha:      7.74545       7.74745       7.75222       7.75897       7.76172
                 beta:       7.74553       7.74763       7.75255       7.75906       7.76184
 
  (849-853)      alpha:      7.76922       7.77418       7.79402       7.83074       7.83460
                 beta:       7.76960       7.77425       7.79533       7.83105       7.83492
 
  (854-858)      alpha:      7.83764       7.83932       7.85323       7.86130       7.86668
                 beta:       7.83804       7.83972       7.85387       7.86181       7.86711
 
  (859-863)      alpha:      7.87139       7.87791       7.88674       7.88973       7.89770
                 beta:       7.87184       7.87842       7.88695       7.89005       7.89801
 
  (864-868)      alpha:      7.91404       7.92860       8.19676       8.23035       8.28392
                 beta:       7.91446       7.92883       8.19757       8.23097       8.28654
 
  (869-873)      alpha:      9.42706       9.43299       9.43848       9.44132       9.44591
                 beta:       9.42707       9.43300       9.43849       9.44139       9.44595
 
  (874-878)      alpha:      9.45292       9.45683       9.46051       9.46158       9.46233
                 beta:       9.45298       9.45687       9.46052       9.46160       9.46236
 
  (879-883)      alpha:      9.47267       9.47494       9.48399       9.51790       9.53390
                 beta:       9.47268       9.47501       9.48409       9.51792       9.53383
 
  (884-888)      alpha:      9.54299       9.55195       9.55568       9.56557       9.56902
                 beta:       9.54296       9.55196       9.55567       9.56561       9.56903
 
  (889-893)      alpha:      9.57451       9.57504       9.57751       9.58379       9.59120
                 beta:       9.57452       9.57504       9.57751       9.58381       9.59122
 
  (894-898)      alpha:      9.59969       9.60323       9.61130       9.61216       9.62030
                 beta:       9.59970       9.60324       9.61134       9.61215       9.62031
 
  (899-903)      alpha:      9.62715       9.63346       9.63876       9.64388       9.64927
                 beta:       9.62715       9.63344       9.63863       9.64369       9.64886
 
  (904-908)      alpha:      9.65425       9.66414       9.69741       9.71982       9.72829
                 beta:       9.65426       9.66416       9.69744       9.71986       9.72832
 
  (909-913)      alpha:     11.02535      11.04288      11.11679      11.12776      11.17476
                 beta:      11.02671      11.04813      11.12222      11.13178      11.17773
 
  (914-918)      alpha:     11.17850      11.23292      11.34206      11.56536      11.68243
                 beta:      11.18808      11.24248      11.34375      11.56718      11.68425
 
  (919-923)      alpha:     11.76253      11.85755      12.17276      12.27691      12.29534
                 beta:      11.76450      11.85930      12.18594      12.28008      12.29883
 
  (924-928)      alpha:     12.33968      12.56947      14.01975      14.35883      14.55445
                 beta:      12.34316      12.57294      14.02632      14.36553      14.55648
 
  (929-933)      alpha:     18.33372      18.36277      18.36532      18.41617      18.41649
                 beta:      18.33942      18.36847      18.37172      18.41779      18.41998
 
  (934-938)      alpha:     18.53523      18.54384      20.66288      21.62122      21.65342
                 beta:      18.53757      18.54608      20.66677      21.62118      21.65342
 
  (939-943)      alpha:     21.66100      21.66632      21.69268      21.79699      22.31152
                 beta:      21.66100      21.66633      21.69269      21.79694      22.31182
 
  (944-948)      alpha:     22.32660      22.35675      22.35837      22.39015      22.41399
                 beta:      22.32681      22.35689      22.35852      22.39060      22.41417
 
  (949-953)      alpha:     22.52289      22.53153      22.55203      22.55750      22.56459
                 beta:      22.52337      22.53177      22.55206      22.55750      22.56461
 
  (954-958)      alpha:     22.56891      22.57082      22.57629      22.60498      22.61233
                 beta:      22.56894      22.57084      22.57631      22.60605      22.61332
 
  (959-963)      alpha:     22.61620      22.64176      22.64682      22.64951      31.47172
                 beta:      22.61696      22.64195      22.64700      22.65084      31.47532
 
  (964-968)      alpha:     31.75348      31.92444      32.28173      38.17668      38.17984
                 beta:      31.75754      31.92996      32.28282      38.17634      38.17963
 
  (969-973)      alpha:     38.20563      38.20944      38.27461      38.28768      38.31838
                 beta:      38.20577      38.20961      38.27729      38.29007      38.31839
 
  (974-978)      alpha:     38.31914      38.32007      38.32135      38.32354      38.32493
                 beta:      38.31915      38.32008      38.32141      38.32358      38.32496
 
  (979-983)      alpha:     38.32581      38.32830      38.33347      38.34991      38.35178
                 beta:      38.32582      38.32832      38.33355      38.34993      38.35179
 
  (984-988)      alpha:     38.35458      38.35744      38.36099      38.36358      38.36933
                 beta:      38.35464      38.35746      38.36112      38.36380      38.36936
 
  (989-993)      alpha:     38.37057      38.37310      38.37395      38.37537      38.37600
                 beta:      38.37059      38.37313      38.37398      38.37541      38.37602
 
  (994-998)      alpha:     38.37697      38.37824      38.38255      38.38719      38.38933
                 beta:      38.37701      38.37827      38.38266      38.38723      38.38935
 
  (999-1003)     alpha:     38.39396      38.39622      38.39666      38.40676      38.40893
                 beta:      38.39405      38.39627      38.39673      38.40679      38.40897
 
  (1004-1008)    alpha:     38.41249      38.41454      38.41719      38.41911      38.42057
                 beta:      38.41254      38.41458      38.41722      38.41916      38.42064
 
  (1009-1013)    alpha:     38.42453      38.42807      38.43147      38.43567      38.43789
                 beta:      38.42456      38.42815      38.43157      38.43576      38.43803
 
  (1014-1018)    alpha:     38.43860      38.44321      38.44637      38.45300      38.45926
                 beta:      38.43867      38.44335      38.44650      38.45317      38.45949
 
  (1019-1023)    alpha:     38.46162      38.46566      38.47024      38.47361      38.49219
                 beta:      38.46180      38.46575      38.47032      38.47366      38.49245
 
  (1024-1028)    alpha:     38.52610      38.69345      38.71291      39.24784      39.31823
                 beta:      38.52617      38.69361      38.71307      39.24780      39.31818
 
  (1029-1033)    alpha:     44.73578      44.80529      44.82300      44.85881      44.98432
                 beta:      44.74129      44.80650      44.82441      44.86024      44.98577
 
  (1034-1038)    alpha:     49.89770      49.91627      49.91890      49.95312      49.95461
                 beta:      49.90002      49.91923      49.92122      49.95378      49.95629
 
  (1039-1043)    alpha:     50.03703      50.04178      56.12609      56.13161      56.17306
                 beta:      50.03792      50.04271      56.12656      56.13254      56.17278
 
  (1044-1048)    alpha:     56.20635      56.24371      56.24430      56.28266      56.35444
                 beta:      56.21265      56.24519      56.24916      56.28761      56.35519
 
  (1049-1053)    alpha:     56.51144      56.58667      56.60339      56.73946      57.52469
                 beta:      56.51221      56.58749      56.60417      56.73999      57.52723
 
  (1054-1058)    alpha:     57.81476      57.96219      60.55933      60.56366      60.56763
                 beta:      57.81728      57.96288      60.55932      60.56366      60.56763
 
  (1059-1063)    alpha:     60.57255      60.57567      60.58244      60.58419      60.58750
                 beta:      60.57261      60.57573      60.58247      60.58426      60.58750
 
  (1064-1068)    alpha:     60.58856      60.59353      60.60091      60.60325      60.60984
                 beta:      60.58856      60.59354      60.60095      60.60326      60.60992
 
  (1069-1073)    alpha:     60.61427      60.62612      60.63580      60.64355      60.64641
                 beta:      60.61430      60.62607      60.63576      60.64353      60.64640
 
  (1074-1078)    alpha:     60.65507      60.65951      60.66216      60.66389      60.66710
                 beta:      60.65510      60.65953      60.66216      60.66385      60.66712
 
  (1079-1083)    alpha:     60.67134      60.67660      60.68530      60.68829      60.69300
                 beta:      60.67136      60.67661      60.68532      60.68828      60.69299
 
  (1084-1088)    alpha:     60.69786      60.70701      60.71376      60.71725      60.72137
                 beta:      60.69788      60.70704      60.71373      60.71722      60.72083
 
  (1089-1093)    alpha:     60.72786      60.73223      60.73995      60.75299      60.78119
                 beta:      60.72725      60.73218      60.73997      60.75301      60.78122
 
  (1094-1098)    alpha:     60.80208      60.81054      83.17162      83.17968      83.19526
                 beta:      60.80211      60.81056      83.17172      83.17975      83.19531
 
  (1099-1103)    alpha:     83.19870      83.23209      83.25536      83.37036      83.37944
                 beta:      83.19877      83.23228      83.25547      83.37052      83.37952
 
  (1104-1108)    alpha:     83.39947      83.40368      83.40917      83.41322      83.41384
                 beta:      83.39948      83.40368      83.40918      83.41323      83.41384
 
  (1109-1113)    alpha:     83.41884      83.43809      83.44546      83.44727      83.46651
                 beta:      83.41884      83.43816      83.44593      83.44748      83.46658
 
  (1114-1118)    alpha:     83.47064      83.47275      89.27372      89.33010      89.34804
                 beta:      83.47070      83.47325      89.27483      89.33033      89.34801
 
  (1119-1123)    alpha:     89.35489      89.35640      89.37579      89.44262     117.74651
                 beta:      89.35485      89.35636      89.37580      89.44255     117.74786
 
  (1124-1128)    alpha:    118.00823     118.16114     118.47504     132.79875     132.81250
                 beta:     118.00984     118.16329     118.47545     132.80046     132.81480
 
  (1129-1133)    alpha:    132.81399     132.83768     132.83895     132.89843     132.90247
                 beta:     132.81594     132.83833     132.84041     132.89919     132.90314
 
  (1134-1138)    alpha:    141.54041     141.58908     141.60132     141.63020     141.72105
                 beta:     141.54338     141.58971     141.60208     141.63096     141.72181
 
  (1139-1143)    alpha:    168.53702     168.60502     195.48594     195.72131     195.84105
                 beta:     168.53696     168.60496     195.48736     195.72274     195.84144
 
  (1144-1148)    alpha:    309.05643     312.80322     312.80940     312.82276     312.82572
                 beta:     309.05746     312.80327     312.80944     312.82280     312.82577
 
  (1149-1153)    alpha:    312.85751     312.87923     312.99030     312.99795     313.01565
                 beta:     312.85754     312.87924     312.99034     312.99797     313.01566
 
  (1154-1158)    alpha:    313.01879     313.02403     313.02691     313.02731     313.03232
                 beta:     313.01879     313.02403     313.02691     313.02731     313.03233
 
  (1159-1163)    alpha:    313.04709     313.05681     313.05771     313.07207     313.07557
                 beta:     313.04713     313.05688     313.05786     313.07210     313.07560
 
  (1164-1168)    alpha:    313.07985     368.57924     368.58849     368.58961     368.60534
                 beta:     313.08004     368.58094     368.59071     368.59147     368.60597
 
  (1169-1173)    alpha:    368.60640     368.64599     368.64884     412.43199     412.46738
                 beta:     368.60785     368.64674     368.64951     412.43430     412.46786
 
  (1174-1178)    alpha:    412.47650     412.49811     412.56531     428.83915     428.85829
                 beta:     412.47709     412.49870     412.56589     428.83910     428.85826
 
  (1179-1183)    alpha:    428.86263     428.86325     428.87473     428.92049     444.33443
                 beta:     428.86259     428.86322     428.87470     428.92044     444.33483
 
  (1184-1188)    alpha:    444.57139     444.71530     444.99663     604.60977     604.80264
                 beta:     444.57189     444.71600     444.99672     604.61106     604.80394
 
  (1189-1193)    alpha:    604.89803     625.27235     625.33181     928.80047    1182.97749
                 beta:     604.89842     625.27231     625.33177     928.80152    1182.97992
 
  (1194-1198)    alpha:   1183.00381    1183.01042    1183.02606    1183.07643    1195.98162
                 beta:    1183.00431    1183.01104    1183.02667    1183.07704    1195.98308
 
  (1199-1203)    alpha:   1195.98705    1195.98783    1195.99712    1195.99765    1196.01985
                 beta:    1195.98884    1195.98929    1195.99751    1195.99873    1196.02042
 
  (1204-1208)    alpha:   1196.02147    1348.77631    1348.78155    1348.79283    1348.79540
                 beta:    1196.02200    1348.77634    1348.78159    1348.79286    1348.79543
 
  (1209-1213)    alpha:   1348.82372    1348.84309    1348.94539    1348.95215    1348.96815
                 beta:    1348.82370    1348.84305    1348.94540    1348.95216    1348.96815
 
  (1214-1218)    alpha:   1348.97041    1348.97516    1348.97720    1348.97790    1348.98243
                 beta:    1348.97041    1348.97516    1348.97720    1348.97790    1348.98243
 
  (1219-1223)    alpha:   1348.99326    1349.00271    1349.00425    1349.01494    1349.01794
                 beta:    1348.99328    1349.00273    1349.00429    1349.01497    1349.01797
 
  (1224-1228)    alpha:   1349.02308    1761.97122    1762.12948    1762.20687    1919.89536
                 beta:    1349.02313    1761.97227    1762.13053    1762.20718    1919.89540
 
  (1229-1233)    alpha:   1920.10394    1920.23755    1920.47829    2354.61705    2354.66935
                 beta:    1920.10403    1920.23769    1920.47825    2354.61702    2354.66932
 
  (1234-1238)    alpha:   2575.83355    3619.44243    3619.46075    3619.46535    3619.47633
                 beta:    2575.83432    3619.44356    3619.46090    3619.46559    3619.47657
 
  (1239-1243)    alpha:   3619.51202    5004.67084    5004.80206    5004.86534    6731.41975
                 beta:    3619.51224    5004.67130    5004.80252    5004.86545    6731.42007
 
  (1244-1248)    alpha:   8139.48528    8139.48924    8139.49832    8139.50040    8139.52316
                 beta:    8139.48530    8139.48926    8139.49834    8139.50042    8139.52314
 
  (1249-1253)    alpha:   8139.53902    8139.62802    8139.63394    8139.64829    8139.64958
                 beta:    8139.53900    8139.62803    8139.63394    8139.64829    8139.64957
 
  (1254-1258)    alpha:   8139.65329    8139.65508    8139.65601    8139.65983    8139.66604
                 beta:    8139.65329    8139.65508    8139.65601    8139.65983    8139.66605
 
  (1259-1263)    alpha:   8139.67463    8139.67641    8139.68370    8139.68613    8139.69141
                 beta:    8139.67464    8139.67642    8139.68371    8139.68614    8139.69143
 
  (1264-1268)    alpha:  10058.20473   10058.25045   11580.70175   11580.87342   11580.99289
                 beta:   10058.20471   10058.25043   11580.70174   11580.87342   11580.99291
 
  (1269-1273)    alpha:  11581.17894   13794.60326   13794.61376   13794.61650   13794.62335
                 beta:   11581.17890   13794.60346   13794.61376   13794.61652   13794.62337
 
  (1274-1278)    alpha:  13794.64467   14477.10588   14477.21446   14477.26603   16823.40041
                 beta:   13794.64469   14477.10598   14477.21457   14477.26604   16823.40050
 
  (1279-1283)    alpha:  41128.48382   44525.33245   44525.42026   44525.46144   59477.15317
                 beta:   41128.48384   44525.33245   44525.42027   44525.46143   59477.15316
 
  (1284-1288)    alpha:  59477.19100  100296.69460  151251.31517  151251.38295  151251.41453
                 beta:   59477.19099  100296.69459  151251.31516  151251.38294  151251.41452
 
  (1289-1293)    alpha: 247564.91591  586995.59967  586995.64851  586995.67119  625607.56470
                 beta:  247564.91590  586995.59965  586995.64849  586995.67118  625607.56467
 
  (1294-1298)    alpha: ************  ************  ************  ************  ************
                 beta:  ************  ************  ************  ************  ************
 
  (1299-1303)    alpha: ************  ************  ************  ************  ************
                 beta:  ************  ************  ************  ************  ************
 
  (1304-1304)    alpha: ************
                 beta:  ************
 
 
 
 

  Checkpointing ...
  Matrix to power -5.00E-01(min: 1.94E-04 max: 1.13E+02 thr: 1.00E-08 time: 2.41E+00 cpus:24)
  Matrix to power -5.00E-01(min: 1.94E-04 max: 1.13E+02 thr: 1.00E-08 time: 2.41E+00 cpus:24)
  Matrix to power -5.00E-01(min: 1.94E-04 max: 1.13E+02 thr: 1.00E-08 time: 2.41E+00 cpus:24)
  Matrix to power -5.00E-01(min: 1.94E-04 max: 1.13E+02 thr: 1.00E-08 time: 2.41E+00 cpus:24)


Mulliken Population Analysis
============================


  Atomic charge population
  ------------------------

  --------------------------------
  atom   label     atomic charge  
                  --------------- 
                   gross     net  
  --------------------------------
   Ir      1       77.15   -0.15
   P       2       14.79    0.21
   P       3       14.76    0.24
   N       4        7.35   -0.35
   N       5        7.22   -0.22
   N       6        6.87    0.13
   C       7        5.85    0.15
   H       8        0.94    0.06
   C       9        6.21   -0.21
   H      10        0.91    0.09
   C      11        5.84    0.16
   H      12        0.94    0.06
   C      13        6.21   -0.21
   H      14        0.92    0.08
   C      15        6.22   -0.22
   C      16        6.17   -0.17
   H      17        0.89    0.11
   H      18        0.93    0.07
   H      19        0.92    0.08
   C      20        6.17   -0.17
   H      21        0.92    0.08
   H      22        0.92    0.08
   H      23        0.92    0.08
   C      24        6.17   -0.17
   H      25        0.93    0.07
   H      26        0.90    0.10
   H      27        0.91    0.09
   C      28        6.22   -0.22
   C      29        6.17   -0.17
   H      30        0.92    0.08
   H      31        0.92    0.08
   H      32        0.92    0.08
   C      33        6.17   -0.17
   H      34        0.91    0.09
   H      35        0.92    0.08
   H      36        0.92    0.08
   C      37        6.16   -0.16
   H      38        0.91    0.09
   H      39        0.93    0.07
   H      40        0.90    0.10
   C      41        6.21   -0.21
   C      42        6.17   -0.17
   H      43        0.93    0.07
   H      44        0.89    0.11
   H      45        0.91    0.09
   C      46        6.16   -0.16
   H      47        0.92    0.08
   H      48        0.93    0.07
   H      49        0.92    0.08
   C      50        6.18   -0.18
   H      51        0.89    0.11
   H      52        0.92    0.08
   H      53        0.92    0.08
   C      54        6.23   -0.23
   C      55        6.17   -0.17
   H      56        0.89    0.11
   H      57        0.93    0.07
   H      58        0.92    0.08
   C      59        6.17   -0.17
   H      60        0.92    0.08
   H      61        0.92    0.08
   H      62        0.92    0.08
   C      63        6.15   -0.15
   H      64        0.92    0.08
   H      65        0.93    0.07
   H      66        0.89    0.11
   N      67        7.16   -0.16
  --------------------------------
  sum             295.00   -0.00


  Electron spin population
  ------------------------

  --------------------------------
  atom   label     electron spin  
  --------------------------------
   Ir      1           0.468
   P       2          -0.003
   P       3          -0.003
   N       4           0.091
   N       5           0.098
   N       6          -0.023
   C       7          -0.036
   H       8           0.000
   C       9           0.127
   H      10          -0.006
   C      11          -0.035
   H      12           0.000
   C      13           0.128
   H      14          -0.006
   C      15           0.005
   C      16           0.001
   H      17          -0.001
   H      18          -0.000
   H      19          -0.000
   C      20          -0.000
   H      21           0.000
   H      22           0.000
   H      23           0.000
   C      24           0.001
   H      25           0.001
   H      26          -0.000
   H      27           0.000
   C      28           0.006
   C      29          -0.000
   H      30          -0.000
   H      31          -0.000
   H      32           0.000
   C      33           0.000
   H      34           0.000
   H      35           0.001
   H      36          -0.000
   C      37          -0.000
   H      38           0.000
   H      39          -0.000
   H      40          -0.000
   C      41           0.005
   C      42          -0.000
   H      43          -0.000
   H      44          -0.001
   H      45          -0.000
   C      46          -0.000
   H      47           0.000
   H      48          -0.000
   H      49           0.000
   C      50           0.000
   H      51          -0.000
   H      52           0.001
   H      53           0.000
   C      54           0.005
   C      55           0.001
   H      56          -0.001
   H      57           0.000
   H      58          -0.000
   C      59          -0.001
   H      60           0.000
   H      61           0.000
   H      62           0.000
   C      63           0.000
   H      64          -0.000
   H      65           0.001
   H      66          -0.000
   N      67           0.175
  --------------------------------
  sum                  1.000


  Orbital density population
  --------------------------
 
 
  Orbital:   1  Energy=  -2545.18967 [au]   Occ=1.00           Orbital:   1  Energy=  -2545.18967 [au]   Occ=1.00
  (alpha)               -69258.13615 [eV]                      (beta)                -69258.13625 [eV]
  --------------------------------------------------           --------------------------------------------------
  atom  label   AO type   orbital density population           atom  label   AO type   orbital density population
  --------------------------------------------------           --------------------------------------------------
   Ir     1        s              100.0%                        Ir     1        s              100.0%
 
 
  Orbital:   2  Energy=   -422.20053 [au]   Occ=1.00           Orbital:   2  Energy=   -422.19925 [au]   Occ=1.00
  (alpha)               -11488.66112 [eV]                      (beta)                -11488.62648 [eV]
  --------------------------------------------------           --------------------------------------------------
  atom  label   AO type   orbital density population           atom  label   AO type   orbital density population
  --------------------------------------------------           --------------------------------------------------
   Ir     1        s              100.0%                        Ir     1        s              100.0%
 
 
  Orbital:   3  Energy=   -405.46028 [au]   Occ=1.00           Orbital:   3  Energy=   -405.45902 [au]   Occ=1.00
  (alpha)               -11033.13587 [eV]                      (beta)                -11033.10159 [eV]
  --------------------------------------------------           --------------------------------------------------
  atom  label   AO type   orbital density population           atom  label   AO type   orbital density population
  --------------------------------------------------           --------------------------------------------------
   Ir     1        py             100.0%                        Ir     1        py             100.0%
 
 
  Orbital:   4  Energy=   -405.45788 [au]   Occ=1.00           Orbital:   4  Energy=   -405.45750 [au]   Occ=1.00
  (alpha)               -11033.07051 [eV]                      (beta)                -11033.06021 [eV]
  --------------------------------------------------           --------------------------------------------------
  atom  label   AO type   orbital density population           atom  label   AO type   orbital density population
  --------------------------------------------------           --------------------------------------------------
   Ir     1        px               1.0%                        Ir     1        px               0.0%
                   pz              99.0%                                        pz             100.0%
 
 
  Orbital:   5  Energy=   -405.45735 [au]   Occ=1.00           Orbital:   5  Energy=   -405.45609 [au]   Occ=1.00
  (alpha)               -11033.05602 [eV]                      (beta)                -11033.02188 [eV]
  --------------------------------------------------           --------------------------------------------------
  atom  label   AO type   orbital density population           atom  label   AO type   orbital density population
  --------------------------------------------------           --------------------------------------------------
   Ir     1        px              99.0%                        Ir     1        px             100.0%
                   pz               1.0%                                        pz               0.0%
 
 
  Orbital:   6  Energy=    -97.80273 [au]   Occ=1.00           Orbital:   6  Energy=    -97.80226 [au]   Occ=1.00
  (alpha)                -2661.34786 [eV]                      (beta)                 -2661.33497 [eV]
  --------------------------------------------------           --------------------------------------------------
  atom  label   AO type   orbital density population           atom  label   AO type   orbital density population
  --------------------------------------------------           --------------------------------------------------
   Ir     1        s              100.0%                        Ir     1        s              100.0%
 
 
  Orbital:   7  Energy=    -89.95923 [au]   Occ=1.00           Orbital:   7  Energy=    -89.95857 [au]   Occ=1.00
  (alpha)                -2447.91526 [eV]                      (beta)                 -2447.89720 [eV]
  --------------------------------------------------           --------------------------------------------------
  atom  label   AO type   orbital density population           atom  label   AO type   orbital density population
  --------------------------------------------------           --------------------------------------------------
   Ir     1        py             100.0%                        Ir     1        py             100.0%
 
 
  Orbital:   8  Energy=    -89.95533 [au]   Occ=1.00           Orbital:   8  Energy=    -89.95515 [au]   Occ=1.00
  (alpha)                -2447.80901 [eV]                      (beta)                 -2447.80427 [eV]
  --------------------------------------------------           --------------------------------------------------
  atom  label   AO type   orbital density population           atom  label   AO type   orbital density population
  --------------------------------------------------           --------------------------------------------------
   Ir     1        px               4.9%                        Ir     1        px               0.7%
                   pz              95.1%                                        pz              99.3%
 
 
  Orbital:   9  Energy=    -89.95480 [au]   Occ=1.00           Orbital:   9  Energy=    -89.95417 [au]   Occ=1.00
  (alpha)                -2447.79462 [eV]                      (beta)                 -2447.77745 [eV]
  --------------------------------------------------           --------------------------------------------------
  atom  label   AO type   orbital density population           atom  label   AO type   orbital density population
  --------------------------------------------------           --------------------------------------------------
   Ir     1        px              95.1%                        Ir     1        px              99.3%
                   pz               4.9%                                        pz               0.7%
 
 
  Orbital:  10  Energy=    -76.30395 [au]   Occ=1.00           Orbital:  10  Energy=    -76.30399 [au]   Occ=1.00
  (alpha)                -2076.33611 [eV]                      (beta)                 -2076.33732 [eV]
  --------------------------------------------------           --------------------------------------------------
  atom  label   AO type   orbital density population           atom  label   AO type   orbital density population
  --------------------------------------------------           --------------------------------------------------
   P      2        s              100.0%                        P      2        s              100.0%
 
 
  Orbital:  11  Energy=    -76.30359 [au]   Occ=1.00           Orbital:  11  Energy=    -76.30363 [au]   Occ=1.00
  (alpha)                -2076.32631 [eV]                      (beta)                 -2076.32751 [eV]
  --------------------------------------------------           --------------------------------------------------
  atom  label   AO type   orbital density population           atom  label   AO type   orbital density population
  --------------------------------------------------           --------------------------------------------------
   P      3        s              100.0%                        P      3        s              100.0%
 
 
  Orbital:  12  Energy=    -75.31565 [au]   Occ=1.00           Orbital:  12  Energy=    -75.31517 [au]   Occ=1.00
  (alpha)                -2049.44311 [eV]                      (beta)                 -2049.43002 [eV]
  --------------------------------------------------           --------------------------------------------------
  atom  label   AO type   orbital density population           atom  label   AO type   orbital density population
  --------------------------------------------------           --------------------------------------------------
   Ir     1        d0              43.9%                        Ir     1        d0              40.8%
                   d2+             55.9%                                        d2+             58.9%
 
 
  Orbital:  13  Energy=    -75.31481 [au]   Occ=1.00           Orbital:  13  Energy=    -75.31296 [au]   Occ=1.00
  (alpha)                -2049.42029 [eV]                      (beta)                 -2049.36988 [eV]
  --------------------------------------------------           --------------------------------------------------
  atom  label   AO type   orbital density population           atom  label   AO type   orbital density population
  --------------------------------------------------           --------------------------------------------------
   Ir     1        d2-             98.3%                        Ir     1        d2-              4.8%
                   d1-              1.7%                                        d1-             95.0%
 
 
  Orbital:  14  Energy=    -75.31348 [au]   Occ=1.00           Orbital:  14  Energy=    -75.31266 [au]   Occ=1.00
  (alpha)                -2049.38410 [eV]                      (beta)                 -2049.36183 [eV]
  --------------------------------------------------           --------------------------------------------------
  atom  label   AO type   orbital density population           atom  label   AO type   orbital density population
  --------------------------------------------------           --------------------------------------------------
   Ir     1        d2-              1.7%                        Ir     1        d2-             95.1%
                   d1-             98.1%                                        d1-              4.8%
 
 
  Orbital:  15  Energy=    -75.31152 [au]   Occ=1.00           Orbital:  15  Energy=    -75.31101 [au]   Occ=1.00
  (alpha)                -2049.33072 [eV]                      (beta)                 -2049.31688 [eV]
  --------------------------------------------------           --------------------------------------------------
  atom  label   AO type   orbital density population           atom  label   AO type   orbital density population
  --------------------------------------------------           --------------------------------------------------
   Ir     1        d0              50.3%                        Ir     1        d0              55.6%
                   d1+             10.3%                                        d1+              6.1%
                   d2+             39.4%                                        d2+             38.3%
 
 
  Orbital:  16  Energy=    -75.31140 [au]   Occ=1.00           Orbital:  16  Energy=    -75.31086 [au]   Occ=1.00
  (alpha)                -2049.32753 [eV]                      (beta)                 -2049.31271 [eV]
  --------------------------------------------------           --------------------------------------------------
  atom  label   AO type   orbital density population           atom  label   AO type   orbital density population
  --------------------------------------------------           --------------------------------------------------
   Ir     1        d0               5.7%                        Ir     1        d0               3.5%
                   d1+             89.7%                                        d1+             93.9%
                   d2+              4.6%                                        d2+              2.6%
 
 
  Orbital:  17  Energy=    -20.16560 [au]   Occ=1.00           Orbital:  17  Energy=    -20.16464 [au]   Occ=1.00
  (alpha)                 -548.73397 [eV]                      (beta)                  -548.70790 [eV]
  --------------------------------------------------           --------------------------------------------------
  atom  label   AO type   orbital density population           atom  label   AO type   orbital density population
  --------------------------------------------------           --------------------------------------------------
   Ir     1        s              100.2%                        Ir     1        s              100.2%
 
 
  Orbital:  18  Energy=    -16.82761 [au]   Occ=1.00           Orbital:  18  Energy=    -16.82624 [au]   Occ=1.00
  (alpha)                 -457.90265 [eV]                      (beta)                  -457.86532 [eV]
  --------------------------------------------------           --------------------------------------------------
  atom  label   AO type   orbital density population           atom  label   AO type   orbital density population
  --------------------------------------------------           --------------------------------------------------
   Ir     1        py             100.0%                        Ir     1        py             100.0%
 
 
  Orbital:  19  Energy=    -16.81939 [au]   Occ=1.00           Orbital:  19  Energy=    -16.81903 [au]   Occ=1.00
  (alpha)                 -457.67901 [eV]                      (beta)                  -457.66897 [eV]
  --------------------------------------------------           --------------------------------------------------
  atom  label   AO type   orbital density population           atom  label   AO type   orbital density population
  --------------------------------------------------           --------------------------------------------------
   Ir     1        pz              99.2%                        Ir     1        pz              99.9%
 
 
  Orbital:  20  Energy=    -16.81735 [au]   Occ=1.00           Orbital:  20  Energy=    -16.81602 [au]   Occ=1.00
  (alpha)                 -457.62328 [eV]                      (beta)                  -457.58717 [eV]
  --------------------------------------------------           --------------------------------------------------
  atom  label   AO type   orbital density population           atom  label   AO type   orbital density population
  --------------------------------------------------           --------------------------------------------------
   Ir     1        px              99.1%                        Ir     1        px              99.8%
 
 
  Orbital:  21  Energy=    -14.10021 [au]   Occ=1.00           Orbital:  21  Energy=    -14.10065 [au]   Occ=1.00
  (alpha)                 -383.68613 [eV]                      (beta)                  -383.69811 [eV]
  --------------------------------------------------           --------------------------------------------------
  atom  label   AO type   orbital density population           atom  label   AO type   orbital density population
  --------------------------------------------------           --------------------------------------------------
   N      6        s              100.0%                        N      6        s              100.0%
 
 
  Orbital:  22  Energy=    -14.01788 [au]   Occ=1.00           Orbital:  22  Energy=    -14.01593 [au]   Occ=1.00
  (alpha)                 -381.44599 [eV]                      (beta)                  -381.39287 [eV]
  --------------------------------------------------           --------------------------------------------------
  atom  label   AO type   orbital density population           atom  label   AO type   orbital density population
  --------------------------------------------------           --------------------------------------------------
   N      4        s              100.0%                        N      4        s              100.0%
 
 
  Orbital:  23  Energy=    -13.99464 [au]   Occ=1.00           Orbital:  23  Energy=    -13.99259 [au]   Occ=1.00
  (alpha)                 -380.81344 [eV]                      (beta)                  -380.75767 [eV]
  --------------------------------------------------           --------------------------------------------------
  atom  label   AO type   orbital density population           atom  label   AO type   orbital density population
  --------------------------------------------------           --------------------------------------------------
   N      5        s              100.0%                        N      5        s              100.0%
 
 
  Orbital:  24  Energy=    -13.99092 [au]   Occ=1.00           Orbital:  24  Energy=    -13.98774 [au]   Occ=1.00
  (alpha)                 -380.71222 [eV]                      (beta)                  -380.62586 [eV]
  --------------------------------------------------           --------------------------------------------------
  atom  label   AO type   orbital density population           atom  label   AO type   orbital density population
  --------------------------------------------------           --------------------------------------------------
   N     67        s              100.0%                        N     67        s              100.0%
 
 
  Orbital:  25  Energy=    -10.69861 [au]   Occ=1.00           Orbital:  25  Energy=    -10.69787 [au]   Occ=1.00
  (alpha)                 -291.12407 [eV]                      (beta)                  -291.10380 [eV]
  --------------------------------------------------           --------------------------------------------------
  atom  label   AO type   orbital density population           atom  label   AO type   orbital density population
  --------------------------------------------------           --------------------------------------------------
   Ir     1        d0              49.7%                        Ir     1        d0              48.1%
                   d2+             50.0%                                        d2+             51.6%
 
 
  Orbital:  26  Energy=    -10.69454 [au]   Occ=1.00           Orbital:  26  Energy=    -10.69139 [au]   Occ=1.00
  (alpha)                 -291.01319 [eV]                      (beta)                  -290.92751 [eV]
  --------------------------------------------------           --------------------------------------------------
  atom  label   AO type   orbital density population           atom  label   AO type   orbital density population
  --------------------------------------------------           --------------------------------------------------
   Ir     1        d2-             98.3%                        Ir     1        d2-             90.0%
                   d1-              1.7%                                        d1-             10.0%
 
 
  Orbital:  27  Energy=    -10.69146 [au]   Occ=1.00           Orbital:  27  Energy=    -10.69062 [au]   Occ=1.00
  (alpha)                 -290.92956 [eV]                      (beta)                  -290.90660 [eV]
  --------------------------------------------------           --------------------------------------------------
  atom  label   AO type   orbital density population           atom  label   AO type   orbital density population
  --------------------------------------------------           --------------------------------------------------
   Ir     1        d2-              1.7%                        Ir     1        d2-             10.0%
                   d1-             98.1%                                        d1-             89.7%
 
 
  Orbital:  28  Energy=    -10.68711 [au]   Occ=1.00           Orbital:  28  Energy=    -10.68639 [au]   Occ=1.00
  (alpha)                 -290.81102 [eV]                      (beta)                  -290.79138 [eV]
  --------------------------------------------------           --------------------------------------------------
  atom  label   AO type   orbital density population           atom  label   AO type   orbital density population
  --------------------------------------------------           --------------------------------------------------
   Ir     1        d0              42.7%                        Ir     1        d0              46.5%
                   d1+             14.4%                                        d1+             10.0%
                   d2+             42.9%                                        d2+             43.6%
 
 
  Orbital:  29  Energy=    -10.68682 [au]   Occ=1.00           Orbital:  29  Energy=    -10.68603 [au]   Occ=1.00
  (alpha)                 -290.80316 [eV]                      (beta)                  -290.78178 [eV]
  --------------------------------------------------           --------------------------------------------------
  atom  label   AO type   orbital density population           atom  label   AO type   orbital density population
  --------------------------------------------------           --------------------------------------------------
   Ir     1        d0               7.5%                        Ir     1        d0               5.3%
                   d1+             85.6%                                        d1+             90.0%
                   d2+              6.9%                                        d2+              4.6%
 
 
  Orbital:  30  Energy=     -9.92831 [au]   Occ=1.00           Orbital:  30  Energy=     -9.92864 [au]   Occ=1.00
  (alpha)                 -270.16295 [eV]                      (beta)                  -270.17207 [eV]
  --------------------------------------------------           --------------------------------------------------
  atom  label   AO type   orbital density population           atom  label   AO type   orbital density population
  --------------------------------------------------           --------------------------------------------------
   C     11        s              100.0%                        C     11        s              100.0%
 
 
  Orbital:  31  Energy=     -9.92743 [au]   Occ=1.00           Orbital:  31  Energy=     -9.92777 [au]   Occ=1.00
  (alpha)                 -270.13903 [eV]                      (beta)                  -270.14846 [eV]
  --------------------------------------------------           --------------------------------------------------
  atom  label   AO type   orbital density population           atom  label   AO type   orbital density population
  --------------------------------------------------           --------------------------------------------------
   C      7        s              100.0%                        C      7        s              100.0%
 
 
  Orbital:  32  Energy=     -9.91337 [au]   Occ=1.00           Orbital:  32  Energy=     -9.91326 [au]   Occ=1.00
  (alpha)                 -269.75648 [eV]                      (beta)                  -269.75351 [eV]
  --------------------------------------------------           --------------------------------------------------
  atom  label   AO type   orbital density population           atom  label   AO type   orbital density population
  --------------------------------------------------           --------------------------------------------------
   C     41        s              100.0%                        C     41        s              100.0%
 
 
  Orbital:  33  Energy=     -9.91328 [au]   Occ=1.00           Orbital:  33  Energy=     -9.91315 [au]   Occ=1.00
  (alpha)                 -269.75405 [eV]                      (beta)                  -269.75052 [eV]
  --------------------------------------------------           --------------------------------------------------
  atom  label   AO type   orbital density population           atom  label   AO type   orbital density population
  --------------------------------------------------           --------------------------------------------------
   C     54        s              100.0%                        C     54        s              100.0%
 
 
  Orbital:  34  Energy=     -9.91296 [au]   Occ=1.00           Orbital:  34  Energy=     -9.91284 [au]   Occ=1.00
  (alpha)                 -269.74537 [eV]                      (beta)                  -269.74202 [eV]
  --------------------------------------------------           --------------------------------------------------
  atom  label   AO type   orbital density population           atom  label   AO type   orbital density population
  --------------------------------------------------           --------------------------------------------------
   C     28        s              100.0%                        C     28        s              100.0%
 
 
  Orbital:  35  Energy=     -9.91251 [au]   Occ=1.00           Orbital:  35  Energy=     -9.91238 [au]   Occ=1.00
  (alpha)                 -269.73311 [eV]                      (beta)                  -269.72946 [eV]
  --------------------------------------------------           --------------------------------------------------
  atom  label   AO type   orbital density population           atom  label   AO type   orbital density population
  --------------------------------------------------           --------------------------------------------------
   C     15        s              100.0%                        C     15        s              100.0%
 
 
  Orbital:  36  Energy=     -9.88403 [au]   Occ=1.00           Orbital:  36  Energy=     -9.88263 [au]   Occ=1.00
  (alpha)                 -268.95801 [eV]                      (beta)                  -268.91996 [eV]
  --------------------------------------------------           --------------------------------------------------
  atom  label   AO type   orbital density population           atom  label   AO type   orbital density population
  --------------------------------------------------           --------------------------------------------------
   C     13        s              100.0%                        C     13        s              100.0%
 
 
  Orbital:  37  Energy=     -9.88339 [au]   Occ=1.00           Orbital:  37  Energy=     -9.88200 [au]   Occ=1.00
  (alpha)                 -268.94071 [eV]                      (beta)                  -268.90299 [eV]
  --------------------------------------------------           --------------------------------------------------
  atom  label   AO type   orbital density population           atom  label   AO type   orbital density population
  --------------------------------------------------           --------------------------------------------------
   C      9        s              100.0%                        C      9        s              100.0%
 
 
  Orbital:  38  Energy=     -9.88170 [au]   Occ=1.00           Orbital:  38  Energy=     -9.88171 [au]   Occ=1.00
  (alpha)                 -268.89485 [eV]                      (beta)                  -268.89502 [eV]
  --------------------------------------------------           --------------------------------------------------
  atom  label   AO type   orbital density population           atom  label   AO type   orbital density population
  --------------------------------------------------           --------------------------------------------------
   C     59        s              100.0%                        C     59        s              100.0%
 
 
  Orbital:  39  Energy=     -9.88114 [au]   Occ=1.00           Orbital:  39  Energy=     -9.88115 [au]   Occ=1.00
  (alpha)                 -268.87955 [eV]                      (beta)                  -268.87967 [eV]
  --------------------------------------------------           --------------------------------------------------
  atom  label   AO type   orbital density population           atom  label   AO type   orbital density population
  --------------------------------------------------           --------------------------------------------------
   C     20        s              100.0%                        C     20        s              100.0%
 
 
  Orbital:  40  Energy=     -9.87839 [au]   Occ=1.00           Orbital:  40  Energy=     -9.87839 [au]   Occ=1.00
  (alpha)                 -268.80459 [eV]                      (beta)                  -268.80455 [eV]
  --------------------------------------------------           --------------------------------------------------
  atom  label   AO type   orbital density population           atom  label   AO type   orbital density population
  --------------------------------------------------           --------------------------------------------------
   C     46        s              100.0%                        C     46        s              100.0%
 
 
  Orbital:  41  Energy=     -9.87745 [au]   Occ=1.00           Orbital:  41  Energy=     -9.87744 [au]   Occ=1.00
  (alpha)                 -268.77908 [eV]                      (beta)                  -268.77889 [eV]
  --------------------------------------------------           --------------------------------------------------
  atom  label   AO type   orbital density population           atom  label   AO type   orbital density population
  --------------------------------------------------           --------------------------------------------------
   C     29        s              100.0%                        C     29        s              100.0%
 
 
  Orbital:  42  Energy=     -9.87601 [au]   Occ=1.00           Orbital:  42  Energy=     -9.87601 [au]   Occ=1.00
  (alpha)                 -268.73998 [eV]                      (beta)                  -268.73982 [eV]
  --------------------------------------------------           --------------------------------------------------
  atom  label   AO type   orbital density population           atom  label   AO type   orbital density population
  --------------------------------------------------           --------------------------------------------------
   C     50        s              100.0%                        C     50        s              100.0%
 
 
  Orbital:  43  Energy=     -9.87432 [au]   Occ=1.00           Orbital:  43  Energy=     -9.87431 [au]   Occ=1.00
  (alpha)                 -268.69398 [eV]                      (beta)                  -268.69367 [eV]
  --------------------------------------------------           --------------------------------------------------
  atom  label   AO type   orbital density population           atom  label   AO type   orbital density population
  --------------------------------------------------           --------------------------------------------------
   C     33        s              100.0%                        C     33        s              100.0%
 
 
  Orbital:  44  Energy=     -9.87330 [au]   Occ=1.00           Orbital:  44  Energy=     -9.87329 [au]   Occ=1.00
  (alpha)                 -268.66621 [eV]                      (beta)                  -268.66588 [eV]
  --------------------------------------------------           --------------------------------------------------
  atom  label   AO type   orbital density population           atom  label   AO type   orbital density population
  --------------------------------------------------           --------------------------------------------------
   C     55        s              100.0%                        C     55        s              100.0%
 
 
  Orbital:  45  Energy=     -9.87313 [au]   Occ=1.00           Orbital:  45  Energy=     -9.87312 [au]   Occ=1.00
  (alpha)                 -268.66162 [eV]                      (beta)                  -268.66129 [eV]
  --------------------------------------------------           --------------------------------------------------
  atom  label   AO type   orbital density population           atom  label   AO type   orbital density population
  --------------------------------------------------           --------------------------------------------------
   C     16        s              100.0%                        C     16        s              100.0%
 
 
  Orbital:  46  Energy=     -9.87251 [au]   Occ=1.00           Orbital:  46  Energy=     -9.87250 [au]   Occ=1.00
  (alpha)                 -268.64462 [eV]                      (beta)                  -268.64451 [eV]
  --------------------------------------------------           --------------------------------------------------
  atom  label   AO type   orbital density population           atom  label   AO type   orbital density population
  --------------------------------------------------           --------------------------------------------------
   C     37        s              100.0%                        C     37        s              100.0%
 
 
  Orbital:  47  Energy=     -9.87237 [au]   Occ=1.00           Orbital:  47  Energy=     -9.87237 [au]   Occ=1.00
  (alpha)                 -268.64084 [eV]                      (beta)                  -268.64074 [eV]
  --------------------------------------------------           --------------------------------------------------
  atom  label   AO type   orbital density population           atom  label   AO type   orbital density population
  --------------------------------------------------           --------------------------------------------------
   C     42        s              100.0%                        C     42        s              100.0%
 
 
  Orbital:  48  Energy=     -9.87101 [au]   Occ=1.00           Orbital:  48  Energy=     -9.87100 [au]   Occ=1.00
  (alpha)                 -268.60373 [eV]                      (beta)                  -268.60348 [eV]
  --------------------------------------------------           --------------------------------------------------
  atom  label   AO type   orbital density population           atom  label   AO type   orbital density population
  --------------------------------------------------           --------------------------------------------------
   C     24        s              100.0%                        C     24        s              100.0%
 
 
  Orbital:  49  Energy=     -9.87038 [au]   Occ=1.00           Orbital:  49  Energy=     -9.87037 [au]   Occ=1.00
  (alpha)                 -268.58662 [eV]                      (beta)                  -268.58646 [eV]
  --------------------------------------------------           --------------------------------------------------
  atom  label   AO type   orbital density population           atom  label   AO type   orbital density population
  --------------------------------------------------           --------------------------------------------------
   C     63        s              100.0%                        C     63        s              100.0%
 
 
  Orbital:  50  Energy=     -6.31110 [au]   Occ=1.00           Orbital:  50  Energy=     -6.31114 [au]   Occ=1.00
  (alpha)                 -171.73381 [eV]                      (beta)                  -171.73476 [eV]
  --------------------------------------------------           --------------------------------------------------
  atom  label   AO type   orbital density population           atom  label   AO type   orbital density population
  --------------------------------------------------           --------------------------------------------------
   P      2        s               98.4%                        P      2        s               98.4%
 
 
  Orbital:  51  Energy=     -6.31100 [au]   Occ=1.00           Orbital:  51  Energy=     -6.31103 [au]   Occ=1.00
  (alpha)                 -171.73104 [eV]                      (beta)                  -171.73199 [eV]
  --------------------------------------------------           --------------------------------------------------
  atom  label   AO type   orbital density population           atom  label   AO type   orbital density population
  --------------------------------------------------           --------------------------------------------------
   P      3        s               98.5%                        P      3        s               98.5%
 
 
  Orbital:  52  Energy=     -4.52608 [au]   Occ=1.00           Orbital:  52  Energy=     -4.52613 [au]   Occ=1.00
  (alpha)                 -123.16092 [eV]                      (beta)                  -123.16224 [eV]
  --------------------------------------------------           --------------------------------------------------
  atom  label   AO type   orbital density population           atom  label   AO type   orbital density population
  --------------------------------------------------           --------------------------------------------------
   P      2        py              86.5%                        P      2        py              86.8%
                   pz              13.4%                                        pz              13.1%
 
 
  Orbital:  53  Energy=     -4.52598 [au]   Occ=1.00           Orbital:  53  Energy=     -4.52603 [au]   Occ=1.00
  (alpha)                 -123.15819 [eV]                      (beta)                  -123.15951 [eV]
  --------------------------------------------------           --------------------------------------------------
  atom  label   AO type   orbital density population           atom  label   AO type   orbital density population
  --------------------------------------------------           --------------------------------------------------
   P      3        py              93.0%                        P      3        py              93.2%
                   pz               6.9%                                        pz               6.7%
 
 
  Orbital:  54  Energy=     -4.52549 [au]   Occ=1.00           Orbital:  54  Energy=     -4.52552 [au]   Occ=1.00
  (alpha)                 -123.14477 [eV]                      (beta)                  -123.14556 [eV]
  --------------------------------------------------           --------------------------------------------------
  atom  label   AO type   orbital density population           atom  label   AO type   orbital density population
  --------------------------------------------------           --------------------------------------------------
   P      2        px              99.8%                        P      2        px              99.8%
 
 
  Orbital:  55  Energy=     -4.52532 [au]   Occ=1.00           Orbital:  55  Energy=     -4.52534 [au]   Occ=1.00
  (alpha)                 -123.14016 [eV]                      (beta)                  -123.14090 [eV]
  --------------------------------------------------           --------------------------------------------------
  atom  label   AO type   orbital density population           atom  label   AO type   orbital density population
  --------------------------------------------------           --------------------------------------------------
   P      3        px              99.6%                        P      3        px              99.6%
 
 
  Orbital:  56  Energy=     -4.52248 [au]   Occ=1.00           Orbital:  56  Energy=     -4.52255 [au]   Occ=1.00
  (alpha)                 -123.06294 [eV]                      (beta)                  -123.06494 [eV]
  --------------------------------------------------           --------------------------------------------------
  atom  label   AO type   orbital density population           atom  label   AO type   orbital density population
  --------------------------------------------------           --------------------------------------------------
   P      2        py              13.1%                        P      2        py              12.8%
                   pz              84.9%                                        pz              85.2%
   P      3        pz               1.7%                        P      3        pz               1.8%
 
 
  Orbital:  57  Energy=     -4.52239 [au]   Occ=1.00           Orbital:  57  Energy=     -4.52246 [au]   Occ=1.00
  (alpha)                 -123.06046 [eV]                      (beta)                  -123.06252 [eV]
  --------------------------------------------------           --------------------------------------------------
  atom  label   AO type   orbital density population           atom  label   AO type   orbital density population
  --------------------------------------------------           --------------------------------------------------
   P      2        pz               1.6%                        P      2        pz               1.7%
   P      3        py               6.8%                        P      3        py               6.5%
                   pz              91.0%                                        pz              91.2%
 
 
  Orbital:  58  Energy=     -2.74773 [au]   Occ=1.00           Orbital:  58  Energy=     -2.73776 [au]   Occ=1.00
  (alpha)                  -74.76965 [eV]                      (beta)                   -74.49827 [eV]
  --------------------------------------------------           --------------------------------------------------
  atom  label   AO type   orbital density population           atom  label   AO type   orbital density population
  --------------------------------------------------           --------------------------------------------------
   Ir     1        s              100.1%                        Ir     1        s              100.1%
 
 
  Orbital:  59  Energy=     -2.56332 [au]   Occ=1.00           Orbital:  59  Energy=     -2.56221 [au]   Occ=1.00
  (alpha)                  -69.75151 [eV]                      (beta)                   -69.72140 [eV]
  --------------------------------------------------           --------------------------------------------------
  atom  label   AO type   orbital density population           atom  label   AO type   orbital density population
  --------------------------------------------------           --------------------------------------------------
   Ir     1        f3-             45.9%                        Ir     1        f3-             44.5%
                   f1-             38.8%                                        f1-             54.6%
                   f1+              2.7%                                        f1+              0.1%
                   f3+             10.8%                                        f3+              0.2%
 
 
  Orbital:  60  Energy=     -2.56272 [au]   Occ=1.00           Orbital:  60  Energy=     -2.56078 [au]   Occ=1.00
  (alpha)                  -69.73508 [eV]                      (beta)                   -69.68228 [eV]
  --------------------------------------------------           --------------------------------------------------
  atom  label   AO type   orbital density population           atom  label   AO type   orbital density population
  --------------------------------------------------           --------------------------------------------------
   Ir     1        f3-              8.3%                        Ir     1        f3-              0.1%
                   f1-              6.7%                                        f1-              0.6%
                   f0               3.0%                                        f0              62.5%
                   f1+             14.7%                                        f1+              0.0%
                   f2+              1.4%                                        f2+             36.4%
                   f3+             65.7%                                        f3+              0.2%
 
 
  Orbital:  61  Energy=     -2.56174 [au]   Occ=1.00           Orbital:  61  Energy=     -2.55919 [au]   Occ=1.00
  (alpha)                  -69.70850 [eV]                      (beta)                   -69.63906 [eV]
  --------------------------------------------------           --------------------------------------------------
  atom  label   AO type   orbital density population           atom  label   AO type   orbital density population
  --------------------------------------------------           --------------------------------------------------
   Ir     1        f0              61.3%                        Ir     1        f0               0.2%
                   f1+              1.7%                                        f1+             18.4%
                   f2+             32.0%                                        f2+              0.1%
                   f3+              4.3%                                        f3+             80.9%
 
 
  Orbital:  62  Energy=     -2.55659 [au]   Occ=1.00           Orbital:  62  Energy=     -2.55360 [au]   Occ=1.00
  (alpha)                  -69.56827 [eV]                      (beta)                   -69.48711 [eV]
  --------------------------------------------------           --------------------------------------------------
  atom  label   AO type   orbital density population           atom  label   AO type   orbital density population
  --------------------------------------------------           --------------------------------------------------
   Ir     1        f3-             44.0%                        Ir     1        f3-              2.6%
                   f2-              2.6%                                        f2-             94.4%
                   f1-             53.2%                                        f1-              2.5%
 
 
  Orbital:  63  Energy=     -2.55605 [au]   Occ=1.00           Orbital:  63  Energy=     -2.55335 [au]   Occ=1.00
  (alpha)                  -69.55364 [eV]                      (beta)                   -69.48016 [eV]
  --------------------------------------------------           --------------------------------------------------
  atom  label   AO type   orbital density population           atom  label   AO type   orbital density population
  --------------------------------------------------           --------------------------------------------------
   Ir     1        f3-              1.8%                        Ir     1        f3-             52.7%
                   f2-             96.7%                                        f2-              5.2%
                   f1-              1.0%                                        f1-             42.1%
 
 
  Orbital:  64  Energy=     -2.55131 [au]   Occ=1.00           Orbital:  64  Energy=     -2.55056 [au]   Occ=1.00
  (alpha)                  -69.42475 [eV]                      (beta)                   -69.40428 [eV]
  --------------------------------------------------           --------------------------------------------------
  atom  label   AO type   orbital density population           atom  label   AO type   orbital density population
  --------------------------------------------------           --------------------------------------------------
   Ir     1        f0               6.1%                        Ir     1        f0               3.1%
                   f1+             68.6%                                        f1+             75.7%
                   f2+              9.2%                                        f2+              4.2%
                   f3+             16.0%                                        f3+             16.9%
 
 
  Orbital:  65  Energy=     -2.55122 [au]   Occ=1.00           Orbital:  65  Energy=     -2.55044 [au]   Occ=1.00
  (alpha)                  -69.42231 [eV]                      (beta)                   -69.40087 [eV]
  --------------------------------------------------           --------------------------------------------------
  atom  label   AO type   orbital density population           atom  label   AO type   orbital density population
  --------------------------------------------------           --------------------------------------------------
   Ir     1        f0              28.3%                        Ir     1        f0              33.8%
                   f1+             12.3%                                        f1+              5.8%
                   f2+             56.4%                                        f2+             58.9%
                   f3+              3.0%                                        f3+              1.4%
 
 
  Orbital:  66  Energy=     -1.74854 [au]   Occ=1.00           Orbital:  66  Energy=     -1.73442 [au]   Occ=1.00
  (alpha)                  -47.58017 [eV]                      (beta)                   -47.19609 [eV]
  --------------------------------------------------           --------------------------------------------------
  atom  label   AO type   orbital density population           atom  label   AO type   orbital density population
  --------------------------------------------------           --------------------------------------------------
   Ir     1        py             100.3%                        Ir     1        py             100.2%
 
 
  Orbital:  67  Energy=     -1.72638 [au]   Occ=1.00           Orbital:  67  Energy=     -1.72214 [au]   Occ=1.00
  (alpha)                  -46.97730 [eV]                      (beta)                   -46.86191 [eV]
  --------------------------------------------------           --------------------------------------------------
  atom  label   AO type   orbital density population           atom  label   AO type   orbital density population
  --------------------------------------------------           --------------------------------------------------
   Ir     1        pz             100.5%                        Ir     1        pz             100.4%
 
 
  Orbital:  68  Energy=     -1.71137 [au]   Occ=1.00           Orbital:  68  Energy=     -1.69736 [au]   Occ=1.00
  (alpha)                  -46.56883 [eV]                      (beta)                   -46.18747 [eV]
  --------------------------------------------------           --------------------------------------------------
  atom  label   AO type   orbital density population           atom  label   AO type   orbital density population
  --------------------------------------------------           --------------------------------------------------
   Ir     1        px             100.1%                        Ir     1        px             100.1%
 
 
  Orbital:  69  Energy=     -1.01552 [au]   Occ=1.00           Orbital:  69  Energy=     -1.01272 [au]   Occ=1.00
  (alpha)                  -27.63364 [eV]                      (beta)                   -27.55756 [eV]
  --------------------------------------------------           --------------------------------------------------
  atom  label   AO type   orbital density population           atom  label   AO type   orbital density population
  --------------------------------------------------           --------------------------------------------------
   N      5        s               11.8%                        N      5        s               11.5%
                   py               1.1%                                        py               1.1%
                   pz               1.3%                                        pz               1.3%
   N      6        s               59.2%                        N      6        s               60.0%
   N     67        s               19.4%                        N     67        s               18.9%
                   py               5.1%                                        py               5.0%
                   pz               2.1%                                        pz               2.1%
 
 
  Orbital:  70  Energy=     -0.86726 [au]   Occ=1.00           Orbital:  70  Energy=     -0.86382 [au]   Occ=1.00
  (alpha)                  -23.59935 [eV]                      (beta)                   -23.50586 [eV]
  --------------------------------------------------           --------------------------------------------------
  atom  label   AO type   orbital density population           atom  label   AO type   orbital density population
  --------------------------------------------------           --------------------------------------------------
   Ir     1        py               1.2%                        Ir     1        py               1.1%
   N      4        s               53.0%                        N      4        s               53.1%
                   py               2.5%                                        py               2.4%
   N      5        s                2.2%                        N      5        s                1.6%
   N      6        py               1.0%                        N      6        py               0.7%
   C      7        s               12.3%                        C      7        s               13.0%
                   pz               1.8%                                        pz               1.9%
   C      9        s                2.0%                        C      9        s                2.0%
   C     11        s               12.2%                        C     11        s               12.9%
                   pz               1.9%                                        pz               2.0%
   C     13        s                2.0%                        C     13        s                2.1%
   N     67        s                1.4%                        N     67        s                1.0%
 
 
  Orbital:  71  Energy=     -0.85964 [au]   Occ=1.00           Orbital:  71  Energy=     -0.85475 [au]   Occ=1.00
  (alpha)                  -23.39205 [eV]                      (beta)                   -23.25887 [eV]
  --------------------------------------------------           --------------------------------------------------
  atom  label   AO type   orbital density population           atom  label   AO type   orbital density population
  --------------------------------------------------           --------------------------------------------------
   N      4        s                2.8%                        N      4        s                1.9%
   N      5        s               29.9%                        N      5        s               30.3%
                   py               3.2%                                        py               3.2%
                   pz               2.7%                                        pz               2.8%
   N      6        py              19.1%                        N      6        py              19.8%
                   pz               9.8%                                        pz              10.1%
   N     67        s               22.6%                        N     67        s               22.6%
                   py               3.7%                                        py               3.8%
                   pz               1.4%                                        pz               1.4%
 
 
  Orbital:  72  Energy=     -0.76201 [au]   Occ=1.00           Orbital:  72  Energy=     -0.76160 [au]   Occ=1.00
  (alpha)                  -20.73526 [eV]                      (beta)                   -20.72428 [eV]
  --------------------------------------------------           --------------------------------------------------
  atom  label   AO type   orbital density population           atom  label   AO type   orbital density population
  --------------------------------------------------           --------------------------------------------------
   P      2        s                5.1%                        P      2        s                5.0%
   P      3        s                7.1%                        P      3        s                7.2%
   C      7        s                1.4%                        C      7        s                1.4%
   C      9        s                3.0%                        C      9        s                2.7%
   C     11        s                1.4%                        C     11        s                1.4%
   C     13        s                3.5%                        C     13        s                3.2%
   C     15        s                7.6%                        C     15        s                7.5%
   C     16        s                2.0%                        C     16        s                2.0%
   C     20        s                2.2%                        C     20        s                2.2%
   C     24        s                1.9%                        C     24        s                1.9%
   C     28        s                7.2%                        C     28        s                7.2%
   C     29        s                2.1%                        C     29        s                2.1%
   C     33        s                1.9%                        C     33        s                1.9%
   C     37        s                1.7%                        C     37        s                1.7%
   C     41        s               10.8%                        C     41        s               11.0%
   C     42        s                2.6%                        C     42        s                2.7%
   C     46        s                3.1%                        C     46        s                3.1%
   C     50        s                2.8%                        C     50        s                2.9%
   C     54        s               10.6%                        C     54        s               10.8%
   C     55        s                2.7%                        C     55        s                2.8%
   C     59        s                3.0%                        C     59        s                3.1%
   C     63        s                2.5%                        C     63        s                2.6%
 
 
  Orbital:  73  Energy=     -0.75950 [au]   Occ=1.00           Orbital:  73  Energy=     -0.75923 [au]   Occ=1.00
  (alpha)                  -20.66703 [eV]                      (beta)                   -20.65959 [eV]
  --------------------------------------------------           --------------------------------------------------
  atom  label   AO type   orbital density population           atom  label   AO type   orbital density population
  --------------------------------------------------           --------------------------------------------------
   P      2        s                6.2%                        P      2        s                6.3%
   P      3        s                4.4%                        P      3        s                4.3%
   C      9        s                1.2%                        C      9        s                1.1%
   C     15        s               12.0%                        C     15        s               12.1%
   C     16        s                3.1%                        C     16        s                3.1%
   C     20        s                3.4%                        C     20        s                3.5%
   C     24        s                3.1%                        C     24        s                3.1%
   C     28        s               11.5%                        C     28        s               11.6%
   C     29        s                3.2%                        C     29        s                3.3%
   C     33        s                3.2%                        C     33        s                3.2%
   C     37        s                2.8%                        C     37        s                2.9%
   C     41        s                8.7%                        C     41        s                8.6%
   C     42        s                2.1%                        C     42        s                2.1%
   C     46        s                2.4%                        C     46        s                2.4%
   C     50        s                2.4%                        C     50        s                2.4%
   C     54        s                8.4%                        C     54        s                8.3%
   C     55        s                2.2%                        C     55        s                2.1%
   C     59        s                2.4%                        C     59        s                2.4%
   C     63        s                2.1%                        C     63        s                2.1%
 
 
  Orbital:  74  Energy=     -0.74071 [au]   Occ=1.00           Orbital:  74  Energy=     -0.74058 [au]   Occ=1.00
  (alpha)                  -20.15568 [eV]                      (beta)                   -20.15219 [eV]
  --------------------------------------------------           --------------------------------------------------
  atom  label   AO type   orbital density population           atom  label   AO type   orbital density population
  --------------------------------------------------           --------------------------------------------------
   P      3        px               2.6%                        P      3        px               2.5%
   C     41        s               19.5%                        C     41        s               19.5%
   C     42        s                7.4%                        C     42        s                7.4%
   C     46        s                6.8%                        C     46        s                6.8%
   C     50        s                6.5%                        C     50        s                6.5%
   C     54        s               19.8%                        C     54        s               19.8%
   C     55        s                7.7%                        C     55        s                7.7%
   C     59        s                7.0%                        C     59        s                7.1%
   C     63        s                6.4%                        C     63        s                6.4%
 
 
  Orbital:  75  Energy=     -0.74027 [au]   Occ=1.00           Orbital:  75  Energy=     -0.74014 [au]   Occ=1.00
  (alpha)                  -20.14374 [eV]                      (beta)                   -20.14014 [eV]
  --------------------------------------------------           --------------------------------------------------
  atom  label   AO type   orbital density population           atom  label   AO type   orbital density population
  --------------------------------------------------           --------------------------------------------------
   P      2        px               2.6%                        P      2        px               2.5%
   C     15        s               19.2%                        C     15        s               19.2%
   C     16        s                7.5%                        C     16        s                7.5%
   C     20        s                6.7%                        C     20        s                6.7%
   C     24        s                6.4%                        C     24        s                6.4%
   C     28        s               20.0%                        C     28        s               20.0%
   C     29        s                7.1%                        C     29        s                7.1%
   C     33        s                6.6%                        C     33        s                6.6%
   C     37        s                7.6%                        C     37        s                7.6%
 
 
  Orbital:  76  Energy=     -0.72442 [au]   Occ=1.00           Orbital:  76  Energy=     -0.72326 [au]   Occ=1.00
  (alpha)                  -19.71245 [eV]                      (beta)                   -19.68102 [eV]
  --------------------------------------------------           --------------------------------------------------
  atom  label   AO type   orbital density population           atom  label   AO type   orbital density population
  --------------------------------------------------           --------------------------------------------------
   P      2        py               1.6%                        P      2        py               1.6%
   P      3        py               1.7%                        P      3        py               1.7%
   N      4        pz               9.1%                        N      4        pz               9.2%
   C      7        s               16.0%                        C      7        s               16.5%
   C      9        s               13.5%                        C      9        s               13.1%
                   pz               1.6%                                        pz               1.6%
   C     11        s               16.0%                        C     11        s               16.6%
   C     13        s               13.8%                        C     13        s               13.4%
                   pz               1.6%                                        pz               1.5%
   C     15        s                1.3%                        C     15        s                1.2%
   C     28        s                1.2%                        C     28        s                1.1%
   C     41        s                1.1%                        C     41        s                1.1%
   C     54        s                1.3%                        C     54        s                1.2%
 
 
  Orbital:  77  Energy=     -0.66944 [au]   Occ=1.00           Orbital:  77  Energy=     -0.66687 [au]   Occ=1.00
  (alpha)                  -18.21642 [eV]                      (beta)                   -18.14647 [eV]
  --------------------------------------------------           --------------------------------------------------
  atom  label   AO type   orbital density population           atom  label   AO type   orbital density population
  --------------------------------------------------           --------------------------------------------------
   P      2        s                5.2%                        P      2        s                5.4%
                   py               2.1%                                        py               2.1%
   P      3        s                5.3%                        P      3        s                5.6%
                   py               2.1%                                        py               2.1%
   N      4        s                6.7%                        N      4        s                6.8%
   C      7        s                2.4%                        C      7        s                2.4%
                   pz               7.3%                                        pz               7.6%
   C      9        s               19.8%                        C      9        s               19.2%
   H     10        s                2.4%                        H     10        s                2.4%
   C     11        s                2.2%                        C     11        s                2.3%
                   pz               7.2%                                        pz               7.4%
   C     13        s               19.7%                        C     13        s               19.0%
   H     14        s                2.4%                        H     14        s                2.4%
   C     33        s                1.2%                        C     33        s                1.2%
   C     50        s                1.1%                        C     50        s                1.1%
 
 
  Orbital:  78  Energy=     -0.63048 [au]   Occ=1.00           Orbital:  78  Energy=     -0.63046 [au]   Occ=1.00
  (alpha)                  -17.15636 [eV]                      (beta)                   -17.15567 [eV]
  --------------------------------------------------           --------------------------------------------------
  atom  label   AO type   orbital density population           atom  label   AO type   orbital density population
  --------------------------------------------------           --------------------------------------------------
   C     41        py               1.8%                        C     41        py               1.8%
                   pz               2.1%                                        pz               2.1%
   C     42        s                1.5%                        C     42        s                1.5%
   C     46        s               16.9%                        C     46        s               16.8%
   H     47        s                3.6%                        H     47        s                3.6%
   H     48        s                2.6%                        H     48        s                2.6%
   H     49        s                2.9%                        H     49        s                2.9%
   C     50        s                7.6%                        C     50        s                7.5%
   H     51        s                1.5%                        H     51        s                1.5%
   H     52        s                1.2%                        H     52        s                1.2%
   C     54        pz               3.3%                        C     54        pz               3.3%
   C     55        s                2.7%                        C     55        s                2.7%
   C     59        s               21.1%                        C     59        s               21.1%
   H     60        s                3.3%                        H     60        s                3.3%
   H     61        s                3.7%                        H     61        s                3.7%
   H     62        s                4.0%                        H     62        s                4.0%
   C     63        s                7.2%                        C     63        s                7.2%
   H     64        s                1.2%                        H     64        s                1.2%
   H     65        s                1.0%                        H     65        s                1.0%
   H     66        s                1.4%                        H     66        s                1.4%
 
 
  Orbital:  79  Energy=     -0.62970 [au]   Occ=1.00           Orbital:  79  Energy=     -0.62966 [au]   Occ=1.00
  (alpha)                  -17.13491 [eV]                      (beta)                   -17.13403 [eV]
  --------------------------------------------------           --------------------------------------------------
  atom  label   AO type   orbital density population           atom  label   AO type   orbital density population
  --------------------------------------------------           --------------------------------------------------
   C     15        py               1.1%                        C     15        py               1.1%
                   pz               3.7%                                        pz               3.7%
   C     16        s                3.3%                        C     16        s                3.3%
   C     20        s               25.0%                        C     20        s               25.1%
   H     21        s                4.7%                        H     21        s                4.7%
   H     22        s                3.9%                        H     22        s                3.9%
   H     23        s                4.3%                        H     23        s                4.3%
   C     24        s                8.8%                        C     24        s                8.8%
   H     25        s                1.2%                        H     25        s                1.2%
   H     26        s                1.7%                        H     26        s                1.7%
   H     27        s                1.3%                        H     27        s                1.3%
   C     28        py               1.4%                        C     28        py               1.4%
                   pz               1.6%                                        pz               1.6%
   C     29        s               13.1%                        C     29        s               13.1%
   H     30        s                2.0%                        H     30        s                2.0%
   H     31        s                2.2%                        H     31        s                2.2%
   H     32        s                3.1%                        H     32        s                3.1%
   C     33        s                3.9%                        C     33        s                3.9%
   C     37        s                2.6%                        C     37        s                2.6%
 
 
  Orbital:  80  Energy=     -0.62553 [au]   Occ=1.00           Orbital:  80  Energy=     -0.62549 [au]   Occ=1.00
  (alpha)                  -17.02162 [eV]                      (beta)                   -17.02039 [eV]
  --------------------------------------------------           --------------------------------------------------
  atom  label   AO type   orbital density population           atom  label   AO type   orbital density population
  --------------------------------------------------           --------------------------------------------------
   C     16        s                3.9%                        C     16        s                3.9%
   C     20        s                2.1%                        C     20        s                2.1%
   C     28        py               1.1%                        C     28        py               1.2%
   C     33        s                6.0%                        C     33        s                6.1%
   H     34        s                1.0%                        H     34        s                1.0%
   H     36        s                1.2%                        H     36        s                1.2%
   C     37        s                1.7%                        C     37        s                1.8%
   C     41        py               3.0%                        C     41        py               3.0%
   C     42        s                5.4%                        C     42        s                5.3%
   H     45        s                1.1%                        H     45        s                1.1%
   C     46        s                2.2%                        C     46        s                2.2%
   C     50        s               14.8%                        C     50        s               14.7%
   H     51        s                2.4%                        H     51        s                2.4%
   H     52        s                2.3%                        H     52        s                2.3%
   H     53        s                3.0%                        H     53        s                3.0%
   C     54        pz               1.7%                        C     54        pz               1.7%
   C     55        s               11.3%                        C     55        s               11.3%
   H     56        s                1.8%                        H     56        s                1.8%
   H     57        s                1.7%                        H     57        s                1.7%
   H     58        s                1.8%                        H     58        s                1.7%
   C     59        s                6.8%                        C     59        s                6.7%
   H     60        s                1.1%                        H     60        s                1.1%
   H     61        s                1.6%                        H     61        s                1.6%
 
 
  Orbital:  81  Energy=     -0.62447 [au]   Occ=1.00           Orbital:  81  Energy=     -0.62439 [au]   Occ=1.00
  (alpha)                  -16.99283 [eV]                      (beta)                   -16.99053 [eV]
  --------------------------------------------------           --------------------------------------------------
  atom  label   AO type   orbital density population           atom  label   AO type   orbital density population
  --------------------------------------------------           --------------------------------------------------
   C     16        s                9.3%                        C     16        s                9.2%
   H     17        s                1.5%                        H     17        s                1.5%
   H     18        s                1.4%                        H     18        s                1.4%
   H     19        s                1.5%                        H     19        s                1.4%
   C     20        s                2.6%                        C     20        s                2.5%
   C     24        s                1.4%                        C     24        s                1.4%
   C     28        py               3.4%                        C     28        py               3.4%
   C     29        s                4.3%                        C     29        s                4.4%
   H     31        s                1.0%                        H     31        s                1.0%
   C     33        s               17.9%                        C     33        s               17.8%
   H     34        s                2.9%                        H     34        s                2.9%
   H     35        s                2.7%                        H     35        s                2.7%
   H     36        s                3.5%                        H     36        s                3.5%
   C     37        s                5.5%                        C     37        s                5.5%
   H     38        s                1.2%                        H     38        s                1.1%
   C     41        py               1.2%                        C     41        py               1.2%
   C     42        s                2.2%                        C     42        s                2.2%
   C     46        s                1.6%                        C     46        s                1.6%
   C     50        s                5.9%                        C     50        s                6.0%
   H     53        s                1.1%                        H     53        s                1.2%
   C     55        s                3.7%                        C     55        s                3.7%
   C     59        s                1.6%                        C     59        s                1.6%
 
 
  Orbital:  82  Energy=     -0.62063 [au]   Occ=1.00           Orbital:  82  Energy=     -0.62061 [au]   Occ=1.00
  (alpha)                  -16.88832 [eV]                      (beta)                   -16.88766 [eV]
  --------------------------------------------------           --------------------------------------------------
  atom  label   AO type   orbital density population           atom  label   AO type   orbital density population
  --------------------------------------------------           --------------------------------------------------
   C     41        pz               5.0%                        C     41        pz               5.0%
   C     42        s               20.5%                        C     42        s               20.7%
   H     43        s                3.0%                        H     43        s                3.0%
   H     44        s                3.6%                        H     44        s                3.6%
   H     45        s                3.2%                        H     45        s                3.2%
   C     46        s               18.4%                        C     46        s               18.4%
   H     47        s                3.2%                        H     47        s                3.2%
   H     48        s                3.0%                        H     48        s                3.0%
   H     49        s                2.8%                        H     49        s                2.8%
   C     54        py               1.4%                        C     54        py               1.4%
                   pz               1.5%                                        pz               1.5%
   C     59        s                9.5%                        C     59        s                9.5%
   H     60        s                1.7%                        H     60        s                1.7%
   H     61        s                1.2%                        H     61        s                1.2%
   H     62        s                1.8%                        H     62        s                1.8%
   C     63        s                7.6%                        C     63        s                7.6%
   H     64        s                1.3%                        H     64        s                1.3%
   H     65        s                1.2%                        H     65        s                1.2%
   H     66        s                1.4%                        H     66        s                1.4%
 
 
  Orbital:  83  Energy=     -0.62037 [au]   Occ=1.00           Orbital:  83  Energy=     -0.62034 [au]   Occ=1.00
  (alpha)                  -16.88115 [eV]                      (beta)                   -16.88028 [eV]
  --------------------------------------------------           --------------------------------------------------
  atom  label   AO type   orbital density population           atom  label   AO type   orbital density population
  --------------------------------------------------           --------------------------------------------------
   C     15        py               1.8%                        C     15        py               1.8%
                   pz               1.2%                                        pz               1.2%
   C     20        s                9.1%                        C     20        s                9.0%
   H     21        s                1.7%                        H     21        s                1.7%
   H     22        s                1.6%                        H     22        s                1.6%
   H     23        s                1.2%                        H     23        s                1.2%
   C     24        s                8.3%                        C     24        s                8.2%
   H     25        s                1.3%                        H     25        s                1.3%
   H     26        s                1.5%                        H     26        s                1.5%
   H     27        s                1.3%                        H     27        s                1.3%
   C     28        pz               4.6%                        C     28        pz               4.6%
   C     29        s               20.1%                        C     29        s               20.1%
   H     30        s                3.3%                        H     30        s                3.3%
   H     31        s                3.1%                        H     31        s                3.1%
   H     32        s                3.5%                        H     32        s                3.5%
   C     37        s               19.0%                        C     37        s               19.1%
   H     38        s                2.9%                        H     38        s                3.0%
   H     39        s                2.7%                        H     39        s                2.7%
   H     40        s                3.4%                        H     40        s                3.4%
 
 
  Orbital:  84  Energy=     -0.61759 [au]   Occ=1.00           Orbital:  84  Energy=     -0.61754 [au]   Occ=1.00
  (alpha)                  -16.80552 [eV]                      (beta)                   -16.80401 [eV]
  --------------------------------------------------           --------------------------------------------------
  atom  label   AO type   orbital density population           atom  label   AO type   orbital density population
  --------------------------------------------------           --------------------------------------------------
   C     15        py               2.1%                        C     15        py               2.1%
   C     16        s                8.9%                        C     16        s                8.8%
   H     17        s                1.4%                        H     17        s                1.4%
   H     18        s                1.3%                        H     18        s                1.3%
   H     19        s                1.7%                        H     19        s                1.7%
   C     24        s                8.9%                        C     24        s                8.8%
   H     25        s                1.5%                        H     25        s                1.4%
   H     26        s                1.3%                        H     26        s                1.3%
   H     27        s                1.4%                        H     27        s                1.4%
   C     33        s                5.3%                        C     33        s                5.2%
   C     37        s                3.5%                        C     37        s                3.4%
   C     41        py               1.0%                        C     41        py               1.1%
   C     42        s                3.8%                        C     42        s                3.8%
   C     50        s                5.5%                        C     50        s                5.5%
   C     54        py               3.1%                        C     54        py               3.1%
   C     55        s               10.3%                        C     55        s               10.4%
   H     56        s                1.6%                        H     56        s                1.6%
   H     57        s                1.5%                        H     57        s                1.5%
   H     58        s                2.1%                        H     58        s                2.1%
   C     63        s               12.5%                        C     63        s               12.6%
   H     64        s                2.1%                        H     64        s                2.1%
   H     65        s                2.0%                        H     65        s                2.0%
   H     66        s                1.8%                        H     66        s                1.9%
 
 
  Orbital:  85  Energy=     -0.61729 [au]   Occ=1.00           Orbital:  85  Energy=     -0.61724 [au]   Occ=1.00
  (alpha)                  -16.79736 [eV]                      (beta)                   -16.79583 [eV]
  --------------------------------------------------           --------------------------------------------------
  atom  label   AO type   orbital density population           atom  label   AO type   orbital density population
  --------------------------------------------------           --------------------------------------------------
   C     15        py               2.5%                        C     15        py               2.5%
   C     16        s               12.1%                        C     16        s               12.3%
   H     17        s                1.8%                        H     17        s                1.8%
   H     18        s                1.8%                        H     18        s                1.8%
   H     19        s                2.3%                        H     19        s                2.3%
   C     24        s               10.4%                        C     24        s               10.5%
   H     25        s                1.7%                        H     25        s                1.7%
   H     26        s                1.5%                        H     26        s                1.5%
   H     27        s                1.7%                        H     27        s                1.7%
   C     33        s                5.6%                        C     33        s                5.7%
   C     37        s                4.0%                        C     37        s                4.0%
   C     42        s                3.2%                        C     42        s                3.1%
   C     50        s                4.3%                        C     50        s                4.2%
   C     54        py               2.4%                        C     54        py               2.4%
   C     55        s                9.4%                        C     55        s                9.3%
   H     56        s                1.4%                        H     56        s                1.3%
   H     57        s                1.4%                        H     57        s                1.4%
   H     58        s                1.8%                        H     58        s                1.8%
   C     63        s                9.9%                        C     63        s                9.7%
   H     64        s                1.7%                        H     64        s                1.7%
   H     65        s                1.5%                        H     65        s                1.5%
   H     66        s                1.4%                        H     66        s                1.4%
 
 
  Orbital:  86  Energy=     -0.59093 [au]   Occ=1.00           Orbital:  86  Energy=     -0.59049 [au]   Occ=1.00
  (alpha)                  -16.07994 [eV]                      (beta)                   -16.06806 [eV]
  --------------------------------------------------           --------------------------------------------------
  atom  label   AO type   orbital density population           atom  label   AO type   orbital density population
  --------------------------------------------------           --------------------------------------------------
   Ir     1        pz               1.2%                        Ir     1        pz               1.2%
   P      2        s               17.5%                        P      2        s               17.8%
   P      3        s               18.3%                        P      3        s               18.6%
   N      4        pz               3.9%                        N      4        pz               3.6%
   C      7        s                5.2%                        C      7        s                5.0%
   H      8        s                1.1%                        H      8        s                1.1%
   C      9        s                1.7%                        C      9        s                1.6%
                   py               1.9%                                        py               1.8%
   C     11        s                5.5%                        C     11        s                5.4%
   H     12        s                1.3%                        H     12        s                1.2%
   C     13        s                1.6%                        C     13        s                1.5%
                   py               2.2%                                        py               2.2%
   C     15        px               1.6%                        C     15        px               1.6%
   C     16        s                1.9%                        C     16        s                1.9%
   C     28        px               1.5%                        C     28        px               1.5%
   C     37        s                1.7%                        C     37        s                1.7%
   C     41        px               1.6%                        C     41        px               1.6%
   C     42        s                1.8%                        C     42        s                1.8%
   C     54        px               1.7%                        C     54        px               1.7%
   C     55        s                2.1%                        C     55        s                2.1%
 
 
  Orbital:  87  Energy=     -0.58233 [au]   Occ=1.00           Orbital:  87  Energy=     -0.58195 [au]   Occ=1.00
  (alpha)                  -15.84602 [eV]                      (beta)                   -15.83578 [eV]
  --------------------------------------------------           --------------------------------------------------
  atom  label   AO type   orbital density population           atom  label   AO type   orbital density population
  --------------------------------------------------           --------------------------------------------------
   Ir     1        s                1.5%                        Ir     1        s                1.5%
   P      2        s               16.0%                        P      2        s               15.9%
   P      3        s               14.8%                        P      3        s               14.7%
   N      4        s                3.2%                        N      4        s                3.3%
                   py               1.5%                                        py               1.5%
   C      7        s                4.7%                        C      7        s                4.7%
                   py               1.2%                                        py               1.2%
                   pz               1.6%                                        pz               1.6%
   H      8        s                2.7%                        H      8        s                2.7%
   C      9        py               3.9%                        C      9        py               3.9%
   C     11        s                4.3%                        C     11        s                4.3%
                   pz               1.9%                                        pz               2.0%
   H     12        s                2.6%                        H     12        s                2.6%
   C     13        py               3.9%                        C     13        py               3.8%
   C     15        px               1.4%                        C     15        px               1.4%
   C     16        s                1.1%                        C     16        s                1.1%
   C     28        px               1.4%                        C     28        px               1.4%
   C     37        s                1.5%                        C     37        s                1.5%
   C     41        px               1.4%                        C     41        px               1.3%
   C     42        s                1.4%                        C     42        s                1.4%
   C     54        px               1.4%                        C     54        px               1.3%
   C     55        s                1.1%                        C     55        s                1.1%
 
 
  Orbital:  88  Energy=     -0.52673 [au]   Occ=1.00           Orbital:  88  Energy=     -0.52488 [au]   Occ=1.00
  (alpha)                  -14.33292 [eV]                      (beta)                   -14.28282 [eV]
  --------------------------------------------------           --------------------------------------------------
  atom  label   AO type   orbital density population           atom  label   AO type   orbital density population
  --------------------------------------------------           --------------------------------------------------
   P      2        s                1.4%                        P      2        s                1.3%
                   py               1.0%                                        py               1.1%
   P      3        s                1.5%                        P      3        s                1.3%
                   py               1.2%                                        py               1.3%
   N      4        pz              17.2%                        N      4        pz              17.1%
   C      7        s                2.1%                        C      7        s                2.0%
                   py               1.4%                                        py               1.4%
                   pz               5.8%                                        pz               5.9%
   C      9        s               10.3%                        C      9        s               10.2%
                   py               1.2%                                        py               1.2%
                   pz               2.0%                                        pz               2.0%
   H     10        s                6.7%                        H     10        s                6.8%
   C     11        s                2.4%                        C     11        s                2.4%
                   pz               6.3%                                        pz               6.5%
   C     13        s               10.6%                        C     13        s               10.5%
                   pz               2.2%                                        pz               2.2%
   H     14        s                6.8%                        H     14        s                6.9%
 
 
  Orbital:  89  Energy=     -0.52038 [au]   Occ=1.00           Orbital:  89  Energy=     -0.51957 [au]   Occ=1.00
  (alpha)                  -14.16018 [eV]                      (beta)                   -14.13819 [eV]
  --------------------------------------------------           --------------------------------------------------
  atom  label   AO type   orbital density population           atom  label   AO type   orbital density population
  --------------------------------------------------           --------------------------------------------------
   Ir     1        d0               1.5%                        Ir     1        d0               1.4%
                   d2+              3.5%                                        d2+              3.3%
   P      2        py               1.7%                        P      2        py               1.8%
   P      3        py               1.7%                        P      3        py               1.7%
   N      4        s                4.2%                        N      4        s                4.2%
                   py              12.8%                                        py              12.6%
   N      5        s                1.1%                        N      5        s                1.1%
                   py               1.5%                                        py               1.4%
   C      7        s                3.3%                        C      7        s                3.2%
                   py               7.8%                                        py               7.9%
                   pz               1.5%                                        pz               1.5%
   H      8        s                8.1%                        H      8        s                8.1%
   C      9        s                1.8%                        C      9        s                1.8%
   C     11        s                2.9%                        C     11        s                2.8%
                   py               8.6%                                        py               8.8%
   H     12        s                7.8%                        H     12        s                7.9%
   C     13        s                1.4%                        C     13        s                1.4%
   C     15        s                1.3%                        C     15        s                1.4%
   C     28        s                1.3%                        C     28        s                1.4%
   C     41        s                1.3%                        C     41        s                1.3%
   C     54        s                1.3%                        C     54        s                1.3%
 
 
  Orbital:  90  Energy=     -0.49826 [au]   Occ=1.00           Orbital:  90  Energy=     -0.49805 [au]   Occ=1.00
  (alpha)                  -13.55844 [eV]                      (beta)                   -13.55251 [eV]
  --------------------------------------------------           --------------------------------------------------
  atom  label   AO type   orbital density population           atom  label   AO type   orbital density population
  --------------------------------------------------           --------------------------------------------------
   P      3        px               7.6%                        P      3        px               7.6%
   C     41        s               11.2%                        C     41        s               11.2%
                   px               1.0%                                        px               1.0%
   C     42        s                2.9%                        C     42        s                2.9%
                   px               3.3%                                        px               3.3%
   H     43        s                2.8%                        H     43        s                2.8%
   H     44        s                1.2%                        H     44        s                1.3%
   H     45        s                1.2%                        H     45        s                1.2%
   C     46        s                1.8%                        C     46        s                1.8%
                   pz               2.5%                                        pz               2.5%
   H     48        s                2.0%                        H     48        s                2.0%
   C     50        s                1.9%                        C     50        s                1.9%
                   py               2.9%                                        py               3.0%
   H     52        s                2.1%                        H     52        s                2.1%
   H     53        s                1.1%                        H     53        s                1.1%
   C     54        s               11.2%                        C     54        s               11.2%
                   px               1.1%                                        px               1.1%
   C     55        s                2.8%                        C     55        s                2.8%
                   px               3.5%                                        px               3.5%
   H     56        s                1.2%                        H     56        s                1.2%
   H     57        s                2.8%                        H     57        s                2.8%
   H     58        s                1.2%                        H     58        s                1.2%
   C     59        s                1.6%                        C     59        s                1.6%
                   pz               3.2%                                        pz               3.2%
   H     60        s                1.9%                        H     60        s                1.9%
   H     61        s                1.0%                        H     61        s                1.0%
   C     63        s                2.2%                        C     63        s                2.2%
                   py               2.6%                                        py               2.6%
   H     64        s                1.0%                        H     64        s                1.0%
   H     65        s                2.1%                        H     65        s                2.1%
 
 
  Orbital:  91  Energy=     -0.49778 [au]   Occ=1.00           Orbital:  91  Energy=     -0.49754 [au]   Occ=1.00
  (alpha)                  -13.54539 [eV]                      (beta)                   -13.53888 [eV]
  --------------------------------------------------           --------------------------------------------------
  atom  label   AO type   orbital density population           atom  label   AO type   orbital density population
  --------------------------------------------------           --------------------------------------------------
   P      2        px               7.6%                        P      2        px               7.5%
   C     15        s               11.2%                        C     15        s               11.3%
                   px               1.0%                                        px               1.0%
   C     16        s                2.7%                        C     16        s                2.7%
                   px               3.5%                                        px               3.5%
   H     17        s                1.1%                        H     17        s                1.1%
   H     18        s                2.7%                        H     18        s                2.7%
   H     19        s                1.2%                        H     19        s                1.2%
   C     20        s                1.6%                        C     20        s                1.6%
                   pz               3.1%                                        pz               3.2%
   H     22        s                1.9%                        H     22        s                2.0%
   C     24        s                2.2%                        C     24        s                2.2%
                   py               2.7%                                        py               2.7%
   H     25        s                2.1%                        H     25        s                2.2%
   H     26        s                1.0%                        H     26        s                1.0%
   C     28        s               11.3%                        C     28        s               11.3%
   C     29        s                1.8%                        C     29        s                1.8%
                   pz               2.2%                                        pz               2.2%
   H     30        s                2.0%                        H     30        s                2.0%
   C     33        s                1.8%                        C     33        s                1.8%
                   py               2.5%                                        py               2.5%
   H     35        s                2.0%                        H     35        s                2.0%
   H     36        s                1.1%                        H     36        s                1.1%
   C     37        s                2.9%                        C     37        s                2.9%
                   px               3.4%                                        px               3.4%
   H     38        s                1.1%                        H     38        s                1.2%
   H     39        s                2.8%                        H     39        s                2.8%
   H     40        s                1.3%                        H     40        s                1.3%
 
 
  Orbital:  92  Energy=     -0.47988 [au]   Occ=1.00           Orbital:  92  Energy=     -0.47952 [au]   Occ=1.00
  (alpha)                  -13.05821 [eV]                      (beta)                   -13.04835 [eV]
  --------------------------------------------------           --------------------------------------------------
  atom  label   AO type   orbital density population           atom  label   AO type   orbital density population
  --------------------------------------------------           --------------------------------------------------
   Ir     1        d1-              1.4%                        Ir     1        d1-              1.4%
   P      2        s                1.3%                        P      2        s                1.3%
                   py               1.6%                                        py               1.6%
                   pz               1.2%                                        pz               1.2%
   P      3        s                1.4%                        P      3        s                1.4%
                   py               2.2%                                        py               2.1%
   N      4        pz               3.7%                        N      4        pz               3.8%
   C      7        s                1.3%                        C      7        s                1.2%
                   py               6.2%                                        py               6.4%
   H      8        s                3.9%                        H      8        s                3.9%
   C      9        py               4.5%                        C      9        py               4.5%
   C     11        s                1.4%                        C     11        s                1.3%
                   py               6.2%                                        py               6.3%
                   pz               1.6%                                        pz               1.6%
   H     12        s                4.3%                        H     12        s                4.2%
   C     13        py               4.9%                        C     13        py               4.8%
   C     15        s                2.9%                        C     15        s                2.9%
   C     20        pz               1.3%                        C     20        pz               1.3%
   C     24        py               1.2%                        C     24        py               1.2%
   C     28        s                2.9%                        C     28        s                2.9%
   C     33        py               1.4%                        C     33        py               1.4%
   C     41        s                3.1%                        C     41        s                3.1%
   C     50        py               1.6%                        C     50        py               1.6%
   C     54        s                3.3%                        C     54        s                3.2%
   C     59        pz               1.5%                        C     59        pz               1.5%
   C     63        py               1.3%                        C     63        py               1.3%
 
 
  Orbital:  93  Energy=     -0.46644 [au]   Occ=1.00           Orbital:  93  Energy=     -0.46547 [au]   Occ=1.00
  (alpha)                  -12.69246 [eV]                      (beta)                   -12.66608 [eV]
  --------------------------------------------------           --------------------------------------------------
  atom  label   AO type   orbital density population           atom  label   AO type   orbital density population
  --------------------------------------------------           --------------------------------------------------
   Ir     1        d0               4.9%                        Ir     1        d0               4.3%
                   d2+              5.1%                                        d2+              4.1%
   P      2        s                2.7%                        P      2        s                3.0%
   P      3        s                2.1%                        P      3        s                2.5%
   N      4        py               3.6%                        N      4        py               3.7%
   N      5        s                6.8%                        N      5        s                4.6%
                   py               6.7%                                        py               4.7%
   N      6        s                1.1%                        N      6        s                0.7%
                   pz               1.2%                                        pz               0.8%
   C      7        pz               1.6%                        C      7        pz               1.6%
   C      9        py               1.4%                        C      9        py               1.2%
   C     11        pz               1.3%                        C     11        pz               1.3%
   C     13        py               1.3%                        C     13        py               1.2%
   C     15        s                3.2%                        C     15        s                3.3%
   C     20        pz               1.8%                        C     20        pz               2.0%
   C     24        py               1.7%                        C     24        py               1.8%
   C     28        s                3.1%                        C     28        s                3.3%
   C     29        py               1.0%                        C     29        py               1.2%
                   pz               0.9%                                        pz               1.0%
   H     32        s                0.9%                        H     32        s                1.0%
   C     33        py               1.7%                        C     33        py               1.9%
   C     37        pz               1.3%                        C     37        pz               1.5%
   C     41        s                2.3%                        C     41        s                2.6%
   C     42        pz               0.9%                        C     42        pz               1.1%
   C     46        pz               0.9%                        C     46        pz               1.1%
   C     50        py               1.4%                        C     50        py               1.6%
   C     54        s                2.4%                        C     54        s                2.7%
   C     59        pz               1.4%                        C     59        pz               1.6%
   C     63        py               1.3%                        C     63        py               1.5%
 
 
  Orbital:  94  Energy=     -0.45837 [au]   Occ=1.00           Orbital:  94  Energy=     -0.45696 [au]   Occ=1.00
  (alpha)                  -12.47297 [eV]                      (beta)                   -12.43450 [eV]
  --------------------------------------------------           --------------------------------------------------
  atom  label   AO type   orbital density population           atom  label   AO type   orbital density population
  --------------------------------------------------           --------------------------------------------------
   Ir     1        s                3.6%                        Ir     1        s                3.7%
                   py               3.2%                                        py               3.5%
                   d2+              3.9%                                        d2+              4.9%
   P      3        s                1.3%                        P      3        s                0.9%
                   py               0.9%                                        py               1.1%
   N      5        s               17.1%                        N      5        s               19.1%
                   py              15.5%                                        py              17.9%
   N      6        s                2.5%                        N      6        s                2.6%
                   pz               5.8%                                        pz               6.8%
   C      7        py               2.4%                        C      7        py               2.2%
   H      8        s                2.2%                        H      8        s                2.0%
   C     11        py               2.8%                        C     11        py               2.6%
   H     12        s                2.7%                        H     12        s                2.6%
   C     41        px               1.0%                        C     41        px               0.9%
   N     67        s                2.4%                        N     67        s                2.5%
                   pz               1.2%                                        pz               1.3%
 
 
  Orbital:  95  Energy=     -0.44523 [au]   Occ=1.00           Orbital:  95  Energy=     -0.44493 [au]   Occ=1.00
  (alpha)                  -12.11540 [eV]                      (beta)                   -12.10723 [eV]
  --------------------------------------------------           --------------------------------------------------
  atom  label   AO type   orbital density population           atom  label   AO type   orbital density population
  --------------------------------------------------           --------------------------------------------------
   Ir     1        d1-              1.5%                        Ir     1        d1-              1.4%
   P      2        py               2.1%                        P      2        py               2.2%
   P      3        s                1.2%                        P      3        s                1.1%
                   py               1.8%                                        py               1.9%
   N      4        pz               1.0%                        N      4        pz               1.0%
   N      5        pz               2.0%                        N      5        pz               1.9%
   N      6        py               2.3%                        N      6        py               2.2%
                   pz               4.6%                                        pz               4.4%
   C      7        s                1.4%                        C      7        s                1.4%
                   py               5.3%                                        py               5.5%
   H      8        s                4.9%                        H      8        s                4.9%
   C      9        s                1.0%                        C      9        s                1.1%
                   py               1.0%                                        py               1.0%
   C     11        s                1.3%                        C     11        s                1.3%
                   py               4.6%                                        py               4.8%
   H     12        s                4.3%                        H     12        s                4.4%
   C     13        s                1.0%                        C     13        s                1.0%
   C     15        px               2.4%                        C     15        px               2.4%
   C     20        px               1.3%                        C     20        px               1.3%
   C     24        px               1.0%                        C     24        px               1.0%
   C     28        px               2.4%                        C     28        px               2.5%
   H     32        s                1.2%                        H     32        s                1.2%
   C     33        px               1.3%                        C     33        px               1.3%
   C     37        pz               1.4%                        C     37        pz               1.4%
   C     41        px               2.4%                        C     41        px               2.4%
   C     42        pz               1.4%                        C     42        pz               1.4%
   H     47        s                1.2%                        H     47        s                1.2%
   C     50        px               1.3%                        C     50        px               1.3%
   C     54        px               2.2%                        C     54        px               2.2%
   C     59        px               1.3%                        C     59        px               1.3%
   N     67        pz               1.4%                        N     67        pz               1.3%
 
 
  Orbital:  96  Energy=     -0.43352 [au]   Occ=1.00           Orbital:  96  Energy=     -0.43237 [au]   Occ=1.00
  (alpha)                  -11.79662 [eV]                      (beta)                   -11.76535 [eV]
  --------------------------------------------------           --------------------------------------------------
  atom  label   AO type   orbital density population           atom  label   AO type   orbital density population
  --------------------------------------------------           --------------------------------------------------
   Ir     1        d0               2.3%                        Ir     1        d0               2.4%
   P      2        pz               2.8%                        P      2        pz               3.0%
   P      3        pz               3.2%                        P      3        pz               3.4%
   N      4        py               1.8%                        N      4        py               1.8%
   N      6        px               2.4%                        N      6        px               0.2%
   C      7        s                1.7%                        C      7        s                1.8%
                   pz               2.6%                                        pz               2.7%
   C      9        s                1.9%                        C      9        s                1.9%
                   pz              15.1%                                        pz              15.5%
   H     10        s               10.2%                        H     10        s               10.8%
   C     11        s                1.6%                        C     11        s                1.6%
                   py               1.4%                                        py               1.5%
                   pz               2.4%                                        pz               2.5%
   C     13        s                1.8%                        C     13        s                1.8%
                   pz              15.5%                                        pz              15.9%
   H     14        s               10.2%                        H     14        s               10.8%
 
 
  Orbital:  97  Energy=     -0.43230 [au]   Occ=1.00           Orbital:  97  Energy=     -0.42795 [au]   Occ=1.00
  (alpha)                  -11.76358 [eV]                      (beta)                   -11.64505 [eV]
  --------------------------------------------------           --------------------------------------------------
  atom  label   AO type   orbital density population           atom  label   AO type   orbital density population
  --------------------------------------------------           --------------------------------------------------
   P      2        px               0.6%                        P      2        px               1.5%
   N      5        px              15.0%                        N      5        px              12.1%
   N      6        px              47.6%                        N      6        px              41.0%
   C     15        pz               0.3%                        C     15        pz               1.1%
   C     24        pz               0.7%                        C     24        pz               1.4%
   H     26        s                0.9%                        H     26        s                1.5%
   C     28        px               0.6%                        C     28        px               1.3%
                   pz               0.7%                                        pz               1.4%
   C     29        py               0.4%                        C     29        py               1.2%
   H     34        s                0.7%                        H     34        s                1.3%
   N     67        px              14.7%                        N     67        px              11.5%
 
 
  Orbital:  98  Energy=     -0.42489 [au]   Occ=1.00           Orbital:  98  Energy=     -0.42397 [au]   Occ=1.00
  (alpha)                  -11.56179 [eV]                      (beta)                   -11.53685 [eV]
  --------------------------------------------------           --------------------------------------------------
  atom  label   AO type   orbital density population           atom  label   AO type   orbital density population
  --------------------------------------------------           --------------------------------------------------
   N      5        s                4.8%                        N      5        s                5.1%
                   pz              12.5%                                        pz              12.6%
   N      6        s                1.2%                        N      6        s                1.2%
                   py              17.5%                                        py              17.6%
                   pz              24.7%                                        pz              24.5%
   C      7        py               1.2%                        C      7        py               1.2%
   C     28        px               1.0%                        C     28        px               1.0%
   N     67        py               5.5%                        N     67        py               5.2%
                   pz               7.6%                                        pz               7.4%
 
 
  Orbital:  99  Energy=     -0.42137 [au]   Occ=1.00           Orbital:  99  Energy=     -0.42093 [au]   Occ=1.00
  (alpha)                  -11.46618 [eV]                      (beta)                   -11.45407 [eV]
  --------------------------------------------------           --------------------------------------------------
  atom  label   AO type   orbital density population           atom  label   AO type   orbital density population
  --------------------------------------------------           --------------------------------------------------
   P      3        px               6.2%                        P      3        px               5.6%
   N      6        px               1.3%                        N      6        px               0.9%
   C     13        px               1.5%                        C     13        px               1.2%
   C     41        px               4.7%                        C     41        px               4.2%
                   py               2.3%                                        py               2.0%
                   pz               3.7%                                        pz               3.6%
   C     42        px               1.7%                        C     42        px               1.7%
                   py               1.6%                                        py               1.4%
                   pz               2.9%                                        pz               2.7%
   H     43        s                2.6%                        H     43        s                2.4%
   H     45        s                1.5%                        H     45        s                1.3%
   C     46        py               5.0%                        C     46        py               4.5%
   H     49        s                3.4%                        H     49        s                3.1%
   C     50        px               2.3%                        C     50        px               2.0%
                   py               2.7%                                        py               2.4%
   H     51        s                2.8%                        H     51        s                2.6%
   C     54        px               5.3%                        C     54        px               5.0%
                   py               1.7%                                        py               1.6%
                   pz               3.9%                                        pz               3.6%
   C     55        px               1.6%                        C     55        px               1.5%
                   py               2.1%                                        py               2.0%
                   pz               3.3%                                        pz               3.0%
   H     56        s                1.3%                        H     56        s                1.2%
   H     57        s                2.6%                        H     57        s                2.4%
   C     59        px               3.2%                        C     59        px               3.1%
                   py               1.7%                                        py               1.7%
                   pz               1.6%                                        pz               1.4%
   H     62        s                2.9%                        H     62        s                2.8%
   C     63        py               1.5%                        C     63        py               1.5%
                   pz               2.5%                                        pz               2.3%
   H     66        s                2.3%                        H     66        s                2.2%
 
 
  Orbital: 100  Energy=     -0.42006 [au]   Occ=1.00           Orbital: 100  Energy=     -0.41858 [au]   Occ=1.00
  (alpha)                  -11.43042 [eV]                      (beta)                   -11.39012 [eV]
  --------------------------------------------------           --------------------------------------------------
  atom  label   AO type   orbital density population           atom  label   AO type   orbital density population
  --------------------------------------------------           --------------------------------------------------
   P      2        px               5.7%                        P      2        px               4.3%
   N      5        px               2.2%                        N      5        px               5.0%
   N      6        px               6.7%                        N      6        px              17.5%
   C      9        px               1.5%                        C      9        px               1.1%
   C     15        px               4.4%                        C     15        px               3.5%
                   py               1.2%                                        py               0.7%
                   pz               3.9%                                        pz               3.0%
   C     16        px               1.5%                        C     16        px               1.1%
                   py               1.4%                                        py               1.1%
                   pz               3.4%                                        pz               2.8%
   H     17        s                1.2%                        H     17        s                1.1%
   H     18        s                2.4%                        H     18        s                1.8%
   C     20        px               2.7%                        C     20        px               2.2%
                   py               1.9%                                        py               1.3%
                   pz               1.2%                                        pz               1.1%
   H     21        s                2.7%                        H     21        s                2.0%
   C     24        py               1.5%                        C     24        py               1.0%
                   pz               2.0%                                        pz               1.2%
   H     26        s                1.8%                        H     26        s                1.1%
   C     28        px               4.2%                        C     28        px               3.2%
                   py               1.6%                                        py               1.4%
                   pz               4.0%                                        pz               2.9%
   C     29        py               4.8%                        C     29        py               3.7%
   H     31        s                3.0%                        H     31        s                2.4%
   C     33        px               2.2%                        C     33        px               1.7%
                   py               3.1%                                        py               2.4%
   H     34        s                2.1%                        H     34        s                1.4%
   C     37        px               1.4%                        C     37        px               1.1%
                   py               1.2%                                        py               1.1%
                   pz               3.2%                                        pz               2.5%
   H     38        s                1.7%                        H     38        s                1.5%
   H     39        s                2.3%                        H     39        s                1.7%
   N     67        px               2.0%                        N     67        px               4.9%
 
 
  Orbital: 101  Energy=     -0.41114 [au]   Occ=1.00           Orbital: 101  Energy=     -0.41082 [au]   Occ=1.00
  (alpha)                  -11.18755 [eV]                      (beta)                   -11.17909 [eV]
  --------------------------------------------------           --------------------------------------------------
  atom  label   AO type   orbital density population           atom  label   AO type   orbital density population
  --------------------------------------------------           --------------------------------------------------
   Ir     1        d0               2.1%                        Ir     1        d0               2.0%
   P      3        s                1.2%                        P      3        s                1.2%
                   pz               1.2%                                        pz               1.2%
   N      4        py               1.3%                        N      4        py               1.2%
   C      9        py               1.4%                        C      9        py               1.3%
   C     13        py               1.5%                        C     13        py               1.4%
   C     15        px               2.0%                        C     15        px               2.0%
   C     20        px               3.1%                        C     20        px               3.0%
                   py               1.2%                                        py               1.2%
   H     22        s                1.4%                        H     22        s                1.4%
   H     23        s                1.6%                        H     23        s                1.6%
   C     24        px               1.7%                        C     24        px               1.7%
   C     28        px               2.7%                        C     28        px               2.6%
   C     29        px               2.2%                        C     29        px               2.2%
   H     32        s                1.3%                        H     32        s                1.3%
   C     33        px               2.8%                        C     33        px               2.8%
   H     35        s                1.6%                        H     35        s                1.6%
   H     36        s                1.1%                        H     36        s                1.1%
   C     37        pz               1.1%                        C     37        pz               1.0%
   C     41        px               3.2%                        C     41        px               3.1%
                   pz               1.1%                                        pz               1.2%
   C     42        pz               1.1%                        C     42        pz               1.1%
   C     46        px               3.1%                        C     46        px               3.2%
   H     47        s                1.5%                        H     47        s                1.5%
   H     48        s                1.1%                        H     48        s                1.2%
   C     50        px               3.4%                        C     50        px               3.4%
                   pz               1.0%                                        pz               1.1%
   H     52        s                1.9%                        H     52        s                1.8%
   H     53        s                1.8%                        H     53        s                1.8%
   C     54        px               2.8%                        C     54        px               2.8%
   C     59        px               3.8%                        C     59        px               3.9%
                   py               1.6%                                        py               1.7%
   H     60        s                2.0%                        H     60        s                2.1%
   H     61        s                2.0%                        H     61        s                2.0%
   C     63        px               2.2%                        C     63        px               2.2%
   H     64        s                1.1%                        H     64        s                1.1%
 
 
  Orbital: 102  Energy=     -0.40146 [au]   Occ=1.00           Orbital: 102  Energy=     -0.40132 [au]   Occ=1.00
  (alpha)                  -10.92430 [eV]                      (beta)                   -10.92040 [eV]
  --------------------------------------------------           --------------------------------------------------
  atom  label   AO type   orbital density population           atom  label   AO type   orbital density population
  --------------------------------------------------           --------------------------------------------------
   N      6        py               1.2%                        N      6        py               1.3%
                   pz               1.8%                                        pz               1.9%
   C      7        py               1.5%                        C      7        py               1.6%
   H      8        s                1.4%                        H      8        s                1.4%
   C     15        px               1.3%                        C     15        px               1.3%
                   pz               2.3%                                        pz               2.4%
   C     20        px               2.0%                        C     20        px               2.0%
                   py               3.6%                                        py               3.7%
   H     21        s                1.9%                        H     21        s                1.9%
   H     22        s                1.3%                        H     22        s                1.3%
   H     23        s                1.5%                        H     23        s                1.5%
   C     24        px               1.6%                        C     24        px               1.7%
                   pz               2.4%                                        pz               2.4%
   H     26        s                1.5%                        H     26        s                1.6%
   H     27        s                1.0%                        H     27        s                1.0%
   C     28        pz               3.5%                        C     28        pz               3.6%
   C     29        px               1.2%                        C     29        px               1.2%
                   py               2.3%                                        py               2.4%
   H     31        s                1.5%                        H     31        s                1.5%
   C     33        px               1.9%                        C     33        px               1.9%
                   py               1.2%                                        py               1.2%
                   pz               2.3%                                        pz               2.3%
   H     34        s                1.4%                        H     34        s                1.4%
   H     36        s                2.1%                        H     36        s                2.1%
   C     37        px               1.2%                        C     37        px               1.2%
   C     41        pz               3.2%                        C     41        pz               3.1%
   C     46        px               1.0%                        C     46        px               1.0%
                   py               1.9%                                        py               1.8%
   H     49        s                1.3%                        H     49        s                1.2%
   C     50        px               1.1%                        C     50        px               1.1%
                   pz               3.2%                                        pz               3.0%
   H     51        s                1.2%                        H     51        s                1.2%
   H     53        s                2.0%                        H     53        s                1.9%
   C     54        pz               1.7%                        C     54        pz               1.6%
   C     59        px               1.0%                        C     59        px               1.0%
                   py               2.7%                                        py               2.7%
   H     62        s                1.5%                        H     62        s                1.5%
   C     63        pz               1.9%                        C     63        pz               1.8%
   H     66        s                1.1%                        H     66        s                1.0%
 
 
  Orbital: 103  Energy=     -0.40002 [au]   Occ=1.00           Orbital: 103  Energy=     -0.39985 [au]   Occ=1.00
  (alpha)                  -10.88522 [eV]                      (beta)                   -10.88057 [eV]
  --------------------------------------------------           --------------------------------------------------
  atom  label   AO type   orbital density population           atom  label   AO type   orbital density population
  --------------------------------------------------           --------------------------------------------------
   N      4        pz               1.1%                        N      4        pz               1.1%
   C      7        pz               1.7%                        C      7        pz               1.6%
   C      9        pz               2.2%                        C      9        pz               2.0%
   C     11        pz               1.5%                        C     11        pz               1.4%
   C     13        pz               1.1%                        C     13        pz               1.0%
   C     15        py               3.9%                        C     15        py               3.9%
   C     16        py               3.0%                        C     16        py               3.1%
                   pz               1.5%                                        pz               1.5%
   H     17        s                1.1%                        H     17        s                1.1%
   H     19        s                2.0%                        H     19        s                2.1%
   C     20        py               2.6%                        C     20        py               2.6%
                   pz               2.5%                                        pz               2.5%
   H     23        s                1.8%                        H     23        s                1.8%
   C     24        py               2.7%                        C     24        py               2.8%
   H     27        s                1.3%                        H     27        s                1.3%
   C     29        pz               1.4%                        C     29        pz               1.4%
   C     41        py               3.2%                        C     41        py               3.2%
   C     42        py               2.4%                        C     42        py               2.4%
                   pz               1.0%                                        pz               1.0%
   H     44        s                1.3%                        H     44        s                1.3%
   C     46        pz               3.5%                        C     46        pz               3.5%
   H     47        s                1.8%                        H     47        s                1.8%
   C     50        py               1.3%                        C     50        py               1.3%
   C     54        py               4.3%                        C     54        py               4.3%
                   pz               1.8%                                        pz               1.8%
   C     55        py               3.4%                        C     55        py               3.4%
                   pz               2.5%                                        pz               2.5%
   H     56        s                1.5%                        H     56        s                1.5%
   H     58        s                2.5%                        H     58        s                2.5%
   C     59        py               3.2%                        C     59        py               3.2%
                   pz               2.5%                                        pz               2.5%
   H     61        s                2.4%                        H     61        s                2.4%
   C     63        py               3.8%                        C     63        py               3.8%
   H     64        s                1.9%                        H     64        s                1.9%
 
 
  Orbital: 104  Energy=     -0.39769 [au]   Occ=1.00           Orbital: 104  Energy=     -0.39745 [au]   Occ=1.00
  (alpha)                  -10.82163 [eV]                      (beta)                   -10.81518 [eV]
  --------------------------------------------------           --------------------------------------------------
  atom  label   AO type   orbital density population           atom  label   AO type   orbital density population
  --------------------------------------------------           --------------------------------------------------
   P      2        py               1.2%                        P      2        py               1.1%
   C      9        py               1.4%                        C      9        py               1.4%
   H     10        s                1.5%                        H     10        s                1.6%
   C     13        py               1.1%                        C     13        py               1.0%
                   pz               1.7%                                        pz               1.7%
   H     14        s                2.1%                        H     14        s                2.2%
   C     15        py               1.0%                        C     15        py               1.0%
                   pz               2.1%                                        pz               1.9%
   C     16        py               2.8%                        C     16        py               2.7%
   H     19        s                1.7%                        H     19        s                1.6%
   C     20        pz               1.4%                        C     20        pz               1.3%
   C     24        py               1.8%                        C     24        py               1.7%
                   pz               1.8%                                        pz               1.7%
   H     27        s                1.8%                        H     27        s                1.7%
   C     28        py               5.0%                        C     28        py               5.1%
                   pz               1.4%                                        pz               1.3%
   C     29        pz               3.5%                        C     29        pz               3.6%
   H     32        s                2.0%                        H     32        s                2.1%
   C     33        pz               4.2%                        C     33        pz               4.2%
   H     36        s                2.1%                        H     36        s                2.0%
   C     37        py               5.4%                        C     37        py               5.5%
   H     38        s                1.7%                        H     38        s                1.7%
   H     40        s                2.6%                        H     40        s                2.7%
   C     41        py               3.4%                        C     41        py               3.5%
                   pz               2.1%                                        pz               2.1%
   C     42        py               4.3%                        C     42        py               4.4%
                   pz               1.3%                                        pz               1.3%
   H     44        s                2.2%                        H     44        s                2.3%
   H     45        s                1.7%                        H     45        s                1.7%
   C     46        pz               3.0%                        C     46        pz               3.1%
   H     47        s                1.6%                        H     47        s                1.6%
   C     50        py               1.1%                        C     50        py               1.1%
                   pz               4.0%                                        pz               4.0%
   H     53        s                2.3%                        H     53        s                2.3%
 
 
  Orbital: 105  Energy=     -0.39461 [au]   Occ=1.00           Orbital: 105  Energy=     -0.39443 [au]   Occ=1.00
  (alpha)                  -10.73786 [eV]                      (beta)                   -10.73304 [eV]
  --------------------------------------------------           --------------------------------------------------
  atom  label   AO type   orbital density population           atom  label   AO type   orbital density population
  --------------------------------------------------           --------------------------------------------------
   C     15        py               2.5%                        C     15        py               2.7%
                   pz               2.3%                                        pz               2.3%
   C     16        py               2.9%                        C     16        py               3.1%
                   pz               3.2%                                        pz               3.3%
   H     17        s                2.3%                        H     17        s                2.4%
   H     19        s                2.0%                        H     19        s                2.1%
   C     20        py               1.6%                        C     20        py               1.7%
                   pz               3.3%                                        pz               3.4%
   H     23        s                1.9%                        H     23        s                2.0%
   C     24        py               1.9%                        C     24        py               2.0%
   C     28        py               7.3%                        C     28        py               7.3%
   C     29        pz               6.5%                        C     29        pz               6.5%
   H     32        s                3.3%                        H     32        s                3.3%
   C     33        py               1.5%                        C     33        py               1.5%
                   pz               4.2%                                        pz               4.1%
   H     35        s                1.3%                        H     35        s                1.3%
   H     36        s                1.8%                        H     36        s                1.7%
   C     37        py               8.0%                        C     37        py               8.0%
                   pz               1.9%                                        pz               1.9%
   H     38        s                2.2%                        H     38        s                2.2%
   H     40        s                4.4%                        H     40        s                4.4%
   C     41        py               2.8%                        C     41        py               2.8%
   C     42        py               2.5%                        C     42        py               2.5%
                   pz               1.2%                                        pz               1.2%
   H     44        s                1.7%                        H     44        s                1.7%
   C     46        pz               2.3%                        C     46        pz               2.2%
   H     47        s                1.4%                        H     47        s                1.4%
   C     50        py               1.3%                        C     50        py               1.4%
 
 
  Orbital: 106  Energy=     -0.39376 [au]   Occ=1.00           Orbital: 106  Energy=     -0.39362 [au]   Occ=1.00
  (alpha)                  -10.71488 [eV]                      (beta)                   -10.71094 [eV]
  --------------------------------------------------           --------------------------------------------------
  atom  label   AO type   orbital density population           atom  label   AO type   orbital density population
  --------------------------------------------------           --------------------------------------------------
   C     15        py               2.1%                        C     15        py               2.0%
                   pz               1.1%                                        pz               1.1%
   C     16        py               2.8%                        C     16        py               2.8%
                   pz               1.3%                                        pz               1.2%
   H     19        s                1.8%                        H     19        s                1.7%
   C     20        py               1.1%                        C     20        py               1.0%
                   pz               1.8%                                        pz               1.7%
   H     23        s                1.2%                        H     23        s                1.1%
   C     24        py               2.0%                        C     24        py               1.9%
   H     27        s                1.2%                        H     27        s                1.2%
   C     41        py               2.8%                        C     41        py               2.9%
   C     42        py               3.2%                        C     42        py               3.2%
                   pz               1.2%                                        pz               1.2%
   H     44        s                1.8%                        H     44        s                1.8%
   H     45        s                1.2%                        H     45        s                1.2%
   C     46        pz               2.9%                        C     46        pz               2.9%
   H     47        s                1.0%                        H     47        s                1.1%
   C     50        pz               2.4%                        C     50        pz               2.3%
   C     54        py               4.4%                        C     54        py               4.4%
                   pz               4.6%                                        pz               4.6%
   C     55        py               5.8%                        C     55        py               5.9%
                   pz               5.5%                                        pz               5.6%
   H     56        s                3.4%                        H     56        s                3.5%
   H     58        s                4.4%                        H     58        s                4.4%
   C     59        py               3.0%                        C     59        py               3.1%
                   pz               4.9%                                        pz               5.0%
   H     60        s                1.0%                        H     60        s                1.0%
   H     61        s                3.0%                        H     61        s                3.0%
   C     63        py               4.8%                        C     63        py               4.8%
                   pz               1.0%                                        pz               1.1%
   H     64        s                2.4%                        H     64        s                2.5%
 
 
  Orbital: 107  Energy=     -0.38672 [au]   Occ=1.00           Orbital: 107  Energy=     -0.38656 [au]   Occ=1.00
  (alpha)                  -10.52329 [eV]                      (beta)                   -10.51880 [eV]
  --------------------------------------------------           --------------------------------------------------
  atom  label   AO type   orbital density population           atom  label   AO type   orbital density population
  --------------------------------------------------           --------------------------------------------------
   C     15        px               2.7%                        C     15        px               2.9%
   C     16        py               1.5%                        C     16        py               1.6%
                   pz               1.5%                                        pz               1.6%
   C     24        px               5.2%                        C     24        px               5.4%
   H     25        s                2.1%                        H     25        s                2.1%
   H     27        s                1.7%                        H     27        s                1.7%
   C     28        px               1.9%                        C     28        px               2.0%
                   pz               4.7%                                        pz               4.7%
   C     29        px               4.4%                        C     29        px               4.6%
                   py               5.8%                                        py               5.6%
                   pz               2.3%                                        pz               2.1%
   H     31        s                4.7%                        H     31        s                4.5%
   H     32        s                3.1%                        H     32        s                3.0%
   C     33        py               2.8%                        C     33        py               2.7%
                   pz               4.4%                                        pz               4.7%
   H     34        s                3.2%                        H     34        s                3.2%
   C     37        px               2.1%                        C     37        px               2.1%
                   pz               2.5%                                        pz               2.6%
   H     40        s                1.1%                        H     40        s                1.0%
   C     41        pz               1.1%                        C     41        pz               1.1%
   C     46        py               3.3%                        C     46        py               3.2%
                   pz               1.1%                                        pz               1.0%
   H     49        s                2.1%                        H     49        s                2.0%
   C     50        pz               1.7%                        C     50        pz               1.7%
   H     51        s                1.3%                        H     51        s                1.3%
   C     63        px               1.1%                        C     63        px               1.2%
   H     65        s                1.2%                        H     65        s                1.1%
 
 
  Orbital: 108  Energy=     -0.38640 [au]   Occ=1.00           Orbital: 108  Energy=     -0.38624 [au]   Occ=1.00
  (alpha)                  -10.51448 [eV]                      (beta)                   -10.51006 [eV]
  --------------------------------------------------           --------------------------------------------------
  atom  label   AO type   orbital density population           atom  label   AO type   orbital density population
  --------------------------------------------------           --------------------------------------------------
   C     15        pz               1.2%                        C     15        pz               1.1%
   C     16        py               1.2%                        C     16        py               1.2%
   C     20        py               2.8%                        C     20        py               2.4%
   H     21        s                1.5%                        H     21        s                1.2%
   C     24        px               1.2%                        C     24        px               1.2%
                   pz               2.3%                                        pz               2.0%
   H     26        s                1.1%                        H     26        s                1.0%
   C     29        px               2.2%                        C     29        px               2.1%
   H     30        s                1.0%                        H     30        s                0.9%
   C     41        px               2.2%                        C     41        px               2.4%
                   pz               3.7%                                        pz               3.8%
   C     42        px               1.2%                        C     42        px               1.2%
                   pz               2.5%                                        pz               2.5%
   C     46        px               5.9%                        C     46        px               6.1%
                   py               4.0%                                        py               3.9%
   H     47        s                2.7%                        H     47        s                2.7%
   H     48        s                1.1%                        H     48        s                1.2%
   H     49        s                2.6%                        H     49        s                2.6%
   C     50        pz               5.0%                        C     50        pz               5.2%
   H     51        s                2.2%                        H     51        s                2.2%
   H     53        s                1.2%                        H     53        s                1.4%
   C     54        px               3.1%                        C     54        px               3.2%
                   py               1.1%                                        py               1.2%
                   pz               1.0%                                        pz               1.1%
   C     55        py               3.2%                        C     55        py               3.3%
   H     58        s                1.4%                        H     58        s                1.5%
   C     59        py               3.9%                        C     59        py               4.3%
   H     61        s                0.9%                        H     61        s                1.0%
   H     62        s                1.6%                        H     62        s                1.8%
   C     63        px               5.1%                        C     63        px               5.3%
                   pz               2.2%                                        pz               2.5%
   H     64        s                2.5%                        H     64        s                2.6%
   H     65        s                1.2%                        H     65        s                1.2%
   H     66        s                1.0%                        H     66        s                1.2%
 
 
  Orbital: 109  Energy=     -0.38485 [au]   Occ=1.00           Orbital: 109  Energy=     -0.38461 [au]   Occ=1.00
  (alpha)                  -10.47234 [eV]                      (beta)                   -10.46581 [eV]
  --------------------------------------------------           --------------------------------------------------
  atom  label   AO type   orbital density population           atom  label   AO type   orbital density population
  --------------------------------------------------           --------------------------------------------------
   P      2        s                1.0%                        P      2        s                1.1%
   N      4        py               1.0%                        N      4        py               1.0%
   C     13        pz               1.2%                        C     13        pz               1.3%
   C     15        py               1.8%                        C     15        py               1.7%
                   pz               1.9%                                        pz               2.0%
   C     16        px               2.1%                        C     16        px               2.2%
   H     18        s                0.9%                        H     18        s                1.0%
   C     20        py               7.5%                        C     20        py               7.6%
   H     21        s                3.7%                        H     21        s                3.8%
   H     23        s                1.1%                        H     23        s                1.0%
   C     24        pz               4.6%                        C     24        pz               4.8%
   H     26        s                2.5%                        H     26        s                2.6%
   C     28        py               1.4%                        C     28        py               1.5%
   C     29        px               2.1%                        C     29        px               2.0%
                   pz               0.9%                                        pz               1.0%
   H     30        s                2.3%                        H     30        s                2.4%
   C     33        px               1.0%                        C     33        px               1.1%
   C     37        py               2.4%                        C     37        py               2.5%
   H     38        s                1.7%                        H     38        s                1.7%
   C     42        py               2.0%                        C     42        py               1.9%
   H     45        s                1.3%                        H     45        s                1.3%
   C     46        px               1.8%                        C     46        px               1.5%
   H     48        s                1.7%                        H     48        s                1.7%
   C     50        px               1.1%                        C     50        px               1.1%
   C     54        py               2.0%                        C     54        py               1.8%
                   pz               1.7%                                        pz               1.6%
   C     55        px               2.0%                        C     55        px               2.0%
   C     59        py               7.4%                        C     59        py               7.0%
   H     61        s                1.3%                        H     61        s                1.1%
   H     62        s                3.6%                        H     62        s                3.4%
   C     63        pz               4.3%                        C     63        pz               4.2%
   H     66        s                2.2%                        H     66        s                2.1%
 
 
  Orbital: 110  Energy=     -0.37918 [au]   Occ=1.00           Orbital: 110  Energy=     -0.37864 [au]   Occ=1.00
  (alpha)                  -10.31791 [eV]                      (beta)                   -10.30325 [eV]
  --------------------------------------------------           --------------------------------------------------
  atom  label   AO type   orbital density population           atom  label   AO type   orbital density population
  --------------------------------------------------           --------------------------------------------------
   P      2        s                3.2%                        P      2        s                3.4%
   P      3        s                3.2%                        P      3        s                3.4%
   N      4        pz               8.6%                        N      4        pz               8.4%
   C      7        py               2.2%                        C      7        py               2.3%
                   pz               2.8%                                        pz               2.6%
   H      8        s                1.5%                        H      8        s                1.6%
   C      9        pz               6.3%                        C      9        pz               5.9%
   H     10        s                6.1%                        H     10        s                6.0%
   C     11        py               1.8%                        C     11        py               1.9%
                   pz               2.9%                                        pz               2.7%
   H     12        s                1.4%                        H     12        s                1.5%
   C     13        pz               6.5%                        C     13        pz               6.0%
   H     14        s                6.0%                        H     14        s                5.8%
   C     16        pz               1.2%                        C     16        pz               1.1%
   C     20        px               2.5%                        C     20        px               2.6%
   H     22        s                1.2%                        H     22        s                1.3%
   H     25        s                1.0%                        H     25        s                1.0%
   C     29        px               1.0%                        C     29        px               1.1%
                   py               1.9%                                        py               2.0%
   H     30        s                1.5%                        H     30        s                1.7%
   H     31        s                1.3%                        H     31        s                1.3%
   C     33        pz               1.7%                        C     33        pz               1.7%
   C     46        px               1.4%                        C     46        px               1.5%
                   py               2.0%                                        py               2.1%
   H     48        s                1.7%                        H     48        s                1.9%
   H     49        s                1.2%                        H     49        s                1.2%
   C     50        pz               1.5%                        C     50        pz               1.5%
   C     55        pz               1.0%                        C     55        pz               1.0%
   C     59        px               2.6%                        C     59        px               2.7%
   H     60        s                1.3%                        H     60        s                1.4%
 
 
  Orbital: 111  Energy=     -0.36797 [au]   Occ=1.00           Orbital: 111  Energy=     -0.36747 [au]   Occ=1.00
  (alpha)                  -10.01304 [eV]                      (beta)                    -9.99925 [eV]
  --------------------------------------------------           --------------------------------------------------
  atom  label   AO type   orbital density population           atom  label   AO type   orbital density population
  --------------------------------------------------           --------------------------------------------------
   P      2        s                1.9%                        P      2        s                1.9%
   P      3        s                1.8%                        P      3        s                1.9%
   N      4        px               2.6%                        N      4        px               0.1%
                   pz               1.8%                                        pz               1.9%
   C      7        px               1.4%                        C      7        px               0.1%
                   py               2.9%                                        py               2.8%
                   pz               5.6%                                        pz               6.3%
   H      8        s                3.1%                        H      8        s                3.1%
   C      9        pz               7.6%                        C      9        pz               8.1%
   H     10        s                1.5%                        H     10        s                1.8%
   C     11        px               1.4%                        C     11        px               0.1%
                   py               3.7%                                        py               3.7%
                   pz               4.7%                                        pz               5.4%
   H     12        s                3.3%                        H     12        s                3.4%
   C     13        py               1.5%                        C     13        py               1.6%
                   pz               6.5%                                        pz               7.0%
   H     14        s                1.2%                        H     14        s                1.4%
   C     16        px               1.0%                        C     16        px               1.4%
   H     18        s                0.8%                        H     18        s                1.0%
   C     20        py               2.0%                        C     20        py               1.7%
   C     24        px               1.3%                        C     24        px               1.0%
                   pz               1.4%                                        pz               1.2%
   H     25        s                1.5%                        H     25        s                1.3%
   C     33        px               1.8%                        C     33        px               2.5%
   H     35        s                1.2%                        H     35        s                1.5%
   C     37        px               1.0%                        C     37        px               1.1%
                   py               1.0%                                        py               1.3%
   H     39        s                1.1%                        H     39        s                1.3%
   C     42        py               1.0%                        C     42        py               1.3%
   H     43        s                1.0%                        H     43        s                1.1%
   C     50        px               2.3%                        C     50        px               3.2%
   H     52        s                1.5%                        H     52        s                2.0%
   C     55        px               1.0%                        C     55        px               1.4%
   C     59        py               1.8%                        C     59        py               1.6%
   C     63        px               1.7%                        C     63        px               1.5%
                   pz               1.4%                                        pz               1.3%
   H     65        s                1.8%                        H     65        s                1.6%
 
 
  Orbital: 112  Energy=     -0.36630 [au]   Occ=1.00           Orbital: 112  Energy=     -0.36122 [au]   Occ=1.00
  (alpha)                   -9.96745 [eV]                      (beta)                    -9.82928 [eV]
  --------------------------------------------------           --------------------------------------------------
  atom  label   AO type   orbital density population           atom  label   AO type   orbital density population
  --------------------------------------------------           --------------------------------------------------
   Ir     1        d2-              4.5%                        Ir     1        d2-              3.7%
   N      4        px              36.1%                        N      4        px              34.5%
   C      7        px              13.7%                        C      7        px              15.0%
   C      9        px               2.8%                        C      9        px               3.0%
   C     11        px              13.8%                        C     11        px              15.1%
   C     13        px               2.9%                        C     13        px               3.1%
   C     16        px               1.1%                        C     16        px               1.0%
   C     20        px               0.7%                        C     20        px               1.1%
   C     33        px               1.4%                        C     33        px               0.9%
   C     50        px               1.8%                        C     50        px               1.6%
   C     59        px               1.0%                        C     59        px               1.8%
   H     60        s                0.6%                        H     60        s                1.4%
 
 
  Orbital: 113  Energy=     -0.35755 [au]   Occ=1.00           Orbital: 113  Energy=     -0.35729 [au]   Occ=1.00
  (alpha)                   -9.72934 [eV]                      (beta)                    -9.72247 [eV]
  --------------------------------------------------           --------------------------------------------------
  atom  label   AO type   orbital density population           atom  label   AO type   orbital density population
  --------------------------------------------------           --------------------------------------------------
   P      3        py               2.2%                        P      3        py               2.2%
   C     13        pz               2.1%                        C     13        pz               1.9%
   H     14        s                2.1%                        H     14        s                2.1%
   C     20        px               2.7%                        C     20        px               3.4%
   H     22        s                1.4%                        H     22        s                1.8%
   C     24        px               1.0%                        C     24        px               1.1%
   C     29        px               1.1%                        C     29        px               1.1%
   C     33        px               2.3%                        C     33        px               2.8%
   H     35        s                1.0%                        H     35        s                1.4%
   C     41        py               1.0%                        C     41        py               1.0%
   C     42        px               1.2%                        C     42        px               1.1%
   C     46        px               6.3%                        C     46        px               6.4%
   H     47        s                1.8%                        H     47        s                1.8%
   H     48        s                4.0%                        H     48        s                4.1%
   C     50        px               9.9%                        C     50        px               9.7%
                   py               1.0%                                        py               1.0%
   H     52        s                5.4%                        H     52        s                5.4%
   H     53        s                1.6%                        H     53        s                1.6%
   C     59        px              12.9%                        C     59        px              12.2%
   H     60        s                7.7%                        H     60        s                7.2%
   H     61        s                1.8%                        H     61        s                1.8%
   C     63        px               4.7%                        C     63        px               4.9%
   H     64        s                1.0%                        H     64        s                1.0%
   H     65        s                2.6%                        H     65        s                2.9%
   N     67        s                1.1%                        N     67        s                0.3%
 
 
  Orbital: 114  Energy=     -0.35409 [au]   Occ=1.00           Orbital: 114  Energy=     -0.35308 [au]   Occ=1.00
  (alpha)                   -9.63527 [eV]                      (beta)                    -9.60768 [eV]
  --------------------------------------------------           --------------------------------------------------
  atom  label   AO type   orbital density population           atom  label   AO type   orbital density population
  --------------------------------------------------           --------------------------------------------------
   P      2        py               0.6%                        P      2        py               1.8%
   N      4        pz               0.4%                        N      4        pz               1.3%
   N      5        py               1.3%                        N      5        py               0.1%
   N      6        s                1.2%                        N      6        s                0.1%
                   py               4.0%                                        py               0.2%
                   pz               2.1%                                        pz               0.4%
   C      9        pz               0.8%                        C      9        pz               2.6%
   H     10        s                0.8%                        H     10        s                2.4%
   C     13        pz               0.7%                        C     13        pz               1.3%
   C     20        px               6.1%                        C     20        px              13.0%
                   pz               0.5%                                        pz               1.1%
   H     22        s                3.8%                        H     22        s                7.9%
   H     23        s                0.9%                        H     23        s                2.0%
   C     24        px               2.5%                        C     24        px               5.4%
   H     25        s                1.7%                        H     25        s                3.2%
   H     27        s                0.9%                        H     27        s                1.3%
   C     29        px               1.2%                        C     29        px               4.5%
   H     30        s                0.8%                        H     30        s                2.8%
   H     32        s                0.5%                        H     32        s                1.6%
   C     33        px               5.8%                        C     33        px               9.0%
                   py               0.4%                                        py               1.1%
   H     35        s                3.8%                        H     35        s                5.0%
   H     36        s                0.4%                        H     36        s                1.2%
   C     37        px               1.9%                        C     37        px               2.0%
   H     39        s                1.1%                        H     39        s                1.0%
   C     46        px               0.2%                        C     46        px               1.1%
   C     50        px              -0.0%                        C     50        px               1.4%
   C     59        px               0.3%                        C     59        px               1.8%
   H     60        s                0.2%                        H     60        s                1.2%
   C     63        px               0.0%                        C     63        px               1.0%
   N     67        s               19.5%                        N     67        s                1.0%
                   py              14.4%                                        py               1.1%
                   pz               7.2%                                        pz               0.1%
 
 
  Orbital: 115  Energy=     -0.35259 [au]   Occ=1.00           Orbital: 115  Energy=     -0.34892 [au]   Occ=1.00
  (alpha)                   -9.59447 [eV]                      (beta)                    -9.49473 [eV]
  --------------------------------------------------           --------------------------------------------------
  atom  label   AO type   orbital density population           atom  label   AO type   orbital density population
  --------------------------------------------------           --------------------------------------------------
   Ir     1        d2+              0.9%                        Ir     1        d2+              1.5%
   P      2        py               1.5%                        P      2        py               0.2%
   N      4        py               1.0%                        N      4        py               2.3%
   N      5        py               0.6%                        N      5        py               1.5%
   N      6        s                0.7%                        N      6        s                1.7%
                   py               3.1%                                        py               6.0%
                   pz               1.0%                                        pz               2.5%
   C      9        pz               2.0%                        C      9        pz               0.5%
   H     10        s                1.8%                        H     10        s                0.4%
   C     20        px               8.3%                        C     20        px               0.5%
   H     22        s                4.9%                        H     22        s                0.3%
   H     23        s                1.2%                        H     23        s                0.0%
   C     24        px               3.0%                        C     24        px               0.0%
   H     25        s                1.4%                        H     25        s               -0.0%
   C     29        px               4.1%                        C     29        px               1.2%
   H     30        s                2.4%                        H     30        s                0.8%
   H     32        s                1.4%                        H     32        s                0.2%
   C     33        px               3.7%                        C     33        px               0.1%
   H     34        s                0.4%                        H     34        s                1.7%
   H     35        s                1.5%                        H     35        s                0.3%
   H     36        s                1.0%                        H     36        s                0.2%
   C     37        px               0.2%                        C     37        px               1.7%
   H     39        s                0.0%                        H     39        s                1.6%
   C     50        px               2.7%                        C     50        px               1.0%
   H     52        s                1.8%                        H     52        s                0.8%
   C     59        px               1.9%                        C     59        px               0.1%
   H     60        s                1.2%                        H     60        s                0.1%
   C     63        px               1.3%                        C     63        px               0.3%
   N     67        s               12.4%                        N     67        s               28.1%
                   py               7.6%                                        py              18.9%
                   pz               6.3%                                        pz              11.8%
 
 
  Orbital: 116  Energy=     -0.34737 [au]   Occ=1.00           Orbital: 116  Energy=     -0.34721 [au]   Occ=1.00
  (alpha)                   -9.45233 [eV]                      (beta)                    -9.44810 [eV]
  --------------------------------------------------           --------------------------------------------------
  atom  label   AO type   orbital density population           atom  label   AO type   orbital density population
  --------------------------------------------------           --------------------------------------------------
   C     16        px               6.2%                        C     16        px               5.7%
                   py               1.1%                                        py               0.8%
                   pz               2.3%                                        pz               2.1%
   H     18        s                5.8%                        H     18        s                5.2%
   C     20        py               1.6%                        C     20        py               1.5%
   C     24        pz               1.1%                        C     24        pz               1.0%
   C     37        px               3.3%                        C     37        px               2.4%
                   pz               1.8%                                        pz               1.3%
   H     39        s                3.3%                        H     39        s                2.4%
   C     42        px               6.2%                        C     42        px               6.4%
                   pz               2.8%                                        pz               2.9%
   H     43        s                6.0%                        H     43        s                6.2%
   H     44        s                1.1%                        H     44        s                1.1%
   C     50        pz               1.1%                        C     50        pz               1.0%
   C     55        px              10.2%                        C     55        px              10.9%
                   py               2.1%                                        py               2.2%
                   pz               2.9%                                        pz               3.1%
   H     56        s                1.1%                        H     56        s                1.1%
   H     57        s                9.5%                        H     57        s               10.1%
   H     58        s                1.3%                        H     58        s                1.3%
   C     59        px               1.5%                        C     59        px               1.6%
                   py               2.5%                                        py               2.6%
   H     60        s                1.1%                        H     60        s                1.2%
   H     62        s                1.5%                        H     62        s                1.5%
   C     63        pz               1.4%                        C     63        pz               1.3%
   N     67        s                0.2%                        N     67        s                1.6%
                   py               0.1%                                        py               1.1%
 
 
  Orbital: 117  Energy=     -0.34475 [au]   Occ=1.00           Orbital: 117  Energy=     -0.34450 [au]   Occ=1.00
  (alpha)                   -9.38108 [eV]                      (beta)                    -9.37437 [eV]
  --------------------------------------------------           --------------------------------------------------
  atom  label   AO type   orbital density population           atom  label   AO type   orbital density population
  --------------------------------------------------           --------------------------------------------------
   C     13        pz               1.1%                        C     13        pz               1.2%
   C     16        px              10.2%                        C     16        px               9.9%
                   py               1.9%                                        py               1.7%
                   pz               3.0%                                        pz               2.9%
   H     18        s                9.3%                        H     18        s                8.9%
   H     19        s                1.3%                        H     19        s                1.2%
   C     20        px               1.5%                        C     20        px               1.7%
                   py               3.1%                                        py               3.1%
   H     21        s                1.9%                        H     21        s                1.9%
   H     22        s                1.5%                        H     22        s                1.6%
   C     24        pz               1.2%                        C     24        pz               1.2%
   C     37        px               3.1%                        C     37        px               2.3%
                   pz               2.0%                                        pz               1.6%
   H     39        s                3.3%                        H     39        s                2.5%
   C     42        px               7.5%                        C     42        px               8.4%
                   py               1.0%                                        py               1.3%
                   pz               2.6%                                        pz               2.8%
   H     43        s                6.8%                        H     43        s                7.5%
   H     45        s                1.0%                        H     45        s                1.1%
   C     46        px               0.9%                        C     46        px               1.5%
                   py               1.7%                                        py               2.1%
   H     48        s                1.3%                        H     48        s                2.0%
   C     50        px               1.0%                        C     50        px               1.3%
                   pz               2.2%                                        pz               2.6%
   H     51        s                1.2%                        H     51        s                1.4%
   H     52        s                0.7%                        H     52        s                1.0%
   C     55        px               2.3%                        C     55        px               1.2%
   H     57        s                2.4%                        H     57        s                1.4%
 
 
  Orbital: 118  Energy=     -0.34362 [au]   Occ=1.00           Orbital: 118  Energy=     -0.34326 [au]   Occ=1.00
  (alpha)                   -9.35032 [eV]                      (beta)                    -9.34068 [eV]
  --------------------------------------------------           --------------------------------------------------
  atom  label   AO type   orbital density population           atom  label   AO type   orbital density population
  --------------------------------------------------           --------------------------------------------------
   C     20        px               1.0%                        C     20        px               0.9%
   H     22        s                1.0%                        H     22        s                0.9%
   C     29        px               3.0%                        C     29        px               2.9%
                   py               2.7%                                        py               3.1%
                   pz               1.9%                                        pz               1.9%
   H     30        s                3.9%                        H     30        s                3.9%
   H     31        s                1.6%                        H     31        s                1.8%
   C     33        px               1.7%                        C     33        px               1.5%
                   pz               3.0%                                        pz               2.9%
   H     34        s                1.2%                        H     34        s                1.1%
   H     35        s                1.6%                        H     35        s                1.4%
   C     37        px               8.8%                        C     37        px               9.4%
                   py               1.4%                                        py               1.4%
                   pz               3.2%                                        pz               3.4%
   H     38        s                1.6%                        H     38        s                1.8%
   H     39        s                7.7%                        H     39        s                8.3%
   C     42        px               2.4%                        C     42        px               1.7%
                   py               1.2%                                        py               0.9%
   H     43        s                1.9%                        H     43        s                1.3%
   C     46        px               2.8%                        C     46        px               2.5%
                   py               1.5%                                        py               1.2%
   H     48        s                2.9%                        H     48        s                2.4%
   C     55        px               3.9%                        C     55        px               3.9%
   H     57        s                3.1%                        H     57        s                3.1%
   C     59        px               2.5%                        C     59        px               2.4%
                   py               2.1%                                        py               2.1%
   H     60        s                2.4%                        H     60        s                2.3%
   H     62        s                1.5%                        H     62        s                1.5%
   N     67        s                0.7%                        N     67        s                2.4%
                   py               0.5%                                        py               1.6%
                   pz               0.3%                                        pz               1.0%
 
 
  Orbital: 119  Energy=     -0.34020 [au]   Occ=1.00           Orbital: 119  Energy=     -0.33952 [au]   Occ=1.00
  (alpha)                   -9.25740 [eV]                      (beta)                    -9.23882 [eV]
  --------------------------------------------------           --------------------------------------------------
  atom  label   AO type   orbital density population           atom  label   AO type   orbital density population
  --------------------------------------------------           --------------------------------------------------
   N      4        px               3.9%                        N      4        px               5.7%
   C      7        px               1.4%                        C      7        px               2.3%
   C     11        px               1.3%                        C     11        px               2.2%
   C     16        px               3.9%                        C     16        px               4.1%
                   pz               1.2%                                        pz               1.2%
   H     18        s                3.4%                        H     18        s                3.6%
   C     20        px               1.6%                        C     20        px               1.8%
                   py               1.1%                                        py               1.1%
   H     22        s                1.5%                        H     22        s                1.6%
   C     24        pz               1.1%                        C     24        pz               1.0%
   C     29        px               3.4%                        C     29        px               3.4%
                   py               1.3%                                        py               1.2%
   H     30        s                3.4%                        H     30        s                3.3%
   C     33        pz               1.5%                        C     33        pz               1.2%
   C     37        px               3.9%                        C     37        px               3.4%
                   py               1.1%                                        py               1.1%
                   pz               1.1%                                        pz               0.9%
   H     39        s                3.2%                        H     39        s                2.8%
   C     42        px               4.0%                        C     42        px               3.4%
                   py               1.8%                                        py               1.8%
   H     43        s                3.3%                        H     43        s                2.9%
   C     46        px               4.5%                        C     46        px               4.8%
                   py               2.1%                                        py               1.9%
   H     48        s                4.2%                        H     48        s                4.3%
   H     49        s                1.1%                        H     49        s                1.0%
   C     50        pz               1.1%                        C     50        pz               0.9%
   C     55        px               3.6%                        C     55        px               3.6%
                   py               0.9%                                        py               1.1%
   H     57        s                3.0%                        H     57        s                3.1%
   C     59        px               2.3%                        C     59        px               2.7%
                   py               1.3%                                        py               1.4%
   H     60        s                2.0%                        H     60        s                2.2%
   H     62        s                1.2%                        H     62        s                1.3%
 
 
  Orbital: 120  Energy=     -0.33682 [au]   Occ=1.00           Orbital: 120  Energy=     -0.33672 [au]   Occ=1.00
  (alpha)                   -9.16535 [eV]                      (beta)                    -9.16260 [eV]
  --------------------------------------------------           --------------------------------------------------
  atom  label   AO type   orbital density population           atom  label   AO type   orbital density population
  --------------------------------------------------           --------------------------------------------------
   C     42        py               1.3%                        C     42        py               1.2%
                   pz               1.2%                                        pz               1.3%
   H     44        s                1.2%                        H     44        s                1.2%
   C     46        px               8.3%                        C     46        px               7.7%
   H     48        s                5.1%                        H     48        s                4.6%
   C     50        px              10.9%                        C     50        px              10.8%
                   pz               1.9%                                        pz               2.0%
   H     51        s                2.2%                        H     51        s                2.2%
   H     52        s                7.7%                        H     52        s                7.7%
   C     54        py               1.3%                        C     54        py               1.4%
   C     55        py               1.6%                        C     55        py               1.5%
                   pz               3.4%                                        pz               3.6%
   H     56        s                1.7%                        H     56        s                1.8%
   H     58        s                1.2%                        H     58        s                1.1%
   C     59        px               5.6%                        C     59        px               5.2%
   H     60        s                3.6%                        H     60        s                3.3%
   C     63        px              12.7%                        C     63        px              12.8%
                   pz               4.1%                                        pz               4.3%
   H     65        s               10.1%                        H     65        s               10.3%
   H     66        s                2.0%                        H     66        s                2.1%
 
 
  Orbital: 121  Energy=     -0.33591 [au]   Occ=1.00           Orbital: 121  Energy=     -0.33580 [au]   Occ=1.00
  (alpha)                   -9.14055 [eV]                      (beta)                    -9.13760 [eV]
  --------------------------------------------------           --------------------------------------------------
  atom  label   AO type   orbital density population           atom  label   AO type   orbital density population
  --------------------------------------------------           --------------------------------------------------
   C     15        py               1.3%                        C     15        py               1.4%
   C     16        py               2.4%                        C     16        py               2.2%
                   pz               1.7%                                        pz               1.8%
   H     17        s                1.0%                        H     17        s                1.1%
   H     19        s                1.4%                        H     19        s                1.3%
   C     20        px               6.1%                        C     20        px               5.8%
   H     22        s                4.1%                        H     22        s                3.9%
   C     24        px              11.7%                        C     24        px              11.9%
                   pz               2.4%                                        pz               2.6%
   H     25        s                8.1%                        H     25        s                8.3%
   H     27        s                1.0%                        H     27        s                1.0%
   C     28        py               1.1%                        C     28        py               1.1%
   C     29        px              11.5%                        C     29        px              11.0%
   H     30        s                6.7%                        H     30        s                6.3%
   H     32        s                1.6%                        H     32        s                1.6%
   C     33        px              12.7%                        C     33        px              12.7%
                   pz               1.8%                                        pz               1.9%
   H     34        s                1.6%                        H     34        s                1.6%
   H     35        s                8.8%                        H     35        s                8.8%
   H     36        s                1.1%                        H     36        s                1.1%
   C     37        py               1.5%                        C     37        py               1.4%
 
 
  Orbital: 122  Energy=     -0.32614 [au]   Occ=1.00           Orbital: 122  Energy=     -0.32555 [au]   Occ=1.00
  (alpha)                   -8.87481 [eV]                      (beta)                    -8.85868 [eV]
  --------------------------------------------------           --------------------------------------------------
  atom  label   AO type   orbital density population           atom  label   AO type   orbital density population
  --------------------------------------------------           --------------------------------------------------
   Ir     1        py               1.3%                        Ir     1        py               0.7%
                   d2+              1.6%                                        d2+              0.8%
   N      4        s                1.2%                        N      4        s                0.7%
                   py              11.2%                                        py               6.8%
   N      5        s                1.1%                        N      5        s                0.6%
                   pz               1.8%                                        pz               1.2%
   H      8        s                1.5%                        H      8        s                0.9%
   C      9        py               1.0%                        C      9        py               0.6%
   C     11        py               1.2%                        C     11        py               0.7%
   H     12        s                1.7%                        H     12        s                1.0%
   C     24        pz               1.0%                        C     24        pz               0.9%
   H     25        s                1.1%                        H     25        s                0.6%
   C     42        py               3.1%                        C     42        py               4.8%
                   pz               0.8%                                        pz               1.3%
   H     44        s                1.6%                        H     44        s                2.7%
   H     45        s                1.6%                        H     45        s                2.5%
   C     46        py               3.0%                        C     46        py               3.7%
   H     47        s                1.3%                        H     47        s                1.9%
   H     49        s                2.5%                        H     49        s                3.2%
   C     50        pz               4.8%                        C     50        pz               6.2%
   H     51        s                3.9%                        H     51        s                4.6%
   H     53        s                1.0%                        H     53        s                1.7%
   C     55        py               1.0%                        C     55        py               1.7%
                   pz               2.3%                                        pz               3.4%
   H     56        s                2.0%                        H     56        s                3.0%
   H     58        s                1.6%                        H     58        s                2.4%
   C     59        py               4.4%                        C     59        py               5.4%
   H     61        s                2.8%                        H     61        s                3.3%
   H     62        s                2.5%                        H     62        s                3.0%
   C     63        pz               4.4%                        C     63        pz               5.1%
   H     64        s                1.3%                        H     64        s                1.8%
   H     66        s                3.1%                        H     66        s                3.5%
   N     67        py               1.9%                        N     67        py               1.4%
 
 
  Orbital: 123  Energy=     -0.32295 [au]   Occ=1.00           Orbital: 123  Energy=     -0.32223 [au]   Occ=1.00
  (alpha)                   -8.78794 [eV]                      (beta)                    -8.76821 [eV]
  --------------------------------------------------           --------------------------------------------------
  atom  label   AO type   orbital density population           atom  label   AO type   orbital density population
  --------------------------------------------------           --------------------------------------------------
   Ir     1        py               1.4%                        Ir     1        py               1.6%
                   d2+              2.1%                                        d2+              2.3%
   P      2        py               1.4%                        P      2        py               1.7%
   P      3        py               1.4%                        P      3        py               1.4%
   N      4        s                1.5%                        N      4        s                1.7%
                   py               9.5%                                        py              11.0%
   N      5        s                1.3%                        N      5        s                1.4%
                   pz               1.1%                                        pz               1.2%
   C      7        py               0.9%                        C      7        py               1.0%
   H      8        s                1.0%                        H      8        s                1.2%
   C      9        py               1.6%                        C      9        py               1.8%
   C     11        py               1.2%                        C     11        py               1.3%
   H     12        s                1.2%                        H     12        s                1.4%
   C     13        py               1.5%                        C     13        py               1.6%
   C     16        py               0.7%                        C     16        py               1.1%
   C     24        px               1.1%                        C     24        px               1.2%
   H     25        s                1.1%                        H     25        s                1.0%
   C     29        pz               0.5%                        C     29        pz               1.4%
   H     31        s                0.2%                        H     31        s                1.1%
   H     32        s                0.5%                        H     32        s                1.5%
   C     33        px               0.8%                        C     33        px               1.3%
                   pz               0.2%                                        pz               1.3%
   H     36        s                0.6%                        H     36        s                2.0%
   C     37        py               1.8%                        C     37        py               4.8%
   H     38        s                0.7%                        H     38        s                2.1%
   H     40        s                1.4%                        H     40        s                3.3%
   C     42        py               6.3%                        C     42        py               3.9%
                   pz               1.9%                                        pz               1.2%
   H     44        s                5.0%                        H     44        s                3.2%
   H     45        s                3.3%                        H     45        s                2.1%
   C     46        py               1.3%                        C     46        py               0.6%
                   pz               1.7%                                        pz               1.2%
   H     47        s                2.1%                        H     47        s                1.3%
   H     49        s                1.5%                        H     49        s                0.7%
   C     50        px               1.1%                        C     50        px               1.2%
                   pz               3.2%                                        pz               1.5%
   H     51        s                1.2%                        H     51        s                0.4%
   H     53        s                2.9%                        H     53        s                1.9%
   C     55        py               2.3%                        C     55        py               1.2%
                   pz               2.1%                                        pz               0.7%
   H     56        s                1.9%                        H     56        s                0.7%
   H     58        s                2.2%                        H     58        s                1.0%
   H     64        s                1.2%                        H     64        s                0.4%
   N     67        py               1.2%                        N     67        py               1.5%
 
 
  Orbital: 124  Energy=     -0.32206 [au]   Occ=1.00           Orbital: 124  Energy=     -0.32199 [au]   Occ=1.00
  (alpha)                   -8.76373 [eV]                      (beta)                    -8.76173 [eV]
  --------------------------------------------------           --------------------------------------------------
  atom  label   AO type   orbital density population           atom  label   AO type   orbital density population
  --------------------------------------------------           --------------------------------------------------
   C     16        py               6.0%                        C     16        py               5.5%
                   pz               9.2%                                        pz               9.3%
   H     17        s                8.6%                        H     17        s                8.5%
   H     19        s                6.4%                        H     19        s                5.9%
   C     20        px               1.7%                        C     20        px               1.9%
                   py               9.6%                                        py               9.6%
   H     21        s                5.4%                        H     21        s                5.4%
   H     23        s                7.4%                        H     23        s                7.6%
   C     24        px               3.0%                        C     24        px               2.7%
                   pz              11.4%                                        pz              12.3%
   H     26        s                7.7%                        H     26        s                8.3%
   H     27        s                5.5%                        H     27        s                5.3%
   C     33        pz               1.5%                        C     33        pz               0.9%
   C     37        py               1.7%                        C     37        py               0.8%
   H     40        s                1.5%                        H     40        s                0.8%
 
 
  Orbital: 125  Energy=     -0.32127 [au]   Occ=1.00           Orbital: 125  Energy=     -0.32106 [au]   Occ=1.00
  (alpha)                   -8.74214 [eV]                      (beta)                    -8.73654 [eV]
  --------------------------------------------------           --------------------------------------------------
  atom  label   AO type   orbital density population           atom  label   AO type   orbital density population
  --------------------------------------------------           --------------------------------------------------
   N      4        py               0.2%                        N      4        py               1.6%
   C     16        pz               1.0%                        C     16        pz               0.8%
   C     20        px               1.1%                        C     20        px               0.8%
   H     23        s                1.2%                        H     23        s                0.9%
   C     24        px               1.8%                        C     24        px               2.2%
                   pz               1.3%                                        pz               0.7%
   H     26        s                1.1%                        H     26        s                0.6%
   C     29        px               3.0%                        C     29        px               2.5%
                   py               7.1%                                        py               6.6%
                   pz               4.8%                                        pz               4.1%
   H     31        s                8.4%                        H     31        s                7.6%
   H     32        s                5.7%                        H     32        s                5.0%
   C     33        px               1.1%                        C     33        px               0.6%
                   py               1.9%                                        py               1.7%
                   pz              10.9%                                        pz              10.3%
   H     34        s                6.7%                        H     34        s                6.4%
   H     36        s                7.0%                        H     36        s                5.9%
   C     37        py              11.8%                        C     37        py               9.9%
   H     38        s                6.1%                        H     38        s                5.1%
   H     40        s                5.9%                        H     40        s                4.8%
   C     42        py               0.3%                        C     42        py               1.2%
   N     67        py               0.4%                        N     67        py               1.1%
 
 
  Orbital: 126  Energy=     -0.31943 [au]   Occ=1.00           Orbital: 126  Energy=     -0.31933 [au]   Occ=1.00
  (alpha)                   -8.69209 [eV]                      (beta)                    -8.68934 [eV]
  --------------------------------------------------           --------------------------------------------------
  atom  label   AO type   orbital density population           atom  label   AO type   orbital density population
  --------------------------------------------------           --------------------------------------------------
   C     42        py               3.2%                        C     42        py               2.8%
   H     44        s                1.4%                        H     44        s                1.2%
   H     45        s                2.1%                        H     45        s                1.8%
   C     46        px               2.8%                        C     46        px               2.8%
                   py               5.6%                                        py               5.4%
                   pz               1.1%                                        pz               0.9%
   H     47        s                3.2%                        H     47        s                3.0%
   H     49        s                4.9%                        H     49        s                4.7%
   C     50        px               1.3%                        C     50        px               1.2%
                   pz               5.7%                                        pz               5.3%
   H     51        s                3.0%                        H     51        s                2.9%
   H     53        s                4.2%                        H     53        s                3.9%
   C     55        py               2.0%                        C     55        py               2.2%
                   pz               6.4%                                        pz               6.7%
   H     56        s                5.3%                        H     56        s                5.6%
   H     58        s                3.0%                        H     58        s                3.2%
   C     59        px               3.2%                        C     59        px               3.1%
                   py               4.5%                                        py               4.6%
   H     61        s                5.9%                        H     61        s                5.9%
   H     62        s                1.8%                        H     62        s                1.9%
   C     63        px               5.3%                        C     63        px               5.5%
                   pz               6.1%                                        pz               6.2%
   H     64        s                5.0%                        H     64        s                5.2%
   H     66        s                3.9%                        H     66        s                4.0%
 
 
  Orbital: 127  Energy=     -0.31225 [au]   Occ=1.00           Orbital: 127  Energy=     -0.31082 [au]   Occ=1.00
  (alpha)                   -8.49680 [eV]                      (beta)                    -8.45785 [eV]
  --------------------------------------------------           --------------------------------------------------
  atom  label   AO type   orbital density population           atom  label   AO type   orbital density population
  --------------------------------------------------           --------------------------------------------------
   Ir     1        d1-              1.1%                        Ir     1        d1-              1.0%
                   d0              16.7%                                        d0              14.9%
   P      2        py               2.5%                        P      2        py               2.0%
                   pz               5.2%                                        pz               5.2%
   P      3        py               3.2%                        P      3        py               2.9%
                   pz               5.2%                                        pz               5.1%
   N      4        py               4.6%                        N      4        py               4.8%
   N      5        s                1.5%                        N      5        s                1.4%
   H      8        s                1.9%                        H      8        s                1.7%
   C      9        py               2.2%                        C      9        py               1.7%
   H     10        s                1.1%                        H     10        s                1.0%
   C     11        py               1.5%                        C     11        py               1.5%
   H     12        s                2.7%                        H     12        s                2.6%
   C     13        py               3.2%                        C     13        py               2.7%
   H     14        s                1.2%                        H     14        s                1.1%
   H     21        s                1.1%                        H     21        s                1.2%
   C     24        pz               2.1%                        C     24        pz               2.3%
   H     26        s                1.6%                        H     26        s                1.9%
   C     29        px               1.1%                        C     29        px               1.1%
   H     30        s                1.1%                        H     30        s                1.1%
   H     32        s                0.8%                        H     32        s                1.1%
   C     37        pz               1.4%                        C     37        pz               1.8%
   H     40        s                1.0%                        H     40        s                1.2%
   C     42        pz               0.9%                        C     42        pz               1.1%
   C     46        px               1.0%                        C     46        px               0.9%
   C     59        py               1.2%                        C     59        py               1.2%
   H     62        s                1.3%                        H     62        s                1.3%
   C     63        pz               3.7%                        C     63        pz               3.5%
   H     66        s                2.2%                        H     66        s                2.2%
 
 
  Orbital: 128  Energy=     -0.30859 [au]   Occ=1.00           Orbital: 128  Energy=     -0.30840 [au]   Occ=1.00
  (alpha)                   -8.39721 [eV]                      (beta)                    -8.39189 [eV]
  --------------------------------------------------           --------------------------------------------------
  atom  label   AO type   orbital density population           atom  label   AO type   orbital density population
  --------------------------------------------------           --------------------------------------------------
   P      2        py               1.4%                        P      2        py               1.3%
   P      3        py               4.0%                        P      3        py               4.0%
   C     11        py               1.1%                        C     11        py               1.1%
   H     12        s                1.1%                        H     12        s                1.1%
   C     13        py               1.7%                        C     13        py               1.7%
   C     41        px               4.3%                        C     41        px               4.2%
                   py               2.0%                                        py               2.0%
                   pz               1.2%                                        pz               1.3%
   C     42        px               2.5%                        C     42        px               2.5%
                   py               3.5%                                        py               3.6%
                   pz               3.0%                                        pz               3.1%
   H     45        s                3.6%                        H     45        s                3.7%
   C     46        px               1.2%                        C     46        px               1.1%
                   py               1.1%                                        py               1.2%
   H     47        s                2.4%                        H     47        s                2.5%
   H     49        s                1.6%                        H     49        s                1.7%
   C     50        px               3.1%                        C     50        px               3.0%
                   py               2.5%                                        py               2.6%
   H     52        s                1.5%                        H     52        s                1.5%
   H     53        s                3.1%                        H     53        s                3.1%
   C     54        px               4.0%                        C     54        px               3.9%
                   py               1.7%                                        py               1.8%
                   pz               1.1%                                        pz               1.2%
   C     55        px               1.8%                        C     55        px               1.8%
                   py               4.5%                                        py               4.6%
                   pz               2.9%                                        pz               3.0%
   H     56        s                1.5%                        H     56        s                1.5%
   H     58        s                1.7%                        H     58        s                1.7%
   C     59        pz               1.0%                        C     59        pz               1.1%
   H     61        s                2.7%                        H     61        s                2.8%
   C     63        px               3.6%                        C     63        px               3.6%
                   py               1.1%                                        py               1.2%
[truncated: 1,087,299 more chars]
