# Supplementary material for: Quadratic Spin–Orbit Mechanism of the Electronic g-Tensor
Source: J Chem Theory Comput. 2023 Mar 10;19(6):1765–76. doi: 10.1021/acs.jctc.2c01213 (PMC10061661; doi:10.1021/acs.jctc.2c01213)
Supplement: Supplementary file 2 — ct2c01213_si_002.zip [file ct2c01213_si_002.zip › respect_input/03.ir-n3/4c-pbe-dz/RS-4c_Z.out_scf]

##############################################################################
                              Environment setting
##############################################################################

 Job setting:
    
    Call arguments   are    --scratch=/scratch/work/project/open-19-41/pikulove/10496811.isrv5 --nt=24 --scf --restart --inp=RS-4c_Z 
    Input file name   is   RS-4c_Z.inp
    Binary  directory is   /home/pikulove/ReSpect_5.2.0-beta.8+Nov20_OMP_intel-18.0_glibc-2.27+PT3
    Work    directory is   /scratch/work/project/open-19-41/pikulove/10496811.isrv5/
    Scratch directory is   /scratch/work/project/open-19-41/pikulove/10496811.isrv5/tmp16398.XxG14g.pikulove
    Machine name      is   r38u01n973.ib0.smc.salomon.it4i.cz
    OMP stack memory size  5000m
    OMP parallel job with  24 threads
    Output  file will be   /scratch/work/project/open-19-41/pikulove/10496811.isrv5/RS-4c_Z.out_scf


 System setting:

    core file size          (blocks, -c) 0
    data seg size           (kbytes, -d) unlimited
    scheduling priority             (-e) 0
    file size               (blocks, -f) unlimited
    pending signals                 (-i) 510047
    max locked memory       (kbytes, -l) unlimited
    max memory size         (kbytes, -m) unlimited
    open files                      (-n) 1048576
    pipe size            (512 bytes, -p) 8
    POSIX message queues     (bytes, -q) 819200
    real-time priority              (-r) 0
    stack size              (kbytes, -s) unlimited
    cpu time               (seconds, -t) unlimited
    max user processes              (-u) 510047
    virtual memory          (kbytes, -v) unlimited
    file locks                      (-x) unlimited
    omp_thread_limit:
    omp_stacksize:5000m
    

##############################################################################
                               Program ReSpect
##############################################################################
::

 Version:       5.2.0 (2020)
 Released:      beta (in testing period)

 Branch:        master
 Commit hash:   d07d9fd49
 Commit author: Debora Pastvova
 Commit date:   Wed Nov 4 10:13:55 2020 +0100

 Webpage:       http://www.respectprogram.org 
 Copyright:     ReSpect is distributed as proprietary software at no cost
                and is currently available as OpenMP parallel static binaries
                for Linux OS and x86_64 architecture at the program webpage.
                The program is limited to non-commercial, academic, and non-profit
                private use and its further copy and redistribution is not permitted.
                The specific terms of use are available at:
                http://www.respectprogram.org/download.html.
                The program is distributed AS IS in a hope it becomes useful.
                The experimental nature of the program means that authors accept
                no responsibility for the correctness of results nor fitness for
                a particular purpose.

 Reference(s):  If results obtained with ReSpect are published in the scientific
                literature or publicly accessible reports, the users shall reference
                the program as:

                ReSpect, version 5.2.0 (2020); Relativistic Spectroscopy DFT program of authors
                M. Repisky, S. Komorovsky, V. G. Malkin, O. L. Malkina, M. Kaupp, K. Ruud, 
                with contributions from R. Bast, R. Di Remigio, U. Ekstrom, M. Kadek, S. Knecht,
                L. Konecny, E. Malkin, I. Malkin-Ondik, (see http://www.respectprogram.org)

                Using specific theoretical methods included in ReSpect may require citing
                additional articles, as described in this output file as "REQUIRED REFERENCES".


 -------
 Authors
 -------
 Repisky Michal
 Komorovsky Stanislav


 --------
 Founders
 --------
 Ruud Kenneth
 Kaupp Martin
 Malkina Olga L.
 Malkin Vladimir G.


 ------------
 Contributors
 ------------
 Bast Radovan         - AutoCMake library
 Di Remigio Roberto   - PCMSolver library
 Ekstrom Ulf          - XCFun library
 Kadek Marius         - real-time TDDFT library
                      - solid-state pSCF library
 Knecht Stefan        - pilot MPI parallelization
 Konecny Lukas        - real-time TDDFT (RT-TDDFT) library
                      - damped-response TDDFT (DR-TDDFT) library
 Malkin Elena         - one-component molecular properties
                      - finite size nucleus and magnetic moment models
 Malkin-Ondik Irina   - Douglas-Kroll-Hess (DKH) Hamiltonians


##############################################################################
                    Configuration, build, and runtime info
##############################################################################
::

 -----------------------------------
 Configuration and build information
 -----------------------------------

 Who compiled           | uachstno
 Compiled on server     | pippin
 Operating system       | Linux-5.4.0-51-generic
 CMake version          | 3.10.2
 CMake generator        | Unix Makefiles
 CMake build type       | release
 Configuration time     | 2020-11-09 11:33:09.556228
 Python version         | 2.7.1
 Fortran compiler       | /opt/intel/compilers_and_libraries_2018.6.288/linux/bin/intel64/ifort
 Fortran compiler flags |  -w -fpp -assume byterecl -static -static-libgcc -static-intel -qopenmp -O2 -xW -ip
 C compiler             | /opt/intel/compilers_and_libraries_2018.6.288/linux/bin/intel64/icc
 C compiler flags       |  -g -wd981 -wd279 -wd383 -wd1572 -wd1777 -restrict -DRESTRICT=restrict -qopenmp -O2 -ip
 C++ compiler           | /opt/intel/compilers_and_libraries_2018.6.288/linux/bin/intel64/icpc
 C++ compiler flags     |  -Wno-unknown-pragmas -fno-exceptions -qopenmp -O3
 Static linking         | True
 MPI parallelization    | False
 OMP parallelization    | True
 Math libraries         | -Wl,--start-group;/opt/intel/compilers_and_libraries_2018.6.288/linux/mkl/lib/intel64/libmkl_lapack95_lp64.a;/opt/intel/compilers_and_libraries_2018.6.288/linux/mkl/lib/intel64/libmkl_intel_lp64.a;-qopenmp;-Wl,--end-group;-Wl,--start-group;/opt/intel/compilers_and_libraries_2018.6.288/linux/mkl/lib/intel64/libmkl_intel_lp64.a;/opt/intel/compilers_and_libraries_2018.6.288/linux/mkl/lib/intel64/libmkl_intel_thread.a;/opt/intel/compilers_and_libraries_2018.6.288/linux/mkl/lib/intel64/libmkl_core.a;/usr/lib/x86_64-linux-gnu/libpthread.a;/usr/lib/x86_64-linux-gnu/libm.a;-qopenmp;-Wl,--end-group;-ldl
 Explicit libraries     | unknown


 ------------
 Runtime info
 ------------

 Parallelization model: OpenMP
   Master process has 24 threads of total 24

 Initial time:
   2021 May  8  18:26:12
 


##############################################################################
                            Input processing info
##############################################################################
::

 ----------
 Input file
 ----------

 scf:
     method: mdks/pbe
 
     geometry:
       Ir      0.00000000     0.00000000     0.00000000
       P     -0.08705124    -0.38733949    -2.30834106
       P      0.10356993    -0.20023922     2.32383252
       N      0.01733718    -1.97807717     0.07605122
       N     -0.00553658     1.99158153     0.06470903
       N     -0.12128131     2.92219356    -0.67052097
       C     -0.04585825    -2.73587270    -1.06998457
       H     -0.03524495    -3.81602813    -0.93517638
       C     -0.11297021    -2.18095829    -2.29112015
       H     -0.14813922    -2.80148724    -3.17585252
       C      0.10212545    -2.63601706     1.28133610
       H      0.11554732    -3.72367924     1.23432140
       C      0.16425121    -1.98559972     2.45641295
       H      0.21865420    -2.53475727     3.38644669
       C      1.46747446     0.05807889    -3.27747299
       C      2.60777739    -0.72783945    -2.62538567
       H      2.66306189    -0.53217788    -1.55220568
       H      3.55333114    -0.41554708    -3.07869847
       H      2.49675751    -1.80282945    -2.77051381
       C      1.40017704    -0.30983114    -4.75632344
       H      1.15243893    -1.36237700    -4.90776795
       H      2.38192175    -0.13640358    -5.20821108
       H      0.68024501     0.29873789    -5.30376672
       C      1.77138595     1.54671945    -3.11829335
       H      2.70237651     1.77557828    -3.64590293
       H      1.91114969     1.80613175    -2.06806848
       H      0.99355401     2.18989943    -3.52677223
       C     -1.66112951     0.08479298    -3.23866825
       C     -1.95258015    -0.84573611    -4.41581824
       H     -2.89127780    -0.53203147    -4.88298769
       H     -2.07819114    -1.87878537    -4.08956475
       H     -1.18012653    -0.81748808    -5.18285472
       C     -1.62626070     1.53005737    -3.72666950
       H     -1.38653172     2.23678376    -2.93162164
       H     -2.61600891     1.79327772    -4.11226156
       H     -0.91369013     1.67458016    -4.53959492
       C     -2.79405745    -0.06869774    -2.22074528
       H     -2.83025499    -1.08027525    -1.81029312
       H     -3.74848215     0.12945040    -2.71856060
       H     -2.68446847     0.62939119    -1.38981797
       C      1.68405056     0.40576042     3.14740306
       C      2.80434670     0.09079788     2.15232389
       H      3.76300532     0.37705805     2.59616025
       H      2.67367128     0.64008791     1.21912924
       H      2.84470492    -0.97497328     1.91695188
       C      1.99712259    -0.31297374     4.45833236
       H      1.25076969    -0.13567201     5.23063492
       H      2.95616637     0.05350078     4.83769167
       H      2.09343666    -1.38987321     4.31169585
       C      1.63460799     1.91517814     3.36994566
       H      1.33292440     2.44550483     2.46462636
       H      2.63262700     2.26539445     3.65055981
       H      0.95512709     2.18862304     4.17808227
       C     -1.44437589     0.31942812     3.26439620
       C     -2.58007938    -0.52707110     2.68285272
       H     -2.64845985    -0.41007213     1.59908622
       H     -3.52532423    -0.19600436     3.12303412
       H     -2.45205050    -1.58727269     2.90379699
       C     -1.36645846     0.07502481     4.76817507
       H     -2.35216252     0.25858225     5.20740161
       H     -0.66399348     0.74905425     5.25912510
       H     -1.08790888    -0.95334824     5.00723872
       C     -1.76275706     1.78925730     2.99030961
       H     -1.02161593     2.46657192     3.41213397
       H     -2.72817880     2.02937184     3.44642351
       H     -1.82845519     1.98730567     1.92038219
       N     -0.22747546     3.87713512    -1.29212590
 
     geo-units:     angstrom
     initmo:        atomic
     nc-model:      gauss
     spin:          z
     charge:        0
     multiplicity:  2
     soscale:       1.0
 
     xc:
        noncollinearity: v2019
 
     dmixing:       1.0D0
     diis:          on
     maxiterations: 40
     convergence:   5.0e-6
 
     basis:
         Ir: dyall-vdz
         C:  uiglo-ii
         N:  uiglo-ii
         P:  uiglo-ii
         H:  uiglo-ii


 ----------------
 Input processing
 ----------------

 ... method: four-component Dirac-Kohn-Sham (mDKS)

 ... GGA XC functional: PBE

 ... geometry processing (xyz format)

     Ir      0.00000000     0.00000000     0.00000000
     P     -0.08705124    -0.38733949    -2.30834106
     P      0.10356993    -0.20023922     2.32383252
     N      0.01733718    -1.97807717     0.07605122
     N     -0.00553658     1.99158153     0.06470903
     N     -0.12128131     2.92219356    -0.67052097
     C     -0.04585825    -2.73587270    -1.06998457
     H     -0.03524495    -3.81602813    -0.93517638
     C     -0.11297021    -2.18095829    -2.29112015
     H     -0.14813922    -2.80148724    -3.17585252
     C      0.10212545    -2.63601706     1.28133610
     H      0.11554732    -3.72367924     1.23432140
     C      0.16425121    -1.98559972     2.45641295
     H      0.21865420    -2.53475727     3.38644669
     C      1.46747446     0.05807889    -3.27747299
     C      2.60777739    -0.72783945    -2.62538567
     H      2.66306189    -0.53217788    -1.55220568
     H      3.55333114    -0.41554708    -3.07869847
     H      2.49675751    -1.80282945    -2.77051381
     C      1.40017704    -0.30983114    -4.75632344
     H      1.15243893    -1.36237700    -4.90776795
     H      2.38192175    -0.13640358    -5.20821108
     H      0.68024501     0.29873789    -5.30376672
     C      1.77138595     1.54671945    -3.11829335
     H      2.70237651     1.77557828    -3.64590293
     H      1.91114969     1.80613175    -2.06806848
     H      0.99355401     2.18989943    -3.52677223
     C     -1.66112951     0.08479298    -3.23866825
     C     -1.95258015    -0.84573611    -4.41581824
     H     -2.89127780    -0.53203147    -4.88298769
     H     -2.07819114    -1.87878537    -4.08956475
     H     -1.18012653    -0.81748808    -5.18285472
     C     -1.62626070     1.53005737    -3.72666950
     H     -1.38653172     2.23678376    -2.93162164
     H     -2.61600891     1.79327772    -4.11226156
     H     -0.91369013     1.67458016    -4.53959492
     C     -2.79405745    -0.06869774    -2.22074528
     H     -2.83025499    -1.08027525    -1.81029312
     H     -3.74848215     0.12945040    -2.71856060
     H     -2.68446847     0.62939119    -1.38981797
     C      1.68405056     0.40576042     3.14740306
     C      2.80434670     0.09079788     2.15232389
     H      3.76300532     0.37705805     2.59616025
     H      2.67367128     0.64008791     1.21912924
     H      2.84470492    -0.97497328     1.91695188
     C      1.99712259    -0.31297374     4.45833236
     H      1.25076969    -0.13567201     5.23063492
     H      2.95616637     0.05350078     4.83769167
     H      2.09343666    -1.38987321     4.31169585
     C      1.63460799     1.91517814     3.36994566
     H      1.33292440     2.44550483     2.46462636
     H      2.63262700     2.26539445     3.65055981
     H      0.95512709     2.18862304     4.17808227
     C     -1.44437589     0.31942812     3.26439620
     C     -2.58007938    -0.52707110     2.68285272
     H     -2.64845985    -0.41007213     1.59908622
     H     -3.52532423    -0.19600436     3.12303412
     H     -2.45205050    -1.58727269     2.90379699
     C     -1.36645846     0.07502481     4.76817507
     H     -2.35216252     0.25858225     5.20740161
     H     -0.66399348     0.74905425     5.25912510
     H     -1.08790888    -0.95334824     5.00723872
     C     -1.76275706     1.78925730     2.99030961
     H     -1.02161593     2.46657192     3.41213397
     H     -2.72817880     2.02937184     3.44642351
     H     -1.82845519     1.98730567     1.92038219
     N     -0.22747546     3.87713512    -1.29212590
 
 ... geometry defined in units: angstrom

 ... MO init: superposition of atomic densities
     note: this keyword is ignored in the current job because of the "--restart" option used
 
 ... nuclear charge distribution model: gaussian

 ... initial spin orientation: Z

 ... charge of the system:   0

 ... multiplicity of the system:  2   (doublet)

 ... the spin-orbit (SO) interaction scaling factor: 1.000000

 ... DFT noncollinear scheme: v2019

 ... density mixing parameter:  1.000

 ... DIIS scheme turned on

 ... maximum number of scf iterations:   40

 ... scf convergence criteria:  5.00E-06

 ... orbital basis required

     Ir: dyall-vdz
     C:  uiglo-ii
     N:  uiglo-ii
     P:  uiglo-ii
     H:  uiglo-ii
 
 ... restart of the SCF procedure required


##############################################################################
                             REQUIRED REFERENCES
##############################################################################

 XCFun: a library of DFT exchange-correlation functionals

 [1] U. Ekström, et al., J. Chem. Theory Comput. 6, 1971-1980 (2010)
     [DOI: https://doi.org/10.1021/ct100117s]


##############################################################################
                              Molecular DFT grid
##############################################################################


DFT grid generator
------------------
::

 Becke atomic partitioning scheme
 Lebedev angular quadrature (adaptive size) 
 Adaptive angular distribution limit     = 11
 Adaptive angular distribution threshold =   1.0E-05
 Rotational invariance of grid points: rotation wrt. standard orientation
 Gauss-Chebyshev(I) radial quadrature
 Radial grid points mapping:  Koester
 Radial grid points shift:    False
 Grid file:                   fort.11

 Centre of nuclear charge (in A):  0.545D-03  0.430D-01 -0.490D-01
 NCMT eigenvalues:     0.4018466D+04  0.8952179D+04  0.9005077D+04  (n)

 Standard molecular orientation (in A):
 -0.5449021695D-03 -0.4304048508D-01  0.4901819597D-01
 -0.8759614217D-01 -0.4303799751D+00 -0.2259322864D+01
  0.1030250278D+00 -0.2432797051D+00  0.2372850716D+01
  0.1679227783D-01 -0.2021117655D+01  0.1250694160D+00
 -0.6081482169D-02  0.1948541045D+01  0.1137272260D+00
 -0.1218262122D+00  0.2879153075D+01 -0.6215027740D+00
 -0.4640315217D-01 -0.2778913185D+01 -0.1020966374D+01
 -0.3578985217D-01 -0.3859068615D+01 -0.8861581840D+00
 -0.1135151122D+00 -0.2223998775D+01 -0.2242101954D+01
 -0.1486841222D+00 -0.2844527725D+01 -0.3126834324D+01
  0.1015805478D+00 -0.2679057545D+01  0.1330354296D+01
  0.1150024178D+00 -0.3766719725D+01  0.1283339596D+01
  0.1637063078D+00 -0.2028640205D+01  0.2505431146D+01
  0.2181092978D+00 -0.2577797755D+01  0.3435464886D+01
  0.1466929558D+01  0.1503840492D-01 -0.3228454794D+01
  0.2607232488D+01 -0.7708799351D+00 -0.2576367474D+01
  0.2662516988D+01 -0.5752183651D+00 -0.1503187484D+01
  0.3552786238D+01 -0.4585875651D+00 -0.3029680274D+01
  0.2496212608D+01 -0.1845869935D+01 -0.2721495614D+01
  0.1399632138D+01 -0.3528716251D+00 -0.4707305244D+01
  0.1151894028D+01 -0.1405417485D+01 -0.4858749754D+01
  0.2381376848D+01 -0.1794440651D+00 -0.5159192884D+01
  0.6797001078D+00  0.2556974049D+00 -0.5254748524D+01
  0.1770841048D+01  0.1503678965D+01 -0.3069275154D+01
  0.2701831608D+01  0.1732537795D+01 -0.3596884734D+01
  0.1910604788D+01  0.1763091265D+01 -0.2019050284D+01
  0.9930091078D+00  0.2146858945D+01 -0.3477754034D+01
 -0.1661674412D+01  0.4175249492D-01 -0.3189650054D+01
 -0.1953125052D+01 -0.8887765951D+00 -0.4366800044D+01
 -0.2891822702D+01 -0.5750719551D+00 -0.4833969494D+01
 -0.2078736042D+01 -0.1921825855D+01 -0.4040546554D+01
 -0.1180671432D+01 -0.8605285651D+00 -0.5133836524D+01
 -0.1626805602D+01  0.1487016885D+01 -0.3677651304D+01
 -0.1387076622D+01  0.2193743275D+01 -0.2882603444D+01
 -0.2616553812D+01  0.1750237235D+01 -0.4063243364D+01
 -0.9142350322D+00  0.1631539675D+01 -0.4490576724D+01
 -0.2794602352D+01 -0.1117382251D+00 -0.2171727084D+01
 -0.2830799892D+01 -0.1123315735D+01 -0.1761274924D+01
 -0.3749027052D+01  0.8640991492D-01 -0.2669542404D+01
 -0.2685013372D+01  0.5863507049D+00 -0.1340799774D+01
  0.1683505658D+01  0.3627199349D+00  0.3196421256D+01
  0.2803801798D+01  0.4775739492D-01  0.2201342086D+01
  0.3762460418D+01  0.3340175649D+00  0.2645178446D+01
  0.2673126378D+01  0.5970474249D+00  0.1268147436D+01
  0.2844160018D+01 -0.1018013765D+01  0.1965970076D+01
  0.1996577688D+01 -0.3560142251D+00  0.4507350556D+01
  0.1250224788D+01 -0.1787124951D+00  0.5279653116D+01
  0.2955621468D+01  0.1046029492D-01  0.4886709866D+01
  0.2092891758D+01 -0.1432913695D+01  0.4360714046D+01
  0.1634063088D+01  0.1872137655D+01  0.3418963856D+01
  0.1332379498D+01  0.2402464345D+01  0.2513644556D+01
  0.2632082098D+01  0.2222353965D+01  0.3699578006D+01
  0.9545821878D+00  0.2145582555D+01  0.4227100466D+01
 -0.1444920792D+01  0.2763876349D+00  0.3313414396D+01
 -0.2580624282D+01 -0.5701115851D+00  0.2731870916D+01
 -0.2649004752D+01 -0.4531126151D+00  0.1648104416D+01
 -0.3525869132D+01 -0.2390448451D+00  0.3172052316D+01
 -0.2452595402D+01 -0.1630313175D+01  0.2952815186D+01
 -0.1367003362D+01  0.3198432492D-01  0.4817193266D+01
 -0.2352707422D+01  0.2155417649D+00  0.5256419806D+01
 -0.6645383822D+00  0.7060137649D+00  0.5308143296D+01
 -0.1088453782D+01 -0.9963887251D+00  0.5056256916D+01
 -0.1763301962D+01  0.1746216815D+01  0.3039327806D+01
 -0.1022160832D+01  0.2423531435D+01  0.3461152166D+01
 -0.2728723702D+01  0.1986331355D+01  0.3495441706D+01
 -0.1829000092D+01  0.1944265185D+01  0.1969400386D+01
 -0.2280203622D+00  0.3834094635D+01 -0.1243107704D+01

 Rotationally invariant molecular orientation (in A):
  0.0000000000D+00  0.0000000000D+00  0.0000000000D+00
  0.4247013202D+00  0.2298959755D+01 -0.1430422342D+00
 -0.9807948466D+00 -0.2111196814D+01  0.1786324110D+00
 -0.1881808349D+01  0.6090157608D+00  0.8228485002D-01
  0.1846676774D+01 -0.7456161948D+00 -0.6675540153D-01
  0.2967591757D+01 -0.3772560283D+00 -0.2336659620D+00
 -0.2202463218D+01  0.1944489604D+01  0.9238095693D-02
 -0.3261996174D+01  0.2189492103D+01  0.5807798267D-01
 -0.1265544420D+01  0.2899055696D+01 -0.1115628343D+00
 -0.1545875219D+01  0.3942474790D+01 -0.1532238542D+00
 -0.2909273692D+01 -0.2949460062D+00  0.2235423602D+00
 -0.3913379429D+01  0.1233947456D+00  0.2700421520D+00
 -0.2699395813D+01 -0.1620783974D+01  0.2997846620D+00
 -0.3531579856D+01 -0.2304235060D+01  0.3990861706D+00
  0.1237208120D+01  0.3082005836D+01  0.1367201428D+01
  0.3215312588D+00  0.2759288444D+01  0.2550656392D+01
  0.1392971028D+00  0.1685362948D+01  0.2631463936D+01
  0.8078618966D+00  0.3093513943D+01  0.3471996036D+01
 -0.6420026521D+00  0.3263283603D+01  0.2469524566D+01
  0.1396441333D+01  0.4595828025D+01  0.1267840727D+01
  0.4506760005D+00  0.5095723669D+01  0.1049220786D+01
  0.1753404836D+01  0.4977073807D+01  0.2229781965D+01
  0.2126579233D+01  0.4888386900D+01  0.5130821636D+00
  0.2591837617D+01  0.2425854986D+01  0.1628345176D+01
  0.3024766137D+01  0.2858276892D+01  0.2535580453D+01
  0.2480680918D+01  0.1352991164D+01  0.1790851576D+01
  0.3304483987D+01  0.2575063299D+01  0.8187588367D+00
  0.1123991705D+01  0.2983462153D+01 -0.1758155102D+01
  0.6427802397D+00  0.4403678394D+01 -0.2054687253D+01
  0.1059918403D+01  0.4718552755D+01 -0.3016280235D+01
 -0.4436458174D+00  0.4450435880D+01 -0.2137767900D+01
  0.9632198561D+00  0.5127187583D+01 -0.1306569339D+01
  0.2649130010D+01  0.2945298606D+01 -0.1783589441D+01
  0.3049287569D+01  0.1959905485D+01 -0.1542949464D+01
  0.2988870824D+01  0.3200076160D+01 -0.2792168782D+01
  0.3092039472D+01  0.3670900000D+01 -0.1100343353D+01
  0.5855655025D+00  0.2061365282D+01 -0.2855008271D+01
 -0.5060153467D+00  0.2023200322D+01 -0.2846947142D+01
  0.9041367645D+00  0.2444478328D+01 -0.3829557414D+01
  0.9601124979D+00  0.1043053995D+01 -0.2743049504D+01
 -0.6313923079D+00 -0.3066055181D+01  0.1762799822D+01
 -0.5409469935D+00 -0.2004550544D+01  0.2862561137D+01
 -0.3862206132D+00 -0.2503467124D+01  0.3824384376D+01
  0.2893986238D+00 -0.1319467574D+01  0.2686961203D+01
 -0.1458830868D+01 -0.1416436229D+01  0.2929700394D+01
 -0.1743026594D+01 -0.4044439479D+01  0.2137181843D+01
 -0.1871322051D+01 -0.4843125837D+01  0.1408779361D+01
 -0.1490890187D+01 -0.4510393622D+01  0.3094937553D+01
 -0.2699552823D+01 -0.3534864205D+01  0.2263204652D+01
  0.7068893185D+00 -0.3794817600D+01  0.1672139712D+01
  0.1503046190D+01 -0.3132278904D+01  0.1327119228D+01
  0.9791911879D+00 -0.4161812574D+01  0.2666425431D+01
  0.6592051226D+00 -0.4659073597D+01  0.1008559291D+01
 -0.8775116138D+00 -0.3199136387D+01 -0.1356480126D+01
 -0.1517862901D+01 -0.2381296635D+01 -0.2481497697D+01
 -0.1039090352D+01 -0.1405155790D+01 -0.2585614804D+01
 -0.1395887550D+01 -0.2924395281D+01 -0.3423314320D+01
 -0.2583521074D+01 -0.2222039967D+01 -0.2313434773D+01
 -0.1619523948D+01 -0.4525651038D+01 -0.1226358760D+01
 -0.1637274223D+01 -0.5017819269D+01 -0.2203948215D+01
 -0.1127270493D+01 -0.5206462909D+01 -0.5313865321D+00
 -0.2655512736D+01 -0.4391803621D+01 -0.9083893769D+00
  0.5832027030D+00 -0.3452561871D+01 -0.1729276391D+01
  0.1103792424D+01 -0.4068948382D+01 -0.9978154757D+00
  0.6135493755D+00 -0.3979688295D+01 -0.2687895622D+01
  0.1133400530D+01 -0.2517236212D+01 -0.1832873441D+01
  0.4072751257D+01 -0.1237797444D+00 -0.3884416796D+00

 Atom   1 has   14840 grid points ( 0)
 Atom   2 has   10524 grid points ( 1)
 Atom   3 has   10476 grid points ( 2)
 Atom   4 has    9824 grid points ( 3)
 Atom   5 has   10028 grid points ( 4)
 Atom   6 has   10148 grid points ( 5)
 Atom   7 has    9980 grid points ( 6)
 Atom   8 has    8612 grid points ( 7)
 Atom   9 has    9800 grid points ( 8)
 Atom  10 has    8720 grid points ( 9)
 Atom  11 has    9980 grid points (10)
 Atom  12 has    8652 grid points (11)
 Atom  13 has    9980 grid points (12)
 Atom  14 has    8732 grid points (13)
 Atom  15 has    9560 grid points (14)
 Atom  16 has    9848 grid points (15)
 Atom  17 has    8608 grid points (16)
 Atom  18 has    8696 grid points (17)
 Atom  19 has    8604 grid points (18)
 Atom  20 has   10076 grid points (19)
 Atom  21 has    8616 grid points (20)
 Atom  22 has    8684 grid points (21)
 Atom  23 has    8148 grid points (22)
 Atom  24 has    9800 grid points (23)
 Atom  25 has    8684 grid points ( 0)
 Atom  26 has    8632 grid points ( 1)
 Atom  27 has    8592 grid points ( 2)
 Atom  28 has    9608 grid points ( 3)
 Atom  29 has    9860 grid points ( 4)
 Atom  30 has    8696 grid points ( 5)
 Atom  31 has    8576 grid points ( 6)
 Atom  32 has    8684 grid points ( 7)
 Atom  33 has    9884 grid points ( 8)
 Atom  34 has    8684 grid points ( 9)
 Atom  35 has    8624 grid points (10)
 Atom  36 has    8720 grid points (11)
 Atom  37 has    9896 grid points (12)
 Atom  38 has    8732 grid points (13)
 Atom  39 has    8684 grid points (14)
 Atom  40 has    8636 grid points (15)
 Atom  41 has    9572 grid points (16)
 Atom  42 has    9788 grid points (17)
 Atom  43 has    8636 grid points (18)
 Atom  44 has    8660 grid points (19)
 Atom  45 has    8600 grid points (20)
 Atom  46 has    9896 grid points (21)
 Atom  47 has    8624 grid points (22)
 Atom  48 has    8696 grid points (23)
 Atom  49 has    8412 grid points ( 0)
 Atom  50 has    9692 grid points ( 1)
 Atom  51 has    8696 grid points ( 2)
 Atom  52 has    8672 grid points ( 3)
 Atom  53 has    8684 grid points ( 4)
 Atom  54 has    9572 grid points ( 5)
 Atom  55 has    9896 grid points ( 6)
 Atom  56 has    8464 grid points ( 7)
 Atom  57 has    8696 grid points ( 8)
 Atom  58 has    8636 grid points ( 9)
 Atom  59 has   10052 grid points (10)
 Atom  60 has    8684 grid points (11)
 Atom  61 has    8220 grid points (12)
 Atom  62 has    8684 grid points (13)
 Atom  63 has    9824 grid points (14)
 Atom  64 has    8436 grid points (15)
 Atom  65 has    8684 grid points (16)
 Atom  66 has    8608 grid points (17)
 Atom  67 has   10148 grid points (18)
 Total         617360 grid points (generated in    4.4 seconds)
 


##############################################################################
                    Atomic, molecular, and basis sets info
##############################################################################


Atomic and Nuclear Constants
----------------------------
::

 The data used in this calculation (unless changed from input) are from
 the CODATA recommended values of the fundamental physical constants 2010
 (online at http://physics.nist.gov/constants) and from the 2006 compilation
 of the Particle Data Group (online at http://pdg.lbl.gov).
 All values are in the SI-based atomic units unless stated otherwise.

 Inverse fine-structure constant =   137.035999074000
 Bohr radius [A]                 =     0.529177210920
 Hartree energy [eV]             =    27.211385050000
 Electric dipole moment [Debye]  =     2.541746363608

 atom    label     Z    isotop    atomic mass       spin         g-value 
 ----------------------------------------------------------------------- 
  Ir       1      77     193      192.962926      1.500000      0.109133
  P        2      15      31       30.973762      0.500000      2.263200
  P        3      15      31       30.973762      0.500000      2.263200
  N        4       7      14       14.003074      1.000000      0.403761
  N        5       7      14       14.003074      1.000000      0.403761
  N        6       7      14       14.003074      1.000000      0.403761
  C        7       6      12       12.000000      0.000000      0.000000
  H        8       1       1        1.007825      0.500000      5.585695
  C        9       6      12       12.000000      0.000000      0.000000
  H       10       1       1        1.007825      0.500000      5.585695
  C       11       6      12       12.000000      0.000000      0.000000
  H       12       1       1        1.007825      0.500000      5.585695
  C       13       6      12       12.000000      0.000000      0.000000
  H       14       1       1        1.007825      0.500000      5.585695
  C       15       6      12       12.000000      0.000000      0.000000
  C       16       6      12       12.000000      0.000000      0.000000
  H       17       1       1        1.007825      0.500000      5.585695
  H       18       1       1        1.007825      0.500000      5.585695
  H       19       1       1        1.007825      0.500000      5.585695
  C       20       6      12       12.000000      0.000000      0.000000
  H       21       1       1        1.007825      0.500000      5.585695
  H       22       1       1        1.007825      0.500000      5.585695
  H       23       1       1        1.007825      0.500000      5.585695
  C       24       6      12       12.000000      0.000000      0.000000
  H       25       1       1        1.007825      0.500000      5.585695
  H       26       1       1        1.007825      0.500000      5.585695
  H       27       1       1        1.007825      0.500000      5.585695
  C       28       6      12       12.000000      0.000000      0.000000
  C       29       6      12       12.000000      0.000000      0.000000
  H       30       1       1        1.007825      0.500000      5.585695
  H       31       1       1        1.007825      0.500000      5.585695
  H       32       1       1        1.007825      0.500000      5.585695
  C       33       6      12       12.000000      0.000000      0.000000
  H       34       1       1        1.007825      0.500000      5.585695
  H       35       1       1        1.007825      0.500000      5.585695
  H       36       1       1        1.007825      0.500000      5.585695
  C       37       6      12       12.000000      0.000000      0.000000
  H       38       1       1        1.007825      0.500000      5.585695
  H       39       1       1        1.007825      0.500000      5.585695
  H       40       1       1        1.007825      0.500000      5.585695
  C       41       6      12       12.000000      0.000000      0.000000
  C       42       6      12       12.000000      0.000000      0.000000
  H       43       1       1        1.007825      0.500000      5.585695
  H       44       1       1        1.007825      0.500000      5.585695
  H       45       1       1        1.007825      0.500000      5.585695
  C       46       6      12       12.000000      0.000000      0.000000
  H       47       1       1        1.007825      0.500000      5.585695
  H       48       1       1        1.007825      0.500000      5.585695
  H       49       1       1        1.007825      0.500000      5.585695
  C       50       6      12       12.000000      0.000000      0.000000
  H       51       1       1        1.007825      0.500000      5.585695
  H       52       1       1        1.007825      0.500000      5.585695
  H       53       1       1        1.007825      0.500000      5.585695
  C       54       6      12       12.000000      0.000000      0.000000
  C       55       6      12       12.000000      0.000000      0.000000
  H       56       1       1        1.007825      0.500000      5.585695
  H       57       1       1        1.007825      0.500000      5.585695
  H       58       1       1        1.007825      0.500000      5.585695
  C       59       6      12       12.000000      0.000000      0.000000
  H       60       1       1        1.007825      0.500000      5.585695
  H       61       1       1        1.007825      0.500000      5.585695
  H       62       1       1        1.007825      0.500000      5.585695
  C       63       6      12       12.000000      0.000000      0.000000
  H       64       1       1        1.007825      0.500000      5.585695
  H       65       1       1        1.007825      0.500000      5.585695
  H       66       1       1        1.007825      0.500000      5.585695
  N       67       7      14       14.003074      1.000000      0.403761


Molecular geometry [A]
----------------------
::

 atom    label                 cartesian coordinates            
 -------------------------------------------------------------- 
  Ir       1         0.000000         0.000000         0.000000
  P        2        -0.087051        -0.387339        -2.308341
  P        3         0.103570        -0.200239         2.323833
  N        4         0.017337        -1.978077         0.076051
  N        5        -0.005537         1.991582         0.064709
  N        6        -0.121281         2.922194        -0.670521
  C        7        -0.045858        -2.735873        -1.069985
  H        8        -0.035245        -3.816028        -0.935176
  C        9        -0.112970        -2.180958        -2.291120
  H       10        -0.148139        -2.801487        -3.175853
  C       11         0.102125        -2.636017         1.281336
  H       12         0.115547        -3.723679         1.234321
  C       13         0.164251        -1.985600         2.456413
  H       14         0.218654        -2.534757         3.386447
  C       15         1.467474         0.058079        -3.277473
  C       16         2.607777        -0.727839        -2.625386
  H       17         2.663062        -0.532178        -1.552206
  H       18         3.553331        -0.415547        -3.078698
  H       19         2.496758        -1.802829        -2.770514
  C       20         1.400177        -0.309831        -4.756323
  H       21         1.152439        -1.362377        -4.907768
  H       22         2.381922        -0.136404        -5.208211
  H       23         0.680245         0.298738        -5.303767
  C       24         1.771386         1.546719        -3.118293
  H       25         2.702377         1.775578        -3.645903
  H       26         1.911150         1.806132        -2.068068
  H       27         0.993554         2.189899        -3.526772
  C       28        -1.661130         0.084793        -3.238668
  C       29        -1.952580        -0.845736        -4.415818
  H       30        -2.891278        -0.532031        -4.882988
  H       31        -2.078191        -1.878785        -4.089565
  H       32        -1.180127        -0.817488        -5.182855
  C       33        -1.626261         1.530057        -3.726669
  H       34        -1.386532         2.236784        -2.931622
  H       35        -2.616009         1.793278        -4.112262
  H       36        -0.913690         1.674580        -4.539595
  C       37        -2.794057        -0.068698        -2.220745
  H       38        -2.830255        -1.080275        -1.810293
  H       39        -3.748482         0.129450        -2.718561
  H       40        -2.684468         0.629391        -1.389818
  C       41         1.684051         0.405760         3.147403
  C       42         2.804347         0.090798         2.152324
  H       43         3.763005         0.377058         2.596160
  H       44         2.673671         0.640088         1.219129
  H       45         2.844705        -0.974973         1.916952
  C       46         1.997123        -0.312974         4.458332
  H       47         1.250770        -0.135672         5.230635
  H       48         2.956166         0.053501         4.837692
  H       49         2.093437        -1.389873         4.311696
  C       50         1.634608         1.915178         3.369946
  H       51         1.332924         2.445505         2.464626
  H       52         2.632627         2.265394         3.650560
  H       53         0.955127         2.188623         4.178082
  C       54        -1.444376         0.319428         3.264396
  C       55        -2.580079        -0.527071         2.682853
  H       56        -2.648460        -0.410072         1.599086
  H       57        -3.525324        -0.196004         3.123034
  H       58        -2.452050        -1.587273         2.903797
  C       59        -1.366458         0.075025         4.768175
  H       60        -2.352163         0.258582         5.207402
  H       61        -0.663993         0.749054         5.259125
  H       62        -1.087909        -0.953348         5.007239
  C       63        -1.762757         1.789257         2.990310
  H       64        -1.021616         2.466572         3.412134
  H       65        -2.728179         2.029372         3.446424
  H       66        -1.828455         1.987306         1.920382
  N       67        -0.227475         3.877135        -1.292126


Interatomic distances [A]
-------------------------
::

 ---          Ir (   1)          P  (   2)          P  (   3)          N  (   4)          N  (   5)
 Ir (   1)    0.000000
 P  (   2)    2.342231          0.000000
 P  (   3)    2.334742          4.639868          0.000000
 N  (   4)    1.979615          2.868217          2.867170          0.000000
 N  (   5)    1.992640          3.361142          3.149543          3.969741          0.000000
 ---          N  (   6)          C  (   7)          H  (   8)          C  (   9)          H  (  10)
 Ir (   1)    3.000587          2.938021          3.929105          3.165213          4.237489
 P  (   2)    3.692782          2.655340          3.693802          1.793889          2.566012
 P  (   3)    4.332008          4.239075          4.869737          5.026721          6.089038
 N  (   4)    4.958754          1.375371          2.098430          2.379420          3.358611
 N  (   5)    1.191637          4.861890          5.893130          4.792866          5.787494
 ---          C  (  11)          H  (  12)          C  (  13)          H  (  14)          C  (  15)
 Ir (   1)    2.932718          3.924626          3.162839          4.235661          3.591474
 P  (   2)    4.240061          4.870592          5.031945          6.093888          1.885249
 P  (   3)    2.649493          3.688063          1.791305          2.567561          5.770753
 N  (   4)    1.375785          2.097227          2.384903          3.362906          4.182697
 N  (   5)    4.786067          5.834969          4.644033          5.618892          4.132599
 ---          C  (  16)          H  (  17)          H  (  18)          H  (  19)          C  (  20)
 Ir (   1)    3.771326          3.128011          4.719876          4.142432          4.967807
 P  (   2)    2.734695          2.855843          3.721106          2.982161          2.865392
 P  (   3)    5.571730          4.656700          6.413622          5.852180          7.198737
 N  (   4)    3.946041          3.426617          4.989709          3.779043          5.295955
 N  (   5)    4.632631          4.013128          5.323610          5.357007          5.524028
 ---          H  (  21)          H  (  22)          H  (  23)          C  (  24)          H  (  25)
 Ir (   1)    5.222104          5.728666          5.355550          3.905624          4.873205
 P  (   2)    3.040404          3.816811          3.167337          2.801856          3.774678
 P  (   3)    7.399104          7.869348          7.665625          5.954008          6.804072
 N  (   4)    5.148397          6.075068          5.879267          5.069982          5.928938
 N  (   5)    6.108639          6.167006          5.670674          3.672446          4.598705
 ---          H  (  26)          H  (  27)          C  (  28)          C  (  29)          H  (  30)
 Ir (   1)    3.345372          4.268598          3.640812          4.901764          5.699659
 P  (   2)    2.976887          3.048679          1.888423          2.851629          3.809649
 P  (   3)    5.155741          6.382351          5.842673          7.075826          7.811367
 N  (   4)    4.743839          5.595120          4.249712          5.033852          5.928166
 N  (   5)    2.873468          3.733129          4.158020          5.649467          6.259060
 ---          H  (  31)          H  (  32)          C  (  33)          H  (  34)          H  (  35)
 Ir (   1)    4.957142          5.378008          4.344406          3.939553          5.193269
 P  (   2)    3.059707          3.105265          2.838526          2.993852          3.795372
 P  (   3)    6.979202          7.640630          6.526470          5.981579          7.265915
 N  (   4)    4.664060          5.516972          5.428546          5.364886          6.220900
 N  (   5)    6.044305          6.066915          4.149012          3.308364          4.929602
 ---          H  (  36)          C  (  37)          H  (  38)          H  (  39)          H  (  40)
 Ir (   1)    4.924121          3.569760          3.529093          4.632326          3.087734
 P  (   2)    3.148545          2.727103          2.872869          3.720407          2.936665
 P  (   3)    7.187239          5.391357          5.145171          6.353954          4.717271
 N  (   4)    5.959271          4.101822          3.531731          5.141296          4.030809
 N  (   5)    4.703706          4.152578          4.575038          5.022327          3.338845
 ---          C  (  41)          C  (  42)          H  (  43)          H  (  44)          H  (  45)
 Ir (   1)    3.592605          3.536255          4.587203          3.007409          3.566178
 P  (   2)    5.790592          5.337259          6.281829          4.595677          5.176254
 P  (   3)    1.882398          2.721822          3.714687          2.920948          2.877427
 N  (   4)    4.230108          4.044573          5.091919          3.900965          3.519821
 N  (   5)    3.856493          3.983285          4.818386          3.215179          4.511666
 ---          C  (  46)          H  (  47)          H  (  48)          H  (  49)          C  (  50)
 Ir (   1)    4.895220          5.379812          5.669660          4.990486          4.206707
 P  (   2)    7.080761          7.660892          7.779544          7.041626          6.364640
 P  (   3)    2.855581          3.125658          3.810666          3.053915          2.813080
 N  (   4)    5.088861          5.611198          5.952919          4.753615          5.350023
 N  (   5)    5.350285          5.726282          5.942155          5.820380          3.690596
 ---          H  (  51)          H  (  52)          H  (  53)          C  (  54)          C  (  55)
 Ir (   1)    3.719081          5.038782          4.812350          3.583928          3.759297
 P  (   2)    5.729097          7.066976          7.056586          5.779035          5.580926
 P  (   3)    2.920804          3.773021          3.141664          1.884370          2.727213
 N  (   4)    5.196551          6.133833          5.921782          4.192932          3.955680
 N  (   5)    2.785162          4.460180          4.228657          3.886432          4.452702
 ---          H  (  56)          H  (  57)          H  (  58)          C  (  59)          H  (  60)
 Ir (   1)    3.120829          4.713775          4.118740          4.960678          5.719840
 P  (   2)    4.672186          6.431032          5.848029          7.206091          7.876188
 P  (   3)    2.853586          3.715860          2.965032          2.865583          3.815247
 N  (   4)    3.447426          5.001034          3.774487          5.305294          6.078481
 N  (   5)    3.886811          5.150514          5.182089          5.258126          5.912464
 ---          H  (  61)          H  (  62)          C  (  63)          H  (  64)          H  (  65)
 Ir (   1)    5.353538          5.211992          3.905215          4.332474          4.841399
 P  (   2)    7.674034          7.405389          5.968355          6.460809          6.777416
 P  (   3)    3.179034          3.031083          2.808107          3.092301          3.774941
 N  (   4)    5.896246          5.156379          5.084727          5.653652          5.912437
 N  (   5)    5.381394          5.854293          3.418757          3.530338          4.341682
 ---          H  (  66)          N  (  67)
 Ir (   1)    3.313684          4.093105
 P  (   2)    5.153012          4.386132
 P  (   3)    2.946328          5.459829
 N  (   4)    4.746869          6.017919
 N  (   5)    2.601264          2.333575

 ---          N  (   6)          C  (   7)          H  (   8)          C  (   9)          H  (  10)
 N  (   6)    0.000000
 C  (   7)    5.672651          0.000000
 H  (   8)    6.743966          1.088587          0.000000
 C  (   9)    5.354304          1.342984          2.125577          0.000000
 H  (  10)    6.248034          2.109371          2.462249          1.081224          0.000000
 ---          C  (  11)          H  (  12)          C  (  13)          H  (  14)          C  (  15)
 N  (   6)    5.895198          6.917524          5.826292          6.808293          4.186108
 C  (   7)    2.358088          2.512298          3.611445          4.468802          3.869024
 H  (   8)    2.514801          2.176692          3.859164          4.514703          4.770034
 C  (   9)    3.607740          3.854990          4.759631          5.698238          2.912728
 H  (  10)    4.467275          4.513270          5.699621          6.577952          3.285978
 ---          C  (  16)          H  (  17)          H  (  18)          H  (  19)          C  (  20)
 N  (   6)    4.959032          4.523562          5.517482          5.795683          5.427209
 C  (   7)    3.673316          3.525203          4.730011          3.198009          4.643898
 H  (   8)    4.402191          4.294794          5.388491          3.719203          5.380987
 C  (   9)    3.102540          3.312224          4.144722          2.680201          3.444990
 H  (  10)    3.492579          3.960915          4.404887          2.856063          3.332195
 ---          H  (  21)          H  (  22)          H  (  23)          C  (  24)          H  (  25)
 N  (   6)    6.159072          6.017614          5.384415          3.386105          4.259186
 C  (   7)    4.248645          5.456764          5.259372          5.083162          5.877188
 H  (   8)    4.817933          6.135239          6.043824          6.065392          6.790337
 C  (   9)    3.019633          4.349035          3.981724          4.258004          5.041408
 H  (  10)    2.600399          4.199329          3.850407          4.753398          5.412570
 ---          H  (  26)          H  (  27)          C  (  28)          C  (  29)          H  (  30)
 N  (   6)    2.707307          3.152346          4.125210          5.619448          6.111418
 C  (   7)    5.045380          5.601733          3.907486          4.289849          5.243312
 H  (   8)    6.056449          6.621628          4.813105          4.961217          5.875949
 C  (   9)    4.477019          4.675000          2.903149          3.111483          4.141948
 H  (  10)    5.167012          5.132304          3.259402          2.935726          3.948360
 ---          H  (  31)          H  (  32)          C  (  33)          H  (  34)          H  (  35)
 N  (   6)    6.210375          5.955462          3.680088          2.680153          4.398147
 C  (   7)    3.739364          4.677870          5.268188          5.476350          6.031113
 H  (   8)    4.228085          5.323980          6.237339          6.515236          6.943956
 C  (   9)    2.681008          3.370460          4.257051          4.642052          5.037491
 H  (  10)    2.326231          3.004881          4.609829          5.193981          5.298972
 ---          H  (  36)          C  (  37)          H  (  38)          H  (  39)          H  (  40)
 N  (   6)    4.141761          4.300274          4.965619          5.015024          3.513440
 C  (   7)    5.678329          3.998834          3.322939          4.963598          4.288305
 H  (   8)    6.626483          4.827651          4.007774          5.703980          5.194886
 C  (   9)    4.534531          3.413917          2.970915          4.328700          3.914462
 H  (  10)    4.741418          3.921894          3.467141          4.664974          4.625345
 ---          C  (  41)          C  (  42)          H  (  43)          H  (  44)          H  (  45)
 N  (   6)    4.916117          4.954246          5.677729          4.073149          5.538953
 C  (   7)    5.536136          5.147524          6.135014          4.902346          4.514190
 H  (   8)    6.119390          5.732297          6.669259          5.642360          4.949782
 C  (   9)    6.284738          5.780641          6.741820          5.295802          5.283002
 H  (  10)    7.323040          6.743289          7.662658          6.254832          6.183035
 ---          C  (  46)          H  (  47)          H  (  48)          H  (  49)          C  (  50)
 N  (   6)    6.423323          6.786509          6.931125          6.951358          4.519137
 C  (   7)    6.372323          6.938306          7.189812          5.945652          6.645993
 H  (   8)    6.744764          7.294935          7.566228          6.160128          7.359974
 C  (   9)    7.314162          7.913266          8.076656          7.006513          7.202779
 H  (  10)    8.311175          8.929308          9.055637          7.942336          8.262723
 ---          H  (  51)          H  (  52)          H  (  53)          C  (  54)          C  (  55)
 N  (   6)    3.488710          5.165959          5.020531          4.899851          5.402613
 C  (   7)    6.421930          7.380413          7.266005          5.484302          5.038340
 H  (   8)    7.255160          8.070329          7.948716          6.060038          5.512128
 C  (   9)    6.790574          7.912769          7.879381          6.236051          5.793304
 H  (  10)    7.844710          8.944599          8.955376          7.273042          6.738823
 ---          H  (  56)          H  (  57)          H  (  58)          C  (  59)          H  (  60)
 N  (   6)    4.758334          5.975092          6.208343          6.263885          6.828003
 C  (   7)    4.393953          6.011574          4.785393          6.612809          7.327440
 H  (   8)    4.985170          6.461757          5.054307          7.031404          7.726695
 C  (   9)    4.969754          6.700542          5.728082          7.516272          8.197144
 H  (  10)    5.896652          7.607226          6.613960          8.536170          9.192426
 ---          H  (  61)          H  (  62)          C  (  63)          H  (  64)          H  (  65)
 N  (   6)    6.338594          6.941984          4.168893          4.205504          4.954016
 C  (   7)    7.251513          6.418404          6.317478          6.935915          7.092273
 H  (   8)    7.720406          6.679471          7.057830          7.703447          7.785821
 C  (   9)    8.117561          7.464822          6.810133          7.412981          7.581926
 H  (  10)    9.166313          8.441668          7.855156          8.480388          8.593506
 ---          H  (  66)          N  (  67)
 N  (   6)    3.240561          1.144370
 C  (   7)    5.867568          6.619230
 H  (   8)    6.711818          7.703838
 C  (   9)    6.168798          6.140977
 H  (  10)    7.192191          6.939648

 ---          C  (  11)          H  (  12)          C  (  13)          H  (  14)          C  (  15)
 C  (  11)    0.000000
 H  (  12)    1.088761          0.000000
 C  (  13)    1.344510          2.125277          0.000000
 H  (  14)    2.110764          2.460855          1.081433          0.000000
 C  (  15)    5.468553          6.040339          6.225147          7.258800          0.000000
 ---          C  (  16)          H  (  17)          H  (  18)          H  (  19)          C  (  20)
 C  (  11)    5.018158          4.360447          5.987588          4.779744          6.599198
 H  (  12)    5.484852          4.943708          6.431503          5.039696          7.013734
 C  (  13)    5.777323          4.942217          6.677454          5.726670          7.507282
 H  (  14)    6.716769          5.863083          7.576887          6.605576          8.523555
 C  (  15)    1.530744          2.180454          2.148169          2.186186          1.525413
 ---          H  (  21)          H  (  22)          H  (  23)          C  (  24)          H  (  25)
 C  (  11)    6.405492          7.318453          7.232606          6.295908          7.106417
 H  (  12)    6.661543          7.714352          7.697098          7.033076          7.794236
 C  (  13)    7.456278          8.190485          8.105852          6.792460          7.604393
 H  (  14)    8.428548          9.181501          9.152135          7.834607          8.614047
 C  (  15)    2.185132          2.145178          2.187124          1.527662          2.147214
 ---          H  (  26)          H  (  27)          C  (  28)          C  (  29)          H  (  30)
 C  (  11)    5.850108          6.870373          5.562582          6.315417          7.168410
 H  (  12)    6.686462          7.642599          6.137481          6.669617          7.526559
 C  (  13)    6.156282          7.343095          6.328704          7.280647          8.081827
 H  (  14)    7.173534          8.409248          7.368024          8.272992          9.059036
 C  (  15)    2.171450          2.198047          3.128959          3.716112          4.682374
 ---          H  (  31)          H  (  32)          C  (  33)          H  (  34)          H  (  35)
 C  (  11)    5.845832          6.836445          6.739704          6.611301          7.489847
 H  (  12)    6.046477          7.162742          7.432838          7.425526          8.153782
 C  (  13)    6.920244          7.844122          7.334595          7.018858          8.072004
 H  (  14)    7.848347          8.850905          8.397788          8.078503          9.110314
 C  (  15)    4.121005          3.377408          3.455386          3.607176          4.514712
 ---          H  (  36)          C  (  37)          H  (  38)          H  (  39)          H  (  40)
 C  (  11)    7.314121          5.219538          4.536227          6.202754          5.055993
 H  (  12)    7.971113          5.810523          4.993497          6.738146          5.803052
 C  (  13)    7.968877          5.856783          5.290696          6.823728          5.454069
 H  (  14)    9.045599          6.826308          6.198183          7.752889          6.422823
 C  (  15)    3.142606          4.392425          4.681767          5.246302          4.596550
 ---          C  (  41)          C  (  42)          H  (  43)          H  (  44)          H  (  45)
 C  (  11)    3.903473          3.936514          4.920307          4.165283          3.268764
 H  (  12)    4.813767          4.756323          5.654609          5.058329          3.933150
 C  (  13)    2.916481          3.372536          4.307286          3.836964          2.914998
 H  (  14)    3.294112          3.886181          4.654637          4.561142          3.389467
 C  (  15)    6.437920          5.592047          6.314331          4.691810          5.472295
 ---          C  (  46)          H  (  47)          H  (  48)          H  (  49)          C  (  50)
 C  (  11)    4.368163          4.813322          5.294027          3.834224          5.236809
 H  (  12)    5.056430          5.489358          5.943104          4.339232          6.218131
 C  (  13)    3.188225          3.507002          4.198001          2.742029          4.267617
 H  (  14)    3.041087          3.197171          4.037222          2.383622          4.669810
 C  (  15)    7.762789          8.513072          8.250583          7.751379          6.903979
 ---          H  (  51)          H  (  52)          H  (  53)          C  (  54)          C  (  55)
 C  (  11)    5.360682          6.003374          5.691740          3.880573          3.688648
 H  (  12)    6.407378          6.931299          6.657773          4.785528          4.425263
 C  (  13)    4.582636          5.058638          4.584077          2.924666          3.116076
 H  (  14)    5.185977          5.379450          4.845555          3.305592          3.515503
 C  (  15)    6.220097          7.363930          7.770909          7.165419          7.228456
 ---          H  (  56)          H  (  57)          H  (  58)          C  (  59)          H  (  60)
 C  (  11)    3.552677          4.743828          3.202508          4.654517          5.460424
 H  (  12)    4.330448          5.409960          3.734159          5.395796          6.142749
 C  (  13)    3.335962          4.154516          2.683999          3.454488          4.351624
 H  (  14)    3.991151          4.422276          2.874603          3.351525          4.210430
 C  (  15)    6.398508          8.121520          7.501864          8.530177          9.307144
 ---          H  (  61)          H  (  62)          C  (  63)          H  (  64)          H  (  65)
 C  (  11)    5.279058          4.257923          5.097198          5.642651          5.870611
 H  (  12)    6.067295          4.833006          6.083091          6.659971          6.788061
 C  (  13)    4.002439          3.023270          4.271762          4.705477          5.046411
 H  (  14)    3.881934          2.614370          4.772842          5.152885          5.433111
 C  (  15)    8.825764          8.728655          7.260611          7.533077          8.167024
 ---          H  (  66)          N  (  67)
 C  (  11)    5.050805          7.010884
 H  (  12)    6.071670          8.017043
 C  (  13)    4.476850          6.969695
 H  (  14)    5.175814          7.949870
 C  (  15)    6.450021          4.625975

 ---          C  (  16)          H  (  17)          H  (  18)          H  (  19)          C  (  20)
 C  (  16)    0.000000
 H  (  17)    1.092271          0.000000
 H  (  18)    1.094116          1.770978          0.000000
 H  (  19)    1.090409          1.768188          1.770841          0.000000
 C  (  20)    2.484738          3.451186          2.731606          2.715690          0.000000
 ---          H  (  21)          H  (  22)          H  (  23)          C  (  24)          H  (  25)
 C  (  16)    2.780273          2.659285          3.455860          2.473080          2.705089
 H  (  17)    3.772401          3.688096          4.323910          2.751278          3.116224
 H  (  18)    3.163268          2.446415          3.703479          2.650922          2.418031
 H  (  19)    2.563015          2.955086          3.759478          3.444792          3.689659
 C  (  20)    1.091862          1.094579          1.090116          2.503541          2.697719
 ---          H  (  26)          H  (  27)          C  (  28)          C  (  29)          H  (  30)
 C  (  16)    2.686429          3.454188          4.388628          4.900654          5.947665
 H  (  17)    2.509816          3.754447          4.682247          5.440841          6.476480
 H  (  18)    2.941766          3.679889          5.240852          5.682254          6.693431
 H  (  19)    3.723032          4.332832          4.590241          4.839386          5.925234
 C  (  20)    3.459062          2.815278          3.439564          3.412348          4.299070
 ---          H  (  31)          H  (  32)          C  (  33)          H  (  34)          H  (  35)
 C  (  16)    5.042499          4.571313          4.923211          4.983701          5.987886
 H  (  17)    5.543557          5.294630          5.232532          5.095993          6.311119
 H  (  18)    5.905672          5.195638          5.570764          5.608809          6.633846
 H  (  19)    4.761913          4.506635          5.387174          5.605744          6.393172
 C  (  20)    3.873658          2.664134          3.688455          4.192914          4.579043
 ---          H  (  36)          C  (  37)          H  (  38)          H  (  39)          H  (  40)
 C  (  16)    4.672960          5.456924          5.510062          6.414489          5.601479
 H  (  17)    5.156300          5.517419          5.526622          6.550270          5.474641
 H  (  18)    5.143649          6.414494          6.542239          7.330975          6.546324
 H  (  19)    5.182005          5.594835          5.460876          6.537540          5.887879
 C  (  20)    3.055952          4.907026          5.212412          5.554650          5.375856
 ---          C  (  41)          C  (  42)          H  (  43)          H  (  44)          H  (  45)
 C  (  16)    5.955116          4.851321          5.460759          4.081159          4.555221
 H  (  17)    4.891269          3.759202          4.386972          3.009089          3.502016
 H  (  18)    6.552335          5.308574          5.733778          4.512149          5.076577
 H  (  19)    6.368681          5.283443          5.929290          4.681495          4.772709
 C  (  20)    7.941130          7.061275          7.753308          6.183055          6.860151
 ---          C  (  46)          H  (  47)          H  (  48)          H  (  49)          C  (  50)
 C  (  16)    7.122084          7.994322          7.511950          6.987556          6.623941
 H  (  17)    6.051289          6.939648          6.423373          5.953609          5.592392
 H  (  18)    7.696697          8.627001          7.952726          7.595955          7.120308
 H  (  19)    7.397670          8.267423          7.844859          7.105694          7.229946
 C  (  20)    9.233972          9.989594          9.726163          9.158388          8.428634
 ---          H  (  51)          H  (  52)          H  (  53)          C  (  54)          C  (  55)
 C  (  16)    6.132176          6.953241          7.584470          7.225389          7.425063
 H  (  17)    5.174051          5.907293          6.569323          6.387169          6.739902
 H  (  18)    6.621501          7.301922          8.135922          8.108768          8.415856
 H  (  19)    6.841750          7.602571          8.160350          7.513764          7.559169
 C  (  20)    7.729069          8.878424          9.287839          8.533428          8.439845
 ---          H  (  56)          H  (  57)          H  (  58)          C  (  59)          H  (  60)
 C  (  16)    6.750938          8.422714          7.544027          8.432312          9.323443
 H  (  17)    6.177201          7.763183          6.865389          7.520169          8.453997
 H  (  18)    7.768134          9.413663          8.557324          9.274611         10.197488
 H  (  19)    6.892491          8.577952          7.532262          8.676555          9.560783
 C  (  20)    7.536096          9.292889          8.668850          9.925646         10.662034
 ---          H  (  61)          H  (  62)          C  (  63)          H  (  64)          H  (  65)
 C  (  16)    8.663210          8.483272          7.548071          7.734882          8.540580
 H  (  17)    7.687983          7.567924          6.753620          6.871246          7.785455
 H  (  18)    9.416020          9.338775          8.363900          8.447938          9.381482
 H  (  19)    8.998753          8.606096          8.014589          8.296498          8.979757
 C  (  20)   10.280625         10.096130          8.626740          8.960870          9.476299
 ---          H  (  66)          N  (  67)
 C  (  16)    6.907690          5.569742
 H  (  17)    6.211311          5.278720
 H  (  18)    7.728398          5.992784
 H  (  19)    7.421394          6.470632
 C  (  20)    7.763975          5.672795

 ---          H  (  21)          H  (  22)          H  (  23)          C  (  24)          H  (  25)
 H  (  21)    0.000000
 H  (  22)    1.762074          0.000000
 H  (  23)    1.771746          1.759029          0.000000
 C  (  24)    3.471046          2.751984          2.743053          0.000000
 H  (  25)    3.720400          2.489814          3.003096          1.094300          0.000000
 ---          H  (  26)          H  (  27)          C  (  28)          C  (  29)          H  (  30)
 H  (  21)    4.321919          3.814585          3.577200          3.185918          4.128163
 H  (  22)    3.722306          3.188493          4.502698          4.463065          5.298011
 H  (  23)    3.775858          2.613879          3.129287          3.005003          3.690936
 C  (  24)    1.090780          1.088833          3.732811          4.612520          5.401461
 H  (  25)    1.765371          1.762364          4.697316          5.397470          6.176116
 ---          H  (  31)          H  (  32)          C  (  33)          H  (  34)          H  (  35)
 H  (  21)    3.372403          2.411107          4.181189          4.827575          4.979175
 H  (  22)    4.917303          3.626666          4.586675          5.001612          5.468463
 H  (  23)    3.718180          2.172916          3.053416          3.695221          3.810331
 C  (  24)    5.243729          4.308517          3.451724          3.237820          4.505330
 H  (  25)    6.033659          4.915287          4.336347          4.176371          5.338823
 ---          H  (  36)          C  (  37)          H  (  38)          H  (  39)          H  (  40)
 H  (  21)    3.691551          4.946568          5.053294          5.571104          5.573596
 H  (  22)    3.819394          5.976646          6.293133          6.622000          6.390217
 H  (  23)    2.239984          4.659486          5.140977          5.130845          5.172004
 C  (  24)    3.040737          4.925286          5.457753          5.712914          4.866596
 H  (  25)    3.726235          5.970194          6.491177          6.721851          5.951619
 ---          C  (  41)          C  (  42)          H  (  43)          H  (  44)          H  (  45)
 H  (  21)    8.264061          7.394959          8.133242          6.622906          7.042063
 H  (  22)    8.402217          7.376147          7.942244          6.480645          7.189250
 H  (  23)    8.511248          7.755536          8.480471          6.829234          7.644999
 C  (  24)    6.369330          5.564721          6.163573          4.522094          5.732769
 H  (  25)    7.004455          6.038900          6.484146          4.995868          6.207346
 ---          C  (  46)          H  (  47)          H  (  48)          H  (  49)          C  (  50)
 H  (  21)    9.462482         10.212820         10.011600          9.267402          8.916019
 H  (  22)    9.675811         10.499953         10.064094          9.606406          8.851680
 H  (  23)    9.869495         10.558780         10.396593          9.864362          8.874513
 C  (  24)    7.804785          8.532648          8.181143          7.995751          6.500132
 H  (  25)    8.398694          9.195269          8.660331          8.585701          7.098010
 ---          H  (  51)          H  (  52)          H  (  53)          C  (  54)          C  (  55)
 H  (  21)    8.299683          9.412580          9.757111          8.738202          8.499821
 H  (  22)    8.163276          9.182010          9.774661          9.307707          9.329682
 H  (  23)    8.085946          9.373340          9.672264          8.827676          8.665897
 C  (  24)    5.671777          6.861166          7.369899          7.251627          7.542490
 H  (  25)    6.297838          7.313218          8.027343          8.189515          8.559187
 ---          H  (  56)          H  (  57)          H  (  58)          C  (  59)          H  (  60)
 H  (  21)    7.595582          9.366732          8.606014         10.101230         10.827114
 H  (  22)    8.468703         10.213166          9.553899         10.659425         11.447819
 H  (  23)    7.696237          9.430936          8.985122         10.280226         10.939916
 C  (  24)    6.754091          8.369372          7.995305          8.614426          9.379773
 H  (  25)    7.805026          9.406907          8.987517          9.499685         10.306825
 ---          H  (  61)          H  (  62)          C  (  63)          H  (  64)          H  (  65)
 H  (  21)   10.541503         10.173191          8.989482          9.413189          9.816092
 H  (  22)   10.937402         10.819544          9.386281          9.626521         10.281362
 H  (  23)   10.657600         10.536172          8.773916          9.141267          9.548732
 C  (  24)    8.760621          8.969402          7.061446          7.161946          7.973365
 H  (  25)    9.575266          9.833116          7.998557          8.010086          8.936243
 ---          H  (  66)          N  (  67)
 H  (  21)    8.168827          6.513794
 H  (  22)    8.547178          6.184915
 H  (  23)    7.831549          5.451802
 C  (  24)    6.208158          3.572278
 H  (  25)    7.180306          4.305908

 ---          H  (  26)          H  (  27)          C  (  28)          C  (  29)          H  (  30)
 H  (  26)    0.000000
 H  (  27)    1.765524          0.000000
 C  (  28)    4.134548          3.400268          0.000000
 C  (  29)    5.241444          4.322637          1.528565          0.000000
 H  (  30)    6.037722          4.933573          2.144184          1.094446          0.000000
 ---          H  (  31)          H  (  32)          C  (  33)          H  (  34)          H  (  35)
 H  (  26)    5.794817          5.112853          3.916688          3.435970          4.967299
 H  (  27)    5.128991          4.063481          2.709018          2.453815          3.678186
 C  (  28)    2.180276          2.196665          1.525828          2.191060          2.143334
 C  (  29)    1.090601          1.088957          2.495156          3.467734          2.738006
 H  (  30)    1.761924          1.760524          2.681334          3.706539          2.465128
 ---          H  (  36)          C  (  37)          H  (  38)          H  (  39)          H  (  40)
 H  (  26)    3.755725          5.067274          5.556862          5.938504          4.792124
 H  (  27)    2.220123          4.599236          5.316188          5.233122          4.530961
 C  (  28)    2.185978          1.530769          2.182772          2.151638          2.182214
 C  (  29)    2.728847          2.475928          2.759363          2.656489          3.445046
 H  (  30)    2.982936          2.704009          3.121818          2.420145          3.686992
 ---          C  (  41)          C  (  42)          H  (  43)          H  (  44)          H  (  45)
 H  (  26)    5.404975          4.642401          5.217916          3.570261          4.948379
 H  (  27)    6.942950          6.319599          6.960356          5.267665          6.563331
 C  (  28)    7.216312          7.000236          7.971943          6.242660          6.928641
 C  (  29)    8.484907          8.163696          9.128581          7.440599          7.945730
 H  (  30)    9.289793          9.073239         10.052044          8.341364          8.907125
 ---          C  (  46)          H  (  47)          H  (  48)          H  (  49)          C  (  50)
 H  (  26)    6.862354          7.581410          7.200923          7.137862          5.446133
 H  (  27)    8.428133          9.064581          8.853265          8.687122          6.931893
 C  (  28)    8.531403          8.958619          9.303117          8.560339          7.608283
 C  (  29)    9.728028         10.189195         10.513414          9.635136          9.006036
 H  (  30)   10.545364         10.936134         11.359008         10.494069          9.725399
 ---          H  (  51)          H  (  52)          H  (  53)          C  (  54)          C  (  55)
 H  (  26)    4.613942          5.782228          6.330456          6.473409          6.941630
 H  (  27)    6.006443          7.362497          7.704950          7.454001          7.662390
 C  (  28)    6.860385          8.405524          8.141197          6.510905          6.023559
 C  (  29)    8.304657          9.786200          9.566463          7.784701          7.133473
 H  (  30)    8.983153         10.543270         10.212726          8.318556          7.572239
 ---          H  (  56)          H  (  57)          H  (  58)          C  (  59)          H  (  60)
 H  (  26)    6.256966          7.778904          7.434525          7.776482          8.573401
 H  (  27)    6.804303          8.386461          8.215317          8.879668          9.550372
 C  (  28)    4.962215          6.635158          6.414923          8.012270          8.476074
 C  (  29)    6.070678          7.728517          7.374016          9.248625          9.694614
 H  (  30)    6.487767          8.038116          7.870227          9.789716         10.135663
 ---          H  (  61)          H  (  62)          C  (  63)          H  (  64)          H  (  65)
 H  (  26)    7.838147          8.165112          6.251805          6.250593          7.209912
 H  (  27)    9.056240          9.329621          7.087321          7.230897          7.905854
 C  (  28)    8.581842          8.330744          6.458769          7.093308          7.043467
 C  (  29)    9.889810          9.463257          7.863202          8.550726          8.407297
 H  (  30)   10.462525         10.062118          8.285575          9.016446          8.715875
 ---          H  (  66)          N  (  67)
 H  (  26)    5.470394          3.076501
 H  (  27)    6.138100          3.054721
 C  (  28)    5.501214          4.497360
 C  (  29)    6.941827          5.919371
 H  (  30)    7.332291          6.279401

 ---          H  (  31)          H  (  32)          C  (  33)          H  (  34)          H  (  35)
 H  (  31)    0.000000
 H  (  32)    1.768659          0.000000
 C  (  33)    3.457766          2.798300          0.000000
 H  (  34)    4.330951          3.799899          1.090428          0.000000
 H  (  35)    3.711308          3.166074          1.094334          1.761313          0.000000
 ---          H  (  36)          C  (  37)          H  (  38)          H  (  39)          H  (  40)
 H  (  31)    3.766297          2.698401          2.529486          2.950006          3.734589
 H  (  32)    2.587504          3.455366          3.763795          3.683190          4.329392
 C  (  33)    1.090638          2.487484          3.454843          2.735289          2.718801
 H  (  34)    1.767832          2.793156          3.787426          3.172548          2.577889
 H  (  35)    1.759145          2.660167          3.688125          2.448105          2.961590
 ---          C  (  41)          C  (  42)          H  (  43)          H  (  44)          H  (  45)
 H  (  31)    8.470379          8.165758          9.160094          7.556927          7.818569
 H  (  32)    8.893427          8.396776          9.293792          7.613257          8.162801
 C  (  33)    7.712009          7.500954          8.387596          6.613803          7.623331
 H  (  34)    7.052352          6.929302          7.780275          6.021912          7.192177
 H  (  35)    8.550932          8.457170          9.364850          7.598308          8.592673
 ---          C  (  46)          H  (  47)          H  (  48)          H  (  49)          C  (  50)
 H  (  31)    9.598255         10.049206         10.429496          9.392694          9.155508
 H  (  32)   10.163756         10.715171         10.875610         10.059340          9.409601
 C  (  33)    9.138924          9.554332          9.824823          9.326171          7.819433
 H  (  34)    8.518321          8.899794          9.164496          8.816375          6.995746
 H  (  35)    9.958532         10.293811         10.685393         10.162401          8.606162
 ---          H  (  51)          H  (  52)          H  (  53)          C  (  54)          C  (  55)
 H  (  31)    8.561111          9.963712          9.700455          7.701598          6.924208
 H  (  32)    8.685995         10.102993         10.060972          8.527512          7.994596
 C  (  33)    6.922930          8.549992          8.341605          7.097444          6.798788
 H  (  34)    6.046362          7.712300          7.485558          6.486157          6.370696
 H  (  35)    7.699021          9.382562          9.035436          7.613149          7.180452
 ---          H  (  56)          H  (  57)          H  (  58)          C  (  59)          H  (  60)
 H  (  31)    5.902802          7.546359          7.009412          9.098543          9.543426
 H  (  32)    6.951022          8.652975          8.222183          9.992712         10.511376
 C  (  33)    5.759572          7.314655          7.373111          8.622471          9.053243
 H  (  34)    5.396816          6.866713          7.057680          7.997529          8.431454
 H  (  35)    6.121707          7.558677          7.789742          9.131042          9.448864
 ---          H  (  61)          H  (  62)          C  (  63)          H  (  64)          H  (  65)
 H  (  31)    9.813435          9.197224          7.979891          8.733497          8.513947
 H  (  32)   10.571442         10.191416          8.598558          9.202391          9.217674
 C  (  33)    9.070856          9.096058          6.723364          7.225315          7.274394
 H  (  34)    8.356060          8.561053          5.950722          6.358396          6.520928
 H  (  35)    9.629312          9.645949          7.153640          7.720877          7.563203
 ---          H  (  66)          N  (  67)
 H  (  31)    7.150419          6.661939
 H  (  32)    7.664409          6.171289
 C  (  33)    5.669140          3.659560
 H  (  34)    4.878471          2.592703
 H  (  35)    6.086927          4.242725

 ---          H  (  36)          C  (  37)          H  (  38)          H  (  39)          H  (  40)
 H  (  36)    0.000000
 C  (  37)    3.457147          0.000000
 H  (  38)    4.325683          1.092278          0.000000
 H  (  39)    3.706702          1.094536          1.769612          0.000000
 H  (  40)    3.761538          1.090769          1.766639          1.774154          0.000000
 ---          C  (  41)          C  (  42)          H  (  43)          H  (  44)          H  (  45)
 H  (  36)    8.212679          7.817541          8.629835          6.863107          7.926706
 C  (  37)    7.006824          7.105723          8.148396          6.498551          7.052483
 H  (  38)    6.867751          6.987309          8.062985          6.513851          6.790332
 H  (  39)    7.999893          8.164960          9.204891          7.550510          8.134977
 H  (  40)    6.302408          6.554689          7.584300          5.959562          6.639313
 ---          C  (  46)          H  (  47)          H  (  48)          H  (  49)          C  (  50)
 H  (  36)    9.663638         10.169528         10.273130          9.837634          8.313395
 C  (  37)    8.223452          8.478690          9.105028          8.264738          7.403017
 H  (  38)    7.949087          8.192784          8.886159          7.862400          7.466098
 H  (  39)    9.204103          9.394281         10.102229          9.266114          8.320841
 H  (  40)    7.550246          7.739626          8.422012          7.707987          6.554618
 ---          H  (  51)          H  (  52)          H  (  53)          C  (  54)          C  (  55)
 H  (  36)    7.395993          8.944499          8.930544          7.938535          7.732262
 C  (  37)    6.730966          8.328812          7.752217          5.662072          4.929621
 H  (  38)    6.930954          8.417690          7.802272          5.443556          4.533981
 H  (  39)    7.619070          9.265339          8.598129          6.414107          5.565200
 H  (  40)    5.856147          7.506891          6.832230          4.826553          4.234967
 ---          H  (  56)          H  (  57)          H  (  58)          C  (  59)          H  (  60)
 H  (  36)    6.711081          8.308767          8.271053          9.455060          9.953803
 C  (  37)    3.837818          5.395084          5.355742          7.134683          7.448473
 H  (  38)    3.479381          5.059918          4.756336          6.837665          7.160248
 H  (  39)    4.488119          5.854908          6.019865          7.856730          8.049053
 H  (  40)    3.164700          4.664134          4.837639          6.321815          6.615983
 ---          H  (  61)          H  (  62)          C  (  63)          H  (  64)          H  (  65)
 H  (  36)    9.845500          9.903454          7.578491          7.991802          8.197240
 C  (  37)    7.820125          7.479124          5.627670          6.426389          6.043429
 H  (  38)    7.616811          7.037799          5.693817          6.566966          6.108469
 H  (  39)    8.575631          8.242516          6.268115          7.105164          6.531290
 H  (  40)    6.950186          6.780590          4.623890          5.403615          5.034986
 ---          H  (  66)          N  (  67)
 H  (  36)    6.531914          3.983490
 C  (  37)    4.723185          4.797841
 H  (  38)    4.932707          5.623066
 H  (  39)    5.353309          5.336417
 H  (  40)    3.678874          4.073598

 ---          C  (  41)          C  (  42)          H  (  43)          H  (  44)          H  (  45)
 C  (  41)    0.000000
 C  (  42)    1.531159          0.000000
 H  (  43)    2.150987          1.094514          0.000000
 H  (  44)    2.180023          1.090710          1.775401          0.000000
 H  (  45)    2.183473          1.092198          1.769912          1.767663          0.000000
 ---          C  (  46)          H  (  47)          H  (  48)          H  (  49)          C  (  50)
 C  (  41)    1.527458          2.195618          2.144631          2.178870          1.526536
 C  (  42)    2.476352          3.455559          2.689915          2.713055          2.485811
 H  (  43)    2.657474          3.676231          2.404192          2.975327          2.737633
 H  (  44)    3.443615          4.326503          3.676667          3.744514          2.707678
 H  (  45)    2.759575          3.771678          3.098532          2.543884          3.453766
 ---          H  (  51)          H  (  52)          H  (  53)          C  (  54)          C  (  55)
 C  (  41)    2.179457          2.147371          2.184543          3.131803          4.389623
 C  (  42)    2.794148          2.646331          3.453141          4.397797          5.445665
 H  (  43)    3.193911          2.440354          3.697083          5.250398          6.407783
 H  (  44)    2.570680          2.924921          3.755896          4.609149          5.577333
 H  (  45)    3.779563          3.681081          4.323373          4.678386          5.496863
 ---          H  (  56)          H  (  57)          H  (  58)          C  (  59)          H  (  60)
 C  (  41)    4.672635          5.244073          4.597701          3.470143          4.533902
 C  (  42)    5.503639          6.410091          5.568693          4.923265          5.995935
 H  (  43)    6.536101          7.329785          6.525347          5.578555          6.650406
 H  (  44)    5.438040          6.538459          5.837145          5.407187          6.427353
 H  (  45)    5.531276          6.529831          5.422582          5.192867          6.273448
 ---          H  (  61)          H  (  62)          C  (  63)          H  (  64)          H  (  65)
 C  (  41)    3.176560          3.604154          3.717422          3.411401          4.710976
 C  (  42)    4.702648          4.938667          4.944231          4.676475          6.003466
 H  (  43)    5.179583          5.578051          5.716967          5.284362          6.751930
 H  (  44)    5.241512          5.571203          4.913203          4.669096          6.005908
 H  (  45)    5.143283          5.001579          5.479213          5.387786          6.513249
 ---          H  (  66)          N  (  67)
 C  (  41)    4.042841          5.950949
 C  (  42)    5.011326          5.949162
 H  (  43)    5.857816          6.579760
 H  (  44)    4.751410          5.020112
 H  (  45)    5.532950          6.578710

 ---          C  (  46)          H  (  47)          H  (  48)          H  (  49)          C  (  50)
 C  (  46)    0.000000
 H  (  47)    1.088545          0.000000
 H  (  48)    1.094524          1.760275          0.000000
 H  (  49)    1.091096          1.768490          1.761903          0.000000
 C  (  50)    2.506125          2.795618          2.714155          3.467100          0.000000
 ---          H  (  51)          H  (  52)          H  (  53)          C  (  54)          C  (  55)
 C  (  46)    3.467741          2.775670          2.724386          3.697205          4.914157
 H  (  47)    3.784181          3.189246          2.568583          3.367049          4.617336
 H  (  48)    3.740058          2.531093          2.999665          4.680892          5.969122
 H  (  49)    4.324369          3.753506          3.757557          4.066284          5.023874
 C  (  50)    1.091725          1.094275          1.090665          3.469539          4.919377
 ---          H  (  56)          H  (  57)          H  (  58)          C  (  59)          H  (  60)
 C  (  46)    5.455837          5.682792          4.882167          3.400033          4.450175
 H  (  47)    5.335488          5.220794          4.607841          2.666111          3.624513
 H  (  48)    6.489630          6.709100          5.973349          4.323237          5.325138
 H  (  49)    5.550121          5.865894          4.762625          3.784861          4.825251
 C  (  50)    5.185306          5.580588          5.402336          3.787824          4.692003
 ---          H  (  61)          H  (  62)          C  (  63)          H  (  64)          H  (  65)
 C  (  46)    2.975014          3.198249          4.550952          4.234759          5.370197
 H  (  47)    2.109472          2.487553          4.219686          3.904146          4.868558
 H  (  48)    3.710385          4.170975          5.356670          4.865992          6.176688
 H  (  49)    3.616083          3.285619          5.169445          5.038346          5.973936
 C  (  50)    3.195687          4.280335          3.420829          2.713179          4.364951
 ---          H  (  66)          N  (  67)
 C  (  46)    5.134932          7.454772
 H  (  47)    4.994640          7.799631
 H  (  48)    5.928145          7.894962
 H  (  49)    5.701312          8.033108
 C  (  50)    3.754896          5.389948

 ---          H  (  51)          H  (  52)          H  (  53)          C  (  54)          C  (  55)
 H  (  51)    0.000000
 H  (  52)    1.768645          0.000000
 H  (  53)    1.773316          1.760165          0.000000
 C  (  54)    3.587928          4.534078          3.175898          0.000000
 C  (  55)    4.918885          5.992214          4.701956          1.531201          0.000000
 ---          H  (  56)          H  (  57)          H  (  58)          C  (  59)          H  (  60)
 H  (  51)    4.975430          5.568990          5.548171          4.267573          5.087761
 H  (  52)    6.265504          6.652603          6.422978          4.694621          5.594567
 H  (  53)    5.137147          5.184016          5.243096          3.194568          3.965189
 C  (  54)    2.180653          2.148488          2.186538          1.525502          2.145472
 C  (  55)    1.092206          1.094008          1.090521          2.486758          2.653779
 ---          H  (  61)          H  (  62)          C  (  63)          H  (  64)          H  (  65)
 H  (  51)    3.830777          4.886462          3.207842          2.538124          4.198768
 H  (  52)    3.969191          5.103261          4.470127          3.667535          5.369881
 H  (  53)    2.421273          3.838422          2.992857          2.138094          3.758647
 C  (  54)    2.184610          2.187356          1.528688          2.193349          2.145971
 C  (  55)    3.455005          2.794827          2.475464          3.452906          2.672148
 ---          H  (  66)          N  (  67)
 H  (  51)    3.240443          4.312494
 H  (  52)    4.792922          5.933636
 H  (  53)    3.589717          5.845751
 C  (  54)    2.176168          5.907624
 C  (  55)    2.732836          6.382181

 ---          H  (  56)          H  (  57)          H  (  58)          C  (  59)          H  (  60)
 H  (  56)    0.000000
 H  (  57)    1.771195          0.000000
 H  (  58)    1.768233          1.770765          0.000000
 C  (  59)    3.452821          2.727755          2.723536          0.000000
 H  (  60)    3.681689          2.434655          2.953600          1.094635          0.000000
 ---          H  (  61)          H  (  62)          C  (  63)          H  (  64)          H  (  65)
 H  (  56)    4.321755          3.787608          2.749004          3.769462          3.061029
 H  (  57)    3.693675          3.172505          2.658105          3.666258          2.385858
 H  (  58)    3.768706          2.585964          3.447255          4.328765          3.667534
 C  (  59)    1.090323          1.091921          2.501290          2.770787          2.724111
 H  (  60)    1.758736          1.762719          2.757873          3.141426          2.525496
 ---          H  (  66)          N  (  67)
 H  (  56)    2.554028          5.709678
 H  (  57)    3.015390          6.852730
 H  (  58)    3.759466          7.239769
 C  (  59)    3.461240          7.244348
 H  (  60)    3.750633          7.736412

 ---          H  (  61)          H  (  62)          C  (  63)          H  (  64)          H  (  65)
 H  (  61)    0.000000
 H  (  62)    1.772378          0.000000
 C  (  63)    2.727055          3.470635          0.000000
 H  (  64)    2.547378          3.774203          1.089028          0.000000
 H  (  65)    3.030835          3.744763          1.094410          1.762009          0.000000
 ---          H  (  66)          N  (  67)
 H  (  61)    3.746524          7.272849
 H  (  62)    4.327186          7.984730
 C  (  63)    1.090084          5.005555
 H  (  64)    1.762387          4.974978
 H  (  65)    1.772025          5.667592

 ---          H  (  66)          N  (  67)
 H  (  66)    0.000000
 N  (  67)    4.056452          0.000000


Atomic orbital basis
--------------------
::

 atom  label     prim    cont     orbital basis set details     
 ---------------------------------------------------------------
  Ir     1        204     204     [24s19p12d9f]  dyall-vdz
  P      2         42      42     [11s7p2d]      uiglo-ii
  P      3         42      42     [11s7p2d]      uiglo-ii
  N      4         29      29     [9s5p1d]       uiglo-ii
  N      5         29      29     [9s5p1d]       uiglo-ii
  N      6         29      29     [9s5p1d]       uiglo-ii
  C      7         29      29     [9s5p1d]       uiglo-ii
  H      8          8       8     [5s1p]         uiglo-ii
  C      9         29      29     [9s5p1d]       uiglo-ii
  H     10          8       8     [5s1p]         uiglo-ii
  C     11         29      29     [9s5p1d]       uiglo-ii
  H     12          8       8     [5s1p]         uiglo-ii
  C     13         29      29     [9s5p1d]       uiglo-ii
  H     14          8       8     [5s1p]         uiglo-ii
  C     15         29      29     [9s5p1d]       uiglo-ii
  C     16         29      29     [9s5p1d]       uiglo-ii
  H     17          8       8     [5s1p]         uiglo-ii
  H     18          8       8     [5s1p]         uiglo-ii
  H     19          8       8     [5s1p]         uiglo-ii
  C     20         29      29     [9s5p1d]       uiglo-ii
  H     21          8       8     [5s1p]         uiglo-ii
  H     22          8       8     [5s1p]         uiglo-ii
  H     23          8       8     [5s1p]         uiglo-ii
  C     24         29      29     [9s5p1d]       uiglo-ii
  H     25          8       8     [5s1p]         uiglo-ii
  H     26          8       8     [5s1p]         uiglo-ii
  H     27          8       8     [5s1p]         uiglo-ii
  C     28         29      29     [9s5p1d]       uiglo-ii
  C     29         29      29     [9s5p1d]       uiglo-ii
  H     30          8       8     [5s1p]         uiglo-ii
  H     31          8       8     [5s1p]         uiglo-ii
  H     32          8       8     [5s1p]         uiglo-ii
  C     33         29      29     [9s5p1d]       uiglo-ii
  H     34          8       8     [5s1p]         uiglo-ii
  H     35          8       8     [5s1p]         uiglo-ii
  H     36          8       8     [5s1p]         uiglo-ii
  C     37         29      29     [9s5p1d]       uiglo-ii
  H     38          8       8     [5s1p]         uiglo-ii
  H     39          8       8     [5s1p]         uiglo-ii
  H     40          8       8     [5s1p]         uiglo-ii
  C     41         29      29     [9s5p1d]       uiglo-ii
  C     42         29      29     [9s5p1d]       uiglo-ii
  H     43          8       8     [5s1p]         uiglo-ii
  H     44          8       8     [5s1p]         uiglo-ii
  H     45          8       8     [5s1p]         uiglo-ii
  C     46         29      29     [9s5p1d]       uiglo-ii
  H     47          8       8     [5s1p]         uiglo-ii
  H     48          8       8     [5s1p]         uiglo-ii
  H     49          8       8     [5s1p]         uiglo-ii
  C     50         29      29     [9s5p1d]       uiglo-ii
  H     51          8       8     [5s1p]         uiglo-ii
  H     52          8       8     [5s1p]         uiglo-ii
  H     53          8       8     [5s1p]         uiglo-ii
  C     54         29      29     [9s5p1d]       uiglo-ii
  C     55         29      29     [9s5p1d]       uiglo-ii
  H     56          8       8     [5s1p]         uiglo-ii
  H     57          8       8     [5s1p]         uiglo-ii
  H     58          8       8     [5s1p]         uiglo-ii
  C     59         29      29     [9s5p1d]       uiglo-ii
  H     60          8       8     [5s1p]         uiglo-ii
  H     61          8       8     [5s1p]         uiglo-ii
  H     62          8       8     [5s1p]         uiglo-ii
  C     63         29      29     [9s5p1d]       uiglo-ii
  H     64          8       8     [5s1p]         uiglo-ii
  H     65          8       8     [5s1p]         uiglo-ii
  H     66          8       8     [5s1p]         uiglo-ii
  N     67         29      29     [9s5p1d]       uiglo-ii

 Total number of           GTO shells =     704
 Total number of spherical GTO functions = 1304
 Total number of cartesian GTO functions = 1371


##############################################################################
                                ReSpect output
##############################################################################


Four-component SCF procedure (SCFun)
------------------------------------
::

 
  Fock setting
  ------------
  number atoms:                                67
  number electrons:                           295
  number matrices:                              2
  matrix dimension:                          1371
  number GTO shells:                          704
  nucleus model:                            gauss
  ERI classes (up to):                       SSSS (one-center approximation)
  ERI acceleration:                          none
  ERI screening threshold:             1.0000E-10
  HF exchange scaling factor:          0.00000000
  inverse fine-structure constant:   137.03599907
 
  TwoFock setting (ERI)
  ---------------------
  number atoms:                                67
  matrix dimension:                          1371
  number GTO shells:                          704
  ERI classes (up to):                       SSSS (one-center approximation)
  ERI screening threshold:             1.0000E-10
  inverse fine-structure constant:   137.03599907
 
  DFT setting
  -----------
  number atoms:                                  67
  number matrices:                                2
  matrix dimension:                            1371
  number GTO shells:                            704
  DFT functional ID:                              4
  DFT noncollinearity ID:                         4
  DFT screening threshold:               1.0000E-10
  DFT regularization cutoff:             1.0000E-16
  inverse fine-structure constant:     137.03599907
  HF global exchange scaling factor:     0.00000000
  HF range-separated scaling factor:     0.00000000
  HF range-separated erf w-argument:     0.00000000


  Restarting from a previous one-component calculation ... 
  Matrix to power -5.00E-01(min: 1.94E-04 max: 1.13E+02 thr: 1.00E-08 time: 2.41E+00 cpus:24)
  Matrix to power -5.00E-01(min: 2.11E-03 max: 4.40E+02 thr: 1.00E-08 time: 2.36E+00 cpus:24)
  Matrix to power -5.00E-01(min: 1.94E-04 max: 1.13E+02 thr: 1.00E-08 time: 2.41E+00 cpus:24)
  Matrix to power -5.00E-01(min: 2.11E-03 max: 4.40E+02 thr: 1.00E-08 time: 2.37E+00 cpus:24)
 
 
                     Energy           dE       max[F,D]   spin density    time (hh:mm:ss)
                ----------------   ---------   --------   ------------    ---------------
  Cycle:   1   -43300.0471435582   -4.33E+04   0.00E+00   <x>= 2.30E-03   eri= 00:09:56.6  
                                                          <y>= 1.04E-02   xc=  00:00:46.2  
                                                          <z>= 9.72E-01   dia= 00:00:38.9  
                                                                          tot= 00:11:26.3  
 
 
                     Energy           dE       max[F,D]   spin density    time (hh:mm:ss)
                ----------------   ---------   --------   ------------    ---------------
  Cycle:   2   -19543.4843690904    2.38E+04   3.44E+00   <x>=-3.19E-05   eri= 00:09:59.3  
                                                          <y>= 9.18E-03   xc=  00:01:13.0  
                                                          <z>= 9.65E-01   dia= 00:00:36.0  
                                                                          tot= 00:11:57.4  
 
 
                     Energy           dE       max[F,D]   spin density    time (hh:mm:ss)
                ----------------   ---------   --------   ------------    ---------------
  Cycle:   3   -19543.5003146589   -1.59E-02   3.25E-02   <x>= 9.62E-03   eri= 00:09:59.1  
                                                          <y>= 3.83E-02   xc=  00:01:12.9  
                                                          <z>= 9.64E-01   dia= 00:00:36.1  
                                                                          tot= 00:11:58.9  
 
 
                     Energy           dE       max[F,D]   spin density    time (hh:mm:ss)
                ----------------   ---------   --------   ------------    ---------------
  Cycle:   4   -19543.2665131353    2.34E-01   8.10E-02   <x>=-3.30E-03   eri= 00:09:59.7  
                                                          <y>= 7.45E-03   xc=  00:01:12.9  
                                                          <z>= 9.72E-01   dia= 00:00:36.0  
                                                                          tot= 00:12:06.2  
 
 
                     Energy           dE       max[F,D]   spin density    time (hh:mm:ss)
                ----------------   ---------   --------   ------------    ---------------
  Cycle:   5   -19543.4151841999   -1.49E-01   4.70E-02   <x>= 1.66E-03   eri= 00:09:57.8  
                                                          <y>= 1.21E-02   xc=  00:01:13.0  
                                                          <z>= 9.57E-01   dia= 00:00:36.0  
                                                                          tot= 00:12:06.8  
 
 
                     Energy           dE       max[F,D]   spin density    time (hh:mm:ss)
                ----------------   ---------   --------   ------------    ---------------
  Cycle:   6   -19543.4942638726   -7.91E-02   1.78E-02   <x>= 1.37E-03   eri= 00:09:57.8  
                                                          <y>= 1.12E-02   xc=  00:01:13.0  
                                                          <z>= 9.58E-01   dia= 00:00:36.0  
                                                                          tot= 00:12:10.8  
 
 
                     Energy           dE       max[F,D]   spin density    time (hh:mm:ss)
                ----------------   ---------   --------   ------------    ---------------
  Cycle:   7   -19543.5060687979   -1.18E-02   7.84E-03   <x>= 9.71E-04   eri= 00:09:57.4  
                                                          <y>= 8.60E-03   xc=  00:01:13.0  
                                                          <z>= 9.58E-01   dia= 00:00:36.1  
                                                                          tot= 00:12:11.1  
 
 
                     Energy           dE       max[F,D]   spin density    time (hh:mm:ss)
                ----------------   ---------   --------   ------------    ---------------
  Cycle:   8   -19543.5087393118   -2.67E-03   2.55E-03   <x>= 4.14E-04   eri= 00:09:57.6  
                                                          <y>= 7.59E-03   xc=  00:01:12.9  
                                                          <z>= 9.57E-01   dia= 00:00:36.0  
                                                                          tot= 00:12:14.2  
 
 
                     Energy           dE       max[F,D]   spin density    time (hh:mm:ss)
                ----------------   ---------   --------   ------------    ---------------
  Cycle:   9   -19543.5090698188   -3.31E-04   7.80E-04   <x>= 3.81E-04   eri= 00:09:58.0  
                                                          <y>= 6.52E-03   xc=  00:01:13.0  
                                                          <z>= 9.57E-01   dia= 00:00:36.1  
                                                                          tot= 00:12:17.8  
 
 
                     Energy           dE       max[F,D]   spin density    time (hh:mm:ss)
                ----------------   ---------   --------   ------------    ---------------
  Cycle:  10   -19543.5091361589   -6.63E-05   2.90E-04   <x>= 1.27E-05   eri= 00:09:57.6  
                                                          <y>= 4.88E-03   xc=  00:01:12.9  
                                                          <z>= 9.57E-01   dia= 00:00:36.1  
                                                                          tot= 00:12:20.5  

                                                          Checkpointing ...
 
 
                     Energy           dE       max[F,D]   spin density    time (hh:mm:ss)
                ----------------   ---------   --------   ------------    ---------------
  Cycle:  11   -19543.5091389159   -2.76E-06   1.12E-04   <x>=-3.98E-04   eri= 00:09:56.3  
                                                          <y>= 3.26E-03   xc=  00:01:12.9  
                                                          <z>= 9.57E-01   dia= 00:00:36.0  
                                                                          tot= 00:12:22.2  
 
 
                     Energy           dE       max[F,D]   spin density    time (hh:mm:ss)
                ----------------   ---------   --------   ------------    ---------------
  Cycle:  12   -19543.5091396630   -7.47E-07   2.88E-05   <x>=-6.87E-04   eri= 00:09:56.9  
                                                          <y>= 2.01E-03   xc=  00:01:12.9  
                                                          <z>= 9.57E-01   dia= 00:00:36.0  
                                                                          tot= 00:12:25.9  
 
 
                     Energy           dE       max[F,D]   spin density    time (hh:mm:ss)
                ----------------   ---------   --------   ------------    ---------------
  Cycle:  13   -19543.5091397895   -1.27E-07   2.75E-05   <x>=-1.09E-03   eri= 00:09:57.3  
                                                          <y>= 3.86E-04   xc=  00:01:12.9  
                                                          <z>= 9.57E-01   dia= 00:00:35.9  
                                                                          tot= 00:12:29.2  
 
 
                     Energy           dE       max[F,D]   spin density    time (hh:mm:ss)
                ----------------   ---------   --------   ------------    ---------------
  Cycle:  14   -19543.5091398949   -1.05E-07   1.58E-05   <x>=-1.57E-03   eri= 00:09:57.8  
                                                          <y>=-1.53E-03   xc=  00:01:12.8  
                                                          <z>= 9.57E-01   dia= 00:00:36.0  
                                                                          tot= 00:12:32.8  
 
 
                     Energy           dE       max[F,D]   spin density    time (hh:mm:ss)
                ----------------   ---------   --------   ------------    ---------------
  Cycle:  15   -19543.5091399831   -8.82E-08   1.61E-05   <x>=-1.91E-03   eri= 00:09:57.4  
                                                          <y>=-2.91E-03   xc=  00:01:12.8  
                                                          <z>= 9.56E-01   dia= 00:00:36.0  
                                                                          tot= 00:12:35.6  
 
 
                     Energy           dE       max[F,D]   spin density    time (hh:mm:ss)
                ----------------   ---------   --------   ------------    ---------------
  Cycle:  16   -19543.5091400409   -5.77E-08   1.64E-05   <x>=-2.05E-03   eri= 00:09:57.7  
                                                          <y>=-3.45E-03   xc=  00:01:12.8  
                                                          <z>= 9.56E-01   dia= 00:00:35.9  
                                                                          tot= 00:12:38.9  
 
 
                     Energy           dE       max[F,D]   spin density    time (hh:mm:ss)
                ----------------   ---------   --------   ------------    ---------------
  Cycle:  17   -19543.5091400682   -2.73E-08   1.65E-05   <x>=-1.10E-03   eri= 00:09:56.0  
                                                          <y>= 2.77E-04   xc=  00:01:12.7  
                                                          <z>= 9.57E-01   dia= 00:00:36.0  
                                                                          tot= 00:12:40.4  
 
 
                     Energy           dE       max[F,D]   spin density    time (hh:mm:ss)
                ----------------   ---------   --------   ------------    ---------------
  Cycle:  18   -19543.5091399046    1.64E-07   1.57E-05   <x>= 3.01E-03   eri= 00:10:07.7  
                                                          <y>= 1.64E-02   xc=  00:01:12.6  
                                                          <z>= 9.57E-01   dia= 00:00:36.0  
                                                                          tot= 00:12:55.0  
 
 
                     Energy           dE       max[F,D]   spin density    time (hh:mm:ss)
                ----------------   ---------   --------   ------------    ---------------
  Cycle:  19   -19543.5091393104    5.94E-07   1.23E-05   <x>= 9.02E-03   eri= 00:10:09.0  
                                                          <y>= 3.97E-02   xc=  00:01:12.8  
                                                          <z>= 9.57E-01   dia= 00:00:36.0  
                                                                          tot= 00:12:59.6  
 
 
                     Energy           dE       max[F,D]   spin density    time (hh:mm:ss)
                ----------------   ---------   --------   ------------    ---------------
  Cycle:  20   -19543.5091387207    5.90E-07   7.10E-06   <x>= 1.30E-02   eri= 00:10:08.8  
                                                          <y>= 5.49E-02   xc=  00:01:12.8  
                                                          <z>= 9.56E-01   dia= 00:00:35.9  
                                                                          tot= 00:13:02.3  

                                                          Checkpointing ...
 
 
                     Energy           dE       max[F,D]   spin density    time (hh:mm:ss)
                ----------------   ---------   --------   ------------    ---------------
  Cycle:  21   -19543.5091385085    2.12E-07   5.21E-06   <x>= 1.49E-02   eri= 00:10:09.2  
                                                          <y>= 6.19E-02   xc=  00:01:12.7  
                                                          <z>= 9.56E-01   dia= 00:00:36.0  
                                                                          tot= 00:13:06.0  
 
 
                     Energy           dE       max[F,D]   spin density    time (hh:mm:ss)
                ----------------   ---------   --------   ------------    ---------------
  Cycle:  22   -19543.5091384395    6.90E-08   3.08E-06   <x>= 1.66E-02   eri= 00:10:09.6  
                                                          <y>= 6.80E-02   xc=  00:01:12.7  
                                                          <z>= 9.55E-01   dia= 00:00:35.9  
                                                                          tot= 00:13:09.4  
 
 
  Happy end
 
 
  --- Electronic energy        --- =    -25218.598742971051
  --- Nuclear-repulsion energy --- =      5675.089604531573
  --- Total energy             --- =    -19543.509138439476
 
 
 
  Energy of occupied orbitals
  ---------------------------
 
  (1-5)         -2792.23603   -2792.23602    -488.03538    -488.03416    -467.61674
  (6-10)         -467.61618    -407.81289    -407.81197    -407.81132    -407.81066
  (11-15)        -114.06148    -114.06106    -104.88516    -104.88484     -91.79195
  (16-20)         -91.79144     -91.78952     -91.78924     -76.53642     -76.53638
  (21-25)         -76.53599     -76.53595     -76.42527     -76.42468     -76.42293
  (26-30)         -76.42277     -73.59643     -73.59564     -73.59467     -73.59406
  (31-35)         -73.59306     -73.59302     -24.25160     -24.25039     -20.37413
  (36-40)         -20.37334     -17.28042     -17.27943     -17.27439     -17.27371
  (41-45)         -14.11072     -14.11046     -14.02831     -14.02717     -14.00567
  (46-50)         -14.00439     -13.99983     -13.99722     -10.91461     -10.91387
  (51-55)         -10.90823     -10.90782     -10.34124     -10.34042     -10.33689
  (56-60)         -10.33558     -10.33200     -10.33191      -9.93178      -9.93166
  (61-65)          -9.93088      -9.93074      -9.91859      -9.91850      -9.91848
  (66-70)          -9.91837      -9.91827      -9.91817      -9.91774      -9.91762
  (71-75)          -9.88694      -9.88693      -9.88639      -9.88638      -9.88483
  (76-80)          -9.88417      -9.88389      -9.88346      -9.88346      -9.88324
  (81-85)          -9.88256      -9.88256      -9.88087      -9.88087      -9.87923
  (86-90)          -9.87922      -9.87748      -9.87746      -9.87729      -9.87728
  (91-95)          -9.87686      -9.87684      -9.87663      -9.87662      -9.87576
  (96-100)         -9.87575      -9.87514      -9.87514      -6.34942      -6.34938
  (101-105)        -6.34926      -6.34923      -4.55040      -4.55039      -4.55023
  (106-110)        -4.55021      -4.51825      -4.51821      -4.51807      -4.51804
  (111-115)        -4.51618      -4.51613      -4.51601      -4.51596      -3.49709
  (116-120)        -3.48767      -2.28195      -2.27527      -2.24707      -2.24614
  (121-125)        -2.24276      -2.24170      -2.23689      -2.23665      -2.13394
  (126-130)        -2.13289      -2.13116      -2.12958      -2.12537      -2.12513
  (131-135)        -2.12181      -2.12171      -1.79673      -1.78855      -1.77523
  (136-140)        -1.76462      -1.01664      -1.01441      -0.86803      -0.86561
  (141-145)        -0.86042      -0.85678      -0.76294      -0.76265      -0.76059
  (146-150)        -0.76039      -0.74142      -0.74132      -0.74101      -0.74091
  (151-155)        -0.72320      -0.72233      -0.66814      -0.66642      -0.63131
  (156-160)        -0.63129      -0.63049      -0.63047      -0.62601      -0.62597
  (161-165)        -0.62493      -0.62487      -0.62116      -0.62113      -0.62094
  (166-170)        -0.62091      -0.61792      -0.61787      -0.61761      -0.61756
  (171-175)        -0.59285      -0.59250      -0.58627      -0.58596      -0.52584
  (176-180)        -0.52461      -0.52388      -0.52306      -0.49881      -0.49864
  (181-185)        -0.49835      -0.49817      -0.48008      -0.47978      -0.47161
  (186-190)        -0.46986      -0.46429      -0.46408      -0.44532      -0.44506
  (191-195)        -0.43321      -0.43233      -0.43188      -0.42843      -0.42536
  (196-200)        -0.42478      -0.42148      -0.42112      -0.42004      -0.41877
  (201-205)        -0.41200      -0.41176      -0.40198      -0.40188      -0.40009
  (206-210)        -0.39997      -0.39767      -0.39749      -0.39462      -0.39448
  (211-215)        -0.39374      -0.39362      -0.38714      -0.38701      -0.38658
  (216-220)        -0.38646      -0.38520      -0.38504      -0.37916      -0.37884
  (221-225)        -0.36724      -0.36686      -0.36473      -0.36078      -0.35828
  (226-230)        -0.35786      -0.35503      -0.35337      -0.35329      -0.35152
  (231-235)        -0.34724      -0.34707      -0.34469      -0.34451      -0.34365
  (236-240)        -0.34330      -0.34006      -0.33949      -0.33703      -0.33693
  (241-245)        -0.33623      -0.33611      -0.33277      -0.33157      -0.32401
  (246-250)        -0.32389      -0.32200      -0.32194      -0.32141      -0.32131
  (251-255)        -0.31958      -0.31951      -0.31370      -0.31237      -0.30878
  (256-260)        -0.30862      -0.30778      -0.30759      -0.30145      -0.30141
  (261-265)        -0.29740      -0.29686      -0.29534      -0.29522      -0.29422
  (266-270)        -0.29413      -0.29251      -0.29243      -0.29133      -0.29116
  (271-275)        -0.28526      -0.28476      -0.28353      -0.28301      -0.27634
  (276-280)        -0.27486      -0.26321      -0.26237      -0.24437      -0.24320
  (281-285)        -0.24259      -0.23842      -0.23385      -0.22797      -0.22711
  (286-290)        -0.22597      -0.19779      -0.19620      -0.18782      -0.18158
  (291-295)        -0.17311      -0.17078      -0.16406      -0.15824      -0.14701
 
 
 
  Energy of virtual orbitals (positive energy states)
  ---------------------------------------------------
 
  (296-300)        -0.12858      -0.04650      -0.04368      -0.03985      -0.03646
  (301-305)        -0.02194      -0.01836      -0.00109      -0.00030       0.01349
  (306-310)         0.01376       0.01577       0.01874       0.01880       0.01981
  (311-315)         0.02132       0.02177       0.02715       0.02764       0.03465
  (316-320)         0.03601       0.03643       0.03811       0.03826       0.03945
  (321-325)         0.03987       0.04023       0.04048       0.04152       0.04333
  (326-330)         0.04405       0.05183       0.05219       0.05575       0.05606
  (331-335)         0.05715       0.05740       0.06061       0.06088       0.06563
  (336-340)         0.06576       0.06714       0.06738       0.07321       0.07340
  (341-345)         0.07562       0.07616       0.07891       0.07932       0.08190
  (346-350)         0.08224       0.08411       0.08467       0.08505       0.08582
  (351-355)         0.09170       0.09192       0.09344       0.09379       0.09607
  (356-360)         0.09651       0.09760       0.09825       0.10020       0.10056
  (361-365)         0.10279       0.10300       0.10375       0.10421       0.10810
  (366-370)         0.10896       0.11164       0.11197       0.11523       0.11550
  (371-375)         0.11784       0.11822       0.11914       0.11962       0.12022
  (376-380)         0.12039       0.12416       0.12448       0.12533       0.12550
  (381-385)         0.13431       0.13447       0.13499       0.13526       0.13701
  (386-390)         0.13726       0.13992       0.14043       0.14213       0.14229
  (391-395)         0.14238       0.14261       0.14637       0.14670       0.14905
  (396-400)         0.14941       0.15159       0.15193       0.15269       0.15330
  (401-405)         0.16061       0.16093       0.16257       0.16282       0.16385
  (406-410)         0.16409       0.16579       0.16620       0.16698       0.16733
  (411-415)         0.17125       0.17154       0.17178       0.17213       0.17498
  (416-420)         0.17534       0.17634       0.17668       0.18061       0.18089
  (421-425)         0.18715       0.18812       0.18879       0.18904       0.19107
  (426-430)         0.19127       0.20583       0.20611       0.21172       0.21194
  (431-435)         0.21476       0.21516       0.21882       0.21935       0.22267
  (436-440)         0.22295       0.23199       0.23232       0.23781       0.23848
  (441-445)         0.24006       0.24062       0.24937       0.24965       0.25424
  (446-450)         0.25496       0.25866       0.25925       0.26179       0.26213
  (451-455)         0.26329       0.26359       0.26727       0.26779       0.26919
  (456-460)         0.26974       0.27039       0.27072       0.27497       0.27542
  (461-465)         0.27988       0.28044       0.28364       0.28412       0.28695
  (466-470)         0.28730       0.29256       0.29305       0.29707       0.29791
  (471-475)         0.30063       0.30092       0.30270       0.30432       0.31268
  (476-480)         0.31337       0.31431       0.31512       0.31901       0.31942
  (481-485)         0.31970       0.32010       0.32616       0.32693       0.32752
  (486-490)         0.32813       0.33652       0.33691       0.34140       0.34203
  (491-495)         0.34353       0.34401       0.34603       0.34673       0.35003
  (496-500)         0.35075       0.35618       0.35689       0.36248       0.36343
  (501-505)         0.36716       0.36777       0.37284       0.37345       0.37398
  (506-510)         0.37424       0.37733       0.37790       0.38193       0.38253
  (511-515)         0.38391       0.38431       0.39433       0.39463       0.39640
  (516-520)         0.39687       0.39793       0.39824       0.40096       0.40132
  (521-525)         0.40251       0.40301       0.40588       0.40615       0.40762
  (526-530)         0.40831       0.41099       0.41162       0.41694       0.41727
  (531-535)         0.41924       0.41949       0.42248       0.42280       0.42856
  (536-540)         0.42906       0.43141       0.43180       0.43477       0.43489
  (541-545)         0.43629       0.43676       0.44070       0.44105       0.44593
  (546-550)         0.44635       0.44919       0.44966       0.45144       0.45197
  (551-555)         0.45220       0.45259       0.45482       0.45548       0.45622
  (556-560)         0.45652       0.46059       0.46105       0.46336       0.46381
  (561-565)         0.46615       0.46679       0.46736       0.46773       0.47087
  (566-570)         0.47145       0.47225       0.47281       0.47580       0.47608
  (571-575)         0.47781       0.47819       0.48092       0.48121       0.48252
  (576-580)         0.48295       0.48417       0.48455       0.48678       0.48703
  (581-585)         0.48911       0.48940       0.49432       0.49464       0.49848
  (586-590)         0.49894       0.50182       0.50237       0.50502       0.50543
  (591-595)         0.50592       0.50669       0.50794       0.50808       0.50834
  (596-600)         0.50942       0.51455       0.51516       0.51715       0.51824
  (601-605)         0.52041       0.52118       0.52359       0.52531       0.52847
  (606-610)         0.52886       0.53034       0.53139       0.53195       0.53293
  (611-615)         0.53647       0.53671       0.53729       0.53826       0.54009
  (616-620)         0.54060       0.54468       0.54511       0.54738       0.54778
  (621-625)         0.55008       0.55089       0.55480       0.55510       0.55561
  (626-630)         0.55639       0.56149       0.56218       0.56508       0.56541
  (631-635)         0.57037       0.57170       0.57217       0.57256       0.57336
  (636-640)         0.57383       0.57923       0.57986       0.58343       0.58427
  (641-645)         0.58815       0.58927       0.59962       0.60064       0.60523
  (646-650)         0.60580       0.61212       0.61304       0.61583       0.61694
  (651-655)         0.61908       0.61959       0.62351       0.62480       0.62737
  (656-660)         0.62841       0.63237       0.63345       0.64777       0.64865
  (661-665)         0.65226       0.65365       0.65743       0.65849       0.66341
  (666-670)         0.66466       0.66623       0.66713       0.67191       0.67254
  (671-675)         0.67574       0.67670       0.68391       0.68469       0.68547
  (676-680)         0.68622       0.69274       0.69373       0.70026       0.70220
  (681-685)         0.71084       0.71183       0.71595       0.71678       0.72312
  (686-690)         0.72458       0.74162       0.74280       0.75411       0.75667
  (691-695)         0.75897       0.76035       0.76396       0.76529       0.77091
  (696-700)         0.77451       0.77557       0.77702       0.78391       0.78554
  (701-705)         0.78672       0.78835       0.80525       0.80736       0.82127
  (706-710)         0.82328       0.82399       0.82625       0.83831       0.84054
  (711-715)         0.85047       0.85225       0.85995       0.86126       0.86185
  (716-720)         0.86319       0.87218       0.87303       0.88492       0.88635
  (721-725)         0.90153       0.90295       0.90885       0.91004       0.91082
  (726-730)         0.91201       0.91586       0.91660       0.91976       0.92033
  (731-735)         0.92183       0.92264       0.93446       0.93601       0.94264
  (736-740)         0.94319       0.95134       0.95217       0.96511       0.96553
  (741-745)         0.97190       0.97250       0.97889       0.97978       0.98891
  (746-750)         0.98966       0.99956       1.00079       1.00307       1.00349
  (751-755)         1.00775       1.00823       1.01797       1.01822       1.02094
  (756-760)         1.02139       1.02844       1.02884       1.03267       1.03334
  (761-765)         1.03755       1.03805       1.04777       1.04824       1.05227
  (766-770)         1.05293       1.05863       1.05914       1.06228       1.06306
  (771-775)         1.08051       1.08122       1.09163       1.09215       1.09994
  (776-780)         1.10031       1.10399       1.10469       1.10639       1.10734
  (781-785)         1.11254       1.11298       1.11577       1.11610       1.12734
  (786-790)         1.12765       1.12909       1.12977       1.14043       1.14154
  (791-795)         1.14574       1.14670       1.16274       1.16342       1.17084
  (796-800)         1.17190       1.19587       1.19707       1.20450       1.20500
  (801-805)         1.21172       1.21201       1.21316       1.21352       1.21855
  (806-810)         1.21873       1.22028       1.22056       1.22634       1.22676
  (811-815)         1.22808       1.22850       1.23293       1.23324       1.23669
  (816-820)         1.23684       1.23969       1.24014       1.24424       1.24438
  (821-825)         1.25360       1.25377       1.25752       1.25803       1.25843
  (826-830)         1.25918       1.26297       1.26382       1.26604       1.26661
  (831-835)         1.28260       1.28308       1.28423       1.28461       1.28842
  (836-840)         1.28895       1.28964       1.28994       1.29170       1.29203
  (841-845)         1.29428       1.29473       1.31113       1.31174       1.31298
  (846-850)         1.31341       1.31402       1.31436       1.31952       1.31985
  (851-855)         1.32165       1.32188       1.32778       1.32831       1.33044
  (856-860)         1.33066       1.33176       1.33206       1.33394       1.33454
  (861-865)         1.33815       1.33833       1.34179       1.34248       1.34293
  (866-870)         1.34317       1.34741       1.34768       1.35299       1.35338
  (871-875)         1.35513       1.35573       1.36207       1.36228       1.36663
  (876-880)         1.36704       1.37019       1.37060       1.37276       1.37300
  (881-885)         1.38089       1.38147       1.39056       1.39073       1.39291
  (886-890)         1.39310       1.40072       1.40087       1.40458       1.40478
  (891-895)         1.40838       1.40861       1.41010       1.41049       1.41505
  (896-900)         1.41541       1.42062       1.42079       1.42992       1.43034
  (901-905)         1.43291       1.43315       1.43756       1.43790       1.44334
  (906-910)         1.44383       1.45041       1.45103       1.45590       1.45608
  (911-915)         1.45992       1.46026       1.46337       1.46357       1.46721
  (916-920)         1.46741       1.47429       1.47444       1.48800       1.48833
  (921-925)         1.49753       1.49819       1.49904       1.49964       1.50253
  (926-930)         1.50286       1.50820       1.50841       1.51645       1.51688
  (931-935)         1.51835       1.51875       1.52473       1.52514       1.53039
  (936-940)         1.53076       1.53900       1.53926       1.54251       1.54271
  (941-945)         1.54789       1.54825       1.54972       1.55017       1.55650
  (946-950)         1.55719       1.56210       1.56232       1.56488       1.56508
  (951-955)         1.56919       1.56947       1.57679       1.57739       1.58805
  (956-960)         1.58843       1.59070       1.59116       1.59780       1.59811
  (961-965)         1.60083       1.60142       1.60299       1.60344       1.61162
  (966-970)         1.61214       1.62441       1.62567       1.62733       1.62787
  (971-975)         1.63133       1.63164       1.63556       1.63597       1.63805
  (976-980)         1.63865       1.64092       1.64110       1.64655       1.64679
  (981-985)         1.65268       1.65359       1.65430       1.65585       1.66121
  (986-990)         1.66192       1.66862       1.66931       1.67144       1.67254
  (991-995)         1.67416       1.67457       1.67606       1.67621       1.68561
  (996-1000)        1.68581       1.68805       1.68824       1.70933       1.70987
  (1001-1005)       1.71156       1.71203       1.71521       1.71555       1.72008
  (1006-1010)       1.72063       1.72187       1.72210       1.72653       1.72727
  (1011-1015)       1.72922       1.72953       1.73518       1.73545       1.73590
  (1016-1020)       1.73618       1.73900       1.73952       1.74016       1.74081
  (1021-1025)       1.74472       1.74512       1.74991       1.75050       1.76143
  (1026-1030)       1.76180       1.76966       1.77011       1.77316       1.77353
  (1031-1035)       1.77802       1.77852       1.78278       1.78316       1.78351
  (1036-1040)       1.78386       1.79644       1.79713       1.79993       1.80070
  (1041-1045)       1.81346       1.81411       1.82034       1.82113       1.82327
  (1046-1050)       1.82423       1.83079       1.83159       1.83817       1.83881
  (1051-1055)       1.84331       1.84418       1.84487       1.84609       1.84941
  (1056-1060)       1.85008       1.85823       1.85946       1.86957       1.87002
  (1061-1065)       1.87529       1.87642       1.87827       1.87981       1.88551
  (1066-1070)       1.88604       1.89270       1.89371       1.89520       1.89593
  (1071-1075)       1.90746       1.90846       1.92505       1.92599       1.92628
  (1076-1080)       1.92686       1.94200       1.94292       1.94865       1.94941
  (1081-1085)       1.95302       1.95370       1.96151       1.96188       1.96412
  (1086-1090)       1.96537       1.96905       1.97051       1.97360       1.97428
  (1091-1095)       1.97840       1.97973       1.99830       1.99904       2.00032
  (1096-1100)       2.00066       2.00142       2.00159       2.00588       2.00674
  (1101-1105)       2.00960       2.00998       2.01625       2.01683       2.02444
  (1106-1110)       2.02521       2.03270       2.03358       2.03425       2.03489
  (1111-1115)       2.03694       2.03723       2.03807       2.03864       2.04221
  (1116-1120)       2.04305       2.04620       2.04668       2.04785       2.04826
  (1121-1125)       2.05720       2.05801       2.06423       2.06666       2.07548
  (1126-1130)       2.07605       2.07679       2.07927       2.08634       2.09548
  (1131-1135)       2.09649       2.10335       2.10680       2.10726       2.11236
  (1136-1140)       2.11349       2.11456       2.11597       2.11734       2.11897
  (1141-1145)       2.11975       2.12048       2.12281       2.12325       2.12793
  (1146-1150)       2.12855       2.13024       2.13087       2.13182       2.13292
  (1151-1155)       2.13800       2.13883       2.14038       2.14132       2.14283
  (1156-1160)       2.14428       2.14459       2.14601       2.14958       2.15148
  (1161-1165)       2.15339       2.15445       2.16012       2.16148       2.16496
  (1166-1170)       2.16586       2.16707       2.16843       2.17531       2.17571
  (1171-1175)       2.17793       2.17847       2.18085       2.18192       2.18393
  (1176-1180)       2.18579       2.18895       2.18961       2.19030       2.19116
  (1181-1185)       2.19220       2.19317       2.19658       2.19729       2.20184
  (1186-1190)       2.20315       2.20681       2.20801       2.21501       2.21678
  (1191-1195)       2.22118       2.22196       2.22342       2.22413       2.22444
  (1196-1200)       2.22531       2.22622       2.22741       2.23142       2.23227
  (1201-1205)       2.23327       2.23412       2.23600       2.23740       2.24035
  (1206-1210)       2.24232       2.24468       2.24556       2.24790       2.24924
  (1211-1215)       2.24970       2.25099       2.25662       2.25914       2.26317
  (1216-1220)       2.26490       2.27551       2.27715       2.27782       2.28027
  (1221-1225)       2.29235       2.29513       2.29618       2.29721       2.29860
  (1226-1230)       2.29984       2.30177       2.30390       2.30646       2.30912
  (1231-1235)       2.31534       2.31831       2.32116       2.32221       2.32922
  (1236-1240)       2.33035       2.33105       2.33259       2.33841       2.34058
  (1241-1245)       2.34317       2.34528       2.34989       2.35109       2.35566
  (1246-1250)       2.35631       2.36173       2.36255       2.36772       2.36841
  (1251-1255)       2.37405       2.37548       2.37705       2.37777       2.38194
  (1256-1260)       2.38269       2.38716       2.38742       2.38819       2.38924
  (1261-1265)       2.39118       2.39183       2.39305       2.39371       2.40145
  (1266-1270)       2.40339       2.40984       2.41073       2.41608       2.41685
  (1271-1275)       2.41977       2.42032       2.42270       2.42427       2.43024
  (1276-1280)       2.43111       2.44241       2.44336       2.44716       2.44780
  (1281-1285)       2.45100       2.45189       2.46869       2.47037       2.47435
  (1286-1290)       2.47542       2.47790       2.47895       2.49944       2.50103
  (1291-1295)       2.50958       2.51073       2.51417       2.51560       2.52492
  (1296-1300)       2.52820       2.54812       2.55205       2.55514       2.55750
  (1301-1305)       2.56050       2.56572       2.56610       2.57046       2.57753
  (1306-1310)       2.57833       2.58456       2.58536       2.58868       2.59019
  (1311-1315)       2.59746       2.59845       2.60322       2.60363       2.60597
  (1316-1320)       2.60673       2.61118       2.61145       2.61197       2.61262
  (1321-1325)       2.62073       2.62133       2.62916       2.63003       2.63785
  (1326-1330)       2.63820       2.64723       2.64786       2.65429       2.65477
  (1331-1335)       2.65899       2.66121       2.66611       2.66710       2.66849
  (1336-1340)       2.66992       2.67887       2.67975       2.68120       2.68207
  (1341-1345)       2.68796       2.68909       2.69753       2.69904       2.70327
  (1346-1350)       2.70466       2.71543       2.71651       2.72196       2.72336
  (1351-1355)       2.72791       2.72880       2.73653       2.73799       2.73961
  (1356-1360)       2.74124       2.75009       2.75208       2.76481       2.76644
  (1361-1365)       2.77670       2.77795       2.78704       2.78801       2.79814
  (1366-1370)       2.79882       2.80751       2.80854       2.81922       2.82027
  (1371-1375)       2.82296       2.82337       2.82881       2.82927       2.83065
  (1376-1380)       2.83119       2.83406       2.83486       2.83805       2.83874
  (1381-1385)       2.84298       2.84382       2.84768       2.84803       2.84875
  (1386-1390)       2.84899       2.85279       2.85380       2.85580       2.85710
  (1391-1395)       2.85862       2.85948       2.86975       2.87149       2.87483
  (1396-1400)       2.87673       2.88333       2.88455       2.88933       2.89156
  (1401-1405)       2.90478       2.90568       2.92289       2.92514       2.93908
  (1406-1410)       2.94057       2.94645       2.95238       2.95751       2.95923
  (1411-1415)       2.96713       2.96807       2.98039       2.98672       2.99760
  (1416-1420)       3.00066       3.01719       3.01880       3.04767       3.04850
  (1421-1425)       3.05104       3.05233       3.08157       3.08230       3.09441
  (1426-1430)       3.09521       3.10387       3.10501       3.13437       3.13746
  (1431-1435)       3.15622       3.15637       3.17085       3.17220       3.18429
  (1436-1440)       3.18725       3.19608       3.19808       3.22233       3.22289
  (1441-1445)       3.23298       3.23419       3.26366       3.26535       3.27523
  (1446-1450)       3.27565       3.28115       3.28156       3.30436       3.30549
  (1451-1455)       3.33541       3.33825       3.33887       3.34017       3.41153
  (1456-1460)       3.41200       3.41658       3.41670       3.42486       3.42540
  (1461-1465)       3.42802       3.42876       3.43668       3.43702       3.44475
  (1466-1470)       3.44540       3.44750       3.44851       3.45201       3.45267
  (1471-1475)       3.45665       3.45749       3.46219       3.46423       3.47258
  (1476-1480)       3.47497       3.48093       3.48149       3.48532       3.48598
  (1481-1485)       3.51214       3.51227       3.52510       3.52593       3.53210
  (1486-1490)       3.53230       3.54014       3.54029       3.54646       3.54667
  (1491-1495)       3.54722       3.54739       3.55207       3.55217       3.55482
  (1496-1500)       3.55491       3.57230       3.57243       3.58161       3.58279
  (1501-1505)       3.59833       3.59847       3.60518       3.60527       3.61237
  (1506-1510)       3.61278       3.62047       3.62086       3.62803       3.62963
  (1511-1515)       3.69420       3.69470       3.69979       3.70005       3.70275
  (1516-1520)       3.70374       3.70723       3.70756       3.71008       3.71037
  (1521-1525)       3.71889       3.71935       3.72378       3.72401       3.73165
  (1526-1530)       3.73185       3.73449       3.73511       3.74822       3.74892
  (1531-1535)       3.76722       3.76894       3.98722       3.99025       4.04989
  (1536-1540)       4.05077       4.06026       4.06111       4.70812       4.70834
  (1541-1545)       4.76385       4.76398       4.77290       4.77304       4.80304
  (1546-1550)       4.80334       4.82612       4.82651       4.97785       4.97802
  (1551-1555)       5.16889       5.16927       5.21659       5.21682       5.25323
  (1556-1560)       5.25342       5.25441       5.25460       5.29623       5.29738
  (1561-1565)       5.33902       5.34034       5.52443       5.52449       5.52657
  (1566-1570)       5.52665       5.52946       5.52950       5.53202       5.53207
  (1571-1575)       5.54475       5.54479       5.54676       5.54681       5.55057
  (1576-1580)       5.55062       5.55751       5.55756       5.63843       5.63865
  (1581-1585)       5.65412       5.65432       5.66796       5.66811       5.67243
  (1586-1590)       5.67259       5.71291       5.71464       5.73840       5.74005
  (1591-1595)       6.42088       6.42589       6.44417       6.44903       6.46370
  (1596-1600)       6.47170       6.49329       6.50574       6.50838       6.50934
  (1601-1605)       6.54406       6.55011       6.57043       6.57084       6.70340
  (1606-1610)       6.70782       6.76180       6.76634       6.94857       6.95225
  (1611-1615)       7.22926       7.23143       7.44742       7.44761       7.45442
  (1616-1620)       7.45487       7.47256       7.47289       7.47948       7.47993
  (1621-1625)       7.55292       7.55343       7.55440       7.55452       7.55625
  (1626-1630)       7.55771       7.56598       7.56618       7.56957       7.56976
  (1631-1635)       7.57129       7.57144       7.57509       7.57524       7.58159
  (1636-1640)       7.58204       7.58953       7.59155       7.59447       7.59609
  (1641-1645)       7.60300       7.60795       7.62487       7.62491       7.62583
  (1646-1650)       7.62588       7.63226       7.63233       7.63828       7.63870
  (1651-1655)       7.64709       7.64762       7.64850       7.64882       7.65257
  (1656-1660)       7.65278       7.65346       7.65368       7.65828       7.65848
  (1661-1665)       7.66097       7.66143       7.66677       7.66696       7.66981
  (1666-1670)       7.67004       7.67127       7.67135       7.67335       7.67345
  (1671-1675)       7.68092       7.68111       7.68481       7.68499       7.70178
  (1676-1680)       7.70207       7.70627       7.70656       7.71939       7.71957
  (1681-1685)       7.72381       7.72400       7.72946       7.72964       7.73595
  (1686-1690)       7.73607       7.74015       7.74021       7.74239       7.74251
  (1691-1695)       7.74720       7.74745       7.75396       7.75403       7.75659
  (1696-1700)       7.75669       7.76514       7.76542       7.76931       7.76937
  (1701-1705)       7.78930       7.79017       7.82525       7.82549       7.82898
  (1706-1710)       7.82921       7.83220       7.83248       7.83375       7.83402
  (1711-1715)       7.84812       7.84853       7.85601       7.85639       7.86104
  (1716-1720)       7.86137       7.86559       7.86592       7.87249       7.87286
  (1721-1725)       7.88131       7.88148       7.88456       7.88482       7.89222
  (1726-1730)       7.89247       7.90920       7.90954       7.92464       7.92487
  (1731-1735)       8.19290       8.19351       8.22713       8.22763       8.27219
  (1736-1740)       8.27415       9.42282       9.42283       9.42869       9.42871
  (1741-1745)       9.43454       9.43456       9.43724       9.43729       9.44206
  (1746-1750)       9.44207       9.44910       9.44915       9.45302       9.45306
  (1751-1755)       9.45685       9.45687       9.45783       9.45784       9.45863
  (1756-1760)       9.45866       9.46907       9.46909       9.47089       9.47094
  (1761-1765)       9.47983       9.47990       9.51369       9.51371       9.53041
  (1766-1770)       9.53049       9.53885       9.53888       9.54792       9.54792
  (1771-1775)       9.55162       9.55163       9.56155       9.56158       9.56496
  (1776-1780)       9.56498       9.57083       9.57084       9.57124       9.57125
  (1781-1785)       9.57377       9.57377       9.57991       9.57993       9.58719
  (1786-1790)       9.58719       9.59567       9.59568       9.59926       9.59926
  (1791-1795)       9.60722       9.60726       9.60827       9.60827       9.61627
  (1796-1800)       9.61628       9.62314       9.62315       9.62971       9.62971
  (1801-1805)       9.63512       9.63519       9.64032       9.64049       9.64623
  (1806-1810)       9.64652       9.65039       9.65040       9.66013       9.66015
  (1811-1815)       9.69347       9.69351       9.71593       9.71597       9.72454
  (1816-1820)       9.72457      11.01378      11.01486      11.03219      11.03671
  (1821-1825)      11.10595      11.11022      11.11636      11.12007      11.16341
  (1826-1830)      11.16566      11.16892      11.17492      11.22224      11.22863
  (1831-1835)      11.32921      11.33004      11.54835      11.54950      11.67012
  (1836-1840)      11.67117      11.73845      11.73978      11.84396      11.84543
  (1841-1845)      12.00392      12.01099      12.10961      12.11054      12.15073
  (1846-1850)      12.15524      12.38455      12.39021      12.42255      12.42406
  (1851-1855)      12.62391      12.62687      13.74898      13.75587      14.04966
  (1856-1860)      14.05083      17.19141      17.19639      18.51456      18.51593
  (1861-1865)      18.54801      18.54911      18.62261      18.62756      18.65820
  (1866-1870)      18.66013      18.69069      18.69150      18.75570      18.75711
  (1871-1875)      18.82655      18.82695      21.52436      21.52440      21.55796
  (1876-1880)      21.55797      21.59667      21.59669      21.61962      21.61963
  (1881-1885)      21.63733      21.63734      21.73404      21.73409      22.26756
  (1886-1890)      22.26778      22.28294      22.28309      22.31268      22.31279
  (1891-1895)      22.31432      22.31443      22.34849      22.34898      22.37235
  (1896-1900)      22.37268      22.47992      22.48027      22.48828      22.48845
  (1901-1905)      22.50878      22.50881      22.51411      22.51413      22.52115
  (1906-1910)      22.52117      22.52529      22.52532      22.52706      22.52708
  (1911-1915)      22.53277      22.53279      22.56243      22.56310      22.56999
  (1916-1920)      22.57067      22.57327      22.57392      22.59783      22.59797
  (1921-1925)      22.60288      22.60301      22.60711      22.60810      31.38534
  (1926-1930)      31.38805      31.66664      31.66905      31.83757      31.84188
  (1931-1935)      32.19286      32.19363      38.08661      38.08667      38.09016
  (1936-1940)      38.09021      38.11823      38.11832      38.12162      38.12174
  (1941-1945)      38.18896      38.19067      38.20091      38.20235      38.21551
  (1946-1950)      38.21554      38.21722      38.21725      38.22096      38.22099
  (1951-1955)      38.22415      38.22419      38.23381      38.23389      38.23569
  (1956-1960)      38.23570      38.23780      38.23782      38.24342      38.24345
  (1961-1965)      38.24739      38.24744      38.25103      38.25104      38.25373
  (1966-1970)      38.25373      38.25725      38.25727      38.26050      38.26050
  (1971-1975)      38.27161      38.27162      38.27523      38.27526      38.27786
  (1976-1980)      38.27792      38.27970      38.27973      38.28128      38.28135
  (1981-1985)      38.28376      38.28378      38.28663      38.28667      38.28872
  (1986-1990)      38.28875      38.29049      38.29051      38.29270      38.29272
  (1991-1995)      38.29484      38.29486      38.29962      38.29964      38.30139
  (1996-2000)      38.30141      38.30432      38.30432      38.30632      38.30633
  (2001-2005)      38.30945      38.30946      38.31490      38.31491      38.31839
  (2006-2010)      38.31840      38.32332      38.32337      38.32587      38.32590
  (2011-2015)      38.32701      38.32704      38.33162      38.33164      38.33523
  (2016-2020)      38.33527      38.33849      38.33851      38.34013      38.34016
  (2021-2025)      38.34276      38.34276      38.34568      38.34570      38.34768
  (2026-2030)      38.34770      38.34862      38.34863      38.35592      38.35598
  (2031-2035)      38.36172      38.36179      38.36797      38.36802      38.37230
  (2036-2040)      38.37238      38.37932      38.37935      38.38316      38.38321
  (2041-2045)      38.38608      38.38612      38.38891      38.38894      38.40628
  (2046-2050)      38.40648      38.43976      38.43984      38.60642      38.60655
  (2051-2055)      38.62592      38.62605      38.93035      38.93038      38.99620
  (2056-2060)      38.99623      43.57393      43.57611      43.67415      43.67425
  (2061-2065)      44.73484      44.73842      44.77810      44.77862      44.88710
  (2066-2070)      44.88768      49.65895      49.66066      49.88823      49.88892
  (2071-2075)      49.93390      49.93446      49.98429      49.98479      50.24779
  (2076-2080)      50.24867      50.26658      50.26752      50.30096      50.30196
  (2081-2085)      50.37692      50.37703      55.53308      55.53566      55.78403
  (2086-2090)      55.78458      55.91049      55.91063      55.93781      55.93905
  (2091-2095)      55.99522      55.99581      56.01211      56.01525      56.04796
  (2096-2100)      56.05095      56.06876      56.06997      56.08345      56.08610
  (2101-2105)      56.16986      56.17029      56.31910      56.31948      56.39261
  (2106-2110)      56.39277      56.42787      56.42812      56.55139      56.55179
  (2111-2115)      60.43688      60.43692      60.44115      60.44118      60.44509
  (2116-2120)      60.44512      60.45022      60.45027      60.45337      60.45341
  (2121-2125)      60.46010      60.46013      60.46192      60.46197      60.46547
  (2126-2130)      60.46549      60.46650      60.46652      60.47156      60.47158
  (2131-2135)      60.47846      60.47849      60.48128      60.48130      60.48730
  (2136-2140)      60.48736      60.49173      60.49176      60.50396      60.50403
  (2141-2145)      60.51320      60.51325      60.52115      60.52117      60.52406
  (2146-2150)      60.52407      60.53258      60.53260      60.53727      60.53728
  (2151-2155)      60.53972      60.53972      60.54176      60.54178      60.54445
  (2156-2160)      60.54446      60.54889      60.54890      60.55401      60.55402
  (2161-2165)      60.56294      60.56294      60.56555      60.56556      60.57042
  (2166-2170)      60.57042      60.57531      60.57532      60.58420      60.58422
  (2171-2175)      60.59119      60.59121      60.59478      60.59480      60.59935
  (2176-2180)      60.59972      60.60589      60.60634      60.60963      60.60967
  (2181-2185)      60.61721      60.61722      60.63019      60.63021      60.65830
  (2186-2190)      60.65833      60.67924      60.67927      60.68781      60.68783
  (2191-2195)      75.55529      75.55703      82.80215      82.80222      82.80960
  (2196-2200)      82.80965      82.82493      82.82497      82.82834      82.82839
  (2201-2205)      82.86384      82.86403      82.88692      82.88705      83.00008
  (2206-2210)      83.00020      83.00874      83.00880      83.02869      83.02871
  (2211-2215)      83.03269      83.03270      83.03814      83.03815      83.04199
  (2216-2220)      83.04199      83.04249      83.04250      83.04777      83.04777
  (2221-2225)      83.06680      83.06685      83.07610      83.07639      83.07684
  (2226-2230)      83.07707      83.09483      83.09488      83.09888      83.09893
  (2231-2235)      83.10292      83.10331      88.44983      88.44983      88.48089
  (2236-2240)      88.48090      88.79622      88.79627      88.81902      88.81907
  (2241-2245)      88.82717      88.82720      88.88052      88.88057     117.00825
  (2246-2250)     117.00927     117.26759     117.26854     117.42031     117.42199
  (2251-2255)     117.73036     117.73064     131.14078     131.14198     131.15885
  (2256-2260)     131.15901     131.21365     131.21391     132.20962     132.21027
  (2261-2265)     132.22074     132.22166     132.24577     132.24661     132.29537
  (2266-2270)     132.29554     136.12829     136.12930     136.20402     136.20409
  (2271-2275)     139.45997     139.46192     139.49084     139.49105     139.57010
  (2276-2280)     139.57032     166.12793     166.12798     166.19460     166.19465
  (2281-2285)     168.01786     168.01861     185.82928     185.83064     186.03474
  (2286-2290)     186.03510     261.61887     261.61996     308.90962     308.90966
  (2291-2295)     308.91576     308.91580     308.92874     308.92877     308.93163
  (2296-2300)     308.93166     308.96484     308.96488     308.98610     308.98612
  (2301-2305)     309.09416     309.09420     309.10141     309.10143     309.11897
  (2306-2310)     309.11898     309.12179     309.12180     309.12694     309.12695
  (2311-2315)     309.12946     309.12946     309.13003     309.13003     309.13512
  (2316-2320)     309.13513     309.14922     309.14925     309.15947     309.15951
  (2321-2325)     309.16152     309.16165     309.17354     309.17356     309.17693
  (2326-2330)     309.17696     309.18333     309.18348     356.39832     356.39941
  (2331-2335)     356.41023     356.41038     356.44683     356.44705     360.15820
  (2336-2340)     360.15878     360.16533     360.16624     360.18185     360.18264
  (2341-2345)     360.21485     360.21501     387.94889     387.94963     388.00452
  (2346-2350)     388.00458     397.47841     397.47993     397.50081     397.50098
  (2351-2355)     397.55843     397.55858     416.83749     416.83749     416.85906
  (2356-2360)     416.85906     420.12856     420.12859     420.14344     420.14347
  (2361-2365)     420.14849     420.14851     420.18045     420.18047     436.57718
  (2366-2370)     436.57746     436.80738     436.80765     436.94932     436.94985
  (2371-2375)     437.22062     437.22067     508.34600     508.34662     558.65671
  (2376-2380)     558.65794     558.81927     558.81959     605.45477     605.45480
  (2381-2385)     605.51183     605.51186     767.60532     767.60636    1064.25373
  (2386-2390)    1064.25450    1064.29303    1064.29309    1094.21592    1094.21747
  (2391-2395)    1094.23186    1094.23204    1094.27244    1094.27260    1098.61562
  (2396-2400)    1098.61647    1098.62250    1098.62261    1098.64213    1098.64229
  (2401-2405)    1118.00788    1118.00832    1118.01172    1118.01253    1118.02098
  (2406-2410)    1118.02159    1118.03862    1118.03876    1291.79246    1291.79249
  (2411-2415)    1291.79710    1291.79713    1291.80743    1291.80745    1291.80978
  (2416-2420)    1291.80981    1291.83752    1291.83753    1291.85536    1291.85539
  (2421-2425)    1291.95105    1291.95106    1291.95721    1291.95721    1291.97269
  (2426-2430)    1291.97269    1291.97433    1291.97433    1291.97866    1291.97867
  (2431-2435)    1291.98037    1291.98038    1291.98136    1291.98137    1291.98571
  (2436-2440)    1291.98572    1291.99460    1291.99462    1292.00410    1292.00412
  (2441-2445)    1292.00694    1292.00696    1292.01452    1292.01454    1292.01727
  (2446-2450)    1292.01729    1292.02436    1292.02440    1408.32507    1408.32559
  (2451-2455)    1543.36537    1543.36637    1543.48968    1543.48996    1808.28790
  (2456-2460)    1808.28792    1808.47627    1808.47628    1808.60131    1808.60141
  (2461-2465)    1808.81164    1808.81169    2005.92061    2005.92143    2162.53548
  (2466-2470)    2162.53550    2162.58156    2162.58158    2955.59127    2955.59161
  (2471-2475)    2955.61579    2955.61581    3064.47300    3064.47370    3064.48289
  (2476-2480)    3064.48296    3064.50817    3064.50822    3604.73244    3604.73268
  (2481-2485)    3961.99460    3961.99504    3962.08386    3962.08400    4715.06676
  (2486-2490)    4715.06712    6743.51412    6743.51413    6743.51643    6743.51645
  (2491-2495)    6743.52278    6743.52279    6743.52421    6743.52423    6743.53979
  (2496-2500)    6743.53981    6743.55083    6743.55085    6743.62210    6743.62211
  (2501-2505)    6743.62669    6743.62669    6743.63852    6743.63852    6743.63925
  (2506-2510)    6743.63925    6743.64056    6743.64057    6743.64269    6743.64269
  (2511-2515)    6743.64430    6743.64430    6743.64710    6743.64711    6743.64860
  (2516-2520)    6743.64861    6743.65535    6743.65535    6743.65805    6743.65806
  (2521-2525)    6743.66031    6743.66032    6743.66196    6743.66197    6743.66846
  (2526-2530)    6743.66847    7874.90520    7874.90522    7874.93639    7874.93640
  (2531-2535)    8618.50538    8618.50544    8894.83417    8894.83422    8894.84518
  (2536-2540)    8894.84519    9052.40628    9052.40630    9052.52229    9052.52231
  (2541-2545)    9052.61450    9052.61451    9052.71465    9052.71468    9414.47954
  (2546-2550)    9414.47965    9414.48382    9414.48383    9414.49500    9414.49501
  (2551-2555)    9545.44729    9545.44739    9545.50450    9545.50454    9979.64877
  (2556-2560)    9979.64888   19331.72554   19331.72557   19457.36677   19457.36678
  (2561-2565)   21764.82894   21764.82896   21764.86029   21764.86029   29952.29145
  (2566-2570)   29952.29146   29952.30532   29952.30533   35059.54420   35059.54421
  (2571-2575)   42317.67540   42317.67540   47848.68703   47848.68704   47848.70145
  (2576-2580)   47848.70145   60896.81483   60896.81484   91486.17326   91486.17328
  (2581-2585)  103284.19742  103284.19743  104664.42133  104664.42133  104664.42686
  (2586-2590)  104664.42686  173756.73109  173756.73111  205289.92053  205289.92055
  (2591-2595)  237572.46327  237572.46328  237572.46498  237572.46498  293980.10905
  (2596-2600)  293980.10908  507479.56293  507479.56300  516086.39176  516086.39187
  (2601-2605)  603767.55130  603767.55134  603767.55168  603767.55169  910600.10011
  (2606-2608)  910600.10012  ************  ************
 
 
 

  Checkpointing ...
  Matrix to power -5.00E-01(min: 1.94E-04 max: 1.13E+02 thr: 1.00E-08 time: 2.41E+00 cpus:24)
  Matrix to power -5.00E-01(min: 2.11E-03 max: 4.40E+02 thr: 1.00E-08 time: 2.37E+00 cpus:24)


##############################################################################
                              Finalization info
##############################################################################

 Final time:
   2021 May  8  23:01:00
 

 Normal termination of ReSpect program


real	274m47.989s
user	5975m56.315s
sys	13m35.997s
