# Supplementary material for: Quadratic Spin–Orbit Mechanism of the Electronic g-Tensor
Source: J Chem Theory Comput. 2023 Mar 10;19(6):1765–76. doi: 10.1021/acs.jctc.2c01213 (PMC10061661; doi:10.1021/acs.jctc.2c01213)
Supplement: Supplementary file 2 — ct2c01213_si_002.zip [file ct2c01213_si_002.zip › respect_input/03.ir-n3/4c-pbe-dz/RS-4c_X.out_scf]

##############################################################################
                              Environment setting
##############################################################################

 Job setting:
    
    Call arguments   are    --scratch=/scratch/work/project/open-19-41/pikulove/10496811.isrv5 --nt=24 --scf --restart --inp=RS-4c_X 
    Input file name   is   RS-4c_X.inp
    Binary  directory is   /home/pikulove/ReSpect_5.2.0-beta.8+Nov20_OMP_intel-18.0_glibc-2.27+PT3
    Work    directory is   /scratch/work/project/open-19-41/pikulove/10496811.isrv5/
    Scratch directory is   /scratch/work/project/open-19-41/pikulove/10496811.isrv5/tmp29528.l5SjCf.pikulove
    Machine name      is   r38u01n973.ib0.smc.salomon.it4i.cz
    OMP stack memory size  5000m
    OMP parallel job with  24 threads
    Output  file will be   /scratch/work/project/open-19-41/pikulove/10496811.isrv5/RS-4c_X.out_scf


 System setting:

    core file size          (blocks, -c) 0
    data seg size           (kbytes, -d) unlimited
    scheduling priority             (-e) 0
    file size               (blocks, -f) unlimited
    pending signals                 (-i) 510047
    max locked memory       (kbytes, -l) unlimited
    max memory size         (kbytes, -m) unlimited
    open files                      (-n) 1048576
    pipe size            (512 bytes, -p) 8
    POSIX message queues     (bytes, -q) 819200
    real-time priority              (-r) 0
    stack size              (kbytes, -s) unlimited
    cpu time               (seconds, -t) unlimited
    max user processes              (-u) 510047
    virtual memory          (kbytes, -v) unlimited
    file locks                      (-x) unlimited
    omp_thread_limit:
    omp_stacksize:5000m
    

##############################################################################
                               Program ReSpect
##############################################################################
::

 Version:       5.2.0 (2020)
 Released:      beta (in testing period)

 Branch:        master
 Commit hash:   d07d9fd49
 Commit author: Debora Pastvova
 Commit date:   Wed Nov 4 10:13:55 2020 +0100

 Webpage:       http://www.respectprogram.org 
 Copyright:     ReSpect is distributed as proprietary software at no cost
                and is currently available as OpenMP parallel static binaries
                for Linux OS and x86_64 architecture at the program webpage.
                The program is limited to non-commercial, academic, and non-profit
                private use and its further copy and redistribution is not permitted.
                The specific terms of use are available at:
                http://www.respectprogram.org/download.html.
                The program is distributed AS IS in a hope it becomes useful.
                The experimental nature of the program means that authors accept
                no responsibility for the correctness of results nor fitness for
                a particular purpose.

 Reference(s):  If results obtained with ReSpect are published in the scientific
                literature or publicly accessible reports, the users shall reference
                the program as:

                ReSpect, version 5.2.0 (2020); Relativistic Spectroscopy DFT program of authors
                M. Repisky, S. Komorovsky, V. G. Malkin, O. L. Malkina, M. Kaupp, K. Ruud, 
                with contributions from R. Bast, R. Di Remigio, U. Ekstrom, M. Kadek, S. Knecht,
                L. Konecny, E. Malkin, I. Malkin-Ondik, (see http://www.respectprogram.org)

                Using specific theoretical methods included in ReSpect may require citing
                additional articles, as described in this output file as "REQUIRED REFERENCES".


 -------
 Authors
 -------
 Repisky Michal
 Komorovsky Stanislav


 --------
 Founders
 --------
 Ruud Kenneth
 Kaupp Martin
 Malkina Olga L.
 Malkin Vladimir G.


 ------------
 Contributors
 ------------
 Bast Radovan         - AutoCMake library
 Di Remigio Roberto   - PCMSolver library
 Ekstrom Ulf          - XCFun library
 Kadek Marius         - real-time TDDFT library
                      - solid-state pSCF library
 Knecht Stefan        - pilot MPI parallelization
 Konecny Lukas        - real-time TDDFT (RT-TDDFT) library
                      - damped-response TDDFT (DR-TDDFT) library
 Malkin Elena         - one-component molecular properties
                      - finite size nucleus and magnetic moment models
 Malkin-Ondik Irina   - Douglas-Kroll-Hess (DKH) Hamiltonians


##############################################################################
                    Configuration, build, and runtime info
##############################################################################
::

 -----------------------------------
 Configuration and build information
 -----------------------------------

 Who compiled           | uachstno
 Compiled on server     | pippin
 Operating system       | Linux-5.4.0-51-generic
 CMake version          | 3.10.2
 CMake generator        | Unix Makefiles
 CMake build type       | release
 Configuration time     | 2020-11-09 11:33:09.556228
 Python version         | 2.7.1
 Fortran compiler       | /opt/intel/compilers_and_libraries_2018.6.288/linux/bin/intel64/ifort
 Fortran compiler flags |  -w -fpp -assume byterecl -static -static-libgcc -static-intel -qopenmp -O2 -xW -ip
 C compiler             | /opt/intel/compilers_and_libraries_2018.6.288/linux/bin/intel64/icc
 C compiler flags       |  -g -wd981 -wd279 -wd383 -wd1572 -wd1777 -restrict -DRESTRICT=restrict -qopenmp -O2 -ip
 C++ compiler           | /opt/intel/compilers_and_libraries_2018.6.288/linux/bin/intel64/icpc
 C++ compiler flags     |  -Wno-unknown-pragmas -fno-exceptions -qopenmp -O3
 Static linking         | True
 MPI parallelization    | False
 OMP parallelization    | True
 Math libraries         | -Wl,--start-group;/opt/intel/compilers_and_libraries_2018.6.288/linux/mkl/lib/intel64/libmkl_lapack95_lp64.a;/opt/intel/compilers_and_libraries_2018.6.288/linux/mkl/lib/intel64/libmkl_intel_lp64.a;-qopenmp;-Wl,--end-group;-Wl,--start-group;/opt/intel/compilers_and_libraries_2018.6.288/linux/mkl/lib/intel64/libmkl_intel_lp64.a;/opt/intel/compilers_and_libraries_2018.6.288/linux/mkl/lib/intel64/libmkl_intel_thread.a;/opt/intel/compilers_and_libraries_2018.6.288/linux/mkl/lib/intel64/libmkl_core.a;/usr/lib/x86_64-linux-gnu/libpthread.a;/usr/lib/x86_64-linux-gnu/libm.a;-qopenmp;-Wl,--end-group;-ldl
 Explicit libraries     | unknown


 ------------
 Runtime info
 ------------

 Parallelization model: OpenMP
   Master process has 24 threads of total 24

 Initial time:
   2021 May  8  11:08:43
 


##############################################################################
                            Input processing info
##############################################################################
::

 ----------
 Input file
 ----------

 scf:
     method: mdks/pbe
 
     geometry:
       Ir      0.00000000     0.00000000     0.00000000
       P     -0.08705124    -0.38733949    -2.30834106
       P      0.10356993    -0.20023922     2.32383252
       N      0.01733718    -1.97807717     0.07605122
       N     -0.00553658     1.99158153     0.06470903
       N     -0.12128131     2.92219356    -0.67052097
       C     -0.04585825    -2.73587270    -1.06998457
       H     -0.03524495    -3.81602813    -0.93517638
       C     -0.11297021    -2.18095829    -2.29112015
       H     -0.14813922    -2.80148724    -3.17585252
       C      0.10212545    -2.63601706     1.28133610
       H      0.11554732    -3.72367924     1.23432140
       C      0.16425121    -1.98559972     2.45641295
       H      0.21865420    -2.53475727     3.38644669
       C      1.46747446     0.05807889    -3.27747299
       C      2.60777739    -0.72783945    -2.62538567
       H      2.66306189    -0.53217788    -1.55220568
       H      3.55333114    -0.41554708    -3.07869847
       H      2.49675751    -1.80282945    -2.77051381
       C      1.40017704    -0.30983114    -4.75632344
       H      1.15243893    -1.36237700    -4.90776795
       H      2.38192175    -0.13640358    -5.20821108
       H      0.68024501     0.29873789    -5.30376672
       C      1.77138595     1.54671945    -3.11829335
       H      2.70237651     1.77557828    -3.64590293
       H      1.91114969     1.80613175    -2.06806848
       H      0.99355401     2.18989943    -3.52677223
       C     -1.66112951     0.08479298    -3.23866825
       C     -1.95258015    -0.84573611    -4.41581824
       H     -2.89127780    -0.53203147    -4.88298769
       H     -2.07819114    -1.87878537    -4.08956475
       H     -1.18012653    -0.81748808    -5.18285472
       C     -1.62626070     1.53005737    -3.72666950
       H     -1.38653172     2.23678376    -2.93162164
       H     -2.61600891     1.79327772    -4.11226156
       H     -0.91369013     1.67458016    -4.53959492
       C     -2.79405745    -0.06869774    -2.22074528
       H     -2.83025499    -1.08027525    -1.81029312
       H     -3.74848215     0.12945040    -2.71856060
       H     -2.68446847     0.62939119    -1.38981797
       C      1.68405056     0.40576042     3.14740306
       C      2.80434670     0.09079788     2.15232389
       H      3.76300532     0.37705805     2.59616025
       H      2.67367128     0.64008791     1.21912924
       H      2.84470492    -0.97497328     1.91695188
       C      1.99712259    -0.31297374     4.45833236
       H      1.25076969    -0.13567201     5.23063492
       H      2.95616637     0.05350078     4.83769167
       H      2.09343666    -1.38987321     4.31169585
       C      1.63460799     1.91517814     3.36994566
       H      1.33292440     2.44550483     2.46462636
       H      2.63262700     2.26539445     3.65055981
       H      0.95512709     2.18862304     4.17808227
       C     -1.44437589     0.31942812     3.26439620
       C     -2.58007938    -0.52707110     2.68285272
       H     -2.64845985    -0.41007213     1.59908622
       H     -3.52532423    -0.19600436     3.12303412
       H     -2.45205050    -1.58727269     2.90379699
       C     -1.36645846     0.07502481     4.76817507
       H     -2.35216252     0.25858225     5.20740161
       H     -0.66399348     0.74905425     5.25912510
       H     -1.08790888    -0.95334824     5.00723872
       C     -1.76275706     1.78925730     2.99030961
       H     -1.02161593     2.46657192     3.41213397
       H     -2.72817880     2.02937184     3.44642351
       H     -1.82845519     1.98730567     1.92038219
       N     -0.22747546     3.87713512    -1.29212590
 
     geo-units:     angstrom
     initmo:        atomic
     nc-model:      gauss
     spin:          x
     charge:        0
     multiplicity:  2
     soscale:       1.0
 
     xc:
        noncollinearity: v2019
 
     dmixing:       1.0D0
     diis:          on
     maxiterations: 40
     convergence:   5.0e-6
 
     basis:
         Ir: dyall-vdz
         C:  uiglo-ii
         N:  uiglo-ii
         P:  uiglo-ii
         H:  uiglo-ii


 ----------------
 Input processing
 ----------------

 ... method: four-component Dirac-Kohn-Sham (mDKS)

 ... GGA XC functional: PBE

 ... geometry processing (xyz format)

     Ir      0.00000000     0.00000000     0.00000000
     P     -0.08705124    -0.38733949    -2.30834106
     P      0.10356993    -0.20023922     2.32383252
     N      0.01733718    -1.97807717     0.07605122
     N     -0.00553658     1.99158153     0.06470903
     N     -0.12128131     2.92219356    -0.67052097
     C     -0.04585825    -2.73587270    -1.06998457
     H     -0.03524495    -3.81602813    -0.93517638
     C     -0.11297021    -2.18095829    -2.29112015
     H     -0.14813922    -2.80148724    -3.17585252
     C      0.10212545    -2.63601706     1.28133610
     H      0.11554732    -3.72367924     1.23432140
     C      0.16425121    -1.98559972     2.45641295
     H      0.21865420    -2.53475727     3.38644669
     C      1.46747446     0.05807889    -3.27747299
     C      2.60777739    -0.72783945    -2.62538567
     H      2.66306189    -0.53217788    -1.55220568
     H      3.55333114    -0.41554708    -3.07869847
     H      2.49675751    -1.80282945    -2.77051381
     C      1.40017704    -0.30983114    -4.75632344
     H      1.15243893    -1.36237700    -4.90776795
     H      2.38192175    -0.13640358    -5.20821108
     H      0.68024501     0.29873789    -5.30376672
     C      1.77138595     1.54671945    -3.11829335
     H      2.70237651     1.77557828    -3.64590293
     H      1.91114969     1.80613175    -2.06806848
     H      0.99355401     2.18989943    -3.52677223
     C     -1.66112951     0.08479298    -3.23866825
     C     -1.95258015    -0.84573611    -4.41581824
     H     -2.89127780    -0.53203147    -4.88298769
     H     -2.07819114    -1.87878537    -4.08956475
     H     -1.18012653    -0.81748808    -5.18285472
     C     -1.62626070     1.53005737    -3.72666950
     H     -1.38653172     2.23678376    -2.93162164
     H     -2.61600891     1.79327772    -4.11226156
     H     -0.91369013     1.67458016    -4.53959492
     C     -2.79405745    -0.06869774    -2.22074528
     H     -2.83025499    -1.08027525    -1.81029312
     H     -3.74848215     0.12945040    -2.71856060
     H     -2.68446847     0.62939119    -1.38981797
     C      1.68405056     0.40576042     3.14740306
     C      2.80434670     0.09079788     2.15232389
     H      3.76300532     0.37705805     2.59616025
     H      2.67367128     0.64008791     1.21912924
     H      2.84470492    -0.97497328     1.91695188
     C      1.99712259    -0.31297374     4.45833236
     H      1.25076969    -0.13567201     5.23063492
     H      2.95616637     0.05350078     4.83769167
     H      2.09343666    -1.38987321     4.31169585
     C      1.63460799     1.91517814     3.36994566
     H      1.33292440     2.44550483     2.46462636
     H      2.63262700     2.26539445     3.65055981
     H      0.95512709     2.18862304     4.17808227
     C     -1.44437589     0.31942812     3.26439620
     C     -2.58007938    -0.52707110     2.68285272
     H     -2.64845985    -0.41007213     1.59908622
     H     -3.52532423    -0.19600436     3.12303412
     H     -2.45205050    -1.58727269     2.90379699
     C     -1.36645846     0.07502481     4.76817507
     H     -2.35216252     0.25858225     5.20740161
     H     -0.66399348     0.74905425     5.25912510
     H     -1.08790888    -0.95334824     5.00723872
     C     -1.76275706     1.78925730     2.99030961
     H     -1.02161593     2.46657192     3.41213397
     H     -2.72817880     2.02937184     3.44642351
     H     -1.82845519     1.98730567     1.92038219
     N     -0.22747546     3.87713512    -1.29212590
 
 ... geometry defined in units: angstrom

 ... MO init: superposition of atomic densities
     note: this keyword is ignored in the current job because of the "--restart" option used
 
 ... nuclear charge distribution model: gaussian

 ... initial spin orientation: X

 ... charge of the system:   0

 ... multiplicity of the system:  2   (doublet)

 ... the spin-orbit (SO) interaction scaling factor: 1.000000

 ... DFT noncollinear scheme: v2019

 ... density mixing parameter:  1.000

 ... DIIS scheme turned on

 ... maximum number of scf iterations:   40

 ... scf convergence criteria:  5.00E-06

 ... orbital basis required

     Ir: dyall-vdz
     C:  uiglo-ii
     N:  uiglo-ii
     P:  uiglo-ii
     H:  uiglo-ii
 
 ... restart of the SCF procedure required


##############################################################################
                             REQUIRED REFERENCES
##############################################################################

 XCFun: a library of DFT exchange-correlation functionals

 [1] U. Ekström, et al., J. Chem. Theory Comput. 6, 1971-1980 (2010)
     [DOI: https://doi.org/10.1021/ct100117s]


##############################################################################
                              Molecular DFT grid
##############################################################################


DFT grid generator
------------------
::

 Becke atomic partitioning scheme
 Lebedev angular quadrature (adaptive size) 
 Adaptive angular distribution limit     = 11
 Adaptive angular distribution threshold =   1.0E-05
 Rotational invariance of grid points: rotation wrt. standard orientation
 Gauss-Chebyshev(I) radial quadrature
 Radial grid points mapping:  Koester
 Radial grid points shift:    False
 Grid file:                   fort.11

 Centre of nuclear charge (in A):  0.545D-03  0.430D-01 -0.490D-01
 NCMT eigenvalues:     0.4018466D+04  0.8952179D+04  0.9005077D+04  (n)

 Standard molecular orientation (in A):
 -0.5449021695D-03 -0.4304048508D-01  0.4901819597D-01
 -0.8759614217D-01 -0.4303799751D+00 -0.2259322864D+01
  0.1030250278D+00 -0.2432797051D+00  0.2372850716D+01
  0.1679227783D-01 -0.2021117655D+01  0.1250694160D+00
 -0.6081482169D-02  0.1948541045D+01  0.1137272260D+00
 -0.1218262122D+00  0.2879153075D+01 -0.6215027740D+00
 -0.4640315217D-01 -0.2778913185D+01 -0.1020966374D+01
 -0.3578985217D-01 -0.3859068615D+01 -0.8861581840D+00
 -0.1135151122D+00 -0.2223998775D+01 -0.2242101954D+01
 -0.1486841222D+00 -0.2844527725D+01 -0.3126834324D+01
  0.1015805478D+00 -0.2679057545D+01  0.1330354296D+01
  0.1150024178D+00 -0.3766719725D+01  0.1283339596D+01
  0.1637063078D+00 -0.2028640205D+01  0.2505431146D+01
  0.2181092978D+00 -0.2577797755D+01  0.3435464886D+01
  0.1466929558D+01  0.1503840492D-01 -0.3228454794D+01
  0.2607232488D+01 -0.7708799351D+00 -0.2576367474D+01
  0.2662516988D+01 -0.5752183651D+00 -0.1503187484D+01
  0.3552786238D+01 -0.4585875651D+00 -0.3029680274D+01
  0.2496212608D+01 -0.1845869935D+01 -0.2721495614D+01
  0.1399632138D+01 -0.3528716251D+00 -0.4707305244D+01
  0.1151894028D+01 -0.1405417485D+01 -0.4858749754D+01
  0.2381376848D+01 -0.1794440651D+00 -0.5159192884D+01
  0.6797001078D+00  0.2556974049D+00 -0.5254748524D+01
  0.1770841048D+01  0.1503678965D+01 -0.3069275154D+01
  0.2701831608D+01  0.1732537795D+01 -0.3596884734D+01
  0.1910604788D+01  0.1763091265D+01 -0.2019050284D+01
  0.9930091078D+00  0.2146858945D+01 -0.3477754034D+01
 -0.1661674412D+01  0.4175249492D-01 -0.3189650054D+01
 -0.1953125052D+01 -0.8887765951D+00 -0.4366800044D+01
 -0.2891822702D+01 -0.5750719551D+00 -0.4833969494D+01
 -0.2078736042D+01 -0.1921825855D+01 -0.4040546554D+01
 -0.1180671432D+01 -0.8605285651D+00 -0.5133836524D+01
 -0.1626805602D+01  0.1487016885D+01 -0.3677651304D+01
 -0.1387076622D+01  0.2193743275D+01 -0.2882603444D+01
 -0.2616553812D+01  0.1750237235D+01 -0.4063243364D+01
 -0.9142350322D+00  0.1631539675D+01 -0.4490576724D+01
 -0.2794602352D+01 -0.1117382251D+00 -0.2171727084D+01
 -0.2830799892D+01 -0.1123315735D+01 -0.1761274924D+01
 -0.3749027052D+01  0.8640991492D-01 -0.2669542404D+01
 -0.2685013372D+01  0.5863507049D+00 -0.1340799774D+01
  0.1683505658D+01  0.3627199349D+00  0.3196421256D+01
  0.2803801798D+01  0.4775739492D-01  0.2201342086D+01
  0.3762460418D+01  0.3340175649D+00  0.2645178446D+01
  0.2673126378D+01  0.5970474249D+00  0.1268147436D+01
  0.2844160018D+01 -0.1018013765D+01  0.1965970076D+01
  0.1996577688D+01 -0.3560142251D+00  0.4507350556D+01
  0.1250224788D+01 -0.1787124951D+00  0.5279653116D+01
  0.2955621468D+01  0.1046029492D-01  0.4886709866D+01
  0.2092891758D+01 -0.1432913695D+01  0.4360714046D+01
  0.1634063088D+01  0.1872137655D+01  0.3418963856D+01
  0.1332379498D+01  0.2402464345D+01  0.2513644556D+01
  0.2632082098D+01  0.2222353965D+01  0.3699578006D+01
  0.9545821878D+00  0.2145582555D+01  0.4227100466D+01
 -0.1444920792D+01  0.2763876349D+00  0.3313414396D+01
 -0.2580624282D+01 -0.5701115851D+00  0.2731870916D+01
 -0.2649004752D+01 -0.4531126151D+00  0.1648104416D+01
 -0.3525869132D+01 -0.2390448451D+00  0.3172052316D+01
 -0.2452595402D+01 -0.1630313175D+01  0.2952815186D+01
 -0.1367003362D+01  0.3198432492D-01  0.4817193266D+01
 -0.2352707422D+01  0.2155417649D+00  0.5256419806D+01
 -0.6645383822D+00  0.7060137649D+00  0.5308143296D+01
 -0.1088453782D+01 -0.9963887251D+00  0.5056256916D+01
 -0.1763301962D+01  0.1746216815D+01  0.3039327806D+01
 -0.1022160832D+01  0.2423531435D+01  0.3461152166D+01
 -0.2728723702D+01  0.1986331355D+01  0.3495441706D+01
 -0.1829000092D+01  0.1944265185D+01  0.1969400386D+01
 -0.2280203622D+00  0.3834094635D+01 -0.1243107704D+01

 Rotationally invariant molecular orientation (in A):
  0.0000000000D+00  0.0000000000D+00  0.0000000000D+00
  0.4247013202D+00  0.2298959755D+01 -0.1430422342D+00
 -0.9807948466D+00 -0.2111196814D+01  0.1786324110D+00
 -0.1881808349D+01  0.6090157608D+00  0.8228485002D-01
  0.1846676774D+01 -0.7456161948D+00 -0.6675540153D-01
  0.2967591757D+01 -0.3772560283D+00 -0.2336659620D+00
 -0.2202463218D+01  0.1944489604D+01  0.9238095693D-02
 -0.3261996174D+01  0.2189492103D+01  0.5807798267D-01
 -0.1265544420D+01  0.2899055696D+01 -0.1115628343D+00
 -0.1545875219D+01  0.3942474790D+01 -0.1532238542D+00
 -0.2909273692D+01 -0.2949460062D+00  0.2235423602D+00
 -0.3913379429D+01  0.1233947456D+00  0.2700421520D+00
 -0.2699395813D+01 -0.1620783974D+01  0.2997846620D+00
 -0.3531579856D+01 -0.2304235060D+01  0.3990861706D+00
  0.1237208120D+01  0.3082005836D+01  0.1367201428D+01
  0.3215312588D+00  0.2759288444D+01  0.2550656392D+01
  0.1392971028D+00  0.1685362948D+01  0.2631463936D+01
  0.8078618966D+00  0.3093513943D+01  0.3471996036D+01
 -0.6420026521D+00  0.3263283603D+01  0.2469524566D+01
  0.1396441333D+01  0.4595828025D+01  0.1267840727D+01
  0.4506760005D+00  0.5095723669D+01  0.1049220786D+01
  0.1753404836D+01  0.4977073807D+01  0.2229781965D+01
  0.2126579233D+01  0.4888386900D+01  0.5130821636D+00
  0.2591837617D+01  0.2425854986D+01  0.1628345176D+01
  0.3024766137D+01  0.2858276892D+01  0.2535580453D+01
  0.2480680918D+01  0.1352991164D+01  0.1790851576D+01
  0.3304483987D+01  0.2575063299D+01  0.8187588367D+00
  0.1123991705D+01  0.2983462153D+01 -0.1758155102D+01
  0.6427802397D+00  0.4403678394D+01 -0.2054687253D+01
  0.1059918403D+01  0.4718552755D+01 -0.3016280235D+01
 -0.4436458174D+00  0.4450435880D+01 -0.2137767900D+01
  0.9632198561D+00  0.5127187583D+01 -0.1306569339D+01
  0.2649130010D+01  0.2945298606D+01 -0.1783589441D+01
  0.3049287569D+01  0.1959905485D+01 -0.1542949464D+01
  0.2988870824D+01  0.3200076160D+01 -0.2792168782D+01
  0.3092039472D+01  0.3670900000D+01 -0.1100343353D+01
  0.5855655025D+00  0.2061365282D+01 -0.2855008271D+01
 -0.5060153467D+00  0.2023200322D+01 -0.2846947142D+01
  0.9041367645D+00  0.2444478328D+01 -0.3829557414D+01
  0.9601124979D+00  0.1043053995D+01 -0.2743049504D+01
 -0.6313923079D+00 -0.3066055181D+01  0.1762799822D+01
 -0.5409469935D+00 -0.2004550544D+01  0.2862561137D+01
 -0.3862206132D+00 -0.2503467124D+01  0.3824384376D+01
  0.2893986238D+00 -0.1319467574D+01  0.2686961203D+01
 -0.1458830868D+01 -0.1416436229D+01  0.2929700394D+01
 -0.1743026594D+01 -0.4044439479D+01  0.2137181843D+01
 -0.1871322051D+01 -0.4843125837D+01  0.1408779361D+01
 -0.1490890187D+01 -0.4510393622D+01  0.3094937553D+01
 -0.2699552823D+01 -0.3534864205D+01  0.2263204652D+01
  0.7068893185D+00 -0.3794817600D+01  0.1672139712D+01
  0.1503046190D+01 -0.3132278904D+01  0.1327119228D+01
  0.9791911879D+00 -0.4161812574D+01  0.2666425431D+01
  0.6592051226D+00 -0.4659073597D+01  0.1008559291D+01
 -0.8775116138D+00 -0.3199136387D+01 -0.1356480126D+01
 -0.1517862901D+01 -0.2381296635D+01 -0.2481497697D+01
 -0.1039090352D+01 -0.1405155790D+01 -0.2585614804D+01
 -0.1395887550D+01 -0.2924395281D+01 -0.3423314320D+01
 -0.2583521074D+01 -0.2222039967D+01 -0.2313434773D+01
 -0.1619523948D+01 -0.4525651038D+01 -0.1226358760D+01
 -0.1637274223D+01 -0.5017819269D+01 -0.2203948215D+01
 -0.1127270493D+01 -0.5206462909D+01 -0.5313865321D+00
 -0.2655512736D+01 -0.4391803621D+01 -0.9083893769D+00
  0.5832027030D+00 -0.3452561871D+01 -0.1729276391D+01
  0.1103792424D+01 -0.4068948382D+01 -0.9978154757D+00
  0.6135493755D+00 -0.3979688295D+01 -0.2687895622D+01
  0.1133400530D+01 -0.2517236212D+01 -0.1832873441D+01
  0.4072751257D+01 -0.1237797444D+00 -0.3884416796D+00

 Atom   1 has   14840 grid points ( 0)
 Atom   2 has   10524 grid points ( 1)
 Atom   3 has   10476 grid points ( 2)
 Atom   4 has    9824 grid points ( 3)
 Atom   5 has   10028 grid points ( 4)
 Atom   6 has   10148 grid points ( 5)
 Atom   7 has    9980 grid points ( 6)
 Atom   8 has    8612 grid points ( 7)
 Atom   9 has    9800 grid points ( 8)
 Atom  10 has    8720 grid points ( 9)
 Atom  11 has    9980 grid points (10)
 Atom  12 has    8652 grid points (11)
 Atom  13 has    9980 grid points (12)
 Atom  14 has    8732 grid points (13)
 Atom  15 has    9560 grid points (14)
 Atom  16 has    9848 grid points (15)
 Atom  17 has    8608 grid points (16)
 Atom  18 has    8696 grid points (17)
 Atom  19 has    8604 grid points (18)
 Atom  20 has   10076 grid points (19)
 Atom  21 has    8616 grid points (20)
 Atom  22 has    8684 grid points (21)
 Atom  23 has    8148 grid points (22)
 Atom  24 has    9800 grid points (23)
 Atom  25 has    8684 grid points ( 0)
 Atom  26 has    8632 grid points ( 1)
 Atom  27 has    8592 grid points ( 2)
 Atom  28 has    9608 grid points ( 3)
 Atom  29 has    9860 grid points ( 4)
 Atom  30 has    8696 grid points ( 5)
 Atom  31 has    8576 grid points ( 6)
 Atom  32 has    8684 grid points ( 7)
 Atom  33 has    9884 grid points ( 8)
 Atom  34 has    8684 grid points ( 9)
 Atom  35 has    8624 grid points (10)
 Atom  36 has    8720 grid points (11)
 Atom  37 has    9896 grid points (12)
 Atom  38 has    8732 grid points (13)
 Atom  39 has    8684 grid points (14)
 Atom  40 has    8636 grid points (15)
 Atom  41 has    9572 grid points (16)
 Atom  42 has    9788 grid points (17)
 Atom  43 has    8636 grid points (18)
 Atom  44 has    8660 grid points (19)
 Atom  45 has    8600 grid points (20)
 Atom  46 has    9896 grid points (21)
 Atom  47 has    8624 grid points (22)
 Atom  48 has    8696 grid points (23)
 Atom  49 has    8412 grid points ( 0)
 Atom  50 has    9692 grid points ( 1)
 Atom  51 has    8696 grid points ( 2)
 Atom  52 has    8672 grid points ( 3)
 Atom  53 has    8684 grid points ( 4)
 Atom  54 has    9572 grid points ( 5)
 Atom  55 has    9896 grid points ( 6)
 Atom  56 has    8464 grid points ( 7)
 Atom  57 has    8696 grid points ( 8)
 Atom  58 has    8636 grid points ( 9)
 Atom  59 has   10052 grid points (10)
 Atom  60 has    8684 grid points (11)
 Atom  61 has    8220 grid points (12)
 Atom  62 has    8684 grid points (13)
 Atom  63 has    9824 grid points (14)
 Atom  64 has    8436 grid points (15)
 Atom  65 has    8684 grid points (16)
 Atom  66 has    8608 grid points (17)
 Atom  67 has   10148 grid points (18)
 Total         617360 grid points (generated in    4.4 seconds)
 


##############################################################################
                    Atomic, molecular, and basis sets info
##############################################################################


Atomic and Nuclear Constants
----------------------------
::

 The data used in this calculation (unless changed from input) are from
 the CODATA recommended values of the fundamental physical constants 2010
 (online at http://physics.nist.gov/constants) and from the 2006 compilation
 of the Particle Data Group (online at http://pdg.lbl.gov).
 All values are in the SI-based atomic units unless stated otherwise.

 Inverse fine-structure constant =   137.035999074000
 Bohr radius [A]                 =     0.529177210920
 Hartree energy [eV]             =    27.211385050000
 Electric dipole moment [Debye]  =     2.541746363608

 atom    label     Z    isotop    atomic mass       spin         g-value 
 ----------------------------------------------------------------------- 
  Ir       1      77     193      192.962926      1.500000      0.109133
  P        2      15      31       30.973762      0.500000      2.263200
  P        3      15      31       30.973762      0.500000      2.263200
  N        4       7      14       14.003074      1.000000      0.403761
  N        5       7      14       14.003074      1.000000      0.403761
  N        6       7      14       14.003074      1.000000      0.403761
  C        7       6      12       12.000000      0.000000      0.000000
  H        8       1       1        1.007825      0.500000      5.585695
  C        9       6      12       12.000000      0.000000      0.000000
  H       10       1       1        1.007825      0.500000      5.585695
  C       11       6      12       12.000000      0.000000      0.000000
  H       12       1       1        1.007825      0.500000      5.585695
  C       13       6      12       12.000000      0.000000      0.000000
  H       14       1       1        1.007825      0.500000      5.585695
  C       15       6      12       12.000000      0.000000      0.000000
  C       16       6      12       12.000000      0.000000      0.000000
  H       17       1       1        1.007825      0.500000      5.585695
  H       18       1       1        1.007825      0.500000      5.585695
  H       19       1       1        1.007825      0.500000      5.585695
  C       20       6      12       12.000000      0.000000      0.000000
  H       21       1       1        1.007825      0.500000      5.585695
  H       22       1       1        1.007825      0.500000      5.585695
  H       23       1       1        1.007825      0.500000      5.585695
  C       24       6      12       12.000000      0.000000      0.000000
  H       25       1       1        1.007825      0.500000      5.585695
  H       26       1       1        1.007825      0.500000      5.585695
  H       27       1       1        1.007825      0.500000      5.585695
  C       28       6      12       12.000000      0.000000      0.000000
  C       29       6      12       12.000000      0.000000      0.000000
  H       30       1       1        1.007825      0.500000      5.585695
  H       31       1       1        1.007825      0.500000      5.585695
  H       32       1       1        1.007825      0.500000      5.585695
  C       33       6      12       12.000000      0.000000      0.000000
  H       34       1       1        1.007825      0.500000      5.585695
  H       35       1       1        1.007825      0.500000      5.585695
  H       36       1       1        1.007825      0.500000      5.585695
  C       37       6      12       12.000000      0.000000      0.000000
  H       38       1       1        1.007825      0.500000      5.585695
  H       39       1       1        1.007825      0.500000      5.585695
  H       40       1       1        1.007825      0.500000      5.585695
  C       41       6      12       12.000000      0.000000      0.000000
  C       42       6      12       12.000000      0.000000      0.000000
  H       43       1       1        1.007825      0.500000      5.585695
  H       44       1       1        1.007825      0.500000      5.585695
  H       45       1       1        1.007825      0.500000      5.585695
  C       46       6      12       12.000000      0.000000      0.000000
  H       47       1       1        1.007825      0.500000      5.585695
  H       48       1       1        1.007825      0.500000      5.585695
  H       49       1       1        1.007825      0.500000      5.585695
  C       50       6      12       12.000000      0.000000      0.000000
  H       51       1       1        1.007825      0.500000      5.585695
  H       52       1       1        1.007825      0.500000      5.585695
  H       53       1       1        1.007825      0.500000      5.585695
  C       54       6      12       12.000000      0.000000      0.000000
  C       55       6      12       12.000000      0.000000      0.000000
  H       56       1       1        1.007825      0.500000      5.585695
  H       57       1       1        1.007825      0.500000      5.585695
  H       58       1       1        1.007825      0.500000      5.585695
  C       59       6      12       12.000000      0.000000      0.000000
  H       60       1       1        1.007825      0.500000      5.585695
  H       61       1       1        1.007825      0.500000      5.585695
  H       62       1       1        1.007825      0.500000      5.585695
  C       63       6      12       12.000000      0.000000      0.000000
  H       64       1       1        1.007825      0.500000      5.585695
  H       65       1       1        1.007825      0.500000      5.585695
  H       66       1       1        1.007825      0.500000      5.585695
  N       67       7      14       14.003074      1.000000      0.403761


Molecular geometry [A]
----------------------
::

 atom    label                 cartesian coordinates            
 -------------------------------------------------------------- 
  Ir       1         0.000000         0.000000         0.000000
  P        2        -0.087051        -0.387339        -2.308341
  P        3         0.103570        -0.200239         2.323833
  N        4         0.017337        -1.978077         0.076051
  N        5        -0.005537         1.991582         0.064709
  N        6        -0.121281         2.922194        -0.670521
  C        7        -0.045858        -2.735873        -1.069985
  H        8        -0.035245        -3.816028        -0.935176
  C        9        -0.112970        -2.180958        -2.291120
  H       10        -0.148139        -2.801487        -3.175853
  C       11         0.102125        -2.636017         1.281336
  H       12         0.115547        -3.723679         1.234321
  C       13         0.164251        -1.985600         2.456413
  H       14         0.218654        -2.534757         3.386447
  C       15         1.467474         0.058079        -3.277473
  C       16         2.607777        -0.727839        -2.625386
  H       17         2.663062        -0.532178        -1.552206
  H       18         3.553331        -0.415547        -3.078698
  H       19         2.496758        -1.802829        -2.770514
  C       20         1.400177        -0.309831        -4.756323
  H       21         1.152439        -1.362377        -4.907768
  H       22         2.381922        -0.136404        -5.208211
  H       23         0.680245         0.298738        -5.303767
  C       24         1.771386         1.546719        -3.118293
  H       25         2.702377         1.775578        -3.645903
  H       26         1.911150         1.806132        -2.068068
  H       27         0.993554         2.189899        -3.526772
  C       28        -1.661130         0.084793        -3.238668
  C       29        -1.952580        -0.845736        -4.415818
  H       30        -2.891278        -0.532031        -4.882988
  H       31        -2.078191        -1.878785        -4.089565
  H       32        -1.180127        -0.817488        -5.182855
  C       33        -1.626261         1.530057        -3.726669
  H       34        -1.386532         2.236784        -2.931622
  H       35        -2.616009         1.793278        -4.112262
  H       36        -0.913690         1.674580        -4.539595
  C       37        -2.794057        -0.068698        -2.220745
  H       38        -2.830255        -1.080275        -1.810293
  H       39        -3.748482         0.129450        -2.718561
  H       40        -2.684468         0.629391        -1.389818
  C       41         1.684051         0.405760         3.147403
  C       42         2.804347         0.090798         2.152324
  H       43         3.763005         0.377058         2.596160
  H       44         2.673671         0.640088         1.219129
  H       45         2.844705        -0.974973         1.916952
  C       46         1.997123        -0.312974         4.458332
  H       47         1.250770        -0.135672         5.230635
  H       48         2.956166         0.053501         4.837692
  H       49         2.093437        -1.389873         4.311696
  C       50         1.634608         1.915178         3.369946
  H       51         1.332924         2.445505         2.464626
  H       52         2.632627         2.265394         3.650560
  H       53         0.955127         2.188623         4.178082
  C       54        -1.444376         0.319428         3.264396
  C       55        -2.580079        -0.527071         2.682853
  H       56        -2.648460        -0.410072         1.599086
  H       57        -3.525324        -0.196004         3.123034
  H       58        -2.452050        -1.587273         2.903797
  C       59        -1.366458         0.075025         4.768175
  H       60        -2.352163         0.258582         5.207402
  H       61        -0.663993         0.749054         5.259125
  H       62        -1.087909        -0.953348         5.007239
  C       63        -1.762757         1.789257         2.990310
  H       64        -1.021616         2.466572         3.412134
  H       65        -2.728179         2.029372         3.446424
  H       66        -1.828455         1.987306         1.920382
  N       67        -0.227475         3.877135        -1.292126


Interatomic distances [A]
-------------------------
::

 ---          Ir (   1)          P  (   2)          P  (   3)          N  (   4)          N  (   5)
 Ir (   1)    0.000000
 P  (   2)    2.342231          0.000000
 P  (   3)    2.334742          4.639868          0.000000
 N  (   4)    1.979615          2.868217          2.867170          0.000000
 N  (   5)    1.992640          3.361142          3.149543          3.969741          0.000000
 ---          N  (   6)          C  (   7)          H  (   8)          C  (   9)          H  (  10)
 Ir (   1)    3.000587          2.938021          3.929105          3.165213          4.237489
 P  (   2)    3.692782          2.655340          3.693802          1.793889          2.566012
 P  (   3)    4.332008          4.239075          4.869737          5.026721          6.089038
 N  (   4)    4.958754          1.375371          2.098430          2.379420          3.358611
 N  (   5)    1.191637          4.861890          5.893130          4.792866          5.787494
 ---          C  (  11)          H  (  12)          C  (  13)          H  (  14)          C  (  15)
 Ir (   1)    2.932718          3.924626          3.162839          4.235661          3.591474
 P  (   2)    4.240061          4.870592          5.031945          6.093888          1.885249
 P  (   3)    2.649493          3.688063          1.791305          2.567561          5.770753
 N  (   4)    1.375785          2.097227          2.384903          3.362906          4.182697
 N  (   5)    4.786067          5.834969          4.644033          5.618892          4.132599
 ---          C  (  16)          H  (  17)          H  (  18)          H  (  19)          C  (  20)
 Ir (   1)    3.771326          3.128011          4.719876          4.142432          4.967807
 P  (   2)    2.734695          2.855843          3.721106          2.982161          2.865392
 P  (   3)    5.571730          4.656700          6.413622          5.852180          7.198737
 N  (   4)    3.946041          3.426617          4.989709          3.779043          5.295955
 N  (   5)    4.632631          4.013128          5.323610          5.357007          5.524028
 ---          H  (  21)          H  (  22)          H  (  23)          C  (  24)          H  (  25)
 Ir (   1)    5.222104          5.728666          5.355550          3.905624          4.873205
 P  (   2)    3.040404          3.816811          3.167337          2.801856          3.774678
 P  (   3)    7.399104          7.869348          7.665625          5.954008          6.804072
 N  (   4)    5.148397          6.075068          5.879267          5.069982          5.928938
 N  (   5)    6.108639          6.167006          5.670674          3.672446          4.598705
 ---          H  (  26)          H  (  27)          C  (  28)          C  (  29)          H  (  30)
 Ir (   1)    3.345372          4.268598          3.640812          4.901764          5.699659
 P  (   2)    2.976887          3.048679          1.888423          2.851629          3.809649
 P  (   3)    5.155741          6.382351          5.842673          7.075826          7.811367
 N  (   4)    4.743839          5.595120          4.249712          5.033852          5.928166
 N  (   5)    2.873468          3.733129          4.158020          5.649467          6.259060
 ---          H  (  31)          H  (  32)          C  (  33)          H  (  34)          H  (  35)
 Ir (   1)    4.957142          5.378008          4.344406          3.939553          5.193269
 P  (   2)    3.059707          3.105265          2.838526          2.993852          3.795372
 P  (   3)    6.979202          7.640630          6.526470          5.981579          7.265915
 N  (   4)    4.664060          5.516972          5.428546          5.364886          6.220900
 N  (   5)    6.044305          6.066915          4.149012          3.308364          4.929602
 ---          H  (  36)          C  (  37)          H  (  38)          H  (  39)          H  (  40)
 Ir (   1)    4.924121          3.569760          3.529093          4.632326          3.087734
 P  (   2)    3.148545          2.727103          2.872869          3.720407          2.936665
 P  (   3)    7.187239          5.391357          5.145171          6.353954          4.717271
 N  (   4)    5.959271          4.101822          3.531731          5.141296          4.030809
 N  (   5)    4.703706          4.152578          4.575038          5.022327          3.338845
 ---          C  (  41)          C  (  42)          H  (  43)          H  (  44)          H  (  45)
 Ir (   1)    3.592605          3.536255          4.587203          3.007409          3.566178
 P  (   2)    5.790592          5.337259          6.281829          4.595677          5.176254
 P  (   3)    1.882398          2.721822          3.714687          2.920948          2.877427
 N  (   4)    4.230108          4.044573          5.091919          3.900965          3.519821
 N  (   5)    3.856493          3.983285          4.818386          3.215179          4.511666
 ---          C  (  46)          H  (  47)          H  (  48)          H  (  49)          C  (  50)
 Ir (   1)    4.895220          5.379812          5.669660          4.990486          4.206707
 P  (   2)    7.080761          7.660892          7.779544          7.041626          6.364640
 P  (   3)    2.855581          3.125658          3.810666          3.053915          2.813080
 N  (   4)    5.088861          5.611198          5.952919          4.753615          5.350023
 N  (   5)    5.350285          5.726282          5.942155          5.820380          3.690596
 ---          H  (  51)          H  (  52)          H  (  53)          C  (  54)          C  (  55)
 Ir (   1)    3.719081          5.038782          4.812350          3.583928          3.759297
 P  (   2)    5.729097          7.066976          7.056586          5.779035          5.580926
 P  (   3)    2.920804          3.773021          3.141664          1.884370          2.727213
 N  (   4)    5.196551          6.133833          5.921782          4.192932          3.955680
 N  (   5)    2.785162          4.460180          4.228657          3.886432          4.452702
 ---          H  (  56)          H  (  57)          H  (  58)          C  (  59)          H  (  60)
 Ir (   1)    3.120829          4.713775          4.118740          4.960678          5.719840
 P  (   2)    4.672186          6.431032          5.848029          7.206091          7.876188
 P  (   3)    2.853586          3.715860          2.965032          2.865583          3.815247
 N  (   4)    3.447426          5.001034          3.774487          5.305294          6.078481
 N  (   5)    3.886811          5.150514          5.182089          5.258126          5.912464
 ---          H  (  61)          H  (  62)          C  (  63)          H  (  64)          H  (  65)
 Ir (   1)    5.353538          5.211992          3.905215          4.332474          4.841399
 P  (   2)    7.674034          7.405389          5.968355          6.460809          6.777416
 P  (   3)    3.179034          3.031083          2.808107          3.092301          3.774941
 N  (   4)    5.896246          5.156379          5.084727          5.653652          5.912437
 N  (   5)    5.381394          5.854293          3.418757          3.530338          4.341682
 ---          H  (  66)          N  (  67)
 Ir (   1)    3.313684          4.093105
 P  (   2)    5.153012          4.386132
 P  (   3)    2.946328          5.459829
 N  (   4)    4.746869          6.017919
 N  (   5)    2.601264          2.333575

 ---          N  (   6)          C  (   7)          H  (   8)          C  (   9)          H  (  10)
 N  (   6)    0.000000
 C  (   7)    5.672651          0.000000
 H  (   8)    6.743966          1.088587          0.000000
 C  (   9)    5.354304          1.342984          2.125577          0.000000
 H  (  10)    6.248034          2.109371          2.462249          1.081224          0.000000
 ---          C  (  11)          H  (  12)          C  (  13)          H  (  14)          C  (  15)
 N  (   6)    5.895198          6.917524          5.826292          6.808293          4.186108
 C  (   7)    2.358088          2.512298          3.611445          4.468802          3.869024
 H  (   8)    2.514801          2.176692          3.859164          4.514703          4.770034
 C  (   9)    3.607740          3.854990          4.759631          5.698238          2.912728
 H  (  10)    4.467275          4.513270          5.699621          6.577952          3.285978
 ---          C  (  16)          H  (  17)          H  (  18)          H  (  19)          C  (  20)
 N  (   6)    4.959032          4.523562          5.517482          5.795683          5.427209
 C  (   7)    3.673316          3.525203          4.730011          3.198009          4.643898
 H  (   8)    4.402191          4.294794          5.388491          3.719203          5.380987
 C  (   9)    3.102540          3.312224          4.144722          2.680201          3.444990
 H  (  10)    3.492579          3.960915          4.404887          2.856063          3.332195
 ---          H  (  21)          H  (  22)          H  (  23)          C  (  24)          H  (  25)
 N  (   6)    6.159072          6.017614          5.384415          3.386105          4.259186
 C  (   7)    4.248645          5.456764          5.259372          5.083162          5.877188
 H  (   8)    4.817933          6.135239          6.043824          6.065392          6.790337
 C  (   9)    3.019633          4.349035          3.981724          4.258004          5.041408
 H  (  10)    2.600399          4.199329          3.850407          4.753398          5.412570
 ---          H  (  26)          H  (  27)          C  (  28)          C  (  29)          H  (  30)
 N  (   6)    2.707307          3.152346          4.125210          5.619448          6.111418
 C  (   7)    5.045380          5.601733          3.907486          4.289849          5.243312
 H  (   8)    6.056449          6.621628          4.813105          4.961217          5.875949
 C  (   9)    4.477019          4.675000          2.903149          3.111483          4.141948
 H  (  10)    5.167012          5.132304          3.259402          2.935726          3.948360
 ---          H  (  31)          H  (  32)          C  (  33)          H  (  34)          H  (  35)
 N  (   6)    6.210375          5.955462          3.680088          2.680153          4.398147
 C  (   7)    3.739364          4.677870          5.268188          5.476350          6.031113
 H  (   8)    4.228085          5.323980          6.237339          6.515236          6.943956
 C  (   9)    2.681008          3.370460          4.257051          4.642052          5.037491
 H  (  10)    2.326231          3.004881          4.609829          5.193981          5.298972
 ---          H  (  36)          C  (  37)          H  (  38)          H  (  39)          H  (  40)
 N  (   6)    4.141761          4.300274          4.965619          5.015024          3.513440
 C  (   7)    5.678329          3.998834          3.322939          4.963598          4.288305
 H  (   8)    6.626483          4.827651          4.007774          5.703980          5.194886
 C  (   9)    4.534531          3.413917          2.970915          4.328700          3.914462
 H  (  10)    4.741418          3.921894          3.467141          4.664974          4.625345
 ---          C  (  41)          C  (  42)          H  (  43)          H  (  44)          H  (  45)
 N  (   6)    4.916117          4.954246          5.677729          4.073149          5.538953
 C  (   7)    5.536136          5.147524          6.135014          4.902346          4.514190
 H  (   8)    6.119390          5.732297          6.669259          5.642360          4.949782
 C  (   9)    6.284738          5.780641          6.741820          5.295802          5.283002
 H  (  10)    7.323040          6.743289          7.662658          6.254832          6.183035
 ---          C  (  46)          H  (  47)          H  (  48)          H  (  49)          C  (  50)
 N  (   6)    6.423323          6.786509          6.931125          6.951358          4.519137
 C  (   7)    6.372323          6.938306          7.189812          5.945652          6.645993
 H  (   8)    6.744764          7.294935          7.566228          6.160128          7.359974
 C  (   9)    7.314162          7.913266          8.076656          7.006513          7.202779
 H  (  10)    8.311175          8.929308          9.055637          7.942336          8.262723
 ---          H  (  51)          H  (  52)          H  (  53)          C  (  54)          C  (  55)
 N  (   6)    3.488710          5.165959          5.020531          4.899851          5.402613
 C  (   7)    6.421930          7.380413          7.266005          5.484302          5.038340
 H  (   8)    7.255160          8.070329          7.948716          6.060038          5.512128
 C  (   9)    6.790574          7.912769          7.879381          6.236051          5.793304
 H  (  10)    7.844710          8.944599          8.955376          7.273042          6.738823
 ---          H  (  56)          H  (  57)          H  (  58)          C  (  59)          H  (  60)
 N  (   6)    4.758334          5.975092          6.208343          6.263885          6.828003
 C  (   7)    4.393953          6.011574          4.785393          6.612809          7.327440
 H  (   8)    4.985170          6.461757          5.054307          7.031404          7.726695
 C  (   9)    4.969754          6.700542          5.728082          7.516272          8.197144
 H  (  10)    5.896652          7.607226          6.613960          8.536170          9.192426
 ---          H  (  61)          H  (  62)          C  (  63)          H  (  64)          H  (  65)
 N  (   6)    6.338594          6.941984          4.168893          4.205504          4.954016
 C  (   7)    7.251513          6.418404          6.317478          6.935915          7.092273
 H  (   8)    7.720406          6.679471          7.057830          7.703447          7.785821
 C  (   9)    8.117561          7.464822          6.810133          7.412981          7.581926
 H  (  10)    9.166313          8.441668          7.855156          8.480388          8.593506
 ---          H  (  66)          N  (  67)
 N  (   6)    3.240561          1.144370
 C  (   7)    5.867568          6.619230
 H  (   8)    6.711818          7.703838
 C  (   9)    6.168798          6.140977
 H  (  10)    7.192191          6.939648

 ---          C  (  11)          H  (  12)          C  (  13)          H  (  14)          C  (  15)
 C  (  11)    0.000000
 H  (  12)    1.088761          0.000000
 C  (  13)    1.344510          2.125277          0.000000
 H  (  14)    2.110764          2.460855          1.081433          0.000000
 C  (  15)    5.468553          6.040339          6.225147          7.258800          0.000000
 ---          C  (  16)          H  (  17)          H  (  18)          H  (  19)          C  (  20)
 C  (  11)    5.018158          4.360447          5.987588          4.779744          6.599198
 H  (  12)    5.484852          4.943708          6.431503          5.039696          7.013734
 C  (  13)    5.777323          4.942217          6.677454          5.726670          7.507282
 H  (  14)    6.716769          5.863083          7.576887          6.605576          8.523555
 C  (  15)    1.530744          2.180454          2.148169          2.186186          1.525413
 ---          H  (  21)          H  (  22)          H  (  23)          C  (  24)          H  (  25)
 C  (  11)    6.405492          7.318453          7.232606          6.295908          7.106417
 H  (  12)    6.661543          7.714352          7.697098          7.033076          7.794236
 C  (  13)    7.456278          8.190485          8.105852          6.792460          7.604393
 H  (  14)    8.428548          9.181501          9.152135          7.834607          8.614047
 C  (  15)    2.185132          2.145178          2.187124          1.527662          2.147214
 ---          H  (  26)          H  (  27)          C  (  28)          C  (  29)          H  (  30)
 C  (  11)    5.850108          6.870373          5.562582          6.315417          7.168410
 H  (  12)    6.686462          7.642599          6.137481          6.669617          7.526559
 C  (  13)    6.156282          7.343095          6.328704          7.280647          8.081827
 H  (  14)    7.173534          8.409248          7.368024          8.272992          9.059036
 C  (  15)    2.171450          2.198047          3.128959          3.716112          4.682374
 ---          H  (  31)          H  (  32)          C  (  33)          H  (  34)          H  (  35)
 C  (  11)    5.845832          6.836445          6.739704          6.611301          7.489847
 H  (  12)    6.046477          7.162742          7.432838          7.425526          8.153782
 C  (  13)    6.920244          7.844122          7.334595          7.018858          8.072004
 H  (  14)    7.848347          8.850905          8.397788          8.078503          9.110314
 C  (  15)    4.121005          3.377408          3.455386          3.607176          4.514712
 ---          H  (  36)          C  (  37)          H  (  38)          H  (  39)          H  (  40)
 C  (  11)    7.314121          5.219538          4.536227          6.202754          5.055993
 H  (  12)    7.971113          5.810523          4.993497          6.738146          5.803052
 C  (  13)    7.968877          5.856783          5.290696          6.823728          5.454069
 H  (  14)    9.045599          6.826308          6.198183          7.752889          6.422823
 C  (  15)    3.142606          4.392425          4.681767          5.246302          4.596550
 ---          C  (  41)          C  (  42)          H  (  43)          H  (  44)          H  (  45)
 C  (  11)    3.903473          3.936514          4.920307          4.165283          3.268764
 H  (  12)    4.813767          4.756323          5.654609          5.058329          3.933150
 C  (  13)    2.916481          3.372536          4.307286          3.836964          2.914998
 H  (  14)    3.294112          3.886181          4.654637          4.561142          3.389467
 C  (  15)    6.437920          5.592047          6.314331          4.691810          5.472295
 ---          C  (  46)          H  (  47)          H  (  48)          H  (  49)          C  (  50)
 C  (  11)    4.368163          4.813322          5.294027          3.834224          5.236809
 H  (  12)    5.056430          5.489358          5.943104          4.339232          6.218131
 C  (  13)    3.188225          3.507002          4.198001          2.742029          4.267617
 H  (  14)    3.041087          3.197171          4.037222          2.383622          4.669810
 C  (  15)    7.762789          8.513072          8.250583          7.751379          6.903979
 ---          H  (  51)          H  (  52)          H  (  53)          C  (  54)          C  (  55)
 C  (  11)    5.360682          6.003374          5.691740          3.880573          3.688648
 H  (  12)    6.407378          6.931299          6.657773          4.785528          4.425263
 C  (  13)    4.582636          5.058638          4.584077          2.924666          3.116076
 H  (  14)    5.185977          5.379450          4.845555          3.305592          3.515503
 C  (  15)    6.220097          7.363930          7.770909          7.165419          7.228456
 ---          H  (  56)          H  (  57)          H  (  58)          C  (  59)          H  (  60)
 C  (  11)    3.552677          4.743828          3.202508          4.654517          5.460424
 H  (  12)    4.330448          5.409960          3.734159          5.395796          6.142749
 C  (  13)    3.335962          4.154516          2.683999          3.454488          4.351624
 H  (  14)    3.991151          4.422276          2.874603          3.351525          4.210430
 C  (  15)    6.398508          8.121520          7.501864          8.530177          9.307144
 ---          H  (  61)          H  (  62)          C  (  63)          H  (  64)          H  (  65)
 C  (  11)    5.279058          4.257923          5.097198          5.642651          5.870611
 H  (  12)    6.067295          4.833006          6.083091          6.659971          6.788061
 C  (  13)    4.002439          3.023270          4.271762          4.705477          5.046411
 H  (  14)    3.881934          2.614370          4.772842          5.152885          5.433111
 C  (  15)    8.825764          8.728655          7.260611          7.533077          8.167024
 ---          H  (  66)          N  (  67)
 C  (  11)    5.050805          7.010884
 H  (  12)    6.071670          8.017043
 C  (  13)    4.476850          6.969695
 H  (  14)    5.175814          7.949870
 C  (  15)    6.450021          4.625975

 ---          C  (  16)          H  (  17)          H  (  18)          H  (  19)          C  (  20)
 C  (  16)    0.000000
 H  (  17)    1.092271          0.000000
 H  (  18)    1.094116          1.770978          0.000000
 H  (  19)    1.090409          1.768188          1.770841          0.000000
 C  (  20)    2.484738          3.451186          2.731606          2.715690          0.000000
 ---          H  (  21)          H  (  22)          H  (  23)          C  (  24)          H  (  25)
 C  (  16)    2.780273          2.659285          3.455860          2.473080          2.705089
 H  (  17)    3.772401          3.688096          4.323910          2.751278          3.116224
 H  (  18)    3.163268          2.446415          3.703479          2.650922          2.418031
 H  (  19)    2.563015          2.955086          3.759478          3.444792          3.689659
 C  (  20)    1.091862          1.094579          1.090116          2.503541          2.697719
 ---          H  (  26)          H  (  27)          C  (  28)          C  (  29)          H  (  30)
 C  (  16)    2.686429          3.454188          4.388628          4.900654          5.947665
 H  (  17)    2.509816          3.754447          4.682247          5.440841          6.476480
 H  (  18)    2.941766          3.679889          5.240852          5.682254          6.693431
 H  (  19)    3.723032          4.332832          4.590241          4.839386          5.925234
 C  (  20)    3.459062          2.815278          3.439564          3.412348          4.299070
 ---          H  (  31)          H  (  32)          C  (  33)          H  (  34)          H  (  35)
 C  (  16)    5.042499          4.571313          4.923211          4.983701          5.987886
 H  (  17)    5.543557          5.294630          5.232532          5.095993          6.311119
 H  (  18)    5.905672          5.195638          5.570764          5.608809          6.633846
 H  (  19)    4.761913          4.506635          5.387174          5.605744          6.393172
 C  (  20)    3.873658          2.664134          3.688455          4.192914          4.579043
 ---          H  (  36)          C  (  37)          H  (  38)          H  (  39)          H  (  40)
 C  (  16)    4.672960          5.456924          5.510062          6.414489          5.601479
 H  (  17)    5.156300          5.517419          5.526622          6.550270          5.474641
 H  (  18)    5.143649          6.414494          6.542239          7.330975          6.546324
 H  (  19)    5.182005          5.594835          5.460876          6.537540          5.887879
 C  (  20)    3.055952          4.907026          5.212412          5.554650          5.375856
 ---          C  (  41)          C  (  42)          H  (  43)          H  (  44)          H  (  45)
 C  (  16)    5.955116          4.851321          5.460759          4.081159          4.555221
 H  (  17)    4.891269          3.759202          4.386972          3.009089          3.502016
 H  (  18)    6.552335          5.308574          5.733778          4.512149          5.076577
 H  (  19)    6.368681          5.283443          5.929290          4.681495          4.772709
 C  (  20)    7.941130          7.061275          7.753308          6.183055          6.860151
 ---          C  (  46)          H  (  47)          H  (  48)          H  (  49)          C  (  50)
 C  (  16)    7.122084          7.994322          7.511950          6.987556          6.623941
 H  (  17)    6.051289          6.939648          6.423373          5.953609          5.592392
 H  (  18)    7.696697          8.627001          7.952726          7.595955          7.120308
 H  (  19)    7.397670          8.267423          7.844859          7.105694          7.229946
 C  (  20)    9.233972          9.989594          9.726163          9.158388          8.428634
 ---          H  (  51)          H  (  52)          H  (  53)          C  (  54)          C  (  55)
 C  (  16)    6.132176          6.953241          7.584470          7.225389          7.425063
 H  (  17)    5.174051          5.907293          6.569323          6.387169          6.739902
 H  (  18)    6.621501          7.301922          8.135922          8.108768          8.415856
 H  (  19)    6.841750          7.602571          8.160350          7.513764          7.559169
 C  (  20)    7.729069          8.878424          9.287839          8.533428          8.439845
 ---          H  (  56)          H  (  57)          H  (  58)          C  (  59)          H  (  60)
 C  (  16)    6.750938          8.422714          7.544027          8.432312          9.323443
 H  (  17)    6.177201          7.763183          6.865389          7.520169          8.453997
 H  (  18)    7.768134          9.413663          8.557324          9.274611         10.197488
 H  (  19)    6.892491          8.577952          7.532262          8.676555          9.560783
 C  (  20)    7.536096          9.292889          8.668850          9.925646         10.662034
 ---          H  (  61)          H  (  62)          C  (  63)          H  (  64)          H  (  65)
 C  (  16)    8.663210          8.483272          7.548071          7.734882          8.540580
 H  (  17)    7.687983          7.567924          6.753620          6.871246          7.785455
 H  (  18)    9.416020          9.338775          8.363900          8.447938          9.381482
 H  (  19)    8.998753          8.606096          8.014589          8.296498          8.979757
 C  (  20)   10.280625         10.096130          8.626740          8.960870          9.476299
 ---          H  (  66)          N  (  67)
 C  (  16)    6.907690          5.569742
 H  (  17)    6.211311          5.278720
 H  (  18)    7.728398          5.992784
 H  (  19)    7.421394          6.470632
 C  (  20)    7.763975          5.672795

 ---          H  (  21)          H  (  22)          H  (  23)          C  (  24)          H  (  25)
 H  (  21)    0.000000
 H  (  22)    1.762074          0.000000
 H  (  23)    1.771746          1.759029          0.000000
 C  (  24)    3.471046          2.751984          2.743053          0.000000
 H  (  25)    3.720400          2.489814          3.003096          1.094300          0.000000
 ---          H  (  26)          H  (  27)          C  (  28)          C  (  29)          H  (  30)
 H  (  21)    4.321919          3.814585          3.577200          3.185918          4.128163
 H  (  22)    3.722306          3.188493          4.502698          4.463065          5.298011
 H  (  23)    3.775858          2.613879          3.129287          3.005003          3.690936
 C  (  24)    1.090780          1.088833          3.732811          4.612520          5.401461
 H  (  25)    1.765371          1.762364          4.697316          5.397470          6.176116
 ---          H  (  31)          H  (  32)          C  (  33)          H  (  34)          H  (  35)
 H  (  21)    3.372403          2.411107          4.181189          4.827575          4.979175
 H  (  22)    4.917303          3.626666          4.586675          5.001612          5.468463
 H  (  23)    3.718180          2.172916          3.053416          3.695221          3.810331
 C  (  24)    5.243729          4.308517          3.451724          3.237820          4.505330
 H  (  25)    6.033659          4.915287          4.336347          4.176371          5.338823
 ---          H  (  36)          C  (  37)          H  (  38)          H  (  39)          H  (  40)
 H  (  21)    3.691551          4.946568          5.053294          5.571104          5.573596
 H  (  22)    3.819394          5.976646          6.293133          6.622000          6.390217
 H  (  23)    2.239984          4.659486          5.140977          5.130845          5.172004
 C  (  24)    3.040737          4.925286          5.457753          5.712914          4.866596
 H  (  25)    3.726235          5.970194          6.491177          6.721851          5.951619
 ---          C  (  41)          C  (  42)          H  (  43)          H  (  44)          H  (  45)
 H  (  21)    8.264061          7.394959          8.133242          6.622906          7.042063
 H  (  22)    8.402217          7.376147          7.942244          6.480645          7.189250
 H  (  23)    8.511248          7.755536          8.480471          6.829234          7.644999
 C  (  24)    6.369330          5.564721          6.163573          4.522094          5.732769
 H  (  25)    7.004455          6.038900          6.484146          4.995868          6.207346
 ---          C  (  46)          H  (  47)          H  (  48)          H  (  49)          C  (  50)
 H  (  21)    9.462482         10.212820         10.011600          9.267402          8.916019
 H  (  22)    9.675811         10.499953         10.064094          9.606406          8.851680
 H  (  23)    9.869495         10.558780         10.396593          9.864362          8.874513
 C  (  24)    7.804785          8.532648          8.181143          7.995751          6.500132
 H  (  25)    8.398694          9.195269          8.660331          8.585701          7.098010
 ---          H  (  51)          H  (  52)          H  (  53)          C  (  54)          C  (  55)
 H  (  21)    8.299683          9.412580          9.757111          8.738202          8.499821
 H  (  22)    8.163276          9.182010          9.774661          9.307707          9.329682
 H  (  23)    8.085946          9.373340          9.672264          8.827676          8.665897
 C  (  24)    5.671777          6.861166          7.369899          7.251627          7.542490
 H  (  25)    6.297838          7.313218          8.027343          8.189515          8.559187
 ---          H  (  56)          H  (  57)          H  (  58)          C  (  59)          H  (  60)
 H  (  21)    7.595582          9.366732          8.606014         10.101230         10.827114
 H  (  22)    8.468703         10.213166          9.553899         10.659425         11.447819
 H  (  23)    7.696237          9.430936          8.985122         10.280226         10.939916
 C  (  24)    6.754091          8.369372          7.995305          8.614426          9.379773
 H  (  25)    7.805026          9.406907          8.987517          9.499685         10.306825
 ---          H  (  61)          H  (  62)          C  (  63)          H  (  64)          H  (  65)
 H  (  21)   10.541503         10.173191          8.989482          9.413189          9.816092
 H  (  22)   10.937402         10.819544          9.386281          9.626521         10.281362
 H  (  23)   10.657600         10.536172          8.773916          9.141267          9.548732
 C  (  24)    8.760621          8.969402          7.061446          7.161946          7.973365
 H  (  25)    9.575266          9.833116          7.998557          8.010086          8.936243
 ---          H  (  66)          N  (  67)
 H  (  21)    8.168827          6.513794
 H  (  22)    8.547178          6.184915
 H  (  23)    7.831549          5.451802
 C  (  24)    6.208158          3.572278
 H  (  25)    7.180306          4.305908

 ---          H  (  26)          H  (  27)          C  (  28)          C  (  29)          H  (  30)
 H  (  26)    0.000000
 H  (  27)    1.765524          0.000000
 C  (  28)    4.134548          3.400268          0.000000
 C  (  29)    5.241444          4.322637          1.528565          0.000000
 H  (  30)    6.037722          4.933573          2.144184          1.094446          0.000000
 ---          H  (  31)          H  (  32)          C  (  33)          H  (  34)          H  (  35)
 H  (  26)    5.794817          5.112853          3.916688          3.435970          4.967299
 H  (  27)    5.128991          4.063481          2.709018          2.453815          3.678186
 C  (  28)    2.180276          2.196665          1.525828          2.191060          2.143334
 C  (  29)    1.090601          1.088957          2.495156          3.467734          2.738006
 H  (  30)    1.761924          1.760524          2.681334          3.706539          2.465128
 ---          H  (  36)          C  (  37)          H  (  38)          H  (  39)          H  (  40)
 H  (  26)    3.755725          5.067274          5.556862          5.938504          4.792124
 H  (  27)    2.220123          4.599236          5.316188          5.233122          4.530961
 C  (  28)    2.185978          1.530769          2.182772          2.151638          2.182214
 C  (  29)    2.728847          2.475928          2.759363          2.656489          3.445046
 H  (  30)    2.982936          2.704009          3.121818          2.420145          3.686992
 ---          C  (  41)          C  (  42)          H  (  43)          H  (  44)          H  (  45)
 H  (  26)    5.404975          4.642401          5.217916          3.570261          4.948379
 H  (  27)    6.942950          6.319599          6.960356          5.267665          6.563331
 C  (  28)    7.216312          7.000236          7.971943          6.242660          6.928641
 C  (  29)    8.484907          8.163696          9.128581          7.440599          7.945730
 H  (  30)    9.289793          9.073239         10.052044          8.341364          8.907125
 ---          C  (  46)          H  (  47)          H  (  48)          H  (  49)          C  (  50)
 H  (  26)    6.862354          7.581410          7.200923          7.137862          5.446133
 H  (  27)    8.428133          9.064581          8.853265          8.687122          6.931893
 C  (  28)    8.531403          8.958619          9.303117          8.560339          7.608283
 C  (  29)    9.728028         10.189195         10.513414          9.635136          9.006036
 H  (  30)   10.545364         10.936134         11.359008         10.494069          9.725399
 ---          H  (  51)          H  (  52)          H  (  53)          C  (  54)          C  (  55)
 H  (  26)    4.613942          5.782228          6.330456          6.473409          6.941630
 H  (  27)    6.006443          7.362497          7.704950          7.454001          7.662390
 C  (  28)    6.860385          8.405524          8.141197          6.510905          6.023559
 C  (  29)    8.304657          9.786200          9.566463          7.784701          7.133473
 H  (  30)    8.983153         10.543270         10.212726          8.318556          7.572239
 ---          H  (  56)          H  (  57)          H  (  58)          C  (  59)          H  (  60)
 H  (  26)    6.256966          7.778904          7.434525          7.776482          8.573401
 H  (  27)    6.804303          8.386461          8.215317          8.879668          9.550372
 C  (  28)    4.962215          6.635158          6.414923          8.012270          8.476074
 C  (  29)    6.070678          7.728517          7.374016          9.248625          9.694614
 H  (  30)    6.487767          8.038116          7.870227          9.789716         10.135663
 ---          H  (  61)          H  (  62)          C  (  63)          H  (  64)          H  (  65)
 H  (  26)    7.838147          8.165112          6.251805          6.250593          7.209912
 H  (  27)    9.056240          9.329621          7.087321          7.230897          7.905854
 C  (  28)    8.581842          8.330744          6.458769          7.093308          7.043467
 C  (  29)    9.889810          9.463257          7.863202          8.550726          8.407297
 H  (  30)   10.462525         10.062118          8.285575          9.016446          8.715875
 ---          H  (  66)          N  (  67)
 H  (  26)    5.470394          3.076501
 H  (  27)    6.138100          3.054721
 C  (  28)    5.501214          4.497360
 C  (  29)    6.941827          5.919371
 H  (  30)    7.332291          6.279401

 ---          H  (  31)          H  (  32)          C  (  33)          H  (  34)          H  (  35)
 H  (  31)    0.000000
 H  (  32)    1.768659          0.000000
 C  (  33)    3.457766          2.798300          0.000000
 H  (  34)    4.330951          3.799899          1.090428          0.000000
 H  (  35)    3.711308          3.166074          1.094334          1.761313          0.000000
 ---          H  (  36)          C  (  37)          H  (  38)          H  (  39)          H  (  40)
 H  (  31)    3.766297          2.698401          2.529486          2.950006          3.734589
 H  (  32)    2.587504          3.455366          3.763795          3.683190          4.329392
 C  (  33)    1.090638          2.487484          3.454843          2.735289          2.718801
 H  (  34)    1.767832          2.793156          3.787426          3.172548          2.577889
 H  (  35)    1.759145          2.660167          3.688125          2.448105          2.961590
 ---          C  (  41)          C  (  42)          H  (  43)          H  (  44)          H  (  45)
 H  (  31)    8.470379          8.165758          9.160094          7.556927          7.818569
 H  (  32)    8.893427          8.396776          9.293792          7.613257          8.162801
 C  (  33)    7.712009          7.500954          8.387596          6.613803          7.623331
 H  (  34)    7.052352          6.929302          7.780275          6.021912          7.192177
 H  (  35)    8.550932          8.457170          9.364850          7.598308          8.592673
 ---          C  (  46)          H  (  47)          H  (  48)          H  (  49)          C  (  50)
 H  (  31)    9.598255         10.049206         10.429496          9.392694          9.155508
 H  (  32)   10.163756         10.715171         10.875610         10.059340          9.409601
 C  (  33)    9.138924          9.554332          9.824823          9.326171          7.819433
 H  (  34)    8.518321          8.899794          9.164496          8.816375          6.995746
 H  (  35)    9.958532         10.293811         10.685393         10.162401          8.606162
 ---          H  (  51)          H  (  52)          H  (  53)          C  (  54)          C  (  55)
 H  (  31)    8.561111          9.963712          9.700455          7.701598          6.924208
 H  (  32)    8.685995         10.102993         10.060972          8.527512          7.994596
 C  (  33)    6.922930          8.549992          8.341605          7.097444          6.798788
 H  (  34)    6.046362          7.712300          7.485558          6.486157          6.370696
 H  (  35)    7.699021          9.382562          9.035436          7.613149          7.180452
 ---          H  (  56)          H  (  57)          H  (  58)          C  (  59)          H  (  60)
 H  (  31)    5.902802          7.546359          7.009412          9.098543          9.543426
 H  (  32)    6.951022          8.652975          8.222183          9.992712         10.511376
 C  (  33)    5.759572          7.314655          7.373111          8.622471          9.053243
 H  (  34)    5.396816          6.866713          7.057680          7.997529          8.431454
 H  (  35)    6.121707          7.558677          7.789742          9.131042          9.448864
 ---          H  (  61)          H  (  62)          C  (  63)          H  (  64)          H  (  65)
 H  (  31)    9.813435          9.197224          7.979891          8.733497          8.513947
 H  (  32)   10.571442         10.191416          8.598558          9.202391          9.217674
 C  (  33)    9.070856          9.096058          6.723364          7.225315          7.274394
 H  (  34)    8.356060          8.561053          5.950722          6.358396          6.520928
 H  (  35)    9.629312          9.645949          7.153640          7.720877          7.563203
 ---          H  (  66)          N  (  67)
 H  (  31)    7.150419          6.661939
 H  (  32)    7.664409          6.171289
 C  (  33)    5.669140          3.659560
 H  (  34)    4.878471          2.592703
 H  (  35)    6.086927          4.242725

 ---          H  (  36)          C  (  37)          H  (  38)          H  (  39)          H  (  40)
 H  (  36)    0.000000
 C  (  37)    3.457147          0.000000
 H  (  38)    4.325683          1.092278          0.000000
 H  (  39)    3.706702          1.094536          1.769612          0.000000
 H  (  40)    3.761538          1.090769          1.766639          1.774154          0.000000
 ---          C  (  41)          C  (  42)          H  (  43)          H  (  44)          H  (  45)
 H  (  36)    8.212679          7.817541          8.629835          6.863107          7.926706
 C  (  37)    7.006824          7.105723          8.148396          6.498551          7.052483
 H  (  38)    6.867751          6.987309          8.062985          6.513851          6.790332
 H  (  39)    7.999893          8.164960          9.204891          7.550510          8.134977
 H  (  40)    6.302408          6.554689          7.584300          5.959562          6.639313
 ---          C  (  46)          H  (  47)          H  (  48)          H  (  49)          C  (  50)
 H  (  36)    9.663638         10.169528         10.273130          9.837634          8.313395
 C  (  37)    8.223452          8.478690          9.105028          8.264738          7.403017
 H  (  38)    7.949087          8.192784          8.886159          7.862400          7.466098
 H  (  39)    9.204103          9.394281         10.102229          9.266114          8.320841
 H  (  40)    7.550246          7.739626          8.422012          7.707987          6.554618
 ---          H  (  51)          H  (  52)          H  (  53)          C  (  54)          C  (  55)
 H  (  36)    7.395993          8.944499          8.930544          7.938535          7.732262
 C  (  37)    6.730966          8.328812          7.752217          5.662072          4.929621
 H  (  38)    6.930954          8.417690          7.802272          5.443556          4.533981
 H  (  39)    7.619070          9.265339          8.598129          6.414107          5.565200
 H  (  40)    5.856147          7.506891          6.832230          4.826553          4.234967
 ---          H  (  56)          H  (  57)          H  (  58)          C  (  59)          H  (  60)
 H  (  36)    6.711081          8.308767          8.271053          9.455060          9.953803
 C  (  37)    3.837818          5.395084          5.355742          7.134683          7.448473
 H  (  38)    3.479381          5.059918          4.756336          6.837665          7.160248
 H  (  39)    4.488119          5.854908          6.019865          7.856730          8.049053
 H  (  40)    3.164700          4.664134          4.837639          6.321815          6.615983
 ---          H  (  61)          H  (  62)          C  (  63)          H  (  64)          H  (  65)
 H  (  36)    9.845500          9.903454          7.578491          7.991802          8.197240
 C  (  37)    7.820125          7.479124          5.627670          6.426389          6.043429
 H  (  38)    7.616811          7.037799          5.693817          6.566966          6.108469
 H  (  39)    8.575631          8.242516          6.268115          7.105164          6.531290
 H  (  40)    6.950186          6.780590          4.623890          5.403615          5.034986
 ---          H  (  66)          N  (  67)
 H  (  36)    6.531914          3.983490
 C  (  37)    4.723185          4.797841
 H  (  38)    4.932707          5.623066
 H  (  39)    5.353309          5.336417
 H  (  40)    3.678874          4.073598

 ---          C  (  41)          C  (  42)          H  (  43)          H  (  44)          H  (  45)
 C  (  41)    0.000000
 C  (  42)    1.531159          0.000000
 H  (  43)    2.150987          1.094514          0.000000
 H  (  44)    2.180023          1.090710          1.775401          0.000000
 H  (  45)    2.183473          1.092198          1.769912          1.767663          0.000000
 ---          C  (  46)          H  (  47)          H  (  48)          H  (  49)          C  (  50)
 C  (  41)    1.527458          2.195618          2.144631          2.178870          1.526536
 C  (  42)    2.476352          3.455559          2.689915          2.713055          2.485811
 H  (  43)    2.657474          3.676231          2.404192          2.975327          2.737633
 H  (  44)    3.443615          4.326503          3.676667          3.744514          2.707678
 H  (  45)    2.759575          3.771678          3.098532          2.543884          3.453766
 ---          H  (  51)          H  (  52)          H  (  53)          C  (  54)          C  (  55)
 C  (  41)    2.179457          2.147371          2.184543          3.131803          4.389623
 C  (  42)    2.794148          2.646331          3.453141          4.397797          5.445665
 H  (  43)    3.193911          2.440354          3.697083          5.250398          6.407783
 H  (  44)    2.570680          2.924921          3.755896          4.609149          5.577333
 H  (  45)    3.779563          3.681081          4.323373          4.678386          5.496863
 ---          H  (  56)          H  (  57)          H  (  58)          C  (  59)          H  (  60)
 C  (  41)    4.672635          5.244073          4.597701          3.470143          4.533902
 C  (  42)    5.503639          6.410091          5.568693          4.923265          5.995935
 H  (  43)    6.536101          7.329785          6.525347          5.578555          6.650406
 H  (  44)    5.438040          6.538459          5.837145          5.407187          6.427353
 H  (  45)    5.531276          6.529831          5.422582          5.192867          6.273448
 ---          H  (  61)          H  (  62)          C  (  63)          H  (  64)          H  (  65)
 C  (  41)    3.176560          3.604154          3.717422          3.411401          4.710976
 C  (  42)    4.702648          4.938667          4.944231          4.676475          6.003466
 H  (  43)    5.179583          5.578051          5.716967          5.284362          6.751930
 H  (  44)    5.241512          5.571203          4.913203          4.669096          6.005908
 H  (  45)    5.143283          5.001579          5.479213          5.387786          6.513249
 ---          H  (  66)          N  (  67)
 C  (  41)    4.042841          5.950949
 C  (  42)    5.011326          5.949162
 H  (  43)    5.857816          6.579760
 H  (  44)    4.751410          5.020112
 H  (  45)    5.532950          6.578710

 ---          C  (  46)          H  (  47)          H  (  48)          H  (  49)          C  (  50)
 C  (  46)    0.000000
 H  (  47)    1.088545          0.000000
 H  (  48)    1.094524          1.760275          0.000000
 H  (  49)    1.091096          1.768490          1.761903          0.000000
 C  (  50)    2.506125          2.795618          2.714155          3.467100          0.000000
 ---          H  (  51)          H  (  52)          H  (  53)          C  (  54)          C  (  55)
 C  (  46)    3.467741          2.775670          2.724386          3.697205          4.914157
 H  (  47)    3.784181          3.189246          2.568583          3.367049          4.617336
 H  (  48)    3.740058          2.531093          2.999665          4.680892          5.969122
 H  (  49)    4.324369          3.753506          3.757557          4.066284          5.023874
 C  (  50)    1.091725          1.094275          1.090665          3.469539          4.919377
 ---          H  (  56)          H  (  57)          H  (  58)          C  (  59)          H  (  60)
 C  (  46)    5.455837          5.682792          4.882167          3.400033          4.450175
 H  (  47)    5.335488          5.220794          4.607841          2.666111          3.624513
 H  (  48)    6.489630          6.709100          5.973349          4.323237          5.325138
 H  (  49)    5.550121          5.865894          4.762625          3.784861          4.825251
 C  (  50)    5.185306          5.580588          5.402336          3.787824          4.692003
 ---          H  (  61)          H  (  62)          C  (  63)          H  (  64)          H  (  65)
 C  (  46)    2.975014          3.198249          4.550952          4.234759          5.370197
 H  (  47)    2.109472          2.487553          4.219686          3.904146          4.868558
 H  (  48)    3.710385          4.170975          5.356670          4.865992          6.176688
 H  (  49)    3.616083          3.285619          5.169445          5.038346          5.973936
 C  (  50)    3.195687          4.280335          3.420829          2.713179          4.364951
 ---          H  (  66)          N  (  67)
 C  (  46)    5.134932          7.454772
 H  (  47)    4.994640          7.799631
 H  (  48)    5.928145          7.894962
 H  (  49)    5.701312          8.033108
 C  (  50)    3.754896          5.389948

 ---          H  (  51)          H  (  52)          H  (  53)          C  (  54)          C  (  55)
 H  (  51)    0.000000
 H  (  52)    1.768645          0.000000
 H  (  53)    1.773316          1.760165          0.000000
 C  (  54)    3.587928          4.534078          3.175898          0.000000
 C  (  55)    4.918885          5.992214          4.701956          1.531201          0.000000
 ---          H  (  56)          H  (  57)          H  (  58)          C  (  59)          H  (  60)
 H  (  51)    4.975430          5.568990          5.548171          4.267573          5.087761
 H  (  52)    6.265504          6.652603          6.422978          4.694621          5.594567
 H  (  53)    5.137147          5.184016          5.243096          3.194568          3.965189
 C  (  54)    2.180653          2.148488          2.186538          1.525502          2.145472
 C  (  55)    1.092206          1.094008          1.090521          2.486758          2.653779
 ---          H  (  61)          H  (  62)          C  (  63)          H  (  64)          H  (  65)
 H  (  51)    3.830777          4.886462          3.207842          2.538124          4.198768
 H  (  52)    3.969191          5.103261          4.470127          3.667535          5.369881
 H  (  53)    2.421273          3.838422          2.992857          2.138094          3.758647
 C  (  54)    2.184610          2.187356          1.528688          2.193349          2.145971
 C  (  55)    3.455005          2.794827          2.475464          3.452906          2.672148
 ---          H  (  66)          N  (  67)
 H  (  51)    3.240443          4.312494
 H  (  52)    4.792922          5.933636
 H  (  53)    3.589717          5.845751
 C  (  54)    2.176168          5.907624
 C  (  55)    2.732836          6.382181

 ---          H  (  56)          H  (  57)          H  (  58)          C  (  59)          H  (  60)
 H  (  56)    0.000000
 H  (  57)    1.771195          0.000000
 H  (  58)    1.768233          1.770765          0.000000
 C  (  59)    3.452821          2.727755          2.723536          0.000000
 H  (  60)    3.681689          2.434655          2.953600          1.094635          0.000000
 ---          H  (  61)          H  (  62)          C  (  63)          H  (  64)          H  (  65)
 H  (  56)    4.321755          3.787608          2.749004          3.769462          3.061029
 H  (  57)    3.693675          3.172505          2.658105          3.666258          2.385858
 H  (  58)    3.768706          2.585964          3.447255          4.328765          3.667534
 C  (  59)    1.090323          1.091921          2.501290          2.770787          2.724111
 H  (  60)    1.758736          1.762719          2.757873          3.141426          2.525496
 ---          H  (  66)          N  (  67)
 H  (  56)    2.554028          5.709678
 H  (  57)    3.015390          6.852730
 H  (  58)    3.759466          7.239769
 C  (  59)    3.461240          7.244348
 H  (  60)    3.750633          7.736412

 ---          H  (  61)          H  (  62)          C  (  63)          H  (  64)          H  (  65)
 H  (  61)    0.000000
 H  (  62)    1.772378          0.000000
 C  (  63)    2.727055          3.470635          0.000000
 H  (  64)    2.547378          3.774203          1.089028          0.000000
 H  (  65)    3.030835          3.744763          1.094410          1.762009          0.000000
 ---          H  (  66)          N  (  67)
 H  (  61)    3.746524          7.272849
 H  (  62)    4.327186          7.984730
 C  (  63)    1.090084          5.005555
 H  (  64)    1.762387          4.974978
 H  (  65)    1.772025          5.667592

 ---          H  (  66)          N  (  67)
 H  (  66)    0.000000
 N  (  67)    4.056452          0.000000


Atomic orbital basis
--------------------
::

 atom  label     prim    cont     orbital basis set details     
 ---------------------------------------------------------------
  Ir     1        204     204     [24s19p12d9f]  dyall-vdz
  P      2         42      42     [11s7p2d]      uiglo-ii
  P      3         42      42     [11s7p2d]      uiglo-ii
  N      4         29      29     [9s5p1d]       uiglo-ii
  N      5         29      29     [9s5p1d]       uiglo-ii
  N      6         29      29     [9s5p1d]       uiglo-ii
  C      7         29      29     [9s5p1d]       uiglo-ii
  H      8          8       8     [5s1p]         uiglo-ii
  C      9         29      29     [9s5p1d]       uiglo-ii
  H     10          8       8     [5s1p]         uiglo-ii
  C     11         29      29     [9s5p1d]       uiglo-ii
  H     12          8       8     [5s1p]         uiglo-ii
  C     13         29      29     [9s5p1d]       uiglo-ii
  H     14          8       8     [5s1p]         uiglo-ii
  C     15         29      29     [9s5p1d]       uiglo-ii
  C     16         29      29     [9s5p1d]       uiglo-ii
  H     17          8       8     [5s1p]         uiglo-ii
  H     18          8       8     [5s1p]         uiglo-ii
  H     19          8       8     [5s1p]         uiglo-ii
  C     20         29      29     [9s5p1d]       uiglo-ii
  H     21          8       8     [5s1p]         uiglo-ii
  H     22          8       8     [5s1p]         uiglo-ii
  H     23          8       8     [5s1p]         uiglo-ii
  C     24         29      29     [9s5p1d]       uiglo-ii
  H     25          8       8     [5s1p]         uiglo-ii
  H     26          8       8     [5s1p]         uiglo-ii
  H     27          8       8     [5s1p]         uiglo-ii
  C     28         29      29     [9s5p1d]       uiglo-ii
  C     29         29      29     [9s5p1d]       uiglo-ii
  H     30          8       8     [5s1p]         uiglo-ii
  H     31          8       8     [5s1p]         uiglo-ii
  H     32          8       8     [5s1p]         uiglo-ii
  C     33         29      29     [9s5p1d]       uiglo-ii
  H     34          8       8     [5s1p]         uiglo-ii
  H     35          8       8     [5s1p]         uiglo-ii
  H     36          8       8     [5s1p]         uiglo-ii
  C     37         29      29     [9s5p1d]       uiglo-ii
  H     38          8       8     [5s1p]         uiglo-ii
  H     39          8       8     [5s1p]         uiglo-ii
  H     40          8       8     [5s1p]         uiglo-ii
  C     41         29      29     [9s5p1d]       uiglo-ii
  C     42         29      29     [9s5p1d]       uiglo-ii
  H     43          8       8     [5s1p]         uiglo-ii
  H     44          8       8     [5s1p]         uiglo-ii
  H     45          8       8     [5s1p]         uiglo-ii
  C     46         29      29     [9s5p1d]       uiglo-ii
  H     47          8       8     [5s1p]         uiglo-ii
  H     48          8       8     [5s1p]         uiglo-ii
  H     49          8       8     [5s1p]         uiglo-ii
  C     50         29      29     [9s5p1d]       uiglo-ii
  H     51          8       8     [5s1p]         uiglo-ii
  H     52          8       8     [5s1p]         uiglo-ii
  H     53          8       8     [5s1p]         uiglo-ii
  C     54         29      29     [9s5p1d]       uiglo-ii
  C     55         29      29     [9s5p1d]       uiglo-ii
  H     56          8       8     [5s1p]         uiglo-ii
  H     57          8       8     [5s1p]         uiglo-ii
  H     58          8       8     [5s1p]         uiglo-ii
  C     59         29      29     [9s5p1d]       uiglo-ii
  H     60          8       8     [5s1p]         uiglo-ii
  H     61          8       8     [5s1p]         uiglo-ii
  H     62          8       8     [5s1p]         uiglo-ii
  C     63         29      29     [9s5p1d]       uiglo-ii
  H     64          8       8     [5s1p]         uiglo-ii
  H     65          8       8     [5s1p]         uiglo-ii
  H     66          8       8     [5s1p]         uiglo-ii
  N     67         29      29     [9s5p1d]       uiglo-ii

 Total number of           GTO shells =     704
 Total number of spherical GTO functions = 1304
 Total number of cartesian GTO functions = 1371


##############################################################################
                                ReSpect output
##############################################################################


Four-component SCF procedure (SCFun)
------------------------------------
::

 
  Fock setting
  ------------
  number atoms:                                67
  number electrons:                           295
  number matrices:                              2
  matrix dimension:                          1371
  number GTO shells:                          704
  nucleus model:                            gauss
  ERI classes (up to):                       SSSS (one-center approximation)
  ERI acceleration:                          none
  ERI screening threshold:             1.0000E-10
  HF exchange scaling factor:          0.00000000
  inverse fine-structure constant:   137.03599907
 
  TwoFock setting (ERI)
  ---------------------
  number atoms:                                67
  matrix dimension:                          1371
  number GTO shells:                          704
  ERI classes (up to):                       SSSS (one-center approximation)
  ERI screening threshold:             1.0000E-10
  inverse fine-structure constant:   137.03599907
 
  DFT setting
  -----------
  number atoms:                                  67
  number matrices:                                2
  matrix dimension:                            1371
  number GTO shells:                            704
  DFT functional ID:                              4
  DFT noncollinearity ID:                         4
  DFT screening threshold:               1.0000E-10
  DFT regularization cutoff:             1.0000E-16
  inverse fine-structure constant:     137.03599907
  HF global exchange scaling factor:     0.00000000
  HF range-separated scaling factor:     0.00000000
  HF range-separated erf w-argument:     0.00000000


  Restarting from a previous one-component calculation ... 
  Matrix to power -5.00E-01(min: 1.94E-04 max: 1.13E+02 thr: 1.00E-08 time: 2.41E+00 cpus:24)
  Matrix to power -5.00E-01(min: 2.11E-03 max: 4.40E+02 thr: 1.00E-08 time: 2.36E+00 cpus:24)
  Matrix to power -5.00E-01(min: 1.94E-04 max: 1.13E+02 thr: 1.00E-08 time: 2.42E+00 cpus:24)
  Matrix to power -5.00E-01(min: 2.11E-03 max: 4.40E+02 thr: 1.00E-08 time: 2.37E+00 cpus:24)
 
 
                     Energy           dE       max[F,D]   spin density    time (hh:mm:ss)
                ----------------   ---------   --------   ------------    ---------------
  Cycle:   1   -43300.0471435586   -4.33E+04   0.00E+00   <x>= 8.83E-01   eri= 00:10:01.8  
                                                          <y>=-2.12E-03   xc=  00:00:46.6  
                                                          <z>= 4.25E-03   dia= 00:00:39.3  
                                                                          tot= 00:11:32.1  
 
 
                     Energy           dE       max[F,D]   spin density    time (hh:mm:ss)
                ----------------   ---------   --------   ------------    ---------------
  Cycle:   2   -19543.4845489556    2.38E+04   3.44E+00   <x>= 8.62E-01   eri= 00:10:02.9  
                                                          <y>=-2.53E-03   xc=  00:01:13.0  
                                                          <z>= 5.09E-03   dia= 00:00:36.1  
                                                                          tot= 00:12:00.9  
 
 
                     Energy           dE       max[F,D]   spin density    time (hh:mm:ss)
                ----------------   ---------   --------   ------------    ---------------
  Cycle:   3   -19543.5041791059   -1.96E-02   3.25E-02   <x>= 6.43E-01   eri= 00:10:03.3  
                                                          <y>=-2.99E-03   xc=  00:01:13.1  
                                                          <z>= 1.15E-03   dia= 00:00:36.1  
                                                                          tot= 00:12:03.0  
 
 
                     Energy           dE       max[F,D]   spin density    time (hh:mm:ss)
                ----------------   ---------   --------   ------------    ---------------
  Cycle:   4   -19543.3761607102    1.28E-01   6.11E-02   <x>= 9.17E-01   eri= 00:10:05.0  
                                                          <y>=-2.63E-03   xc=  00:01:12.9  
                                                          <z>= 6.77E-03   dia= 00:00:36.0  
                                                                          tot= 00:12:11.6  
 
 
                     Energy           dE       max[F,D]   spin density    time (hh:mm:ss)
                ----------------   ---------   --------   ------------    ---------------
  Cycle:   5   -19543.3994981374   -2.33E-02   5.22E-02   <x>= 7.92E-01   eri= 00:10:04.8  
                                                          <y>=-2.69E-03   xc=  00:01:12.9  
                                                          <z>= 3.42E-03   dia= 00:00:36.1  
                                                                          tot= 00:12:13.3  
 
 
                     Energy           dE       max[F,D]   spin density    time (hh:mm:ss)
                ----------------   ---------   --------   ------------    ---------------
  Cycle:   6   -19543.4987712747   -9.93E-02   1.23E-02   <x>= 7.94E-01   eri= 00:10:04.6  
                                                          <y>=-1.99E-03   xc=  00:01:12.9  
                                                          <z>= 3.57E-03   dia= 00:00:36.1  
                                                                          tot= 00:12:17.5  
 
 
                     Energy           dE       max[F,D]   spin density    time (hh:mm:ss)
                ----------------   ---------   --------   ------------    ---------------
  Cycle:   7   -19543.5070092546   -8.24E-03   6.02E-03   <x>= 8.13E-01   eri= 00:10:06.0  
                                                          <y>=-2.38E-03   xc=  00:01:13.0  
                                                          <z>= 3.00E-03   dia= 00:00:36.1  
                                                                          tot= 00:12:19.6  
 
 
                     Energy           dE       max[F,D]   spin density    time (hh:mm:ss)
                ----------------   ---------   --------   ------------    ---------------
  Cycle:   8   -19543.5089557629   -1.95E-03   2.89E-03   <x>= 8.07E-01   eri= 00:10:04.4  
                                                          <y>=-2.06E-03   xc=  00:01:12.9  
                                                          <z>= 2.98E-03   dia= 00:00:36.1  
                                                                          tot= 00:12:21.0  
 
 
                     Energy           dE       max[F,D]   spin density    time (hh:mm:ss)
                ----------------   ---------   --------   ------------    ---------------
  Cycle:   9   -19543.5092890145   -3.33E-04   6.95E-04   <x>= 8.06E-01   eri= 00:10:04.7  
                                                          <y>=-2.05E-03   xc=  00:01:12.9  
                                                          <z>= 2.55E-03   dia= 00:00:36.1  
                                                                          tot= 00:12:24.5  
 
 
                     Energy           dE       max[F,D]   spin density    time (hh:mm:ss)
                ----------------   ---------   --------   ------------    ---------------
  Cycle:  10   -19543.5093586307   -6.96E-05   1.87E-04   <x>= 8.07E-01   eri= 00:10:04.4  
                                                          <y>=-1.94E-03   xc=  00:01:12.9  
                                                          <z>= 2.23E-03   dia= 00:00:36.1  
                                                                          tot= 00:12:27.2  

                                                          Checkpointing ...
 
 
                     Energy           dE       max[F,D]   spin density    time (hh:mm:ss)
                ----------------   ---------   --------   ------------    ---------------
  Cycle:  11   -19543.5093601318   -1.50E-06   9.44E-05   <x>= 8.07E-01   eri= 00:10:04.1  
                                                          <y>=-1.87E-03   xc=  00:01:12.9  
                                                          <z>= 1.93E-03   dia= 00:00:36.0  
                                                                          tot= 00:12:30.0  
 
 
                     Energy           dE       max[F,D]   spin density    time (hh:mm:ss)
                ----------------   ---------   --------   ------------    ---------------
  Cycle:  12   -19543.5093606239   -4.92E-07   3.29E-05   <x>= 8.08E-01   eri= 00:10:04.3  
                                                          <y>=-1.79E-03   xc=  00:01:12.9  
                                                          <z>= 1.62E-03   dia= 00:00:36.0  
                                                                          tot= 00:12:33.3  
 
 
                     Energy           dE       max[F,D]   spin density    time (hh:mm:ss)
                ----------------   ---------   --------   ------------    ---------------
  Cycle:  13   -19543.5093607069   -8.30E-08   1.16E-05   <x>= 8.08E-01   eri= 00:10:04.4  
                                                          <y>=-1.70E-03   xc=  00:01:12.9  
                                                          <z>= 1.25E-03   dia= 00:00:36.0  
                                                                          tot= 00:12:36.5  
 
 
                     Energy           dE       max[F,D]   spin density    time (hh:mm:ss)
                ----------------   ---------   --------   ------------    ---------------
  Cycle:  14   -19543.5093607359   -2.90E-08   5.32E-06   <x>= 8.08E-01   eri= 00:10:04.0  
                                                          <y>=-1.61E-03   xc=  00:01:12.9  
                                                          <z>= 9.09E-04   dia= 00:00:36.0  
                                                                          tot= 00:12:39.2  
 
 
                     Energy           dE       max[F,D]   spin density    time (hh:mm:ss)
                ----------------   ---------   --------   ------------    ---------------
  Cycle:  15   -19543.5093607390   -3.12E-09   2.98E-06   <x>= 8.08E-01   eri= 00:10:04.6  
                                                          <y>=-1.51E-03   xc=  00:01:12.9  
                                                          <z>= 5.17E-04   dia= 00:00:36.0  
                                                                          tot= 00:12:42.9  
 
 
  Happy end
 
 
  --- Electronic energy        --- =    -25218.598965270583
  --- Nuclear-repulsion energy --- =      5675.089604531573
  --- Total energy             --- =    -19543.509360739008
 
 
 
  Energy of occupied orbitals
  ---------------------------
 
  (1-5)         -2792.23630   -2792.23629    -488.03558    -488.03451    -467.61676
  (6-10)         -467.61670    -407.81311    -407.81219    -407.81159    -407.81103
  (11-15)        -114.06173    -114.06137    -104.88531    -104.88526     -91.79212
  (16-20)         -91.79180     -91.78983     -91.78953     -76.53644     -76.53641
  (21-25)         -76.53602     -76.53599     -76.42530     -76.42517     -76.42317
  (26-30)         -76.42314     -73.59668     -73.59604     -73.59489     -73.59426
  (31-35)         -73.59340     -73.59331     -24.25178     -24.25079     -20.37410
  (36-40)         -20.37395     -17.28053     -17.27979     -17.27473     -17.27406
  (41-45)         -14.11050     -14.11024     -14.02804     -14.02694     -14.00535
  (46-50)         -14.00409     -13.99950     -13.99690     -10.91451     -10.91444
  (51-55)         -10.90846     -10.90827     -10.34133     -10.34091     -10.33719
  (56-60)         -10.33571     -10.33242     -10.33223      -9.93166      -9.93156
  (61-65)          -9.93076      -9.93064      -9.91863      -9.91853      -9.91851
  (66-70)          -9.91840      -9.91829      -9.91819      -9.91775      -9.91764
  (71-75)          -9.88697      -9.88696      -9.88640      -9.88640      -9.88464
  (76-80)          -9.88397      -9.88372      -9.88348      -9.88348      -9.88306
  (81-85)          -9.88257      -9.88257      -9.88089      -9.88088      -9.87922
  (86-90)          -9.87921      -9.87757      -9.87756      -9.87737      -9.87736
  (91-95)          -9.87696      -9.87695      -9.87675      -9.87674      -9.87577
  (96-100)         -9.87576      -9.87516      -9.87516      -6.34944      -6.34941
  (101-105)        -6.34929      -6.34927      -4.55044      -4.55041      -4.55027
  (106-110)        -4.55024      -4.51826      -4.51825      -4.51809      -4.51808
  (111-115)        -4.51621      -4.51616      -4.51605      -4.51600      -3.49671
  (116-120)        -3.48867      -2.27941      -2.27836      -2.24692      -2.24668
  (121-125)        -2.24258      -2.24248      -2.23727      -2.23707      -2.13373
  (126-130)        -2.13347      -2.13138      -2.13010      -2.12553      -2.12544
  (131-135)        -2.12217      -2.12215      -1.79767      -1.78717      -1.77424
  (136-140)        -1.76734      -1.01638      -1.01416      -0.86784      -0.86546
  (141-145)        -0.86015      -0.85654      -0.76296      -0.76267      -0.76062
  (146-150)        -0.76042      -0.74147      -0.74137      -0.74104      -0.74095
  (151-155)        -0.72309      -0.72223      -0.66802      -0.66634      -0.63134
  (156-160)        -0.63132      -0.63051      -0.63049      -0.62604      -0.62601
  (161-165)        -0.62495      -0.62490      -0.62121      -0.62120      -0.62098
  (166-170)        -0.62096      -0.61796      -0.61793      -0.61764      -0.61761
  (171-175)        -0.59284      -0.59249      -0.58625      -0.58596      -0.52574
  (176-180)        -0.52443      -0.52387      -0.52301      -0.49885      -0.49869
  (181-185)        -0.49838      -0.49820      -0.48005      -0.47975      -0.47143
  (186-190)        -0.46983      -0.46428      -0.46410      -0.44529      -0.44504
  (191-195)        -0.43310      -0.43230      -0.43167      -0.42831      -0.42520
  (196-200)        -0.42462      -0.42150      -0.42117      -0.42002      -0.41874
  (201-205)        -0.41201      -0.41179      -0.40199      -0.40189      -0.40011
  (206-210)        -0.39999      -0.39768      -0.39753      -0.39465      -0.39453
  (211-215)        -0.39377      -0.39366      -0.38715      -0.38703      -0.38661
  (216-220)        -0.38649      -0.38521      -0.38507      -0.37912      -0.37880
  (221-225)        -0.36718      -0.36681      -0.36455      -0.36080      -0.35825
  (226-230)        -0.35788      -0.35484      -0.35336      -0.35328      -0.35138
  (231-235)        -0.34728      -0.34716      -0.34473      -0.34457      -0.34367
  (236-240)        -0.34334      -0.34007      -0.33953      -0.33706      -0.33697
  (241-245)        -0.33624      -0.33613      -0.33265      -0.33155      -0.32404
  (246-250)        -0.32397      -0.32203      -0.32199      -0.32143      -0.32135
  (251-255)        -0.31962      -0.31957      -0.31362      -0.31251      -0.30881
  (256-260)        -0.30866      -0.30779      -0.30762      -0.30150      -0.30146
  (261-265)        -0.29739      -0.29697      -0.29538      -0.29528      -0.29425
  (266-270)        -0.29416      -0.29255      -0.29247      -0.29137      -0.29122
  (271-275)        -0.28525      -0.28477      -0.28350      -0.28300      -0.27631
  (276-280)        -0.27490      -0.26320      -0.26243      -0.24431      -0.24273
  (281-285)        -0.24204      -0.23848      -0.23392      -0.22888      -0.22678
  (286-290)        -0.22639      -0.19905      -0.19434      -0.18854      -0.18159
  (291-295)        -0.17299      -0.17014      -0.16365      -0.16063      -0.14749
 
 
 
  Energy of virtual orbitals (positive energy states)
  ---------------------------------------------------
 
  (296-300)        -0.12828      -0.04639      -0.04360      -0.03943      -0.03706
  (301-305)        -0.02166      -0.01863      -0.00101      -0.00028       0.01356
  (306-310)         0.01369       0.01598       0.01867       0.01886       0.01963
  (311-315)         0.02141       0.02172       0.02714       0.02760       0.03489
  (316-320)         0.03602       0.03643       0.03809       0.03828       0.03953
  (321-325)         0.03980       0.04016       0.04060       0.04151       0.04331
  (326-330)         0.04404       0.05186       0.05212       0.05579       0.05599
  (331-335)         0.05720       0.05729       0.06067       0.06076       0.06563
  (336-340)         0.06574       0.06711       0.06730       0.07321       0.07337
  (341-345)         0.07561       0.07611       0.07891       0.07928       0.08189
  (346-350)         0.08219       0.08411       0.08462       0.08504       0.08576
  (351-355)         0.09170       0.09192       0.09347       0.09374       0.09609
  (356-360)         0.09649       0.09764       0.09818       0.10020       0.10053
  (361-365)         0.10281       0.10299       0.10378       0.10416       0.10814
  (366-370)         0.10889       0.11165       0.11193       0.11523       0.11548
  (371-375)         0.11788       0.11811       0.11917       0.11953       0.12021
  (376-380)         0.12036       0.12417       0.12444       0.12532       0.12548
  (381-385)         0.13432       0.13446       0.13499       0.13521       0.13701
  (386-390)         0.13719       0.13999       0.14028       0.14213       0.14226
  (391-395)         0.14238       0.14254       0.14638       0.14667       0.14910
  (396-400)         0.14929       0.15160       0.15187       0.15273       0.15321
  (401-405)         0.16062       0.16088       0.16256       0.16277       0.16384
  (406-410)         0.16403       0.16580       0.16618       0.16697       0.16727
  (411-415)         0.17126       0.17153       0.17177       0.17211       0.17500
  (416-420)         0.17528       0.17634       0.17665       0.18062       0.18088
  (421-425)         0.18723       0.18827       0.18854       0.18896       0.19104
  (426-430)         0.19123       0.20581       0.20608       0.21175       0.21184
  (431-435)         0.21476       0.21500       0.21884       0.21923       0.22267
  (436-440)         0.22292       0.23201       0.23226       0.23785       0.23837
  (441-445)         0.24007       0.24055       0.24938       0.24962       0.25428
  (446-450)         0.25490       0.25867       0.25920       0.26180       0.26209
  (451-455)         0.26329       0.26354       0.26731       0.26770       0.26922
  (456-460)         0.26973       0.27039       0.27070       0.27499       0.27537
  (461-465)         0.27991       0.28043       0.28367       0.28408       0.28697
  (466-470)         0.28724       0.29261       0.29305       0.29717       0.29791
  (471-475)         0.30066       0.30091       0.30291       0.30399       0.31274
  (476-480)         0.31333       0.31435       0.31509       0.31903       0.31944
  (481-485)         0.31963       0.32009       0.32620       0.32686       0.32754
  (486-490)         0.32805       0.33655       0.33687       0.34143       0.34198
  (491-495)         0.34353       0.34394       0.34608       0.34665       0.35008
  (496-500)         0.35066       0.35619       0.35681       0.36254       0.36336
  (501-505)         0.36720       0.36775       0.37291       0.37347       0.37398
  (506-510)         0.37419       0.37735       0.37783       0.38194       0.38247
  (511-515)         0.38391       0.38427       0.39434       0.39458       0.39643
  (516-520)         0.39681       0.39796       0.39819       0.40097       0.40131
  (521-525)         0.40255       0.40291       0.40591       0.40611       0.40765
  (526-530)         0.40828       0.41101       0.41157       0.41696       0.41724
  (531-535)         0.41924       0.41946       0.42250       0.42277       0.42856
  (536-540)         0.42903       0.43143       0.43179       0.43477       0.43487
  (541-545)         0.43632       0.43670       0.44074       0.44099       0.44593
  (546-550)         0.44629       0.44921       0.44963       0.45145       0.45191
  (551-555)         0.45222       0.45257       0.45487       0.45543       0.45622
  (556-560)         0.45647       0.46060       0.46098       0.46338       0.46378
  (561-565)         0.46617       0.46675       0.46737       0.46769       0.47088
  (566-570)         0.47139       0.47226       0.47276       0.47579       0.47607
  (571-575)         0.47781       0.47816       0.48093       0.48113       0.48253
  (576-580)         0.48289       0.48419       0.48451       0.48677       0.48699
  (581-585)         0.48912       0.48935       0.49433       0.49458       0.49848
  (586-590)         0.49889       0.50188       0.50229       0.50503       0.50539
  (591-595)         0.50595       0.50662       0.50795       0.50814       0.50829
  (596-600)         0.50938       0.51461       0.51512       0.51723       0.51809
  (601-605)         0.52044       0.52112       0.52362       0.52525       0.52850
  (606-610)         0.52876       0.53036       0.53135       0.53200       0.53283
  (611-615)         0.53643       0.53687       0.53721       0.53821       0.54012
  (616-620)         0.54055       0.54472       0.54504       0.54738       0.54774
  (621-625)         0.55011       0.55079       0.55479       0.55514       0.55559
  (626-630)         0.55626       0.56155       0.56205       0.56512       0.56537
  (631-635)         0.57046       0.57160       0.57220       0.57257       0.57308
  (636-640)         0.57381       0.57933       0.57972       0.58350       0.58416
  (641-645)         0.58823       0.58920       0.59968       0.60053       0.60524
  (646-650)         0.60577       0.61219       0.61290       0.61588       0.61684
  (651-655)         0.61913       0.61952       0.62358       0.62467       0.62740
  (656-660)         0.62832       0.63245       0.63334       0.64782       0.64859
  (661-665)         0.65233       0.65351       0.65753       0.65840       0.66354
  (666-670)         0.66450       0.66632       0.66700       0.67194       0.67253
  (671-675)         0.67584       0.67653       0.68396       0.68462       0.68554
  (676-680)         0.68617       0.69291       0.69357       0.70046       0.70180
  (681-685)         0.71095       0.71170       0.71602       0.71672       0.72319
  (686-690)         0.72447       0.74170       0.74274       0.75421       0.75643
  (691-695)         0.75909       0.76023       0.76409       0.76511       0.77130
  (696-700)         0.77406       0.77566       0.77682       0.78410       0.78528
  (701-705)         0.78686       0.78815       0.80550       0.80701       0.82160
  (706-710)         0.82272       0.82431       0.82601       0.83858       0.84010
  (711-715)         0.85077       0.85188       0.86026       0.86084       0.86200
  (716-720)         0.86302       0.87248       0.87268       0.88522       0.88598
  (721-725)         0.90167       0.90269       0.90891       0.91004       0.91077
  (726-730)         0.91193       0.91590       0.91654       0.91979       0.92025
  (731-735)         0.92195       0.92245       0.93457       0.93578       0.94266
  (736-740)         0.94306       0.95141       0.95202       0.96513       0.96550
  (741-745)         0.97192       0.97245       0.97895       0.97973       0.98899
  (746-750)         0.98946       0.99981       1.00036       1.00307       1.00342
  (751-755)         1.00778       1.00812       1.01795       1.01818       1.02095
  (756-760)         1.02127       1.02846       1.02879       1.03269       1.03330
  (761-765)         1.03755       1.03798       1.04779       1.04813       1.05229
  (766-770)         1.05288       1.05866       1.05905       1.06234       1.06294
  (771-775)         1.08057       1.08117       1.09167       1.09210       1.09997
  (776-780)         1.10025       1.10405       1.10459       1.10646       1.10726
  (781-785)         1.11258       1.11290       1.11579       1.11605       1.12734
  (786-790)         1.12760       1.12913       1.12975       1.14055       1.14139
  (791-795)         1.14581       1.14660       1.16279       1.16336       1.17086
  (796-800)         1.17179       1.19590       1.19696       1.20439       1.20497
  (801-805)         1.21172       1.21197       1.21318       1.21347       1.21854
  (806-810)         1.21870       1.22026       1.22051       1.22633       1.22671
  (811-815)         1.22809       1.22846       1.23293       1.23318       1.23667
  (816-820)         1.23678       1.23971       1.24007       1.24424       1.24435
  (821-825)         1.25360       1.25374       1.25755       1.25798       1.25846
  (826-830)         1.25908       1.26302       1.26369       1.26606       1.26652
  (831-835)         1.28261       1.28301       1.28424       1.28458       1.28844
  (836-840)         1.28891       1.28961       1.28987       1.29169       1.29198
  (841-845)         1.29428       1.29465       1.31117       1.31167       1.31298
  (846-850)         1.31334       1.31401       1.31427       1.31951       1.31976
  (851-855)         1.32164       1.32182       1.32780       1.32825       1.33042
  (856-860)         1.33061       1.33176       1.33203       1.33394       1.33449
  (861-865)         1.33814       1.33830       1.34180       1.34246       1.34290
  (866-870)         1.34313       1.34741       1.34764       1.35300       1.35336
  (871-875)         1.35515       1.35571       1.36207       1.36225       1.36666
  (876-880)         1.36702       1.37019       1.37057       1.37277       1.37295
  (881-885)         1.38092       1.38145       1.39055       1.39070       1.39290
  (886-890)         1.39308       1.40069       1.40082       1.40457       1.40474
  (891-895)         1.40836       1.40857       1.41012       1.41046       1.41505
  (896-900)         1.41536       1.42060       1.42073       1.42992       1.43029
  (901-905)         1.43289       1.43311       1.43755       1.43786       1.44336
  (906-910)         1.44380       1.45040       1.45097       1.45588       1.45605
  (911-915)         1.45991       1.46021       1.46334       1.46350       1.46719
  (916-920)         1.46733       1.47427       1.47439       1.48799       1.48827
  (921-925)         1.49759       1.49817       1.49907       1.49961       1.50252
  (926-930)         1.50282       1.50820       1.50839       1.51645       1.51686
  (931-935)         1.51834       1.51870       1.52475       1.52513       1.53037
  (936-940)         1.53072       1.53900       1.53923       1.54250       1.54267
  (941-945)         1.54790       1.54823       1.54972       1.55013       1.55651
  (946-950)         1.55714       1.56211       1.56229       1.56491       1.56509
  (951-955)         1.56920       1.56946       1.57681       1.57737       1.58807
  (956-960)         1.58838       1.59072       1.59114       1.59781       1.59809
  (961-965)         1.60085       1.60140       1.60299       1.60342       1.61162
  (966-970)         1.61212       1.62447       1.62569       1.62734       1.62784
  (971-975)         1.63133       1.63159       1.63557       1.63595       1.63807
  (976-980)         1.63861       1.64091       1.64105       1.64654       1.64674
  (981-985)         1.65275       1.65357       1.65435       1.65588       1.66124
  (986-990)         1.66190       1.66864       1.66930       1.67148       1.67254
  (991-995)         1.67418       1.67456       1.67606       1.67618       1.68562
  (996-1000)        1.68579       1.68805       1.68822       1.70937       1.70988
  (1001-1005)       1.71159       1.71203       1.71523       1.71553       1.72010
  (1006-1010)       1.72062       1.72186       1.72208       1.72660       1.72727
  (1011-1015)       1.72923       1.72950       1.73519       1.73541       1.73591
  (1016-1020)       1.73615       1.73901       1.73950       1.74019       1.74082
  (1021-1025)       1.74474       1.74509       1.74995       1.75048       1.76145
  (1026-1030)       1.76179       1.76968       1.77008       1.77317       1.77347
  (1031-1035)       1.77804       1.77850       1.78280       1.78312       1.78354
  (1036-1040)       1.78387       1.79652       1.79709       1.80001       1.80059
  (1041-1045)       1.81349       1.81407       1.82037       1.82108       1.82334
  (1046-1050)       1.82421       1.83087       1.83160       1.83819       1.83880
  (1051-1055)       1.84338       1.84416       1.84493       1.84611       1.84945
  (1056-1060)       1.85008       1.85831       1.85945       1.86957       1.86998
  (1061-1065)       1.87535       1.87638       1.87835       1.87979       1.88554
  (1066-1070)       1.88601       1.89273       1.89366       1.89522       1.89589
  (1071-1075)       1.90752       1.90845       1.92506       1.92594       1.92631
  (1076-1080)       1.92680       1.94207       1.94289       1.94869       1.94930
  (1081-1085)       1.95304       1.95366       1.96150       1.96183       1.96422
  (1086-1090)       1.96529       1.96910       1.97044       1.97361       1.97422
  (1091-1095)       1.97844       1.97971       1.99852       1.99874       2.00034
  (1096-1100)       2.00064       2.00135       2.00154       2.00591       2.00666
  (1101-1105)       2.00957       2.00993       2.01625       2.01678       2.02448
  (1106-1110)       2.02511       2.03278       2.03340       2.03431       2.03479
  (1111-1115)       2.03692       2.03720       2.03807       2.03865       2.04223
  (1116-1120)       2.04299       2.04620       2.04663       2.04784       2.04821
  (1121-1125)       2.05722       2.05797       2.06443       2.06649       2.07564
  (1126-1130)       2.07602       2.07682       2.07921       2.08765       2.09329
  (1131-1135)       2.09734       2.10307       2.10670       2.10739       2.11262
  (1136-1140)       2.11311       2.11467       2.11557       2.11768       2.11866
  (1141-1145)       2.11984       2.12030       2.12288       2.12314       2.12793
  (1146-1150)       2.12849       2.13033       2.13074       2.13187       2.13274
  (1151-1155)       2.13810       2.13882       2.14010       2.14120       2.14348
  (1156-1160)       2.14372       2.14470       2.14590       2.14962       2.15141
  (1161-1165)       2.15345       2.15430       2.16020       2.16138       2.16519
  (1166-1170)       2.16571       2.16719       2.16826       2.17534       2.17567
  (1171-1175)       2.17794       2.17831       2.18101       2.18176       2.18427
  (1176-1180)       2.18540       2.18897       2.18957       2.19030       2.19136
  (1181-1185)       2.19196       2.19289       2.19677       2.19708       2.20211
  (1186-1190)       2.20287       2.20686       2.20793       2.21541       2.21625
  (1191-1195)       2.22124       2.22184       2.22338       2.22409       2.22443
  (1196-1200)       2.22523       2.22629       2.22717       2.23154       2.23215
  (1201-1205)       2.23352       2.23387       2.23603       2.23737       2.24042
  (1206-1210)       2.24208       2.24483       2.24534       2.24822       2.24910
  (1211-1215)       2.24975       2.25053       2.25711       2.25868       2.26355
  (1216-1220)       2.26456       2.27572       2.27726       2.27776       2.27989
  (1221-1225)       2.29347       2.29403       2.29635       2.29794       2.29844
  (1226-1230)       2.29949       2.30156       2.30420       2.30666       2.30887
  (1231-1235)       2.31640       2.31779       2.32107       2.32192       2.32950
  (1236-1240)       2.33001       2.33144       2.33230       2.33927       2.33965
  (1241-1245)       2.34385       2.34483       2.35008       2.35083       2.35573
  (1246-1250)       2.35617       2.36179       2.36242       2.36774       2.36837
  (1251-1255)       2.37426       2.37521       2.37720       2.37760       2.38197
  (1256-1260)       2.38261       2.38715       2.38742       2.38820       2.38918
  (1261-1265)       2.39119       2.39178       2.39320       2.39347       2.40156
  (1266-1270)       2.40326       2.40988       2.41073       2.41609       2.41681
  (1271-1275)       2.41978       2.42025       2.42278       2.42425       2.43029
  (1276-1280)       2.43102       2.44244       2.44338       2.44713       2.44790
  (1281-1285)       2.45094       2.45194       2.46876       2.47033       2.47448
  (1286-1290)       2.47531       2.47780       2.47897       2.49954       2.50098
  (1291-1295)       2.50980       2.51044       2.51456       2.51530       2.52515
  (1296-1300)       2.52798       2.54833       2.55193       2.55535       2.55723
  (1301-1305)       2.56075       2.56538       2.56650       2.57042       2.57765
  (1306-1310)       2.57814       2.58461       2.58528       2.58882       2.59011
  (1311-1315)       2.59749       2.59841       2.60322       2.60358       2.60600
  (1316-1320)       2.60669       2.61118       2.61140       2.61199       2.61253
  (1321-1325)       2.62078       2.62119       2.62920       2.62998       2.63784
  (1326-1330)       2.63814       2.64726       2.64777       2.65431       2.65470
  (1331-1335)       2.65914       2.66113       2.66643       2.66683       2.66862
  (1336-1340)       2.66995       2.67905       2.67954       2.68130       2.68200
  (1341-1345)       2.68803       2.68894       2.69765       2.69905       2.70339
  (1346-1350)       2.70469       2.71549       2.71646       2.72200       2.72327
  (1351-1355)       2.72800       2.72873       2.73666       2.73787       2.73980
  (1356-1360)       2.74115       2.75020       2.75214       2.76490       2.76641
  (1361-1365)       2.77683       2.77783       2.78712       2.78796       2.79821
  (1366-1370)       2.79875       2.80764       2.80832       2.81925       2.82022
  (1371-1375)       2.82295       2.82333       2.82881       2.82923       2.83067
  (1376-1380)       2.83114       2.83414       2.83474       2.83819       2.83859
  (1381-1385)       2.84301       2.84376       2.84776       2.84793       2.84871
  (1386-1390)       2.84895       2.85297       2.85352       2.85614       2.85681
  (1391-1395)       2.85873       2.85935       2.86989       2.87140       2.87492
  (1396-1400)       2.87671       2.88337       2.88452       2.88948       2.89156
  (1401-1405)       2.90493       2.90578       2.92320       2.92484       2.93922
  (1406-1410)       2.94049       2.94695       2.95177       2.95772       2.95890
  (1411-1415)       2.96697       2.96831       2.98056       2.98626       2.99782
  (1416-1420)       3.00037       3.01730       3.01866       3.04764       3.04835
  (1421-1425)       3.05128       3.05210       3.08171       3.08208       3.09441
  (1426-1430)       3.09525       3.10406       3.10496       3.13441       3.13709
  (1431-1435)       3.15591       3.15684       3.17058       3.17252       3.18503
  (1436-1440)       3.18616       3.19596       3.19826       3.22229       3.22293
  (1441-1445)       3.23307       3.23401       3.26373       3.26540       3.27517
  (1446-1450)       3.27565       3.28114       3.28149       3.30431       3.30545
  (1451-1455)       3.33561       3.33845       3.33866       3.34016       3.41153
  (1456-1460)       3.41191       3.41655       3.41664       3.42489       3.42535
  (1461-1465)       3.42805       3.42868       3.43669       3.43700       3.44477
  (1466-1470)       3.44535       3.44752       3.44849       3.45203       3.45272
  (1471-1475)       3.45646       3.45778       3.46223       3.46424       3.47269
  (1476-1480)       3.47491       3.48090       3.48149       3.48531       3.48596
  (1481-1485)       3.51210       3.51221       3.52512       3.52578       3.53208
  (1486-1490)       3.53224       3.54012       3.54024       3.54644       3.54659
  (1491-1495)       3.54718       3.54730       3.55205       3.55214       3.55481
  (1496-1500)       3.55489       3.57227       3.57239       3.58166       3.58267
  (1501-1505)       3.59830       3.59840       3.60516       3.60523       3.61239
  (1506-1510)       3.61272       3.62048       3.62079       3.62818       3.62950
  (1511-1515)       3.69421       3.69463       3.69977       3.70000       3.70285
  (1516-1520)       3.70370       3.70723       3.70754       3.71007       3.71036
  (1521-1525)       3.71890       3.71930       3.72377       3.72398       3.73162
  (1526-1530)       3.73179       3.73453       3.73503       3.74833       3.74901
  (1531-1535)       3.76736       3.76885       3.98747       3.99045       4.05005
  (1536-1540)       4.05091       4.06046       4.06128       4.70809       4.70828
  (1541-1545)       4.76381       4.76396       4.77288       4.77300       4.80303
  (1546-1550)       4.80334       4.82611       4.82649       4.97783       4.97793
  (1551-1555)       5.16888       5.16925       5.21656       5.21677       5.25320
  (1556-1560)       5.25337       5.25439       5.25457       5.29634       5.29746
  (1561-1565)       5.33915       5.34044       5.52439       5.52441       5.52655
  (1566-1570)       5.52662       5.52944       5.52949       5.53198       5.53200
  (1571-1575)       5.54473       5.54475       5.54675       5.54679       5.55053
  (1576-1580)       5.55056       5.55748       5.55750       5.63840       5.63860
  (1581-1585)       5.65409       5.65428       5.66792       5.66807       5.67240
  (1586-1590)       5.67256       5.71305       5.71475       5.73853       5.74016
  (1591-1595)       6.42050       6.42631       6.44442       6.44833       6.46534
  (1596-1600)       6.46797       6.49827       6.50081       6.50825       6.50927
  (1601-1605)       6.54373       6.55040       6.56974       6.57053       6.70381
  (1606-1610)       6.70718       6.76186       6.76588       6.94884       6.95243
  (1611-1615)       7.22945       7.23154       7.44752       7.44774       7.45453
  (1616-1620)       7.45500       7.47268       7.47301       7.47960       7.48005
  (1621-1625)       7.55292       7.55342       7.55438       7.55449       7.55628
  (1626-1630)       7.55770       7.56595       7.56613       7.56954       7.56973
  (1631-1635)       7.57125       7.57140       7.57507       7.57521       7.58160
  (1636-1640)       7.58202       7.58960       7.59157       7.59452       7.59611
  (1641-1645)       7.60324       7.60814       7.62485       7.62488       7.62581
  (1646-1650)       7.62584       7.63224       7.63229       7.63826       7.63866
  (1651-1655)       7.64709       7.64759       7.64848       7.64879       7.65254
  (1656-1660)       7.65274       7.65345       7.65364       7.65826       7.65845
  (1661-1665)       7.66095       7.66140       7.66673       7.66690       7.66978
  (1666-1670)       7.66999       7.67125       7.67131       7.67333       7.67342
  (1671-1675)       7.68090       7.68107       7.68478       7.68495       7.70178
  (1676-1680)       7.70206       7.70627       7.70655       7.71936       7.71952
  (1681-1685)       7.72378       7.72396       7.72944       7.72961       7.73595
  (1686-1690)       7.73606       7.74011       7.74016       7.74237       7.74248
  (1691-1695)       7.74719       7.74743       7.75393       7.75398       7.75656
  (1696-1700)       7.75665       7.76518       7.76545       7.76927       7.76932
  (1701-1705)       7.78939       7.79023       7.82523       7.82547       7.82896
  (1706-1710)       7.82920       7.83219       7.83247       7.83372       7.83401
  (1711-1715)       7.84815       7.84855       7.85602       7.85640       7.86103
  (1716-1720)       7.86135       7.86557       7.86590       7.87248       7.87286
  (1721-1725)       7.88129       7.88145       7.88456       7.88481       7.89220
  (1726-1730)       7.89245       7.90923       7.90957       7.92471       7.92494
  (1731-1735)       8.19304       8.19364       8.22727       8.22777       8.27243
  (1736-1740)       8.27438       9.42280       9.42281       9.42868       9.42870
  (1741-1745)       9.43455       9.43457       9.43722       9.43727       9.44205
  (1746-1750)       9.44207       9.44908       9.44912       9.45298       9.45300
  (1751-1755)       9.45678       9.45679       9.45781       9.45784       9.45859
  (1756-1760)       9.45860       9.46900       9.46901       9.47087       9.47091
  (1761-1765)       9.47983       9.47990       9.51366       9.51368       9.53041
  (1766-1770)       9.53049       9.53885       9.53889       9.54790       9.54790
  (1771-1775)       9.55162       9.55162       9.56153       9.56156       9.56494
  (1776-1780)       9.56495       9.57080       9.57081       9.57118       9.57119
  (1781-1785)       9.57372       9.57373       9.57989       9.57990       9.58717
  (1786-1790)       9.58717       9.59564       9.59565       9.59923       9.59924
  (1791-1795)       9.60720       9.60723       9.60822       9.60823       9.61623
  (1796-1800)       9.61625       9.62311       9.62311       9.62965       9.62966
  (1801-1805)       9.63510       9.63516       9.64034       9.64051       9.64630
  (1806-1810)       9.64659       9.65036       9.65038       9.66010       9.66011
  (1811-1815)       9.69341       9.69342       9.71588       9.71591       9.72446
  (1816-1820)       9.72447      11.01404      11.01511      11.03247      11.03696
  (1821-1825)      11.10624      11.11046      11.11660      11.12032      11.16372
  (1826-1830)      11.16589      11.16925      11.17508      11.22255      11.22887
  (1831-1835)      11.32947      11.33029      11.54860      11.54963      11.67034
  (1836-1840)      11.67136      11.73876      11.73993      11.84424      11.84568
  (1841-1845)      12.00512      12.00915      12.10964      12.10999      12.15152
  (1846-1850)      12.15380      12.38453      12.38959      12.42240      12.42350
  (1851-1855)      12.62379      12.62662      13.75169      13.75251      14.04870
  (1856-1860)      14.05128      17.19145      17.19576      18.51406      18.51609
  (1861-1865)      18.54781      18.54832      18.62320      18.62649      18.65817
  (1866-1870)      18.65948      18.69055      18.69093      18.75597      18.75633
  (1871-1875)      18.82562      18.82742      21.52433      21.52436      21.55793
  (1876-1880)      21.55794      21.59664      21.59666      21.61960      21.61960
  (1881-1885)      21.63729      21.63731      21.73401      21.73405      22.26754
  (1886-1890)      22.26774      22.28290      22.28305      22.31265      22.31276
  (1891-1895)      22.31430      22.31441      22.34860      22.34909      22.37247
  (1896-1900)      22.37280      22.47995      22.48029      22.48828      22.48845
  (1901-1905)      22.50873      22.50873      22.51406      22.51407      22.52111
  (1906-1910)      22.52113      22.52528      22.52530      22.52704      22.52706
  (1911-1915)      22.53274      22.53275      22.56246      22.56310      22.57003
  (1916-1920)      22.57068      22.57330      22.57395      22.59780      22.59794
  (1921-1925)      22.60285      22.60298      22.60717      22.60815      31.38563
  (1926-1930)      31.38832      31.66689      31.66925      31.83789      31.84216
  (1931-1935)      32.19311      32.19388      38.08674      38.08677      38.09026
  (1936-1940)      38.09034      38.11838      38.11843      38.12178      38.12186
  (1941-1945)      38.18911      38.19079      38.20103      38.20246      38.21548
  (1946-1950)      38.21551      38.21719      38.21722      38.22092      38.22095
  (1951-1955)      38.22413      38.22416      38.23387      38.23396      38.23567
  (1956-1960)      38.23567      38.23777      38.23779      38.24339      38.24342
  (1961-1965)      38.24736      38.24742      38.25099      38.25101      38.25368
  (1966-1970)      38.25371      38.25722      38.25723      38.26046      38.26047
  (1971-1975)      38.27157      38.27160      38.27520      38.27522      38.27783
  (1976-1980)      38.27786      38.27965      38.27969      38.28125      38.28130
  (1981-1985)      38.28374      38.28375      38.28660      38.28663      38.28870
  (1986-1990)      38.28871      38.29046      38.29047      38.29268      38.29270
  (1991-1995)      38.29480      38.29482      38.29958      38.29961      38.30137
  (1996-2000)      38.30138      38.30428      38.30428      38.30629      38.30630
  (2001-2005)      38.30942      38.30943      38.31487      38.31488      38.31835
  (2006-2010)      38.31836      38.32330      38.32333      38.32585      38.32588
  (2011-2015)      38.32699      38.32700      38.33159      38.33162      38.33522
  (2016-2020)      38.33524      38.33846      38.33847      38.34010      38.34012
  (2021-2025)      38.34273      38.34275      38.34566      38.34568      38.34766
  (2026-2030)      38.34768      38.34858      38.34861      38.35592      38.35594
  (2031-2035)      38.36172      38.36174      38.36795      38.36800      38.37229
  (2036-2040)      38.37237      38.37929      38.37935      38.38315      38.38320
  (2041-2045)      38.38606      38.38609      38.38887      38.38892      38.40639
  (2046-2050)      38.40657      38.43989      38.43996      38.60656      38.60669
  (2051-2055)      38.62606      38.62620      38.93032      38.93034      38.99617
  (2056-2060)      38.99620      43.57407      43.57534      43.67363      43.67423
  (2061-2065)      44.73446      44.73821      44.77769      44.77836      44.88656
  (2066-2070)      44.88773      49.65921      49.65975      49.88789      49.88875
  (2071-2075)      49.93384      49.93388      49.98424      49.98433      50.24768
  (2076-2080)      50.24818      50.26633      50.26716      50.30067      50.30162
  (2081-2085)      50.37642      50.37701      55.53373      55.53441      55.78356
  (2086-2090)      55.78452      55.91077      55.91083      55.93818      55.93922
  (2091-2095)      55.99546      55.99603      56.01247      56.01548      56.04825
  (2096-2100)      56.05116      56.06930      56.07005      56.08376      56.08638
  (2101-2105)      56.17021      56.17053      56.31938      56.31972      56.39271
  (2106-2110)      56.39317      56.42804      56.42848      56.55167      56.55207
  (2111-2115)      60.43689      60.43694      60.44115      60.44118      60.44509
  (2116-2120)      60.44512      60.45020      60.45025      60.45337      60.45341
  (2121-2125)      60.46008      60.46011      60.46190      60.46195      60.46540
  (2126-2130)      60.46542      60.46643      60.46644      60.47151      60.47151
  (2131-2135)      60.47844      60.47847      60.48121      60.48122      60.48729
  (2136-2140)      60.48735      60.49170      60.49172      60.50396      60.50403
  (2141-2145)      60.51320      60.51325      60.52113      60.52115      60.52404
  (2146-2150)      60.52405      60.53256      60.53257      60.53723      60.53724
  (2151-2155)      60.53968      60.53969      60.54169      60.54172      60.54443
  (2156-2160)      60.54444      60.54886      60.54888      60.55399      60.55399
  (2161-2165)      60.56290      60.56290      60.56554      60.56554      60.57037
  (2166-2170)      60.57038      60.57526      60.57527      60.58417      60.58419
  (2171-2175)      60.59114      60.59116      60.59473      60.59475      60.59939
  (2176-2180)      60.59975      60.60596      60.60640      60.60961      60.60965
  (2181-2185)      60.61719      60.61719      60.63015      60.63016      60.65824
  (2186-2190)      60.65825      60.67918      60.67921      60.68773      60.68774
  (2191-2195)      75.55515      75.55659      82.80212      82.80219      82.80956
  (2196-2200)      82.80962      82.82490      82.82494      82.82832      82.82837
  (2201-2205)      82.86396      82.86415      82.88704      82.88718      83.00011
  (2206-2210)      83.00023      83.00874      83.00880      83.02863      83.02863
  (2211-2215)      83.03264      83.03264      83.03811      83.03811      83.04197
  (2216-2220)      83.04198      83.04247      83.04247      83.04773      83.04774
  (2221-2225)      83.06676      83.06680      83.07617      83.07643      83.07687
  (2226-2230)      83.07711      83.09480      83.09485      83.09885      83.09890
  (2231-2235)      83.10301      83.10339      88.44979      88.44981      88.48085
  (2236-2240)      88.48087      88.79619      88.79623      88.81901      88.81902
  (2241-2245)      88.82715      88.82716      88.88049      88.88053     117.00854
  (2246-2250)     117.00955     117.26784     117.26879     117.42062     117.42230
  (2251-2255)     117.73061     117.73090     131.14101     131.14122     131.15850
  (2256-2260)     131.15870     131.21342     131.21361     132.20951     132.20980
  (2261-2265)     132.22053     132.22130     132.24551     132.24626     132.29495
  (2266-2270)     132.29543     136.12823     136.12877     136.20363     136.20394
  (2271-2275)     139.45960     139.46172     139.49048     139.49079     139.56965
  (2276-2280)     139.57023     166.12790     166.12794     166.19457     166.19461
  (2281-2285)     168.01790     168.01800     185.82949     185.82985     186.03437
  (2286-2290)     186.03491     261.61868     261.61959     308.90959     308.90963
  (2291-2295)     308.91573     308.91576     308.92871     308.92874     308.93160
  (2296-2300)     308.93164     308.96496     308.96500     308.98623     308.98625
  (2301-2305)     309.09418     309.09422     309.10141     309.10143     309.11891
  (2306-2310)     309.11891     309.12174     309.12175     309.12691     309.12691
  (2311-2315)     309.12944     309.12944     309.13000     309.13001     309.13508
  (2316-2320)     309.13509     309.14917     309.14920     309.15945     309.15949
  (2321-2325)     309.16162     309.16175     309.17351     309.17353     309.17690
  (2326-2330)     309.17693     309.18343     309.18358     356.39852     356.39868
  (2331-2335)     356.40991     356.41008     356.44656     356.44677     360.15810
  (2336-2340)     360.15831     360.16514     360.16588     360.18159     360.18231
  (2341-2345)     360.21441     360.21491     387.94876     387.94918     388.00415
  (2346-2350)     388.00440     397.47804     397.47975     397.50047     397.50072
  (2351-2355)     397.55800     397.55847     416.83745     416.83747     416.85902
  (2356-2360)     416.85903     420.12853     420.12856     420.14342     420.14343
  (2361-2365)     420.14846     420.14847     420.18041     420.18044     436.57746
  (2366-2370)     436.57773     436.80764     436.80787     436.94963     436.95015
  (2371-2375)     437.22088     437.22091     508.34599     508.34607     558.65688
  (2376-2380)     558.65719     558.81890     558.81942     605.45474     605.45477
  (2381-2385)     605.51180     605.51183     767.60515     767.60598    1064.25365
  (2386-2390)    1064.25402    1064.29269    1064.29288    1094.21554    1094.21731
  (2391-2395)    1094.23159    1094.23175    1094.27199    1094.27252    1098.61568
  (2396-2400)    1098.61589    1098.62219    1098.62232    1098.64183    1098.64206
  (2401-2405)    1118.00774    1118.00788    1118.01155    1118.01219    1118.02069
  (2406-2410)    1118.02131    1118.03817    1118.03868    1291.79243    1291.79246
  (2411-2415)    1291.79707    1291.79709    1291.80740    1291.80742    1291.80976
  (2416-2420)    1291.80979    1291.83764    1291.83765    1291.85548    1291.85551
  (2421-2425)    1291.95107    1291.95108    1291.95721    1291.95721    1291.97262
  (2426-2430)    1291.97262    1291.97428    1291.97428    1291.97863    1291.97864
  (2431-2435)    1291.98035    1291.98036    1291.98133    1291.98134    1291.98568
  (2436-2440)    1291.98568    1291.99455    1291.99457    1292.00407    1292.00408
  (2441-2445)    1292.00704    1292.00706    1292.01449    1292.01450    1292.01723
  (2446-2450)    1292.01725    1292.02447    1292.02451    1408.32502    1408.32509
  (2451-2455)    1543.36547    1543.36572    1543.48929    1543.48981    1808.28818
  (2456-2460)    1808.28819    1808.47650    1808.47653    1808.60162    1808.60171
  (2461-2465)    1808.81188    1808.81194    2005.92035    2005.92115    2162.53545
  (2466-2470)    2162.53547    2162.58153    2162.58155    2955.59105    2955.59128
  (2471-2475)    2955.61547    2955.61559    3064.47262    3064.47354    3064.48260
  (2476-2480)    3064.48270    3064.50781    3064.50805    3604.73227    3604.73231
  (2481-2485)    3961.99449    3961.99460    3962.08355    3962.08377    4715.06649
  (2486-2490)    4715.06684    6743.51409    6743.51410    6743.51640    6743.51641
  (2491-2495)    6743.52275    6743.52276    6743.52419    6743.52421    6743.53991
  (2496-2500)    6743.53992    6743.55095    6743.55097    6743.62213    6743.62213
  (2501-2505)    6743.62670    6743.62670    6743.63847    6743.63847    6743.63920
  (2506-2510)    6743.63920    6743.64053    6743.64054    6743.64267    6743.64267
  (2511-2515)    6743.64426    6743.64426    6743.64709    6743.64709    6743.64853
  (2516-2520)    6743.64854    6743.65529    6743.65529    6743.65813    6743.65815
  (2521-2525)    6743.66028    6743.66028    6743.66192    6743.66193    6743.66857
  (2526-2530)    6743.66859    7874.90517    7874.90518    7874.93635    7874.93637
  (2531-2535)    8618.50514    8618.50514    8894.83390    8894.83394    8894.84491
  (2536-2540)    8894.84492    9052.40654    9052.40657    9052.52250    9052.52256
  (2541-2545)    9052.61480    9052.61481    9052.71489    9052.71494    9414.47924
  (2546-2550)    9414.47941    9414.48354    9414.48356    9414.49473    9414.49475
  (2551-2555)    9545.44707    9545.44707    9545.50424    9545.50427    9979.64851
  (2556-2560)    9979.64860   19331.72528   19331.72529   19457.36650   19457.36651
  (2561-2565)   21764.82868   21764.82868   21764.86002   21764.86002   29952.29142
  (2566-2570)   29952.29142   29952.30529   29952.30529   35059.54393   35059.54394
  (2571-2575)   42317.67512   42317.67514   47848.68677   47848.68677   47848.70118
  (2576-2580)   47848.70119   60896.81455   60896.81457   91486.17298   91486.17302
  (2581-2585)  103284.19714  103284.19717  104664.42106  104664.42106  104664.42658
  (2586-2590)  104664.42659  173756.73081  173756.73084  205289.92023  205289.92030
  (2591-2595)  237572.46300  237572.46300  237572.46470  237572.46471  293980.10875
  (2596-2600)  293980.10883  507479.56259  507479.56279  516086.39140  516086.39170
  (2601-2605)  603767.55103  603767.55107  603767.55135  603767.55147  910600.09984
  (2606-2608)  910600.09985  ************  ************
 
 
 

  Checkpointing ...
  Matrix to power -5.00E-01(min: 1.94E-04 max: 1.13E+02 thr: 1.00E-08 time: 2.41E+00 cpus:24)
  Matrix to power -5.00E-01(min: 2.11E-03 max: 4.40E+02 thr: 1.00E-08 time: 2.36E+00 cpus:24)


##############################################################################
                              Finalization info
##############################################################################

 Final time:
   2021 May  8  14:14:26
 

 Normal termination of ReSpect program


real	185m42.746s
user	4106m55.799s
sys	8m45.928s
