# Supplementary material for: Quadratic Spin–Orbit Mechanism of the Electronic g-Tensor
Source: J Chem Theory Comput. 2023 Mar 10;19(6):1765–76. doi: 10.1021/acs.jctc.2c01213 (PMC10061661; doi:10.1021/acs.jctc.2c01213)
Supplement: Supplementary file 2 — ct2c01213_si_002.zip [file ct2c01213_si_002.zip › respect_input/03.ir-n3/4c-pbe-dz/RS-4c_Y.out_scf]

##############################################################################
                              Environment setting
##############################################################################

 Job setting:
    
    Call arguments   are    --scratch=/scratch/work/project/open-19-41/pikulove/10496811.isrv5 --nt=24 --scf --restart --inp=RS-4c_Y 
    Input file name   is   RS-4c_Y.inp
    Binary  directory is   /home/pikulove/ReSpect_5.2.0-beta.8+Nov20_OMP_intel-18.0_glibc-2.27+PT3
    Work    directory is   /scratch/work/project/open-19-41/pikulove/10496811.isrv5/
    Scratch directory is   /scratch/work/project/open-19-41/pikulove/10496811.isrv5/tmp14274.go_ztA.pikulove
    Machine name      is   r38u01n973.ib0.smc.salomon.it4i.cz
    OMP stack memory size  5000m
    OMP parallel job with  24 threads
    Output  file will be   /scratch/work/project/open-19-41/pikulove/10496811.isrv5/RS-4c_Y.out_scf


 System setting:

    core file size          (blocks, -c) 0
    data seg size           (kbytes, -d) unlimited
    scheduling priority             (-e) 0
    file size               (blocks, -f) unlimited
    pending signals                 (-i) 510047
    max locked memory       (kbytes, -l) unlimited
    max memory size         (kbytes, -m) unlimited
    open files                      (-n) 1048576
    pipe size            (512 bytes, -p) 8
    POSIX message queues     (bytes, -q) 819200
    real-time priority              (-r) 0
    stack size              (kbytes, -s) unlimited
    cpu time               (seconds, -t) unlimited
    max user processes              (-u) 510047
    virtual memory          (kbytes, -v) unlimited
    file locks                      (-x) unlimited
    omp_thread_limit:
    omp_stacksize:5000m
    

##############################################################################
                               Program ReSpect
##############################################################################
::

 Version:       5.2.0 (2020)
 Released:      beta (in testing period)

 Branch:        master
 Commit hash:   d07d9fd49
 Commit author: Debora Pastvova
 Commit date:   Wed Nov 4 10:13:55 2020 +0100

 Webpage:       http://www.respectprogram.org 
 Copyright:     ReSpect is distributed as proprietary software at no cost
                and is currently available as OpenMP parallel static binaries
                for Linux OS and x86_64 architecture at the program webpage.
                The program is limited to non-commercial, academic, and non-profit
                private use and its further copy and redistribution is not permitted.
                The specific terms of use are available at:
                http://www.respectprogram.org/download.html.
                The program is distributed AS IS in a hope it becomes useful.
                The experimental nature of the program means that authors accept
                no responsibility for the correctness of results nor fitness for
                a particular purpose.

 Reference(s):  If results obtained with ReSpect are published in the scientific
                literature or publicly accessible reports, the users shall reference
                the program as:

                ReSpect, version 5.2.0 (2020); Relativistic Spectroscopy DFT program of authors
                M. Repisky, S. Komorovsky, V. G. Malkin, O. L. Malkina, M. Kaupp, K. Ruud, 
                with contributions from R. Bast, R. Di Remigio, U. Ekstrom, M. Kadek, S. Knecht,
                L. Konecny, E. Malkin, I. Malkin-Ondik, (see http://www.respectprogram.org)

                Using specific theoretical methods included in ReSpect may require citing
                additional articles, as described in this output file as "REQUIRED REFERENCES".


 -------
 Authors
 -------
 Repisky Michal
 Komorovsky Stanislav


 --------
 Founders
 --------
 Ruud Kenneth
 Kaupp Martin
 Malkina Olga L.
 Malkin Vladimir G.


 ------------
 Contributors
 ------------
 Bast Radovan         - AutoCMake library
 Di Remigio Roberto   - PCMSolver library
 Ekstrom Ulf          - XCFun library
 Kadek Marius         - real-time TDDFT library
                      - solid-state pSCF library
 Knecht Stefan        - pilot MPI parallelization
 Konecny Lukas        - real-time TDDFT (RT-TDDFT) library
                      - damped-response TDDFT (DR-TDDFT) library
 Malkin Elena         - one-component molecular properties
                      - finite size nucleus and magnetic moment models
 Malkin-Ondik Irina   - Douglas-Kroll-Hess (DKH) Hamiltonians


##############################################################################
                    Configuration, build, and runtime info
##############################################################################
::

 -----------------------------------
 Configuration and build information
 -----------------------------------

 Who compiled           | uachstno
 Compiled on server     | pippin
 Operating system       | Linux-5.4.0-51-generic
 CMake version          | 3.10.2
 CMake generator        | Unix Makefiles
 CMake build type       | release
 Configuration time     | 2020-11-09 11:33:09.556228
 Python version         | 2.7.1
 Fortran compiler       | /opt/intel/compilers_and_libraries_2018.6.288/linux/bin/intel64/ifort
 Fortran compiler flags |  -w -fpp -assume byterecl -static -static-libgcc -static-intel -qopenmp -O2 -xW -ip
 C compiler             | /opt/intel/compilers_and_libraries_2018.6.288/linux/bin/intel64/icc
 C compiler flags       |  -g -wd981 -wd279 -wd383 -wd1572 -wd1777 -restrict -DRESTRICT=restrict -qopenmp -O2 -ip
 C++ compiler           | /opt/intel/compilers_and_libraries_2018.6.288/linux/bin/intel64/icpc
 C++ compiler flags     |  -Wno-unknown-pragmas -fno-exceptions -qopenmp -O3
 Static linking         | True
 MPI parallelization    | False
 OMP parallelization    | True
 Math libraries         | -Wl,--start-group;/opt/intel/compilers_and_libraries_2018.6.288/linux/mkl/lib/intel64/libmkl_lapack95_lp64.a;/opt/intel/compilers_and_libraries_2018.6.288/linux/mkl/lib/intel64/libmkl_intel_lp64.a;-qopenmp;-Wl,--end-group;-Wl,--start-group;/opt/intel/compilers_and_libraries_2018.6.288/linux/mkl/lib/intel64/libmkl_intel_lp64.a;/opt/intel/compilers_and_libraries_2018.6.288/linux/mkl/lib/intel64/libmkl_intel_thread.a;/opt/intel/compilers_and_libraries_2018.6.288/linux/mkl/lib/intel64/libmkl_core.a;/usr/lib/x86_64-linux-gnu/libpthread.a;/usr/lib/x86_64-linux-gnu/libm.a;-qopenmp;-Wl,--end-group;-ldl
 Explicit libraries     | unknown


 ------------
 Runtime info
 ------------

 Parallelization model: OpenMP
   Master process has 24 threads of total 24

 Initial time:
   2021 May  8  14:14:31
 


##############################################################################
                            Input processing info
##############################################################################
::

 ----------
 Input file
 ----------

 scf:
     method: mdks/pbe
 
     geometry:
       Ir      0.00000000     0.00000000     0.00000000
       P     -0.08705124    -0.38733949    -2.30834106
       P      0.10356993    -0.20023922     2.32383252
       N      0.01733718    -1.97807717     0.07605122
       N     -0.00553658     1.99158153     0.06470903
       N     -0.12128131     2.92219356    -0.67052097
       C     -0.04585825    -2.73587270    -1.06998457
       H     -0.03524495    -3.81602813    -0.93517638
       C     -0.11297021    -2.18095829    -2.29112015
       H     -0.14813922    -2.80148724    -3.17585252
       C      0.10212545    -2.63601706     1.28133610
       H      0.11554732    -3.72367924     1.23432140
       C      0.16425121    -1.98559972     2.45641295
       H      0.21865420    -2.53475727     3.38644669
       C      1.46747446     0.05807889    -3.27747299
       C      2.60777739    -0.72783945    -2.62538567
       H      2.66306189    -0.53217788    -1.55220568
       H      3.55333114    -0.41554708    -3.07869847
       H      2.49675751    -1.80282945    -2.77051381
       C      1.40017704    -0.30983114    -4.75632344
       H      1.15243893    -1.36237700    -4.90776795
       H      2.38192175    -0.13640358    -5.20821108
       H      0.68024501     0.29873789    -5.30376672
       C      1.77138595     1.54671945    -3.11829335
       H      2.70237651     1.77557828    -3.64590293
       H      1.91114969     1.80613175    -2.06806848
       H      0.99355401     2.18989943    -3.52677223
       C     -1.66112951     0.08479298    -3.23866825
       C     -1.95258015    -0.84573611    -4.41581824
       H     -2.89127780    -0.53203147    -4.88298769
       H     -2.07819114    -1.87878537    -4.08956475
       H     -1.18012653    -0.81748808    -5.18285472
       C     -1.62626070     1.53005737    -3.72666950
       H     -1.38653172     2.23678376    -2.93162164
       H     -2.61600891     1.79327772    -4.11226156
       H     -0.91369013     1.67458016    -4.53959492
       C     -2.79405745    -0.06869774    -2.22074528
       H     -2.83025499    -1.08027525    -1.81029312
       H     -3.74848215     0.12945040    -2.71856060
       H     -2.68446847     0.62939119    -1.38981797
       C      1.68405056     0.40576042     3.14740306
       C      2.80434670     0.09079788     2.15232389
       H      3.76300532     0.37705805     2.59616025
       H      2.67367128     0.64008791     1.21912924
       H      2.84470492    -0.97497328     1.91695188
       C      1.99712259    -0.31297374     4.45833236
       H      1.25076969    -0.13567201     5.23063492
       H      2.95616637     0.05350078     4.83769167
       H      2.09343666    -1.38987321     4.31169585
       C      1.63460799     1.91517814     3.36994566
       H      1.33292440     2.44550483     2.46462636
       H      2.63262700     2.26539445     3.65055981
       H      0.95512709     2.18862304     4.17808227
       C     -1.44437589     0.31942812     3.26439620
       C     -2.58007938    -0.52707110     2.68285272
       H     -2.64845985    -0.41007213     1.59908622
       H     -3.52532423    -0.19600436     3.12303412
       H     -2.45205050    -1.58727269     2.90379699
       C     -1.36645846     0.07502481     4.76817507
       H     -2.35216252     0.25858225     5.20740161
       H     -0.66399348     0.74905425     5.25912510
       H     -1.08790888    -0.95334824     5.00723872
       C     -1.76275706     1.78925730     2.99030961
       H     -1.02161593     2.46657192     3.41213397
       H     -2.72817880     2.02937184     3.44642351
       H     -1.82845519     1.98730567     1.92038219
       N     -0.22747546     3.87713512    -1.29212590
 
     geo-units:     angstrom
     initmo:        atomic
     nc-model:      gauss
     spin:          y
     charge:        0
     multiplicity:  2
     soscale:       1.0
 
     xc:
        noncollinearity: v2019
 
     dmixing:       1.0D0
     diis:          on
     maxiterations: 40
     convergence:   5.0e-6
 
     basis:
         Ir: dyall-vdz
         C:  uiglo-ii
         N:  uiglo-ii
         P:  uiglo-ii
         H:  uiglo-ii


 ----------------
 Input processing
 ----------------

 ... method: four-component Dirac-Kohn-Sham (mDKS)

 ... GGA XC functional: PBE

 ... geometry processing (xyz format)

     Ir      0.00000000     0.00000000     0.00000000
     P     -0.08705124    -0.38733949    -2.30834106
     P      0.10356993    -0.20023922     2.32383252
     N      0.01733718    -1.97807717     0.07605122
     N     -0.00553658     1.99158153     0.06470903
     N     -0.12128131     2.92219356    -0.67052097
     C     -0.04585825    -2.73587270    -1.06998457
     H     -0.03524495    -3.81602813    -0.93517638
     C     -0.11297021    -2.18095829    -2.29112015
     H     -0.14813922    -2.80148724    -3.17585252
     C      0.10212545    -2.63601706     1.28133610
     H      0.11554732    -3.72367924     1.23432140
     C      0.16425121    -1.98559972     2.45641295
     H      0.21865420    -2.53475727     3.38644669
     C      1.46747446     0.05807889    -3.27747299
     C      2.60777739    -0.72783945    -2.62538567
     H      2.66306189    -0.53217788    -1.55220568
     H      3.55333114    -0.41554708    -3.07869847
     H      2.49675751    -1.80282945    -2.77051381
     C      1.40017704    -0.30983114    -4.75632344
     H      1.15243893    -1.36237700    -4.90776795
     H      2.38192175    -0.13640358    -5.20821108
     H      0.68024501     0.29873789    -5.30376672
     C      1.77138595     1.54671945    -3.11829335
     H      2.70237651     1.77557828    -3.64590293
     H      1.91114969     1.80613175    -2.06806848
     H      0.99355401     2.18989943    -3.52677223
     C     -1.66112951     0.08479298    -3.23866825
     C     -1.95258015    -0.84573611    -4.41581824
     H     -2.89127780    -0.53203147    -4.88298769
     H     -2.07819114    -1.87878537    -4.08956475
     H     -1.18012653    -0.81748808    -5.18285472
     C     -1.62626070     1.53005737    -3.72666950
     H     -1.38653172     2.23678376    -2.93162164
     H     -2.61600891     1.79327772    -4.11226156
     H     -0.91369013     1.67458016    -4.53959492
     C     -2.79405745    -0.06869774    -2.22074528
     H     -2.83025499    -1.08027525    -1.81029312
     H     -3.74848215     0.12945040    -2.71856060
     H     -2.68446847     0.62939119    -1.38981797
     C      1.68405056     0.40576042     3.14740306
     C      2.80434670     0.09079788     2.15232389
     H      3.76300532     0.37705805     2.59616025
     H      2.67367128     0.64008791     1.21912924
     H      2.84470492    -0.97497328     1.91695188
     C      1.99712259    -0.31297374     4.45833236
     H      1.25076969    -0.13567201     5.23063492
     H      2.95616637     0.05350078     4.83769167
     H      2.09343666    -1.38987321     4.31169585
     C      1.63460799     1.91517814     3.36994566
     H      1.33292440     2.44550483     2.46462636
     H      2.63262700     2.26539445     3.65055981
     H      0.95512709     2.18862304     4.17808227
     C     -1.44437589     0.31942812     3.26439620
     C     -2.58007938    -0.52707110     2.68285272
     H     -2.64845985    -0.41007213     1.59908622
     H     -3.52532423    -0.19600436     3.12303412
     H     -2.45205050    -1.58727269     2.90379699
     C     -1.36645846     0.07502481     4.76817507
     H     -2.35216252     0.25858225     5.20740161
     H     -0.66399348     0.74905425     5.25912510
     H     -1.08790888    -0.95334824     5.00723872
     C     -1.76275706     1.78925730     2.99030961
     H     -1.02161593     2.46657192     3.41213397
     H     -2.72817880     2.02937184     3.44642351
     H     -1.82845519     1.98730567     1.92038219
     N     -0.22747546     3.87713512    -1.29212590
 
 ... geometry defined in units: angstrom

 ... MO init: superposition of atomic densities
     note: this keyword is ignored in the current job because of the "--restart" option used
 
 ... nuclear charge distribution model: gaussian

 ... initial spin orientation: Y

 ... charge of the system:   0

 ... multiplicity of the system:  2   (doublet)

 ... the spin-orbit (SO) interaction scaling factor: 1.000000

 ... DFT noncollinear scheme: v2019

 ... density mixing parameter:  1.000

 ... DIIS scheme turned on

 ... maximum number of scf iterations:   40

 ... scf convergence criteria:  5.00E-06

 ... orbital basis required

     Ir: dyall-vdz
     C:  uiglo-ii
     N:  uiglo-ii
     P:  uiglo-ii
     H:  uiglo-ii
 
 ... restart of the SCF procedure required


##############################################################################
                             REQUIRED REFERENCES
##############################################################################

 XCFun: a library of DFT exchange-correlation functionals

 [1] U. Ekström, et al., J. Chem. Theory Comput. 6, 1971-1980 (2010)
     [DOI: https://doi.org/10.1021/ct100117s]


##############################################################################
                              Molecular DFT grid
##############################################################################


DFT grid generator
------------------
::

 Becke atomic partitioning scheme
 Lebedev angular quadrature (adaptive size) 
 Adaptive angular distribution limit     = 11
 Adaptive angular distribution threshold =   1.0E-05
 Rotational invariance of grid points: rotation wrt. standard orientation
 Gauss-Chebyshev(I) radial quadrature
 Radial grid points mapping:  Koester
 Radial grid points shift:    False
 Grid file:                   fort.11

 Centre of nuclear charge (in A):  0.545D-03  0.430D-01 -0.490D-01
 NCMT eigenvalues:     0.4018466D+04  0.8952179D+04  0.9005077D+04  (n)

 Standard molecular orientation (in A):
 -0.5449021695D-03 -0.4304048508D-01  0.4901819597D-01
 -0.8759614217D-01 -0.4303799751D+00 -0.2259322864D+01
  0.1030250278D+00 -0.2432797051D+00  0.2372850716D+01
  0.1679227783D-01 -0.2021117655D+01  0.1250694160D+00
 -0.6081482169D-02  0.1948541045D+01  0.1137272260D+00
 -0.1218262122D+00  0.2879153075D+01 -0.6215027740D+00
 -0.4640315217D-01 -0.2778913185D+01 -0.1020966374D+01
 -0.3578985217D-01 -0.3859068615D+01 -0.8861581840D+00
 -0.1135151122D+00 -0.2223998775D+01 -0.2242101954D+01
 -0.1486841222D+00 -0.2844527725D+01 -0.3126834324D+01
  0.1015805478D+00 -0.2679057545D+01  0.1330354296D+01
  0.1150024178D+00 -0.3766719725D+01  0.1283339596D+01
  0.1637063078D+00 -0.2028640205D+01  0.2505431146D+01
  0.2181092978D+00 -0.2577797755D+01  0.3435464886D+01
  0.1466929558D+01  0.1503840492D-01 -0.3228454794D+01
  0.2607232488D+01 -0.7708799351D+00 -0.2576367474D+01
  0.2662516988D+01 -0.5752183651D+00 -0.1503187484D+01
  0.3552786238D+01 -0.4585875651D+00 -0.3029680274D+01
  0.2496212608D+01 -0.1845869935D+01 -0.2721495614D+01
  0.1399632138D+01 -0.3528716251D+00 -0.4707305244D+01
  0.1151894028D+01 -0.1405417485D+01 -0.4858749754D+01
  0.2381376848D+01 -0.1794440651D+00 -0.5159192884D+01
  0.6797001078D+00  0.2556974049D+00 -0.5254748524D+01
  0.1770841048D+01  0.1503678965D+01 -0.3069275154D+01
  0.2701831608D+01  0.1732537795D+01 -0.3596884734D+01
  0.1910604788D+01  0.1763091265D+01 -0.2019050284D+01
  0.9930091078D+00  0.2146858945D+01 -0.3477754034D+01
 -0.1661674412D+01  0.4175249492D-01 -0.3189650054D+01
 -0.1953125052D+01 -0.8887765951D+00 -0.4366800044D+01
 -0.2891822702D+01 -0.5750719551D+00 -0.4833969494D+01
 -0.2078736042D+01 -0.1921825855D+01 -0.4040546554D+01
 -0.1180671432D+01 -0.8605285651D+00 -0.5133836524D+01
 -0.1626805602D+01  0.1487016885D+01 -0.3677651304D+01
 -0.1387076622D+01  0.2193743275D+01 -0.2882603444D+01
 -0.2616553812D+01  0.1750237235D+01 -0.4063243364D+01
 -0.9142350322D+00  0.1631539675D+01 -0.4490576724D+01
 -0.2794602352D+01 -0.1117382251D+00 -0.2171727084D+01
 -0.2830799892D+01 -0.1123315735D+01 -0.1761274924D+01
 -0.3749027052D+01  0.8640991492D-01 -0.2669542404D+01
 -0.2685013372D+01  0.5863507049D+00 -0.1340799774D+01
  0.1683505658D+01  0.3627199349D+00  0.3196421256D+01
  0.2803801798D+01  0.4775739492D-01  0.2201342086D+01
  0.3762460418D+01  0.3340175649D+00  0.2645178446D+01
  0.2673126378D+01  0.5970474249D+00  0.1268147436D+01
  0.2844160018D+01 -0.1018013765D+01  0.1965970076D+01
  0.1996577688D+01 -0.3560142251D+00  0.4507350556D+01
  0.1250224788D+01 -0.1787124951D+00  0.5279653116D+01
  0.2955621468D+01  0.1046029492D-01  0.4886709866D+01
  0.2092891758D+01 -0.1432913695D+01  0.4360714046D+01
  0.1634063088D+01  0.1872137655D+01  0.3418963856D+01
  0.1332379498D+01  0.2402464345D+01  0.2513644556D+01
  0.2632082098D+01  0.2222353965D+01  0.3699578006D+01
  0.9545821878D+00  0.2145582555D+01  0.4227100466D+01
 -0.1444920792D+01  0.2763876349D+00  0.3313414396D+01
 -0.2580624282D+01 -0.5701115851D+00  0.2731870916D+01
 -0.2649004752D+01 -0.4531126151D+00  0.1648104416D+01
 -0.3525869132D+01 -0.2390448451D+00  0.3172052316D+01
 -0.2452595402D+01 -0.1630313175D+01  0.2952815186D+01
 -0.1367003362D+01  0.3198432492D-01  0.4817193266D+01
 -0.2352707422D+01  0.2155417649D+00  0.5256419806D+01
 -0.6645383822D+00  0.7060137649D+00  0.5308143296D+01
 -0.1088453782D+01 -0.9963887251D+00  0.5056256916D+01
 -0.1763301962D+01  0.1746216815D+01  0.3039327806D+01
 -0.1022160832D+01  0.2423531435D+01  0.3461152166D+01
 -0.2728723702D+01  0.1986331355D+01  0.3495441706D+01
 -0.1829000092D+01  0.1944265185D+01  0.1969400386D+01
 -0.2280203622D+00  0.3834094635D+01 -0.1243107704D+01

 Rotationally invariant molecular orientation (in A):
  0.0000000000D+00  0.0000000000D+00  0.0000000000D+00
  0.4247013202D+00  0.2298959755D+01 -0.1430422342D+00
 -0.9807948466D+00 -0.2111196814D+01  0.1786324110D+00
 -0.1881808349D+01  0.6090157608D+00  0.8228485002D-01
  0.1846676774D+01 -0.7456161948D+00 -0.6675540153D-01
  0.2967591757D+01 -0.3772560283D+00 -0.2336659620D+00
 -0.2202463218D+01  0.1944489604D+01  0.9238095693D-02
 -0.3261996174D+01  0.2189492103D+01  0.5807798267D-01
 -0.1265544420D+01  0.2899055696D+01 -0.1115628343D+00
 -0.1545875219D+01  0.3942474790D+01 -0.1532238542D+00
 -0.2909273692D+01 -0.2949460062D+00  0.2235423602D+00
 -0.3913379429D+01  0.1233947456D+00  0.2700421520D+00
 -0.2699395813D+01 -0.1620783974D+01  0.2997846620D+00
 -0.3531579856D+01 -0.2304235060D+01  0.3990861706D+00
  0.1237208120D+01  0.3082005836D+01  0.1367201428D+01
  0.3215312588D+00  0.2759288444D+01  0.2550656392D+01
  0.1392971028D+00  0.1685362948D+01  0.2631463936D+01
  0.8078618966D+00  0.3093513943D+01  0.3471996036D+01
 -0.6420026521D+00  0.3263283603D+01  0.2469524566D+01
  0.1396441333D+01  0.4595828025D+01  0.1267840727D+01
  0.4506760005D+00  0.5095723669D+01  0.1049220786D+01
  0.1753404836D+01  0.4977073807D+01  0.2229781965D+01
  0.2126579233D+01  0.4888386900D+01  0.5130821636D+00
  0.2591837617D+01  0.2425854986D+01  0.1628345176D+01
  0.3024766137D+01  0.2858276892D+01  0.2535580453D+01
  0.2480680918D+01  0.1352991164D+01  0.1790851576D+01
  0.3304483987D+01  0.2575063299D+01  0.8187588367D+00
  0.1123991705D+01  0.2983462153D+01 -0.1758155102D+01
  0.6427802397D+00  0.4403678394D+01 -0.2054687253D+01
  0.1059918403D+01  0.4718552755D+01 -0.3016280235D+01
 -0.4436458174D+00  0.4450435880D+01 -0.2137767900D+01
  0.9632198561D+00  0.5127187583D+01 -0.1306569339D+01
  0.2649130010D+01  0.2945298606D+01 -0.1783589441D+01
  0.3049287569D+01  0.1959905485D+01 -0.1542949464D+01
  0.2988870824D+01  0.3200076160D+01 -0.2792168782D+01
  0.3092039472D+01  0.3670900000D+01 -0.1100343353D+01
  0.5855655025D+00  0.2061365282D+01 -0.2855008271D+01
 -0.5060153467D+00  0.2023200322D+01 -0.2846947142D+01
  0.9041367645D+00  0.2444478328D+01 -0.3829557414D+01
  0.9601124979D+00  0.1043053995D+01 -0.2743049504D+01
 -0.6313923079D+00 -0.3066055181D+01  0.1762799822D+01
 -0.5409469935D+00 -0.2004550544D+01  0.2862561137D+01
 -0.3862206132D+00 -0.2503467124D+01  0.3824384376D+01
  0.2893986238D+00 -0.1319467574D+01  0.2686961203D+01
 -0.1458830868D+01 -0.1416436229D+01  0.2929700394D+01
 -0.1743026594D+01 -0.4044439479D+01  0.2137181843D+01
 -0.1871322051D+01 -0.4843125837D+01  0.1408779361D+01
 -0.1490890187D+01 -0.4510393622D+01  0.3094937553D+01
 -0.2699552823D+01 -0.3534864205D+01  0.2263204652D+01
  0.7068893185D+00 -0.3794817600D+01  0.1672139712D+01
  0.1503046190D+01 -0.3132278904D+01  0.1327119228D+01
  0.9791911879D+00 -0.4161812574D+01  0.2666425431D+01
  0.6592051226D+00 -0.4659073597D+01  0.1008559291D+01
 -0.8775116138D+00 -0.3199136387D+01 -0.1356480126D+01
 -0.1517862901D+01 -0.2381296635D+01 -0.2481497697D+01
 -0.1039090352D+01 -0.1405155790D+01 -0.2585614804D+01
 -0.1395887550D+01 -0.2924395281D+01 -0.3423314320D+01
 -0.2583521074D+01 -0.2222039967D+01 -0.2313434773D+01
 -0.1619523948D+01 -0.4525651038D+01 -0.1226358760D+01
 -0.1637274223D+01 -0.5017819269D+01 -0.2203948215D+01
 -0.1127270493D+01 -0.5206462909D+01 -0.5313865321D+00
 -0.2655512736D+01 -0.4391803621D+01 -0.9083893769D+00
  0.5832027030D+00 -0.3452561871D+01 -0.1729276391D+01
  0.1103792424D+01 -0.4068948382D+01 -0.9978154757D+00
  0.6135493755D+00 -0.3979688295D+01 -0.2687895622D+01
  0.1133400530D+01 -0.2517236212D+01 -0.1832873441D+01
  0.4072751257D+01 -0.1237797444D+00 -0.3884416796D+00

 Atom   1 has   14840 grid points ( 0)
 Atom   2 has   10524 grid points ( 1)
 Atom   3 has   10476 grid points ( 2)
 Atom   4 has    9824 grid points ( 3)
 Atom   5 has   10028 grid points ( 4)
 Atom   6 has   10148 grid points ( 5)
 Atom   7 has    9980 grid points ( 6)
 Atom   8 has    8612 grid points ( 7)
 Atom   9 has    9800 grid points ( 8)
 Atom  10 has    8720 grid points ( 9)
 Atom  11 has    9980 grid points (10)
 Atom  12 has    8652 grid points (11)
 Atom  13 has    9980 grid points (12)
 Atom  14 has    8732 grid points (13)
 Atom  15 has    9560 grid points (14)
 Atom  16 has    9848 grid points (15)
 Atom  17 has    8608 grid points (16)
 Atom  18 has    8696 grid points (17)
 Atom  19 has    8604 grid points (18)
 Atom  20 has   10076 grid points (19)
 Atom  21 has    8616 grid points (20)
 Atom  22 has    8684 grid points (21)
 Atom  23 has    8148 grid points (22)
 Atom  24 has    9800 grid points (23)
 Atom  25 has    8684 grid points ( 0)
 Atom  26 has    8632 grid points ( 1)
 Atom  27 has    8592 grid points ( 2)
 Atom  28 has    9608 grid points ( 3)
 Atom  29 has    9860 grid points ( 4)
 Atom  30 has    8696 grid points ( 5)
 Atom  31 has    8576 grid points ( 6)
 Atom  32 has    8684 grid points ( 7)
 Atom  33 has    9884 grid points ( 8)
 Atom  34 has    8684 grid points ( 9)
 Atom  35 has    8624 grid points (10)
 Atom  36 has    8720 grid points (11)
 Atom  37 has    9896 grid points (12)
 Atom  38 has    8732 grid points (13)
 Atom  39 has    8684 grid points (14)
 Atom  40 has    8636 grid points (15)
 Atom  41 has    9572 grid points (16)
 Atom  42 has    9788 grid points (17)
 Atom  43 has    8636 grid points (18)
 Atom  44 has    8660 grid points (19)
 Atom  45 has    8600 grid points (20)
 Atom  46 has    9896 grid points (21)
 Atom  47 has    8624 grid points (22)
 Atom  48 has    8696 grid points (23)
 Atom  49 has    8412 grid points ( 0)
 Atom  50 has    9692 grid points ( 1)
 Atom  51 has    8696 grid points ( 2)
 Atom  52 has    8672 grid points ( 3)
 Atom  53 has    8684 grid points ( 4)
 Atom  54 has    9572 grid points ( 5)
 Atom  55 has    9896 grid points ( 6)
 Atom  56 has    8464 grid points ( 7)
 Atom  57 has    8696 grid points ( 8)
 Atom  58 has    8636 grid points ( 9)
 Atom  59 has   10052 grid points (10)
 Atom  60 has    8684 grid points (11)
 Atom  61 has    8220 grid points (12)
 Atom  62 has    8684 grid points (13)
 Atom  63 has    9824 grid points (14)
 Atom  64 has    8436 grid points (15)
 Atom  65 has    8684 grid points (16)
 Atom  66 has    8608 grid points (17)
 Atom  67 has   10148 grid points (18)
 Total         617360 grid points (generated in    4.4 seconds)
 


##############################################################################
                    Atomic, molecular, and basis sets info
##############################################################################


Atomic and Nuclear Constants
----------------------------
::

 The data used in this calculation (unless changed from input) are from
 the CODATA recommended values of the fundamental physical constants 2010
 (online at http://physics.nist.gov/constants) and from the 2006 compilation
 of the Particle Data Group (online at http://pdg.lbl.gov).
 All values are in the SI-based atomic units unless stated otherwise.

 Inverse fine-structure constant =   137.035999074000
 Bohr radius [A]                 =     0.529177210920
 Hartree energy [eV]             =    27.211385050000
 Electric dipole moment [Debye]  =     2.541746363608

 atom    label     Z    isotop    atomic mass       spin         g-value 
 ----------------------------------------------------------------------- 
  Ir       1      77     193      192.962926      1.500000      0.109133
  P        2      15      31       30.973762      0.500000      2.263200
  P        3      15      31       30.973762      0.500000      2.263200
  N        4       7      14       14.003074      1.000000      0.403761
  N        5       7      14       14.003074      1.000000      0.403761
  N        6       7      14       14.003074      1.000000      0.403761
  C        7       6      12       12.000000      0.000000      0.000000
  H        8       1       1        1.007825      0.500000      5.585695
  C        9       6      12       12.000000      0.000000      0.000000
  H       10       1       1        1.007825      0.500000      5.585695
  C       11       6      12       12.000000      0.000000      0.000000
  H       12       1       1        1.007825      0.500000      5.585695
  C       13       6      12       12.000000      0.000000      0.000000
  H       14       1       1        1.007825      0.500000      5.585695
  C       15       6      12       12.000000      0.000000      0.000000
  C       16       6      12       12.000000      0.000000      0.000000
  H       17       1       1        1.007825      0.500000      5.585695
  H       18       1       1        1.007825      0.500000      5.585695
  H       19       1       1        1.007825      0.500000      5.585695
  C       20       6      12       12.000000      0.000000      0.000000
  H       21       1       1        1.007825      0.500000      5.585695
  H       22       1       1        1.007825      0.500000      5.585695
  H       23       1       1        1.007825      0.500000      5.585695
  C       24       6      12       12.000000      0.000000      0.000000
  H       25       1       1        1.007825      0.500000      5.585695
  H       26       1       1        1.007825      0.500000      5.585695
  H       27       1       1        1.007825      0.500000      5.585695
  C       28       6      12       12.000000      0.000000      0.000000
  C       29       6      12       12.000000      0.000000      0.000000
  H       30       1       1        1.007825      0.500000      5.585695
  H       31       1       1        1.007825      0.500000      5.585695
  H       32       1       1        1.007825      0.500000      5.585695
  C       33       6      12       12.000000      0.000000      0.000000
  H       34       1       1        1.007825      0.500000      5.585695
  H       35       1       1        1.007825      0.500000      5.585695
  H       36       1       1        1.007825      0.500000      5.585695
  C       37       6      12       12.000000      0.000000      0.000000
  H       38       1       1        1.007825      0.500000      5.585695
  H       39       1       1        1.007825      0.500000      5.585695
  H       40       1       1        1.007825      0.500000      5.585695
  C       41       6      12       12.000000      0.000000      0.000000
  C       42       6      12       12.000000      0.000000      0.000000
  H       43       1       1        1.007825      0.500000      5.585695
  H       44       1       1        1.007825      0.500000      5.585695
  H       45       1       1        1.007825      0.500000      5.585695
  C       46       6      12       12.000000      0.000000      0.000000
  H       47       1       1        1.007825      0.500000      5.585695
  H       48       1       1        1.007825      0.500000      5.585695
  H       49       1       1        1.007825      0.500000      5.585695
  C       50       6      12       12.000000      0.000000      0.000000
  H       51       1       1        1.007825      0.500000      5.585695
  H       52       1       1        1.007825      0.500000      5.585695
  H       53       1       1        1.007825      0.500000      5.585695
  C       54       6      12       12.000000      0.000000      0.000000
  C       55       6      12       12.000000      0.000000      0.000000
  H       56       1       1        1.007825      0.500000      5.585695
  H       57       1       1        1.007825      0.500000      5.585695
  H       58       1       1        1.007825      0.500000      5.585695
  C       59       6      12       12.000000      0.000000      0.000000
  H       60       1       1        1.007825      0.500000      5.585695
  H       61       1       1        1.007825      0.500000      5.585695
  H       62       1       1        1.007825      0.500000      5.585695
  C       63       6      12       12.000000      0.000000      0.000000
  H       64       1       1        1.007825      0.500000      5.585695
  H       65       1       1        1.007825      0.500000      5.585695
  H       66       1       1        1.007825      0.500000      5.585695
  N       67       7      14       14.003074      1.000000      0.403761


Molecular geometry [A]
----------------------
::

 atom    label                 cartesian coordinates            
 -------------------------------------------------------------- 
  Ir       1         0.000000         0.000000         0.000000
  P        2        -0.087051        -0.387339        -2.308341
  P        3         0.103570        -0.200239         2.323833
  N        4         0.017337        -1.978077         0.076051
  N        5        -0.005537         1.991582         0.064709
  N        6        -0.121281         2.922194        -0.670521
  C        7        -0.045858        -2.735873        -1.069985
  H        8        -0.035245        -3.816028        -0.935176
  C        9        -0.112970        -2.180958        -2.291120
  H       10        -0.148139        -2.801487        -3.175853
  C       11         0.102125        -2.636017         1.281336
  H       12         0.115547        -3.723679         1.234321
  C       13         0.164251        -1.985600         2.456413
  H       14         0.218654        -2.534757         3.386447
  C       15         1.467474         0.058079        -3.277473
  C       16         2.607777        -0.727839        -2.625386
  H       17         2.663062        -0.532178        -1.552206
  H       18         3.553331        -0.415547        -3.078698
  H       19         2.496758        -1.802829        -2.770514
  C       20         1.400177        -0.309831        -4.756323
  H       21         1.152439        -1.362377        -4.907768
  H       22         2.381922        -0.136404        -5.208211
  H       23         0.680245         0.298738        -5.303767
  C       24         1.771386         1.546719        -3.118293
  H       25         2.702377         1.775578        -3.645903
  H       26         1.911150         1.806132        -2.068068
  H       27         0.993554         2.189899        -3.526772
  C       28        -1.661130         0.084793        -3.238668
  C       29        -1.952580        -0.845736        -4.415818
  H       30        -2.891278        -0.532031        -4.882988
  H       31        -2.078191        -1.878785        -4.089565
  H       32        -1.180127        -0.817488        -5.182855
  C       33        -1.626261         1.530057        -3.726669
  H       34        -1.386532         2.236784        -2.931622
  H       35        -2.616009         1.793278        -4.112262
  H       36        -0.913690         1.674580        -4.539595
  C       37        -2.794057        -0.068698        -2.220745
  H       38        -2.830255        -1.080275        -1.810293
  H       39        -3.748482         0.129450        -2.718561
  H       40        -2.684468         0.629391        -1.389818
  C       41         1.684051         0.405760         3.147403
  C       42         2.804347         0.090798         2.152324
  H       43         3.763005         0.377058         2.596160
  H       44         2.673671         0.640088         1.219129
  H       45         2.844705        -0.974973         1.916952
  C       46         1.997123        -0.312974         4.458332
  H       47         1.250770        -0.135672         5.230635
  H       48         2.956166         0.053501         4.837692
  H       49         2.093437        -1.389873         4.311696
  C       50         1.634608         1.915178         3.369946
  H       51         1.332924         2.445505         2.464626
  H       52         2.632627         2.265394         3.650560
  H       53         0.955127         2.188623         4.178082
  C       54        -1.444376         0.319428         3.264396
  C       55        -2.580079        -0.527071         2.682853
  H       56        -2.648460        -0.410072         1.599086
  H       57        -3.525324        -0.196004         3.123034
  H       58        -2.452050        -1.587273         2.903797
  C       59        -1.366458         0.075025         4.768175
  H       60        -2.352163         0.258582         5.207402
  H       61        -0.663993         0.749054         5.259125
  H       62        -1.087909        -0.953348         5.007239
  C       63        -1.762757         1.789257         2.990310
  H       64        -1.021616         2.466572         3.412134
  H       65        -2.728179         2.029372         3.446424
  H       66        -1.828455         1.987306         1.920382
  N       67        -0.227475         3.877135        -1.292126


Interatomic distances [A]
-------------------------
::

 ---          Ir (   1)          P  (   2)          P  (   3)          N  (   4)          N  (   5)
 Ir (   1)    0.000000
 P  (   2)    2.342231          0.000000
 P  (   3)    2.334742          4.639868          0.000000
 N  (   4)    1.979615          2.868217          2.867170          0.000000
 N  (   5)    1.992640          3.361142          3.149543          3.969741          0.000000
 ---          N  (   6)          C  (   7)          H  (   8)          C  (   9)          H  (  10)
 Ir (   1)    3.000587          2.938021          3.929105          3.165213          4.237489
 P  (   2)    3.692782          2.655340          3.693802          1.793889          2.566012
 P  (   3)    4.332008          4.239075          4.869737          5.026721          6.089038
 N  (   4)    4.958754          1.375371          2.098430          2.379420          3.358611
 N  (   5)    1.191637          4.861890          5.893130          4.792866          5.787494
 ---          C  (  11)          H  (  12)          C  (  13)          H  (  14)          C  (  15)
 Ir (   1)    2.932718          3.924626          3.162839          4.235661          3.591474
 P  (   2)    4.240061          4.870592          5.031945          6.093888          1.885249
 P  (   3)    2.649493          3.688063          1.791305          2.567561          5.770753
 N  (   4)    1.375785          2.097227          2.384903          3.362906          4.182697
 N  (   5)    4.786067          5.834969          4.644033          5.618892          4.132599
 ---          C  (  16)          H  (  17)          H  (  18)          H  (  19)          C  (  20)
 Ir (   1)    3.771326          3.128011          4.719876          4.142432          4.967807
 P  (   2)    2.734695          2.855843          3.721106          2.982161          2.865392
 P  (   3)    5.571730          4.656700          6.413622          5.852180          7.198737
 N  (   4)    3.946041          3.426617          4.989709          3.779043          5.295955
 N  (   5)    4.632631          4.013128          5.323610          5.357007          5.524028
 ---          H  (  21)          H  (  22)          H  (  23)          C  (  24)          H  (  25)
 Ir (   1)    5.222104          5.728666          5.355550          3.905624          4.873205
 P  (   2)    3.040404          3.816811          3.167337          2.801856          3.774678
 P  (   3)    7.399104          7.869348          7.665625          5.954008          6.804072
 N  (   4)    5.148397          6.075068          5.879267          5.069982          5.928938
 N  (   5)    6.108639          6.167006          5.670674          3.672446          4.598705
 ---          H  (  26)          H  (  27)          C  (  28)          C  (  29)          H  (  30)
 Ir (   1)    3.345372          4.268598          3.640812          4.901764          5.699659
 P  (   2)    2.976887          3.048679          1.888423          2.851629          3.809649
 P  (   3)    5.155741          6.382351          5.842673          7.075826          7.811367
 N  (   4)    4.743839          5.595120          4.249712          5.033852          5.928166
 N  (   5)    2.873468          3.733129          4.158020          5.649467          6.259060
 ---          H  (  31)          H  (  32)          C  (  33)          H  (  34)          H  (  35)
 Ir (   1)    4.957142          5.378008          4.344406          3.939553          5.193269
 P  (   2)    3.059707          3.105265          2.838526          2.993852          3.795372
 P  (   3)    6.979202          7.640630          6.526470          5.981579          7.265915
 N  (   4)    4.664060          5.516972          5.428546          5.364886          6.220900
 N  (   5)    6.044305          6.066915          4.149012          3.308364          4.929602
 ---          H  (  36)          C  (  37)          H  (  38)          H  (  39)          H  (  40)
 Ir (   1)    4.924121          3.569760          3.529093          4.632326          3.087734
 P  (   2)    3.148545          2.727103          2.872869          3.720407          2.936665
 P  (   3)    7.187239          5.391357          5.145171          6.353954          4.717271
 N  (   4)    5.959271          4.101822          3.531731          5.141296          4.030809
 N  (   5)    4.703706          4.152578          4.575038          5.022327          3.338845
 ---          C  (  41)          C  (  42)          H  (  43)          H  (  44)          H  (  45)
 Ir (   1)    3.592605          3.536255          4.587203          3.007409          3.566178
 P  (   2)    5.790592          5.337259          6.281829          4.595677          5.176254
 P  (   3)    1.882398          2.721822          3.714687          2.920948          2.877427
 N  (   4)    4.230108          4.044573          5.091919          3.900965          3.519821
 N  (   5)    3.856493          3.983285          4.818386          3.215179          4.511666
 ---          C  (  46)          H  (  47)          H  (  48)          H  (  49)          C  (  50)
 Ir (   1)    4.895220          5.379812          5.669660          4.990486          4.206707
 P  (   2)    7.080761          7.660892          7.779544          7.041626          6.364640
 P  (   3)    2.855581          3.125658          3.810666          3.053915          2.813080
 N  (   4)    5.088861          5.611198          5.952919          4.753615          5.350023
 N  (   5)    5.350285          5.726282          5.942155          5.820380          3.690596
 ---          H  (  51)          H  (  52)          H  (  53)          C  (  54)          C  (  55)
 Ir (   1)    3.719081          5.038782          4.812350          3.583928          3.759297
 P  (   2)    5.729097          7.066976          7.056586          5.779035          5.580926
 P  (   3)    2.920804          3.773021          3.141664          1.884370          2.727213
 N  (   4)    5.196551          6.133833          5.921782          4.192932          3.955680
 N  (   5)    2.785162          4.460180          4.228657          3.886432          4.452702
 ---          H  (  56)          H  (  57)          H  (  58)          C  (  59)          H  (  60)
 Ir (   1)    3.120829          4.713775          4.118740          4.960678          5.719840
 P  (   2)    4.672186          6.431032          5.848029          7.206091          7.876188
 P  (   3)    2.853586          3.715860          2.965032          2.865583          3.815247
 N  (   4)    3.447426          5.001034          3.774487          5.305294          6.078481
 N  (   5)    3.886811          5.150514          5.182089          5.258126          5.912464
 ---          H  (  61)          H  (  62)          C  (  63)          H  (  64)          H  (  65)
 Ir (   1)    5.353538          5.211992          3.905215          4.332474          4.841399
 P  (   2)    7.674034          7.405389          5.968355          6.460809          6.777416
 P  (   3)    3.179034          3.031083          2.808107          3.092301          3.774941
 N  (   4)    5.896246          5.156379          5.084727          5.653652          5.912437
 N  (   5)    5.381394          5.854293          3.418757          3.530338          4.341682
 ---          H  (  66)          N  (  67)
 Ir (   1)    3.313684          4.093105
 P  (   2)    5.153012          4.386132
 P  (   3)    2.946328          5.459829
 N  (   4)    4.746869          6.017919
 N  (   5)    2.601264          2.333575

 ---          N  (   6)          C  (   7)          H  (   8)          C  (   9)          H  (  10)
 N  (   6)    0.000000
 C  (   7)    5.672651          0.000000
 H  (   8)    6.743966          1.088587          0.000000
 C  (   9)    5.354304          1.342984          2.125577          0.000000
 H  (  10)    6.248034          2.109371          2.462249          1.081224          0.000000
 ---          C  (  11)          H  (  12)          C  (  13)          H  (  14)          C  (  15)
 N  (   6)    5.895198          6.917524          5.826292          6.808293          4.186108
 C  (   7)    2.358088          2.512298          3.611445          4.468802          3.869024
 H  (   8)    2.514801          2.176692          3.859164          4.514703          4.770034
 C  (   9)    3.607740          3.854990          4.759631          5.698238          2.912728
 H  (  10)    4.467275          4.513270          5.699621          6.577952          3.285978
 ---          C  (  16)          H  (  17)          H  (  18)          H  (  19)          C  (  20)
 N  (   6)    4.959032          4.523562          5.517482          5.795683          5.427209
 C  (   7)    3.673316          3.525203          4.730011          3.198009          4.643898
 H  (   8)    4.402191          4.294794          5.388491          3.719203          5.380987
 C  (   9)    3.102540          3.312224          4.144722          2.680201          3.444990
 H  (  10)    3.492579          3.960915          4.404887          2.856063          3.332195
 ---          H  (  21)          H  (  22)          H  (  23)          C  (  24)          H  (  25)
 N  (   6)    6.159072          6.017614          5.384415          3.386105          4.259186
 C  (   7)    4.248645          5.456764          5.259372          5.083162          5.877188
 H  (   8)    4.817933          6.135239          6.043824          6.065392          6.790337
 C  (   9)    3.019633          4.349035          3.981724          4.258004          5.041408
 H  (  10)    2.600399          4.199329          3.850407          4.753398          5.412570
 ---          H  (  26)          H  (  27)          C  (  28)          C  (  29)          H  (  30)
 N  (   6)    2.707307          3.152346          4.125210          5.619448          6.111418
 C  (   7)    5.045380          5.601733          3.907486          4.289849          5.243312
 H  (   8)    6.056449          6.621628          4.813105          4.961217          5.875949
 C  (   9)    4.477019          4.675000          2.903149          3.111483          4.141948
 H  (  10)    5.167012          5.132304          3.259402          2.935726          3.948360
 ---          H  (  31)          H  (  32)          C  (  33)          H  (  34)          H  (  35)
 N  (   6)    6.210375          5.955462          3.680088          2.680153          4.398147
 C  (   7)    3.739364          4.677870          5.268188          5.476350          6.031113
 H  (   8)    4.228085          5.323980          6.237339          6.515236          6.943956
 C  (   9)    2.681008          3.370460          4.257051          4.642052          5.037491
 H  (  10)    2.326231          3.004881          4.609829          5.193981          5.298972
 ---          H  (  36)          C  (  37)          H  (  38)          H  (  39)          H  (  40)
 N  (   6)    4.141761          4.300274          4.965619          5.015024          3.513440
 C  (   7)    5.678329          3.998834          3.322939          4.963598          4.288305
 H  (   8)    6.626483          4.827651          4.007774          5.703980          5.194886
 C  (   9)    4.534531          3.413917          2.970915          4.328700          3.914462
 H  (  10)    4.741418          3.921894          3.467141          4.664974          4.625345
 ---          C  (  41)          C  (  42)          H  (  43)          H  (  44)          H  (  45)
 N  (   6)    4.916117          4.954246          5.677729          4.073149          5.538953
 C  (   7)    5.536136          5.147524          6.135014          4.902346          4.514190
 H  (   8)    6.119390          5.732297          6.669259          5.642360          4.949782
 C  (   9)    6.284738          5.780641          6.741820          5.295802          5.283002
 H  (  10)    7.323040          6.743289          7.662658          6.254832          6.183035
 ---          C  (  46)          H  (  47)          H  (  48)          H  (  49)          C  (  50)
 N  (   6)    6.423323          6.786509          6.931125          6.951358          4.519137
 C  (   7)    6.372323          6.938306          7.189812          5.945652          6.645993
 H  (   8)    6.744764          7.294935          7.566228          6.160128          7.359974
 C  (   9)    7.314162          7.913266          8.076656          7.006513          7.202779
 H  (  10)    8.311175          8.929308          9.055637          7.942336          8.262723
 ---          H  (  51)          H  (  52)          H  (  53)          C  (  54)          C  (  55)
 N  (   6)    3.488710          5.165959          5.020531          4.899851          5.402613
 C  (   7)    6.421930          7.380413          7.266005          5.484302          5.038340
 H  (   8)    7.255160          8.070329          7.948716          6.060038          5.512128
 C  (   9)    6.790574          7.912769          7.879381          6.236051          5.793304
 H  (  10)    7.844710          8.944599          8.955376          7.273042          6.738823
 ---          H  (  56)          H  (  57)          H  (  58)          C  (  59)          H  (  60)
 N  (   6)    4.758334          5.975092          6.208343          6.263885          6.828003
 C  (   7)    4.393953          6.011574          4.785393          6.612809          7.327440
 H  (   8)    4.985170          6.461757          5.054307          7.031404          7.726695
 C  (   9)    4.969754          6.700542          5.728082          7.516272          8.197144
 H  (  10)    5.896652          7.607226          6.613960          8.536170          9.192426
 ---          H  (  61)          H  (  62)          C  (  63)          H  (  64)          H  (  65)
 N  (   6)    6.338594          6.941984          4.168893          4.205504          4.954016
 C  (   7)    7.251513          6.418404          6.317478          6.935915          7.092273
 H  (   8)    7.720406          6.679471          7.057830          7.703447          7.785821
 C  (   9)    8.117561          7.464822          6.810133          7.412981          7.581926
 H  (  10)    9.166313          8.441668          7.855156          8.480388          8.593506
 ---          H  (  66)          N  (  67)
 N  (   6)    3.240561          1.144370
 C  (   7)    5.867568          6.619230
 H  (   8)    6.711818          7.703838
 C  (   9)    6.168798          6.140977
 H  (  10)    7.192191          6.939648

 ---          C  (  11)          H  (  12)          C  (  13)          H  (  14)          C  (  15)
 C  (  11)    0.000000
 H  (  12)    1.088761          0.000000
 C  (  13)    1.344510          2.125277          0.000000
 H  (  14)    2.110764          2.460855          1.081433          0.000000
 C  (  15)    5.468553          6.040339          6.225147          7.258800          0.000000
 ---          C  (  16)          H  (  17)          H  (  18)          H  (  19)          C  (  20)
 C  (  11)    5.018158          4.360447          5.987588          4.779744          6.599198
 H  (  12)    5.484852          4.943708          6.431503          5.039696          7.013734
 C  (  13)    5.777323          4.942217          6.677454          5.726670          7.507282
 H  (  14)    6.716769          5.863083          7.576887          6.605576          8.523555
 C  (  15)    1.530744          2.180454          2.148169          2.186186          1.525413
 ---          H  (  21)          H  (  22)          H  (  23)          C  (  24)          H  (  25)
 C  (  11)    6.405492          7.318453          7.232606          6.295908          7.106417
 H  (  12)    6.661543          7.714352          7.697098          7.033076          7.794236
 C  (  13)    7.456278          8.190485          8.105852          6.792460          7.604393
 H  (  14)    8.428548          9.181501          9.152135          7.834607          8.614047
 C  (  15)    2.185132          2.145178          2.187124          1.527662          2.147214
 ---          H  (  26)          H  (  27)          C  (  28)          C  (  29)          H  (  30)
 C  (  11)    5.850108          6.870373          5.562582          6.315417          7.168410
 H  (  12)    6.686462          7.642599          6.137481          6.669617          7.526559
 C  (  13)    6.156282          7.343095          6.328704          7.280647          8.081827
 H  (  14)    7.173534          8.409248          7.368024          8.272992          9.059036
 C  (  15)    2.171450          2.198047          3.128959          3.716112          4.682374
 ---          H  (  31)          H  (  32)          C  (  33)          H  (  34)          H  (  35)
 C  (  11)    5.845832          6.836445          6.739704          6.611301          7.489847
 H  (  12)    6.046477          7.162742          7.432838          7.425526          8.153782
 C  (  13)    6.920244          7.844122          7.334595          7.018858          8.072004
 H  (  14)    7.848347          8.850905          8.397788          8.078503          9.110314
 C  (  15)    4.121005          3.377408          3.455386          3.607176          4.514712
 ---          H  (  36)          C  (  37)          H  (  38)          H  (  39)          H  (  40)
 C  (  11)    7.314121          5.219538          4.536227          6.202754          5.055993
 H  (  12)    7.971113          5.810523          4.993497          6.738146          5.803052
 C  (  13)    7.968877          5.856783          5.290696          6.823728          5.454069
 H  (  14)    9.045599          6.826308          6.198183          7.752889          6.422823
 C  (  15)    3.142606          4.392425          4.681767          5.246302          4.596550
 ---          C  (  41)          C  (  42)          H  (  43)          H  (  44)          H  (  45)
 C  (  11)    3.903473          3.936514          4.920307          4.165283          3.268764
 H  (  12)    4.813767          4.756323          5.654609          5.058329          3.933150
 C  (  13)    2.916481          3.372536          4.307286          3.836964          2.914998
 H  (  14)    3.294112          3.886181          4.654637          4.561142          3.389467
 C  (  15)    6.437920          5.592047          6.314331          4.691810          5.472295
 ---          C  (  46)          H  (  47)          H  (  48)          H  (  49)          C  (  50)
 C  (  11)    4.368163          4.813322          5.294027          3.834224          5.236809
 H  (  12)    5.056430          5.489358          5.943104          4.339232          6.218131
 C  (  13)    3.188225          3.507002          4.198001          2.742029          4.267617
 H  (  14)    3.041087          3.197171          4.037222          2.383622          4.669810
 C  (  15)    7.762789          8.513072          8.250583          7.751379          6.903979
 ---          H  (  51)          H  (  52)          H  (  53)          C  (  54)          C  (  55)
 C  (  11)    5.360682          6.003374          5.691740          3.880573          3.688648
 H  (  12)    6.407378          6.931299          6.657773          4.785528          4.425263
 C  (  13)    4.582636          5.058638          4.584077          2.924666          3.116076
 H  (  14)    5.185977          5.379450          4.845555          3.305592          3.515503
 C  (  15)    6.220097          7.363930          7.770909          7.165419          7.228456
 ---          H  (  56)          H  (  57)          H  (  58)          C  (  59)          H  (  60)
 C  (  11)    3.552677          4.743828          3.202508          4.654517          5.460424
 H  (  12)    4.330448          5.409960          3.734159          5.395796          6.142749
 C  (  13)    3.335962          4.154516          2.683999          3.454488          4.351624
 H  (  14)    3.991151          4.422276          2.874603          3.351525          4.210430
 C  (  15)    6.398508          8.121520          7.501864          8.530177          9.307144
 ---          H  (  61)          H  (  62)          C  (  63)          H  (  64)          H  (  65)
 C  (  11)    5.279058          4.257923          5.097198          5.642651          5.870611
 H  (  12)    6.067295          4.833006          6.083091          6.659971          6.788061
 C  (  13)    4.002439          3.023270          4.271762          4.705477          5.046411
 H  (  14)    3.881934          2.614370          4.772842          5.152885          5.433111
 C  (  15)    8.825764          8.728655          7.260611          7.533077          8.167024
 ---          H  (  66)          N  (  67)
 C  (  11)    5.050805          7.010884
 H  (  12)    6.071670          8.017043
 C  (  13)    4.476850          6.969695
 H  (  14)    5.175814          7.949870
 C  (  15)    6.450021          4.625975

 ---          C  (  16)          H  (  17)          H  (  18)          H  (  19)          C  (  20)
 C  (  16)    0.000000
 H  (  17)    1.092271          0.000000
 H  (  18)    1.094116          1.770978          0.000000
 H  (  19)    1.090409          1.768188          1.770841          0.000000
 C  (  20)    2.484738          3.451186          2.731606          2.715690          0.000000
 ---          H  (  21)          H  (  22)          H  (  23)          C  (  24)          H  (  25)
 C  (  16)    2.780273          2.659285          3.455860          2.473080          2.705089
 H  (  17)    3.772401          3.688096          4.323910          2.751278          3.116224
 H  (  18)    3.163268          2.446415          3.703479          2.650922          2.418031
 H  (  19)    2.563015          2.955086          3.759478          3.444792          3.689659
 C  (  20)    1.091862          1.094579          1.090116          2.503541          2.697719
 ---          H  (  26)          H  (  27)          C  (  28)          C  (  29)          H  (  30)
 C  (  16)    2.686429          3.454188          4.388628          4.900654          5.947665
 H  (  17)    2.509816          3.754447          4.682247          5.440841          6.476480
 H  (  18)    2.941766          3.679889          5.240852          5.682254          6.693431
 H  (  19)    3.723032          4.332832          4.590241          4.839386          5.925234
 C  (  20)    3.459062          2.815278          3.439564          3.412348          4.299070
 ---          H  (  31)          H  (  32)          C  (  33)          H  (  34)          H  (  35)
 C  (  16)    5.042499          4.571313          4.923211          4.983701          5.987886
 H  (  17)    5.543557          5.294630          5.232532          5.095993          6.311119
 H  (  18)    5.905672          5.195638          5.570764          5.608809          6.633846
 H  (  19)    4.761913          4.506635          5.387174          5.605744          6.393172
 C  (  20)    3.873658          2.664134          3.688455          4.192914          4.579043
 ---          H  (  36)          C  (  37)          H  (  38)          H  (  39)          H  (  40)
 C  (  16)    4.672960          5.456924          5.510062          6.414489          5.601479
 H  (  17)    5.156300          5.517419          5.526622          6.550270          5.474641
 H  (  18)    5.143649          6.414494          6.542239          7.330975          6.546324
 H  (  19)    5.182005          5.594835          5.460876          6.537540          5.887879
 C  (  20)    3.055952          4.907026          5.212412          5.554650          5.375856
 ---          C  (  41)          C  (  42)          H  (  43)          H  (  44)          H  (  45)
 C  (  16)    5.955116          4.851321          5.460759          4.081159          4.555221
 H  (  17)    4.891269          3.759202          4.386972          3.009089          3.502016
 H  (  18)    6.552335          5.308574          5.733778          4.512149          5.076577
 H  (  19)    6.368681          5.283443          5.929290          4.681495          4.772709
 C  (  20)    7.941130          7.061275          7.753308          6.183055          6.860151
 ---          C  (  46)          H  (  47)          H  (  48)          H  (  49)          C  (  50)
 C  (  16)    7.122084          7.994322          7.511950          6.987556          6.623941
 H  (  17)    6.051289          6.939648          6.423373          5.953609          5.592392
 H  (  18)    7.696697          8.627001          7.952726          7.595955          7.120308
 H  (  19)    7.397670          8.267423          7.844859          7.105694          7.229946
 C  (  20)    9.233972          9.989594          9.726163          9.158388          8.428634
 ---          H  (  51)          H  (  52)          H  (  53)          C  (  54)          C  (  55)
 C  (  16)    6.132176          6.953241          7.584470          7.225389          7.425063
 H  (  17)    5.174051          5.907293          6.569323          6.387169          6.739902
 H  (  18)    6.621501          7.301922          8.135922          8.108768          8.415856
 H  (  19)    6.841750          7.602571          8.160350          7.513764          7.559169
 C  (  20)    7.729069          8.878424          9.287839          8.533428          8.439845
 ---          H  (  56)          H  (  57)          H  (  58)          C  (  59)          H  (  60)
 C  (  16)    6.750938          8.422714          7.544027          8.432312          9.323443
 H  (  17)    6.177201          7.763183          6.865389          7.520169          8.453997
 H  (  18)    7.768134          9.413663          8.557324          9.274611         10.197488
 H  (  19)    6.892491          8.577952          7.532262          8.676555          9.560783
 C  (  20)    7.536096          9.292889          8.668850          9.925646         10.662034
 ---          H  (  61)          H  (  62)          C  (  63)          H  (  64)          H  (  65)
 C  (  16)    8.663210          8.483272          7.548071          7.734882          8.540580
 H  (  17)    7.687983          7.567924          6.753620          6.871246          7.785455
 H  (  18)    9.416020          9.338775          8.363900          8.447938          9.381482
 H  (  19)    8.998753          8.606096          8.014589          8.296498          8.979757
 C  (  20)   10.280625         10.096130          8.626740          8.960870          9.476299
 ---          H  (  66)          N  (  67)
 C  (  16)    6.907690          5.569742
 H  (  17)    6.211311          5.278720
 H  (  18)    7.728398          5.992784
 H  (  19)    7.421394          6.470632
 C  (  20)    7.763975          5.672795

 ---          H  (  21)          H  (  22)          H  (  23)          C  (  24)          H  (  25)
 H  (  21)    0.000000
 H  (  22)    1.762074          0.000000
 H  (  23)    1.771746          1.759029          0.000000
 C  (  24)    3.471046          2.751984          2.743053          0.000000
 H  (  25)    3.720400          2.489814          3.003096          1.094300          0.000000
 ---          H  (  26)          H  (  27)          C  (  28)          C  (  29)          H  (  30)
 H  (  21)    4.321919          3.814585          3.577200          3.185918          4.128163
 H  (  22)    3.722306          3.188493          4.502698          4.463065          5.298011
 H  (  23)    3.775858          2.613879          3.129287          3.005003          3.690936
 C  (  24)    1.090780          1.088833          3.732811          4.612520          5.401461
 H  (  25)    1.765371          1.762364          4.697316          5.397470          6.176116
 ---          H  (  31)          H  (  32)          C  (  33)          H  (  34)          H  (  35)
 H  (  21)    3.372403          2.411107          4.181189          4.827575          4.979175
 H  (  22)    4.917303          3.626666          4.586675          5.001612          5.468463
 H  (  23)    3.718180          2.172916          3.053416          3.695221          3.810331
 C  (  24)    5.243729          4.308517          3.451724          3.237820          4.505330
 H  (  25)    6.033659          4.915287          4.336347          4.176371          5.338823
 ---          H  (  36)          C  (  37)          H  (  38)          H  (  39)          H  (  40)
 H  (  21)    3.691551          4.946568          5.053294          5.571104          5.573596
 H  (  22)    3.819394          5.976646          6.293133          6.622000          6.390217
 H  (  23)    2.239984          4.659486          5.140977          5.130845          5.172004
 C  (  24)    3.040737          4.925286          5.457753          5.712914          4.866596
 H  (  25)    3.726235          5.970194          6.491177          6.721851          5.951619
 ---          C  (  41)          C  (  42)          H  (  43)          H  (  44)          H  (  45)
 H  (  21)    8.264061          7.394959          8.133242          6.622906          7.042063
 H  (  22)    8.402217          7.376147          7.942244          6.480645          7.189250
 H  (  23)    8.511248          7.755536          8.480471          6.829234          7.644999
 C  (  24)    6.369330          5.564721          6.163573          4.522094          5.732769
 H  (  25)    7.004455          6.038900          6.484146          4.995868          6.207346
 ---          C  (  46)          H  (  47)          H  (  48)          H  (  49)          C  (  50)
 H  (  21)    9.462482         10.212820         10.011600          9.267402          8.916019
 H  (  22)    9.675811         10.499953         10.064094          9.606406          8.851680
 H  (  23)    9.869495         10.558780         10.396593          9.864362          8.874513
 C  (  24)    7.804785          8.532648          8.181143          7.995751          6.500132
 H  (  25)    8.398694          9.195269          8.660331          8.585701          7.098010
 ---          H  (  51)          H  (  52)          H  (  53)          C  (  54)          C  (  55)
 H  (  21)    8.299683          9.412580          9.757111          8.738202          8.499821
 H  (  22)    8.163276          9.182010          9.774661          9.307707          9.329682
 H  (  23)    8.085946          9.373340          9.672264          8.827676          8.665897
 C  (  24)    5.671777          6.861166          7.369899          7.251627          7.542490
 H  (  25)    6.297838          7.313218          8.027343          8.189515          8.559187
 ---          H  (  56)          H  (  57)          H  (  58)          C  (  59)          H  (  60)
 H  (  21)    7.595582          9.366732          8.606014         10.101230         10.827114
 H  (  22)    8.468703         10.213166          9.553899         10.659425         11.447819
 H  (  23)    7.696237          9.430936          8.985122         10.280226         10.939916
 C  (  24)    6.754091          8.369372          7.995305          8.614426          9.379773
 H  (  25)    7.805026          9.406907          8.987517          9.499685         10.306825
 ---          H  (  61)          H  (  62)          C  (  63)          H  (  64)          H  (  65)
 H  (  21)   10.541503         10.173191          8.989482          9.413189          9.816092
 H  (  22)   10.937402         10.819544          9.386281          9.626521         10.281362
 H  (  23)   10.657600         10.536172          8.773916          9.141267          9.548732
 C  (  24)    8.760621          8.969402          7.061446          7.161946          7.973365
 H  (  25)    9.575266          9.833116          7.998557          8.010086          8.936243
 ---          H  (  66)          N  (  67)
 H  (  21)    8.168827          6.513794
 H  (  22)    8.547178          6.184915
 H  (  23)    7.831549          5.451802
 C  (  24)    6.208158          3.572278
 H  (  25)    7.180306          4.305908

 ---          H  (  26)          H  (  27)          C  (  28)          C  (  29)          H  (  30)
 H  (  26)    0.000000
 H  (  27)    1.765524          0.000000
 C  (  28)    4.134548          3.400268          0.000000
 C  (  29)    5.241444          4.322637          1.528565          0.000000
 H  (  30)    6.037722          4.933573          2.144184          1.094446          0.000000
 ---          H  (  31)          H  (  32)          C  (  33)          H  (  34)          H  (  35)
 H  (  26)    5.794817          5.112853          3.916688          3.435970          4.967299
 H  (  27)    5.128991          4.063481          2.709018          2.453815          3.678186
 C  (  28)    2.180276          2.196665          1.525828          2.191060          2.143334
 C  (  29)    1.090601          1.088957          2.495156          3.467734          2.738006
 H  (  30)    1.761924          1.760524          2.681334          3.706539          2.465128
 ---          H  (  36)          C  (  37)          H  (  38)          H  (  39)          H  (  40)
 H  (  26)    3.755725          5.067274          5.556862          5.938504          4.792124
 H  (  27)    2.220123          4.599236          5.316188          5.233122          4.530961
 C  (  28)    2.185978          1.530769          2.182772          2.151638          2.182214
 C  (  29)    2.728847          2.475928          2.759363          2.656489          3.445046
 H  (  30)    2.982936          2.704009          3.121818          2.420145          3.686992
 ---          C  (  41)          C  (  42)          H  (  43)          H  (  44)          H  (  45)
 H  (  26)    5.404975          4.642401          5.217916          3.570261          4.948379
 H  (  27)    6.942950          6.319599          6.960356          5.267665          6.563331
 C  (  28)    7.216312          7.000236          7.971943          6.242660          6.928641
 C  (  29)    8.484907          8.163696          9.128581          7.440599          7.945730
 H  (  30)    9.289793          9.073239         10.052044          8.341364          8.907125
 ---          C  (  46)          H  (  47)          H  (  48)          H  (  49)          C  (  50)
 H  (  26)    6.862354          7.581410          7.200923          7.137862          5.446133
 H  (  27)    8.428133          9.064581          8.853265          8.687122          6.931893
 C  (  28)    8.531403          8.958619          9.303117          8.560339          7.608283
 C  (  29)    9.728028         10.189195         10.513414          9.635136          9.006036
 H  (  30)   10.545364         10.936134         11.359008         10.494069          9.725399
 ---          H  (  51)          H  (  52)          H  (  53)          C  (  54)          C  (  55)
 H  (  26)    4.613942          5.782228          6.330456          6.473409          6.941630
 H  (  27)    6.006443          7.362497          7.704950          7.454001          7.662390
 C  (  28)    6.860385          8.405524          8.141197          6.510905          6.023559
 C  (  29)    8.304657          9.786200          9.566463          7.784701          7.133473
 H  (  30)    8.983153         10.543270         10.212726          8.318556          7.572239
 ---          H  (  56)          H  (  57)          H  (  58)          C  (  59)          H  (  60)
 H  (  26)    6.256966          7.778904          7.434525          7.776482          8.573401
 H  (  27)    6.804303          8.386461          8.215317          8.879668          9.550372
 C  (  28)    4.962215          6.635158          6.414923          8.012270          8.476074
 C  (  29)    6.070678          7.728517          7.374016          9.248625          9.694614
 H  (  30)    6.487767          8.038116          7.870227          9.789716         10.135663
 ---          H  (  61)          H  (  62)          C  (  63)          H  (  64)          H  (  65)
 H  (  26)    7.838147          8.165112          6.251805          6.250593          7.209912
 H  (  27)    9.056240          9.329621          7.087321          7.230897          7.905854
 C  (  28)    8.581842          8.330744          6.458769          7.093308          7.043467
 C  (  29)    9.889810          9.463257          7.863202          8.550726          8.407297
 H  (  30)   10.462525         10.062118          8.285575          9.016446          8.715875
 ---          H  (  66)          N  (  67)
 H  (  26)    5.470394          3.076501
 H  (  27)    6.138100          3.054721
 C  (  28)    5.501214          4.497360
 C  (  29)    6.941827          5.919371
 H  (  30)    7.332291          6.279401

 ---          H  (  31)          H  (  32)          C  (  33)          H  (  34)          H  (  35)
 H  (  31)    0.000000
 H  (  32)    1.768659          0.000000
 C  (  33)    3.457766          2.798300          0.000000
 H  (  34)    4.330951          3.799899          1.090428          0.000000
 H  (  35)    3.711308          3.166074          1.094334          1.761313          0.000000
 ---          H  (  36)          C  (  37)          H  (  38)          H  (  39)          H  (  40)
 H  (  31)    3.766297          2.698401          2.529486          2.950006          3.734589
 H  (  32)    2.587504          3.455366          3.763795          3.683190          4.329392
 C  (  33)    1.090638          2.487484          3.454843          2.735289          2.718801
 H  (  34)    1.767832          2.793156          3.787426          3.172548          2.577889
 H  (  35)    1.759145          2.660167          3.688125          2.448105          2.961590
 ---          C  (  41)          C  (  42)          H  (  43)          H  (  44)          H  (  45)
 H  (  31)    8.470379          8.165758          9.160094          7.556927          7.818569
 H  (  32)    8.893427          8.396776          9.293792          7.613257          8.162801
 C  (  33)    7.712009          7.500954          8.387596          6.613803          7.623331
 H  (  34)    7.052352          6.929302          7.780275          6.021912          7.192177
 H  (  35)    8.550932          8.457170          9.364850          7.598308          8.592673
 ---          C  (  46)          H  (  47)          H  (  48)          H  (  49)          C  (  50)
 H  (  31)    9.598255         10.049206         10.429496          9.392694          9.155508
 H  (  32)   10.163756         10.715171         10.875610         10.059340          9.409601
 C  (  33)    9.138924          9.554332          9.824823          9.326171          7.819433
 H  (  34)    8.518321          8.899794          9.164496          8.816375          6.995746
 H  (  35)    9.958532         10.293811         10.685393         10.162401          8.606162
 ---          H  (  51)          H  (  52)          H  (  53)          C  (  54)          C  (  55)
 H  (  31)    8.561111          9.963712          9.700455          7.701598          6.924208
 H  (  32)    8.685995         10.102993         10.060972          8.527512          7.994596
 C  (  33)    6.922930          8.549992          8.341605          7.097444          6.798788
 H  (  34)    6.046362          7.712300          7.485558          6.486157          6.370696
 H  (  35)    7.699021          9.382562          9.035436          7.613149          7.180452
 ---          H  (  56)          H  (  57)          H  (  58)          C  (  59)          H  (  60)
 H  (  31)    5.902802          7.546359          7.009412          9.098543          9.543426
 H  (  32)    6.951022          8.652975          8.222183          9.992712         10.511376
 C  (  33)    5.759572          7.314655          7.373111          8.622471          9.053243
 H  (  34)    5.396816          6.866713          7.057680          7.997529          8.431454
 H  (  35)    6.121707          7.558677          7.789742          9.131042          9.448864
 ---          H  (  61)          H  (  62)          C  (  63)          H  (  64)          H  (  65)
 H  (  31)    9.813435          9.197224          7.979891          8.733497          8.513947
 H  (  32)   10.571442         10.191416          8.598558          9.202391          9.217674
 C  (  33)    9.070856          9.096058          6.723364          7.225315          7.274394
 H  (  34)    8.356060          8.561053          5.950722          6.358396          6.520928
 H  (  35)    9.629312          9.645949          7.153640          7.720877          7.563203
 ---          H  (  66)          N  (  67)
 H  (  31)    7.150419          6.661939
 H  (  32)    7.664409          6.171289
 C  (  33)    5.669140          3.659560
 H  (  34)    4.878471          2.592703
 H  (  35)    6.086927          4.242725

 ---          H  (  36)          C  (  37)          H  (  38)          H  (  39)          H  (  40)
 H  (  36)    0.000000
 C  (  37)    3.457147          0.000000
 H  (  38)    4.325683          1.092278          0.000000
 H  (  39)    3.706702          1.094536          1.769612          0.000000
 H  (  40)    3.761538          1.090769          1.766639          1.774154          0.000000
 ---          C  (  41)          C  (  42)          H  (  43)          H  (  44)          H  (  45)
 H  (  36)    8.212679          7.817541          8.629835          6.863107          7.926706
 C  (  37)    7.006824          7.105723          8.148396          6.498551          7.052483
 H  (  38)    6.867751          6.987309          8.062985          6.513851          6.790332
 H  (  39)    7.999893          8.164960          9.204891          7.550510          8.134977
 H  (  40)    6.302408          6.554689          7.584300          5.959562          6.639313
 ---          C  (  46)          H  (  47)          H  (  48)          H  (  49)          C  (  50)
 H  (  36)    9.663638         10.169528         10.273130          9.837634          8.313395
 C  (  37)    8.223452          8.478690          9.105028          8.264738          7.403017
 H  (  38)    7.949087          8.192784          8.886159          7.862400          7.466098
 H  (  39)    9.204103          9.394281         10.102229          9.266114          8.320841
 H  (  40)    7.550246          7.739626          8.422012          7.707987          6.554618
 ---          H  (  51)          H  (  52)          H  (  53)          C  (  54)          C  (  55)
 H  (  36)    7.395993          8.944499          8.930544          7.938535          7.732262
 C  (  37)    6.730966          8.328812          7.752217          5.662072          4.929621
 H  (  38)    6.930954          8.417690          7.802272          5.443556          4.533981
 H  (  39)    7.619070          9.265339          8.598129          6.414107          5.565200
 H  (  40)    5.856147          7.506891          6.832230          4.826553          4.234967
 ---          H  (  56)          H  (  57)          H  (  58)          C  (  59)          H  (  60)
 H  (  36)    6.711081          8.308767          8.271053          9.455060          9.953803
 C  (  37)    3.837818          5.395084          5.355742          7.134683          7.448473
 H  (  38)    3.479381          5.059918          4.756336          6.837665          7.160248
 H  (  39)    4.488119          5.854908          6.019865          7.856730          8.049053
 H  (  40)    3.164700          4.664134          4.837639          6.321815          6.615983
 ---          H  (  61)          H  (  62)          C  (  63)          H  (  64)          H  (  65)
 H  (  36)    9.845500          9.903454          7.578491          7.991802          8.197240
 C  (  37)    7.820125          7.479124          5.627670          6.426389          6.043429
 H  (  38)    7.616811          7.037799          5.693817          6.566966          6.108469
 H  (  39)    8.575631          8.242516          6.268115          7.105164          6.531290
 H  (  40)    6.950186          6.780590          4.623890          5.403615          5.034986
 ---          H  (  66)          N  (  67)
 H  (  36)    6.531914          3.983490
 C  (  37)    4.723185          4.797841
 H  (  38)    4.932707          5.623066
 H  (  39)    5.353309          5.336417
 H  (  40)    3.678874          4.073598

 ---          C  (  41)          C  (  42)          H  (  43)          H  (  44)          H  (  45)
 C  (  41)    0.000000
 C  (  42)    1.531159          0.000000
 H  (  43)    2.150987          1.094514          0.000000
 H  (  44)    2.180023          1.090710          1.775401          0.000000
 H  (  45)    2.183473          1.092198          1.769912          1.767663          0.000000
 ---          C  (  46)          H  (  47)          H  (  48)          H  (  49)          C  (  50)
 C  (  41)    1.527458          2.195618          2.144631          2.178870          1.526536
 C  (  42)    2.476352          3.455559          2.689915          2.713055          2.485811
 H  (  43)    2.657474          3.676231          2.404192          2.975327          2.737633
 H  (  44)    3.443615          4.326503          3.676667          3.744514          2.707678
 H  (  45)    2.759575          3.771678          3.098532          2.543884          3.453766
 ---          H  (  51)          H  (  52)          H  (  53)          C  (  54)          C  (  55)
 C  (  41)    2.179457          2.147371          2.184543          3.131803          4.389623
 C  (  42)    2.794148          2.646331          3.453141          4.397797          5.445665
 H  (  43)    3.193911          2.440354          3.697083          5.250398          6.407783
 H  (  44)    2.570680          2.924921          3.755896          4.609149          5.577333
 H  (  45)    3.779563          3.681081          4.323373          4.678386          5.496863
 ---          H  (  56)          H  (  57)          H  (  58)          C  (  59)          H  (  60)
 C  (  41)    4.672635          5.244073          4.597701          3.470143          4.533902
 C  (  42)    5.503639          6.410091          5.568693          4.923265          5.995935
 H  (  43)    6.536101          7.329785          6.525347          5.578555          6.650406
 H  (  44)    5.438040          6.538459          5.837145          5.407187          6.427353
 H  (  45)    5.531276          6.529831          5.422582          5.192867          6.273448
 ---          H  (  61)          H  (  62)          C  (  63)          H  (  64)          H  (  65)
 C  (  41)    3.176560          3.604154          3.717422          3.411401          4.710976
 C  (  42)    4.702648          4.938667          4.944231          4.676475          6.003466
 H  (  43)    5.179583          5.578051          5.716967          5.284362          6.751930
 H  (  44)    5.241512          5.571203          4.913203          4.669096          6.005908
 H  (  45)    5.143283          5.001579          5.479213          5.387786          6.513249
 ---          H  (  66)          N  (  67)
 C  (  41)    4.042841          5.950949
 C  (  42)    5.011326          5.949162
 H  (  43)    5.857816          6.579760
 H  (  44)    4.751410          5.020112
 H  (  45)    5.532950          6.578710

 ---          C  (  46)          H  (  47)          H  (  48)          H  (  49)          C  (  50)
 C  (  46)    0.000000
 H  (  47)    1.088545          0.000000
 H  (  48)    1.094524          1.760275          0.000000
 H  (  49)    1.091096          1.768490          1.761903          0.000000
 C  (  50)    2.506125          2.795618          2.714155          3.467100          0.000000
 ---          H  (  51)          H  (  52)          H  (  53)          C  (  54)          C  (  55)
 C  (  46)    3.467741          2.775670          2.724386          3.697205          4.914157
 H  (  47)    3.784181          3.189246          2.568583          3.367049          4.617336
 H  (  48)    3.740058          2.531093          2.999665          4.680892          5.969122
 H  (  49)    4.324369          3.753506          3.757557          4.066284          5.023874
 C  (  50)    1.091725          1.094275          1.090665          3.469539          4.919377
 ---          H  (  56)          H  (  57)          H  (  58)          C  (  59)          H  (  60)
 C  (  46)    5.455837          5.682792          4.882167          3.400033          4.450175
 H  (  47)    5.335488          5.220794          4.607841          2.666111          3.624513
 H  (  48)    6.489630          6.709100          5.973349          4.323237          5.325138
 H  (  49)    5.550121          5.865894          4.762625          3.784861          4.825251
 C  (  50)    5.185306          5.580588          5.402336          3.787824          4.692003
 ---          H  (  61)          H  (  62)          C  (  63)          H  (  64)          H  (  65)
 C  (  46)    2.975014          3.198249          4.550952          4.234759          5.370197
 H  (  47)    2.109472          2.487553          4.219686          3.904146          4.868558
 H  (  48)    3.710385          4.170975          5.356670          4.865992          6.176688
 H  (  49)    3.616083          3.285619          5.169445          5.038346          5.973936
 C  (  50)    3.195687          4.280335          3.420829          2.713179          4.364951
 ---          H  (  66)          N  (  67)
 C  (  46)    5.134932          7.454772
 H  (  47)    4.994640          7.799631
 H  (  48)    5.928145          7.894962
 H  (  49)    5.701312          8.033108
 C  (  50)    3.754896          5.389948

 ---          H  (  51)          H  (  52)          H  (  53)          C  (  54)          C  (  55)
 H  (  51)    0.000000
 H  (  52)    1.768645          0.000000
 H  (  53)    1.773316          1.760165          0.000000
 C  (  54)    3.587928          4.534078          3.175898          0.000000
 C  (  55)    4.918885          5.992214          4.701956          1.531201          0.000000
 ---          H  (  56)          H  (  57)          H  (  58)          C  (  59)          H  (  60)
 H  (  51)    4.975430          5.568990          5.548171          4.267573          5.087761
 H  (  52)    6.265504          6.652603          6.422978          4.694621          5.594567
 H  (  53)    5.137147          5.184016          5.243096          3.194568          3.965189
 C  (  54)    2.180653          2.148488          2.186538          1.525502          2.145472
 C  (  55)    1.092206          1.094008          1.090521          2.486758          2.653779
 ---          H  (  61)          H  (  62)          C  (  63)          H  (  64)          H  (  65)
 H  (  51)    3.830777          4.886462          3.207842          2.538124          4.198768
 H  (  52)    3.969191          5.103261          4.470127          3.667535          5.369881
 H  (  53)    2.421273          3.838422          2.992857          2.138094          3.758647
 C  (  54)    2.184610          2.187356          1.528688          2.193349          2.145971
 C  (  55)    3.455005          2.794827          2.475464          3.452906          2.672148
 ---          H  (  66)          N  (  67)
 H  (  51)    3.240443          4.312494
 H  (  52)    4.792922          5.933636
 H  (  53)    3.589717          5.845751
 C  (  54)    2.176168          5.907624
 C  (  55)    2.732836          6.382181

 ---          H  (  56)          H  (  57)          H  (  58)          C  (  59)          H  (  60)
 H  (  56)    0.000000
 H  (  57)    1.771195          0.000000
 H  (  58)    1.768233          1.770765          0.000000
 C  (  59)    3.452821          2.727755          2.723536          0.000000
 H  (  60)    3.681689          2.434655          2.953600          1.094635          0.000000
 ---          H  (  61)          H  (  62)          C  (  63)          H  (  64)          H  (  65)
 H  (  56)    4.321755          3.787608          2.749004          3.769462          3.061029
 H  (  57)    3.693675          3.172505          2.658105          3.666258          2.385858
 H  (  58)    3.768706          2.585964          3.447255          4.328765          3.667534
 C  (  59)    1.090323          1.091921          2.501290          2.770787          2.724111
 H  (  60)    1.758736          1.762719          2.757873          3.141426          2.525496
 ---          H  (  66)          N  (  67)
 H  (  56)    2.554028          5.709678
 H  (  57)    3.015390          6.852730
 H  (  58)    3.759466          7.239769
 C  (  59)    3.461240          7.244348
 H  (  60)    3.750633          7.736412

 ---          H  (  61)          H  (  62)          C  (  63)          H  (  64)          H  (  65)
 H  (  61)    0.000000
 H  (  62)    1.772378          0.000000
 C  (  63)    2.727055          3.470635          0.000000
 H  (  64)    2.547378          3.774203          1.089028          0.000000
 H  (  65)    3.030835          3.744763          1.094410          1.762009          0.000000
 ---          H  (  66)          N  (  67)
 H  (  61)    3.746524          7.272849
 H  (  62)    4.327186          7.984730
 C  (  63)    1.090084          5.005555
 H  (  64)    1.762387          4.974978
 H  (  65)    1.772025          5.667592

 ---          H  (  66)          N  (  67)
 H  (  66)    0.000000
 N  (  67)    4.056452          0.000000


Atomic orbital basis
--------------------
::

 atom  label     prim    cont     orbital basis set details     
 ---------------------------------------------------------------
  Ir     1        204     204     [24s19p12d9f]  dyall-vdz
  P      2         42      42     [11s7p2d]      uiglo-ii
  P      3         42      42     [11s7p2d]      uiglo-ii
  N      4         29      29     [9s5p1d]       uiglo-ii
  N      5         29      29     [9s5p1d]       uiglo-ii
  N      6         29      29     [9s5p1d]       uiglo-ii
  C      7         29      29     [9s5p1d]       uiglo-ii
  H      8          8       8     [5s1p]         uiglo-ii
  C      9         29      29     [9s5p1d]       uiglo-ii
  H     10          8       8     [5s1p]         uiglo-ii
  C     11         29      29     [9s5p1d]       uiglo-ii
  H     12          8       8     [5s1p]         uiglo-ii
  C     13         29      29     [9s5p1d]       uiglo-ii
  H     14          8       8     [5s1p]         uiglo-ii
  C     15         29      29     [9s5p1d]       uiglo-ii
  C     16         29      29     [9s5p1d]       uiglo-ii
  H     17          8       8     [5s1p]         uiglo-ii
  H     18          8       8     [5s1p]         uiglo-ii
  H     19          8       8     [5s1p]         uiglo-ii
  C     20         29      29     [9s5p1d]       uiglo-ii
  H     21          8       8     [5s1p]         uiglo-ii
  H     22          8       8     [5s1p]         uiglo-ii
  H     23          8       8     [5s1p]         uiglo-ii
  C     24         29      29     [9s5p1d]       uiglo-ii
  H     25          8       8     [5s1p]         uiglo-ii
  H     26          8       8     [5s1p]         uiglo-ii
  H     27          8       8     [5s1p]         uiglo-ii
  C     28         29      29     [9s5p1d]       uiglo-ii
  C     29         29      29     [9s5p1d]       uiglo-ii
  H     30          8       8     [5s1p]         uiglo-ii
  H     31          8       8     [5s1p]         uiglo-ii
  H     32          8       8     [5s1p]         uiglo-ii
  C     33         29      29     [9s5p1d]       uiglo-ii
  H     34          8       8     [5s1p]         uiglo-ii
  H     35          8       8     [5s1p]         uiglo-ii
  H     36          8       8     [5s1p]         uiglo-ii
  C     37         29      29     [9s5p1d]       uiglo-ii
  H     38          8       8     [5s1p]         uiglo-ii
  H     39          8       8     [5s1p]         uiglo-ii
  H     40          8       8     [5s1p]         uiglo-ii
  C     41         29      29     [9s5p1d]       uiglo-ii
  C     42         29      29     [9s5p1d]       uiglo-ii
  H     43          8       8     [5s1p]         uiglo-ii
  H     44          8       8     [5s1p]         uiglo-ii
  H     45          8       8     [5s1p]         uiglo-ii
  C     46         29      29     [9s5p1d]       uiglo-ii
  H     47          8       8     [5s1p]         uiglo-ii
  H     48          8       8     [5s1p]         uiglo-ii
  H     49          8       8     [5s1p]         uiglo-ii
  C     50         29      29     [9s5p1d]       uiglo-ii
  H     51          8       8     [5s1p]         uiglo-ii
  H     52          8       8     [5s1p]         uiglo-ii
  H     53          8       8     [5s1p]         uiglo-ii
  C     54         29      29     [9s5p1d]       uiglo-ii
  C     55         29      29     [9s5p1d]       uiglo-ii
  H     56          8       8     [5s1p]         uiglo-ii
  H     57          8       8     [5s1p]         uiglo-ii
  H     58          8       8     [5s1p]         uiglo-ii
  C     59         29      29     [9s5p1d]       uiglo-ii
  H     60          8       8     [5s1p]         uiglo-ii
  H     61          8       8     [5s1p]         uiglo-ii
  H     62          8       8     [5s1p]         uiglo-ii
  C     63         29      29     [9s5p1d]       uiglo-ii
  H     64          8       8     [5s1p]         uiglo-ii
  H     65          8       8     [5s1p]         uiglo-ii
  H     66          8       8     [5s1p]         uiglo-ii
  N     67         29      29     [9s5p1d]       uiglo-ii

 Total number of           GTO shells =     704
 Total number of spherical GTO functions = 1304
 Total number of cartesian GTO functions = 1371


##############################################################################
                                ReSpect output
##############################################################################


Four-component SCF procedure (SCFun)
------------------------------------
::

 
  Fock setting
  ------------
  number atoms:                                67
  number electrons:                           295
  number matrices:                              2
  matrix dimension:                          1371
  number GTO shells:                          704
  nucleus model:                            gauss
  ERI classes (up to):                       SSSS (one-center approximation)
  ERI acceleration:                          none
  ERI screening threshold:             1.0000E-10
  HF exchange scaling factor:          0.00000000
  inverse fine-structure constant:   137.03599907
 
  TwoFock setting (ERI)
  ---------------------
  number atoms:                                67
  matrix dimension:                          1371
  number GTO shells:                          704
  ERI classes (up to):                       SSSS (one-center approximation)
  ERI screening threshold:             1.0000E-10
  inverse fine-structure constant:   137.03599907
 
  DFT setting
  -----------
  number atoms:                                  67
  number matrices:                                2
  matrix dimension:                            1371
  number GTO shells:                            704
  DFT functional ID:                              4
  DFT noncollinearity ID:                         4
  DFT screening threshold:               1.0000E-10
  DFT regularization cutoff:             1.0000E-16
  inverse fine-structure constant:     137.03599907
  HF global exchange scaling factor:     0.00000000
  HF range-separated scaling factor:     0.00000000
  HF range-separated erf w-argument:     0.00000000


  Restarting from a previous one-component calculation ... 
  Matrix to power -5.00E-01(min: 1.94E-04 max: 1.13E+02 thr: 1.00E-08 time: 2.42E+00 cpus:24)
  Matrix to power -5.00E-01(min: 2.11E-03 max: 4.40E+02 thr: 1.00E-08 time: 2.36E+00 cpus:24)
  Matrix to power -5.00E-01(min: 1.94E-04 max: 1.13E+02 thr: 1.00E-08 time: 2.41E+00 cpus:24)
  Matrix to power -5.00E-01(min: 2.11E-03 max: 4.40E+02 thr: 1.00E-08 time: 2.36E+00 cpus:24)
 
 
                     Energy           dE       max[F,D]   spin density    time (hh:mm:ss)
                ----------------   ---------   --------   ------------    ---------------
  Cycle:   1   -43300.0471435586   -4.33E+04   0.00E+00   <x>= 7.14E-04   eri= 00:10:07.1  
                                                          <y>= 9.01E-01   xc=  00:00:46.6  
                                                          <z>= 1.01E-02   dia= 00:00:39.0  
                                                                          tot= 00:11:37.2  
 
 
                     Energy           dE       max[F,D]   spin density    time (hh:mm:ss)
                ----------------   ---------   --------   ------------    ---------------
  Cycle:   2   -19543.4845373128    2.38E+04   3.44E+00   <x>= 1.22E-03   eri= 00:10:08.5  
                                                          <y>= 8.86E-01   xc=  00:01:12.9  
                                                          <z>= 7.97E-03   dia= 00:00:36.1  
                                                                          tot= 00:12:06.8  
 
 
                     Energy           dE       max[F,D]   spin density    time (hh:mm:ss)
                ----------------   ---------   --------   ------------    ---------------
  Cycle:   3   -19543.5039325326   -1.94E-02   3.25E-02   <x>= 2.69E-03   eri= 00:10:08.1  
                                                          <y>= 6.75E-01   xc=  00:01:12.9  
                                                          <z>= 2.84E-02   dia= 00:00:36.1  
                                                                          tot= 00:12:07.6  
 
 
                     Energy           dE       max[F,D]   spin density    time (hh:mm:ss)
                ----------------   ---------   --------   ------------    ---------------
  Cycle:   4   -19543.3699056806    1.34E-01   6.25E-02   <x>= 1.78E-03   eri= 00:10:08.6  
                                                          <y>= 9.34E-01   xc=  00:01:12.9  
                                                          <z>= 2.27E-03   dia= 00:00:36.0  
                                                                          tot= 00:12:14.3  
 
 
                     Energy           dE       max[F,D]   spin density    time (hh:mm:ss)
                ----------------   ---------   --------   ------------    ---------------
  Cycle:   5   -19543.4004424986   -3.05E-02   5.18E-02   <x>= 1.97E-03   eri= 00:10:08.3  
                                                          <y>= 8.24E-01   xc=  00:01:12.9  
                                                          <z>= 1.03E-02   dia= 00:00:35.9  
                                                                          tot= 00:12:17.1  
 
 
                     Energy           dE       max[F,D]   spin density    time (hh:mm:ss)
                ----------------   ---------   --------   ------------    ---------------
  Cycle:   6   -19543.4985815828   -9.81E-02   1.24E-02   <x>= 1.32E-03   eri= 00:10:08.3  
                                                          <y>= 8.24E-01   xc=  00:01:12.8  
                                                          <z>= 8.69E-03   dia= 00:00:36.1  
                                                                          tot= 00:12:22.0  
 
 
                     Energy           dE       max[F,D]   spin density    time (hh:mm:ss)
                ----------------   ---------   --------   ------------    ---------------
  Cycle:   7   -19543.5069320045   -8.35E-03   6.09E-03   <x>= 1.89E-03   eri= 00:10:08.3  
                                                          <y>= 8.42E-01   xc=  00:01:12.9  
                                                          <z>= 6.10E-03   dia= 00:00:35.9  
                                                                          tot= 00:12:21.6  
 
 
                     Energy           dE       max[F,D]   spin density    time (hh:mm:ss)
                ----------------   ---------   --------   ------------    ---------------
  Cycle:   8   -19543.5089237703   -1.99E-03   2.90E-03   <x>= 1.68E-03   eri= 00:10:08.4  
                                                          <y>= 8.37E-01   xc=  00:01:12.8  
                                                          <z>= 4.84E-03   dia= 00:00:36.0  
                                                                          tot= 00:12:24.8  
 
 
                     Energy           dE       max[F,D]   spin density    time (hh:mm:ss)
                ----------------   ---------   --------   ------------    ---------------
  Cycle:   9   -19543.5092575549   -3.34E-04   7.22E-04   <x>= 1.78E-03   eri= 00:10:08.0  
                                                          <y>= 8.36E-01   xc=  00:01:12.8  
                                                          <z>= 4.16E-03   dia= 00:00:36.1  
                                                                          tot= 00:12:27.7  
 
 
                     Energy           dE       max[F,D]   spin density    time (hh:mm:ss)
                ----------------   ---------   --------   ------------    ---------------
  Cycle:  10   -19543.5093235853   -6.60E-05   1.93E-04   <x>= 1.83E-03   eri= 00:10:08.1  
                                                          <y>= 8.37E-01   xc=  00:01:12.9  
                                                          <z>= 2.58E-03   dia= 00:00:36.1  
                                                                          tot= 00:12:30.9  

                                                          Checkpointing ...
 
 
                     Energy           dE       max[F,D]   spin density    time (hh:mm:ss)
                ----------------   ---------   --------   ------------    ---------------
  Cycle:  11   -19543.5093252647   -1.68E-06   6.25E-05   <x>= 1.90E-03   eri= 00:10:08.4  
                                                          <y>= 8.37E-01   xc=  00:01:12.9  
                                                          <z>= 1.34E-03   dia= 00:00:36.0  
                                                                          tot= 00:12:34.3  
 
 
                     Energy           dE       max[F,D]   spin density    time (hh:mm:ss)
                ----------------   ---------   --------   ------------    ---------------
  Cycle:  12   -19543.5093255944   -3.30E-07   3.19E-05   <x>= 1.97E-03   eri= 00:10:08.3  
                                                          <y>= 8.37E-01   xc=  00:01:12.8  
                                                          <z>= 1.17E-04   dia= 00:00:36.1  
                                                                          tot= 00:12:37.4  
 
 
                     Energy           dE       max[F,D]   spin density    time (hh:mm:ss)
                ----------------   ---------   --------   ------------    ---------------
  Cycle:  13   -19543.5093256749   -8.05E-08   1.52E-05   <x>= 2.05E-03   eri= 00:10:08.9  
                                                          <y>= 8.37E-01   xc=  00:01:12.8  
                                                          <z>=-1.25E-03   dia= 00:00:36.1  
                                                                          tot= 00:12:41.0  
 
 
                     Energy           dE       max[F,D]   spin density    time (hh:mm:ss)
                ----------------   ---------   --------   ------------    ---------------
  Cycle:  14   -19543.5093257530   -7.80E-08   1.01E-05   <x>= 2.15E-03   eri= 00:10:10.6  
                                                          <y>= 8.37E-01   xc=  00:01:12.9  
                                                          <z>=-2.67E-03   dia= 00:00:35.9  
                                                                          tot= 00:12:45.7  
 
 
                     Energy           dE       max[F,D]   spin density    time (hh:mm:ss)
                ----------------   ---------   --------   ------------    ---------------
  Cycle:  15   -19543.5093257815   -2.86E-08   9.81E-06   <x>= 2.26E-03   eri= 00:10:09.6  
                                                          <y>= 8.37E-01   xc=  00:01:12.8  
                                                          <z>=-4.36E-03   dia= 00:00:36.1  
                                                                          tot= 00:12:47.9  
 
 
                     Energy           dE       max[F,D]   spin density    time (hh:mm:ss)
                ----------------   ---------   --------   ------------    ---------------
  Cycle:  16   -19543.5093258258   -4.42E-08   9.50E-06   <x>= 2.37E-03   eri= 00:10:09.9  
                                                          <y>= 8.37E-01   xc=  00:01:12.8  
                                                          <z>=-5.87E-03   dia= 00:00:36.0  
                                                                          tot= 00:12:51.2  
 
 
                     Energy           dE       max[F,D]   spin density    time (hh:mm:ss)
                ----------------   ---------   --------   ------------    ---------------
  Cycle:  17   -19543.5093258540   -2.82E-08   9.25E-06   <x>= 2.54E-03   eri= 00:10:09.5  
                                                          <y>= 8.37E-01   xc=  00:01:12.7  
                                                          <z>=-8.15E-03   dia= 00:00:36.1  
                                                                          tot= 00:12:54.0  
 
 
                     Energy           dE       max[F,D]   spin density    time (hh:mm:ss)
                ----------------   ---------   --------   ------------    ---------------
  Cycle:  18   -19543.5093259036   -4.96E-08   8.86E-06   <x>= 3.11E-03   eri= 00:10:10.4  
                                                          <y>= 8.37E-01   xc=  00:01:12.5  
                                                          <z>=-1.57E-02   dia= 00:00:36.1  
                                                                          tot= 00:12:57.8  
 
 
                     Energy           dE       max[F,D]   spin density    time (hh:mm:ss)
                ----------------   ---------   --------   ------------    ---------------
  Cycle:  19   -19543.5093260568   -1.53E-07   7.58E-06   <x>= 4.42E-03   eri= 00:10:10.4  
                                                          <y>= 8.36E-01   xc=  00:01:12.6  
                                                          <z>=-3.23E-02   dia= 00:00:36.2  
                                                                          tot= 00:13:01.1  
 
 
                     Energy           dE       max[F,D]   spin density    time (hh:mm:ss)
                ----------------   ---------   --------   ------------    ---------------
  Cycle:  20   -19543.5093263115   -2.55E-07   4.76E-06   <x>= 5.19E-03   eri= 00:10:10.2  
                                                          <y>= 8.36E-01   xc=  00:01:12.7  
                                                          <z>=-4.13E-02   dia= 00:00:36.0  
                                                                          tot= 00:13:03.9  
 
 
  Happy end
 
 
  --- Electronic energy        --- =    -25218.598930843116
  --- Nuclear-repulsion energy --- =      5675.089604531573
  --- Total energy             --- =    -19543.509326311541
 
 
 
  Energy of occupied orbitals
  ---------------------------
 
  (1-5)         -2792.23629   -2792.23627    -488.03558    -488.03447    -467.61685
  (6-10)         -467.61659    -407.81305    -407.81221    -407.81168    -407.81093
  (11-15)        -114.06171    -114.06135    -104.88531    -104.88523     -91.79211
  (16-20)         -91.79178     -91.78981     -91.78952     -76.53644     -76.53641
  (21-25)         -76.53602     -76.53598     -76.42544     -76.42497     -76.42329
  (26-30)         -76.42302     -73.59669     -73.59588     -73.59501     -73.59422
  (31-35)         -73.59355     -73.59312     -24.25178     -24.25076     -20.37411
  (36-40)         -20.37391     -17.28051     -17.27977     -17.27476     -17.27400
  (41-45)         -14.11047     -14.11023     -14.02808     -14.02698     -14.00538
  (46-50)         -14.00405     -13.99952     -13.99687     -10.91476     -10.91413
  (51-55)         -10.90852     -10.90821     -10.34145     -10.34065     -10.33727
  (56-60)         -10.33569     -10.33263     -10.33198      -9.93167      -9.93157
  (61-65)          -9.93077      -9.93065      -9.91862      -9.91852      -9.91850
  (66-70)          -9.91840      -9.91828      -9.91819      -9.91775      -9.91764
  (71-75)          -9.88696      -9.88695      -9.88640      -9.88640      -9.88467
  (76-80)          -9.88401      -9.88373      -9.88347      -9.88347      -9.88307
  (81-85)          -9.88257      -9.88257      -9.88088      -9.88088      -9.87922
  (86-90)          -9.87921      -9.87757      -9.87756      -9.87737      -9.87736
  (91-95)          -9.87696      -9.87695      -9.87675      -9.87674      -9.87576
  (96-100)         -9.87576      -9.87516      -9.87516      -6.34943      -6.34941
  (101-105)        -6.34928      -6.34926      -4.55042      -4.55042      -4.55025
  (106-110)        -4.55025      -4.51826      -4.51824      -4.51809      -4.51807
  (111-115)        -4.51620      -4.51616      -4.51603      -4.51599      -3.49683
  (116-120)        -3.48851      -2.28014      -2.27758      -2.24691      -2.24662
  (121-125)        -2.24314      -2.24188      -2.23751      -2.23686      -2.13377
  (126-130)        -2.13317      -2.13106      -2.13026      -2.12709      -2.12414
  (131-135)        -2.12244      -2.12188      -1.79687      -1.78809      -1.77467
  (136-140)        -1.76671      -1.01641      -1.01412      -0.86787      -0.86547
  (141-145)        -0.86021      -0.85647      -0.76296      -0.76267      -0.76062
  (146-150)        -0.76042      -0.74146      -0.74136      -0.74104      -0.74094
  (151-155)        -0.72311      -0.72223      -0.66804      -0.66634      -0.63133
  (156-160)        -0.63131      -0.63051      -0.63049      -0.62604      -0.62601
  (161-165)        -0.62495      -0.62490      -0.62121      -0.62120      -0.62098
  (166-170)        -0.62096      -0.61796      -0.61793      -0.61764      -0.61761
  (171-175)        -0.59285      -0.59248      -0.58626      -0.58594      -0.52575
  (176-180)        -0.52451      -0.52380      -0.52302      -0.49885      -0.49868
  (181-185)        -0.49838      -0.49820      -0.48006      -0.47975      -0.47145
  (186-190)        -0.46979      -0.46429      -0.46409      -0.44530      -0.44502
  (191-195)        -0.43312      -0.43230      -0.43168      -0.42825      -0.42529
  (196-200)        -0.42453      -0.42150      -0.42117      -0.42002      -0.41874
  (201-205)        -0.41201      -0.41178      -0.40199      -0.40188      -0.40011
  (206-210)        -0.39999      -0.39768      -0.39753      -0.39465      -0.39453
  (211-215)        -0.39377      -0.39366      -0.38715      -0.38703      -0.38660
  (216-220)        -0.38649      -0.38521      -0.38506      -0.37913      -0.37880
  (221-225)        -0.36719      -0.36681      -0.36458      -0.36079      -0.35826
  (226-230)        -0.35787      -0.35488      -0.35336      -0.35327      -0.35133
  (231-235)        -0.34728      -0.34715      -0.34473      -0.34457      -0.34368
  (236-240)        -0.34334      -0.34008      -0.33953      -0.33705      -0.33696
  (241-245)        -0.33624      -0.33613      -0.33268      -0.33152      -0.32404
  (246-250)        -0.32397      -0.32204      -0.32199      -0.32143      -0.32135
  (251-255)        -0.31962      -0.31956      -0.31364      -0.31248      -0.30881
  (256-260)        -0.30865      -0.30779      -0.30761      -0.30150      -0.30145
  (261-265)        -0.29739      -0.29696      -0.29538      -0.29528      -0.29425
  (266-270)        -0.29416      -0.29255      -0.29247      -0.29137      -0.29122
  (271-275)        -0.28526      -0.28476      -0.28352      -0.28299      -0.27631
  (276-280)        -0.27490      -0.26321      -0.26242      -0.24430      -0.24307
  (281-285)        -0.24265      -0.23664      -0.23448      -0.22919      -0.22679
  (286-290)        -0.22648      -0.19847      -0.19496      -0.18813      -0.18154
  (291-295)        -0.17355      -0.16996      -0.16392      -0.16021      -0.14743
 
 
 
  Energy of virtual orbitals (positive energy states)
  ---------------------------------------------------
 
  (296-300)        -0.12834      -0.04641      -0.04360      -0.03945      -0.03704
  (301-305)        -0.02170      -0.01856      -0.00106      -0.00020       0.01355
  (306-310)         0.01370       0.01596       0.01868       0.01886       0.01964
  (311-315)         0.02138       0.02174       0.02709       0.02765       0.03487
  (316-320)         0.03602       0.03644       0.03809       0.03828       0.03949
  (321-325)         0.03993       0.04008       0.04061       0.04151       0.04332
  (326-330)         0.04404       0.05186       0.05212       0.05578       0.05600
  (331-335)         0.05719       0.05730       0.06067       0.06077       0.06562
  (336-340)         0.06575       0.06711       0.06730       0.07321       0.07337
  (341-345)         0.07561       0.07611       0.07891       0.07928       0.08189
  (346-350)         0.08219       0.08411       0.08461       0.08504       0.08576
  (351-355)         0.09169       0.09193       0.09346       0.09375       0.09609
  (356-360)         0.09649       0.09762       0.09819       0.10020       0.10054
  (361-365)         0.10280       0.10299       0.10378       0.10417       0.10812
  (366-370)         0.10891       0.11164       0.11194       0.11522       0.11548
  (371-375)         0.11788       0.11812       0.11916       0.11954       0.12020
  (376-380)         0.12036       0.12416       0.12445       0.12532       0.12548
  (381-385)         0.13431       0.13447       0.13499       0.13522       0.13701
  (386-390)         0.13720       0.13998       0.14029       0.14213       0.14226
  (391-395)         0.14238       0.14254       0.14637       0.14667       0.14909
  (396-400)         0.14930       0.15159       0.15188       0.15272       0.15322
  (401-405)         0.16061       0.16089       0.16256       0.16278       0.16384
  (406-410)         0.16403       0.16580       0.16618       0.16697       0.16727
  (411-415)         0.17125       0.17152       0.17177       0.17211       0.17500
  (416-420)         0.17529       0.17633       0.17666       0.18061       0.18088
  (421-425)         0.18720       0.18822       0.18862       0.18896       0.19104
  (426-430)         0.19124       0.20578       0.20611       0.21155       0.21206
  (431-435)         0.21469       0.21505       0.21884       0.21923       0.22266
  (436-440)         0.22293       0.23199       0.23229       0.23785       0.23837
  (441-445)         0.24007       0.24055       0.24937       0.24962       0.25426
  (446-450)         0.25492       0.25866       0.25921       0.26179       0.26210
  (451-455)         0.26328       0.26355       0.26730       0.26772       0.26920
  (456-460)         0.26975       0.27039       0.27070       0.27498       0.27539
  (461-465)         0.27990       0.28044       0.28366       0.28408       0.28696
  (466-470)         0.28724       0.29260       0.29306       0.29715       0.29792
  (471-475)         0.30064       0.30092       0.30290       0.30400       0.31273
  (476-480)         0.31335       0.31433       0.31510       0.31904       0.31937
  (481-485)         0.31970       0.32009       0.32619       0.32687       0.32754
  (486-490)         0.32806       0.33654       0.33688       0.34142       0.34199
  (491-495)         0.34352       0.34397       0.34606       0.34667       0.35007
  (496-500)         0.35067       0.35618       0.35682       0.36253       0.36338
  (501-505)         0.36718       0.36777       0.37287       0.37359       0.37384
  (506-510)         0.37426       0.37734       0.37784       0.38193       0.38248
  (511-515)         0.38392       0.38427       0.39434       0.39458       0.39642
  (516-520)         0.39682       0.39794       0.39821       0.40094       0.40135
  (521-525)         0.40251       0.40294       0.40589       0.40613       0.40764
  (526-530)         0.40829       0.41099       0.41159       0.41695       0.41724
  (531-535)         0.41923       0.41947       0.42249       0.42278       0.42856
  (536-540)         0.42903       0.43143       0.43179       0.43477       0.43487
  (541-545)         0.43631       0.43671       0.44073       0.44100       0.44593
  (546-550)         0.44630       0.44920       0.44965       0.45144       0.45193
  (551-555)         0.45219       0.45258       0.45486       0.45543       0.45622
  (556-560)         0.45648       0.46060       0.46098       0.46337       0.46378
  (561-565)         0.46616       0.46676       0.46736       0.46770       0.47088
  (566-570)         0.47139       0.47226       0.47277       0.47579       0.47608
  (571-575)         0.47781       0.47816       0.48093       0.48113       0.48253
  (576-580)         0.48290       0.48418       0.48451       0.48677       0.48700
  (581-585)         0.48911       0.48935       0.49433       0.49459       0.49848
  (586-590)         0.49890       0.50187       0.50231       0.50503       0.50539
  (591-595)         0.50595       0.50663       0.50797       0.50808       0.50832
  (596-600)         0.50939       0.51460       0.51513       0.51723       0.51810
  (601-605)         0.52043       0.52113       0.52362       0.52526       0.52850
  (606-610)         0.52876       0.53036       0.53135       0.53200       0.53284
  (611-615)         0.53652       0.53668       0.53732       0.53821       0.54011
  (616-620)         0.54058       0.54471       0.54504       0.54738       0.54775
  (621-625)         0.55012       0.55078       0.55482       0.55509       0.55564
  (626-630)         0.55624       0.56154       0.56206       0.56511       0.56537
  (631-635)         0.57048       0.57154       0.57222       0.57251       0.57325
  (636-640)         0.57374       0.57932       0.57973       0.58349       0.58417
  (641-645)         0.58822       0.58922       0.59967       0.60055       0.60523
  (646-650)         0.60579       0.61219       0.61291       0.61587       0.61685
  (651-655)         0.61912       0.61953       0.62357       0.62467       0.62738
  (656-660)         0.62834       0.63244       0.63335       0.64781       0.64860
  (661-665)         0.65233       0.65352       0.65752       0.65841       0.66353
  (666-670)         0.66451       0.66631       0.66701       0.67194       0.67254
  (671-675)         0.67584       0.67653       0.68395       0.68464       0.68553
  (676-680)         0.68618       0.69290       0.69358       0.70046       0.70182
  (681-685)         0.71095       0.71170       0.71600       0.71674       0.72319
  (686-690)         0.72448       0.74168       0.74277       0.75417       0.75648
  (691-695)         0.75909       0.76024       0.76408       0.76512       0.77128
  (696-700)         0.77408       0.77565       0.77683       0.78407       0.78530
  (701-705)         0.78685       0.78818       0.80548       0.80703       0.82157
  (706-710)         0.82274       0.82431       0.82604       0.83855       0.84014
  (711-715)         0.85075       0.85190       0.86021       0.86088       0.86199
  (716-720)         0.86303       0.87246       0.87269       0.88518       0.88602
  (721-725)         0.90163       0.90273       0.90892       0.90994       0.91089
  (726-730)         0.91192       0.91588       0.91657       0.91978       0.92025
  (731-735)         0.92197       0.92244       0.93456       0.93579       0.94265
  (736-740)         0.94308       0.95138       0.95206       0.96513       0.96551
  (741-745)         0.97190       0.97247       0.97893       0.97976       0.98899
  (746-750)         0.98947       0.99981       1.00036       1.00307       1.00342
  (751-755)         1.00778       1.00813       1.01794       1.01819       1.02094
  (756-760)         1.02129       1.02845       1.02879       1.03268       1.03331
  (761-765)         1.03755       1.03799       1.04779       1.04813       1.05228
  (766-770)         1.05289       1.05864       1.05908       1.06233       1.06295
  (771-775)         1.08056       1.08118       1.09167       1.09210       1.09997
  (776-780)         1.10026       1.10404       1.10461       1.10644       1.10728
  (781-785)         1.11258       1.11291       1.11581       1.11604       1.12735
  (786-790)         1.12759       1.12914       1.12975       1.14054       1.14140
  (791-795)         1.14580       1.14662       1.16277       1.16337       1.17083
  (796-800)         1.17183       1.19589       1.19697       1.20447       1.20490
  (801-805)         1.21172       1.21198       1.21318       1.21347       1.21854
  (806-810)         1.21870       1.22026       1.22051       1.22633       1.22671
  (811-815)         1.22808       1.22846       1.23293       1.23318       1.23667
  (816-820)         1.23679       1.23970       1.24008       1.24424       1.24435
  (821-825)         1.25360       1.25375       1.25754       1.25800       1.25846
  (826-830)         1.25909       1.26299       1.26372       1.26605       1.26655
  (831-835)         1.28261       1.28302       1.28423       1.28459       1.28842
  (836-840)         1.28894       1.28959       1.28989       1.29168       1.29199
  (841-845)         1.29427       1.29466       1.31115       1.31170       1.31296
  (846-850)         1.31336       1.31400       1.31428       1.31950       1.31977
  (851-855)         1.32164       1.32183       1.32780       1.32825       1.33042
  (856-860)         1.33061       1.33175       1.33204       1.33394       1.33450
  (861-865)         1.33813       1.33830       1.34179       1.34247       1.34289
  (866-870)         1.34314       1.34741       1.34765       1.35299       1.35336
  (871-875)         1.35514       1.35573       1.36206       1.36226       1.36664
  (876-880)         1.36704       1.37018       1.37058       1.37276       1.37296
  (881-885)         1.38091       1.38146       1.39055       1.39071       1.39289
  (886-890)         1.39308       1.40069       1.40083       1.40457       1.40475
  (891-895)         1.40836       1.40857       1.41011       1.41047       1.41504
  (896-900)         1.41537       1.42060       1.42073       1.42992       1.43029
  (901-905)         1.43289       1.43311       1.43754       1.43787       1.44335
  (906-910)         1.44381       1.45040       1.45097       1.45588       1.45606
  (911-915)         1.45990       1.46022       1.46334       1.46350       1.46718
  (916-920)         1.46734       1.47427       1.47439       1.48799       1.48828
  (921-925)         1.49757       1.49818       1.49906       1.49962       1.50252
  (926-930)         1.50283       1.50820       1.50839       1.51645       1.51686
  (931-935)         1.51833       1.51871       1.52474       1.52514       1.53037
  (936-940)         1.53073       1.53899       1.53923       1.54250       1.54267
  (941-945)         1.54789       1.54823       1.54971       1.55014       1.55650
  (946-950)         1.55715       1.56210       1.56230       1.56489       1.56510
  (951-955)         1.56919       1.56947       1.57680       1.57738       1.58807
  (956-960)         1.58839       1.59071       1.59115       1.59780       1.59810
  (961-965)         1.60085       1.60141       1.60299       1.60342       1.61162
  (966-970)         1.61213       1.62446       1.62569       1.62733       1.62784
  (971-975)         1.63132       1.63160       1.63557       1.63595       1.63807
  (976-980)         1.63861       1.64091       1.64105       1.64654       1.64675
  (981-985)         1.65274       1.65357       1.65435       1.65589       1.66123
  (986-990)         1.66191       1.66864       1.66930       1.67147       1.67255
  (991-995)         1.67418       1.67456       1.67605       1.67618       1.68561
  (996-1000)        1.68579       1.68805       1.68822       1.70935       1.70988
  (1001-1005)       1.71158       1.71205       1.71522       1.71553       1.72009
  (1006-1010)       1.72063       1.72186       1.72208       1.72658       1.72728
  (1011-1015)       1.72922       1.72951       1.73518       1.73542       1.73590
  (1016-1020)       1.73615       1.73900       1.73951       1.74017       1.74083
  (1021-1025)       1.74473       1.74510       1.74994       1.75050       1.76145
  (1026-1030)       1.76179       1.76967       1.77009       1.77316       1.77348
  (1031-1035)       1.77803       1.77851       1.78279       1.78313       1.78353
  (1036-1040)       1.78388       1.79651       1.79709       1.80001       1.80059
  (1041-1045)       1.81347       1.81408       1.82036       1.82110       1.82333
  (1046-1050)       1.82424       1.83085       1.83162       1.83818       1.83881
  (1051-1055)       1.84338       1.84414       1.84494       1.84610       1.84944
  (1056-1060)       1.85008       1.85830       1.85947       1.86957       1.86999
  (1061-1065)       1.87532       1.87640       1.87832       1.87980       1.88553
  (1066-1070)       1.88602       1.89272       1.89367       1.89521       1.89590
  (1071-1075)       1.90750       1.90847       1.92505       1.92598       1.92627
  (1076-1080)       1.92682       1.94206       1.94289       1.94868       1.94931
  (1081-1085)       1.95303       1.95367       1.96149       1.96184       1.96422
  (1086-1090)       1.96529       1.96909       1.97045       1.97361       1.97422
  (1091-1095)       1.97843       1.97972       1.99853       1.99872       2.00040
  (1096-1100)       2.00062       2.00124       2.00162       2.00589       2.00668
  (1101-1105)       2.00957       2.00993       2.01624       2.01678       2.02448
  (1106-1110)       2.02511       2.03279       2.03337       2.03432       2.03481
  (1111-1115)       2.03690       2.03721       2.03807       2.03866       2.04222
  (1116-1120)       2.04300       2.04619       2.04664       2.04784       2.04822
  (1121-1125)       2.05721       2.05798       2.06440       2.06651       2.07546
  (1126-1130)       2.07624       2.07674       2.07924       2.08763       2.09322
  (1131-1135)       2.09730       2.10323       2.10665       2.10740       2.11274
  (1136-1140)       2.11301       2.11467       2.11556       2.11766       2.11870
  (1141-1145)       2.11983       2.12031       2.12287       2.12315       2.12791
  (1146-1150)       2.12850       2.13033       2.13074       2.13186       2.13274
  (1151-1155)       2.13813       2.13869       2.14021       2.14118       2.14342
  (1156-1160)       2.14384       2.14467       2.14593       2.14960       2.15142
  (1161-1165)       2.15360       2.15412       2.16041       2.16120       2.16507
  (1166-1170)       2.16595       2.16691       2.16844       2.17519       2.17586
  (1171-1175)       2.17780       2.17842       2.18101       2.18175       2.18424
  (1176-1180)       2.18546       2.18894       2.18958       2.19032       2.19144
  (1181-1185)       2.19180       2.19295       2.19679       2.19707       2.20211
  (1186-1190)       2.20287       2.20687       2.20793       2.21537       2.21632
  (1191-1195)       2.22123       2.22181       2.22342       2.22408       2.22449
  (1196-1200)       2.22518       2.22626       2.22720       2.23158       2.23210
  (1201-1205)       2.23357       2.23385       2.23603       2.23735       2.24044
  (1206-1210)       2.24210       2.24484       2.24532       2.24822       2.24915
  (1211-1215)       2.24969       2.25055       2.25712       2.25867       2.26356
  (1216-1220)       2.26455       2.27573       2.27713       2.27783       2.27991
  (1221-1225)       2.29333       2.29425       2.29633       2.29785       2.29842
  (1226-1230)       2.29937       2.30210       2.30379       2.30677       2.30885
  (1231-1235)       2.31659       2.31763       2.32087       2.32212       2.32949
  (1236-1240)       2.33000       2.33146       2.33230       2.33929       2.33962
  (1241-1245)       2.34384       2.34485       2.35006       2.35086       2.35572
  (1246-1250)       2.35619       2.36177       2.36245       2.36773       2.36838
  (1251-1255)       2.37421       2.37526       2.37714       2.37768       2.38196
  (1256-1260)       2.38262       2.38710       2.38750       2.38814       2.38921
  (1261-1265)       2.39117       2.39184       2.39307       2.39358       2.40152
  (1266-1270)       2.40331       2.40985       2.41075       2.41608       2.41682
  (1271-1275)       2.41977       2.42026       2.42276       2.42427       2.43027
  (1276-1280)       2.43104       2.44244       2.44338       2.44721       2.44778
  (1281-1285)       2.45103       2.45188       2.46873       2.47039       2.47431
  (1286-1290)       2.47542       2.47791       2.47892       2.49951       2.50100
  (1291-1295)       2.50987       2.51037       2.51456       2.51530       2.52514
  (1296-1300)       2.52800       2.54827       2.55214       2.55500       2.55745
  (1301-1305)       2.56070       2.56538       2.56651       2.57048       2.57764
  (1306-1310)       2.57816       2.58460       2.58529       2.58875       2.59019
  (1311-1315)       2.59749       2.59842       2.60322       2.60359       2.60599
  (1316-1320)       2.60671       2.61117       2.61140       2.61198       2.61254
  (1321-1325)       2.62076       2.62122       2.62915       2.63002       2.63783
  (1326-1330)       2.63815       2.64725       2.64778       2.65430       2.65471
  (1331-1335)       2.65909       2.66119       2.66633       2.66694       2.66853
  (1336-1340)       2.67003       2.67905       2.67954       2.68129       2.68202
  (1341-1345)       2.68801       2.68897       2.69763       2.69905       2.70334
  (1346-1350)       2.70474       2.71547       2.71647       2.72199       2.72329
  (1351-1355)       2.72796       2.72877       2.73663       2.73789       2.73977
  (1356-1360)       2.74117       2.75018       2.75214       2.76488       2.76642
  (1361-1365)       2.77680       2.77786       2.78708       2.78800       2.79822
  (1366-1370)       2.79875       2.80761       2.80835       2.81922       2.82024
  (1371-1375)       2.82295       2.82334       2.82880       2.82924       2.83067
  (1376-1380)       2.83115       2.83413       2.83474       2.83816       2.83864
  (1381-1385)       2.84298       2.84378       2.84765       2.84813       2.84853
  (1386-1390)       2.84906       2.85295       2.85354       2.85615       2.85678
  (1391-1395)       2.85879       2.85932       2.86989       2.87140       2.87494
  (1396-1400)       2.87670       2.88337       2.88453       2.88947       2.89157
  (1401-1405)       2.90490       2.90582       2.92319       2.92485       2.93915
  (1406-1410)       2.94057       2.94684       2.95187       2.95770       2.95892
  (1411-1415)       2.96738       2.96791       2.98062       2.98617       2.99793
  (1416-1420)       3.00034       3.01730       3.01867       3.04767       3.04836
  (1421-1425)       3.05129       3.05211       3.08171       3.08210       3.09444
  (1426-1430)       3.09523       3.10403       3.10498       3.13448       3.13707
  (1431-1435)       3.15619       3.15651       3.17068       3.17239       3.18471
  (1436-1440)       3.18647       3.19620       3.19810       3.22233       3.22290
  (1441-1445)       3.23305       3.23404       3.26374       3.26537       3.27522
  (1446-1450)       3.27561       3.28113       3.28150       3.30431       3.30546
  (1451-1455)       3.33558       3.33826       3.33888       3.34013       3.41152
  (1456-1460)       3.41192       3.41655       3.41664       3.42488       3.42537
  (1461-1465)       3.42804       3.42870       3.43669       3.43701       3.44477
  (1466-1470)       3.44534       3.44752       3.44850       3.45204       3.45268
  (1471-1475)       3.45672       3.45755       3.46227       3.46424       3.47268
  (1476-1480)       3.47493       3.48092       3.48148       3.48532       3.48596
  (1481-1485)       3.51210       3.51221       3.52511       3.52580       3.53208
  (1486-1490)       3.53225       3.54012       3.54025       3.54643       3.54660
  (1491-1495)       3.54718       3.54730       3.55205       3.55214       3.55481
  (1496-1500)       3.55489       3.57228       3.57238       3.58165       3.58269
  (1501-1505)       3.59830       3.59841       3.60516       3.60523       3.61238
  (1506-1510)       3.61273       3.62048       3.62080       3.62815       3.62955
  (1511-1515)       3.69420       3.69464       3.69977       3.70001       3.70282
  (1516-1520)       3.70372       3.70723       3.70755       3.71007       3.71036
  (1521-1525)       3.71889       3.71931       3.72377       3.72398       3.73162
  (1526-1530)       3.73180       3.73451       3.73504       3.74830       3.74902
  (1531-1535)       3.76734       3.76886       3.98743       3.99051       4.05003
  (1536-1540)       4.05092       4.06044       4.06131       4.70809       4.70830
  (1541-1545)       4.76382       4.76396       4.77288       4.77301       4.80303
  (1546-1550)       4.80335       4.82611       4.82650       4.97782       4.97796
  (1551-1555)       5.16888       5.16925       5.21656       5.21678       5.25320
  (1556-1560)       5.25338       5.25439       5.25457       5.29632       5.29746
  (1561-1565)       5.33912       5.34044       5.52439       5.52441       5.52655
  (1566-1570)       5.52662       5.52944       5.52949       5.53198       5.53200
  (1571-1575)       5.54473       5.54476       5.54675       5.54679       5.55054
  (1576-1580)       5.55057       5.55748       5.55750       5.63840       5.63861
  (1581-1585)       5.65409       5.65428       5.66793       5.66808       5.67240
  (1586-1590)       5.67256       5.71303       5.71474       5.73851       5.74016
  (1591-1595)       6.41893       6.42871       6.44341       6.44852       6.46538
  (1596-1600)       6.46788       6.49833       6.50031       6.50890       6.50916
  (1601-1605)       6.54435       6.54987       6.56904       6.57125       6.70391
  (1606-1610)       6.70708       6.76209       6.76575       6.94878       6.95252
  (1611-1615)       7.22942       7.23153       7.44751       7.44772       7.45451
  (1616-1620)       7.45499       7.47267       7.47299       7.47959       7.48004
  (1621-1625)       7.55293       7.55341       7.55438       7.55448       7.55628
  (1626-1630)       7.55770       7.56595       7.56613       7.56954       7.56972
  (1631-1635)       7.57126       7.57139       7.57507       7.57521       7.58159
  (1636-1640)       7.58202       7.58959       7.59157       7.59451       7.59611
  (1641-1645)       7.60316       7.60822       7.62485       7.62488       7.62581
  (1646-1650)       7.62585       7.63224       7.63229       7.63826       7.63867
  (1651-1655)       7.64709       7.64759       7.64849       7.64879       7.65255
  (1656-1660)       7.65274       7.65345       7.65364       7.65826       7.65845
  (1661-1665)       7.66095       7.66140       7.66673       7.66690       7.66978
  (1666-1670)       7.66999       7.67125       7.67131       7.67333       7.67342
  (1671-1675)       7.68090       7.68107       7.68478       7.68495       7.70178
  (1676-1680)       7.70206       7.70627       7.70655       7.71936       7.71953
  (1681-1685)       7.72378       7.72396       7.72944       7.72962       7.73595
  (1686-1690)       7.73606       7.74012       7.74016       7.74237       7.74248
  (1691-1695)       7.74719       7.74743       7.75393       7.75398       7.75657
  (1696-1700)       7.75665       7.76517       7.76544       7.76927       7.76932
  (1701-1705)       7.78938       7.79023       7.82523       7.82547       7.82896
  (1706-1710)       7.82920       7.83219       7.83247       7.83373       7.83401
  (1711-1715)       7.84814       7.84856       7.85602       7.85640       7.86103
  (1716-1720)       7.86136       7.86557       7.86591       7.87248       7.87286
  (1721-1725)       7.88129       7.88145       7.88456       7.88481       7.89220
  (1726-1730)       7.89245       7.90923       7.90957       7.92470       7.92493
  (1731-1735)       8.19302       8.19363       8.22725       8.22776       8.27239
  (1736-1740)       8.27444       9.42280       9.42281       9.42868       9.42870
  (1741-1745)       9.43455       9.43457       9.43722       9.43728       9.44205
  (1746-1750)       9.44207       9.44908       9.44912       9.45298       9.45300
  (1751-1755)       9.45678       9.45679       9.45781       9.45783       9.45859
  (1756-1760)       9.45860       9.46901       9.46901       9.47087       9.47091
  (1761-1765)       9.47983       9.47990       9.51366       9.51368       9.53041
  (1766-1770)       9.53049       9.53885       9.53889       9.54790       9.54791
  (1771-1775)       9.55162       9.55162       9.56153       9.56156       9.56494
  (1776-1780)       9.56495       9.57080       9.57081       9.57119       9.57119
  (1781-1785)       9.57372       9.57373       9.57989       9.57990       9.58717
  (1786-1790)       9.58717       9.59564       9.59565       9.59923       9.59924
  (1791-1795)       9.60720       9.60723       9.60822       9.60823       9.61623
  (1796-1800)       9.61625       9.62311       9.62311       9.62965       9.62966
  (1801-1805)       9.63510       9.63516       9.64034       9.64050       9.64630
  (1806-1810)       9.64658       9.65037       9.65038       9.66010       9.66012
  (1811-1815)       9.69341       9.69342       9.71588       9.71591       9.72446
  (1816-1820)       9.72447      11.01402      11.01515      11.03246      11.03698
  (1821-1825)      11.10623      11.11047      11.11659      11.12039      11.16354
  (1826-1830)      11.16607      11.16921      11.17506      11.22251      11.22892
  (1831-1835)      11.32933      11.33044      11.54858      11.54963      11.67032
  (1836-1840)      11.67133      11.73876      11.73993      11.84423      11.84572
  (1841-1845)      12.00582      12.00840      12.10887      12.11085      12.15087
  (1846-1850)      12.15455      12.38395      12.39010      12.42198      12.42400
  (1851-1855)      12.62432      12.62616      13.75170      13.75251      14.04952
  (1856-1860)      14.05053      17.19139      17.19586      18.51345      18.51675
  (1861-1865)      18.54776      18.54838      18.62303      18.62680      18.65620
  (1866-1870)      18.66147      18.69065      18.69080      18.75521      18.75710
  (1871-1875)      18.82647      18.82664      21.52434      21.52436      21.55794
  (1876-1880)      21.55794      21.59665      21.59666      21.61960      21.61961
  (1881-1885)      21.63730      21.63732      21.73402      21.73406      22.26754
  (1886-1890)      22.26775      22.28290      22.28305      22.31265      22.31276
  (1891-1895)      22.31430      22.31441      22.34858      22.34909      22.37245
  (1896-1900)      22.37279      22.47994      22.48029      22.48828      22.48845
  (1901-1905)      22.50873      22.50873      22.51407      22.51407      22.52112
  (1906-1910)      22.52113      22.52528      22.52530      22.52705      22.52706
  (1911-1915)      22.53274      22.53275      22.56245      22.56311      22.57001
  (1916-1920)      22.57068      22.57329      22.57395      22.59781      22.59795
  (1921-1925)      22.60285      22.60298      22.60716      22.60815      31.38559
  (1926-1930)      31.38838      31.66686      31.66922      31.83783      31.84223
  (1931-1935)      32.19309      32.19392      38.08673      38.08675      38.09026
  (1936-1940)      38.09032      38.11831      38.11847      38.12172      38.12189
  (1941-1945)      38.18910      38.19077      38.20102      38.20244      38.21548
  (1946-1950)      38.21552      38.21720      38.21722      38.22093      38.22095
  (1951-1955)      38.22413      38.22416      38.23386      38.23395      38.23567
  (1956-1960)      38.23567      38.23777      38.23779      38.24339      38.24342
  (1961-1965)      38.24736      38.24742      38.25099      38.25101      38.25369
  (1966-1970)      38.25371      38.25722      38.25723      38.26046      38.26047
  (1971-1975)      38.27158      38.27159      38.27521      38.27522      38.27784
  (1976-1980)      38.27786      38.27965      38.27969      38.28125      38.28130
  (1981-1985)      38.28374      38.28375      38.28660      38.28663      38.28870
  (1986-1990)      38.28871      38.29046      38.29048      38.29268      38.29270
  (1991-1995)      38.29481      38.29482      38.29959      38.29960      38.30136
  (1996-2000)      38.30139      38.30428      38.30428      38.30629      38.30631
  (2001-2005)      38.30942      38.30944      38.31487      38.31488      38.31835
  (2006-2010)      38.31836      38.32331      38.32332      38.32586      38.32587
  (2011-2015)      38.32699      38.32701      38.33160      38.33162      38.33522
  (2016-2020)      38.33524      38.33846      38.33848      38.34010      38.34012
  (2021-2025)      38.34274      38.34275      38.34566      38.34568      38.34766
  (2026-2030)      38.34768      38.34860      38.34860      38.35593      38.35595
  (2031-2035)      38.36171      38.36175      38.36796      38.36800      38.37230
  (2036-2040)      38.37236      38.37928      38.37936      38.38315      38.38322
  (2041-2045)      38.38606      38.38609      38.38888      38.38891      38.40637
  (2046-2050)      38.40655      38.43987      38.43995      38.60654      38.60668
  (2051-2055)      38.62604      38.62618      38.93033      38.93035      38.99618
  (2056-2060)      38.99621      43.57450      43.57492      43.67369      43.67423
  (2061-2065)      44.73443      44.73826      44.77749      44.77859      44.88710
  (2066-2070)      44.88724      49.65931      49.65967      49.88792      49.88875
  (2071-2075)      49.93366      49.93409      49.98403      49.98459      50.24672
  (2076-2080)      50.24920      50.26666      50.26682      50.30050      50.30182
  (2081-2085)      50.37673      50.37677      55.53375      55.53442      55.78373
  (2086-2090)      55.78440      55.91072      55.91090      55.93797      55.93946
  (2091-2095)      55.99561      55.99591      56.01226      56.01573      56.04821
  (2096-2100)      56.05114      56.06892      56.07041      56.08366      56.08651
  (2101-2105)      56.17001      56.17074      56.31938      56.31969      56.39282
  (2106-2110)      56.39302      56.42812      56.42836      56.55166      56.55209
  (2111-2115)      60.43689      60.43694      60.44115      60.44118      60.44509
  (2116-2120)      60.44512      60.45021      60.45025      60.45337      60.45341
  (2121-2125)      60.46009      60.46011      60.46190      60.46195      60.46540
  (2126-2130)      60.46542      60.46643      60.46644      60.47151      60.47151
  (2131-2135)      60.47844      60.47847      60.48121      60.48122      60.48729
  (2136-2140)      60.48736      60.49170      60.49173      60.50395      60.50402
  (2141-2145)      60.51320      60.51325      60.52113      60.52115      60.52404
  (2146-2150)      60.52405      60.53256      60.53257      60.53723      60.53724
  (2151-2155)      60.53969      60.53969      60.54169      60.54172      60.54443
  (2156-2160)      60.54444      60.54886      60.54888      60.55399      60.55400
  (2161-2165)      60.56290      60.56290      60.56554      60.56555      60.57038
  (2166-2170)      60.57039      60.57526      60.57527      60.58417      60.58419
  (2171-2175)      60.59114      60.59116      60.59473      60.59475      60.59938
  (2176-2180)      60.59975      60.60596      60.60639      60.60961      60.60965
  (2181-2185)      60.61719      60.61720      60.63015      60.63017      60.65824
  (2186-2190)      60.65825      60.67919      60.67921      60.68773      60.68774
  (2191-2195)      75.55515      75.55663      82.80212      82.80219      82.80957
  (2196-2200)      82.80962      82.82490      82.82495      82.82832      82.82837
  (2201-2205)      82.86394      82.86414      82.88703      82.88717      83.00011
  (2206-2210)      83.00022      83.00874      83.00880      83.02863      83.02863
  (2211-2215)      83.03264      83.03264      83.03811      83.03811      83.04197
  (2216-2220)      83.04198      83.04247      83.04248      83.04773      83.04774
  (2221-2225)      83.06676      83.06680      83.07616      83.07642      83.07687
  (2226-2230)      83.07710      83.09480      83.09485      83.09886      83.09890
  (2231-2235)      83.10300      83.10338      88.44980      88.44981      88.48087
  (2236-2240)      88.48087      88.79620      88.79623      88.81901      88.81903
  (2241-2245)      88.82715      88.82716      88.88050      88.88054     117.00852
  (2246-2250)     117.00958     117.26781     117.26875     117.42060     117.42232
  (2251-2255)     117.73061     117.73093     131.14077     131.14150     131.15840
  (2256-2260)     131.15882     131.21332     131.21375     132.20874     132.21065
  (2261-2265)     132.22076     132.22106     132.24536     132.24642     132.29517
  (2266-2270)     132.29526     136.12846     136.12856     136.20369     136.20392
  (2271-2275)     139.45961     139.46174     139.49039     139.49091     139.56995
  (2276-2280)     139.56997     166.12791     166.12795     166.19458     166.19462
  (2281-2285)     168.01785     168.01808     185.82950     185.82986     186.03445
  (2286-2290)     186.03488     261.61868     261.61962     308.90959     308.90963
  (2291-2295)     308.91573     308.91576     308.92871     308.92874     308.93160
  (2296-2300)     308.93164     308.96494     308.96499     308.98621     308.98624
  (2301-2305)     309.09418     309.09422     309.10141     309.10143     309.11890
  (2306-2310)     309.11891     309.12174     309.12175     309.12691     309.12691
  (2311-2315)     309.12944     309.12944     309.13001     309.13001     309.13508
  (2316-2320)     309.13509     309.14918     309.14920     309.15944     309.15948
  (2321-2325)     309.16161     309.16174     309.17351     309.17354     309.17690
  (2326-2330)     309.17693     309.18342     309.18356     356.39828     356.39896
  (2331-2335)     356.40980     356.41021     356.44650     356.44688     360.15734
  (2336-2340)     360.15917     360.16536     360.16564     360.18144     360.18247
  (2341-2345)     360.21464     360.21472     387.94894     387.94902     388.00422
  (2346-2350)     388.00437     397.47805     397.47976     397.50041     397.50082
  (2351-2355)     397.55825     397.55826     416.83746     416.83747     416.85903
  (2356-2360)     416.85904     420.12854     420.12856     420.14342     420.14343
  (2361-2365)     420.14846     420.14847     420.18042     420.18044     436.57746
  (2366-2370)     436.57776     436.80760     436.80784     436.94962     436.95017
  (2371-2375)     437.22088     437.22094     508.34595     508.34614     558.65689
  (2376-2380)     558.65722     558.81899     558.81936     605.45474     605.45477
  (2381-2385)     605.51180     605.51184     767.60515     767.60601    1064.25382
  (2386-2390)    1064.25388    1064.29273    1064.29288    1094.21555    1094.21732
  (2391-2395)    1094.23150    1094.23186    1094.27226    1094.27229    1098.61551
  (2396-2400)    1098.61609    1098.62208    1098.62245    1098.64180    1098.64213
  (2401-2405)    1118.00704    1118.00871    1118.01174    1118.01194    1118.02055
  (2406-2410)    1118.02146    1118.03840    1118.03849    1291.79243    1291.79246
  (2411-2415)    1291.79707    1291.79710    1291.80740    1291.80743    1291.80976
  (2416-2420)    1291.80979    1291.83762    1291.83764    1291.85547    1291.85549
  (2421-2425)    1291.95107    1291.95107    1291.95721    1291.95721    1291.97262
  (2426-2430)    1291.97262    1291.97428    1291.97429    1291.97864    1291.97864
  (2431-2435)    1291.98036    1291.98036    1291.98134    1291.98134    1291.98568
  (2436-2440)    1291.98568    1291.99455    1291.99457    1292.00406    1292.00408
  (2441-2445)    1292.00702    1292.00705    1292.01449    1292.01451    1292.01724
  (2446-2450)    1292.01726    1292.02446    1292.02450    1408.32496    1408.32518
  (2451-2455)    1543.36547    1543.36574    1543.48942    1543.48972    1808.28817
  (2456-2460)    1808.28821    1808.47647    1808.47650    1808.60162    1808.60172
  (2461-2465)    1808.81190    1808.81194    2005.92035    2005.92118    2162.53546
  (2466-2470)    2162.53548    2162.58153    2162.58155    2955.59115    2955.59121
  (2471-2475)    2955.61552    2955.61558    3064.47265    3064.47354    3064.48258
  (2476-2480)    3064.48275    3064.50794    3064.50795    3604.73226    3604.73234
  (2481-2485)    3961.99449    3961.99462    3962.08361    3962.08375    4715.06651
  (2486-2490)    4715.06685    6743.51409    6743.51410    6743.51640    6743.51642
  (2491-2495)    6743.52275    6743.52277    6743.52420    6743.52421    6743.53990
  (2496-2500)    6743.53991    6743.55094    6743.55095    6743.62213    6743.62213
  (2501-2505)    6743.62670    6743.62670    6743.63847    6743.63848    6743.63920
  (2506-2510)    6743.63920    6743.64054    6743.64054    6743.64268    6743.64268
  (2511-2515)    6743.64426    6743.64426    6743.64709    6743.64709    6743.64854
  (2516-2520)    6743.64854    6743.65529    6743.65529    6743.65813    6743.65813
  (2521-2525)    6743.66028    6743.66029    6743.66192    6743.66193    6743.66856
  (2526-2530)    6743.66857    7874.90517    7874.90519    7874.93636    7874.93637
  (2531-2535)    8618.50514    8618.50517    8894.83392    8894.83395    8894.84492
  (2536-2540)    8894.84494    9052.40655    9052.40658    9052.52246    9052.52253
  (2541-2545)    9052.61480    9052.61482    9052.71491    9052.71494    9414.47926
  (2546-2550)    9414.47942    9414.48355    9414.48357    9414.49475    9414.49476
  (2551-2555)    9545.44708    9545.44709    9545.50425    9545.50429    9979.64853
  (2556-2560)    9979.64861   19331.72529   19331.72530   19457.36651   19457.36652
  (2561-2565)   21764.82869   21764.82869   21764.86003   21764.86004   29952.29142
  (2566-2570)   29952.29143   29952.30529   29952.30530   35059.54394   35059.54395
  (2571-2575)   42317.67514   42317.67515   47848.68678   47848.68678   47848.70119
  (2576-2580)   47848.70120   60896.81456   60896.81458   91486.17300   91486.17303
  (2581-2585)  103284.19715  103284.19718  104664.42107  104664.42107  104664.42660
  (2586-2590)  104664.42660  173756.73082  173756.73086  205289.92025  205289.92031
  (2591-2595)  237572.46301  237572.46302  237572.46472  237572.46472  293980.10877
  (2596-2600)  293980.10884  507479.56260  507479.56281  516086.39141  516086.39172
  (2601-2605)  603767.55103  603767.55109  603767.55142  603767.55144  910600.09985
  (2606-2608)  910600.09986  ************  ************
 
 
 

  Checkpointing ...
  Matrix to power -5.00E-01(min: 1.94E-04 max: 1.13E+02 thr: 1.00E-08 time: 2.42E+00 cpus:24)
  Matrix to power -5.00E-01(min: 2.11E-03 max: 4.40E+02 thr: 1.00E-08 time: 2.37E+00 cpus:24)


##############################################################################
                              Finalization info
##############################################################################

 Final time:
   2021 May  8  18:26:06
 

 Normal termination of ReSpect program


real	251m35.032s
user	5496m44.924s
sys	12m11.147s
