# Supplementary material for: Quadratic Spin–Orbit Mechanism of the Electronic g-Tensor
Source: J Chem Theory Comput. 2023 Mar 10;19(6):1765–76. doi: 10.1021/acs.jctc.2c01213 (PMC10061661; doi:10.1021/acs.jctc.2c01213)
Supplement: Supplementary file 2 — ct2c01213_si_002.zip [file ct2c01213_si_002.zip › respect_input/03.ir-n3/4c-pbe-dz/RS-4c-HAepr.out_gt]

##############################################################################
                              Environment setting
##############################################################################

 Job setting:
    
    Call arguments   are    --scratch=/scratch/work/project/open-19-41/pikulove/10496811.isrv5 --nt=24 --gt --start-data=RS-4c_X RS-4c_Y RS-4c_Z --inp=HAepr 
    Input file name   is   HAepr.inp
    Binary  directory is   /home/pikulove/ReSpect_5.2.0-beta.8+Nov20_OMP_intel-18.0_glibc-2.27+PT3
    Work    directory is   /scratch/work/project/open-19-41/pikulove/10496811.isrv5/
    Scratch directory is   /scratch/work/project/open-19-41/pikulove/10496811.isrv5/tmp25001._VWXtF.pikulove
    Machine name      is   r38u01n973.ib0.smc.salomon.it4i.cz
    OMP stack memory size  5000m
    OMP parallel job with  24 threads
    Output  file will be   /scratch/work/project/open-19-41/pikulove/10496811.isrv5/RS-4c-HAepr.out_gt


 System setting:

    core file size          (blocks, -c) 0
    data seg size           (kbytes, -d) unlimited
    scheduling priority             (-e) 0
    file size               (blocks, -f) unlimited
    pending signals                 (-i) 510047
    max locked memory       (kbytes, -l) unlimited
    max memory size         (kbytes, -m) unlimited
    open files                      (-n) 1048576
    pipe size            (512 bytes, -p) 8
    POSIX message queues     (bytes, -q) 819200
    real-time priority              (-r) 0
    stack size              (kbytes, -s) unlimited
    cpu time               (seconds, -t) unlimited
    max user processes              (-u) 510047
    virtual memory          (kbytes, -v) unlimited
    file locks                      (-x) unlimited
    omp_thread_limit:
    omp_stacksize:5000m
    

##############################################################################
                               Program ReSpect
##############################################################################
::

 Version:       5.2.0 (2020)
 Released:      beta (in testing period)

 Branch:        master
 Commit hash:   d07d9fd49
 Commit author: Debora Pastvova
 Commit date:   Wed Nov 4 10:13:55 2020 +0100

 Webpage:       http://www.respectprogram.org 
 Copyright:     ReSpect is distributed as proprietary software at no cost
                and is currently available as OpenMP parallel static binaries
                for Linux OS and x86_64 architecture at the program webpage.
                The program is limited to non-commercial, academic, and non-profit
                private use and its further copy and redistribution is not permitted.
                The specific terms of use are available at:
                http://www.respectprogram.org/download.html.
                The program is distributed AS IS in a hope it becomes useful.
                The experimental nature of the program means that authors accept
                no responsibility for the correctness of results nor fitness for
                a particular purpose.

 Reference(s):  If results obtained with ReSpect are published in the scientific
                literature or publicly accessible reports, the users shall reference
                the program as:

                ReSpect, version 5.2.0 (2020); Relativistic Spectroscopy DFT program of authors
                M. Repisky, S. Komorovsky, V. G. Malkin, O. L. Malkina, M. Kaupp, K. Ruud, 
                with contributions from R. Bast, R. Di Remigio, U. Ekstrom, M. Kadek, S. Knecht,
                L. Konecny, E. Malkin, I. Malkin-Ondik, (see http://www.respectprogram.org)

                Using specific theoretical methods included in ReSpect may require citing
                additional articles, as described in this output file as "REQUIRED REFERENCES".


 -------
 Authors
 -------
 Repisky Michal
 Komorovsky Stanislav


 --------
 Founders
 --------
 Ruud Kenneth
 Kaupp Martin
 Malkina Olga L.
 Malkin Vladimir G.


 ------------
 Contributors
 ------------
 Bast Radovan         - AutoCMake library
 Di Remigio Roberto   - PCMSolver library
 Ekstrom Ulf          - XCFun library
 Kadek Marius         - real-time TDDFT library
                      - solid-state pSCF library
 Knecht Stefan        - pilot MPI parallelization
 Konecny Lukas        - real-time TDDFT (RT-TDDFT) library
                      - damped-response TDDFT (DR-TDDFT) library
 Malkin Elena         - one-component molecular properties
                      - finite size nucleus and magnetic moment models
 Malkin-Ondik Irina   - Douglas-Kroll-Hess (DKH) Hamiltonians


##############################################################################
                    Configuration, build, and runtime info
##############################################################################
::

 -----------------------------------
 Configuration and build information
 -----------------------------------

 Who compiled           | uachstno
 Compiled on server     | pippin
 Operating system       | Linux-5.4.0-51-generic
 CMake version          | 3.10.2
 CMake generator        | Unix Makefiles
 CMake build type       | release
 Configuration time     | 2020-11-09 11:33:09.556228
 Python version         | 2.7.1
 Fortran compiler       | /opt/intel/compilers_and_libraries_2018.6.288/linux/bin/intel64/ifort
 Fortran compiler flags |  -w -fpp -assume byterecl -static -static-libgcc -static-intel -qopenmp -O2 -xW -ip
 C compiler             | /opt/intel/compilers_and_libraries_2018.6.288/linux/bin/intel64/icc
 C compiler flags       |  -g -wd981 -wd279 -wd383 -wd1572 -wd1777 -restrict -DRESTRICT=restrict -qopenmp -O2 -ip
 C++ compiler           | /opt/intel/compilers_and_libraries_2018.6.288/linux/bin/intel64/icpc
 C++ compiler flags     |  -Wno-unknown-pragmas -fno-exceptions -qopenmp -O3
 Static linking         | True
 MPI parallelization    | False
 OMP parallelization    | True
 Math libraries         | -Wl,--start-group;/opt/intel/compilers_and_libraries_2018.6.288/linux/mkl/lib/intel64/libmkl_lapack95_lp64.a;/opt/intel/compilers_and_libraries_2018.6.288/linux/mkl/lib/intel64/libmkl_intel_lp64.a;-qopenmp;-Wl,--end-group;-Wl,--start-group;/opt/intel/compilers_and_libraries_2018.6.288/linux/mkl/lib/intel64/libmkl_intel_lp64.a;/opt/intel/compilers_and_libraries_2018.6.288/linux/mkl/lib/intel64/libmkl_intel_thread.a;/opt/intel/compilers_and_libraries_2018.6.288/linux/mkl/lib/intel64/libmkl_core.a;/usr/lib/x86_64-linux-gnu/libpthread.a;/usr/lib/x86_64-linux-gnu/libm.a;-qopenmp;-Wl,--end-group;-ldl
 Explicit libraries     | unknown


 ------------
 Runtime info
 ------------

 Parallelization model: OpenMP
   Master process has 24 threads of total 24

 Initial time:
   2021 May  8  23:02:14
 


##############################################################################
                            Input processing info
##############################################################################
::

 ----------
 Input file
 ----------

 gt:
     gauge: atom 1
     print-level: long
     analysis:
        analyze: mo
        occ-threshold: 0.01
        sort: false
        #energy-degeneracy: 1.0e-10
 #the EPR A-tensor input block
 #hfcc:
  # nmm-model: gauss
  # isotope:
  #           N: 15
  # active-atoms: H,C,N,P


 ----------------
 Input processing
 ----------------

 ... reading in gauge origin position 

 ... print level: long

 ... analyze molecular orbital contributions 

 ... threshold for analysis of occupied MOs:   1.00E-02

 ... sort analyzed MO contributions:  F


##############################################################################
                             REQUIRED REFERENCES
##############################################################################

 Description of the relativistic four-component DFT method for calculation
 of the electronic g-tensor is presented for the first time in Ref [1]
 and is further validated in Ref [2].

 [1] M. Repisky, S. Komorovsky, E. Malkin, O.L. Malkina,
     and V.G. Malkin, Chem. Phys. Lett. 488, 94-97 (2010).
     [DOI: https://doi.org/10.1016/j.cplett.2010.01.077]

 [2] P. J. Cherry, S. Komorovsky, V. G. Malkin,
     and O. L. Malkina, Mol. Phys. 115, 75-89 (2017).
     [DOI: https://doi.org/10.1080/00268976.2016.1191688]

 XCFun: a library of DFT exchange-correlation functionals

 [3] U. Ekström, et al., J. Chem. Theory Comput. 6, 1971-1980 (2010)
     [DOI: https://doi.org/10.1021/ct100117s]


=============
Input setting
=============
::

 Common gauge origin (CGO) method
 Use canonical molecular orbitals
 Number of occupied MOs : 295
 Number of positive-energy virtual MOs : 2313
 Long user output
 Perform analysis of the g-tensor
   Threshold for occupied analysis                :  1.0E-02
   Threshold for detection of energy degeneracies :  1.0E-08


Common gauge origin [A]
-----------------------
::

 GO is placed on atom    1
 GO =      0.0000000     0.0000000     0.0000000


Molecular geometry [A]
----------------------
::

   atom    label    atomic mass                Cartesian coordinates
 ----------------------------------------------------------------------------- 

    Ir       1     192.96292640       0.0000000      0.0000000      0.0000000
    P        2      30.97376163      -0.0870512     -0.3873395     -2.3083411
    P        3      30.97376163       0.1035699     -0.2002392      2.3238325
    N        4      14.00307400       0.0173372     -1.9780772      0.0760512
    N        5      14.00307400      -0.0055366      1.9915815      0.0647090
    N        6      14.00307400      -0.1212813      2.9221936     -0.6705210
    C        7      12.00000000      -0.0458583     -2.7358727     -1.0699846
    H        8       1.00782503      -0.0352449     -3.8160281     -0.9351764
    C        9      12.00000000      -0.1129702     -2.1809583     -2.2911201
    H       10       1.00782503      -0.1481392     -2.8014872     -3.1758525
    C       11      12.00000000       0.1021255     -2.6360171      1.2813361
    H       12       1.00782503       0.1155473     -3.7236792      1.2343214
    C       13      12.00000000       0.1642512     -1.9855997      2.4564129
    H       14       1.00782503       0.2186542     -2.5347573      3.3864467
    C       15      12.00000000       1.4674745      0.0580789     -3.2774730
    C       16      12.00000000       2.6077774     -0.7278395     -2.6253857
    H       17       1.00782503       2.6630619     -0.5321779     -1.5522057
    H       18       1.00782503       3.5533311     -0.4155471     -3.0786985
    H       19       1.00782503       2.4967575     -1.8028294     -2.7705138
    C       20      12.00000000       1.4001770     -0.3098311     -4.7563234
    H       21       1.00782503       1.1524389     -1.3623770     -4.9077680
    H       22       1.00782503       2.3819218     -0.1364036     -5.2082111
    H       23       1.00782503       0.6802450      0.2987379     -5.3037667
    C       24      12.00000000       1.7713859      1.5467195     -3.1182934
    H       25       1.00782503       2.7023765      1.7755783     -3.6459029
    H       26       1.00782503       1.9111497      1.8061318     -2.0680685
    H       27       1.00782503       0.9935540      2.1898994     -3.5267722
    C       28      12.00000000      -1.6611295      0.0847930     -3.2386682
    C       29      12.00000000      -1.9525801     -0.8457361     -4.4158182
    H       30       1.00782503      -2.8912778     -0.5320315     -4.8829877
    H       31       1.00782503      -2.0781911     -1.8787854     -4.0895648
    H       32       1.00782503      -1.1801265     -0.8174881     -5.1828547
    C       33      12.00000000      -1.6262607      1.5300574     -3.7266695
    H       34       1.00782503      -1.3865317      2.2367838     -2.9316216
    H       35       1.00782503      -2.6160089      1.7932777     -4.1122616
    H       36       1.00782503      -0.9136901      1.6745802     -4.5395949
    C       37      12.00000000      -2.7940575     -0.0686977     -2.2207453
    H       38       1.00782503      -2.8302550     -1.0802752     -1.8102931
    H       39       1.00782503      -3.7484822      0.1294504     -2.7185606
    H       40       1.00782503      -2.6844685      0.6293912     -1.3898180
    C       41      12.00000000       1.6840506      0.4057604      3.1474031
    C       42      12.00000000       2.8043467      0.0907979      2.1523239
    H       43       1.00782503       3.7630053      0.3770580      2.5961603
    H       44       1.00782503       2.6736713      0.6400879      1.2191292
    H       45       1.00782503       2.8447049     -0.9749733      1.9169519
    C       46      12.00000000       1.9971226     -0.3129737      4.4583324
    H       47       1.00782503       1.2507697     -0.1356720      5.2306349
    H       48       1.00782503       2.9561664      0.0535008      4.8376917
    H       49       1.00782503       2.0934367     -1.3898732      4.3116959
    C       50      12.00000000       1.6346080      1.9151781      3.3699457
    H       51       1.00782503       1.3329244      2.4455048      2.4646264
    H       52       1.00782503       2.6326270      2.2653945      3.6505598
    H       53       1.00782503       0.9551271      2.1886230      4.1780823
    C       54      12.00000000      -1.4443759      0.3194281      3.2643962
    C       55      12.00000000      -2.5800794     -0.5270711      2.6828527
    H       56       1.00782503      -2.6484599     -0.4100721      1.5990862
    H       57       1.00782503      -3.5253242     -0.1960044      3.1230341
    H       58       1.00782503      -2.4520505     -1.5872727      2.9037970
    C       59      12.00000000      -1.3664585      0.0750248      4.7681751
    H       60       1.00782503      -2.3521625      0.2585823      5.2074016
    H       61       1.00782503      -0.6639935      0.7490543      5.2591251
    H       62       1.00782503      -1.0879089     -0.9533482      5.0072387
    C       63      12.00000000      -1.7627571      1.7892573      2.9903096
    H       64       1.00782503      -1.0216159      2.4665719      3.4121340
    H       65       1.00782503      -2.7281788      2.0293718      3.4464235
    H       66       1.00782503      -1.8284552      1.9873057      1.9203822
    N       67      14.00307400      -0.2274755      3.8771351     -1.2921259


Atomic orbital basis
--------------------
::

 atom  label     prim    cont     orbital basis set details     
 ---------------------------------------------------------------
  Ir     1        204     204     [24s19p12d9f]  dyall-vdz
  P      2         42      42     [11s7p2d]      uiglo-ii
  P      3         42      42     [11s7p2d]      uiglo-ii
  N      4         29      29     [9s5p1d]       uiglo-ii
  N      5         29      29     [9s5p1d]       uiglo-ii
  N      6         29      29     [9s5p1d]       uiglo-ii
  C      7         29      29     [9s5p1d]       uiglo-ii
  H      8          8       8     [5s1p]         uiglo-ii
  C      9         29      29     [9s5p1d]       uiglo-ii
  H     10          8       8     [5s1p]         uiglo-ii
  C     11         29      29     [9s5p1d]       uiglo-ii
  H     12          8       8     [5s1p]         uiglo-ii
  C     13         29      29     [9s5p1d]       uiglo-ii
  H     14          8       8     [5s1p]         uiglo-ii
  C     15         29      29     [9s5p1d]       uiglo-ii
  C     16         29      29     [9s5p1d]       uiglo-ii
  H     17          8       8     [5s1p]         uiglo-ii
  H     18          8       8     [5s1p]         uiglo-ii
  H     19          8       8     [5s1p]         uiglo-ii
  C     20         29      29     [9s5p1d]       uiglo-ii
  H     21          8       8     [5s1p]         uiglo-ii
  H     22          8       8     [5s1p]         uiglo-ii
  H     23          8       8     [5s1p]         uiglo-ii
  C     24         29      29     [9s5p1d]       uiglo-ii
  H     25          8       8     [5s1p]         uiglo-ii
  H     26          8       8     [5s1p]         uiglo-ii
  H     27          8       8     [5s1p]         uiglo-ii
  C     28         29      29     [9s5p1d]       uiglo-ii
  C     29         29      29     [9s5p1d]       uiglo-ii
  H     30          8       8     [5s1p]         uiglo-ii
  H     31          8       8     [5s1p]         uiglo-ii
  H     32          8       8     [5s1p]         uiglo-ii
  C     33         29      29     [9s5p1d]       uiglo-ii
  H     34          8       8     [5s1p]         uiglo-ii
  H     35          8       8     [5s1p]         uiglo-ii
  H     36          8       8     [5s1p]         uiglo-ii
  C     37         29      29     [9s5p1d]       uiglo-ii
  H     38          8       8     [5s1p]         uiglo-ii
  H     39          8       8     [5s1p]         uiglo-ii
  H     40          8       8     [5s1p]         uiglo-ii
  C     41         29      29     [9s5p1d]       uiglo-ii
  C     42         29      29     [9s5p1d]       uiglo-ii
  H     43          8       8     [5s1p]         uiglo-ii
  H     44          8       8     [5s1p]         uiglo-ii
  H     45          8       8     [5s1p]         uiglo-ii
  C     46         29      29     [9s5p1d]       uiglo-ii
  H     47          8       8     [5s1p]         uiglo-ii
  H     48          8       8     [5s1p]         uiglo-ii
  H     49          8       8     [5s1p]         uiglo-ii
  C     50         29      29     [9s5p1d]       uiglo-ii
  H     51          8       8     [5s1p]         uiglo-ii
  H     52          8       8     [5s1p]         uiglo-ii
  H     53          8       8     [5s1p]         uiglo-ii
  C     54         29      29     [9s5p1d]       uiglo-ii
  C     55         29      29     [9s5p1d]       uiglo-ii
  H     56          8       8     [5s1p]         uiglo-ii
  H     57          8       8     [5s1p]         uiglo-ii
  H     58          8       8     [5s1p]         uiglo-ii
  C     59         29      29     [9s5p1d]       uiglo-ii
  H     60          8       8     [5s1p]         uiglo-ii
  H     61          8       8     [5s1p]         uiglo-ii
  H     62          8       8     [5s1p]         uiglo-ii
  C     63         29      29     [9s5p1d]       uiglo-ii
  H     64          8       8     [5s1p]         uiglo-ii
  H     65          8       8     [5s1p]         uiglo-ii
  H     66          8       8     [5s1p]         uiglo-ii
  N     67         29      29     [9s5p1d]       uiglo-ii

 Total number of           GTO shells =     704
 Total number of spherical GTO functions = 1304
 Total number of cartesian GTO functions = 1371


##############################################################################
                                   g-tensor
##############################################################################
::


  Analyze Kramers overlap for spin X
  ==================================

   MO_i    MO_j  |< K MO_i | MO_j >|
  ----------------------------------
         occupied/occupied          
  ----------------------------------
     1       2         1.000
    21      22         1.000
    19      20         1.000
     3       4         1.000
    97      98         1.000
    95      96         1.000
    85      86         1.000
    83      84         1.000
    93      94         1.000
    91      92         1.000
    87      88         1.000
    89      90         1.000
    71      72         1.000
    73      74         1.000
    11      12         1.000
    67      68         1.000
    81      82         1.000
     5       6         1.000
    69      70         1.000
    78      79         1.000
    13      14         1.000
    33      34         1.000
    43      44         1.000
    41      42         1.000
    45      46         1.000
    59      60         1.000
    61      62         1.000
    75      77         1.000
    76      80         1.000
    47      48         1.000
    35      36         1.000
    63      64         1.000
    65      66         1.000
    99     100         1.000
   101     102         1.000
   103     104         1.000
   105     106         1.000
   149     150         1.000
   155     156         1.000
   147     148         1.000
   115     116         1.000
   157     158         1.000
   179     180         1.000
   137     138         1.000
   181     182         1.000
   159     160         1.000
   173     174         1.000
   145     146         1.000
   161     162         1.000
   171     172         1.000
   109     110         1.000
   107     108         1.000
   113     114         1.000
   111     112         1.000
   153     154         1.000
   165     166         1.000
   163     164         1.000
   151     152         1.000
   143     144         1.000
   205     206         1.000
   259     260         1.000
   267     268         1.000
   201     202         1.000
   211     212         1.000
   203     204         1.000
   183     184         1.000
   207     208         1.000
   189     190         1.000
   209     210         1.000
   219     220         1.000
   187     188         1.000
   265     266         1.000
   169     170         1.000
   167     168         1.000
   271     272         1.000
   247     248         1.000
   273     274         1.000
   269     270         1.000
   251     252         1.000
   185     186         0.999
   245     246         0.999
   141     142         0.999
   139     140         0.999
   249     250         0.999
   255     256         0.999
   257     258         0.999
   215     216         0.999
   213     214         0.999
   263     264         0.999
   217     218         0.999
    57      58         0.999
   275     276         0.999
   117     118         0.999
   175     176         0.999
   177     178         0.999
   233     234         0.999
   261     262         0.998
    39      40         0.998
    37      38         0.998
   239     240         0.997
   241     242         0.997
   253     254         0.997
   277     278         0.997
   243     244         0.997
   133     134         0.996
    51      52         0.996
    49      50         0.996
   231     232         0.996
   135     136         0.996
    17      18         0.996
    15      16         0.996
   221     222         0.996
   235     236         0.995
   237     238         0.995
   119     120         0.993
    31      32         0.993
   293     294         0.991
   287     288         0.991
   195     196         0.990
   131     132         0.989
   223     224         0.988
    25      26         0.987
    23      24         0.987
   123     124         0.987
   197     198         0.984
   121     122         0.980
   225     226         0.980
   279     280         0.979
   291     292         0.977
   191     192         0.977
     7       8         0.977
     9      10         0.977
   289     290         0.972
   199     200         0.971
   193     194         0.954
    55      56         0.952
    53      54         0.952
   228     229         0.927
   129     130         0.926
   227     230         0.904
   125     126         0.890
   285     286         0.872
   127     128         0.839
   282     283         0.833
    27      28         0.829
    29      30         0.826
   281     284         0.697
  ----------------------------------
     occupied(SOMO)/virtual(SUMO)   
  ----------------------------------
   295     296         0.988
  ----------------------------------
          virtual/virtual           
  ----------------------------------
   297     298         1.000
   303     304         0.999
   313     314         0.999
   301     302         0.999
   299     300         0.998
   305     306         0.997
   311     312         0.990
   316     317         0.916
   308     309         0.822
   307     310         0.805


  Analyze Kramers overlap for spin Y
  ==================================

   MO_i    MO_j  |< K MO_i | MO_j >|
  ----------------------------------
         occupied/occupied          
  ----------------------------------
     1       2         1.000
    21      22         1.000
    19      20         1.000
     3       4         1.000
    97      98         1.000
    95      96         1.000
    85      86         1.000
    83      84         1.000
    93      94         1.000
    91      92         1.000
    87      88         1.000
    71      72         1.000
    89      90         1.000
    73      74         1.000
    11      12         1.000
    67      68         1.000
    81      82         1.000
    69      70         1.000
     5       6         1.000
    78      79         1.000
    13      14         1.000
    33      34         1.000
    43      44         1.000
    41      42         1.000
    45      46         1.000
    59      60         1.000
    61      62         1.000
    63      64         1.000
    65      66         1.000
    75      77         1.000
    76      80         1.000
    47      48         1.000
    35      36         1.000
   103     104         1.000
   105     106         1.000
   115     116         1.000
    99     100         1.000
   101     102         1.000
   155     156         1.000
   157     158         1.000
   137     138         1.000
   109     110         1.000
   107     108         1.000
   113     114         1.000
   111     112         1.000
   159     160         1.000
   149     150         1.000
   147     148         1.000
   173     174         1.000
   161     162         1.000
   171     172         1.000
   153     154         1.000
   151     152         1.000
   205     206         1.000
   165     166         1.000
   163     164         1.000
   201     202         1.000
   259     260         1.000
   211     212         1.000
   203     204         1.000
   145     146         1.000
   267     268         1.000
   189     190         1.000
   143     144         1.000
   207     208         1.000
   183     184         1.000
   209     210         1.000
   219     220         1.000
   187     188         1.000
   265     266         1.000
   247     248         1.000
   169     170         1.000
   167     168         1.000
    25      26         1.000
    23      24         1.000
   269     270         0.999
   251     252         0.999
    51      52         0.999
    49      50         0.999
   179     180         0.999
   181     182         0.999
   185     186         0.999
   245     246         0.999
   195     196         0.999
   257     258         0.999
   249     250         0.999
   255     256         0.999
   141     142         0.999
   139     140         0.999
   263     264         0.999
   117     118         0.999
   271     272         0.999
   273     274         0.999
    39      40         0.999
    37      38         0.999
   119     120         0.999
   217     218         0.999
   275     276         0.999
   233     234         0.999
   215     216         0.998
   213     214         0.998
   261     262         0.998
   123     124         0.998
   239     240         0.997
   121     122         0.997
   241     242         0.997
   253     254         0.997
   277     278         0.997
   243     244         0.997
    57      58         0.996
   231     232         0.996
    17      18         0.996
    15      16         0.996
   131     132         0.996
     9      10         0.995
     7       8         0.995
   221     222         0.995
   237     238         0.995
   235     236         0.995
   129     130         0.994
   223     224         0.988
    31      32         0.987
   135     136         0.984
   133     134         0.984
   197     198         0.984
   225     226         0.978
   191     192         0.974
   199     200         0.972
    53      54         0.971
   291     292         0.970
    55      56         0.968
   293     294         0.967
   127     128         0.962
   125     126         0.960
   193     194         0.958
   287     288         0.951
   289     290         0.944
   175     176         0.942
   177     178         0.942
   228     229         0.931
   227     230         0.905
   285     286         0.901
    27      28         0.888
    29      30         0.881
   279     281         0.866
   282     283         0.682
   280     284         0.541
  ----------------------------------
     occupied(SOMO)/virtual(SUMO)   
  ----------------------------------
   295     296         0.988
  ----------------------------------
          virtual/virtual           
  ----------------------------------
   297     298         1.000
   303     304         0.999
   313     314         0.999
   301     302         0.999
   299     300         0.998
   305     306         0.997
   311     312         0.992
   316     317         0.915
   308     309         0.823
   307     310         0.809


  Analyze Kramers overlap for spin Z
  ==================================

   MO_i    MO_j  |< K MO_i | MO_j >|
  ----------------------------------
         occupied/occupied          
  ----------------------------------
     1       2         1.000
    21      22         1.000
    19      20         1.000
     3       4         1.000
    93      94         1.000
    97      98         1.000
    91      92         1.000
    87      88         1.000
    95      96         1.000
    89      90         1.000
    85      86         1.000
    83      84         1.000
    71      72         1.000
    73      74         1.000
    11      12         1.000
    81      82         1.000
    67      68         1.000
     5       6         1.000
    69      70         1.000
    78      79         1.000
    13      14         1.000
    33      34         1.000
    43      44         1.000
    41      42         1.000
    45      46         1.000
    59      60         1.000
    61      62         1.000
    75      77         1.000
    76      80         1.000
    47      48         1.000
    35      36         1.000
    63      64         1.000
    65      66         1.000
    99     100         1.000
   101     102         1.000
   115     116         1.000
   155     156         1.000
   157     158         1.000
   105     106         1.000
   103     104         1.000
   137     138         1.000
   159     160         1.000
   165     166         1.000
   163     164         1.000
   107     108         1.000
   109     110         1.000
   149     150         1.000
   147     148         1.000
   173     174         1.000
   111     112         1.000
   113     114         1.000
   161     162         1.000
   171     172         1.000
   153     154         1.000
   151     152         1.000
   145     146         1.000
   205     206         1.000
   259     260         1.000
   201     202         1.000
   203     204         1.000
   167     168         1.000
   169     170         1.000
   143     144         1.000
   211     212         1.000
   267     268         1.000
   189     190         1.000
   207     208         1.000
   183     184         1.000
   187     188         1.000
   219     220         1.000
   209     210         1.000
   265     266         1.000
   247     248         1.000
   179     180         0.999
   181     182         0.999
   185     186         0.999
   269     270         0.999
   251     252         0.999
   245     246         0.999
   141     142         0.999
   139     140         0.999
   249     250         0.999
   117     118         0.999
   255     256         0.999
   257     258         0.999
   263     264         0.999
   275     276         0.999
   217     218         0.999
   215     216         0.999
   271     272         0.999
   213     214         0.998
   273     274         0.998
   233     234         0.998
   261     262         0.998
   239     240         0.997
   241     242         0.997
   231     232         0.997
   243     244         0.997
   253     254         0.997
   277     278         0.996
    15      16         0.996
    17      18         0.996
    37      38         0.995
    39      40         0.995
   235     236         0.995
   237     238         0.995
   221     222         0.995
    51      52         0.995
    49      50         0.995
    57      58         0.994
   195     196         0.989
   223     224         0.987
   191     192         0.987
   197     198         0.983
   131     132         0.983
    25      26         0.983
    23      24         0.983
   123     124         0.981
    31      32         0.980
   225     226         0.976
    53      54         0.971
   199     200         0.971
    55      56         0.966
   193     194         0.964
   119     120         0.964
   135     136         0.959
   133     134         0.959
   121     122         0.947
   175     176         0.945
   177     178         0.945
   129     130         0.937
   228     229         0.931
     7       8         0.931
     9      10         0.931
   289     290         0.916
   287     288         0.913
   227     230         0.905
   291     292         0.899
   293     294         0.897
    27      28         0.891
    29      30         0.873
   125     126         0.864
   285     286         0.853
   282     283         0.832
   127     128         0.826
   279     281         0.799
   280     284         0.547
  ----------------------------------
     occupied(SOMO)/virtual(SUMO)   
  ----------------------------------
   295     296         0.989
  ----------------------------------
          virtual/virtual           
  ----------------------------------
   297     298         1.000
   303     304         0.999
   299     300         0.999
   301     302         0.999
   313     314         0.998
   305     306         0.993
   311     312         0.988
   316     317         0.917
   308     309         0.853
   307     310         0.832


                   Tensor components of g-tensor
                   =============================

  Spin-Zeeman term:
        1.6170274359        0.0103819514        0.0333251520
       -0.0030149940        1.6733917876        0.1361136255
        0.0010415477       -0.0826630481        1.9126738921

  Orbital-Zeeman term:
        0.1237640349       -0.0112912163        0.0158952940
       -0.0076708163        0.4123008230        0.0591561976
        0.0071116878       -0.0607950157        0.8391729068

  Relativistic term:
        0.0001086993        0.0000028862       -0.0000047181
        0.0000016352        0.0000511261        0.0000032955
       -0.0000065265       -0.0000002453       -0.0000039983

  g(B,S):
        1.7409001701       -0.0009063787        0.0492157279
       -0.0106841751        2.0857437367        0.1952731186
        0.0081467090       -0.1434583091        2.7518428005

                    Principal values of the g-tensor
                    ================================

  Component         g-value                  Principal Axes 
 ---------------------------------------------------------------------
  g_11               1.740111           0.9993    0.0139   -0.0335
  g_22               2.090775          -0.0163    0.9972   -0.0729
  g_33               2.759653           0.0324    0.0734    0.9968
  g_iso              2.196847
 ---------------------------------------------------------------------


                  Principal values of the g-shift [ppt]
                  =====================================
              g-shift = (g-value - 2.0023193044) * 1000

  Component         g-shift                  Principal Axes 
 ---------------------------------------------------------------------
  g_11            -262.208531           0.9993    0.0139   -0.0335
  g_22              88.456057          -0.0163    0.9972   -0.0729
  g_33             757.334193           0.0324    0.0734    0.9968
  g_iso            194.527240
 ---------------------------------------------------------------------


##############################################################################
                         MO analysis of the g-tensor
##############################################################################


* only diagonal components of the input tensor are analyzed 
* contributions are not sorted
* only contributions with the modulus of isotropic value larger then threshold are printed
* threshold for the analysis:   1.0E-02
* threshold for detection of energy degeneracies :   1.0E-08
* tot : sum of all contributions 
* sum : sum of contributions above given threshold 

::


                    Analysed operator: Spin-Zeeman
                    ^^^^^^^^^^^^^^^^^^^^^^^^^^^^^^


               Diagonal contributions from occupied MOs
               ========================================


     occ          x    partial sum     |< K MO| MO >|  energy[au]      energy[au]    polarization
     7,8       0.48709     0.48709          0.977      -407.81311      -407.81219         0.00092
    9,10      -0.48714    -0.00005          0.977      -407.81159      -407.81103         0.00056
   15,16       0.21472     0.21468          0.996       -91.79212       -91.79180         0.00033
   17,18      -0.21484    -0.00016          0.996       -91.78983       -91.78953         0.00029
   23,24       0.23355     0.23339          0.987       -76.42530       -76.42517         0.00013
   25,26      -0.23183     0.00156          0.987       -76.42317       -76.42314         0.00003
   27,28       1.38163     1.38320          0.829       -73.59668       -73.59604         0.00063
   29,30      -1.27399     0.10921          0.826       -73.59489       -73.59426         0.00063
   31,32      -0.10937    -0.00016          0.993       -73.59340       -73.59331         0.00008
   37,38       0.12376     0.12360          0.998       -17.28053       -17.27979         0.00074
   39,40      -0.12487    -0.00127          0.998       -17.27473       -17.27406         0.00068
   49,50       0.11706     0.11579          0.996       -10.91451       -10.91444         0.00007
   51,52      -0.10438     0.01141          0.996       -10.90846       -10.90827         0.00019
   53,54       0.74948     0.76089          0.952       -10.34133       -10.34091         0.00042
   55,56      -0.74229     0.01860          0.952       -10.33719       -10.33571         0.00148
   57,58      -0.01987    -0.00127          0.999       -10.33242       -10.33223         0.00019
 107,108      -0.01556    -0.01683          1.000        -4.51826        -4.51825         0.00001
 109,110      -0.01431    -0.03113          1.000        -4.51809        -4.51808         0.00001
 111,112       0.01893    -0.01220          1.000        -4.51621        -4.51616         0.00004
 113,114       0.01767     0.00547          1.000        -4.51605        -4.51600         0.00005
 117,118       0.08545     0.09092          0.999        -2.27941        -2.27836         0.00104
 119,120       0.22890     0.31981          0.993        -2.24692        -2.24668         0.00024
 121,122       0.04495     0.36476          0.980        -2.24258        -2.24248         0.00010
 123,124      -0.14096     0.22381          0.987        -2.23727        -2.23707         0.00019
 125,126       1.06809     1.29189          0.890        -2.13373        -2.13347         0.00026
 127,128      -0.41930     0.87259          0.839        -2.13138        -2.13010         0.00128
 129,130      -0.94656    -0.07397          0.926        -2.12553        -2.12544         0.00009
 131,132       0.15055     0.07658          0.989        -2.12217        -2.12215         0.00001
 133,134      -0.10935    -0.03277          0.996        -1.79767        -1.78717         0.01050
 135,136       0.03888     0.00611          0.996        -1.77424        -1.76734         0.00691
 191,192       0.14392     0.15002          0.977        -0.43310        -0.43230         0.00080
 193,194      -0.07778     0.07224          0.954        -0.43167        -0.42831         0.00336
 195,196      -0.06985     0.00239          0.990        -0.42520        -0.42462         0.00057
 223,224       0.01911     0.02149          0.988        -0.36455        -0.36080         0.00375
 225,226      -0.01338     0.00811          0.980        -0.35825        -0.35788         0.00037
 279,280       0.01632     0.02444          0.979        -0.24431        -0.24273         0.00157
 281,284       1.25486     1.27929          0.697        -0.24204        -0.22888         0.01316
 282,283      -0.15246     1.12683          0.833        -0.23848        -0.23392         0.00457
 285,286      -0.97645     0.15038          0.872        -0.22678        -0.22639         0.00040
 287,288       0.26322     0.41360          0.991        -0.19905        -0.19434         0.00471
 289,290       0.29204     0.70564          0.972        -0.18854        -0.18159         0.00695
 291,292      -0.35127     0.35437          0.977        -0.17299        -0.17014         0.00285
 293,294      -0.35064     0.00373          0.991        -0.16365        -0.16063         0.00302
     295       1.61752     1.62124          0.988        -0.14749
    sum:       1.62124 [100.3%]
    tot:       1.61703


     occ          y    partial sum     |< K MO| MO >|  energy[au]      energy[au]    polarization
   15,16       0.03564     0.03564          0.996       -91.79211       -91.79178         0.00033
   17,18      -0.03576    -0.00011          0.996       -91.78981       -91.78952         0.00029
   27,28       0.31203     0.31191          0.888       -73.59669       -73.59588         0.00081
   29,30      -0.33328    -0.02137          0.881       -73.59501       -73.59422         0.00080
   31,32       0.01952    -0.00185          0.987       -73.59355       -73.59312         0.00043
   37,38      -0.01256    -0.01441          0.999       -17.28051       -17.27977         0.00073
   39,40       0.01143    -0.00298          0.999       -17.27476       -17.27400         0.00076
   49,50       0.01585     0.01286          0.999       -10.91476       -10.91413         0.00063
   53,54       0.03678     0.04965          0.971       -10.34145       -10.34065         0.00080
   55,56      -0.07164    -0.02200          0.968       -10.33727       -10.33569         0.00158
   57,58       0.02161    -0.00039          0.996       -10.33263       -10.33198         0.00065
 117,118       0.07315     0.07276          0.999        -2.28014        -2.27758         0.00256
 119,120       0.05468     0.12743          0.999        -2.24691        -2.24662         0.00029
 121,122       0.08317     0.21060          0.997        -2.24314        -2.24188         0.00127
 123,124       0.02463     0.23523          0.998        -2.23751        -2.23686         0.00065
 125,126      -0.10529     0.12994          0.960        -2.13377        -2.13317         0.00060
 127,128      -0.02071     0.10923          0.962        -2.13106        -2.13026         0.00080
 131,132      -0.03658     0.07264          0.996        -2.12244        -2.12188         0.00056
 133,134       0.19179     0.26444          0.984        -1.79687        -1.78809         0.00878
 135,136      -0.26584    -0.00140          0.984        -1.77467        -1.76671         0.00796
 175,176       0.70303     0.70163          0.942        -0.52575        -0.52451         0.00124
 177,178      -0.70278    -0.00115          0.942        -0.52380        -0.52302         0.00078
 191,192       0.17106     0.16991          0.974        -0.43312        -0.43230         0.00082
 193,194      -0.16601     0.00391          0.958        -0.43168        -0.42825         0.00343
 213,214       0.02357     0.02748          0.998        -0.38715        -0.38703         0.00012
 215,216      -0.02280     0.00468          0.998        -0.38660        -0.38649         0.00011
 223,224       0.02258     0.02727          0.988        -0.36458        -0.36079         0.00378
 225,226      -0.01371     0.01355          0.978        -0.35826        -0.35787         0.00039
 253,254       0.01009     0.02364          0.997        -0.31364        -0.31248         0.00115
 271,272       0.02050     0.04413          0.999        -0.28526        -0.28476         0.00051
 273,274      -0.02001     0.02412          0.999        -0.28352        -0.28299         0.00053
 279,281       0.73162     0.75574          0.866        -0.24430        -0.24265         0.00165
 280,284       0.49098     1.24672          0.541        -0.24307        -0.22919         0.01388
 282,283      -0.06186     1.18487          0.682        -0.23664        -0.23448         0.00216
 285,286      -0.89967     0.28520          0.901        -0.22679        -0.22648         0.00031
 287,288       0.47504     0.76023          0.951        -0.19847        -0.19496         0.00351
 289,290      -0.51214     0.24809          0.944        -0.18813        -0.18154         0.00659
 291,292       0.32117     0.56926          0.970        -0.17355        -0.16996         0.00358
 293,294      -0.59610    -0.02683          0.967        -0.16392        -0.16021         0.00371
     295       1.71515     1.68832          0.988        -0.14743
    sum:       1.68832 [100.9%]
    tot:       1.67339


     occ          z    partial sum     |< K MO| MO >|  energy[au]      energy[au]    polarization
     7,8       0.88072     0.88072          0.931      -407.81289      -407.81197         0.00093
    9,10      -0.88076    -0.00005          0.931      -407.81132      -407.81066         0.00066
   15,16       0.19531     0.19527          0.996       -91.79195       -91.79144         0.00050
   17,18      -0.19542    -0.00015          0.996       -91.78952       -91.78924         0.00028
   23,24       0.23549     0.23534          0.983       -76.42527       -76.42468         0.00059
   25,26      -0.23376     0.00158          0.983       -76.42293       -76.42277         0.00016
   27,28       0.70751     0.70909          0.891       -73.59643       -73.59564         0.00079
   29,30      -0.36671     0.34238          0.873       -73.59467       -73.59406         0.00061
   31,32      -0.34254    -0.00015          0.980       -73.59306       -73.59302         0.00004
   37,38       0.23258     0.23243          0.995       -17.28042       -17.27943         0.00098
   39,40      -0.23372    -0.00129          0.995       -17.27439       -17.27371         0.00068
   49,50       0.16032     0.15903          0.995       -10.91461       -10.91387         0.00074
   51,52      -0.14761     0.01142          0.995       -10.90823       -10.90782         0.00040
   53,54       0.45872     0.47014          0.971       -10.34124       -10.34042         0.00082
   55,56      -0.25470     0.21544          0.966       -10.33689       -10.33558         0.00131
   57,58      -0.21673    -0.00128          0.994       -10.33200       -10.33191         0.00009
 117,118       0.06792     0.06664          0.999        -2.28195        -2.27527         0.00668
 119,120       0.42913     0.49577          0.964        -2.24707        -2.24614         0.00093
 121,122      -0.01901     0.47676          0.947        -2.24276        -2.24170         0.00105
 123,124      -0.26184     0.21492          0.981        -2.23689        -2.23665         0.00024
 125,126       0.98817     1.20309          0.864        -2.13394        -2.13289         0.00105
 127,128      -0.46438     0.73871          0.826        -2.13116        -2.12958         0.00158
 129,130      -0.29800     0.44071          0.937        -2.12537        -2.12513         0.00023
 131,132      -0.37060     0.07011          0.983        -2.12181        -2.12171         0.00011
 133,134       0.71353     0.78364          0.959        -1.79673        -1.78855         0.00817
 135,136      -0.78427    -0.00063          0.959        -1.77523        -1.76462         0.01061
 175,176       0.66934     0.66870          0.945        -0.52584        -0.52461         0.00123
 177,178      -0.66925    -0.00055          0.945        -0.52388        -0.52306         0.00081
 193,194       0.06556     0.06501          0.964        -0.43188        -0.42843         0.00345
 195,196      -0.07197    -0.00696          0.989        -0.42536        -0.42478         0.00058
 213,214       0.01982     0.01287          0.998        -0.38714        -0.38701         0.00013
 215,216      -0.01912    -0.00625          0.999        -0.38658        -0.38646         0.00012
 253,254       0.01223     0.00598          0.997        -0.31370        -0.31237         0.00133
 261,262       0.01043     0.01640          0.998        -0.29740        -0.29686         0.00054
 271,272       0.02918     0.04558          0.999        -0.28526        -0.28476         0.00051
 273,274      -0.03332     0.01226          0.998        -0.28353        -0.28301         0.00052
 279,281       1.00963     1.02189          0.799        -0.24437        -0.24259         0.00178
 280,284      -0.87807     0.14382          0.547        -0.24320        -0.22797         0.01523
 282,283       0.04209     0.18590          0.832        -0.23842        -0.23385         0.00457
 285,286      -0.08833     0.09758          0.853        -0.22711        -0.22597         0.00113
 287,288       1.30978     1.40735          0.913        -0.19779        -0.19620         0.00159
 289,290      -0.56774     0.83961          0.916        -0.18782        -0.18158         0.00624
 291,292       0.55483     1.39444          0.899        -0.17311        -0.17078         0.00233
 293,294      -1.36247     0.03197          0.897        -0.16406        -0.15824         0.00582
     295       1.88510     1.91707          0.989        -0.14701
    sum:       1.91707 [100.2%]
    tot:       1.91267


                   Analysed operator: Orbital Zeeman
                   ^^^^^^^^^^^^^^^^^^^^^^^^^^^^^^^^^


               Diagonal contributions from occupied MOs
               ========================================


     occ          x    partial sum     |< K MO| MO >|  energy[au]      energy[au]    polarization
     7,8       0.48710     0.48710          0.977      -407.81311      -407.81219         0.00092
    9,10      -0.48708     0.00002          0.977      -407.81159      -407.81103         0.00056
   15,16       0.21477     0.21479          0.996       -91.79212       -91.79180         0.00033
   17,18      -0.21471     0.00008          0.996       -91.78983       -91.78953         0.00029
   23,24      -0.69758    -0.69750          0.987       -76.42530       -76.42517         0.00013
   25,26       0.69672    -0.00078          0.987       -76.42317       -76.42314         0.00003
   27,28       2.76526     2.76448          0.829       -73.59668       -73.59604         0.00063
   29,30      -2.54708     0.21740          0.826       -73.59489       -73.59426         0.00063
   31,32      -0.21732     0.00008          0.993       -73.59340       -73.59331         0.00008
   37,38       0.12400     0.12408          0.998       -17.28053       -17.27979         0.00074
   39,40      -0.12345     0.00064          0.998       -17.27473       -17.27406         0.00068
   49,50      -0.32936    -0.32872          0.996       -10.91451       -10.91444         0.00007
   51,52       0.32304    -0.00569          0.996       -10.90846       -10.90827         0.00019
   53,54       1.50433     1.49864          0.952       -10.34133       -10.34091         0.00042
   55,56      -1.46865     0.03000          0.952       -10.33719       -10.33571         0.00148
   57,58      -0.02936     0.00063          0.999       -10.33242       -10.33223         0.00019
 107,108      -0.01967    -0.01903          1.000        -4.51826        -4.51825         0.00001
 109,110      -0.01825    -0.03728          1.000        -4.51809        -4.51808         0.00001
 111,112       0.01797    -0.01932          1.000        -4.51621        -4.51616         0.00004
 113,114       0.01651    -0.00281          1.000        -4.51605        -4.51600         0.00005
 117,118      -0.06320    -0.06601          0.999        -2.27941        -2.27836         0.00104
 119,120      -0.78464    -0.85065          0.993        -2.24692        -2.24668         0.00024
 121,122       0.10204    -0.74861          0.980        -2.24258        -2.24248         0.00010
 123,124       0.63836    -0.11025          0.987        -2.23727        -2.23707         0.00019
 125,126       3.31366     3.20341          0.890        -2.13373        -2.13347         0.00026
 127,128      -1.22417     1.97924          0.839        -2.13138        -2.13010         0.00128
 129,130      -2.53362    -0.55438          0.926        -2.12553        -2.12544         0.00009
 131,132       0.51649    -0.03789          0.989        -2.12217        -2.12215         0.00001
 133,134      -0.08622    -0.12411          0.996        -1.79767        -1.78717         0.01050
 135,136       0.12102    -0.00309          0.996        -1.77424        -1.76734         0.00691
 253,254      -0.03660    -0.03969          0.997        -0.31362        -0.31251         0.00110
 261,262       0.01464    -0.02505          0.998        -0.29739        -0.29697         0.00042
 279,280      -0.10054    -0.12559          0.979        -0.24431        -0.24273         0.00157
 281,284       0.13106     0.00547          0.697        -0.24204        -0.22888         0.01316
 282,283      -0.02986    -0.02439          0.833        -0.23848        -0.23392         0.00457
 285,286       0.10183     0.07744          0.872        -0.22678        -0.22639         0.00040
 287,288      -0.17427    -0.09683          0.991        -0.19905        -0.19434         0.00471
 289,290       0.09771     0.00088          0.972        -0.18854        -0.18159         0.00695
 291,292      -0.01664    -0.01576          0.977        -0.17299        -0.17014         0.00285
 293,294       0.01455    -0.00121          0.991        -0.16365        -0.16063         0.00302
     295       0.13101     0.12981          0.988        -0.14749
    sum:       0.12981 [104.9%]
    tot:       0.12376


     occ          y    partial sum     |< K MO| MO >|  energy[au]      energy[au]    polarization
   15,16       0.03583     0.03583          0.996       -91.79211       -91.79178         0.00033
   17,18      -0.03578     0.00006          0.996       -91.78981       -91.78952         0.00029
   23,24       0.01501     0.01507          1.000       -76.42544       -76.42497         0.00047
   25,26      -0.01588    -0.00081          1.000       -76.42329       -76.42302         0.00027
   27,28       0.62900     0.62819          0.888       -73.59669       -73.59588         0.00081
   29,30      -0.66726    -0.03907          0.881       -73.59501       -73.59422         0.00080
   31,32       0.03912     0.00006          0.987       -73.59355       -73.59312         0.00043
   37,38      -0.01095    -0.01090          0.999       -17.28051       -17.27977         0.00073
   39,40       0.01152     0.00063          0.999       -17.27476       -17.27400         0.00076
   49,50      -0.02644    -0.02581          0.999       -10.91476       -10.91413         0.00063
   51,52       0.01983    -0.00598          0.999       -10.90852       -10.90821         0.00031
   53,54       0.10582     0.09984          0.971       -10.34145       -10.34065         0.00080
   55,56      -0.14308    -0.04324          0.968       -10.33727       -10.33569         0.00158
   57,58       0.04387     0.00062          0.996       -10.33263       -10.33198         0.00065
 117,118      -0.02385    -0.02323          0.999        -2.28014        -2.27758         0.00256
 119,120      -0.04682    -0.07005          0.999        -2.24691        -2.24662         0.00029
 121,122      -0.03701    -0.10706          0.997        -2.24314        -2.24188         0.00127
 125,126      -0.09989    -0.20695          0.960        -2.13377        -2.13317         0.00060
 127,128       0.20526    -0.00168          0.962        -2.13106        -2.13026         0.00080
 129,130       0.07613     0.07445          0.994        -2.12709        -2.12414         0.00295
 131,132      -0.10164    -0.02719          0.996        -2.12244        -2.12188         0.00056
 133,134       0.30389     0.27670          0.984        -1.79687        -1.78809         0.00878
 135,136      -0.26634     0.01036          0.984        -1.77467        -1.76671         0.00796
 191,192      -0.01316    -0.00280          0.974        -0.43312        -0.43230         0.00082
 193,194       0.03971     0.03691          0.958        -0.43168        -0.42825         0.00343
 199,200      -0.01539     0.02151          0.972        -0.42002        -0.41874         0.00128
 253,254      -0.01900     0.00251          0.997        -0.31364        -0.31248         0.00115
 275,276      -0.01256    -0.01005          0.999        -0.27631        -0.27490         0.00141
 279,281      -0.29142    -0.30147          0.866        -0.24430        -0.24265         0.00165
 280,284      -1.42136    -1.72283          0.541        -0.24307        -0.22919         0.01388
 282,283       2.01470     0.29187          0.682        -0.23664        -0.23448         0.00216
 285,286      -0.40079    -0.10892          0.901        -0.22679        -0.22648         0.00031
 287,288      -0.09949    -0.20841          0.951        -0.19847        -0.19496         0.00351
 289,290       0.41647     0.20805          0.944        -0.18813        -0.18154         0.00659
 291,292       0.08376     0.29181          0.970        -0.17355        -0.16996         0.00358
 293,294      -0.34418    -0.05237          0.967        -0.16392        -0.16021         0.00371
     295       0.50434     0.45198          0.988        -0.14743
    sum:       0.45198 [109.6%]
    tot:       0.41230


     occ          z    partial sum     |< K MO| MO >|  energy[au]      energy[au]    polarization
     7,8       0.88072     0.88072          0.931      -407.81289      -407.81197         0.00093
    9,10      -0.88070     0.00002          0.931      -407.81132      -407.81066         0.00066
   15,16       0.19529     0.19532          0.996       -91.79195       -91.79144         0.00050
   17,18      -0.19524     0.00008          0.996       -91.78952       -91.78924         0.00028
   23,24      -0.70428    -0.70420          0.983       -76.42527       -76.42468         0.00059
   25,26       0.70341    -0.00079          0.983       -76.42293       -76.42277         0.00016
   27,28       1.41450     1.41372          0.891       -73.59643       -73.59564         0.00079
   29,30      -0.73053     0.68319          0.873       -73.59467       -73.59406         0.00061
   31,32      -0.68311     0.00008          0.980       -73.59306       -73.59302         0.00004
   37,38       0.23265     0.23273          0.995       -17.28042       -17.27943         0.00098
   39,40      -0.23208     0.00064          0.995       -17.27439       -17.27371         0.00068
   49,50      -0.46621    -0.46557          0.995       -10.91461       -10.91387         0.00074
   51,52       0.45987    -0.00570          0.995       -10.90823       -10.90782         0.00040
   53,54       0.91512     0.90942          0.971       -10.34124       -10.34042         0.00082
   55,56      -0.48846     0.42096          0.966       -10.33689       -10.33558         0.00131
   57,58      -0.42031     0.00064          0.994       -10.33200       -10.33191         0.00009
 117,118      -0.01620    -0.01556          0.999        -2.28195        -2.27527         0.00668
 119,120      -1.54588    -1.56143          0.964        -2.24707        -2.24614         0.00093
 121,122       0.26824    -1.29319          0.947        -2.24276        -2.24170         0.00105
 123,124       1.18597    -0.10722          0.981        -2.23689        -2.23665         0.00024
 125,126       3.08421     2.97699          0.864        -2.13394        -2.13289         0.00105
 127,128      -1.36376     1.61323          0.826        -2.13116        -2.12958         0.00158
 129,130      -0.64913     0.96411          0.937        -2.12537        -2.12513         0.00023
 131,132      -0.99903    -0.03492          0.983        -2.12181        -2.12171         0.00011
 133,134       0.76681     0.73190          0.959        -1.79673        -1.78855         0.00817
 135,136      -0.73150     0.00040          0.959        -1.77523        -1.76462         0.01061
 191,192       0.02090     0.02130          0.987        -0.43321        -0.43233         0.00088
 195,196      -0.01136     0.00994          0.989        -0.42536        -0.42478         0.00058
 228,229      -0.01022    -0.00028          0.931        -0.35337        -0.35329         0.00008
 277,278      -0.02123    -0.02151          0.996        -0.26321        -0.26237         0.00084
 279,281      -0.10914    -0.13064          0.799        -0.24437        -0.24259         0.00178
 280,284       0.09508    -0.03557          0.547        -0.24320        -0.22797         0.01523
 282,283      -0.19773    -0.23330          0.832        -0.23842        -0.23385         0.00457
 285,286       0.19192    -0.04138          0.853        -0.22711        -0.22597         0.00113
 287,288      -0.35799    -0.39938          0.913        -0.19779        -0.19620         0.00159
 289,290       0.29958    -0.09979          0.916        -0.18782        -0.18158         0.00624
 291,292       0.37331     0.27351          0.899        -0.17311        -0.17078         0.00233
 293,294      -0.26565     0.00786          0.897        -0.16406        -0.15824         0.00582
     295       0.86693     0.87480          0.989        -0.14701
    sum:       0.87480 [104.2%]
    tot:       0.83917


                   Analysed operator: Final g-tensor
                   ^^^^^^^^^^^^^^^^^^^^^^^^^^^^^^^^^


               Diagonal contributions from occupied MOs
               ========================================


     occ          x    partial sum     |< K MO| MO >|  energy[au]      energy[au]    polarization
     7,8       0.97071     0.97071          0.977      -407.81311      -407.81219         0.00092
    9,10      -0.97073    -0.00003          0.977      -407.81159      -407.81103         0.00056
   15,16       0.42923     0.42920          0.996       -91.79212       -91.79180         0.00033
   17,18      -0.42929    -0.00008          0.996       -91.78983       -91.78953         0.00029
   23,24      -0.46575    -0.46583          0.987       -76.42530       -76.42517         0.00013
   25,26       0.46662     0.00079          0.987       -76.42317       -76.42314         0.00003
   27,28       4.14304     4.14382          0.829       -73.59668       -73.59604         0.00063
   29,30      -3.81752     0.32630          0.826       -73.59489       -73.59426         0.00063
   31,32      -0.32638    -0.00008          0.993       -73.59340       -73.59331         0.00008
   37,38       0.24774     0.24766          0.998       -17.28053       -17.27979         0.00074
   39,40      -0.24830    -0.00064          0.998       -17.27473       -17.27406         0.00068
   49,50      -0.21228    -0.21292          0.996       -10.91451       -10.91444         0.00007
   51,52       0.21865     0.00573          0.996       -10.90846       -10.90827         0.00019
   53,54       2.25341     2.25915          0.952       -10.34133       -10.34091         0.00042
   55,56      -2.21056     0.04859          0.952       -10.33719       -10.33571         0.00148
   57,58      -0.04923    -0.00064          0.999       -10.33242       -10.33223         0.00019
 107,108      -0.03522    -0.03586          1.000        -4.51826        -4.51825         0.00001
 109,110      -0.03255    -0.06841          1.000        -4.51809        -4.51808         0.00001
 111,112       0.03690    -0.03152          1.000        -4.51621        -4.51616         0.00004
 113,114       0.03418     0.00266          1.000        -4.51605        -4.51600         0.00005
 117,118       0.02226     0.02492          0.999        -2.27941        -2.27836         0.00104
 119,120      -0.55609    -0.53117          0.993        -2.24692        -2.24668         0.00024
 121,122       0.14712    -0.38405          0.980        -2.24258        -2.24248         0.00010
 123,124       0.49772     0.11367          0.987        -2.23727        -2.23707         0.00019
 125,126       4.38101     4.49468          0.890        -2.13373        -2.13347         0.00026
 127,128      -1.64322     2.85147          0.839        -2.13138        -2.13010         0.00128
 129,130      -3.47969    -0.62822          0.926        -2.12553        -2.12544         0.00009
 131,132       0.66691     0.03869          0.989        -2.12217        -2.12215         0.00001
 133,134      -0.19556    -0.15687          0.996        -1.79767        -1.78717         0.01050
 135,136       0.15989     0.00302          0.996        -1.77424        -1.76734         0.00691
 191,192       0.14568     0.14869          0.977        -0.43310        -0.43230         0.00080
 193,194      -0.08070     0.06800          0.954        -0.43167        -0.42831         0.00336
 195,196      -0.06975    -0.00175          0.990        -0.42520        -0.42462         0.00057
 223,224       0.01756     0.01581          0.988        -0.36455        -0.36080         0.00375
 225,226      -0.01212     0.00369          0.980        -0.35825        -0.35788         0.00037
 253,254      -0.03484    -0.03115          0.997        -0.31362        -0.31251         0.00110
 261,262       0.01809    -0.01306          0.998        -0.29739        -0.29697         0.00042
 279,280      -0.08422    -0.09728          0.979        -0.24431        -0.24273         0.00157
 281,284       1.38595     1.28867          0.697        -0.24204        -0.22888         0.01316
 282,283      -0.18234     1.10633          0.833        -0.23848        -0.23392         0.00457
 285,286      -0.87463     0.23170          0.872        -0.22678        -0.22639         0.00040
 287,288       0.08897     0.32068          0.991        -0.19905        -0.19434         0.00471
 289,290       0.38975     0.71043          0.972        -0.18854        -0.18159         0.00695
 291,292      -0.36792     0.34251          0.977        -0.17299        -0.17014         0.00285
 293,294      -0.33611     0.00640          0.991        -0.16365        -0.16063         0.00302
     295       1.74862     1.75503          0.988        -0.14749
    sum:       1.75503 [100.8%]
    tot:       1.74090


     occ          y    partial sum     |< K MO| MO >|  energy[au]      energy[au]    polarization
   15,16       0.07143     0.07143          0.996       -91.79211       -91.79178         0.00033
   17,18      -0.07149    -0.00006          0.996       -91.78981       -91.78952         0.00029
   23,24       0.01105     0.01099          1.000       -76.42544       -76.42497         0.00047
   25,26      -0.01017     0.00082          1.000       -76.42329       -76.42302         0.00027
   27,28       0.94014     0.94096          0.888       -73.59669       -73.59588         0.00081
   29,30      -0.99960    -0.05864          0.881       -73.59501       -73.59422         0.00080
   31,32       0.05859    -0.00006          0.987       -73.59355       -73.59312         0.00043
   37,38      -0.02352    -0.02357          0.999       -17.28051       -17.27977         0.00073
   39,40       0.02295    -0.00063          0.999       -17.27476       -17.27400         0.00076
   49,50      -0.01058    -0.01121          0.999       -10.91476       -10.91413         0.00063
   51,52       0.01724     0.00603          0.999       -10.90852       -10.90821         0.00031
   53,54       0.14257     0.14860          0.971       -10.34145       -10.34065         0.00080
   55,56      -0.21469    -0.06609          0.968       -10.33727       -10.33569         0.00158
   57,58       0.06546    -0.00062          0.996       -10.33263       -10.33198         0.00065
 111,112       0.01180     0.01118          1.000        -4.51620        -4.51616         0.00004
 117,118       0.04930     0.06048          0.999        -2.28014        -2.27758         0.00256
 121,122       0.04622     0.10670          0.997        -2.24314        -2.24188         0.00127
 123,124       0.01465     0.12135          0.998        -2.23751        -2.23686         0.00065
 125,126      -0.20520    -0.08385          0.960        -2.13377        -2.13317         0.00060
 127,128       0.18446     0.10061          0.962        -2.13106        -2.13026         0.00080
 129,130       0.07767     0.17828          0.994        -2.12709        -2.12414         0.00295
 131,132      -0.13820     0.04008          0.996        -2.12244        -2.12188         0.00056
 133,134       0.49568     0.53576          0.984        -1.79687        -1.78809         0.00878
 135,136      -0.53218     0.00358          0.984        -1.77467        -1.76671         0.00796
 175,176       0.70338     0.70695          0.942        -0.52575        -0.52451         0.00124
 177,178      -0.70350     0.00346          0.942        -0.52380        -0.52302         0.00078
 191,192       0.15791     0.16137          0.974        -0.43312        -0.43230         0.00082
 193,194      -0.12630     0.03506          0.958        -0.43168        -0.42825         0.00343
 195,196      -0.01433     0.02073          0.999        -0.42529        -0.42453         0.00077
 199,200      -0.01817     0.00257          0.972        -0.42002        -0.41874         0.00128
 213,214       0.02380     0.02637          0.998        -0.38715        -0.38703         0.00012
 215,216      -0.02242     0.00395          0.998        -0.38660        -0.38649         0.00011
 223,224       0.01641     0.02036          0.988        -0.36458        -0.36079         0.00378
 225,226      -0.01519     0.00517          0.978        -0.35826        -0.35787         0.00039
 271,272       0.02320     0.02837          0.999        -0.28526        -0.28476         0.00051
 273,274      -0.02256     0.00582          0.999        -0.28352        -0.28299         0.00053
 275,276      -0.01510    -0.00928          0.999        -0.27631        -0.27490         0.00141
 279,281       0.44023     0.43095          0.866        -0.24430        -0.24265         0.00165
 280,284      -0.93035    -0.49940          0.541        -0.24307        -0.22919         0.01388
 282,283       1.95279     1.45339          0.682        -0.23664        -0.23448         0.00216
 285,286      -1.30046     0.15293          0.901        -0.22679        -0.22648         0.00031
 287,288       0.37558     0.52851          0.951        -0.19847        -0.19496         0.00351
 289,290      -0.09570     0.43281          0.944        -0.18813        -0.18154         0.00659
 291,292       0.40493     0.83775          0.970        -0.17355        -0.16996         0.00358
 293,294      -0.94028    -0.10254          0.967        -0.16392        -0.16021         0.00371
     295       2.21953     2.11699          0.988        -0.14743
    sum:       2.11699 [101.5%]
    tot:       2.08574


     occ          z    partial sum     |< K MO| MO >|  energy[au]      energy[au]    polarization
     7,8       1.75514     1.75514          0.931      -407.81289      -407.81197         0.00093
    9,10      -1.75516    -0.00002          0.931      -407.81132      -407.81066         0.00066
   15,16       0.39037     0.39035          0.996       -91.79195       -91.79144         0.00050
   17,18      -0.39042    -0.00008          0.996       -91.78952       -91.78924         0.00028
   23,24      -0.47052    -0.47060          0.983       -76.42527       -76.42468         0.00059
   25,26       0.47139     0.00080          0.983       -76.42293       -76.42277         0.00016
   27,28       2.12004     2.12084          0.891       -73.59643       -73.59564         0.00079
   29,30      -1.09622     1.02462          0.873       -73.59467       -73.59406         0.00061
   31,32      -1.02469    -0.00008          0.980       -73.59306       -73.59302         0.00004
   37,38       0.46520     0.46513          0.995       -17.28042       -17.27943         0.00098
   39,40      -0.46577    -0.00065          0.995       -17.27439       -17.27371         0.00068
   49,50      -0.30587    -0.30651          0.995       -10.91461       -10.91387         0.00074
   51,52       0.31224     0.00573          0.995       -10.90823       -10.90782         0.00040
   53,54       1.37360     1.37933          0.971       -10.34124       -10.34042         0.00082
   55,56      -0.74304     0.63629          0.966       -10.33689       -10.33558         0.00131
   57,58      -0.63693    -0.00064          0.994       -10.33200       -10.33191         0.00009
 111,112       0.01101     0.01037          1.000        -4.51618        -4.51613         0.00004
 117,118       0.05176     0.06213          0.999        -2.28195        -2.27527         0.00668
 119,120      -1.11743    -1.05531          0.964        -2.24707        -2.24614         0.00093
 121,122       0.24941    -0.80590          0.947        -2.24276        -2.24170         0.00105
 123,124       0.92473     0.11883          0.981        -2.23689        -2.23665         0.00024
 125,126       4.07169     4.19052          0.864        -2.13394        -2.13289         0.00105
 127,128      -1.82785     2.36267          0.826        -2.13116        -2.12958         0.00158
 129,130      -0.94704     1.41564          0.937        -2.12537        -2.12513         0.00023
 131,132      -1.36943     0.04620          0.983        -2.12181        -2.12171         0.00011
 133,134       1.48035     1.52655          0.959        -1.79673        -1.78855         0.00817
 135,136      -1.51577     0.01078          0.959        -1.77523        -1.76462         0.01061
 175,176       0.66521     0.67599          0.945        -0.52584        -0.52461         0.00123
 177,178      -0.66693     0.00905          0.945        -0.52388        -0.52306         0.00081
 191,192       0.02353     0.03258          0.987        -0.43321        -0.43233         0.00088
 193,194       0.05873     0.09131          0.964        -0.43188        -0.42843         0.00345
 195,196      -0.08333     0.00798          0.989        -0.42536        -0.42478         0.00058
 213,214       0.02243     0.03041          0.998        -0.38714        -0.38701         0.00013
 215,216      -0.02204     0.00837          0.999        -0.38658        -0.38646         0.00012
 228,229      -0.01120    -0.00283          0.931        -0.35337        -0.35329         0.00008
 271,272       0.02448     0.02165          0.999        -0.28526        -0.28476         0.00051
 273,274      -0.03712    -0.01547          0.998        -0.28353        -0.28301         0.00052
 277,278      -0.02252    -0.03799          0.996        -0.26321        -0.26237         0.00084
 279,281       0.90050     0.86251          0.799        -0.24437        -0.24259         0.00178
 280,284      -0.78301     0.07950          0.547        -0.24320        -0.22797         0.01523
 282,283      -0.15562    -0.07612          0.832        -0.23842        -0.23385         0.00457
 285,286       0.10359     0.02747          0.853        -0.22711        -0.22597         0.00113
 287,288       0.95183     0.97930          0.913        -0.19779        -0.19620         0.00159
 289,290      -0.26818     0.71112          0.916        -0.18782        -0.18158         0.00624
 291,292       0.92813     1.63925          0.899        -0.17311        -0.17078         0.00233
 293,294      -1.62816     0.01110          0.897        -0.16406        -0.15824         0.00582
     295       2.75201     2.76311          0.989        -0.14701
    sum:       2.76311 [100.4%]
    tot:       2.75184


 ***************************************************
 * Well, here we are. How does it look for you ??? *
 ***************************************************

 Total user time: 49.1s


##############################################################################
                              Finalization info
##############################################################################


 Memory peak for process    0 is    1 GB   804.617 MB


 Final time:
   2021 May  8  23:03:03
 

 Normal termination of ReSpect program


real	0m49.222s
user	2m17.350s
sys	0m20.994s
