# Supplementary material for: Quadratic Spin–Orbit Mechanism of the Electronic g-Tensor
Source: J Chem Theory Comput. 2023 Mar 10;19(6):1765–76. doi: 10.1021/acs.jctc.2c01213 (PMC10061661; doi:10.1021/acs.jctc.2c01213)
Supplement: Supplementary file 2 — ct2c01213_si_002.zip [file ct2c01213_si_002.zip › respect_input/03.ir-n3/4c-pbe-dz/RS-dkh2.out_scf]

##############################################################################
                              Environment setting
##############################################################################

 Job setting:
    
    Call arguments   are    --scratch=/scratch/work/project/open-19-41/pikulove/10496811.isrv5 --nt=24 --scf --inp=RS-dkh2 
    Input file name   is   RS-dkh2.inp
    Binary  directory is   /home/pikulove/ReSpect_5.2.0-beta.8+Nov20_OMP_intel-18.0_glibc-2.27+PT3
    Work    directory is   /scratch/work/project/open-19-41/pikulove/10496811.isrv5/
    Scratch directory is   /scratch/work/project/open-19-41/pikulove/10496811.isrv5/tmp23421.TXQTjs.pikulove
    Machine name      is   r38u01n973.ib0.smc.salomon.it4i.cz
    OMP stack memory size  5000m
    OMP parallel job with  24 threads
    Output  file will be   /scratch/work/project/open-19-41/pikulove/10496811.isrv5/RS-dkh2.out_scf


 System setting:

    core file size          (blocks, -c) 0
    data seg size           (kbytes, -d) unlimited
    scheduling priority             (-e) 0
    file size               (blocks, -f) unlimited
    pending signals                 (-i) 510047
    max locked memory       (kbytes, -l) unlimited
    max memory size         (kbytes, -m) unlimited
    open files                      (-n) 1048576
    pipe size            (512 bytes, -p) 8
    POSIX message queues     (bytes, -q) 819200
    real-time priority              (-r) 0
    stack size              (kbytes, -s) unlimited
    cpu time               (seconds, -t) unlimited
    max user processes              (-u) 510047
    virtual memory          (kbytes, -v) unlimited
    file locks                      (-x) unlimited
    omp_thread_limit:
    omp_stacksize:5000m
    

##############################################################################
                               Program ReSpect
##############################################################################
::

 Version:       5.2.0 (2020)
 Released:      beta (in testing period)

 Branch:        master
 Commit hash:   d07d9fd49
 Commit author: Debora Pastvova
 Commit date:   Wed Nov 4 10:13:55 2020 +0100

 Webpage:       http://www.respectprogram.org 
 Copyright:     ReSpect is distributed as proprietary software at no cost
                and is currently available as OpenMP parallel static binaries
                for Linux OS and x86_64 architecture at the program webpage.
                The program is limited to non-commercial, academic, and non-profit
                private use and its further copy and redistribution is not permitted.
                The specific terms of use are available at:
                http://www.respectprogram.org/download.html.
                The program is distributed AS IS in a hope it becomes useful.
                The experimental nature of the program means that authors accept
                no responsibility for the correctness of results nor fitness for
                a particular purpose.

 Reference(s):  If results obtained with ReSpect are published in the scientific
                literature or publicly accessible reports, the users shall reference
                the program as:

                ReSpect, version 5.2.0 (2020); Relativistic Spectroscopy DFT program of authors
                M. Repisky, S. Komorovsky, V. G. Malkin, O. L. Malkina, M. Kaupp, K. Ruud, 
                with contributions from R. Bast, R. Di Remigio, U. Ekstrom, M. Kadek, S. Knecht,
                L. Konecny, E. Malkin, I. Malkin-Ondik, (see http://www.respectprogram.org)

                Using specific theoretical methods included in ReSpect may require citing
                additional articles, as described in this output file as "REQUIRED REFERENCES".


 -------
 Authors
 -------
 Repisky Michal
 Komorovsky Stanislav


 --------
 Founders
 --------
 Ruud Kenneth
 Kaupp Martin
 Malkina Olga L.
 Malkin Vladimir G.


 ------------
 Contributors
 ------------
 Bast Radovan         - AutoCMake library
 Di Remigio Roberto   - PCMSolver library
 Ekstrom Ulf          - XCFun library
 Kadek Marius         - real-time TDDFT library
                      - solid-state pSCF library
 Knecht Stefan        - pilot MPI parallelization
 Konecny Lukas        - real-time TDDFT (RT-TDDFT) library
                      - damped-response TDDFT (DR-TDDFT) library
 Malkin Elena         - one-component molecular properties
                      - finite size nucleus and magnetic moment models
 Malkin-Ondik Irina   - Douglas-Kroll-Hess (DKH) Hamiltonians


##############################################################################
                    Configuration, build, and runtime info
##############################################################################
::

 -----------------------------------
 Configuration and build information
 -----------------------------------

 Who compiled           | uachstno
 Compiled on server     | pippin
 Operating system       | Linux-5.4.0-51-generic
 CMake version          | 3.10.2
 CMake generator        | Unix Makefiles
 CMake build type       | release
 Configuration time     | 2020-11-09 11:33:09.556228
 Python version         | 2.7.1
 Fortran compiler       | /opt/intel/compilers_and_libraries_2018.6.288/linux/bin/intel64/ifort
 Fortran compiler flags |  -w -fpp -assume byterecl -static -static-libgcc -static-intel -qopenmp -O2 -xW -ip
 C compiler             | /opt/intel/compilers_and_libraries_2018.6.288/linux/bin/intel64/icc
 C compiler flags       |  -g -wd981 -wd279 -wd383 -wd1572 -wd1777 -restrict -DRESTRICT=restrict -qopenmp -O2 -ip
 C++ compiler           | /opt/intel/compilers_and_libraries_2018.6.288/linux/bin/intel64/icpc
 C++ compiler flags     |  -Wno-unknown-pragmas -fno-exceptions -qopenmp -O3
 Static linking         | True
 MPI parallelization    | False
 OMP parallelization    | True
 Math libraries         | -Wl,--start-group;/opt/intel/compilers_and_libraries_2018.6.288/linux/mkl/lib/intel64/libmkl_lapack95_lp64.a;/opt/intel/compilers_and_libraries_2018.6.288/linux/mkl/lib/intel64/libmkl_intel_lp64.a;-qopenmp;-Wl,--end-group;-Wl,--start-group;/opt/intel/compilers_and_libraries_2018.6.288/linux/mkl/lib/intel64/libmkl_intel_lp64.a;/opt/intel/compilers_and_libraries_2018.6.288/linux/mkl/lib/intel64/libmkl_intel_thread.a;/opt/intel/compilers_and_libraries_2018.6.288/linux/mkl/lib/intel64/libmkl_core.a;/usr/lib/x86_64-linux-gnu/libpthread.a;/usr/lib/x86_64-linux-gnu/libm.a;-qopenmp;-Wl,--end-group;-ldl
 Explicit libraries     | unknown


 ------------
 Runtime info
 ------------

 Parallelization model: OpenMP
   Master process has 24 threads of total 24

 Initial time:
   2021 May  8  10:45:39
 


##############################################################################
                            Input processing info
##############################################################################
::

 ----------
 Input file
 ----------

 scf:
     method: ks-dkh2/pbe
 
     geometry:
       Ir      0.00000000     0.00000000     0.00000000
       P     -0.08705124    -0.38733949    -2.30834106
       P      0.10356993    -0.20023922     2.32383252
       N      0.01733718    -1.97807717     0.07605122
       N     -0.00553658     1.99158153     0.06470903
       N     -0.12128131     2.92219356    -0.67052097
       C     -0.04585825    -2.73587270    -1.06998457
       H     -0.03524495    -3.81602813    -0.93517638
       C     -0.11297021    -2.18095829    -2.29112015
       H     -0.14813922    -2.80148724    -3.17585252
       C      0.10212545    -2.63601706     1.28133610
       H      0.11554732    -3.72367924     1.23432140
       C      0.16425121    -1.98559972     2.45641295
       H      0.21865420    -2.53475727     3.38644669
       C      1.46747446     0.05807889    -3.27747299
       C      2.60777739    -0.72783945    -2.62538567
       H      2.66306189    -0.53217788    -1.55220568
       H      3.55333114    -0.41554708    -3.07869847
       H      2.49675751    -1.80282945    -2.77051381
       C      1.40017704    -0.30983114    -4.75632344
       H      1.15243893    -1.36237700    -4.90776795
       H      2.38192175    -0.13640358    -5.20821108
       H      0.68024501     0.29873789    -5.30376672
       C      1.77138595     1.54671945    -3.11829335
       H      2.70237651     1.77557828    -3.64590293
       H      1.91114969     1.80613175    -2.06806848
       H      0.99355401     2.18989943    -3.52677223
       C     -1.66112951     0.08479298    -3.23866825
       C     -1.95258015    -0.84573611    -4.41581824
       H     -2.89127780    -0.53203147    -4.88298769
       H     -2.07819114    -1.87878537    -4.08956475
       H     -1.18012653    -0.81748808    -5.18285472
       C     -1.62626070     1.53005737    -3.72666950
       H     -1.38653172     2.23678376    -2.93162164
       H     -2.61600891     1.79327772    -4.11226156
       H     -0.91369013     1.67458016    -4.53959492
       C     -2.79405745    -0.06869774    -2.22074528
       H     -2.83025499    -1.08027525    -1.81029312
       H     -3.74848215     0.12945040    -2.71856060
       H     -2.68446847     0.62939119    -1.38981797
       C      1.68405056     0.40576042     3.14740306
       C      2.80434670     0.09079788     2.15232389
       H      3.76300532     0.37705805     2.59616025
       H      2.67367128     0.64008791     1.21912924
       H      2.84470492    -0.97497328     1.91695188
       C      1.99712259    -0.31297374     4.45833236
       H      1.25076969    -0.13567201     5.23063492
       H      2.95616637     0.05350078     4.83769167
       H      2.09343666    -1.38987321     4.31169585
       C      1.63460799     1.91517814     3.36994566
       H      1.33292440     2.44550483     2.46462636
       H      2.63262700     2.26539445     3.65055981
       H      0.95512709     2.18862304     4.17808227
       C     -1.44437589     0.31942812     3.26439620
       C     -2.58007938    -0.52707110     2.68285272
       H     -2.64845985    -0.41007213     1.59908622
       H     -3.52532423    -0.19600436     3.12303412
       H     -2.45205050    -1.58727269     2.90379699
       C     -1.36645846     0.07502481     4.76817507
       H     -2.35216252     0.25858225     5.20740161
       H     -0.66399348     0.74905425     5.25912510
       H     -1.08790888    -0.95334824     5.00723872
       C     -1.76275706     1.78925730     2.99030961
       H     -1.02161593     2.46657192     3.41213397
       H     -2.72817880     2.02937184     3.44642351
       H     -1.82845519     1.98730567     1.92038219
       N     -0.22747546     3.87713512    -1.29212590
 
     geo-units:     angstrom
     initmo:        atomic
     nc-model:      gauss
     charge:        0
     multiplicity:  2
 
     xc:
        noncollinearity: v2019
 
     dmixing:       1.0D0
     diis:          on
     maxiterations: 60
     convergence:   5.0e-6
 
     basis:
         Ir: dyall-vdz
         C:  uiglo-ii
         N:  uiglo-ii
         P:  uiglo-ii
         H:  uiglo-ii
 
     mo-analysis: mulliken


 ----------------
 Input processing
 ----------------

 ... method: one-component Kohn-Sham + second-order DKH transformation (KS-DKH2)

 ... GGA XC functional: PBE

 ... geometry processing (xyz format)

     Ir      0.00000000     0.00000000     0.00000000
     P     -0.08705124    -0.38733949    -2.30834106
     P      0.10356993    -0.20023922     2.32383252
     N      0.01733718    -1.97807717     0.07605122
     N     -0.00553658     1.99158153     0.06470903
     N     -0.12128131     2.92219356    -0.67052097
     C     -0.04585825    -2.73587270    -1.06998457
     H     -0.03524495    -3.81602813    -0.93517638
     C     -0.11297021    -2.18095829    -2.29112015
     H     -0.14813922    -2.80148724    -3.17585252
     C      0.10212545    -2.63601706     1.28133610
     H      0.11554732    -3.72367924     1.23432140
     C      0.16425121    -1.98559972     2.45641295
     H      0.21865420    -2.53475727     3.38644669
     C      1.46747446     0.05807889    -3.27747299
     C      2.60777739    -0.72783945    -2.62538567
     H      2.66306189    -0.53217788    -1.55220568
     H      3.55333114    -0.41554708    -3.07869847
     H      2.49675751    -1.80282945    -2.77051381
     C      1.40017704    -0.30983114    -4.75632344
     H      1.15243893    -1.36237700    -4.90776795
     H      2.38192175    -0.13640358    -5.20821108
     H      0.68024501     0.29873789    -5.30376672
     C      1.77138595     1.54671945    -3.11829335
     H      2.70237651     1.77557828    -3.64590293
     H      1.91114969     1.80613175    -2.06806848
     H      0.99355401     2.18989943    -3.52677223
     C     -1.66112951     0.08479298    -3.23866825
     C     -1.95258015    -0.84573611    -4.41581824
     H     -2.89127780    -0.53203147    -4.88298769
     H     -2.07819114    -1.87878537    -4.08956475
     H     -1.18012653    -0.81748808    -5.18285472
     C     -1.62626070     1.53005737    -3.72666950
     H     -1.38653172     2.23678376    -2.93162164
     H     -2.61600891     1.79327772    -4.11226156
     H     -0.91369013     1.67458016    -4.53959492
     C     -2.79405745    -0.06869774    -2.22074528
     H     -2.83025499    -1.08027525    -1.81029312
     H     -3.74848215     0.12945040    -2.71856060
     H     -2.68446847     0.62939119    -1.38981797
     C      1.68405056     0.40576042     3.14740306
     C      2.80434670     0.09079788     2.15232389
     H      3.76300532     0.37705805     2.59616025
     H      2.67367128     0.64008791     1.21912924
     H      2.84470492    -0.97497328     1.91695188
     C      1.99712259    -0.31297374     4.45833236
     H      1.25076969    -0.13567201     5.23063492
     H      2.95616637     0.05350078     4.83769167
     H      2.09343666    -1.38987321     4.31169585
     C      1.63460799     1.91517814     3.36994566
     H      1.33292440     2.44550483     2.46462636
     H      2.63262700     2.26539445     3.65055981
     H      0.95512709     2.18862304     4.17808227
     C     -1.44437589     0.31942812     3.26439620
     C     -2.58007938    -0.52707110     2.68285272
     H     -2.64845985    -0.41007213     1.59908622
     H     -3.52532423    -0.19600436     3.12303412
     H     -2.45205050    -1.58727269     2.90379699
     C     -1.36645846     0.07502481     4.76817507
     H     -2.35216252     0.25858225     5.20740161
     H     -0.66399348     0.74905425     5.25912510
     H     -1.08790888    -0.95334824     5.00723872
     C     -1.76275706     1.78925730     2.99030961
     H     -1.02161593     2.46657192     3.41213397
     H     -2.72817880     2.02937184     3.44642351
     H     -1.82845519     1.98730567     1.92038219
     N     -0.22747546     3.87713512    -1.29212590
 
 ... geometry defined in units: angstrom

 ... MO init: superposition of atomic densities
 
 ... nuclear charge distribution model: gaussian

 ... charge of the system:   0

 ... multiplicity of the system:  2   (doublet)

 ... DFT noncollinear scheme: v2019

 ... density mixing parameter:  1.000

 ... DIIS scheme turned on

 ... maximum number of scf iterations:   60

 ... scf convergence criteria:  5.00E-06

 ... orbital basis required

     Ir: dyall-vdz
     C:  uiglo-ii
     N:  uiglo-ii
     P:  uiglo-ii
     H:  uiglo-ii
 
 ... perform Mulliken population analysis


##############################################################################
                             REQUIRED REFERENCES
##############################################################################

 XCFun: a library of DFT exchange-correlation functionals

 [1] U. Ekström, et al., J. Chem. Theory Comput. 6, 1971-1980 (2010)
     [DOI: https://doi.org/10.1021/ct100117s]


##############################################################################
                              Molecular DFT grid
##############################################################################


DFT grid generator
------------------
::

 Becke atomic partitioning scheme
 Lebedev angular quadrature (adaptive size) 
 Adaptive angular distribution limit     = 11
 Adaptive angular distribution threshold =   1.0E-05
 Rotational invariance of grid points: rotation wrt. standard orientation
 Gauss-Chebyshev(I) radial quadrature
 Radial grid points mapping:  Koester
 Radial grid points shift:    False
 Grid file:                   fort.11

 Centre of nuclear charge (in A):  0.545D-03  0.430D-01 -0.490D-01
 NCMT eigenvalues:     0.4018466D+04  0.8952179D+04  0.9005077D+04  (n)

 Standard molecular orientation (in A):
 -0.5449021695D-03 -0.4304048508D-01  0.4901819597D-01
 -0.8759614217D-01 -0.4303799751D+00 -0.2259322864D+01
  0.1030250278D+00 -0.2432797051D+00  0.2372850716D+01
  0.1679227783D-01 -0.2021117655D+01  0.1250694160D+00
 -0.6081482169D-02  0.1948541045D+01  0.1137272260D+00
 -0.1218262122D+00  0.2879153075D+01 -0.6215027740D+00
 -0.4640315217D-01 -0.2778913185D+01 -0.1020966374D+01
 -0.3578985217D-01 -0.3859068615D+01 -0.8861581840D+00
 -0.1135151122D+00 -0.2223998775D+01 -0.2242101954D+01
 -0.1486841222D+00 -0.2844527725D+01 -0.3126834324D+01
  0.1015805478D+00 -0.2679057545D+01  0.1330354296D+01
  0.1150024178D+00 -0.3766719725D+01  0.1283339596D+01
  0.1637063078D+00 -0.2028640205D+01  0.2505431146D+01
  0.2181092978D+00 -0.2577797755D+01  0.3435464886D+01
  0.1466929558D+01  0.1503840492D-01 -0.3228454794D+01
  0.2607232488D+01 -0.7708799351D+00 -0.2576367474D+01
  0.2662516988D+01 -0.5752183651D+00 -0.1503187484D+01
  0.3552786238D+01 -0.4585875651D+00 -0.3029680274D+01
  0.2496212608D+01 -0.1845869935D+01 -0.2721495614D+01
  0.1399632138D+01 -0.3528716251D+00 -0.4707305244D+01
  0.1151894028D+01 -0.1405417485D+01 -0.4858749754D+01
  0.2381376848D+01 -0.1794440651D+00 -0.5159192884D+01
  0.6797001078D+00  0.2556974049D+00 -0.5254748524D+01
  0.1770841048D+01  0.1503678965D+01 -0.3069275154D+01
  0.2701831608D+01  0.1732537795D+01 -0.3596884734D+01
  0.1910604788D+01  0.1763091265D+01 -0.2019050284D+01
  0.9930091078D+00  0.2146858945D+01 -0.3477754034D+01
 -0.1661674412D+01  0.4175249492D-01 -0.3189650054D+01
 -0.1953125052D+01 -0.8887765951D+00 -0.4366800044D+01
 -0.2891822702D+01 -0.5750719551D+00 -0.4833969494D+01
 -0.2078736042D+01 -0.1921825855D+01 -0.4040546554D+01
 -0.1180671432D+01 -0.8605285651D+00 -0.5133836524D+01
 -0.1626805602D+01  0.1487016885D+01 -0.3677651304D+01
 -0.1387076622D+01  0.2193743275D+01 -0.2882603444D+01
 -0.2616553812D+01  0.1750237235D+01 -0.4063243364D+01
 -0.9142350322D+00  0.1631539675D+01 -0.4490576724D+01
 -0.2794602352D+01 -0.1117382251D+00 -0.2171727084D+01
 -0.2830799892D+01 -0.1123315735D+01 -0.1761274924D+01
 -0.3749027052D+01  0.8640991492D-01 -0.2669542404D+01
 -0.2685013372D+01  0.5863507049D+00 -0.1340799774D+01
  0.1683505658D+01  0.3627199349D+00  0.3196421256D+01
  0.2803801798D+01  0.4775739492D-01  0.2201342086D+01
  0.3762460418D+01  0.3340175649D+00  0.2645178446D+01
  0.2673126378D+01  0.5970474249D+00  0.1268147436D+01
  0.2844160018D+01 -0.1018013765D+01  0.1965970076D+01
  0.1996577688D+01 -0.3560142251D+00  0.4507350556D+01
  0.1250224788D+01 -0.1787124951D+00  0.5279653116D+01
  0.2955621468D+01  0.1046029492D-01  0.4886709866D+01
  0.2092891758D+01 -0.1432913695D+01  0.4360714046D+01
  0.1634063088D+01  0.1872137655D+01  0.3418963856D+01
  0.1332379498D+01  0.2402464345D+01  0.2513644556D+01
  0.2632082098D+01  0.2222353965D+01  0.3699578006D+01
  0.9545821878D+00  0.2145582555D+01  0.4227100466D+01
 -0.1444920792D+01  0.2763876349D+00  0.3313414396D+01
 -0.2580624282D+01 -0.5701115851D+00  0.2731870916D+01
 -0.2649004752D+01 -0.4531126151D+00  0.1648104416D+01
 -0.3525869132D+01 -0.2390448451D+00  0.3172052316D+01
 -0.2452595402D+01 -0.1630313175D+01  0.2952815186D+01
 -0.1367003362D+01  0.3198432492D-01  0.4817193266D+01
 -0.2352707422D+01  0.2155417649D+00  0.5256419806D+01
 -0.6645383822D+00  0.7060137649D+00  0.5308143296D+01
 -0.1088453782D+01 -0.9963887251D+00  0.5056256916D+01
 -0.1763301962D+01  0.1746216815D+01  0.3039327806D+01
 -0.1022160832D+01  0.2423531435D+01  0.3461152166D+01
 -0.2728723702D+01  0.1986331355D+01  0.3495441706D+01
 -0.1829000092D+01  0.1944265185D+01  0.1969400386D+01
 -0.2280203622D+00  0.3834094635D+01 -0.1243107704D+01

 Rotationally invariant molecular orientation (in A):
  0.0000000000D+00  0.0000000000D+00  0.0000000000D+00
  0.4247013202D+00  0.2298959755D+01 -0.1430422342D+00
 -0.9807948466D+00 -0.2111196814D+01  0.1786324110D+00
 -0.1881808349D+01  0.6090157608D+00  0.8228485002D-01
  0.1846676774D+01 -0.7456161948D+00 -0.6675540153D-01
  0.2967591757D+01 -0.3772560283D+00 -0.2336659620D+00
 -0.2202463218D+01  0.1944489604D+01  0.9238095693D-02
 -0.3261996174D+01  0.2189492103D+01  0.5807798267D-01
 -0.1265544420D+01  0.2899055696D+01 -0.1115628343D+00
 -0.1545875219D+01  0.3942474790D+01 -0.1532238542D+00
 -0.2909273692D+01 -0.2949460062D+00  0.2235423602D+00
 -0.3913379429D+01  0.1233947456D+00  0.2700421520D+00
 -0.2699395813D+01 -0.1620783974D+01  0.2997846620D+00
 -0.3531579856D+01 -0.2304235060D+01  0.3990861706D+00
  0.1237208120D+01  0.3082005836D+01  0.1367201428D+01
  0.3215312588D+00  0.2759288444D+01  0.2550656392D+01
  0.1392971028D+00  0.1685362948D+01  0.2631463936D+01
  0.8078618966D+00  0.3093513943D+01  0.3471996036D+01
 -0.6420026521D+00  0.3263283603D+01  0.2469524566D+01
  0.1396441333D+01  0.4595828025D+01  0.1267840727D+01
  0.4506760005D+00  0.5095723669D+01  0.1049220786D+01
  0.1753404836D+01  0.4977073807D+01  0.2229781965D+01
  0.2126579233D+01  0.4888386900D+01  0.5130821636D+00
  0.2591837617D+01  0.2425854986D+01  0.1628345176D+01
  0.3024766137D+01  0.2858276892D+01  0.2535580453D+01
  0.2480680918D+01  0.1352991164D+01  0.1790851576D+01
  0.3304483987D+01  0.2575063299D+01  0.8187588367D+00
  0.1123991705D+01  0.2983462153D+01 -0.1758155102D+01
  0.6427802397D+00  0.4403678394D+01 -0.2054687253D+01
  0.1059918403D+01  0.4718552755D+01 -0.3016280235D+01
 -0.4436458174D+00  0.4450435880D+01 -0.2137767900D+01
  0.9632198561D+00  0.5127187583D+01 -0.1306569339D+01
  0.2649130010D+01  0.2945298606D+01 -0.1783589441D+01
  0.3049287569D+01  0.1959905485D+01 -0.1542949464D+01
  0.2988870824D+01  0.3200076160D+01 -0.2792168782D+01
  0.3092039472D+01  0.3670900000D+01 -0.1100343353D+01
  0.5855655025D+00  0.2061365282D+01 -0.2855008271D+01
 -0.5060153467D+00  0.2023200322D+01 -0.2846947142D+01
  0.9041367645D+00  0.2444478328D+01 -0.3829557414D+01
  0.9601124979D+00  0.1043053995D+01 -0.2743049504D+01
 -0.6313923079D+00 -0.3066055181D+01  0.1762799822D+01
 -0.5409469935D+00 -0.2004550544D+01  0.2862561137D+01
 -0.3862206132D+00 -0.2503467124D+01  0.3824384376D+01
  0.2893986238D+00 -0.1319467574D+01  0.2686961203D+01
 -0.1458830868D+01 -0.1416436229D+01  0.2929700394D+01
 -0.1743026594D+01 -0.4044439479D+01  0.2137181843D+01
 -0.1871322051D+01 -0.4843125837D+01  0.1408779361D+01
 -0.1490890187D+01 -0.4510393622D+01  0.3094937553D+01
 -0.2699552823D+01 -0.3534864205D+01  0.2263204652D+01
  0.7068893185D+00 -0.3794817600D+01  0.1672139712D+01
  0.1503046190D+01 -0.3132278904D+01  0.1327119228D+01
  0.9791911879D+00 -0.4161812574D+01  0.2666425431D+01
  0.6592051226D+00 -0.4659073597D+01  0.1008559291D+01
 -0.8775116138D+00 -0.3199136387D+01 -0.1356480126D+01
 -0.1517862901D+01 -0.2381296635D+01 -0.2481497697D+01
 -0.1039090352D+01 -0.1405155790D+01 -0.2585614804D+01
 -0.1395887550D+01 -0.2924395281D+01 -0.3423314320D+01
 -0.2583521074D+01 -0.2222039967D+01 -0.2313434773D+01
 -0.1619523948D+01 -0.4525651038D+01 -0.1226358760D+01
 -0.1637274223D+01 -0.5017819269D+01 -0.2203948215D+01
 -0.1127270493D+01 -0.5206462909D+01 -0.5313865321D+00
 -0.2655512736D+01 -0.4391803621D+01 -0.9083893769D+00
  0.5832027030D+00 -0.3452561871D+01 -0.1729276391D+01
  0.1103792424D+01 -0.4068948382D+01 -0.9978154757D+00
  0.6135493755D+00 -0.3979688295D+01 -0.2687895622D+01
  0.1133400530D+01 -0.2517236212D+01 -0.1832873441D+01
  0.4072751257D+01 -0.1237797444D+00 -0.3884416796D+00

 Atom   1 has   14840 grid points ( 0)
 Atom   2 has   10524 grid points ( 1)
 Atom   3 has   10476 grid points ( 2)
 Atom   4 has    9824 grid points ( 3)
 Atom   5 has   10028 grid points ( 4)
 Atom   6 has   10148 grid points ( 5)
 Atom   7 has    9980 grid points ( 6)
 Atom   8 has    8612 grid points ( 7)
 Atom   9 has    9800 grid points ( 8)
 Atom  10 has    8720 grid points ( 9)
 Atom  11 has    9980 grid points (10)
 Atom  12 has    8652 grid points (11)
 Atom  13 has    9980 grid points (12)
 Atom  14 has    8732 grid points (13)
 Atom  15 has    9560 grid points (14)
 Atom  16 has    9848 grid points (15)
 Atom  17 has    8608 grid points (16)
 Atom  18 has    8696 grid points (17)
 Atom  19 has    8604 grid points (18)
 Atom  20 has   10076 grid points (19)
 Atom  21 has    8616 grid points (20)
 Atom  22 has    8684 grid points (21)
 Atom  23 has    8148 grid points (22)
 Atom  24 has    9800 grid points (23)
 Atom  25 has    8684 grid points ( 0)
 Atom  26 has    8632 grid points ( 1)
 Atom  27 has    8592 grid points ( 2)
 Atom  28 has    9608 grid points ( 3)
 Atom  29 has    9860 grid points ( 4)
 Atom  30 has    8696 grid points ( 5)
 Atom  31 has    8576 grid points ( 6)
 Atom  32 has    8684 grid points ( 7)
 Atom  33 has    9884 grid points ( 8)
 Atom  34 has    8684 grid points ( 9)
 Atom  35 has    8624 grid points (10)
 Atom  36 has    8720 grid points (11)
 Atom  37 has    9896 grid points (12)
 Atom  38 has    8732 grid points (13)
 Atom  39 has    8684 grid points (14)
 Atom  40 has    8636 grid points (15)
 Atom  41 has    9572 grid points (16)
 Atom  42 has    9788 grid points (17)
 Atom  43 has    8636 grid points (18)
 Atom  44 has    8660 grid points (19)
 Atom  45 has    8600 grid points (20)
 Atom  46 has    9896 grid points (21)
 Atom  47 has    8624 grid points (22)
 Atom  48 has    8696 grid points (23)
 Atom  49 has    8412 grid points ( 0)
 Atom  50 has    9692 grid points ( 1)
 Atom  51 has    8696 grid points ( 2)
 Atom  52 has    8672 grid points ( 3)
 Atom  53 has    8684 grid points ( 4)
 Atom  54 has    9572 grid points ( 5)
 Atom  55 has    9896 grid points ( 6)
 Atom  56 has    8464 grid points ( 7)
 Atom  57 has    8696 grid points ( 8)
 Atom  58 has    8636 grid points ( 9)
 Atom  59 has   10052 grid points (10)
 Atom  60 has    8684 grid points (11)
 Atom  61 has    8220 grid points (12)
 Atom  62 has    8684 grid points (13)
 Atom  63 has    9824 grid points (14)
 Atom  64 has    8436 grid points (15)
 Atom  65 has    8684 grid points (16)
 Atom  66 has    8608 grid points (17)
 Atom  67 has   10148 grid points (18)
 Total         617360 grid points (generated in    4.4 seconds)
 


##############################################################################
                    Atomic, molecular, and basis sets info
##############################################################################


Atomic and Nuclear Constants
----------------------------
::

 The data used in this calculation (unless changed from input) are from
 the CODATA recommended values of the fundamental physical constants 2010
 (online at http://physics.nist.gov/constants) and from the 2006 compilation
 of the Particle Data Group (online at http://pdg.lbl.gov).
 All values are in the SI-based atomic units unless stated otherwise.

 Inverse fine-structure constant =   137.035999074000
 Bohr radius [A]                 =     0.529177210920
 Hartree energy [eV]             =    27.211385050000
 Electric dipole moment [Debye]  =     2.541746363608

 atom    label     Z    isotop    atomic mass       spin         g-value 
 ----------------------------------------------------------------------- 
  Ir       1      77     193      192.962926      1.500000      0.109133
  P        2      15      31       30.973762      0.500000      2.263200
  P        3      15      31       30.973762      0.500000      2.263200
  N        4       7      14       14.003074      1.000000      0.403761
  N        5       7      14       14.003074      1.000000      0.403761
  N        6       7      14       14.003074      1.000000      0.403761
  C        7       6      12       12.000000      0.000000      0.000000
  H        8       1       1        1.007825      0.500000      5.585695
  C        9       6      12       12.000000      0.000000      0.000000
  H       10       1       1        1.007825      0.500000      5.585695
  C       11       6      12       12.000000      0.000000      0.000000
  H       12       1       1        1.007825      0.500000      5.585695
  C       13       6      12       12.000000      0.000000      0.000000
  H       14       1       1        1.007825      0.500000      5.585695
  C       15       6      12       12.000000      0.000000      0.000000
  C       16       6      12       12.000000      0.000000      0.000000
  H       17       1       1        1.007825      0.500000      5.585695
  H       18       1       1        1.007825      0.500000      5.585695
  H       19       1       1        1.007825      0.500000      5.585695
  C       20       6      12       12.000000      0.000000      0.000000
  H       21       1       1        1.007825      0.500000      5.585695
  H       22       1       1        1.007825      0.500000      5.585695
  H       23       1       1        1.007825      0.500000      5.585695
  C       24       6      12       12.000000      0.000000      0.000000
  H       25       1       1        1.007825      0.500000      5.585695
  H       26       1       1        1.007825      0.500000      5.585695
  H       27       1       1        1.007825      0.500000      5.585695
  C       28       6      12       12.000000      0.000000      0.000000
  C       29       6      12       12.000000      0.000000      0.000000
  H       30       1       1        1.007825      0.500000      5.585695
  H       31       1       1        1.007825      0.500000      5.585695
  H       32       1       1        1.007825      0.500000      5.585695
  C       33       6      12       12.000000      0.000000      0.000000
  H       34       1       1        1.007825      0.500000      5.585695
  H       35       1       1        1.007825      0.500000      5.585695
  H       36       1       1        1.007825      0.500000      5.585695
  C       37       6      12       12.000000      0.000000      0.000000
  H       38       1       1        1.007825      0.500000      5.585695
  H       39       1       1        1.007825      0.500000      5.585695
  H       40       1       1        1.007825      0.500000      5.585695
  C       41       6      12       12.000000      0.000000      0.000000
  C       42       6      12       12.000000      0.000000      0.000000
  H       43       1       1        1.007825      0.500000      5.585695
  H       44       1       1        1.007825      0.500000      5.585695
  H       45       1       1        1.007825      0.500000      5.585695
  C       46       6      12       12.000000      0.000000      0.000000
  H       47       1       1        1.007825      0.500000      5.585695
  H       48       1       1        1.007825      0.500000      5.585695
  H       49       1       1        1.007825      0.500000      5.585695
  C       50       6      12       12.000000      0.000000      0.000000
  H       51       1       1        1.007825      0.500000      5.585695
  H       52       1       1        1.007825      0.500000      5.585695
  H       53       1       1        1.007825      0.500000      5.585695
  C       54       6      12       12.000000      0.000000      0.000000
  C       55       6      12       12.000000      0.000000      0.000000
  H       56       1       1        1.007825      0.500000      5.585695
  H       57       1       1        1.007825      0.500000      5.585695
  H       58       1       1        1.007825      0.500000      5.585695
  C       59       6      12       12.000000      0.000000      0.000000
  H       60       1       1        1.007825      0.500000      5.585695
  H       61       1       1        1.007825      0.500000      5.585695
  H       62       1       1        1.007825      0.500000      5.585695
  C       63       6      12       12.000000      0.000000      0.000000
  H       64       1       1        1.007825      0.500000      5.585695
  H       65       1       1        1.007825      0.500000      5.585695
  H       66       1       1        1.007825      0.500000      5.585695
  N       67       7      14       14.003074      1.000000      0.403761


Molecular geometry [A]
----------------------
::

 atom    label                 cartesian coordinates            
 -------------------------------------------------------------- 
  Ir       1         0.000000         0.000000         0.000000
  P        2        -0.087051        -0.387339        -2.308341
  P        3         0.103570        -0.200239         2.323833
  N        4         0.017337        -1.978077         0.076051
  N        5        -0.005537         1.991582         0.064709
  N        6        -0.121281         2.922194        -0.670521
  C        7        -0.045858        -2.735873        -1.069985
  H        8        -0.035245        -3.816028        -0.935176
  C        9        -0.112970        -2.180958        -2.291120
  H       10        -0.148139        -2.801487        -3.175853
  C       11         0.102125        -2.636017         1.281336
  H       12         0.115547        -3.723679         1.234321
  C       13         0.164251        -1.985600         2.456413
  H       14         0.218654        -2.534757         3.386447
  C       15         1.467474         0.058079        -3.277473
  C       16         2.607777        -0.727839        -2.625386
  H       17         2.663062        -0.532178        -1.552206
  H       18         3.553331        -0.415547        -3.078698
  H       19         2.496758        -1.802829        -2.770514
  C       20         1.400177        -0.309831        -4.756323
  H       21         1.152439        -1.362377        -4.907768
  H       22         2.381922        -0.136404        -5.208211
  H       23         0.680245         0.298738        -5.303767
  C       24         1.771386         1.546719        -3.118293
  H       25         2.702377         1.775578        -3.645903
  H       26         1.911150         1.806132        -2.068068
  H       27         0.993554         2.189899        -3.526772
  C       28        -1.661130         0.084793        -3.238668
  C       29        -1.952580        -0.845736        -4.415818
  H       30        -2.891278        -0.532031        -4.882988
  H       31        -2.078191        -1.878785        -4.089565
  H       32        -1.180127        -0.817488        -5.182855
  C       33        -1.626261         1.530057        -3.726669
  H       34        -1.386532         2.236784        -2.931622
  H       35        -2.616009         1.793278        -4.112262
  H       36        -0.913690         1.674580        -4.539595
  C       37        -2.794057        -0.068698        -2.220745
  H       38        -2.830255        -1.080275        -1.810293
  H       39        -3.748482         0.129450        -2.718561
  H       40        -2.684468         0.629391        -1.389818
  C       41         1.684051         0.405760         3.147403
  C       42         2.804347         0.090798         2.152324
  H       43         3.763005         0.377058         2.596160
  H       44         2.673671         0.640088         1.219129
  H       45         2.844705        -0.974973         1.916952
  C       46         1.997123        -0.312974         4.458332
  H       47         1.250770        -0.135672         5.230635
  H       48         2.956166         0.053501         4.837692
  H       49         2.093437        -1.389873         4.311696
  C       50         1.634608         1.915178         3.369946
  H       51         1.332924         2.445505         2.464626
  H       52         2.632627         2.265394         3.650560
  H       53         0.955127         2.188623         4.178082
  C       54        -1.444376         0.319428         3.264396
  C       55        -2.580079        -0.527071         2.682853
  H       56        -2.648460        -0.410072         1.599086
  H       57        -3.525324        -0.196004         3.123034
  H       58        -2.452050        -1.587273         2.903797
  C       59        -1.366458         0.075025         4.768175
  H       60        -2.352163         0.258582         5.207402
  H       61        -0.663993         0.749054         5.259125
  H       62        -1.087909        -0.953348         5.007239
  C       63        -1.762757         1.789257         2.990310
  H       64        -1.021616         2.466572         3.412134
  H       65        -2.728179         2.029372         3.446424
  H       66        -1.828455         1.987306         1.920382
  N       67        -0.227475         3.877135        -1.292126


Interatomic distances [A]
-------------------------
::

 ---          Ir (   1)          P  (   2)          P  (   3)          N  (   4)          N  (   5)
 Ir (   1)    0.000000
 P  (   2)    2.342231          0.000000
 P  (   3)    2.334742          4.639868          0.000000
 N  (   4)    1.979615          2.868217          2.867170          0.000000
 N  (   5)    1.992640          3.361142          3.149543          3.969741          0.000000
 ---          N  (   6)          C  (   7)          H  (   8)          C  (   9)          H  (  10)
 Ir (   1)    3.000587          2.938021          3.929105          3.165213          4.237489
 P  (   2)    3.692782          2.655340          3.693802          1.793889          2.566012
 P  (   3)    4.332008          4.239075          4.869737          5.026721          6.089038
 N  (   4)    4.958754          1.375371          2.098430          2.379420          3.358611
 N  (   5)    1.191637          4.861890          5.893130          4.792866          5.787494
 ---          C  (  11)          H  (  12)          C  (  13)          H  (  14)          C  (  15)
 Ir (   1)    2.932718          3.924626          3.162839          4.235661          3.591474
 P  (   2)    4.240061          4.870592          5.031945          6.093888          1.885249
 P  (   3)    2.649493          3.688063          1.791305          2.567561          5.770753
 N  (   4)    1.375785          2.097227          2.384903          3.362906          4.182697
 N  (   5)    4.786067          5.834969          4.644033          5.618892          4.132599
 ---          C  (  16)          H  (  17)          H  (  18)          H  (  19)          C  (  20)
 Ir (   1)    3.771326          3.128011          4.719876          4.142432          4.967807
 P  (   2)    2.734695          2.855843          3.721106          2.982161          2.865392
 P  (   3)    5.571730          4.656700          6.413622          5.852180          7.198737
 N  (   4)    3.946041          3.426617          4.989709          3.779043          5.295955
 N  (   5)    4.632631          4.013128          5.323610          5.357007          5.524028
 ---          H  (  21)          H  (  22)          H  (  23)          C  (  24)          H  (  25)
 Ir (   1)    5.222104          5.728666          5.355550          3.905624          4.873205
 P  (   2)    3.040404          3.816811          3.167337          2.801856          3.774678
 P  (   3)    7.399104          7.869348          7.665625          5.954008          6.804072
 N  (   4)    5.148397          6.075068          5.879267          5.069982          5.928938
 N  (   5)    6.108639          6.167006          5.670674          3.672446          4.598705
 ---          H  (  26)          H  (  27)          C  (  28)          C  (  29)          H  (  30)
 Ir (   1)    3.345372          4.268598          3.640812          4.901764          5.699659
 P  (   2)    2.976887          3.048679          1.888423          2.851629          3.809649
 P  (   3)    5.155741          6.382351          5.842673          7.075826          7.811367
 N  (   4)    4.743839          5.595120          4.249712          5.033852          5.928166
 N  (   5)    2.873468          3.733129          4.158020          5.649467          6.259060
 ---          H  (  31)          H  (  32)          C  (  33)          H  (  34)          H  (  35)
 Ir (   1)    4.957142          5.378008          4.344406          3.939553          5.193269
 P  (   2)    3.059707          3.105265          2.838526          2.993852          3.795372
 P  (   3)    6.979202          7.640630          6.526470          5.981579          7.265915
 N  (   4)    4.664060          5.516972          5.428546          5.364886          6.220900
 N  (   5)    6.044305          6.066915          4.149012          3.308364          4.929602
 ---          H  (  36)          C  (  37)          H  (  38)          H  (  39)          H  (  40)
 Ir (   1)    4.924121          3.569760          3.529093          4.632326          3.087734
 P  (   2)    3.148545          2.727103          2.872869          3.720407          2.936665
 P  (   3)    7.187239          5.391357          5.145171          6.353954          4.717271
 N  (   4)    5.959271          4.101822          3.531731          5.141296          4.030809
 N  (   5)    4.703706          4.152578          4.575038          5.022327          3.338845
 ---          C  (  41)          C  (  42)          H  (  43)          H  (  44)          H  (  45)
 Ir (   1)    3.592605          3.536255          4.587203          3.007409          3.566178
 P  (   2)    5.790592          5.337259          6.281829          4.595677          5.176254
 P  (   3)    1.882398          2.721822          3.714687          2.920948          2.877427
 N  (   4)    4.230108          4.044573          5.091919          3.900965          3.519821
 N  (   5)    3.856493          3.983285          4.818386          3.215179          4.511666
 ---          C  (  46)          H  (  47)          H  (  48)          H  (  49)          C  (  50)
 Ir (   1)    4.895220          5.379812          5.669660          4.990486          4.206707
 P  (   2)    7.080761          7.660892          7.779544          7.041626          6.364640
 P  (   3)    2.855581          3.125658          3.810666          3.053915          2.813080
 N  (   4)    5.088861          5.611198          5.952919          4.753615          5.350023
 N  (   5)    5.350285          5.726282          5.942155          5.820380          3.690596
 ---          H  (  51)          H  (  52)          H  (  53)          C  (  54)          C  (  55)
 Ir (   1)    3.719081          5.038782          4.812350          3.583928          3.759297
 P  (   2)    5.729097          7.066976          7.056586          5.779035          5.580926
 P  (   3)    2.920804          3.773021          3.141664          1.884370          2.727213
 N  (   4)    5.196551          6.133833          5.921782          4.192932          3.955680
 N  (   5)    2.785162          4.460180          4.228657          3.886432          4.452702
 ---          H  (  56)          H  (  57)          H  (  58)          C  (  59)          H  (  60)
 Ir (   1)    3.120829          4.713775          4.118740          4.960678          5.719840
 P  (   2)    4.672186          6.431032          5.848029          7.206091          7.876188
 P  (   3)    2.853586          3.715860          2.965032          2.865583          3.815247
 N  (   4)    3.447426          5.001034          3.774487          5.305294          6.078481
 N  (   5)    3.886811          5.150514          5.182089          5.258126          5.912464
 ---          H  (  61)          H  (  62)          C  (  63)          H  (  64)          H  (  65)
 Ir (   1)    5.353538          5.211992          3.905215          4.332474          4.841399
 P  (   2)    7.674034          7.405389          5.968355          6.460809          6.777416
 P  (   3)    3.179034          3.031083          2.808107          3.092301          3.774941
 N  (   4)    5.896246          5.156379          5.084727          5.653652          5.912437
 N  (   5)    5.381394          5.854293          3.418757          3.530338          4.341682
 ---          H  (  66)          N  (  67)
 Ir (   1)    3.313684          4.093105
 P  (   2)    5.153012          4.386132
 P  (   3)    2.946328          5.459829
 N  (   4)    4.746869          6.017919
 N  (   5)    2.601264          2.333575

 ---          N  (   6)          C  (   7)          H  (   8)          C  (   9)          H  (  10)
 N  (   6)    0.000000
 C  (   7)    5.672651          0.000000
 H  (   8)    6.743966          1.088587          0.000000
 C  (   9)    5.354304          1.342984          2.125577          0.000000
 H  (  10)    6.248034          2.109371          2.462249          1.081224          0.000000
 ---          C  (  11)          H  (  12)          C  (  13)          H  (  14)          C  (  15)
 N  (   6)    5.895198          6.917524          5.826292          6.808293          4.186108
 C  (   7)    2.358088          2.512298          3.611445          4.468802          3.869024
 H  (   8)    2.514801          2.176692          3.859164          4.514703          4.770034
 C  (   9)    3.607740          3.854990          4.759631          5.698238          2.912728
 H  (  10)    4.467275          4.513270          5.699621          6.577952          3.285978
 ---          C  (  16)          H  (  17)          H  (  18)          H  (  19)          C  (  20)
 N  (   6)    4.959032          4.523562          5.517482          5.795683          5.427209
 C  (   7)    3.673316          3.525203          4.730011          3.198009          4.643898
 H  (   8)    4.402191          4.294794          5.388491          3.719203          5.380987
 C  (   9)    3.102540          3.312224          4.144722          2.680201          3.444990
 H  (  10)    3.492579          3.960915          4.404887          2.856063          3.332195
 ---          H  (  21)          H  (  22)          H  (  23)          C  (  24)          H  (  25)
 N  (   6)    6.159072          6.017614          5.384415          3.386105          4.259186
 C  (   7)    4.248645          5.456764          5.259372          5.083162          5.877188
 H  (   8)    4.817933          6.135239          6.043824          6.065392          6.790337
 C  (   9)    3.019633          4.349035          3.981724          4.258004          5.041408
 H  (  10)    2.600399          4.199329          3.850407          4.753398          5.412570
 ---          H  (  26)          H  (  27)          C  (  28)          C  (  29)          H  (  30)
 N  (   6)    2.707307          3.152346          4.125210          5.619448          6.111418
 C  (   7)    5.045380          5.601733          3.907486          4.289849          5.243312
 H  (   8)    6.056449          6.621628          4.813105          4.961217          5.875949
 C  (   9)    4.477019          4.675000          2.903149          3.111483          4.141948
 H  (  10)    5.167012          5.132304          3.259402          2.935726          3.948360
 ---          H  (  31)          H  (  32)          C  (  33)          H  (  34)          H  (  35)
 N  (   6)    6.210375          5.955462          3.680088          2.680153          4.398147
 C  (   7)    3.739364          4.677870          5.268188          5.476350          6.031113
 H  (   8)    4.228085          5.323980          6.237339          6.515236          6.943956
 C  (   9)    2.681008          3.370460          4.257051          4.642052          5.037491
 H  (  10)    2.326231          3.004881          4.609829          5.193981          5.298972
 ---          H  (  36)          C  (  37)          H  (  38)          H  (  39)          H  (  40)
 N  (   6)    4.141761          4.300274          4.965619          5.015024          3.513440
 C  (   7)    5.678329          3.998834          3.322939          4.963598          4.288305
 H  (   8)    6.626483          4.827651          4.007774          5.703980          5.194886
 C  (   9)    4.534531          3.413917          2.970915          4.328700          3.914462
 H  (  10)    4.741418          3.921894          3.467141          4.664974          4.625345
 ---          C  (  41)          C  (  42)          H  (  43)          H  (  44)          H  (  45)
 N  (   6)    4.916117          4.954246          5.677729          4.073149          5.538953
 C  (   7)    5.536136          5.147524          6.135014          4.902346          4.514190
 H  (   8)    6.119390          5.732297          6.669259          5.642360          4.949782
 C  (   9)    6.284738          5.780641          6.741820          5.295802          5.283002
 H  (  10)    7.323040          6.743289          7.662658          6.254832          6.183035
 ---          C  (  46)          H  (  47)          H  (  48)          H  (  49)          C  (  50)
 N  (   6)    6.423323          6.786509          6.931125          6.951358          4.519137
 C  (   7)    6.372323          6.938306          7.189812          5.945652          6.645993
 H  (   8)    6.744764          7.294935          7.566228          6.160128          7.359974
 C  (   9)    7.314162          7.913266          8.076656          7.006513          7.202779
 H  (  10)    8.311175          8.929308          9.055637          7.942336          8.262723
 ---          H  (  51)          H  (  52)          H  (  53)          C  (  54)          C  (  55)
 N  (   6)    3.488710          5.165959          5.020531          4.899851          5.402613
 C  (   7)    6.421930          7.380413          7.266005          5.484302          5.038340
 H  (   8)    7.255160          8.070329          7.948716          6.060038          5.512128
 C  (   9)    6.790574          7.912769          7.879381          6.236051          5.793304
 H  (  10)    7.844710          8.944599          8.955376          7.273042          6.738823
 ---          H  (  56)          H  (  57)          H  (  58)          C  (  59)          H  (  60)
 N  (   6)    4.758334          5.975092          6.208343          6.263885          6.828003
 C  (   7)    4.393953          6.011574          4.785393          6.612809          7.327440
 H  (   8)    4.985170          6.461757          5.054307          7.031404          7.726695
 C  (   9)    4.969754          6.700542          5.728082          7.516272          8.197144
 H  (  10)    5.896652          7.607226          6.613960          8.536170          9.192426
 ---          H  (  61)          H  (  62)          C  (  63)          H  (  64)          H  (  65)
 N  (   6)    6.338594          6.941984          4.168893          4.205504          4.954016
 C  (   7)    7.251513          6.418404          6.317478          6.935915          7.092273
 H  (   8)    7.720406          6.679471          7.057830          7.703447          7.785821
 C  (   9)    8.117561          7.464822          6.810133          7.412981          7.581926
 H  (  10)    9.166313          8.441668          7.855156          8.480388          8.593506
 ---          H  (  66)          N  (  67)
 N  (   6)    3.240561          1.144370
 C  (   7)    5.867568          6.619230
 H  (   8)    6.711818          7.703838
 C  (   9)    6.168798          6.140977
 H  (  10)    7.192191          6.939648

 ---          C  (  11)          H  (  12)          C  (  13)          H  (  14)          C  (  15)
 C  (  11)    0.000000
 H  (  12)    1.088761          0.000000
 C  (  13)    1.344510          2.125277          0.000000
 H  (  14)    2.110764          2.460855          1.081433          0.000000
 C  (  15)    5.468553          6.040339          6.225147          7.258800          0.000000
 ---          C  (  16)          H  (  17)          H  (  18)          H  (  19)          C  (  20)
 C  (  11)    5.018158          4.360447          5.987588          4.779744          6.599198
 H  (  12)    5.484852          4.943708          6.431503          5.039696          7.013734
 C  (  13)    5.777323          4.942217          6.677454          5.726670          7.507282
 H  (  14)    6.716769          5.863083          7.576887          6.605576          8.523555
 C  (  15)    1.530744          2.180454          2.148169          2.186186          1.525413
 ---          H  (  21)          H  (  22)          H  (  23)          C  (  24)          H  (  25)
 C  (  11)    6.405492          7.318453          7.232606          6.295908          7.106417
 H  (  12)    6.661543          7.714352          7.697098          7.033076          7.794236
 C  (  13)    7.456278          8.190485          8.105852          6.792460          7.604393
 H  (  14)    8.428548          9.181501          9.152135          7.834607          8.614047
 C  (  15)    2.185132          2.145178          2.187124          1.527662          2.147214
 ---          H  (  26)          H  (  27)          C  (  28)          C  (  29)          H  (  30)
 C  (  11)    5.850108          6.870373          5.562582          6.315417          7.168410
 H  (  12)    6.686462          7.642599          6.137481          6.669617          7.526559
 C  (  13)    6.156282          7.343095          6.328704          7.280647          8.081827
 H  (  14)    7.173534          8.409248          7.368024          8.272992          9.059036
 C  (  15)    2.171450          2.198047          3.128959          3.716112          4.682374
 ---          H  (  31)          H  (  32)          C  (  33)          H  (  34)          H  (  35)
 C  (  11)    5.845832          6.836445          6.739704          6.611301          7.489847
 H  (  12)    6.046477          7.162742          7.432838          7.425526          8.153782
 C  (  13)    6.920244          7.844122          7.334595          7.018858          8.072004
 H  (  14)    7.848347          8.850905          8.397788          8.078503          9.110314
 C  (  15)    4.121005          3.377408          3.455386          3.607176          4.514712
 ---          H  (  36)          C  (  37)          H  (  38)          H  (  39)          H  (  40)
 C  (  11)    7.314121          5.219538          4.536227          6.202754          5.055993
 H  (  12)    7.971113          5.810523          4.993497          6.738146          5.803052
 C  (  13)    7.968877          5.856783          5.290696          6.823728          5.454069
 H  (  14)    9.045599          6.826308          6.198183          7.752889          6.422823
 C  (  15)    3.142606          4.392425          4.681767          5.246302          4.596550
 ---          C  (  41)          C  (  42)          H  (  43)          H  (  44)          H  (  45)
 C  (  11)    3.903473          3.936514          4.920307          4.165283          3.268764
 H  (  12)    4.813767          4.756323          5.654609          5.058329          3.933150
 C  (  13)    2.916481          3.372536          4.307286          3.836964          2.914998
 H  (  14)    3.294112          3.886181          4.654637          4.561142          3.389467
 C  (  15)    6.437920          5.592047          6.314331          4.691810          5.472295
 ---          C  (  46)          H  (  47)          H  (  48)          H  (  49)          C  (  50)
 C  (  11)    4.368163          4.813322          5.294027          3.834224          5.236809
 H  (  12)    5.056430          5.489358          5.943104          4.339232          6.218131
 C  (  13)    3.188225          3.507002          4.198001          2.742029          4.267617
 H  (  14)    3.041087          3.197171          4.037222          2.383622          4.669810
 C  (  15)    7.762789          8.513072          8.250583          7.751379          6.903979
 ---          H  (  51)          H  (  52)          H  (  53)          C  (  54)          C  (  55)
 C  (  11)    5.360682          6.003374          5.691740          3.880573          3.688648
 H  (  12)    6.407378          6.931299          6.657773          4.785528          4.425263
 C  (  13)    4.582636          5.058638          4.584077          2.924666          3.116076
 H  (  14)    5.185977          5.379450          4.845555          3.305592          3.515503
 C  (  15)    6.220097          7.363930          7.770909          7.165419          7.228456
 ---          H  (  56)          H  (  57)          H  (  58)          C  (  59)          H  (  60)
 C  (  11)    3.552677          4.743828          3.202508          4.654517          5.460424
 H  (  12)    4.330448          5.409960          3.734159          5.395796          6.142749
 C  (  13)    3.335962          4.154516          2.683999          3.454488          4.351624
 H  (  14)    3.991151          4.422276          2.874603          3.351525          4.210430
 C  (  15)    6.398508          8.121520          7.501864          8.530177          9.307144
 ---          H  (  61)          H  (  62)          C  (  63)          H  (  64)          H  (  65)
 C  (  11)    5.279058          4.257923          5.097198          5.642651          5.870611
 H  (  12)    6.067295          4.833006          6.083091          6.659971          6.788061
 C  (  13)    4.002439          3.023270          4.271762          4.705477          5.046411
 H  (  14)    3.881934          2.614370          4.772842          5.152885          5.433111
 C  (  15)    8.825764          8.728655          7.260611          7.533077          8.167024
 ---          H  (  66)          N  (  67)
 C  (  11)    5.050805          7.010884
 H  (  12)    6.071670          8.017043
 C  (  13)    4.476850          6.969695
 H  (  14)    5.175814          7.949870
 C  (  15)    6.450021          4.625975

 ---          C  (  16)          H  (  17)          H  (  18)          H  (  19)          C  (  20)
 C  (  16)    0.000000
 H  (  17)    1.092271          0.000000
 H  (  18)    1.094116          1.770978          0.000000
 H  (  19)    1.090409          1.768188          1.770841          0.000000
 C  (  20)    2.484738          3.451186          2.731606          2.715690          0.000000
 ---          H  (  21)          H  (  22)          H  (  23)          C  (  24)          H  (  25)
 C  (  16)    2.780273          2.659285          3.455860          2.473080          2.705089
 H  (  17)    3.772401          3.688096          4.323910          2.751278          3.116224
 H  (  18)    3.163268          2.446415          3.703479          2.650922          2.418031
 H  (  19)    2.563015          2.955086          3.759478          3.444792          3.689659
 C  (  20)    1.091862          1.094579          1.090116          2.503541          2.697719
 ---          H  (  26)          H  (  27)          C  (  28)          C  (  29)          H  (  30)
 C  (  16)    2.686429          3.454188          4.388628          4.900654          5.947665
 H  (  17)    2.509816          3.754447          4.682247          5.440841          6.476480
 H  (  18)    2.941766          3.679889          5.240852          5.682254          6.693431
 H  (  19)    3.723032          4.332832          4.590241          4.839386          5.925234
 C  (  20)    3.459062          2.815278          3.439564          3.412348          4.299070
 ---          H  (  31)          H  (  32)          C  (  33)          H  (  34)          H  (  35)
 C  (  16)    5.042499          4.571313          4.923211          4.983701          5.987886
 H  (  17)    5.543557          5.294630          5.232532          5.095993          6.311119
 H  (  18)    5.905672          5.195638          5.570764          5.608809          6.633846
 H  (  19)    4.761913          4.506635          5.387174          5.605744          6.393172
 C  (  20)    3.873658          2.664134          3.688455          4.192914          4.579043
 ---          H  (  36)          C  (  37)          H  (  38)          H  (  39)          H  (  40)
 C  (  16)    4.672960          5.456924          5.510062          6.414489          5.601479
 H  (  17)    5.156300          5.517419          5.526622          6.550270          5.474641
 H  (  18)    5.143649          6.414494          6.542239          7.330975          6.546324
 H  (  19)    5.182005          5.594835          5.460876          6.537540          5.887879
 C  (  20)    3.055952          4.907026          5.212412          5.554650          5.375856
 ---          C  (  41)          C  (  42)          H  (  43)          H  (  44)          H  (  45)
 C  (  16)    5.955116          4.851321          5.460759          4.081159          4.555221
 H  (  17)    4.891269          3.759202          4.386972          3.009089          3.502016
 H  (  18)    6.552335          5.308574          5.733778          4.512149          5.076577
 H  (  19)    6.368681          5.283443          5.929290          4.681495          4.772709
 C  (  20)    7.941130          7.061275          7.753308          6.183055          6.860151
 ---          C  (  46)          H  (  47)          H  (  48)          H  (  49)          C  (  50)
 C  (  16)    7.122084          7.994322          7.511950          6.987556          6.623941
 H  (  17)    6.051289          6.939648          6.423373          5.953609          5.592392
 H  (  18)    7.696697          8.627001          7.952726          7.595955          7.120308
 H  (  19)    7.397670          8.267423          7.844859          7.105694          7.229946
 C  (  20)    9.233972          9.989594          9.726163          9.158388          8.428634
 ---          H  (  51)          H  (  52)          H  (  53)          C  (  54)          C  (  55)
 C  (  16)    6.132176          6.953241          7.584470          7.225389          7.425063
 H  (  17)    5.174051          5.907293          6.569323          6.387169          6.739902
 H  (  18)    6.621501          7.301922          8.135922          8.108768          8.415856
 H  (  19)    6.841750          7.602571          8.160350          7.513764          7.559169
 C  (  20)    7.729069          8.878424          9.287839          8.533428          8.439845
 ---          H  (  56)          H  (  57)          H  (  58)          C  (  59)          H  (  60)
 C  (  16)    6.750938          8.422714          7.544027          8.432312          9.323443
 H  (  17)    6.177201          7.763183          6.865389          7.520169          8.453997
 H  (  18)    7.768134          9.413663          8.557324          9.274611         10.197488
 H  (  19)    6.892491          8.577952          7.532262          8.676555          9.560783
 C  (  20)    7.536096          9.292889          8.668850          9.925646         10.662034
 ---          H  (  61)          H  (  62)          C  (  63)          H  (  64)          H  (  65)
 C  (  16)    8.663210          8.483272          7.548071          7.734882          8.540580
 H  (  17)    7.687983          7.567924          6.753620          6.871246          7.785455
 H  (  18)    9.416020          9.338775          8.363900          8.447938          9.381482
 H  (  19)    8.998753          8.606096          8.014589          8.296498          8.979757
 C  (  20)   10.280625         10.096130          8.626740          8.960870          9.476299
 ---          H  (  66)          N  (  67)
 C  (  16)    6.907690          5.569742
 H  (  17)    6.211311          5.278720
 H  (  18)    7.728398          5.992784
 H  (  19)    7.421394          6.470632
 C  (  20)    7.763975          5.672795

 ---          H  (  21)          H  (  22)          H  (  23)          C  (  24)          H  (  25)
 H  (  21)    0.000000
 H  (  22)    1.762074          0.000000
 H  (  23)    1.771746          1.759029          0.000000
 C  (  24)    3.471046          2.751984          2.743053          0.000000
 H  (  25)    3.720400          2.489814          3.003096          1.094300          0.000000
 ---          H  (  26)          H  (  27)          C  (  28)          C  (  29)          H  (  30)
 H  (  21)    4.321919          3.814585          3.577200          3.185918          4.128163
 H  (  22)    3.722306          3.188493          4.502698          4.463065          5.298011
 H  (  23)    3.775858          2.613879          3.129287          3.005003          3.690936
 C  (  24)    1.090780          1.088833          3.732811          4.612520          5.401461
 H  (  25)    1.765371          1.762364          4.697316          5.397470          6.176116
 ---          H  (  31)          H  (  32)          C  (  33)          H  (  34)          H  (  35)
 H  (  21)    3.372403          2.411107          4.181189          4.827575          4.979175
 H  (  22)    4.917303          3.626666          4.586675          5.001612          5.468463
 H  (  23)    3.718180          2.172916          3.053416          3.695221          3.810331
 C  (  24)    5.243729          4.308517          3.451724          3.237820          4.505330
 H  (  25)    6.033659          4.915287          4.336347          4.176371          5.338823
 ---          H  (  36)          C  (  37)          H  (  38)          H  (  39)          H  (  40)
 H  (  21)    3.691551          4.946568          5.053294          5.571104          5.573596
 H  (  22)    3.819394          5.976646          6.293133          6.622000          6.390217
 H  (  23)    2.239984          4.659486          5.140977          5.130845          5.172004
 C  (  24)    3.040737          4.925286          5.457753          5.712914          4.866596
 H  (  25)    3.726235          5.970194          6.491177          6.721851          5.951619
 ---          C  (  41)          C  (  42)          H  (  43)          H  (  44)          H  (  45)
 H  (  21)    8.264061          7.394959          8.133242          6.622906          7.042063
 H  (  22)    8.402217          7.376147          7.942244          6.480645          7.189250
 H  (  23)    8.511248          7.755536          8.480471          6.829234          7.644999
 C  (  24)    6.369330          5.564721          6.163573          4.522094          5.732769
 H  (  25)    7.004455          6.038900          6.484146          4.995868          6.207346
 ---          C  (  46)          H  (  47)          H  (  48)          H  (  49)          C  (  50)
 H  (  21)    9.462482         10.212820         10.011600          9.267402          8.916019
 H  (  22)    9.675811         10.499953         10.064094          9.606406          8.851680
 H  (  23)    9.869495         10.558780         10.396593          9.864362          8.874513
 C  (  24)    7.804785          8.532648          8.181143          7.995751          6.500132
 H  (  25)    8.398694          9.195269          8.660331          8.585701          7.098010
 ---          H  (  51)          H  (  52)          H  (  53)          C  (  54)          C  (  55)
 H  (  21)    8.299683          9.412580          9.757111          8.738202          8.499821
 H  (  22)    8.163276          9.182010          9.774661          9.307707          9.329682
 H  (  23)    8.085946          9.373340          9.672264          8.827676          8.665897
 C  (  24)    5.671777          6.861166          7.369899          7.251627          7.542490
 H  (  25)    6.297838          7.313218          8.027343          8.189515          8.559187
 ---          H  (  56)          H  (  57)          H  (  58)          C  (  59)          H  (  60)
 H  (  21)    7.595582          9.366732          8.606014         10.101230         10.827114
 H  (  22)    8.468703         10.213166          9.553899         10.659425         11.447819
 H  (  23)    7.696237          9.430936          8.985122         10.280226         10.939916
 C  (  24)    6.754091          8.369372          7.995305          8.614426          9.379773
 H  (  25)    7.805026          9.406907          8.987517          9.499685         10.306825
 ---          H  (  61)          H  (  62)          C  (  63)          H  (  64)          H  (  65)
 H  (  21)   10.541503         10.173191          8.989482          9.413189          9.816092
 H  (  22)   10.937402         10.819544          9.386281          9.626521         10.281362
 H  (  23)   10.657600         10.536172          8.773916          9.141267          9.548732
 C  (  24)    8.760621          8.969402          7.061446          7.161946          7.973365
 H  (  25)    9.575266          9.833116          7.998557          8.010086          8.936243
 ---          H  (  66)          N  (  67)
 H  (  21)    8.168827          6.513794
 H  (  22)    8.547178          6.184915
 H  (  23)    7.831549          5.451802
 C  (  24)    6.208158          3.572278
 H  (  25)    7.180306          4.305908

 ---          H  (  26)          H  (  27)          C  (  28)          C  (  29)          H  (  30)
 H  (  26)    0.000000
 H  (  27)    1.765524          0.000000
 C  (  28)    4.134548          3.400268          0.000000
 C  (  29)    5.241444          4.322637          1.528565          0.000000
 H  (  30)    6.037722          4.933573          2.144184          1.094446          0.000000
 ---          H  (  31)          H  (  32)          C  (  33)          H  (  34)          H  (  35)
 H  (  26)    5.794817          5.112853          3.916688          3.435970          4.967299
 H  (  27)    5.128991          4.063481          2.709018          2.453815          3.678186
 C  (  28)    2.180276          2.196665          1.525828          2.191060          2.143334
 C  (  29)    1.090601          1.088957          2.495156          3.467734          2.738006
 H  (  30)    1.761924          1.760524          2.681334          3.706539          2.465128
 ---          H  (  36)          C  (  37)          H  (  38)          H  (  39)          H  (  40)
 H  (  26)    3.755725          5.067274          5.556862          5.938504          4.792124
 H  (  27)    2.220123          4.599236          5.316188          5.233122          4.530961
 C  (  28)    2.185978          1.530769          2.182772          2.151638          2.182214
 C  (  29)    2.728847          2.475928          2.759363          2.656489          3.445046
 H  (  30)    2.982936          2.704009          3.121818          2.420145          3.686992
 ---          C  (  41)          C  (  42)          H  (  43)          H  (  44)          H  (  45)
 H  (  26)    5.404975          4.642401          5.217916          3.570261          4.948379
 H  (  27)    6.942950          6.319599          6.960356          5.267665          6.563331
 C  (  28)    7.216312          7.000236          7.971943          6.242660          6.928641
 C  (  29)    8.484907          8.163696          9.128581          7.440599          7.945730
 H  (  30)    9.289793          9.073239         10.052044          8.341364          8.907125
 ---          C  (  46)          H  (  47)          H  (  48)          H  (  49)          C  (  50)
 H  (  26)    6.862354          7.581410          7.200923          7.137862          5.446133
 H  (  27)    8.428133          9.064581          8.853265          8.687122          6.931893
 C  (  28)    8.531403          8.958619          9.303117          8.560339          7.608283
 C  (  29)    9.728028         10.189195         10.513414          9.635136          9.006036
 H  (  30)   10.545364         10.936134         11.359008         10.494069          9.725399
 ---          H  (  51)          H  (  52)          H  (  53)          C  (  54)          C  (  55)
 H  (  26)    4.613942          5.782228          6.330456          6.473409          6.941630
 H  (  27)    6.006443          7.362497          7.704950          7.454001          7.662390
 C  (  28)    6.860385          8.405524          8.141197          6.510905          6.023559
 C  (  29)    8.304657          9.786200          9.566463          7.784701          7.133473
 H  (  30)    8.983153         10.543270         10.212726          8.318556          7.572239
 ---          H  (  56)          H  (  57)          H  (  58)          C  (  59)          H  (  60)
 H  (  26)    6.256966          7.778904          7.434525          7.776482          8.573401
 H  (  27)    6.804303          8.386461          8.215317          8.879668          9.550372
 C  (  28)    4.962215          6.635158          6.414923          8.012270          8.476074
 C  (  29)    6.070678          7.728517          7.374016          9.248625          9.694614
 H  (  30)    6.487767          8.038116          7.870227          9.789716         10.135663
 ---          H  (  61)          H  (  62)          C  (  63)          H  (  64)          H  (  65)
 H  (  26)    7.838147          8.165112          6.251805          6.250593          7.209912
 H  (  27)    9.056240          9.329621          7.087321          7.230897          7.905854
 C  (  28)    8.581842          8.330744          6.458769          7.093308          7.043467
 C  (  29)    9.889810          9.463257          7.863202          8.550726          8.407297
 H  (  30)   10.462525         10.062118          8.285575          9.016446          8.715875
 ---          H  (  66)          N  (  67)
 H  (  26)    5.470394          3.076501
 H  (  27)    6.138100          3.054721
 C  (  28)    5.501214          4.497360
 C  (  29)    6.941827          5.919371
 H  (  30)    7.332291          6.279401

 ---          H  (  31)          H  (  32)          C  (  33)          H  (  34)          H  (  35)
 H  (  31)    0.000000
 H  (  32)    1.768659          0.000000
 C  (  33)    3.457766          2.798300          0.000000
 H  (  34)    4.330951          3.799899          1.090428          0.000000
 H  (  35)    3.711308          3.166074          1.094334          1.761313          0.000000
 ---          H  (  36)          C  (  37)          H  (  38)          H  (  39)          H  (  40)
 H  (  31)    3.766297          2.698401          2.529486          2.950006          3.734589
 H  (  32)    2.587504          3.455366          3.763795          3.683190          4.329392
 C  (  33)    1.090638          2.487484          3.454843          2.735289          2.718801
 H  (  34)    1.767832          2.793156          3.787426          3.172548          2.577889
 H  (  35)    1.759145          2.660167          3.688125          2.448105          2.961590
 ---          C  (  41)          C  (  42)          H  (  43)          H  (  44)          H  (  45)
 H  (  31)    8.470379          8.165758          9.160094          7.556927          7.818569
 H  (  32)    8.893427          8.396776          9.293792          7.613257          8.162801
 C  (  33)    7.712009          7.500954          8.387596          6.613803          7.623331
 H  (  34)    7.052352          6.929302          7.780275          6.021912          7.192177
 H  (  35)    8.550932          8.457170          9.364850          7.598308          8.592673
 ---          C  (  46)          H  (  47)          H  (  48)          H  (  49)          C  (  50)
 H  (  31)    9.598255         10.049206         10.429496          9.392694          9.155508
 H  (  32)   10.163756         10.715171         10.875610         10.059340          9.409601
 C  (  33)    9.138924          9.554332          9.824823          9.326171          7.819433
 H  (  34)    8.518321          8.899794          9.164496          8.816375          6.995746
 H  (  35)    9.958532         10.293811         10.685393         10.162401          8.606162
 ---          H  (  51)          H  (  52)          H  (  53)          C  (  54)          C  (  55)
 H  (  31)    8.561111          9.963712          9.700455          7.701598          6.924208
 H  (  32)    8.685995         10.102993         10.060972          8.527512          7.994596
 C  (  33)    6.922930          8.549992          8.341605          7.097444          6.798788
 H  (  34)    6.046362          7.712300          7.485558          6.486157          6.370696
 H  (  35)    7.699021          9.382562          9.035436          7.613149          7.180452
 ---          H  (  56)          H  (  57)          H  (  58)          C  (  59)          H  (  60)
 H  (  31)    5.902802          7.546359          7.009412          9.098543          9.543426
 H  (  32)    6.951022          8.652975          8.222183          9.992712         10.511376
 C  (  33)    5.759572          7.314655          7.373111          8.622471          9.053243
 H  (  34)    5.396816          6.866713          7.057680          7.997529          8.431454
 H  (  35)    6.121707          7.558677          7.789742          9.131042          9.448864
 ---          H  (  61)          H  (  62)          C  (  63)          H  (  64)          H  (  65)
 H  (  31)    9.813435          9.197224          7.979891          8.733497          8.513947
 H  (  32)   10.571442         10.191416          8.598558          9.202391          9.217674
 C  (  33)    9.070856          9.096058          6.723364          7.225315          7.274394
 H  (  34)    8.356060          8.561053          5.950722          6.358396          6.520928
 H  (  35)    9.629312          9.645949          7.153640          7.720877          7.563203
 ---          H  (  66)          N  (  67)
 H  (  31)    7.150419          6.661939
 H  (  32)    7.664409          6.171289
 C  (  33)    5.669140          3.659560
 H  (  34)    4.878471          2.592703
 H  (  35)    6.086927          4.242725

 ---          H  (  36)          C  (  37)          H  (  38)          H  (  39)          H  (  40)
 H  (  36)    0.000000
 C  (  37)    3.457147          0.000000
 H  (  38)    4.325683          1.092278          0.000000
 H  (  39)    3.706702          1.094536          1.769612          0.000000
 H  (  40)    3.761538          1.090769          1.766639          1.774154          0.000000
 ---          C  (  41)          C  (  42)          H  (  43)          H  (  44)          H  (  45)
 H  (  36)    8.212679          7.817541          8.629835          6.863107          7.926706
 C  (  37)    7.006824          7.105723          8.148396          6.498551          7.052483
 H  (  38)    6.867751          6.987309          8.062985          6.513851          6.790332
 H  (  39)    7.999893          8.164960          9.204891          7.550510          8.134977
 H  (  40)    6.302408          6.554689          7.584300          5.959562          6.639313
 ---          C  (  46)          H  (  47)          H  (  48)          H  (  49)          C  (  50)
 H  (  36)    9.663638         10.169528         10.273130          9.837634          8.313395
 C  (  37)    8.223452          8.478690          9.105028          8.264738          7.403017
 H  (  38)    7.949087          8.192784          8.886159          7.862400          7.466098
 H  (  39)    9.204103          9.394281         10.102229          9.266114          8.320841
 H  (  40)    7.550246          7.739626          8.422012          7.707987          6.554618
 ---          H  (  51)          H  (  52)          H  (  53)          C  (  54)          C  (  55)
 H  (  36)    7.395993          8.944499          8.930544          7.938535          7.732262
 C  (  37)    6.730966          8.328812          7.752217          5.662072          4.929621
 H  (  38)    6.930954          8.417690          7.802272          5.443556          4.533981
 H  (  39)    7.619070          9.265339          8.598129          6.414107          5.565200
 H  (  40)    5.856147          7.506891          6.832230          4.826553          4.234967
 ---          H  (  56)          H  (  57)          H  (  58)          C  (  59)          H  (  60)
 H  (  36)    6.711081          8.308767          8.271053          9.455060          9.953803
 C  (  37)    3.837818          5.395084          5.355742          7.134683          7.448473
 H  (  38)    3.479381          5.059918          4.756336          6.837665          7.160248
 H  (  39)    4.488119          5.854908          6.019865          7.856730          8.049053
 H  (  40)    3.164700          4.664134          4.837639          6.321815          6.615983
 ---          H  (  61)          H  (  62)          C  (  63)          H  (  64)          H  (  65)
 H  (  36)    9.845500          9.903454          7.578491          7.991802          8.197240
 C  (  37)    7.820125          7.479124          5.627670          6.426389          6.043429
 H  (  38)    7.616811          7.037799          5.693817          6.566966          6.108469
 H  (  39)    8.575631          8.242516          6.268115          7.105164          6.531290
 H  (  40)    6.950186          6.780590          4.623890          5.403615          5.034986
 ---          H  (  66)          N  (  67)
 H  (  36)    6.531914          3.983490
 C  (  37)    4.723185          4.797841
 H  (  38)    4.932707          5.623066
 H  (  39)    5.353309          5.336417
 H  (  40)    3.678874          4.073598

 ---          C  (  41)          C  (  42)          H  (  43)          H  (  44)          H  (  45)
 C  (  41)    0.000000
 C  (  42)    1.531159          0.000000
 H  (  43)    2.150987          1.094514          0.000000
 H  (  44)    2.180023          1.090710          1.775401          0.000000
 H  (  45)    2.183473          1.092198          1.769912          1.767663          0.000000
 ---          C  (  46)          H  (  47)          H  (  48)          H  (  49)          C  (  50)
 C  (  41)    1.527458          2.195618          2.144631          2.178870          1.526536
 C  (  42)    2.476352          3.455559          2.689915          2.713055          2.485811
 H  (  43)    2.657474          3.676231          2.404192          2.975327          2.737633
 H  (  44)    3.443615          4.326503          3.676667          3.744514          2.707678
 H  (  45)    2.759575          3.771678          3.098532          2.543884          3.453766
 ---          H  (  51)          H  (  52)          H  (  53)          C  (  54)          C  (  55)
 C  (  41)    2.179457          2.147371          2.184543          3.131803          4.389623
 C  (  42)    2.794148          2.646331          3.453141          4.397797          5.445665
 H  (  43)    3.193911          2.440354          3.697083          5.250398          6.407783
 H  (  44)    2.570680          2.924921          3.755896          4.609149          5.577333
 H  (  45)    3.779563          3.681081          4.323373          4.678386          5.496863
 ---          H  (  56)          H  (  57)          H  (  58)          C  (  59)          H  (  60)
 C  (  41)    4.672635          5.244073          4.597701          3.470143          4.533902
 C  (  42)    5.503639          6.410091          5.568693          4.923265          5.995935
 H  (  43)    6.536101          7.329785          6.525347          5.578555          6.650406
 H  (  44)    5.438040          6.538459          5.837145          5.407187          6.427353
 H  (  45)    5.531276          6.529831          5.422582          5.192867          6.273448
 ---          H  (  61)          H  (  62)          C  (  63)          H  (  64)          H  (  65)
 C  (  41)    3.176560          3.604154          3.717422          3.411401          4.710976
 C  (  42)    4.702648          4.938667          4.944231          4.676475          6.003466
 H  (  43)    5.179583          5.578051          5.716967          5.284362          6.751930
 H  (  44)    5.241512          5.571203          4.913203          4.669096          6.005908
 H  (  45)    5.143283          5.001579          5.479213          5.387786          6.513249
 ---          H  (  66)          N  (  67)
 C  (  41)    4.042841          5.950949
 C  (  42)    5.011326          5.949162
 H  (  43)    5.857816          6.579760
 H  (  44)    4.751410          5.020112
 H  (  45)    5.532950          6.578710

 ---          C  (  46)          H  (  47)          H  (  48)          H  (  49)          C  (  50)
 C  (  46)    0.000000
 H  (  47)    1.088545          0.000000
 H  (  48)    1.094524          1.760275          0.000000
 H  (  49)    1.091096          1.768490          1.761903          0.000000
 C  (  50)    2.506125          2.795618          2.714155          3.467100          0.000000
 ---          H  (  51)          H  (  52)          H  (  53)          C  (  54)          C  (  55)
 C  (  46)    3.467741          2.775670          2.724386          3.697205          4.914157
 H  (  47)    3.784181          3.189246          2.568583          3.367049          4.617336
 H  (  48)    3.740058          2.531093          2.999665          4.680892          5.969122
 H  (  49)    4.324369          3.753506          3.757557          4.066284          5.023874
 C  (  50)    1.091725          1.094275          1.090665          3.469539          4.919377
 ---          H  (  56)          H  (  57)          H  (  58)          C  (  59)          H  (  60)
 C  (  46)    5.455837          5.682792          4.882167          3.400033          4.450175
 H  (  47)    5.335488          5.220794          4.607841          2.666111          3.624513
 H  (  48)    6.489630          6.709100          5.973349          4.323237          5.325138
 H  (  49)    5.550121          5.865894          4.762625          3.784861          4.825251
 C  (  50)    5.185306          5.580588          5.402336          3.787824          4.692003
 ---          H  (  61)          H  (  62)          C  (  63)          H  (  64)          H  (  65)
 C  (  46)    2.975014          3.198249          4.550952          4.234759          5.370197
 H  (  47)    2.109472          2.487553          4.219686          3.904146          4.868558
 H  (  48)    3.710385          4.170975          5.356670          4.865992          6.176688
 H  (  49)    3.616083          3.285619          5.169445          5.038346          5.973936
 C  (  50)    3.195687          4.280335          3.420829          2.713179          4.364951
 ---          H  (  66)          N  (  67)
 C  (  46)    5.134932          7.454772
 H  (  47)    4.994640          7.799631
 H  (  48)    5.928145          7.894962
 H  (  49)    5.701312          8.033108
 C  (  50)    3.754896          5.389948

 ---          H  (  51)          H  (  52)          H  (  53)          C  (  54)          C  (  55)
 H  (  51)    0.000000
 H  (  52)    1.768645          0.000000
 H  (  53)    1.773316          1.760165          0.000000
 C  (  54)    3.587928          4.534078          3.175898          0.000000
 C  (  55)    4.918885          5.992214          4.701956          1.531201          0.000000
 ---          H  (  56)          H  (  57)          H  (  58)          C  (  59)          H  (  60)
 H  (  51)    4.975430          5.568990          5.548171          4.267573          5.087761
 H  (  52)    6.265504          6.652603          6.422978          4.694621          5.594567
 H  (  53)    5.137147          5.184016          5.243096          3.194568          3.965189
 C  (  54)    2.180653          2.148488          2.186538          1.525502          2.145472
 C  (  55)    1.092206          1.094008          1.090521          2.486758          2.653779
 ---          H  (  61)          H  (  62)          C  (  63)          H  (  64)          H  (  65)
 H  (  51)    3.830777          4.886462          3.207842          2.538124          4.198768
 H  (  52)    3.969191          5.103261          4.470127          3.667535          5.369881
 H  (  53)    2.421273          3.838422          2.992857          2.138094          3.758647
 C  (  54)    2.184610          2.187356          1.528688          2.193349          2.145971
 C  (  55)    3.455005          2.794827          2.475464          3.452906          2.672148
 ---          H  (  66)          N  (  67)
 H  (  51)    3.240443          4.312494
 H  (  52)    4.792922          5.933636
 H  (  53)    3.589717          5.845751
 C  (  54)    2.176168          5.907624
 C  (  55)    2.732836          6.382181

 ---          H  (  56)          H  (  57)          H  (  58)          C  (  59)          H  (  60)
 H  (  56)    0.000000
 H  (  57)    1.771195          0.000000
 H  (  58)    1.768233          1.770765          0.000000
 C  (  59)    3.452821          2.727755          2.723536          0.000000
 H  (  60)    3.681689          2.434655          2.953600          1.094635          0.000000
 ---          H  (  61)          H  (  62)          C  (  63)          H  (  64)          H  (  65)
 H  (  56)    4.321755          3.787608          2.749004          3.769462          3.061029
 H  (  57)    3.693675          3.172505          2.658105          3.666258          2.385858
 H  (  58)    3.768706          2.585964          3.447255          4.328765          3.667534
 C  (  59)    1.090323          1.091921          2.501290          2.770787          2.724111
 H  (  60)    1.758736          1.762719          2.757873          3.141426          2.525496
 ---          H  (  66)          N  (  67)
 H  (  56)    2.554028          5.709678
 H  (  57)    3.015390          6.852730
 H  (  58)    3.759466          7.239769
 C  (  59)    3.461240          7.244348
 H  (  60)    3.750633          7.736412

 ---          H  (  61)          H  (  62)          C  (  63)          H  (  64)          H  (  65)
 H  (  61)    0.000000
 H  (  62)    1.772378          0.000000
 C  (  63)    2.727055          3.470635          0.000000
 H  (  64)    2.547378          3.774203          1.089028          0.000000
 H  (  65)    3.030835          3.744763          1.094410          1.762009          0.000000
 ---          H  (  66)          N  (  67)
 H  (  61)    3.746524          7.272849
 H  (  62)    4.327186          7.984730
 C  (  63)    1.090084          5.005555
 H  (  64)    1.762387          4.974978
 H  (  65)    1.772025          5.667592

 ---          H  (  66)          N  (  67)
 H  (  66)    0.000000
 N  (  67)    4.056452          0.000000


Atomic orbital basis
--------------------
::

 atom  label     prim    cont     orbital basis set details     
 ---------------------------------------------------------------
  Ir     1        204     204     [24s19p12d9f]  dyall-vdz
  P      2         42      42     [11s7p2d]      uiglo-ii
  P      3         42      42     [11s7p2d]      uiglo-ii
  N      4         29      29     [9s5p1d]       uiglo-ii
  N      5         29      29     [9s5p1d]       uiglo-ii
  N      6         29      29     [9s5p1d]       uiglo-ii
  C      7         29      29     [9s5p1d]       uiglo-ii
  H      8          8       8     [5s1p]         uiglo-ii
  C      9         29      29     [9s5p1d]       uiglo-ii
  H     10          8       8     [5s1p]         uiglo-ii
  C     11         29      29     [9s5p1d]       uiglo-ii
  H     12          8       8     [5s1p]         uiglo-ii
  C     13         29      29     [9s5p1d]       uiglo-ii
  H     14          8       8     [5s1p]         uiglo-ii
  C     15         29      29     [9s5p1d]       uiglo-ii
  C     16         29      29     [9s5p1d]       uiglo-ii
  H     17          8       8     [5s1p]         uiglo-ii
  H     18          8       8     [5s1p]         uiglo-ii
  H     19          8       8     [5s1p]         uiglo-ii
  C     20         29      29     [9s5p1d]       uiglo-ii
  H     21          8       8     [5s1p]         uiglo-ii
  H     22          8       8     [5s1p]         uiglo-ii
  H     23          8       8     [5s1p]         uiglo-ii
  C     24         29      29     [9s5p1d]       uiglo-ii
  H     25          8       8     [5s1p]         uiglo-ii
  H     26          8       8     [5s1p]         uiglo-ii
  H     27          8       8     [5s1p]         uiglo-ii
  C     28         29      29     [9s5p1d]       uiglo-ii
  C     29         29      29     [9s5p1d]       uiglo-ii
  H     30          8       8     [5s1p]         uiglo-ii
  H     31          8       8     [5s1p]         uiglo-ii
  H     32          8       8     [5s1p]         uiglo-ii
  C     33         29      29     [9s5p1d]       uiglo-ii
  H     34          8       8     [5s1p]         uiglo-ii
  H     35          8       8     [5s1p]         uiglo-ii
  H     36          8       8     [5s1p]         uiglo-ii
  C     37         29      29     [9s5p1d]       uiglo-ii
  H     38          8       8     [5s1p]         uiglo-ii
  H     39          8       8     [5s1p]         uiglo-ii
  H     40          8       8     [5s1p]         uiglo-ii
  C     41         29      29     [9s5p1d]       uiglo-ii
  C     42         29      29     [9s5p1d]       uiglo-ii
  H     43          8       8     [5s1p]         uiglo-ii
  H     44          8       8     [5s1p]         uiglo-ii
  H     45          8       8     [5s1p]         uiglo-ii
  C     46         29      29     [9s5p1d]       uiglo-ii
  H     47          8       8     [5s1p]         uiglo-ii
  H     48          8       8     [5s1p]         uiglo-ii
  H     49          8       8     [5s1p]         uiglo-ii
  C     50         29      29     [9s5p1d]       uiglo-ii
  H     51          8       8     [5s1p]         uiglo-ii
  H     52          8       8     [5s1p]         uiglo-ii
  H     53          8       8     [5s1p]         uiglo-ii
  C     54         29      29     [9s5p1d]       uiglo-ii
  C     55         29      29     [9s5p1d]       uiglo-ii
  H     56          8       8     [5s1p]         uiglo-ii
  H     57          8       8     [5s1p]         uiglo-ii
  H     58          8       8     [5s1p]         uiglo-ii
  C     59         29      29     [9s5p1d]       uiglo-ii
  H     60          8       8     [5s1p]         uiglo-ii
  H     61          8       8     [5s1p]         uiglo-ii
  H     62          8       8     [5s1p]         uiglo-ii
  C     63         29      29     [9s5p1d]       uiglo-ii
  H     64          8       8     [5s1p]         uiglo-ii
  H     65          8       8     [5s1p]         uiglo-ii
  H     66          8       8     [5s1p]         uiglo-ii
  N     67         29      29     [9s5p1d]       uiglo-ii

 Total number of           GTO shells =     704
 Total number of spherical GTO functions = 1304
 Total number of cartesian GTO functions = 1371


##############################################################################
                                ReSpect output
##############################################################################


Non-relativistic SCF procedure (SCFun)
--------------------------------------
::

 
  Fock setting
  ------------
  number atoms:                                67
  number electrons:                           295
  number matrices:                              2
  matrix dimension:                          1371
  number GTO shells:                          704
  nucleus model:                            gauss
  ERI classes (up to):                       LLLL
  ERI acceleration:                          none
  ERI screening threshold:             1.0000E-10
  HF exchange scaling factor:          0.00000000
  inverse fine-structure constant:   137.03599907
 
  TwoFock setting (ERI)
  ---------------------
  number atoms:                                67
  matrix dimension:                          1371
  number GTO shells:                          704
  ERI classes (up to):                       LLLL
  ERI screening threshold:             1.0000E-10
  inverse fine-structure constant:   137.03599907
 
  DFT setting
  -----------
  number atoms:                                  67
  number matrices:                                2
  matrix dimension:                            1371
  number GTO shells:                            704
  DFT functional ID:                              4
  DFT noncollinearity ID:                         4
  DFT screening threshold:               1.0000E-10
  DFT regularization cutoff:             1.0000E-16
  inverse fine-structure constant:     137.03599907
  HF global exchange scaling factor:     0.00000000
  HF range-separated scaling factor:     0.00000000
  HF range-separated erf w-argument:     0.00000000
 
 
  Atomic initial guess ... 
  Matrix to power -5.00E-01(min: 1.94E-04 max: 1.13E+02 thr: 1.00E-08 time: 2.42E+00 cpus:24)
  Matrix to power -5.00E-01(min: 1.94E-04 max: 1.13E+02 thr: 1.00E-08 time: 2.41E+00 cpus:24)
  Matrix to power -5.00E-01(min: 1.94E-04 max: 1.13E+02 thr: 1.00E-08 time: 2.41E+00 cpus:24)
  Matrix to power -5.00E-01(min: 1.94E-04 max: 1.13E+02 thr: 1.00E-08 time: 2.41E+00 cpus:24)
  DKH transforming: min: 0.65E-01 max: 0.30E+09
 
  qDFT 2cV info:
  number atoms:                                  67
  number matrices:                                1
  matrix dimension:                            1371
  matrix components:                              2
  number GTO shells:                            704
  number grid points:                        617360
  DFT functional ID:                              4
  DFT noncollinearity ID:                         4
  DFT screening threshold:               1.0000E-10
  DFT regularization cutoff:             1.0000E-16
  HF global exchange scaling factor:     0.00000000
  HF range-separated scaling factor:     0.00000000
  HF range-separated erf w-argument:     0.00000000
 
 
                     Energy           dE       max[F,D]   spin density    time (hh:mm:ss)
                ----------------   ---------   --------   ------------    ---------------
  Cycle:   1   -19508.6355728862   -1.95E+04   2.84E+02   <x>= 0.00E+00   eri= 00:00:54.8  
                                                          <y>= 0.00E+00   xc=  00:00:08.3  
                                                          <z>= 1.00E+00   dia= 00:00:01.3  
                                                                          tot= 00:01:04.6  
 
 
                     Energy           dE       max[F,D]   spin density    time (hh:mm:ss)
                ----------------   ---------   --------   ------------    ---------------
  Cycle:   2   -19500.2358775773    8.40E+00   2.05E-01   <x>= 0.00E+00   eri= 00:00:59.7  
                                                          <y>= 0.00E+00   xc=  00:00:08.2  
                                                          <z>= 1.00E+00   dia= 00:00:01.3  
                                                                          tot= 00:01:09.5  
 
 
                     Energy           dE       max[F,D]   spin density    time (hh:mm:ss)
                ----------------   ---------   --------   ------------    ---------------
  Cycle:   3   -19495.3327387611    4.90E+00   1.56E-01   <x>= 0.00E+00   eri= 00:01:02.5  
                                                          <y>= 0.00E+00   xc=  00:00:08.2  
                                                          <z>= 1.00E+00   dia= 00:00:01.3  
                                                                          tot= 00:01:12.4  
 
 
                     Energy           dE       max[F,D]   spin density    time (hh:mm:ss)
                ----------------   ---------   --------   ------------    ---------------
  Cycle:   4   -19440.3020981837    5.50E+01   5.31E-01   <x>= 0.00E+00   eri= 00:01:02.8  
                                                          <y>= 0.00E+00   xc=  00:00:08.3  
                                                          <z>= 1.00E+00   dia= 00:00:01.3  
                                                                          tot= 00:01:12.8  
 
 
                     Energy           dE       max[F,D]   spin density    time (hh:mm:ss)
                ----------------   ---------   --------   ------------    ---------------
  Cycle:   5   -19499.3590857727   -5.91E+01   2.64E-01   <x>= 0.00E+00   eri= 00:01:02.3  
                                                          <y>= 0.00E+00   xc=  00:00:08.2  
                                                          <z>= 1.00E+00   dia= 00:00:01.3  
                                                                          tot= 00:01:12.2  
 
 
                     Energy           dE       max[F,D]   spin density    time (hh:mm:ss)
                ----------------   ---------   --------   ------------    ---------------
  Cycle:   6   -19502.4876508457   -3.13E+00   6.23E-02   <x>= 0.00E+00   eri= 00:01:00.7  
                                                          <y>= 0.00E+00   xc=  00:00:08.2  
                                                          <z>= 1.00E+00   dia= 00:00:01.3  
                                                                          tot= 00:01:10.7  
 
 
                     Energy           dE       max[F,D]   spin density    time (hh:mm:ss)
                ----------------   ---------   --------   ------------    ---------------
  Cycle:   7   -19502.5153514643   -2.77E-02   6.34E-02   <x>= 0.00E+00   eri= 00:01:00.8  
                                                          <y>= 0.00E+00   xc=  00:00:08.2  
                                                          <z>= 1.00E+00   dia= 00:00:01.3  
                                                                          tot= 00:01:10.7  
 
 
                     Energy           dE       max[F,D]   spin density    time (hh:mm:ss)
                ----------------   ---------   --------   ------------    ---------------
  Cycle:   8   -19502.6500211369   -1.35E-01   4.13E-02   <x>= 0.00E+00   eri= 00:01:00.6  
                                                          <y>= 0.00E+00   xc=  00:00:08.2  
                                                          <z>= 1.00E+00   dia= 00:00:01.3  
                                                                          tot= 00:01:10.6  
 
 
                     Energy           dE       max[F,D]   spin density    time (hh:mm:ss)
                ----------------   ---------   --------   ------------    ---------------
  Cycle:   9   -19502.7449868513   -9.50E-02   1.62E-02   <x>= 0.00E+00   eri= 00:01:00.7  
                                                          <y>= 0.00E+00   xc=  00:00:08.2  
                                                          <z>= 1.00E+00   dia= 00:00:01.3  
                                                                          tot= 00:01:10.7  
 
 
                     Energy           dE       max[F,D]   spin density    time (hh:mm:ss)
                ----------------   ---------   --------   ------------    ---------------
  Cycle:  10   -19502.7601485984   -1.52E-02   5.78E-03   <x>= 0.00E+00   eri= 00:01:00.7  
                                                          <y>= 0.00E+00   xc=  00:00:08.2  
                                                          <z>= 1.00E+00   dia= 00:00:01.3  
                                                                          tot= 00:01:10.8  

                                                          Checkpointing ...
 
 
                     Energy           dE       max[F,D]   spin density    time (hh:mm:ss)
                ----------------   ---------   --------   ------------    ---------------
  Cycle:  11   -19502.7630351084   -2.89E-03   2.97E-03   <x>= 0.00E+00   eri= 00:01:00.6  
                                                          <y>= 0.00E+00   xc=  00:00:08.2  
                                                          <z>= 1.00E+00   dia= 00:00:01.3  
                                                                          tot= 00:01:10.8  
 
 
                     Energy           dE       max[F,D]   spin density    time (hh:mm:ss)
                ----------------   ---------   --------   ------------    ---------------
  Cycle:  12   -19502.7640792450   -1.04E-03   1.17E-03   <x>= 0.00E+00   eri= 00:01:00.7  
                                                          <y>= 0.00E+00   xc=  00:00:08.2  
                                                          <z>= 1.00E+00   dia= 00:00:01.3  
                                                                          tot= 00:01:10.8  
 
 
                     Energy           dE       max[F,D]   spin density    time (hh:mm:ss)
                ----------------   ---------   --------   ------------    ---------------
  Cycle:  13   -19502.7641912265   -1.12E-04   3.79E-04   <x>= 0.00E+00   eri= 00:01:00.7  
                                                          <y>= 0.00E+00   xc=  00:00:08.2  
                                                          <z>= 1.00E+00   dia= 00:00:01.3  
                                                                          tot= 00:01:10.8  
 
 
                     Energy           dE       max[F,D]   spin density    time (hh:mm:ss)
                ----------------   ---------   --------   ------------    ---------------
  Cycle:  14   -19502.7641928165   -1.59E-06   3.37E-04   <x>= 0.00E+00   eri= 00:01:00.7  
                                                          <y>= 0.00E+00   xc=  00:00:08.2  
                                                          <z>= 1.00E+00   dia= 00:00:01.3  
                                                                          tot= 00:01:10.9  
 
 
                     Energy           dE       max[F,D]   spin density    time (hh:mm:ss)
                ----------------   ---------   --------   ------------    ---------------
  Cycle:  15   -19502.7641983077   -5.49E-06   1.16E-04   <x>= 0.00E+00   eri= 00:01:00.6  
                                                          <y>= 0.00E+00   xc=  00:00:08.3  
                                                          <z>= 1.00E+00   dia= 00:00:01.3  
                                                                          tot= 00:01:10.8  
 
 
                     Energy           dE       max[F,D]   spin density    time (hh:mm:ss)
                ----------------   ---------   --------   ------------    ---------------
  Cycle:  16   -19502.7641990906   -7.83E-07   3.81E-05   <x>= 0.00E+00   eri= 00:01:00.6  
                                                          <y>= 0.00E+00   xc=  00:00:08.2  
                                                          <z>= 1.00E+00   dia= 00:00:01.3  
                                                                          tot= 00:01:10.9  
 
 
                     Energy           dE       max[F,D]   spin density    time (hh:mm:ss)
                ----------------   ---------   --------   ------------    ---------------
  Cycle:  17   -19502.7641992059   -1.15E-07   1.79E-05   <x>= 0.00E+00   eri= 00:01:00.6  
                                                          <y>= 0.00E+00   xc=  00:00:08.2  
                                                          <z>= 1.00E+00   dia= 00:00:01.3  
                                                                          tot= 00:01:10.9  
 
 
                     Energy           dE       max[F,D]   spin density    time (hh:mm:ss)
                ----------------   ---------   --------   ------------    ---------------
  Cycle:  18   -19502.7641992308   -2.49E-08   1.03E-05   <x>= 0.00E+00   eri= 00:01:00.7  
                                                          <y>= 0.00E+00   xc=  00:00:08.2  
                                                          <z>= 1.00E+00   dia= 00:00:01.3  
                                                                          tot= 00:01:11.0  
 
 
                     Energy           dE       max[F,D]   spin density    time (hh:mm:ss)
                ----------------   ---------   --------   ------------    ---------------
  Cycle:  19   -19502.7641992480   -1.71E-08   2.98E-06   <x>= 0.00E+00   eri= 00:01:00.6  
                                                          <y>= 0.00E+00   xc=  00:00:08.2  
                                                          <z>= 1.00E+00   dia= 00:00:01.3  
                                                                          tot= 00:01:11.0  
 
 
  Happy end
 
 
  --- Electronic energy        --- =    -25177.853803779552
  --- Nuclear-repulsion energy --- =      5675.089604531573
  --- Total energy             --- =    -19502.764199247977
 
 
 
  Energy of occupied orbitals
  ---------------------------
 
  (1-5)          alpha:  -2780.48099    -486.71023    -425.22357    -425.22131    -425.22099
                 beta:   -2780.48101    -486.70890    -425.22218    -425.22060    -425.21990
 
  (6-10)         alpha:   -113.79936     -95.65989     -95.65652     -95.65549     -76.50890
                 beta:    -113.79891     -95.65919     -95.65584     -95.65532     -76.50894
 
  (11-15)        alpha:    -76.50845     -74.70532     -74.70530     -74.70289     -74.70173
                 beta:     -76.50849     -74.70483     -74.70295     -74.70228     -74.70113
 
  (16-20)        alpha:    -74.70142     -24.19126     -18.19797     -18.18863     -18.18811
                 beta:     -74.70082     -24.19001     -18.19642     -18.18805     -18.18676
 
  (21-25)        alpha:    -14.10934     -14.02800     -14.00529     -13.99959     -10.57206
                 beta:     -14.10964     -14.02665     -14.00378     -13.99667     -10.57130
 
  (26-30)        alpha:    -10.56901     -10.56467     -10.56049     -10.55978      -9.93105
                 beta:     -10.56555     -10.56379     -10.55969     -10.55893      -9.93121
 
  (31-35)        alpha:     -9.93013      -9.91693      -9.91686      -9.91669      -9.91618
                 beta:      -9.93031      -9.91683      -9.91675      -9.91659      -9.91606
 
  (36-40)        alpha:     -9.88539      -9.88489      -9.88484      -9.88415      -9.88195
                 beta:      -9.88539      -9.88489      -9.88374      -9.88307      -9.88194
 
  (41-45)        alpha:     -9.88113      -9.87940      -9.87785      -9.87569      -9.87555
                 beta:      -9.88112      -9.87939      -9.87784      -9.87568      -9.87554
 
  (46-50)        alpha:     -9.87496      -9.87466      -9.87432      -9.87363      -6.34754
                 beta:      -9.87496      -9.87465      -9.87431      -9.87362      -6.34758
 
  (51-55)        alpha:     -6.34737      -4.52826      -4.52810      -4.52772      -4.52748
                 beta:      -6.34740      -4.52831      -4.52815      -4.52774      -4.52750
 
  (56-60)        alpha:     -4.52491      -4.52472      -3.48531      -2.19112      -2.19071
                 beta:      -4.52498      -4.52480      -3.47546      -2.18964      -2.18741
 
  (61-65)        alpha:     -2.18856      -2.18380      -2.18307      -2.17739      -2.17731
                 beta:      -2.18647      -2.18020      -2.18006      -2.17647      -2.17637
 
  (66-70)        alpha:     -1.95141      -1.92568      -1.91274      -1.01809      -0.86927
                 beta:      -1.93528      -1.92072      -1.89703      -1.01558      -0.86649
 
  (71-75)        alpha:     -0.86203      -0.76276      -0.76032      -0.74108      -0.74073
                 beta:      -0.85789      -0.76242      -0.76009      -0.74097      -0.74062
 
  (76-80)        alpha:     -0.72389      -0.66888      -0.63104      -0.63028      -0.62572
                 beta:      -0.72292      -0.66690      -0.63102      -0.63026      -0.62568
 
  (81-85)        alpha:     -0.62470      -0.62077      -0.62062      -0.61760      -0.61728
                 beta:      -0.62463      -0.62075      -0.62060      -0.61755      -0.61723
 
  (86-90)        alpha:     -0.59277      -0.58620      -0.52658      -0.52420      -0.49847
                 beta:      -0.59239      -0.58585      -0.52506      -0.52323      -0.49829
 
  (91-95)        alpha:     -0.49807      -0.48016      -0.47178      -0.46406      -0.44544
                 beta:      -0.49787      -0.47983      -0.46987      -0.46385      -0.44514
 
  (96-100)       alpha:     -0.43369      -0.43303      -0.42625      -0.42122      -0.42003
                 beta:      -0.43261      -0.42902      -0.42547      -0.42083      -0.41886
 
  (101-105)      alpha:     -0.41174      -0.40186      -0.39994      -0.39748      -0.39435
                 beta:      -0.41148      -0.40174      -0.39981      -0.39729      -0.39420
 
  (106-110)      alpha:     -0.39347      -0.38696      -0.38638      -0.38499      -0.37938
                 beta:      -0.39335      -0.38682      -0.38624      -0.38482      -0.37900
 
  (111-115)      alpha:     -0.36761      -0.36540      -0.35842      -0.35595      -0.35337
                 beta:      -0.36717      -0.36101      -0.35773      -0.35329      -0.35217
 
  (116-120)      alpha:     -0.34684      -0.34437      -0.34339      -0.33989      -0.33678
                 beta:      -0.34669      -0.34419      -0.34305      -0.33930      -0.33667
 
  (121-125)      alpha:     -0.33608      -0.33276      -0.32364      -0.32173      -0.32117
                 beta:      -0.33596      -0.33148      -0.32354      -0.32167      -0.32108
 
  (126-130)      alpha:     -0.31927      -0.31245      -0.30852      -0.30758      -0.30113
                 beta:      -0.31921      -0.31109      -0.30835      -0.30738      -0.30107
 
  (131-135)      alpha:     -0.29653      -0.29501      -0.29400      -0.29224      -0.29098
                 beta:      -0.29591      -0.29486      -0.29389      -0.29215      -0.29080
 
  (136-140)      alpha:     -0.28508      -0.28356      -0.27631      -0.26292      -0.24462
                 beta:      -0.28451      -0.28298      -0.27467      -0.26202      -0.24300
 
  (141-145)      alpha:     -0.24143      -0.23682      -0.22662      -0.19156      -0.18948
                 beta:      -0.23271      -0.22607      -0.22535      -0.18349      -0.18120
 
  (146-148)      alpha:     -0.17378      -0.16649      -0.15072
                 beta:      -0.16882      -0.15880
 
 
 
 
  Energy of virtual orbitals
  --------------------------
 
  (148-148)      beta:      -0.13068
 
  (149-153)      alpha:     -0.04730      -0.03869      -0.02235      -0.00112       0.01358
                 beta:      -0.04420      -0.03553      -0.01848      -0.00025       0.01381
 
  (154-158)      alpha:      0.01544       0.01884       0.02130       0.02732       0.03379
                 beta:       0.01889       0.01985       0.02175       0.02793       0.03644
 
  (159-163)      alpha:      0.03587       0.03815       0.03942       0.04041       0.04346
                 beta:       0.03839       0.03984       0.04004       0.04132       0.04405
 
  (164-168)      alpha:      0.05196       0.05591       0.05740       0.06079       0.06573
                 beta:       0.05232       0.05621       0.05762       0.06102       0.06587
 
  (169-173)      alpha:      0.06745       0.07332       0.07576       0.07906       0.08209
                 beta:       0.06769       0.07352       0.07633       0.07950       0.08246
 
  (174-178)      alpha:      0.08428       0.08514       0.09172       0.09362       0.09594
                 beta:       0.08488       0.08606       0.09200       0.09400       0.09647
 
  (179-183)      alpha:      0.09768       0.10028       0.10279       0.10383       0.10819
                 beta:       0.09837       0.10067       0.10300       0.10432       0.10909
 
  (184-188)      alpha:      0.11183       0.11527       0.11809       0.11933       0.12035
                 beta:       0.11218       0.11557       0.11845       0.11982       0.12054
 
  (189-193)      alpha:      0.12429       0.12540       0.13435       0.13516       0.13728
                 beta:       0.12463       0.12560       0.13452       0.13544       0.13751
 
  (194-198)      alpha:      0.14031       0.14227       0.14262       0.14646       0.14936
                 beta:       0.14076       0.14243       0.14285       0.14681       0.14968
 
  (199-203)      alpha:      0.15177       0.15283       0.16084       0.16277       0.16405
                 beta:       0.15212       0.15346       0.16118       0.16303       0.16429
 
  (204-208)      alpha:      0.16586       0.16715       0.17134       0.17183       0.17512
                 beta:       0.16631       0.16752       0.17168       0.17223       0.17547
 
  (209-213)      alpha:      0.17641       0.18065       0.18759       0.18839       0.19124
                 beta:       0.17680       0.18095       0.18889       0.18944       0.19147
 
  (214-218)      alpha:      0.20636       0.21329       0.21414       0.21904       0.22275
                 beta:       0.20670       0.21377       0.21485       0.21954       0.22306
 
  (219-223)      alpha:      0.23231       0.23802       0.24027       0.24949       0.25440
                 beta:       0.23266       0.23868       0.24085       0.24978       0.25518
 
  (224-228)      alpha:      0.25889       0.26187       0.26344       0.26744       0.26912
                 beta:       0.25952       0.26225       0.26377       0.26798       0.26973
 
  (229-233)      alpha:      0.27044       0.27511       0.27983       0.28372       0.28712
                 beta:       0.27079       0.27558       0.28046       0.28420       0.28745
 
  (234-238)      alpha:      0.29243       0.29683       0.30062       0.30339       0.31262
                 beta:       0.29296       0.29771       0.30090       0.30486       0.31340
 
  (239-243)      alpha:      0.31425       0.31907       0.31967       0.32632       0.32773
                 beta:       0.31509       0.31968       0.32014       0.32711       0.32840
 
  (244-248)      alpha:      0.33658       0.34168       0.34387       0.34631       0.35038
                 beta:       0.33697       0.34233       0.34439       0.34704       0.35112
 
  (249-253)      alpha:      0.35640       0.36260       0.36704       0.37282       0.37365
                 beta:       0.35713       0.36361       0.36776       0.37385       0.37421
 
  (254-258)      alpha:      0.37740       0.38214       0.38398       0.39450       0.39656
                 beta:       0.37802       0.38279       0.38439       0.39482       0.39706
 
  (259-263)      alpha:      0.39804       0.40114       0.40240       0.40586       0.40765
                 beta:       0.39839       0.40167       0.40303       0.40616       0.40844
 
  (264-268)      alpha:      0.41101       0.41695       0.41931       0.42248       0.42861
                 beta:       0.41174       0.41730       0.41960       0.42281       0.42916
 
  (269-273)      alpha:      0.43141       0.43485       0.43636       0.44082       0.44605
                 beta:       0.43182       0.43498       0.43685       0.44116       0.44652
 
  (274-278)      alpha:      0.44923       0.45172       0.45217       0.45483       0.45641
                 beta:       0.44974       0.45227       0.45264       0.45550       0.45670
 
  (279-283)      alpha:      0.46091       0.46343       0.46621       0.46752       0.47104
                 beta:       0.46137       0.46392       0.46689       0.46791       0.47165
 
  (284-288)      alpha:      0.47235       0.47604       0.47775       0.48120       0.48257
                 beta:       0.47295       0.47642       0.47823       0.48149       0.48302
 
  (289-293)      alpha:      0.48425       0.48691       0.48934       0.49448       0.49859
                 beta:       0.48465       0.48716       0.48963       0.49480       0.49910
 
  (294-298)      alpha:      0.50194       0.50512       0.50598       0.50798       0.50818
                 beta:       0.50249       0.50556       0.50685       0.50849       0.50943
 
  (299-303)      alpha:      0.51467       0.51739       0.52071       0.52352       0.52872
                 beta:       0.51528       0.51841       0.52155       0.52533       0.52908
 
  (304-308)      alpha:      0.53033       0.53216       0.53665       0.53688       0.54016
                 beta:       0.53149       0.53311       0.53717       0.53827       0.54070
 
  (309-313)      alpha:      0.54483       0.54746       0.55032       0.55493       0.55568
                 beta:       0.54526       0.54788       0.55118       0.55537       0.55660
 
  (314-318)      alpha:      0.56168       0.56512       0.57067       0.57243       0.57300
                 beta:       0.56235       0.56546       0.57209       0.57324       0.57398
 
  (319-323)      alpha:      0.57931       0.58348       0.58811       0.59979       0.60520
                 beta:       0.57991       0.58434       0.58930       0.60084       0.60584
 
  (324-328)      alpha:      0.61231       0.61593       0.61914       0.62369       0.62756
                 beta:       0.61319       0.61706       0.61964       0.62498       0.62863
 
  (329-333)      alpha:      0.63247       0.64787       0.65242       0.65735       0.66353
                 beta:       0.63358       0.64879       0.65383       0.65843       0.66470
 
  (334-338)      alpha:      0.66645       0.67193       0.67586       0.68391       0.68540
                 beta:       0.66734       0.67263       0.67680       0.68472       0.68618
 
  (339-343)      alpha:      0.69294       0.70088       0.71094       0.71594       0.72322
                 beta:       0.69380       0.70269       0.71192       0.71681       0.72475
 
  (344-348)      alpha:      0.74159       0.75473       0.75893       0.76428       0.77148
                 beta:       0.74283       0.75734       0.76038       0.76554       0.77489
 
  (349-353)      alpha:      0.77555       0.78397       0.78693       0.80572       0.82186
                 beta:       0.77703       0.78565       0.78861       0.80780       0.82389
 
  (354-358)      alpha:      0.82406       0.83886       0.85081       0.86053       0.86176
                 beta:       0.82629       0.84095       0.85245       0.86164       0.86310
 
  (359-363)      alpha:      0.87240       0.88549       0.90221       0.90923       0.91061
                 beta:       0.87303       0.88681       0.90352       0.91071       0.91217
 
  (364-368)      alpha:      0.91596       0.92021       0.92189       0.93497       0.94300
                 beta:       0.91677       0.92089       0.92270       0.93648       0.94354
 
  (369-373)      alpha:      0.95170       0.96516       0.97208       0.97894       0.98941
                 beta:       0.95253       0.96561       0.97274       0.97988       0.99009
 
  (374-378)      alpha:      1.00041       1.00323       1.00797       1.01831       1.02126
                 beta:       1.00140       1.00367       1.00843       1.01859       1.02173
 
  (379-383)      alpha:      1.02861       1.03275       1.03771       1.04804       1.05245
                 beta:       1.02902       1.03348       1.03825       1.04849       1.05316
 
  (384-388)      alpha:      1.05895       1.06244       1.08053       1.09175       1.10005
                 beta:       1.05951       1.06321       1.08125       1.09228       1.10041
 
  (389-393)      alpha:      1.10436       1.10712       1.11289       1.11567       1.12755
                 beta:       1.10503       1.10825       1.11338       1.11603       1.12792
 
  (394-398)      alpha:      1.12886       1.14048       1.14576       1.16270       1.17125
                 beta:       1.12962       1.14159       1.14676       1.16342       1.17239
 
  (399-403)      alpha:      1.19764       1.20434       1.21178       1.21324       1.21866
                 beta:       1.19918       1.20508       1.21210       1.21362       1.21885
 
  (404-408)      alpha:      1.22046       1.22653       1.22810       1.23312       1.23689
                 beta:       1.22076       1.22700       1.22856       1.23343       1.23704
 
  (409-413)      alpha:      1.23990       1.24435       1.25371       1.25777       1.25865
                 beta:       1.24038       1.24448       1.25388       1.25827       1.25939
 
  (414-418)      alpha:      1.26341       1.26639       1.28283       1.28426       1.28877
                 beta:       1.26422       1.26711       1.28331       1.28468       1.28959
 
  (419-423)      alpha:      1.28956       1.29179       1.29444       1.31121       1.31302
                 beta:       1.29009       1.29215       1.29492       1.31188       1.31357
 
  (424-428)      alpha:      1.31426       1.31978       1.32182       1.32785       1.33062
                 beta:       1.31457       1.32011       1.32205       1.32842       1.33087
 
  (429-433)      alpha:      1.33182       1.33404       1.33828       1.34176       1.34309
                 beta:       1.33217       1.33467       1.33846       1.34252       1.34335
 
  (434-438)      alpha:      1.34752       1.35299       1.35509       1.36211       1.36670
                 beta:       1.34780       1.35344       1.35569       1.36233       1.36717
 
  (439-443)      alpha:      1.37020       1.37289       1.38077       1.39070       1.39303
                 beta:       1.37065       1.37313       1.38141       1.39088       1.39324
 
  (444-448)      alpha:      1.40097       1.40474       1.40854       1.41014       1.41522
                 beta:       1.40112       1.40495       1.40879       1.41054       1.41560
 
  (449-453)      alpha:      1.42088       1.43001       1.43308       1.43766       1.44334
                 beta:       1.42104       1.43046       1.43334       1.43803       1.44387
 
  (454-458)      alpha:      1.45055       1.45604       1.46011       1.46369       1.46752
                 beta:       1.45122       1.45625       1.46048       1.46388       1.46772
 
  (459-463)      alpha:      1.47453       1.48822       1.49729       1.49905       1.50264
                 beta:       1.47469       1.48857       1.49812       1.49958       1.50299
 
  (464-468)      alpha:      1.50828       1.51651       1.51847       1.52467       1.53051
                 beta:       1.50850       1.51699       1.51890       1.52512       1.53092
 
  (469-473)      alpha:      1.53909       1.54266       1.54804       1.54974       1.55664
                 beta:       1.53937       1.54286       1.54843       1.55024       1.55738
 
  (474-478)      alpha:      1.56216       1.56481       1.56917       1.57671       1.58814
                 beta:       1.56240       1.56503       1.56949       1.57738       1.58854
 
  (479-483)      alpha:      1.59063       1.59784       1.60079       1.60301       1.61160
                 beta:       1.59113       1.59819       1.60143       1.60351       1.61219
 
  (484-488)      alpha:      1.62396       1.62750       1.63148       1.63563       1.63811
                 beta:       1.62541       1.62802       1.63182       1.63613       1.63878
 
  (489-493)      alpha:      1.64119       1.64670       1.65229       1.65410       1.66118
                 beta:       1.64137       1.64695       1.65358       1.65562       1.66191
 
  (494-498)      alpha:      1.66859       1.67142       1.67410       1.67612       1.68564
                 beta:       1.66935       1.67249       1.67452       1.67626       1.68585
 
  (499-503)      alpha:      1.68807       1.70912       1.71143       1.71518       1.71996
                 beta:       1.68827       1.70968       1.71197       1.71554       1.72057
 
  (504-508)      alpha:      1.72199       1.72637       1.72927       1.73525       1.73599
                 beta:       1.72225       1.72717       1.72959       1.73556       1.73628
 
  (509-513)      alpha:      1.73901       1.73996       1.74476       1.74989       1.76141
                 beta:       1.73962       1.74065       1.74518       1.75052       1.76182
 
  (514-518)      alpha:      1.76967       1.77344       1.77804       1.78288       1.78342
                 beta:       1.77016       1.77380       1.77858       1.78328       1.78381
 
  (519-523)      alpha:      1.79654       1.80038       1.81351       1.82043       1.82328
                 beta:       1.79731       1.80121       1.81425       1.82128       1.82430
 
  (524-528)      alpha:      1.83047       1.83804       1.84327       1.84451       1.84948
                 beta:       1.83134       1.83879       1.84419       1.84596       1.85026
 
  (529-533)      alpha:      1.85807       1.86970       1.87530       1.87826       1.88553
                 beta:       1.85941       1.87019       1.87647       1.87996       1.88606
 
  (534-538)      alpha:      1.89275       1.89529       1.90748       1.92517       1.92632
                 beta:       1.89390       1.89600       1.90855       1.92628       1.92701
 
  (539-543)      alpha:      1.94188       1.94900       1.95312       1.96170       1.96430
                 beta:       1.94286       1.94977       1.95386       1.96209       1.96561
 
  (544-548)      alpha:      1.96903       1.97372       1.97829       1.99958       2.00057
                 beta:       1.97064       1.97450       1.97975       2.00024       2.00128
 
  (549-553)      alpha:      2.00127       2.00615       2.00987       2.01689       2.02477
                 beta:       2.00174       2.00703       2.01031       2.01751       2.02553
 
  (554-558)      alpha:      2.03321       2.03458       2.03720       2.03809       2.04264
                 beta:       2.03424       2.03524       2.03766       2.03868       2.04355
 
  (559-563)      alpha:      2.04633       2.04804       2.05750       2.06467       2.07566
                 beta:       2.04687       2.04847       2.05841       2.06707       2.07725
 
  (564-568)      alpha:      2.07675       2.08876       2.09647       2.10771       2.11391
                 beta:       2.07902       2.09813       2.10450       2.10892       2.11518
 
  (569-573)      alpha:      2.11504       2.11769       2.11983       2.12300       2.12808
                 beta:       2.11725       2.11949       2.12037       2.12344       2.12877
 
  (574-578)      alpha:      2.13074       2.13211       2.13956       2.14063       2.14372
                 beta:       2.13132       2.13339       2.14137       2.14198       2.14577
 
  (579-583)      alpha:      2.14496       2.14958       2.15447       2.16056       2.16531
                 beta:       2.14643       2.15209       2.15617       2.16265       2.16648
 
  (584-588)      alpha:      2.16727       2.17600       2.17785       2.18085       2.18620
                 beta:       2.16955       2.17683       2.17878       2.18198       2.18813
 
  (589-593)      alpha:      2.18914       2.19040       2.19215       2.19794       2.19980
                 beta:       2.19008       2.19281       2.19459       2.19908       2.20125
 
  (594-598)      alpha:      2.20688       2.21577       2.22130       2.22347       2.22446
                 beta:       2.20819       2.21787       2.22261       2.22444       2.22532
 
  (599-603)      alpha:      2.22641       2.23183       2.23308       2.23594       2.24060
                 beta:       2.22761       2.23300       2.23396       2.23755       2.24301
 
  (604-608)      alpha:      2.24519       2.24838       2.24988       2.25617       2.26340
                 beta:       2.24620       2.24976       2.25214       2.25870       2.26525
 
  (609-613)      alpha:      2.27587       2.27913       2.29397       2.29558       2.29741
                 beta:       2.27873       2.28126       2.29641       2.29852       2.30284
 
  (614-618)      alpha:      2.29940       2.30734       2.31396       2.31976       2.32888
                 beta:       2.30333       2.31068       2.31885       2.32151       2.33027
 
  (619-623)      alpha:      2.32988       2.33714       2.34203       2.34980       2.35573
                 beta:       2.33142       2.33909       2.34438       2.35095       2.35637
 
  (624-628)      alpha:      2.36184       2.36774       2.37431       2.37672       2.38199
                 beta:       2.36270       2.36850       2.37618       2.37742       2.38278
 
  (629-633)      alpha:      2.38735       2.38785       2.39129       2.39283       2.40137
                 beta:       2.38780       2.38928       2.39229       2.39362       2.40347
 
  (634-638)      alpha:      2.40960       2.41617       2.42007       2.42238       2.43042
                 beta:       2.41061       2.41702       2.42067       2.42414       2.43132
 
  (639-643)      alpha:      2.44241       2.44738       2.45049       2.46914       2.47385
                 beta:       2.44352       2.44834       2.45171       2.47148       2.47545
 
  (644-648)      alpha:      2.47743       2.49948       2.51101       2.51343       2.52441
                 beta:       2.47889       2.50134       2.51213       2.51519       2.52816
 
  (649-653)      alpha:      2.54841       2.55516       2.56140       2.56464       2.57787
                 beta:       2.55356       2.55958       2.56547       2.57039       2.57875
 
  (654-658)      alpha:      2.58449       2.58824       2.59738       2.60327       2.60591
                 beta:       2.58536       2.59002       2.59849       2.60376       2.60671
 
  (659-663)      alpha:      2.61131       2.61212       2.62225       2.62873       2.63785
                 beta:       2.61161       2.61278       2.62304       2.62973       2.63823
 
  (664-668)      alpha:      2.64740       2.65444       2.65914       2.66612       2.66785
                 beta:       2.64807       2.65496       2.66217       2.66708       2.66955
 
  (669-673)      alpha:      2.67983       2.68082       2.68948       2.69671       2.70269
                 beta:       2.68042       2.68201       2.69104       2.69841       2.70429
 
  (674-678)      alpha:      2.71554       2.72204       2.72749       2.73591       2.73928
                 beta:       2.71681       2.72356       2.72851       2.73779       2.74097
 
  (679-683)      alpha:      2.74934       2.76446       2.77660       2.78693       2.79850
                 beta:       2.75152       2.76627       2.77796       2.78797       2.79925
 
  (684-688)      alpha:      2.80830       2.81915       2.82295       2.82900       2.83085
                 beta:       2.80927       2.82035       2.82346       2.82955       2.83145
 
  (689-693)      alpha:      2.83485       2.83807       2.84304       2.84830       2.84840
                 beta:       2.83603       2.83873       2.84400       2.84883       2.84917
 
  (694-698)      alpha:      2.85293       2.85449       2.85787       2.86924       2.87407
                 beta:       2.85432       2.85598       2.85899       2.87116       2.87625
 
  (699-703)      alpha:      2.88316       2.88887       2.90400       2.92372       2.93905
                 beta:       2.88446       2.89131       2.90502       2.92592       2.94096
 
  (704-708)      alpha:      2.94872       2.95888       2.96629       2.98087       2.99637
                 beta:       2.95436       2.96163       2.96835       2.99062       2.99900
 
  (709-713)      alpha:      3.01601       3.03807       3.04967       3.08199       3.09258
                 beta:       3.01765       3.03971       3.05104       3.08270       3.09375
 
  (714-718)      alpha:      3.10418       3.13616       3.15786       3.16355       3.17728
                 beta:       3.10554       3.14082       3.15871       3.16707       3.18103
 
  (719-723)      alpha:      3.19031       3.22121       3.23234       3.26247       3.27411
                 beta:       3.19343       3.22199       3.23363       3.26450       3.27469
 
  (724-728)      alpha:      3.28120       3.30068       3.33386       3.33746       3.41163
                 beta:       3.28162       3.30208       3.33745       3.33908       3.41212
 
  (729-733)      alpha:      3.41665       3.42473       3.42817       3.43645       3.44460
                 beta:       3.41677       3.42529       3.42900       3.43684       3.44553
 
  (734-738)      alpha:      3.44732       3.45193       3.45502       3.46162       3.47243
                 beta:       3.44848       3.45300       3.45622       3.46407       3.47496
 
  (739-743)      alpha:      3.48076       3.48492       3.51227       3.52515       3.53218
                 beta:       3.48130       3.48565       3.51240       3.52600       3.53238
 
  (744-748)      alpha:      3.54020       3.54666       3.54741       3.55209       3.55471
                 beta:       3.54035       3.54688       3.54758       3.55219       3.55480
 
  (749-753)      alpha:      3.57241       3.58122       3.59847       3.60525       3.61242
                 beta:       3.57255       3.58248       3.59861       3.60533       3.61286
 
  (754-758)      alpha:      3.62049       3.62782       3.69425       3.69988       3.70231
                 beta:       3.62092       3.62941       3.69483       3.70019       3.70335
 
  (759-763)      alpha:      3.70721       3.71009       3.71896       3.72384       3.73183
                 beta:       3.70753       3.71039       3.71943       3.72408       3.73205
 
  (764-768)      alpha:      3.73448       3.74710       3.76645       3.98553       4.04868
                 beta:       3.73514       3.74788       3.76822       3.98893       4.04969
 
  (769-773)      alpha:      4.05894       4.70981       4.76470       4.77422       4.80242
                 beta:       4.05993       4.71004       4.76484       4.77436       4.80278
 
  (774-778)      alpha:      4.82599       4.97835       5.16911       5.21702       5.25363
                 beta:       4.82641       4.97852       5.16953       5.21727       5.25383
 
  (779-783)      alpha:      5.25474       5.29562       5.33824       5.52493       5.52689
                 beta:       5.25494       5.29688       5.33971       5.52498       5.52697
 
  (784-788)      alpha:      5.52971       5.53245       5.54511       5.54703       5.55098
                 beta:       5.52976       5.53249       5.54515       5.54707       5.55103
 
  (789-793)      alpha:      5.55792       5.63881       5.65445       5.66832       5.67277
                 beta:       5.55796       5.63904       5.65467       5.66849       5.67295
 
  (794-798)      alpha:      5.71202       5.73753       6.42692       6.44045       6.47254
                 beta:       5.71396       5.73938       6.43782       6.44918       6.48531
 
  (799-803)      alpha:      6.47720       6.50899       6.54445       6.55899       6.70337
                 beta:       6.48941       6.51073       6.55376       6.56152       6.70831
 
  (804-808)      alpha:      6.75409       6.94722       7.22803       7.44676       7.45370
                 beta:       6.75925       6.95138       7.23057       7.44683       7.45405
 
  (809-813)      alpha:      7.47180       7.47871       7.55303       7.55473       7.55604
                 beta:       7.47211       7.47918       7.55373       7.55491       7.55771
 
  (814-818)      alpha:      7.56630       7.56993       7.57154       7.57536       7.58168
                 beta:       7.56655       7.57017       7.57173       7.57553       7.58220
 
  (819-823)      alpha:      7.58909       7.59423       7.60167       7.62523       7.62616
                 beta:       7.59142       7.59603       7.60730       7.62527       7.62620
 
  (824-828)      alpha:      7.63261       7.63852       7.64728       7.64887       7.65276
                 beta:       7.63268       7.63896       7.64789       7.64924       7.65302
 
  (829-833)      alpha:      7.65367       7.65855       7.66118       7.66709       7.67000
                 beta:       7.65391       7.65878       7.66169       7.66729       7.67026
 
  (834-838)      alpha:      7.67155       7.67349       7.68114       7.68509       7.70189
                 beta:       7.67162       7.67360       7.68135       7.68529       7.70221
 
  (839-843)      alpha:      7.70637       7.71977       7.72420       7.72968       7.73610
                 beta:       7.70670       7.71996       7.72441       7.72988       7.73623
 
  (844-848)      alpha:      7.74052       7.74258       7.74737       7.75428       7.75683
                 beta:       7.74058       7.74272       7.74765       7.75435       7.75693
 
  (849-853)      alpha:      7.76498       7.76959       7.78876       7.82560       7.82930
                 beta:       7.76530       7.76965       7.78974       7.82586       7.82957
 
  (854-858)      alpha:      7.83249       7.83404       7.84802       7.85607       7.86127
                 beta:       7.83283       7.83437       7.84851       7.85649       7.86163
 
  (859-863)      alpha:      7.86584       7.87263       7.88157       7.88467       7.89242
                 beta:       7.86621       7.87305       7.88175       7.88495       7.89269
 
  (864-868)      alpha:      7.90909       7.92426       8.19205       8.22627       8.27097
                 beta:       7.90945       7.92450       8.19272       8.22682       8.27322
 
  (869-873)      alpha:      9.42294       9.42877       9.43445       9.43733       9.44202
                 beta:       9.42295       9.42877       9.43444       9.43740       9.44204
 
  (874-878)      alpha:      9.44920       9.45327       9.45722       9.45779       9.45889
                 beta:       9.44925       9.45330       9.45723       9.45778       9.45891
 
  (879-883)      alpha:      9.46940       9.47101       9.47983       9.51384       9.53035
                 beta:       9.46942       9.47106       9.47992       9.51385       9.53027
 
  (884-888)      alpha:      9.53884       9.54798       9.55163       9.56165       9.56508
                 beta:       9.53880       9.54799       9.55163       9.56168       9.56510
 
  (889-893)      alpha:      9.57094       9.57152       9.57395       9.57999       9.58726
                 beta:       9.57095       9.57152       9.57394       9.58000       9.58726
 
  (894-898)      alpha:      9.59580       9.59934       9.60737       9.60847       9.61645
                 beta:       9.59582       9.59934       9.60741       9.60846       9.61646
 
  (899-903)      alpha:      9.62330       9.62998       9.63527       9.64028       9.64598
                 beta:       9.62330       9.62996       9.63518       9.64012       9.64564
 
  (904-908)      alpha:      9.65048       9.66029       9.69388       9.71620       9.72496
                 beta:       9.65048       9.66031       9.69391       9.71623       9.72498
 
  (909-913)      alpha:     11.01272      11.03065      11.10449      11.11500      11.16190
                 beta:      11.01395      11.03569      11.10933      11.11901      11.16460
 
  (914-918)      alpha:     11.16698      11.22047      11.32820      11.55041      11.66904
                 beta:      11.17401      11.22778      11.32933      11.55165      11.67026
 
  (919-923)      alpha:     11.74495      11.84381      12.14751      12.25327      12.27267
                 beta:      11.74638      11.84542      12.16322      12.25705      12.27684
 
  (924-928)      alpha:     12.31282      12.54445      13.02787      13.37428      13.57111
                 beta:      12.31699      12.54858      13.03597      13.38239      13.57363
 
  (929-933)      alpha:     17.22705      18.56039      18.58851      18.59083      18.64273
                 beta:      17.23218      18.56704      18.59518      18.59842      18.64434
 
  (934-938)      alpha:     18.64313      18.75918      18.76684      21.55180      21.58484
                 beta:      18.64747      18.76193      18.76947      21.55175      21.58484
 
  (939-943)      alpha:     21.59253      21.59757      21.62367      21.72756      22.26805
                 beta:      21.59253      21.59757      21.62368      21.72751      22.26829
 
  (944-948)      alpha:     22.28348      22.31322      22.31479      22.34796      22.37181
                 beta:      22.28365      22.31334      22.31492      22.34848      22.37212
 
  (949-953)      alpha:     22.48005      22.48857      22.50943      22.51472      22.52169
                 beta:      22.48046      22.48877      22.50945      22.51472      22.52171
 
  (954-958)      alpha:     22.52573      22.52754      22.53329      22.56243      22.57003
                 beta:      22.52575      22.52756      22.53331      22.56326      22.57082
 
  (959-963)      alpha:     22.57332      22.59832      22.60339      22.60698      31.38412
                 beta:      22.57401      22.59848      22.60353      22.60808      31.38720
 
  (964-968)      alpha:     31.66515      31.83604      32.19193      38.08890      38.09214
                 beta:      31.66798      31.84089      32.19283      38.08883      38.09218
 
  (969-973)      alpha:     38.11848      38.12232      38.18824      38.20116      38.22987
                 beta:      38.11862      38.12247      38.19036      38.20306      38.22988
 
  (974-978)      alpha:     38.23037      38.23125      38.23294      38.23502      38.23631
                 beta:      38.23038      38.23126      38.23299      38.23506      38.23634
 
  (979-983)      alpha:     38.23712      38.23988      38.24490      38.26083      38.26214
                 beta:      38.23712      38.23990      38.24497      38.26084      38.26216
 
  (984-988)      alpha:     38.26582      38.26843      38.27247      38.27525      38.27930
                 beta:      38.26587      38.26845      38.27258      38.27543      38.27933
 
  (989-993)      alpha:     38.28108      38.28349      38.28466      38.28668      38.28711
                 beta:      38.28111      38.28350      38.28467      38.28671      38.28713
 
  (994-998)      alpha:     38.28825      38.28895      38.29392      38.29738      38.30034
                 beta:      38.28828      38.28897      38.29401      38.29742      38.30036
 
  (999-1003)     alpha:     38.30430      38.30621      38.30762      38.31789      38.31936
                 beta:      38.30438      38.30628      38.30766      38.31791      38.31939
 
  (1004-1008)    alpha:     38.32351      38.32564      38.32811      38.32927      38.33113
                 beta:      38.32355      38.32566      38.32815      38.32934      38.33116
 
  (1009-1013)    alpha:     38.33548      38.33909      38.34146      38.34578      38.34778
                 beta:      38.33551      38.33915      38.34152      38.34586      38.34789
 
  (1014-1018)    alpha:     38.34930      38.35373      38.35697      38.36360      38.37013
                 beta:      38.34936      38.35384      38.35707      38.36374      38.37032
 
  (1019-1023)    alpha:     38.37232      38.37572      38.38093      38.38429      38.40368
                 beta:      38.37246      38.37580      38.38100      38.38434      38.40390
 
  (1024-1028)    alpha:     38.43797      38.60497      38.62446      38.93332      38.99930
                 beta:      38.43805      38.60512      38.62460      38.93329      38.99926
 
  (1029-1033)    alpha:     44.21214      44.28244      44.30066      44.33561      44.46058
                 beta:      44.21845      44.28381      44.30228      44.33725      44.46225
 
  (1034-1038)    alpha:     50.05504      50.07171      50.07512      50.10946      50.11166
                 beta:      50.05770      50.07524      50.07768      50.11022      50.11358
 
  (1039-1043)    alpha:     50.19183      50.19589      53.49837      53.78316      53.93986
                 beta:      50.19280      50.19701      53.50133      53.78605      53.94067
 
  (1044-1048)    alpha:     55.93465      55.93979      55.98110      56.01486      56.05159
                 beta:      55.93513      55.94076      55.98088      56.02072      56.05394
 
  (1049-1053)    alpha:     56.05280      56.08970      56.16052      56.31787      56.39229
                 beta:      56.05535      56.09351      56.16100      56.31834      56.39283
 
  (1054-1058)    alpha:     56.41316      56.54714      60.43654      60.44090      60.44487
                 beta:      56.41369      56.54760      60.43649      60.44088      60.44486
 
  (1059-1063)    alpha:     60.45013      60.45319      60.46000      60.46178      60.46559
                 beta:      60.45018      60.45324      60.46002      60.46184      60.46559
 
  (1064-1068)    alpha:     60.46665      60.47166      60.47841      60.48144      60.48713
                 beta:      60.46665      60.47167      60.47844      60.48145      60.48720
 
  (1069-1073)    alpha:     60.49171      60.50377      60.51302      60.52101      60.52395
                 beta:      60.49174      60.50369      60.51297      60.52099      60.52394
 
  (1074-1078)    alpha:     60.53249      60.53723      60.53967      60.54187      60.54437
                 beta:      60.53251      60.53725      60.53968      60.54184      60.54438
 
  (1079-1083)    alpha:     60.54880      60.55394      60.56290      60.56545      60.57041
                 beta:      60.54882      60.55395      60.56290      60.56544      60.57040
 
  (1084-1088)    alpha:     60.57534      60.58414      60.59123      60.59481      60.59923
                 beta:      60.57536      60.58417      60.59120      60.59478      60.59880
 
  (1089-1093)    alpha:     60.60564      60.60956      60.61714      60.63019      60.65844
                 beta:      60.60514      60.60952      60.61715      60.63021      60.65847
 
  (1094-1098)    alpha:     60.67931      60.68802      75.68265      82.80227      82.80979
                 beta:      60.67934      60.68804      75.68447      82.80235      82.80984
 
  (1099-1103)    alpha:     82.82510      82.82848      82.86291      82.88598      82.99981
                 beta:      82.82515      82.82853      82.86311      82.88611      82.99995
 
  (1104-1108)    alpha:     83.00863      83.02897      83.03290      83.03829      83.04204
                 beta:      83.00870      83.02897      83.03290      83.03829      83.04205
 
  (1109-1113)    alpha:     83.04259      83.04790      83.06703      83.07540      83.07663
                 beta:      83.04259      83.04791      83.06708      83.07579      83.07682
 
  (1114-1118)    alpha:     83.09493      83.09901      83.10227      88.66535      88.69498
                 beta:      83.09499      83.09906      83.10268      88.66528      88.69494
 
  (1119-1123)    alpha:     88.70165      88.70256      88.71983      88.78889     117.00646
                 beta:      88.70160      88.70252      88.71979      88.78883     117.00761
 
  (1124-1128)    alpha:    117.26548     117.41823     117.72879     131.68585     131.69890
                 beta:     117.26659     117.42012     117.72912     131.68773     131.70134
 
  (1129-1133)    alpha:    131.70018     131.72425     131.72574     131.78455     131.78832
                 beta:     131.70239     131.72493     131.72733     131.78535     131.78904
 
  (1134-1138)    alpha:    138.06141     138.10995     138.12250     138.15126     138.24083
                 beta:     138.06476     138.11064     138.12334     138.15210     138.24167
 
  (1139-1143)    alpha:    166.13379     166.20086     179.96617     180.19921     180.31899
                 beta:     166.13373     166.20080     179.96776     180.20082     180.31943
 
  (1144-1148)    alpha:    261.98587     308.90544     308.91163     308.92459     308.92744
                 beta:     261.98704     308.90548     308.91167     308.92463     308.92748
 
  (1149-1153)    alpha:    308.95960     308.98086     309.08961     309.09700     309.11493
                 beta:     308.95964     308.98087     309.08964     309.09702     309.11493
 
  (1154-1158)    alpha:    309.11767     309.12276     309.12521     309.12580     309.13094
                 beta:     309.11767     309.12276     309.12521     309.12581     309.13095
 
  (1159-1163)    alpha:    309.14515     309.15516     309.15640     309.16934     309.17276
                 beta:     309.14518     309.15521     309.15654     309.16937     309.17279
 
  (1164-1168)    alpha:    309.17826     358.39508     358.40366     358.40457     358.42038
                 beta:     309.17841     358.39700     358.40601     358.40675     358.42105
 
  (1169-1173)    alpha:    358.42160     358.46042     358.46303     393.54365     393.57820
                 beta:     358.42320     358.46124     358.46378     393.54630     393.57873
 
  (1174-1178)    alpha:    393.58738     393.60874     393.67374     419.02428     419.04287
                 beta:     393.58804     393.60941     393.67439     419.02423     419.04285
 
  (1179-1183)    alpha:    419.04712     419.04772     419.05894     419.10341     436.56825
                 beta:     419.04708     419.04769     419.05890     419.10337     436.56858
 
  (1184-1188)    alpha:    436.79812     436.94012     437.21187     542.34623     542.53184
                 beta:     436.79844     436.94073     437.21193     542.34770     542.53332
 
  (1189-1193)    alpha:    542.62426     605.45197     605.50904     768.51659    1081.91737
                 beta:     542.62470     605.45193     605.50900     768.51777    1081.92019
 
  (1194-1198)    alpha:   1081.94198    1081.94832    1081.96304    1082.00943    1109.09422
                 beta:    1081.94256    1081.94904    1081.96377    1082.01015    1109.09600
 
  (1199-1203)    alpha:   1109.09894    1109.09953    1109.10857    1109.10921    1109.13002
                 beta:    1109.10098    1109.10145    1109.10905    1109.11054    1109.13071
 
  (1204-1208)    alpha:   1109.13143    1291.75661    1291.76130    1291.77161    1291.77393
                 beta:    1109.13209    1291.75665    1291.76133    1291.77164    1291.77397
 
  (1209-1213)    alpha:   1291.80065    1291.81849    1291.91483    1291.92113    1291.93699
                 beta:    1291.80063    1291.81846    1291.91483    1291.92113    1291.93699
 
  (1214-1218)    alpha:   1291.93852    1291.94280    1291.94446    1291.94548    1291.94986
                 beta:    1291.93852    1291.94280    1291.94446    1291.94549    1291.94986
 
  (1219-1223)    alpha:   1291.95886    1291.96822    1291.97016    1291.97866    1291.98142
                 beta:    1291.95889    1291.96824    1291.97019    1291.97869    1291.98145
 
  (1224-1228)    alpha:   1291.98758    1499.54791    1499.69013    1499.76022    1808.22778
                 beta:    1291.98763    1499.54917    1499.69139    1499.76059    1808.22780
 
  (1229-1233)    alpha:   1808.41582    1808.54094    1808.75170    2007.92335    2162.46125
                 beta:    1808.41583    1808.54105    1808.75165    2007.92432    2162.46123
 
  (1234-1238)    alpha:   2162.50733    3019.93102    3019.94645    3019.95037    3019.95936
                 beta:    2162.50731    3019.93244    3019.94665    3019.95067    3019.95966
 
  (1239-1243)    alpha:   3019.98860    3845.07213    3845.17468    3845.22479    4718.68454
                 beta:    3019.98888    3845.07274    3845.17528    3845.22495    4718.68500
 
  (1244-1248)    alpha:   6743.20169    6743.20404    6743.21037    6743.21176    6743.22643
                 beta:    6743.20170    6743.20405    6743.21038    6743.21178    6743.22641
 
  (1249-1253)    alpha:   6743.23747    6743.30927    6743.31401    6743.32613    6743.32686
                 beta:    6743.23744    6743.30927    6743.31401    6743.32613    6743.32686
 
  (1254-1258)    alpha:   6743.32811    6743.33016    6743.33186    6743.33457    6743.33636
                 beta:    6743.32811    6743.33016    6743.33187    6743.33457    6743.33637
 
  (1259-1263)    alpha:   6743.34300    6743.34482    6743.34789    6743.34953    6743.35511
                 beta:    6743.34301    6743.34483    6743.34790    6743.34955    6743.35512
 
  (1264-1268)    alpha:   7874.45696    7874.48814    9051.92330    9052.03879    9052.13137
                 beta:    7874.45694    7874.48812    9051.92328    9052.03876    9052.13138
 
  (1269-1273)    alpha:   9052.23170    9201.04747    9201.05422    9201.05595    9201.05993
                 beta:    9052.23167    9201.04773    9201.05420    9201.05597    9201.05995
 
  (1274-1278)    alpha:   9201.07301    9239.22657    9239.29282    9239.32489    9985.35205
                 beta:    9201.07303    9239.22672    9239.29297    9239.32491    9985.35220
 
  (1279-1283)    alpha:  19339.19933   20995.82524   20995.86200   20995.87959   29949.49892
                 beta:   19339.19935   20995.82525   20995.86201   20995.87958   29949.49891
 
  (1284-1288)    alpha:  29949.51279   35070.57325   45988.09160   45988.10876   45988.11689
                 beta:   29949.51278   35070.57325   45988.09158   45988.10875   45988.11688
 
  (1289-1293)    alpha:  60898.81286  100188.33860  100188.34528  100188.34843  103295.12673
                 beta:   60898.81284  100188.33858  100188.34527  100188.34841  103295.12670
 
  (1294-1298)    alpha: 173838.16056  226368.10201  226368.10411  226368.10509  293833.23237
                 beta:  173838.16055  226368.10200  226368.10410  226368.10508  293833.23231
 
  (1299-1303)    alpha: 507338.50804  572250.52619  572250.52663  572250.52685  911133.41129
                 beta:  507338.50793  572250.52609  572250.52653  572250.52675  911133.41137
 
  (1304-1304)    alpha: ************
                 beta:  ************
 
 
 
 

  Checkpointing ...
  Matrix to power -5.00E-01(min: 1.94E-04 max: 1.13E+02 thr: 1.00E-08 time: 2.41E+00 cpus:24)
  Matrix to power -5.00E-01(min: 1.94E-04 max: 1.13E+02 thr: 1.00E-08 time: 2.41E+00 cpus:24)
  Matrix to power -5.00E-01(min: 1.94E-04 max: 1.13E+02 thr: 1.00E-08 time: 2.41E+00 cpus:24)
  Matrix to power -5.00E-01(min: 1.94E-04 max: 1.13E+02 thr: 1.00E-08 time: 2.41E+00 cpus:24)


Mulliken Population Analysis
============================


  Atomic charge population
  ------------------------

  --------------------------------
  atom   label     atomic charge  
                  --------------- 
                   gross     net  
  --------------------------------
   Ir      1       77.39   -0.39
   P       2       14.70    0.30
   P       3       14.67    0.33
   N       4        7.29   -0.29
   N       5        7.19   -0.19
   N       6        6.86    0.14
   C       7        5.85    0.15
   H       8        0.94    0.06
   C       9        6.23   -0.23
   H      10        0.92    0.08
   C      11        5.84    0.16
   H      12        0.94    0.06
   C      13        6.23   -0.23
   H      14        0.92    0.08
   C      15        6.22   -0.22
   C      16        6.17   -0.17
   H      17        0.89    0.11
   H      18        0.93    0.07
   H      19        0.92    0.08
   C      20        6.17   -0.17
   H      21        0.92    0.08
   H      22        0.92    0.08
   H      23        0.92    0.08
   C      24        6.17   -0.17
   H      25        0.93    0.07
   H      26        0.90    0.10
   H      27        0.91    0.09
   C      28        6.23   -0.23
   C      29        6.17   -0.17
   H      30        0.92    0.08
   H      31        0.92    0.08
   H      32        0.92    0.08
   C      33        6.17   -0.17
   H      34        0.91    0.09
   H      35        0.92    0.08
   H      36        0.92    0.08
   C      37        6.16   -0.16
   H      38        0.91    0.09
   H      39        0.93    0.07
   H      40        0.90    0.10
   C      41        6.22   -0.22
   C      42        6.17   -0.17
   H      43        0.93    0.07
   H      44        0.89    0.11
   H      45        0.91    0.09
   C      46        6.17   -0.17
   H      47        0.92    0.08
   H      48        0.92    0.08
   H      49        0.92    0.08
   C      50        6.18   -0.18
   H      51        0.89    0.11
   H      52        0.92    0.08
   H      53        0.92    0.08
   C      54        6.23   -0.23
   C      55        6.17   -0.17
   H      56        0.89    0.11
   H      57        0.93    0.07
   H      58        0.92    0.08
   C      59        6.17   -0.17
   H      60        0.92    0.08
   H      61        0.92    0.08
   H      62        0.92    0.08
   C      63        6.16   -0.16
   H      64        0.92    0.08
   H      65        0.93    0.07
   H      66        0.89    0.11
   N      67        7.16   -0.16
  --------------------------------
  sum             295.00   -0.00


  Electron spin population
  ------------------------

  --------------------------------
  atom   label     electron spin  
  --------------------------------
   Ir      1           0.571
   P       2          -0.002
   P       3          -0.001
   N       4           0.054
   N       5           0.064
   N       6          -0.016
   C       7          -0.021
   H       8          -0.000
   C       9           0.101
   H      10          -0.004
   C      11          -0.021
   H      12          -0.000
   C      13           0.102
   H      14          -0.004
   C      15           0.004
   C      16           0.001
   H      17          -0.001
   H      18           0.000
   H      19          -0.000
   C      20          -0.000
   H      21           0.000
   H      22           0.000
   H      23           0.000
   C      24           0.000
   H      25           0.001
   H      26          -0.000
   H      27           0.000
   C      28           0.005
   C      29          -0.000
   H      30          -0.000
   H      31          -0.000
   H      32           0.000
   C      33           0.000
   H      34           0.000
   H      35           0.001
   H      36          -0.000
   C      37          -0.000
   H      38           0.000
   H      39          -0.000
   H      40          -0.000
   C      41           0.005
   C      42          -0.000
   H      43          -0.000
   H      44          -0.001
   H      45           0.000
   C      46          -0.000
   H      47           0.000
   H      48          -0.000
   H      49           0.000
   C      50           0.000
   H      51          -0.000
   H      52           0.001
   H      53           0.000
   C      54           0.004
   C      55           0.001
   H      56          -0.001
   H      57           0.000
   H      58          -0.000
   C      59          -0.000
   H      60           0.000
   H      61           0.000
   H      62           0.000
   C      63           0.000
   H      64          -0.000
   H      65           0.001
   H      66          -0.000
   N      67           0.161
  --------------------------------
  sum                  1.000


  Orbital density population
  --------------------------
 
 
  Orbital:   1  Energy=  -2780.48099 [au]   Occ=1.00           Orbital:   1  Energy=  -2780.48101 [au]   Occ=1.00
  (alpha)               -75660.73883 [eV]                      (beta)                -75660.73933 [eV]
  --------------------------------------------------           --------------------------------------------------
  atom  label   AO type   orbital density population           atom  label   AO type   orbital density population
  --------------------------------------------------           --------------------------------------------------
   Ir     1        s              100.0%                        Ir     1        s              100.0%
 
 
  Orbital:   2  Energy=   -486.71023 [au]   Occ=1.00           Orbital:   2  Energy=   -486.70890 [au]   Occ=1.00
  (alpha)               -13244.05960 [eV]                      (beta)                -13244.02337 [eV]
  --------------------------------------------------           --------------------------------------------------
  atom  label   AO type   orbital density population           atom  label   AO type   orbital density population
  --------------------------------------------------           --------------------------------------------------
   Ir     1        s              100.0%                        Ir     1        s              100.0%
 
 
  Orbital:   3  Energy=   -425.22357 [au]   Occ=1.00           Orbital:   3  Energy=   -425.22218 [au]   Occ=1.00
  (alpha)               -11570.92231 [eV]                      (beta)                -11570.88452 [eV]
  --------------------------------------------------           --------------------------------------------------
  atom  label   AO type   orbital density population           atom  label   AO type   orbital density population
  --------------------------------------------------           --------------------------------------------------
   Ir     1        py             100.0%                        Ir     1        py             100.0%
 
 
  Orbital:   4  Energy=   -425.22131 [au]   Occ=1.00           Orbital:   4  Energy=   -425.22060 [au]   Occ=1.00
  (alpha)               -11570.86072 [eV]                      (beta)                -11570.84137 [eV]
  --------------------------------------------------           --------------------------------------------------
  atom  label   AO type   orbital density population           atom  label   AO type   orbital density population
  --------------------------------------------------           --------------------------------------------------
   Ir     1        px              93.1%                        Ir     1        px               0.1%
                   pz               6.9%                                        pz              99.9%
 
 
  Orbital:   5  Energy=   -425.22099 [au]   Occ=1.00           Orbital:   5  Energy=   -425.21990 [au]   Occ=1.00
  (alpha)               -11570.85209 [eV]                      (beta)                -11570.82233 [eV]
  --------------------------------------------------           --------------------------------------------------
  atom  label   AO type   orbital density population           atom  label   AO type   orbital density population
  --------------------------------------------------           --------------------------------------------------
   Ir     1        px               6.9%                        Ir     1        px              99.9%
                   pz              93.1%                                        pz               0.1%
 
 
  Orbital:   6  Energy=   -113.79936 [au]   Occ=1.00           Orbital:   6  Energy=   -113.79891 [au]   Occ=1.00
  (alpha)                -3096.63829 [eV]                      (beta)                 -3096.62590 [eV]
  --------------------------------------------------           --------------------------------------------------
  atom  label   AO type   orbital density population           atom  label   AO type   orbital density population
  --------------------------------------------------           --------------------------------------------------
   Ir     1        s              100.0%                        Ir     1        s              100.0%
 
 
  Orbital:   7  Energy=    -95.65989 [au]   Occ=1.00           Orbital:   7  Energy=    -95.65919 [au]   Occ=1.00
  (alpha)                -2603.03806 [eV]                      (beta)                 -2603.01900 [eV]
  --------------------------------------------------           --------------------------------------------------
  atom  label   AO type   orbital density population           atom  label   AO type   orbital density population
  --------------------------------------------------           --------------------------------------------------
   Ir     1        py             100.0%                        Ir     1        py             100.0%
 
 
  Orbital:   8  Energy=    -95.65652 [au]   Occ=1.00           Orbital:   8  Energy=    -95.65584 [au]   Occ=1.00
  (alpha)                -2602.94638 [eV]                      (beta)                 -2602.92792 [eV]
  --------------------------------------------------           --------------------------------------------------
  atom  label   AO type   orbital density population           atom  label   AO type   orbital density population
  --------------------------------------------------           --------------------------------------------------
   Ir     1        px              97.4%                        Ir     1        px              93.3%
                   pz               2.6%                                        pz               6.7%
 
 
  Orbital:   9  Energy=    -95.65549 [au]   Occ=1.00           Orbital:   9  Energy=    -95.65532 [au]   Occ=1.00
  (alpha)                -2602.91848 [eV]                      (beta)                 -2602.91384 [eV]
  --------------------------------------------------           --------------------------------------------------
  atom  label   AO type   orbital density population           atom  label   AO type   orbital density population
  --------------------------------------------------           --------------------------------------------------
   Ir     1        px               2.6%                        Ir     1        px               6.7%
                   pz              97.4%                                        pz              93.3%
 
 
  Orbital:  10  Energy=    -76.50890 [au]   Occ=1.00           Orbital:  10  Energy=    -76.50894 [au]   Occ=1.00
  (alpha)                -2081.91315 [eV]                      (beta)                 -2081.91427 [eV]
  --------------------------------------------------           --------------------------------------------------
  atom  label   AO type   orbital density population           atom  label   AO type   orbital density population
  --------------------------------------------------           --------------------------------------------------
   P      2        s              100.0%                        P      2        s              100.0%
 
 
  Orbital:  11  Energy=    -76.50845 [au]   Occ=1.00           Orbital:  11  Energy=    -76.50849 [au]   Occ=1.00
  (alpha)                -2081.90101 [eV]                      (beta)                 -2081.90212 [eV]
  --------------------------------------------------           --------------------------------------------------
  atom  label   AO type   orbital density population           atom  label   AO type   orbital density population
  --------------------------------------------------           --------------------------------------------------
   P      3        s              100.0%                        P      3        s              100.0%
 
 
  Orbital:  12  Energy=    -74.70532 [au]   Occ=1.00           Orbital:  12  Energy=    -74.70483 [au]   Occ=1.00
  (alpha)                -2032.83530 [eV]                      (beta)                 -2032.82179 [eV]
  --------------------------------------------------           --------------------------------------------------
  atom  label   AO type   orbital density population           atom  label   AO type   orbital density population
  --------------------------------------------------           --------------------------------------------------
   Ir     1        d2-             98.9%                        Ir     1        d2-              0.0%
                   d0               0.1%                                        d0              27.7%
                   d2+              0.2%                                        d2+             72.1%
 
 
  Orbital:  13  Energy=    -74.70530 [au]   Occ=1.00           Orbital:  13  Energy=    -74.70295 [au]   Occ=1.00
  (alpha)                -2032.83473 [eV]                      (beta)                 -2032.77063 [eV]
  --------------------------------------------------           --------------------------------------------------
  atom  label   AO type   orbital density population           atom  label   AO type   orbital density population
  --------------------------------------------------           --------------------------------------------------
   Ir     1        d2-              0.4%                        Ir     1        d2-             97.8%
                   d1-              0.1%                                        d1-              2.2%
                   d0              31.5%                                        d0               0.0%
                   d2+             68.0%                                        d2+              0.0%
 
 
  Orbital:  14  Energy=    -74.70289 [au]   Occ=1.00           Orbital:  14  Energy=    -74.70228 [au]   Occ=1.00
  (alpha)                -2032.76922 [eV]                      (beta)                 -2032.75248 [eV]
  --------------------------------------------------           --------------------------------------------------
  atom  label   AO type   orbital density population           atom  label   AO type   orbital density population
  --------------------------------------------------           --------------------------------------------------
   Ir     1        d2-              0.7%                        Ir     1        d2-              2.2%
                   d1-             99.0%                                        d1-             97.6%
 
 
  Orbital:  15  Energy=    -74.70173 [au]   Occ=1.00           Orbital:  15  Energy=    -74.70113 [au]   Occ=1.00
  (alpha)                -2032.73742 [eV]                      (beta)                 -2032.72117 [eV]
  --------------------------------------------------           --------------------------------------------------
  atom  label   AO type   orbital density population           atom  label   AO type   orbital density population
  --------------------------------------------------           --------------------------------------------------
   Ir     1        d0              67.2%                        Ir     1        d0              71.3%
                   d1+              2.0%                                        d1+              1.6%
                   d2+             30.7%                                        d2+             27.0%
 
 
  Orbital:  16  Energy=    -74.70142 [au]   Occ=1.00           Orbital:  16  Energy=    -74.70082 [au]   Occ=1.00
  (alpha)                -2032.72921 [eV]                      (beta)                 -2032.71273 [eV]
  --------------------------------------------------           --------------------------------------------------
  atom  label   AO type   orbital density population           atom  label   AO type   orbital density population
  --------------------------------------------------           --------------------------------------------------
   Ir     1        d0               1.2%                        Ir     1        d0               1.0%
                   d1+             98.0%                                        d1+             98.3%
 
 
  Orbital:  17  Energy=    -24.19126 [au]   Occ=1.00           Orbital:  17  Energy=    -24.19001 [au]   Occ=1.00
  (alpha)                 -658.27773 [eV]                      (beta)                  -658.24380 [eV]
  --------------------------------------------------           --------------------------------------------------
  atom  label   AO type   orbital density population           atom  label   AO type   orbital density population
  --------------------------------------------------           --------------------------------------------------
   Ir     1        s              100.1%                        Ir     1        s              100.1%
 
 
  Orbital:  18  Energy=    -18.19797 [au]   Occ=1.00           Orbital:  18  Energy=    -18.19642 [au]   Occ=1.00
  (alpha)                 -495.19190 [eV]                      (beta)                  -495.14977 [eV]
  --------------------------------------------------           --------------------------------------------------
  atom  label   AO type   orbital density population           atom  label   AO type   orbital density population
  --------------------------------------------------           --------------------------------------------------
   Ir     1        py             100.0%                        Ir     1        py             100.0%
 
 
  Orbital:  19  Energy=    -18.18863 [au]   Occ=1.00           Orbital:  19  Energy=    -18.18805 [au]   Occ=1.00
  (alpha)                 -494.93794 [eV]                      (beta)                  -494.92212 [eV]
  --------------------------------------------------           --------------------------------------------------
  atom  label   AO type   orbital density population           atom  label   AO type   orbital density population
  --------------------------------------------------           --------------------------------------------------
   Ir     1        px              36.7%                        Ir     1        px               2.0%
                   pz              63.3%                                        pz              98.0%
 
 
  Orbital:  20  Energy=    -18.18811 [au]   Occ=1.00           Orbital:  20  Energy=    -18.18676 [au]   Occ=1.00
  (alpha)                 -494.92370 [eV]                      (beta)                  -494.88683 [eV]
  --------------------------------------------------           --------------------------------------------------
  atom  label   AO type   orbital density population           atom  label   AO type   orbital density population
  --------------------------------------------------           --------------------------------------------------
   Ir     1        px              63.3%                        Ir     1        px              98.0%
                   pz              36.8%                                        pz               2.0%
 
 
  Orbital:  21  Energy=    -14.10934 [au]   Occ=1.00           Orbital:  21  Energy=    -14.10964 [au]   Occ=1.00
  (alpha)                 -383.93481 [eV]                      (beta)                  -383.94284 [eV]
  --------------------------------------------------           --------------------------------------------------
  atom  label   AO type   orbital density population           atom  label   AO type   orbital density population
  --------------------------------------------------           --------------------------------------------------
   N      6        s              100.0%                        N      6        s              100.0%
 
 
  Orbital:  22  Energy=    -14.02800 [au]   Occ=1.00           Orbital:  22  Energy=    -14.02665 [au]   Occ=1.00
  (alpha)                 -381.72123 [eV]                      (beta)                  -381.68457 [eV]
  --------------------------------------------------           --------------------------------------------------
  atom  label   AO type   orbital density population           atom  label   AO type   orbital density population
  --------------------------------------------------           --------------------------------------------------
   N      4        s              100.0%                        N      4        s              100.0%
 
 
  Orbital:  23  Energy=    -14.00529 [au]   Occ=1.00           Orbital:  23  Energy=    -14.00378 [au]   Occ=1.00
  (alpha)                 -381.10339 [eV]                      (beta)                  -381.06232 [eV]
  --------------------------------------------------           --------------------------------------------------
  atom  label   AO type   orbital density population           atom  label   AO type   orbital density population
  --------------------------------------------------           --------------------------------------------------
   N      5        s              100.0%                        N      5        s              100.0%
 
 
  Orbital:  24  Energy=    -13.99959 [au]   Occ=1.00           Orbital:  24  Energy=    -13.99667 [au]   Occ=1.00
  (alpha)                 -380.94833 [eV]                      (beta)                  -380.86890 [eV]
  --------------------------------------------------           --------------------------------------------------
  atom  label   AO type   orbital density population           atom  label   AO type   orbital density population
  --------------------------------------------------           --------------------------------------------------
   N     67        s              100.0%                        N     67        s              100.0%
 
 
  Orbital:  25  Energy=    -10.57206 [au]   Occ=1.00           Orbital:  25  Energy=    -10.57130 [au]   Occ=1.00
  (alpha)                 -287.68045 [eV]                      (beta)                  -287.65976 [eV]
  --------------------------------------------------           --------------------------------------------------
  atom  label   AO type   orbital density population           atom  label   AO type   orbital density population
  --------------------------------------------------           --------------------------------------------------
   Ir     1        d0              43.9%                        Ir     1        d0              42.0%
                   d2+             55.9%                                        d2+             57.9%
 
 
  Orbital:  26  Energy=    -10.56901 [au]   Occ=1.00           Orbital:  26  Energy=    -10.56555 [au]   Occ=1.00
  (alpha)                 -287.59735 [eV]                      (beta)                  -287.50315 [eV]
  --------------------------------------------------           --------------------------------------------------
  atom  label   AO type   orbital density population           atom  label   AO type   orbital density population
  --------------------------------------------------           --------------------------------------------------
   Ir     1        d2-             99.0%                        Ir     1        d2-             97.5%
                   d1-              1.0%                                        d1-              2.5%
 
 
  Orbital:  27  Energy=    -10.56467 [au]   Occ=1.00           Orbital:  27  Energy=    -10.56379 [au]   Occ=1.00
  (alpha)                 -287.47931 [eV]                      (beta)                  -287.45537 [eV]
  --------------------------------------------------           --------------------------------------------------
  atom  label   AO type   orbital density population           atom  label   AO type   orbital density population
  --------------------------------------------------           --------------------------------------------------
   Ir     1        d2-              1.0%                        Ir     1        d2-              2.5%
                   d1-             98.7%                                        d1-             97.3%
 
 
  Orbital:  28  Energy=    -10.56049 [au]   Occ=1.00           Orbital:  28  Energy=    -10.55969 [au]   Occ=1.00
  (alpha)                 -287.36544 [eV]                      (beta)                  -287.34389 [eV]
  --------------------------------------------------           --------------------------------------------------
  atom  label   AO type   orbital density population           atom  label   AO type   orbital density population
  --------------------------------------------------           --------------------------------------------------
   Ir     1        d0              54.0%                        Ir     1        d0              56.2%
                   d1+              3.6%                                        d1+              3.1%
                   d2+             42.3%                                        d2+             40.6%
 
 
  Orbital:  29  Energy=    -10.55978 [au]   Occ=1.00           Orbital:  29  Energy=    -10.55893 [au]   Occ=1.00
  (alpha)                 -287.34634 [eV]                      (beta)                  -287.32301 [eV]
  --------------------------------------------------           --------------------------------------------------
  atom  label   AO type   orbital density population           atom  label   AO type   orbital density population
  --------------------------------------------------           --------------------------------------------------
   Ir     1        d0               2.1%                        Ir     1        d0               1.8%
                   d1+             96.4%                                        d1+             96.9%
                   d2+              1.5%                                        d2+              1.3%
 
 
  Orbital:  30  Energy=     -9.93105 [au]   Occ=1.00           Orbital:  30  Energy=     -9.93121 [au]   Occ=1.00
  (alpha)                 -270.23759 [eV]                      (beta)                  -270.24209 [eV]
  --------------------------------------------------           --------------------------------------------------
  atom  label   AO type   orbital density population           atom  label   AO type   orbital density population
  --------------------------------------------------           --------------------------------------------------
   C     11        s              100.0%                        C     11        s              100.0%
 
 
  Orbital:  31  Energy=     -9.93013 [au]   Occ=1.00           Orbital:  31  Energy=     -9.93031 [au]   Occ=1.00
  (alpha)                 -270.21267 [eV]                      (beta)                  -270.21761 [eV]
  --------------------------------------------------           --------------------------------------------------
  atom  label   AO type   orbital density population           atom  label   AO type   orbital density population
  --------------------------------------------------           --------------------------------------------------
   C      7        s              100.0%                        C      7        s              100.0%
 
 
  Orbital:  32  Energy=     -9.91693 [au]   Occ=1.00           Orbital:  32  Energy=     -9.91683 [au]   Occ=1.00
  (alpha)                 -269.85329 [eV]                      (beta)                  -269.85072 [eV]
  --------------------------------------------------           --------------------------------------------------
  atom  label   AO type   orbital density population           atom  label   AO type   orbital density population
  --------------------------------------------------           --------------------------------------------------
   C     41        s              100.0%                        C     41        s              100.0%
 
 
  Orbital:  33  Energy=     -9.91686 [au]   Occ=1.00           Orbital:  33  Energy=     -9.91675 [au]   Occ=1.00
  (alpha)                 -269.85145 [eV]                      (beta)                  -269.84844 [eV]
  --------------------------------------------------           --------------------------------------------------
  atom  label   AO type   orbital density population           atom  label   AO type   orbital density population
  --------------------------------------------------           --------------------------------------------------
   C     54        s              100.0%                        C     54        s              100.0%
 
 
  Orbital:  34  Energy=     -9.91669 [au]   Occ=1.00           Orbital:  34  Energy=     -9.91659 [au]   Occ=1.00
  (alpha)                 -269.84679 [eV]                      (beta)                  -269.84402 [eV]
  --------------------------------------------------           --------------------------------------------------
  atom  label   AO type   orbital density population           atom  label   AO type   orbital density population
  --------------------------------------------------           --------------------------------------------------
   C     28        s              100.0%                        C     28        s              100.0%
 
 
  Orbital:  35  Energy=     -9.91618 [au]   Occ=1.00           Orbital:  35  Energy=     -9.91606 [au]   Occ=1.00
  (alpha)                 -269.83292 [eV]                      (beta)                  -269.82979 [eV]
  --------------------------------------------------           --------------------------------------------------
  atom  label   AO type   orbital density population           atom  label   AO type   orbital density population
  --------------------------------------------------           --------------------------------------------------
   C     15        s              100.0%                        C     15        s              100.0%
 
 
  Orbital:  36  Energy=     -9.88539 [au]   Occ=1.00           Orbital:  36  Energy=     -9.88539 [au]   Occ=1.00
  (alpha)                 -268.99510 [eV]                      (beta)                  -268.99526 [eV]
  --------------------------------------------------           --------------------------------------------------
  atom  label   AO type   orbital density population           atom  label   AO type   orbital density population
  --------------------------------------------------           --------------------------------------------------
   C     59        s              100.0%                        C     59        s              100.0%
 
 
  Orbital:  37  Energy=     -9.88489 [au]   Occ=1.00           Orbital:  37  Energy=     -9.88489 [au]   Occ=1.00
  (alpha)                 -268.98154 [eV]                      (beta)                  -268.98166 [eV]
  --------------------------------------------------           --------------------------------------------------
  atom  label   AO type   orbital density population           atom  label   AO type   orbital density population
  --------------------------------------------------           --------------------------------------------------
   C     20        s              100.0%                        C     20        s              100.0%
 
 
  Orbital:  38  Energy=     -9.88484 [au]   Occ=1.00           Orbital:  38  Energy=     -9.88374 [au]   Occ=1.00
  (alpha)                 -268.98010 [eV]                      (beta)                  -268.95026 [eV]
  --------------------------------------------------           --------------------------------------------------
  atom  label   AO type   orbital density population           atom  label   AO type   orbital density population
  --------------------------------------------------           --------------------------------------------------
   C     13        s              100.0%                        C     13        s              100.0%
 
 
  Orbital:  39  Energy=     -9.88415 [au]   Occ=1.00           Orbital:  39  Energy=     -9.88307 [au]   Occ=1.00
  (alpha)                 -268.96152 [eV]                      (beta)                  -268.93194 [eV]
  --------------------------------------------------           --------------------------------------------------
  atom  label   AO type   orbital density population           atom  label   AO type   orbital density population
  --------------------------------------------------           --------------------------------------------------
   C      9        s              100.0%                        C      9        s              100.0%
 
 
  Orbital:  40  Energy=     -9.88195 [au]   Occ=1.00           Orbital:  40  Energy=     -9.88194 [au]   Occ=1.00
  (alpha)                 -268.90141 [eV]                      (beta)                  -268.90141 [eV]
  --------------------------------------------------           --------------------------------------------------
  atom  label   AO type   orbital density population           atom  label   AO type   orbital density population
  --------------------------------------------------           --------------------------------------------------
   C     46        s              100.0%                        C     46        s              100.0%
 
 
  Orbital:  41  Energy=     -9.88113 [au]   Occ=1.00           Orbital:  41  Energy=     -9.88112 [au]   Occ=1.00
  (alpha)                 -268.87923 [eV]                      (beta)                  -268.87909 [eV]
  --------------------------------------------------           --------------------------------------------------
  atom  label   AO type   orbital density population           atom  label   AO type   orbital density population
  --------------------------------------------------           --------------------------------------------------
   C     29        s              100.0%                        C     29        s              100.0%
 
 
  Orbital:  42  Energy=     -9.87940 [au]   Occ=1.00           Orbital:  42  Energy=     -9.87939 [au]   Occ=1.00
  (alpha)                 -268.83211 [eV]                      (beta)                  -268.83197 [eV]
  --------------------------------------------------           --------------------------------------------------
  atom  label   AO type   orbital density population           atom  label   AO type   orbital density population
  --------------------------------------------------           --------------------------------------------------
   C     50        s              100.0%                        C     50        s              100.0%
 
 
  Orbital:  43  Energy=     -9.87785 [au]   Occ=1.00           Orbital:  43  Energy=     -9.87784 [au]   Occ=1.00
  (alpha)                 -268.79008 [eV]                      (beta)                  -268.78981 [eV]
  --------------------------------------------------           --------------------------------------------------
  atom  label   AO type   orbital density population           atom  label   AO type   orbital density population
  --------------------------------------------------           --------------------------------------------------
   C     33        s              100.0%                        C     33        s              100.0%
 
 
  Orbital:  44  Energy=     -9.87569 [au]   Occ=1.00           Orbital:  44  Energy=     -9.87568 [au]   Occ=1.00
  (alpha)                 -268.73108 [eV]                      (beta)                  -268.73086 [eV]
  --------------------------------------------------           --------------------------------------------------
  atom  label   AO type   orbital density population           atom  label   AO type   orbital density population
  --------------------------------------------------           --------------------------------------------------
   C     55        s              100.0%                        C     55        s              100.0%
 
 
  Orbital:  45  Energy=     -9.87555 [au]   Occ=1.00           Orbital:  45  Energy=     -9.87554 [au]   Occ=1.00
  (alpha)                 -268.72735 [eV]                      (beta)                  -268.72712 [eV]
  --------------------------------------------------           --------------------------------------------------
  atom  label   AO type   orbital density population           atom  label   AO type   orbital density population
  --------------------------------------------------           --------------------------------------------------
   C     16        s              100.0%                        C     16        s              100.0%
 
 
  Orbital:  46  Energy=     -9.87496 [au]   Occ=1.00           Orbital:  46  Energy=     -9.87496 [au]   Occ=1.00
  (alpha)                 -268.71133 [eV]                      (beta)                  -268.71123 [eV]
  --------------------------------------------------           --------------------------------------------------
  atom  label   AO type   orbital density population           atom  label   AO type   orbital density population
  --------------------------------------------------           --------------------------------------------------
   C     37        s              100.0%                        C     37        s              100.0%
 
 
  Orbital:  47  Energy=     -9.87466 [au]   Occ=1.00           Orbital:  47  Energy=     -9.87465 [au]   Occ=1.00
  (alpha)                 -268.70304 [eV]                      (beta)                  -268.70298 [eV]
  --------------------------------------------------           --------------------------------------------------
  atom  label   AO type   orbital density population           atom  label   AO type   orbital density population
  --------------------------------------------------           --------------------------------------------------
   C     42        s              100.0%                        C     42        s              100.0%
 
 
  Orbital:  48  Energy=     -9.87432 [au]   Occ=1.00           Orbital:  48  Energy=     -9.87431 [au]   Occ=1.00
  (alpha)                 -268.69381 [eV]                      (beta)                  -268.69358 [eV]
  --------------------------------------------------           --------------------------------------------------
  atom  label   AO type   orbital density population           atom  label   AO type   orbital density population
  --------------------------------------------------           --------------------------------------------------
   C     24        s              100.0%                        C     24        s              100.0%
 
 
  Orbital:  49  Energy=     -9.87363 [au]   Occ=1.00           Orbital:  49  Energy=     -9.87362 [au]   Occ=1.00
  (alpha)                 -268.67508 [eV]                      (beta)                  -268.67496 [eV]
  --------------------------------------------------           --------------------------------------------------
  atom  label   AO type   orbital density population           atom  label   AO type   orbital density population
  --------------------------------------------------           --------------------------------------------------
   C     63        s              100.0%                        C     63        s              100.0%
 
 
  Orbital:  50  Energy=     -6.34754 [au]   Occ=1.00           Orbital:  50  Energy=     -6.34758 [au]   Occ=1.00
  (alpha)                 -172.72548 [eV]                      (beta)                  -172.72638 [eV]
  --------------------------------------------------           --------------------------------------------------
  atom  label   AO type   orbital density population           atom  label   AO type   orbital density population
  --------------------------------------------------           --------------------------------------------------
   P      2        s               98.9%                        P      2        s               98.9%
 
 
  Orbital:  51  Energy=     -6.34737 [au]   Occ=1.00           Orbital:  51  Energy=     -6.34740 [au]   Occ=1.00
  (alpha)                 -172.72071 [eV]                      (beta)                  -172.72158 [eV]
  --------------------------------------------------           --------------------------------------------------
  atom  label   AO type   orbital density population           atom  label   AO type   orbital density population
  --------------------------------------------------           --------------------------------------------------
   P      3        s               99.0%                        P      3        s               99.0%
 
 
  Orbital:  52  Energy=     -4.52826 [au]   Occ=1.00           Orbital:  52  Energy=     -4.52831 [au]   Occ=1.00
  (alpha)                 -123.22036 [eV]                      (beta)                  -123.22155 [eV]
  --------------------------------------------------           --------------------------------------------------
  atom  label   AO type   orbital density population           atom  label   AO type   orbital density population
  --------------------------------------------------           --------------------------------------------------
   P      2        py              87.8%                        P      2        py              88.0%
                   pz              12.1%                                        pz              11.8%
 
 
  Orbital:  53  Energy=     -4.52810 [au]   Occ=1.00           Orbital:  53  Energy=     -4.52815 [au]   Occ=1.00
  (alpha)                 -123.21600 [eV]                      (beta)                  -123.21716 [eV]
  --------------------------------------------------           --------------------------------------------------
  atom  label   AO type   orbital density population           atom  label   AO type   orbital density population
  --------------------------------------------------           --------------------------------------------------
   P      3        py              93.8%                        P      3        py              94.0%
                   pz               6.1%                                        pz               5.9%
 
 
  Orbital:  54  Energy=     -4.52772 [au]   Occ=1.00           Orbital:  54  Energy=     -4.52774 [au]   Occ=1.00
  (alpha)                 -123.20546 [eV]                      (beta)                  -123.20614 [eV]
  --------------------------------------------------           --------------------------------------------------
  atom  label   AO type   orbital density population           atom  label   AO type   orbital density population
  --------------------------------------------------           --------------------------------------------------
   P      2        px              99.8%                        P      2        px              99.8%
 
 
  Orbital:  55  Energy=     -4.52748 [au]   Occ=1.00           Orbital:  55  Energy=     -4.52750 [au]   Occ=1.00
  (alpha)                 -123.19901 [eV]                      (beta)                  -123.19961 [eV]
  --------------------------------------------------           --------------------------------------------------
  atom  label   AO type   orbital density population           atom  label   AO type   orbital density population
  --------------------------------------------------           --------------------------------------------------
   P      3        px              99.6%                        P      3        px              99.6%
 
 
  Orbital:  56  Energy=     -4.52491 [au]   Occ=1.00           Orbital:  56  Energy=     -4.52498 [au]   Occ=1.00
  (alpha)                 -123.12909 [eV]                      (beta)                  -123.13105 [eV]
  --------------------------------------------------           --------------------------------------------------
  atom  label   AO type   orbital density population           atom  label   AO type   orbital density population
  --------------------------------------------------           --------------------------------------------------
   P      2        py              12.0%                        P      2        py              11.8%
                   pz              87.4%                                        pz              87.7%
 
 
  Orbital:  57  Energy=     -4.52472 [au]   Occ=1.00           Orbital:  57  Energy=     -4.52480 [au]   Occ=1.00
  (alpha)                 -123.12402 [eV]                      (beta)                  -123.12601 [eV]
  --------------------------------------------------           --------------------------------------------------
  atom  label   AO type   orbital density population           atom  label   AO type   orbital density population
  --------------------------------------------------           --------------------------------------------------
   P      3        py               6.0%                        P      3        py               5.8%
                   pz              93.2%                                        pz              93.4%
 
 
  Orbital:  58  Energy=     -3.48531 [au]   Occ=1.00           Orbital:  58  Energy=     -3.47546 [au]   Occ=1.00
  (alpha)                  -94.84020 [eV]                      (beta)                   -94.57196 [eV]
  --------------------------------------------------           --------------------------------------------------
  atom  label   AO type   orbital density population           atom  label   AO type   orbital density population
  --------------------------------------------------           --------------------------------------------------
   Ir     1        s              100.1%                        Ir     1        s              100.1%
 
 
  Orbital:  59  Energy=     -2.19112 [au]   Occ=1.00           Orbital:  59  Energy=     -2.18964 [au]   Occ=1.00
  (alpha)                  -59.62341 [eV]                      (beta)                   -59.58305 [eV]
  --------------------------------------------------           --------------------------------------------------
  atom  label   AO type   orbital density population           atom  label   AO type   orbital density population
  --------------------------------------------------           --------------------------------------------------
   Ir     1        f3-             38.1%                        Ir     1        f3-             51.3%
                   f1-             23.1%                                        f1-             48.1%
                   f1+              5.9%                                        f1+              0.1%
                   f3+             31.4%                                        f3+              0.2%
 
 
  Orbital:  60  Energy=     -2.19071 [au]   Occ=1.00           Orbital:  60  Energy=     -2.18741 [au]   Occ=1.00
  (alpha)                  -59.61224 [eV]                      (beta)                   -59.52241 [eV]
  --------------------------------------------------           --------------------------------------------------
  atom  label   AO type   orbital density population           atom  label   AO type   orbital density population
  --------------------------------------------------           --------------------------------------------------
   Ir     1        f3-             24.5%                        Ir     1        f3-              0.1%
                   f1-             13.9%                                        f1-              0.3%
                   f0               0.6%                                        f0              58.2%
                   f1+              8.9%                                        f1+              0.1%
                   f2+              0.3%                                        f2+             39.8%
                   f3+             51.6%                                        f3+              1.5%
 
 
  Orbital:  61  Energy=     -2.18856 [au]   Occ=1.00           Orbital:  61  Energy=     -2.18647 [au]   Occ=1.00
  (alpha)                  -59.55377 [eV]                      (beta)                   -59.49691 [eV]
  --------------------------------------------------           --------------------------------------------------
  atom  label   AO type   orbital density population           atom  label   AO type   orbital density population
  --------------------------------------------------           --------------------------------------------------
   Ir     1        f0              61.1%                        Ir     1        f0               1.1%
                   f1+              0.6%                                        f1+             13.8%
                   f2+             36.4%                                        f2+              0.6%
                   f3+              1.5%                                        f3+             84.2%
 
 
  Orbital:  62  Energy=     -2.18380 [au]   Occ=1.00           Orbital:  62  Energy=     -2.18020 [au]   Occ=1.00
  (alpha)                  -59.42425 [eV]                      (beta)                   -59.32634 [eV]
  --------------------------------------------------           --------------------------------------------------
  atom  label   AO type   orbital density population           atom  label   AO type   orbital density population
  --------------------------------------------------           --------------------------------------------------
   Ir     1        f3-             36.3%                        Ir     1        f3-             32.8%
                   f2-              1.4%                                        f2-             30.6%
                   f1-             62.2%                                        f1-             36.2%
 
 
  Orbital:  63  Energy=     -2.18307 [au]   Occ=1.00           Orbital:  63  Energy=     -2.18006 [au]   Occ=1.00
  (alpha)                  -59.40448 [eV]                      (beta)                   -59.32236 [eV]
  --------------------------------------------------           --------------------------------------------------
  atom  label   AO type   orbital density population           atom  label   AO type   orbital density population
  --------------------------------------------------           --------------------------------------------------
   Ir     1        f3-              1.0%                        Ir     1        f3-             15.6%
                   f2-             98.0%                                        f2-             68.9%
                   f1-              0.6%                                        f1-             15.2%
 
 
  Orbital:  64  Energy=     -2.17739 [au]   Occ=1.00           Orbital:  64  Energy=     -2.17647 [au]   Occ=1.00
  (alpha)                  -59.24987 [eV]                      (beta)                   -59.22488 [eV]
  --------------------------------------------------           --------------------------------------------------
  atom  label   AO type   orbital density population           atom  label   AO type   orbital density population
  --------------------------------------------------           --------------------------------------------------
   Ir     1        f0               5.0%                        Ir     1        f0               3.3%
                   f1+             75.0%                                        f1+             80.0%
                   f2+              6.5%                                        f2+              3.9%
                   f3+             13.5%                                        f3+             12.7%
 
 
  Orbital:  65  Energy=     -2.17731 [au]   Occ=1.00           Orbital:  65  Energy=     -2.17637 [au]   Occ=1.00
  (alpha)                  -59.24753 [eV]                      (beta)                   -59.22199 [eV]
  --------------------------------------------------           --------------------------------------------------
  atom  label   AO type   orbital density population           atom  label   AO type   orbital density population
  --------------------------------------------------           --------------------------------------------------
   Ir     1        f0              32.4%                        Ir     1        f0              37.3%
                   f1+              9.6%                                        f1+              6.0%
                   f2+             56.1%                                        f2+             55.4%
                   f3+              1.8%                                        f3+              1.1%
 
 
  Orbital:  66  Energy=     -1.95141 [au]   Occ=1.00           Orbital:  66  Energy=     -1.93528 [au]   Occ=1.00
  (alpha)                  -53.10045 [eV]                      (beta)                   -52.66155 [eV]
  --------------------------------------------------           --------------------------------------------------
  atom  label   AO type   orbital density population           atom  label   AO type   orbital density population
  --------------------------------------------------           --------------------------------------------------
   Ir     1        py             100.1%                        Ir     1        py             100.0%
 
 
  Orbital:  67  Energy=     -1.92568 [au]   Occ=1.00           Orbital:  67  Energy=     -1.92072 [au]   Occ=1.00
  (alpha)                  -52.40055 [eV]                      (beta)                   -52.26548 [eV]
  --------------------------------------------------           --------------------------------------------------
  atom  label   AO type   orbital density population           atom  label   AO type   orbital density population
  --------------------------------------------------           --------------------------------------------------
   Ir     1        pz             100.3%                        Ir     1        pz             100.1%
 
 
  Orbital:  68  Energy=     -1.91274 [au]   Occ=1.00           Orbital:  68  Energy=     -1.89703 [au]   Occ=1.00
  (alpha)                  -52.04835 [eV]                      (beta)                   -51.62076 [eV]
  --------------------------------------------------           --------------------------------------------------
  atom  label   AO type   orbital density population           atom  label   AO type   orbital density population
  --------------------------------------------------           --------------------------------------------------
   Ir     1        px             100.0%                        Ir     1        px             100.0%
 
 
  Orbital:  69  Energy=     -1.01809 [au]   Occ=1.00           Orbital:  69  Energy=     -1.01558 [au]   Occ=1.00
  (alpha)                  -27.70377 [eV]                      (beta)                   -27.63534 [eV]
  --------------------------------------------------           --------------------------------------------------
  atom  label   AO type   orbital density population           atom  label   AO type   orbital density population
  --------------------------------------------------           --------------------------------------------------
   N      5        s               11.9%                        N      5        s               11.8%
                   py               1.2%                                        py               1.1%
                   pz               1.4%                                        pz               1.3%
   N      6        s               59.2%                        N      6        s               59.9%
   N     67        s               19.2%                        N     67        s               18.7%
                   py               5.0%                                        py               5.0%
                   pz               2.1%                                        pz               2.1%
 
 
  Orbital:  70  Energy=     -0.86927 [au]   Occ=1.00           Orbital:  70  Energy=     -0.86649 [au]   Occ=1.00
  (alpha)                  -23.65392 [eV]                      (beta)                   -23.57835 [eV]
  --------------------------------------------------           --------------------------------------------------
  atom  label   AO type   orbital density population           atom  label   AO type   orbital density population
  --------------------------------------------------           --------------------------------------------------
   Ir     1        s                1.3%                        Ir     1        s                1.2%
                   py               1.3%                                        py               1.3%
   N      4        s               52.6%                        N      4        s               53.4%
                   py               2.4%                                        py               2.3%
   N      5        s                2.6%                        N      5        s                1.9%
   N      6        py               1.3%                        N      6        py               0.9%
   C      7        s               11.8%                        C      7        s               12.5%
                   pz               1.8%                                        pz               1.8%
   C      9        s                2.0%                        C      9        s                2.0%
   C     11        s               11.8%                        C     11        s               12.4%
                   pz               1.8%                                        pz               1.9%
   C     13        s                2.0%                        C     13        s                2.0%
                   pz               1.0%                                        pz               1.0%
   N     67        s                1.7%                        N     67        s                1.2%
 
 
  Orbital:  71  Energy=     -0.86203 [au]   Occ=1.00           Orbital:  71  Energy=     -0.85789 [au]   Occ=1.00
  (alpha)                  -23.45703 [eV]                      (beta)                   -23.34432 [eV]
  --------------------------------------------------           --------------------------------------------------
  atom  label   AO type   orbital density population           atom  label   AO type   orbital density population
  --------------------------------------------------           --------------------------------------------------
   N      4        s                3.5%                        N      4        s                2.3%
   N      5        s               29.5%                        N      5        s               30.2%
                   py               3.0%                                        py               3.0%
                   pz               2.7%                                        pz               2.7%
   N      6        py              18.8%                        N      6        py              19.4%
                   pz               9.5%                                        pz               9.9%
   N     67        s               22.5%                        N     67        s               22.6%
                   py               3.6%                                        py               3.8%
                   pz               1.4%                                        pz               1.4%
 
 
  Orbital:  72  Energy=     -0.76276 [au]   Occ=1.00           Orbital:  72  Energy=     -0.76242 [au]   Occ=1.00
  (alpha)                  -20.75564 [eV]                      (beta)                   -20.74659 [eV]
  --------------------------------------------------           --------------------------------------------------
  atom  label   AO type   orbital density population           atom  label   AO type   orbital density population
  --------------------------------------------------           --------------------------------------------------
   P      2        s                5.3%                        P      2        s                5.2%
   P      3        s                7.1%                        P      3        s                7.1%
   C      7        s                1.4%                        C      7        s                1.3%
   C      9        s                2.9%                        C      9        s                2.7%
   C     11        s                1.4%                        C     11        s                1.3%
   C     13        s                3.4%                        C     13        s                3.1%
   C     15        s                7.8%                        C     15        s                7.8%
   C     16        s                2.0%                        C     16        s                2.0%
   C     20        s                2.3%                        C     20        s                2.3%
   C     24        s                1.9%                        C     24        s                1.9%
   C     28        s                7.5%                        C     28        s                7.5%
   C     29        s                2.2%                        C     29        s                2.2%
   C     33        s                1.9%                        C     33        s                2.0%
   C     37        s                1.8%                        C     37        s                1.8%
   C     41        s               10.6%                        C     41        s               10.8%
   C     42        s                2.5%                        C     42        s                2.6%
   C     46        s                3.0%                        C     46        s                3.1%
   C     50        s                2.8%                        C     50        s                2.8%
   C     54        s               10.4%                        C     54        s               10.6%
   C     55        s                2.6%                        C     55        s                2.7%
   C     59        s                3.0%                        C     59        s                3.1%
   C     63        s                2.5%                        C     63        s                2.6%
 
 
  Orbital:  73  Energy=     -0.76032 [au]   Occ=1.00           Orbital:  73  Energy=     -0.76009 [au]   Occ=1.00
  (alpha)                  -20.68927 [eV]                      (beta)                   -20.68308 [eV]
  --------------------------------------------------           --------------------------------------------------
  atom  label   AO type   orbital density population           atom  label   AO type   orbital density population
  --------------------------------------------------           --------------------------------------------------
   P      2        s                6.2%                        P      2        s                6.2%
   P      3        s                4.6%                        P      3        s                4.5%
   C      9        s                1.1%                        C      9        s                1.1%
   C     15        s               11.7%                        C     15        s               11.8%
   C     16        s                3.0%                        C     16        s                3.0%
   C     20        s                3.4%                        C     20        s                3.4%
   C     24        s                3.0%                        C     24        s                3.0%
   C     28        s               11.3%                        C     28        s               11.4%
   C     29        s                3.2%                        C     29        s                3.2%
   C     33        s                3.1%                        C     33        s                3.2%
   C     37        s                2.7%                        C     37        s                2.7%
   C     41        s                8.9%                        C     41        s                8.9%
   C     42        s                2.1%                        C     42        s                2.1%
   C     46        s                2.4%                        C     46        s                2.4%
   C     50        s                2.5%                        C     50        s                2.5%
   C     54        s                8.7%                        C     54        s                8.6%
   C     55        s                2.2%                        C     55        s                2.2%
   C     59        s                2.5%                        C     59        s                2.4%
   C     63        s                2.2%                        C     63        s                2.2%
 
 
  Orbital:  74  Energy=     -0.74108 [au]   Occ=1.00           Orbital:  74  Energy=     -0.74097 [au]   Occ=1.00
  (alpha)                  -20.16568 [eV]                      (beta)                   -20.16270 [eV]
  --------------------------------------------------           --------------------------------------------------
  atom  label   AO type   orbital density population           atom  label   AO type   orbital density population
  --------------------------------------------------           --------------------------------------------------
   P      3        px               2.6%                        P      3        px               2.5%
   C     41        s               19.5%                        C     41        s               19.5%
   C     42        s                7.3%                        C     42        s                7.3%
   C     46        s                6.9%                        C     46        s                6.9%
   C     50        s                6.6%                        C     50        s                6.6%
   C     54        s               19.8%                        C     54        s               19.8%
   C     55        s                7.6%                        C     55        s                7.6%
   C     59        s                7.1%                        C     59        s                7.1%
   C     63        s                6.4%                        C     63        s                6.4%
 
 
  Orbital:  75  Energy=     -0.74073 [au]   Occ=1.00           Orbital:  75  Energy=     -0.74062 [au]   Occ=1.00
  (alpha)                  -20.15639 [eV]                      (beta)                   -20.15337 [eV]
  --------------------------------------------------           --------------------------------------------------
  atom  label   AO type   orbital density population           atom  label   AO type   orbital density population
  --------------------------------------------------           --------------------------------------------------
   P      2        px               2.5%                        P      2        px               2.5%
   C     15        s               19.2%                        C     15        s               19.2%
   C     16        s                7.5%                        C     16        s                7.5%
   C     20        s                6.8%                        C     20        s                6.8%
   C     24        s                6.4%                        C     24        s                6.4%
   C     28        s               20.0%                        C     28        s               20.0%
   C     29        s                7.1%                        C     29        s                7.1%
   C     33        s                6.6%                        C     33        s                6.6%
   C     37        s                7.5%                        C     37        s                7.5%
 
 
  Orbital:  76  Energy=     -0.72389 [au]   Occ=1.00           Orbital:  76  Energy=     -0.72292 [au]   Occ=1.00
  (alpha)                  -19.69802 [eV]                      (beta)                   -19.67157 [eV]
  --------------------------------------------------           --------------------------------------------------
  atom  label   AO type   orbital density population           atom  label   AO type   orbital density population
  --------------------------------------------------           --------------------------------------------------
   P      2        py               1.5%                        P      2        py               1.6%
   P      3        s                1.0%                        P      3        s                1.0%
                   py               1.7%                                        py               1.7%
   N      4        pz               9.2%                        N      4        pz               9.3%
   C      7        s               16.1%                        C      7        s               16.5%
   C      9        s               13.4%                        C      9        s               13.2%
                   pz               1.6%                                        pz               1.6%
   C     11        s               16.2%                        C     11        s               16.6%
   C     13        s               13.7%                        C     13        s               13.4%
                   pz               1.6%                                        pz               1.5%
   C     15        s                1.3%                        C     15        s                1.2%
   C     28        s                1.2%                        C     28        s                1.1%
   C     41        s                1.1%                        C     41        s                1.0%
   C     54        s                1.3%                        C     54        s                1.2%
 
 
  Orbital:  77  Energy=     -0.66888 [au]   Occ=1.00           Orbital:  77  Energy=     -0.66690 [au]   Occ=1.00
  (alpha)                  -18.20116 [eV]                      (beta)                   -18.14725 [eV]
  --------------------------------------------------           --------------------------------------------------
  atom  label   AO type   orbital density population           atom  label   AO type   orbital density population
  --------------------------------------------------           --------------------------------------------------
   P      2        s                5.5%                        P      2        s                5.7%
                   py               2.1%                                        py               2.1%
   P      3        s                5.6%                        P      3        s                5.8%
                   py               2.1%                                        py               2.1%
   N      4        s                6.5%                        N      4        s                6.7%
   C      7        s                2.3%                        C      7        s                2.4%
                   pz               7.2%                                        pz               7.4%
   C      9        s               19.5%                        C      9        s               19.0%
   H     10        s                2.4%                        H     10        s                2.4%
   C     11        s                2.2%                        C     11        s                2.2%
                   pz               7.1%                                        pz               7.2%
   C     13        s               19.4%                        C     13        s               18.9%
   H     14        s                2.4%                        H     14        s                2.4%
   C     33        s                1.2%                        C     33        s                1.3%
   C     50        s                1.2%                        C     50        s                1.2%
 
 
  Orbital:  78  Energy=     -0.63104 [au]   Occ=1.00           Orbital:  78  Energy=     -0.63102 [au]   Occ=1.00
  (alpha)                  -17.17152 [eV]                      (beta)                   -17.17095 [eV]
  --------------------------------------------------           --------------------------------------------------
  atom  label   AO type   orbital density population           atom  label   AO type   orbital density population
  --------------------------------------------------           --------------------------------------------------
   C     41        py               1.8%                        C     41        py               1.8%
                   pz               2.1%                                        pz               2.0%
   C     42        s                1.3%                        C     42        s                1.3%
   C     46        s               16.8%                        C     46        s               16.8%
   H     47        s                3.5%                        H     47        s                3.5%
   H     48        s                2.6%                        H     48        s                2.6%
   H     49        s                2.9%                        H     49        s                2.9%
   C     50        s                7.8%                        C     50        s                7.8%
   H     51        s                1.5%                        H     51        s                1.5%
   H     52        s                1.2%                        H     52        s                1.2%
   C     54        pz               3.2%                        C     54        pz               3.2%
   C     55        s                2.4%                        C     55        s                2.4%
   C     59        s               20.7%                        C     59        s               20.8%
   H     60        s                3.3%                        H     60        s                3.3%
   H     61        s                3.6%                        H     61        s                3.6%
   H     62        s                3.9%                        H     62        s                3.9%
   C     63        s                7.3%                        C     63        s                7.4%
   H     64        s                1.2%                        H     64        s                1.2%
   H     65        s                1.0%                        H     65        s                1.0%
   H     66        s                1.4%                        H     66        s                1.4%
 
 
  Orbital:  79  Energy=     -0.63028 [au]   Occ=1.00           Orbital:  79  Energy=     -0.63026 [au]   Occ=1.00
  (alpha)                  -17.15089 [eV]                      (beta)                   -17.15016 [eV]
  --------------------------------------------------           --------------------------------------------------
  atom  label   AO type   orbital density population           atom  label   AO type   orbital density population
  --------------------------------------------------           --------------------------------------------------
   C     15        py               1.2%                        C     15        py               1.2%
                   pz               3.5%                                        pz               3.5%
   C     16        s                2.8%                        C     16        s                2.8%
   C     20        s               24.4%                        C     20        s               24.5%
   H     21        s                4.6%                        H     21        s                4.6%
   H     22        s                3.8%                        H     22        s                3.8%
   H     23        s                4.2%                        H     23        s                4.2%
   C     24        s                9.1%                        C     24        s                9.1%
   H     25        s                1.3%                        H     25        s                1.3%
   H     26        s                1.8%                        H     26        s                1.8%
   H     27        s                1.4%                        H     27        s                1.4%
   C     28        py               1.5%                        C     28        py               1.5%
                   pz               1.5%                                        pz               1.5%
   C     29        s               13.2%                        C     29        s               13.2%
   H     30        s                2.0%                        H     30        s                2.0%
   H     31        s                2.2%                        H     31        s                2.2%
   H     32        s                3.1%                        H     32        s                3.0%
   C     33        s                4.4%                        C     33        s                4.4%
   C     37        s                2.2%                        C     37        s                2.2%
 
 
  Orbital:  80  Energy=     -0.62572 [au]   Occ=1.00           Orbital:  80  Energy=     -0.62568 [au]   Occ=1.00
  (alpha)                  -17.02672 [eV]                      (beta)                   -17.02564 [eV]
  --------------------------------------------------           --------------------------------------------------
  atom  label   AO type   orbital density population           atom  label   AO type   orbital density population
  --------------------------------------------------           --------------------------------------------------
   C     16        s                4.4%                        C     16        s                4.4%
   C     20        s                2.8%                        C     20        s                2.8%
   C     28        py               1.4%                        C     28        py               1.4%
   C     29        s                1.3%                        C     29        s                1.4%
   C     33        s                7.3%                        C     33        s                7.4%
   H     34        s                1.2%                        H     34        s                1.2%
   H     35        s                1.2%                        H     35        s                1.2%
   H     36        s                1.5%                        H     36        s                1.5%
   C     37        s                1.9%                        C     37        s                1.9%
   C     41        py               2.8%                        C     41        py               2.8%
   C     42        s                4.3%                        C     42        s                4.3%
   C     46        s                2.4%                        C     46        s                2.4%
   C     50        s               13.6%                        C     50        s               13.6%
   H     51        s                2.2%                        H     51        s                2.2%
   H     52        s                2.1%                        H     52        s                2.1%
   H     53        s                2.7%                        H     53        s                2.7%
   C     54        pz               1.8%                        C     54        pz               1.8%
   C     55        s               10.2%                        C     55        s               10.2%
   H     56        s                1.6%                        H     56        s                1.6%
   H     57        s                1.5%                        H     57        s                1.5%
   H     58        s                1.5%                        H     58        s                1.5%
   C     59        s                7.4%                        C     59        s                7.4%
   H     60        s                1.2%                        H     60        s                1.2%
   H     61        s                1.7%                        H     61        s                1.7%
   H     62        s                1.1%                        H     62        s                1.1%
 
 
  Orbital:  81  Energy=     -0.62470 [au]   Occ=1.00           Orbital:  81  Energy=     -0.62463 [au]   Occ=1.00
  (alpha)                  -16.99888 [eV]                      (beta)                   -16.99706 [eV]
  --------------------------------------------------           --------------------------------------------------
  atom  label   AO type   orbital density population           atom  label   AO type   orbital density population
  --------------------------------------------------           --------------------------------------------------
   C     15        pz               1.0%                        C     15        pz               1.0%
   C     16        s                8.2%                        C     16        s                8.1%
   H     17        s                1.4%                        H     17        s                1.4%
   H     18        s                1.3%                        H     18        s                1.3%
   H     19        s                1.2%                        H     19        s                1.2%
   C     20        s                3.2%                        C     20        s                3.2%
   C     28        py               3.2%                        C     28        py               3.2%
   C     29        s                4.7%                        C     29        s                4.7%
   H     31        s                1.1%                        H     31        s                1.1%
   C     33        s               16.7%                        C     33        s               16.6%
   H     34        s                2.7%                        H     34        s                2.7%
   H     35        s                2.6%                        H     35        s                2.6%
   H     36        s                3.2%                        H     36        s                3.2%
   C     37        s                4.6%                        C     37        s                4.5%
   C     41        py               1.4%                        C     41        py               1.4%
   C     42        s                2.2%                        C     42        s                2.2%
   C     46        s                2.2%                        C     46        s                2.2%
   C     50        s                7.0%                        C     50        s                6.9%
   H     51        s                1.1%                        H     51        s                1.1%
   H     52        s                1.0%                        H     52        s                1.0%
   H     53        s                1.3%                        H     53        s                1.3%
   C     55        s                4.3%                        C     55        s                4.3%
   C     59        s                2.5%                        C     59        s                2.5%
 
 
  Orbital:  82  Energy=     -0.62077 [au]   Occ=1.00           Orbital:  82  Energy=     -0.62075 [au]   Occ=1.00
  (alpha)                  -16.89200 [eV]                      (beta)                   -16.89142 [eV]
  --------------------------------------------------           --------------------------------------------------
  atom  label   AO type   orbital density population           atom  label   AO type   orbital density population
  --------------------------------------------------           --------------------------------------------------
   C     29        s                2.1%                        C     29        s                2.1%
   C     37        s                1.7%                        C     37        s                1.7%
   C     41        pz               4.8%                        C     41        pz               4.8%
   C     42        s               19.2%                        C     42        s               19.3%
   H     43        s                2.7%                        H     43        s                2.8%
   H     44        s                3.3%                        H     44        s                3.3%
   H     45        s                3.0%                        H     45        s                3.0%
   C     46        s               16.9%                        C     46        s               16.8%
   H     47        s                3.0%                        H     47        s                3.0%
   H     48        s                2.8%                        H     48        s                2.8%
   H     49        s                2.6%                        H     49        s                2.6%
   C     54        py               1.8%                        C     54        py               1.8%
                   pz               1.1%                                        pz               1.1%
   C     59        s                7.7%                        C     59        s                7.7%
   H     60        s                1.4%                        H     60        s                1.4%
   H     62        s                1.5%                        H     62        s                1.5%
   C     63        s                8.9%                        C     63        s                8.8%
   H     64        s                1.5%                        H     64        s                1.5%
   H     65        s                1.4%                        H     65        s                1.4%
   H     66        s                1.5%                        H     66        s                1.5%
 
 
  Orbital:  83  Energy=     -0.62062 [au]   Occ=1.00           Orbital:  83  Energy=     -0.62060 [au]   Occ=1.00
  (alpha)                  -16.88804 [eV]                      (beta)                   -16.88727 [eV]
  --------------------------------------------------           --------------------------------------------------
  atom  label   AO type   orbital density population           atom  label   AO type   orbital density population
  --------------------------------------------------           --------------------------------------------------
   C     15        py               2.1%                        C     15        py               2.1%
   C     20        s                7.4%                        C     20        s                7.4%
   H     21        s                1.4%                        H     21        s                1.4%
   H     22        s                1.3%                        H     22        s                1.3%
   C     24        s                9.5%                        C     24        s                9.4%
   H     25        s                1.5%                        H     25        s                1.5%
   H     26        s                1.7%                        H     26        s                1.7%
   H     27        s                1.6%                        H     27        s                1.6%
   C     28        pz               4.4%                        C     28        pz               4.4%
   C     29        s               18.0%                        C     29        s               18.0%
   H     30        s                3.0%                        H     30        s                3.0%
   H     31        s                2.8%                        H     31        s                2.8%
   H     32        s                3.2%                        H     32        s                3.2%
   C     37        s               18.0%                        C     37        s               18.2%
   H     38        s                2.8%                        H     38        s                2.8%
   H     39        s                2.6%                        H     39        s                2.6%
   H     40        s                3.2%                        H     40        s                3.2%
   C     42        s                1.8%                        C     42        s                1.8%
   C     46        s                1.5%                        C     46        s                1.4%
 
 
  Orbital:  84  Energy=     -0.61760 [au]   Occ=1.00           Orbital:  84  Energy=     -0.61755 [au]   Occ=1.00
  (alpha)                  -16.80570 [eV]                      (beta)                   -16.80444 [eV]
  --------------------------------------------------           --------------------------------------------------
  atom  label   AO type   orbital density population           atom  label   AO type   orbital density population
  --------------------------------------------------           --------------------------------------------------
   C     15        py               2.4%                        C     15        py               2.4%
   C     16        s               11.3%                        C     16        s               11.2%
   H     17        s                1.8%                        H     17        s                1.8%
   H     18        s                1.7%                        H     18        s                1.7%
   H     19        s                2.2%                        H     19        s                2.2%
   C     24        s               10.0%                        C     24        s               10.0%
   H     25        s                1.6%                        H     25        s                1.6%
   H     26        s                1.4%                        H     26        s                1.4%
   H     27        s                1.7%                        H     27        s                1.6%
   C     33        s                5.9%                        C     33        s                5.8%
   H     35        s                1.0%                        H     35        s                1.0%
   C     37        s                4.8%                        C     37        s                4.7%
   C     42        s                3.8%                        C     42        s                3.8%
   C     50        s                4.4%                        C     50        s                4.5%
   C     54        py               2.4%                        C     54        py               2.4%
   C     55        s                8.7%                        C     55        s                8.8%
   H     56        s                1.3%                        H     56        s                1.4%
   H     57        s                1.3%                        H     57        s                1.3%
   H     58        s                1.7%                        H     58        s                1.7%
   C     63        s                9.6%                        C     63        s                9.7%
   H     64        s                1.6%                        H     64        s                1.7%
   H     65        s                1.5%                        H     65        s                1.5%
   H     66        s                1.4%                        H     66        s                1.4%
 
 
  Orbital:  85  Energy=     -0.61728 [au]   Occ=1.00           Orbital:  85  Energy=     -0.61723 [au]   Occ=1.00
  (alpha)                  -16.79699 [eV]                      (beta)                   -16.79576 [eV]
  --------------------------------------------------           --------------------------------------------------
  atom  label   AO type   orbital density population           atom  label   AO type   orbital density population
  --------------------------------------------------           --------------------------------------------------
   C     15        py               1.9%                        C     15        py               2.0%
   C     16        s               10.6%                        C     16        s               10.7%
   H     17        s                1.5%                        H     17        s                1.6%
   H     18        s                1.6%                        H     18        s                1.6%
   H     19        s                2.0%                        H     19        s                2.0%
   C     24        s                8.0%                        C     24        s                8.1%
   H     25        s                1.3%                        H     25        s                1.3%
   H     26        s                1.1%                        H     26        s                1.2%
   H     27        s                1.3%                        H     27        s                1.4%
   C     33        s                4.3%                        C     33        s                4.3%
   C     37        s                3.6%                        C     37        s                3.6%
   C     42        s                4.4%                        C     42        s                4.3%
   C     50        s                5.0%                        C     50        s                4.9%
   C     54        py               2.8%                        C     54        py               2.8%
   C     55        s               11.7%                        C     55        s               11.6%
   H     56        s                1.7%                        H     56        s                1.7%
   H     57        s                1.8%                        H     57        s                1.7%
   H     58        s                2.3%                        H     58        s                2.2%
   C     63        s               11.1%                        C     63        s               11.0%
   H     64        s                1.9%                        H     64        s                1.9%
   H     65        s                1.7%                        H     65        s                1.7%
   H     66        s                1.6%                        H     66        s                1.6%
 
 
  Orbital:  86  Energy=     -0.59277 [au]   Occ=1.00           Orbital:  86  Energy=     -0.59239 [au]   Occ=1.00
  (alpha)                  -16.13023 [eV]                      (beta)                   -16.11976 [eV]
  --------------------------------------------------           --------------------------------------------------
  atom  label   AO type   orbital density population           atom  label   AO type   orbital density population
  --------------------------------------------------           --------------------------------------------------
   Ir     1        pz               1.4%                        Ir     1        pz               1.4%
   P      2        s               17.5%                        P      2        s               17.7%
   P      3        s               18.6%                        P      3        s               18.8%
   N      4        pz               3.7%                        N      4        pz               3.5%
   C      7        s                5.0%                        C      7        s                4.9%
   H      8        s                1.1%                        H      8        s                1.1%
   C      9        s                1.5%                        C      9        s                1.5%
                   py               1.9%                                        py               1.8%
   C     11        s                5.5%                        C     11        s                5.4%
   H     12        s                1.3%                        H     12        s                1.2%
   C     13        s                1.4%                        C     13        s                1.3%
                   py               2.3%                                        py               2.2%
   C     15        px               1.7%                        C     15        px               1.7%
   C     16        s                2.0%                        C     16        s                2.0%
   C     28        px               1.5%                        C     28        px               1.5%
   C     37        s                1.8%                        C     37        s                1.8%
   C     41        px               1.7%                        C     41        px               1.7%
   C     42        s                2.0%                        C     42        s                2.0%
   C     54        px               1.8%                        C     54        px               1.8%
   C     55        s                2.2%                        C     55        s                2.2%
 
 
  Orbital:  87  Energy=     -0.58620 [au]   Occ=1.00           Orbital:  87  Energy=     -0.58585 [au]   Occ=1.00
  (alpha)                  -15.95118 [eV]                      (beta)                   -15.94192 [eV]
  --------------------------------------------------           --------------------------------------------------
  atom  label   AO type   orbital density population           atom  label   AO type   orbital density population
  --------------------------------------------------           --------------------------------------------------
   Ir     1        s                3.0%                        Ir     1        s                2.9%
   P      2        s               15.5%                        P      2        s               15.5%
   P      3        s               13.9%                        P      3        s               13.8%
   N      4        s                3.3%                        N      4        s                3.4%
                   py               1.9%                                        py               1.9%
   C      7        s                5.2%                        C      7        s                5.2%
                   py               1.2%                                        py               1.2%
                   pz               1.4%                                        pz               1.5%
   H      8        s                2.8%                        H      8        s                2.9%
   C      9        py               4.0%                        C      9        py               3.9%
   C     11        s                4.7%                        C     11        s                4.7%
                   pz               1.7%                                        pz               1.8%
   H     12        s                2.7%                        H     12        s                2.7%
   C     13        s                1.0%                        C     13        s                1.0%
                   py               3.8%                                        py               3.8%
   C     15        px               1.3%                        C     15        px               1.3%
   C     16        s                1.2%                        C     16        s                1.1%
   C     28        px               1.3%                        C     28        px               1.3%
   C     37        s                1.6%                        C     37        s                1.6%
   C     41        px               1.2%                        C     41        px               1.2%
   C     42        s                1.5%                        C     42        s                1.5%
   C     54        px               1.2%                        C     54        px               1.2%
   C     55        s                1.1%                        C     55        s                1.1%
 
 
  Orbital:  88  Energy=     -0.52658 [au]   Occ=1.00           Orbital:  88  Energy=     -0.52506 [au]   Occ=1.00
  (alpha)                  -14.32904 [eV]                      (beta)                   -14.28759 [eV]
  --------------------------------------------------           --------------------------------------------------
  atom  label   AO type   orbital density population           atom  label   AO type   orbital density population
  --------------------------------------------------           --------------------------------------------------
   P      2        s                1.2%                        P      2        s                1.1%
                   py               1.1%                                        py               1.1%
   P      3        s                1.4%                        P      3        s                1.3%
                   py               1.3%                                        py               1.4%
   N      4        pz              17.4%                        N      4        pz              17.3%
   C      7        s                2.0%                        C      7        s                1.9%
                   py               1.5%                                        py               1.5%
                   pz               5.8%                                        pz               5.8%
   C      9        s               10.3%                        C      9        s               10.1%
                   py               1.2%                                        py               1.2%
                   pz               2.0%                                        pz               2.1%
   H     10        s                6.6%                        H     10        s                6.7%
   C     11        s                2.5%                        C     11        s                2.6%
                   pz               6.6%                                        pz               6.7%
   C     13        s               11.0%                        C     13        s               10.9%
                   pz               2.2%                                        pz               2.2%
   H     14        s                6.8%                        H     14        s                7.0%
 
 
  Orbital:  89  Energy=     -0.52420 [au]   Occ=1.00           Orbital:  89  Energy=     -0.52323 [au]   Occ=1.00
  (alpha)                  -14.26410 [eV]                      (beta)                   -14.23773 [eV]
  --------------------------------------------------           --------------------------------------------------
  atom  label   AO type   orbital density population           atom  label   AO type   orbital density population
  --------------------------------------------------           --------------------------------------------------
   Ir     1        s                2.4%                        Ir     1        s                2.2%
                   d0               1.5%                                        d0               1.3%
                   d2+              3.8%                                        d2+              3.6%
   P      2        s                1.1%                        P      2        s                1.0%
                   py               1.5%                                        py               1.6%
                   pz               1.0%                                        pz               1.0%
   P      3        py               1.3%                        P      3        py               1.4%
   N      4        s                3.5%                        N      4        s                3.5%
                   py              13.3%                                        py              13.2%
   N      5        s                1.7%                        N      5        s                1.5%
                   py               2.2%                                        py               2.0%
   C      7        s                2.9%                        C      7        s                3.0%
                   py               6.6%                                        py               6.6%
                   pz               2.0%                                        pz               2.1%
   H      8        s                6.9%                        H      8        s                7.0%
   C      9        s                1.9%                        C      9        s                2.0%
   C     11        s                2.3%                        C     11        s                2.3%
                   py               7.6%                                        py               7.8%
   H     12        s                6.5%                        H     12        s                6.7%
   C     13        s                1.2%                        C     13        s                1.1%
   C     15        s                1.4%                        C     15        s                1.5%
   C     28        s                1.4%                        C     28        s                1.5%
   C     41        s                1.3%                        C     41        s                1.3%
   C     54        s                1.3%                        C     54        s                1.3%
 
 
  Orbital:  90  Energy=     -0.49847 [au]   Occ=1.00           Orbital:  90  Energy=     -0.49829 [au]   Occ=1.00
  (alpha)                  -13.56410 [eV]                      (beta)                   -13.55904 [eV]
  --------------------------------------------------           --------------------------------------------------
  atom  label   AO type   orbital density population           atom  label   AO type   orbital density population
  --------------------------------------------------           --------------------------------------------------
   P      3        px               7.4%                        P      3        px               7.4%
   C     41        s               11.0%                        C     41        s               11.0%
                   px               1.0%                                        px               1.0%
   C     42        s                2.9%                        C     42        s                2.9%
                   px               3.2%                                        px               3.2%
   H     43        s                2.8%                        H     43        s                2.8%
   H     44        s                1.2%                        H     44        s                1.2%
   H     45        s                1.2%                        H     45        s                1.2%
   C     46        s                1.8%                        C     46        s                1.8%
                   pz               2.4%                                        pz               2.4%
   H     48        s                1.9%                        H     48        s                1.9%
   C     50        s                1.8%                        C     50        s                1.8%
                   py               2.9%                                        py               2.9%
   H     52        s                2.0%                        H     52        s                2.0%
   H     53        s                1.1%                        H     53        s                1.1%
   C     54        s               10.9%                        C     54        s               11.0%
                   px               1.1%                                        px               1.1%
   C     55        s                2.7%                        C     55        s                2.8%
                   px               3.4%                                        px               3.4%
   H     56        s                1.2%                        H     56        s                1.2%
   H     57        s                2.7%                        H     57        s                2.7%
   H     58        s                1.2%                        H     58        s                1.2%
   C     59        s                1.6%                        C     59        s                1.6%
                   pz               3.2%                                        pz               3.2%
   H     60        s                1.9%                        H     60        s                1.9%
   C     63        s                2.2%                        C     63        s                2.2%
                   py               2.6%                                        py               2.6%
   H     65        s                2.1%                        H     65        s                2.1%
 
 
  Orbital:  91  Energy=     -0.49807 [au]   Occ=1.00           Orbital:  91  Energy=     -0.49787 [au]   Occ=1.00
  (alpha)                  -13.55319 [eV]                      (beta)                   -13.54773 [eV]
  --------------------------------------------------           --------------------------------------------------
  atom  label   AO type   orbital density population           atom  label   AO type   orbital density population
  --------------------------------------------------           --------------------------------------------------
   P      2        px               7.4%                        P      2        px               7.3%
   C     15        s               11.0%                        C     15        s               11.1%
                   px               1.1%                                        px               1.0%
   C     16        s                2.7%                        C     16        s                2.7%
                   px               3.4%                                        px               3.4%
   H     17        s                1.1%                        H     17        s                1.1%
   H     18        s                2.7%                        H     18        s                2.7%
   H     19        s                1.2%                        H     19        s                1.2%
   C     20        s                1.6%                        C     20        s                1.6%
                   pz               3.1%                                        pz               3.1%
   H     22        s                1.9%                        H     22        s                1.9%
   C     24        s                2.2%                        C     24        s                2.2%
                   py               2.6%                                        py               2.7%
   H     25        s                2.1%                        H     25        s                2.1%
   C     28        s               11.0%                        C     28        s               11.1%
   C     29        s                1.8%                        C     29        s                1.8%
                   pz               2.1%                                        pz               2.2%
   H     30        s                2.0%                        H     30        s                2.0%
   C     33        s                1.8%                        C     33        s                1.8%
                   py               2.5%                                        py               2.5%
   H     35        s                2.0%                        H     35        s                2.0%
   H     36        s                1.0%                        H     36        s                1.0%
   C     37        s                2.9%                        C     37        s                2.9%
                   px               3.2%                                        px               3.3%
   H     38        s                1.1%                        H     38        s                1.1%
   H     39        s                2.8%                        H     39        s                2.8%
   H     40        s                1.2%                        H     40        s                1.2%
 
 
  Orbital:  92  Energy=     -0.48016 [au]   Occ=1.00           Orbital:  92  Energy=     -0.47983 [au]   Occ=1.00
  (alpha)                  -13.06589 [eV]                      (beta)                   -13.05673 [eV]
  --------------------------------------------------           --------------------------------------------------
  atom  label   AO type   orbital density population           atom  label   AO type   orbital density population
  --------------------------------------------------           --------------------------------------------------
   Ir     1        d1-              1.4%                        Ir     1        d1-              1.3%
   P      2        s                1.3%                        P      2        s                1.3%
                   py               1.4%                                        py               1.4%
                   pz               1.2%                                        pz               1.2%
   P      3        s                1.4%                        P      3        s                1.4%
                   py               2.2%                                        py               2.1%
   N      4        pz               3.6%                        N      4        pz               3.7%
   C      7        s                1.1%                        C      7        s                1.1%
                   py               5.7%                                        py               5.9%
   H      8        s                3.5%                        H      8        s                3.6%
   C      9        py               4.3%                        C      9        py               4.3%
   C     11        s                1.5%                        C     11        s                1.4%
                   py               6.4%                                        py               6.3%
                   pz               1.6%                                        pz               1.6%
   H     12        s                4.5%                        H     12        s                4.3%
   C     13        py               4.9%                        C     13        py               4.8%
   C     15        s                2.9%                        C     15        s                3.0%
   C     20        pz               1.4%                        C     20        pz               1.4%
   C     24        py               1.2%                        C     24        py               1.3%
   C     28        s                2.9%                        C     28        s                3.0%
   C     33        py               1.4%                        C     33        py               1.4%
   C     41        s                3.2%                        C     41        s                3.2%
   C     50        py               1.6%                        C     50        py               1.6%
   C     54        s                3.3%                        C     54        s                3.3%
   C     59        pz               1.6%                        C     59        pz               1.6%
   C     63        py               1.4%                        C     63        py               1.4%
 
 
  Orbital:  93  Energy=     -0.47178 [au]   Occ=1.00           Orbital:  93  Energy=     -0.46987 [au]   Occ=1.00
  (alpha)                  -12.83792 [eV]                      (beta)                   -12.78582 [eV]
  --------------------------------------------------           --------------------------------------------------
  atom  label   AO type   orbital density population           atom  label   AO type   orbital density population
  --------------------------------------------------           --------------------------------------------------
   Ir     1        s                5.1%                        Ir     1        s                4.9%
                   py               4.3%                                        py               4.2%
                   d0               2.9%                                        d0               2.8%
                   d2+              7.1%                                        d2+              7.2%
   P      3        py               1.2%                        P      3        py               1.3%
   N      4        py               1.1%                        N      4        py               1.3%
   N      5        s               21.6%                        N      5        s               21.6%
                   py              20.0%                                        py              20.6%
                   pz               1.3%                                        pz               1.3%
   N      6        s                3.3%                        N      6        s                3.2%
                   pz               5.2%                                        pz               5.5%
   C      7        py               1.6%                        C      7        py               1.3%
   H      8        s                1.7%                        H      8        s                1.4%
   C      9        py               1.2%                        C      9        py               1.1%
   H     12        s                1.4%                        H     12        s                1.3%
   N     67        s                2.7%                        N     67        s                2.6%
 
 
  Orbital:  94  Energy=     -0.46406 [au]   Occ=1.00           Orbital:  94  Energy=     -0.46385 [au]   Occ=1.00
  (alpha)                  -12.62783 [eV]                      (beta)                   -12.62193 [eV]
  --------------------------------------------------           --------------------------------------------------
  atom  label   AO type   orbital density population           atom  label   AO type   orbital density population
  --------------------------------------------------           --------------------------------------------------
   Ir     1        s                1.2%                        Ir     1        s                1.3%
                   d0               1.2%                                        d0               1.1%
   P      2        s                3.2%                        P      2        s                3.1%
   P      3        s                3.3%                        P      3        s                3.3%
   N      4        py               2.2%                        N      4        py               2.1%
   N      5        s                1.4%                        N      5        s                1.6%
                   py               1.1%                                        py               1.3%
   C      7        py               2.0%                        C      7        py               2.1%
                   pz               1.0%                                        pz               1.0%
   H      8        s                1.7%                        H      8        s                1.8%
   C     11        py               2.2%                        C     11        py               2.2%
   H     12        s                1.7%                        H     12        s                1.8%
   C     15        s                2.8%                        C     15        s                2.8%
                   px               1.0%                                        px               1.0%
   C     20        pz               1.9%                        C     20        pz               1.9%
   C     24        py               1.6%                        C     24        py               1.6%
   C     28        s                2.8%                        C     28        s                2.7%
                   px               1.1%                                        px               1.1%
   C     29        py               1.2%                        C     29        py               1.1%
                   pz               1.1%                                        pz               1.1%
   H     32        s                1.2%                        H     32        s                1.2%
   C     33        py               1.7%                        C     33        py               1.7%
   C     37        pz               1.6%                        C     37        pz               1.6%
   C     41        s                3.1%                        C     41        s                3.0%
                   px               1.2%                                        px               1.2%
   C     42        pz               1.6%                        C     42        pz               1.6%
   C     46        pz               1.7%                        C     46        pz               1.7%
   H     47        s                1.3%                        H     47        s                1.3%
   C     50        py               1.8%                        C     50        py               1.7%
   C     54        s                3.1%                        C     54        s                3.0%
                   px               1.0%                                        px               1.0%
   C     59        pz               2.2%                        C     59        pz               2.2%
   C     63        py               1.6%                        C     63        py               1.6%
 
 
  Orbital:  95  Energy=     -0.44544 [au]   Occ=1.00           Orbital:  95  Energy=     -0.44514 [au]   Occ=1.00
  (alpha)                  -12.12109 [eV]                      (beta)                   -12.11297 [eV]
  --------------------------------------------------           --------------------------------------------------
  atom  label   AO type   orbital density population           atom  label   AO type   orbital density population
  --------------------------------------------------           --------------------------------------------------
   Ir     1        d1-              1.5%                        Ir     1        d1-              1.5%
   P      2        py               2.1%                        P      2        py               2.2%
   P      3        s                1.1%                        P      3        s                1.1%
                   py               1.9%                                        py               2.0%
   N      4        pz               1.1%                        N      4        pz               1.1%
   N      5        pz               2.4%                        N      5        pz               2.2%
   N      6        py               2.6%                        N      6        py               2.5%
                   pz               4.9%                                        pz               4.6%
   C      7        s                1.4%                        C      7        s                1.4%
                   py               5.3%                                        py               5.4%
   H      8        s                4.8%                        H      8        s                4.9%
   C      9        s                1.0%                        C      9        s                1.0%
                   py               1.1%                                        py               1.1%
   C     11        s                1.4%                        C     11        s                1.4%
                   py               4.9%                                        py               5.0%
   H     12        s                4.6%                        H     12        s                4.7%
   C     13        s                1.0%                        C     13        s                1.0%
   C     15        px               2.2%                        C     15        px               2.2%
   C     20        px               1.2%                        C     20        px               1.2%
   C     28        px               2.2%                        C     28        px               2.3%
   H     32        s                1.1%                        H     32        s                1.1%
   C     33        px               1.3%                        C     33        px               1.3%
   C     37        pz               1.3%                        C     37        pz               1.3%
   C     41        px               2.3%                        C     41        px               2.4%
   C     42        pz               1.4%                        C     42        pz               1.4%
   C     46        pz               1.0%                        C     46        pz               1.0%
   H     47        s                1.2%                        H     47        s                1.2%
   C     50        px               1.2%                        C     50        px               1.3%
   C     54        px               2.2%                        C     54        px               2.2%
   C     59        px               1.3%                        C     59        px               1.3%
   N     67        pz               1.5%                        N     67        pz               1.4%
 
 
  Orbital:  96  Energy=     -0.43369 [au]   Occ=1.00           Orbital:  96  Energy=     -0.43261 [au]   Occ=1.00
  (alpha)                  -11.80131 [eV]                      (beta)                   -11.77190 [eV]
  --------------------------------------------------           --------------------------------------------------
  atom  label   AO type   orbital density population           atom  label   AO type   orbital density population
  --------------------------------------------------           --------------------------------------------------
   Ir     1        d0               2.0%                        Ir     1        d0               2.7%
   P      2        pz               2.2%                        P      2        pz               3.1%
   P      3        pz               2.5%                        P      3        pz               3.5%
   N      4        py               1.4%                        N      4        py               1.8%
   N      5        px               4.2%                        N      5        px               0.1%
   N      6        px              14.2%                        N      6        px               0.5%
   C      7        s                1.3%                        C      7        s                1.8%
                   pz               2.0%                                        pz               2.5%
   C      9        s                1.4%                        C      9        s                2.0%
                   pz              10.9%                                        pz              14.6%
   H     10        s                7.3%                        H     10        s               10.1%
   C     11        s                1.2%                        C     11        s                1.5%
                   py               0.9%                                        py               1.3%
                   pz               1.8%                                        pz               2.4%
   C     13        s                1.3%                        C     13        s                1.7%
                   pz              11.0%                                        pz              15.0%
   H     14        s                7.2%                        H     14        s               10.0%
   N     67        px               4.4%                        N     67        px               0.1%
 
 
  Orbital:  97  Energy=     -0.43303 [au]   Occ=1.00           Orbital:  97  Energy=     -0.42902 [au]   Occ=1.00
  (alpha)                  -11.78339 [eV]                      (beta)                   -11.67417 [eV]
  --------------------------------------------------           --------------------------------------------------
  atom  label   AO type   orbital density population           atom  label   AO type   orbital density population
  --------------------------------------------------           --------------------------------------------------
   P      2        px               0.2%                        P      2        px               1.2%
                   pz               1.0%                                        pz               0.1%
   P      3        pz               1.0%                        P      3        pz               0.1%
   N      5        px              11.7%                        N      5        px              13.2%
   N      6        px              37.0%                        N      6        px              44.2%
   C      9        pz               4.2%                        C      9        pz               0.2%
   H     10        s                2.9%                        H     10        s                0.1%
   C     13        pz               4.5%                        C     13        pz               0.3%
   H     14        s                3.0%                        H     14        s                0.2%
   C     24        pz               0.4%                        C     24        pz               1.2%
   H     26        s                0.6%                        H     26        s                1.3%
   C     28        px               0.3%                        C     28        px               1.0%
                   pz               0.4%                                        pz               1.2%
   H     34        s                0.4%                        H     34        s                1.1%
   N     67        px              11.4%                        N     67        px              12.5%
 
 
  Orbital:  98  Energy=     -0.42625 [au]   Occ=1.00           Orbital:  98  Energy=     -0.42547 [au]   Occ=1.00
  (alpha)                  -11.59890 [eV]                      (beta)                   -11.57767 [eV]
  --------------------------------------------------           --------------------------------------------------
  atom  label   AO type   orbital density population           atom  label   AO type   orbital density population
  --------------------------------------------------           --------------------------------------------------
   N      5        s                4.4%                        N      5        s                4.6%
                   pz              12.2%                                        pz              12.3%
   N      6        s                1.1%                        N      6        s                1.1%
                   py              17.3%                                        py              17.4%
                   pz              25.0%                                        pz              24.9%
   C      7        py               1.4%                        C      7        py               1.4%
   C     28        px               1.1%                        C     28        px               1.1%
   N     67        py               5.5%                        N     67        py               5.2%
                   pz               7.6%                                        pz               7.6%
 
 
  Orbital:  99  Energy=     -0.42122 [au]   Occ=1.00           Orbital:  99  Energy=     -0.42083 [au]   Occ=1.00
  (alpha)                  -11.46211 [eV]                      (beta)                   -11.45133 [eV]
  --------------------------------------------------           --------------------------------------------------
  atom  label   AO type   orbital density population           atom  label   AO type   orbital density population
  --------------------------------------------------           --------------------------------------------------
   P      3        px               6.3%                        P      3        px               5.8%
   N      6        px               1.4%                        N      6        px               0.9%
   C     13        px               1.5%                        C     13        px               1.2%
   C     41        px               4.7%                        C     41        px               4.4%
                   py               2.4%                                        py               2.1%
                   pz               3.7%                                        pz               3.7%
   C     42        px               1.7%                        C     42        px               1.6%
                   py               1.7%                                        py               1.5%
                   pz               2.8%                                        pz               2.7%
   H     43        s                2.6%                        H     43        s                2.4%
   H     45        s                1.5%                        H     45        s                1.3%
   C     46        py               5.1%                        C     46        py               4.7%
   H     49        s                3.5%                        H     49        s                3.2%
   C     50        px               2.3%                        C     50        px               2.1%
                   py               2.8%                                        py               2.5%
   H     51        s                2.7%                        H     51        s                2.6%
   C     54        px               5.3%                        C     54        px               5.2%
                   py               1.7%                                        py               1.7%
                   pz               4.0%                                        pz               3.7%
   C     55        px               1.6%                        C     55        px               1.5%
                   py               2.0%                                        py               2.0%
                   pz               3.3%                                        pz               3.1%
   H     56        s                1.3%                        H     56        s                1.2%
   H     57        s                2.6%                        H     57        s                2.5%
   C     59        px               3.3%                        C     59        px               3.2%
                   py               1.7%                                        py               1.8%
                   pz               1.6%                                        pz               1.4%
   H     62        s                3.0%                        H     62        s                2.9%
   C     63        py               1.5%                        C     63        py               1.5%
                   pz               2.6%                                        pz               2.5%
   H     66        s                2.4%                        H     66        s                2.3%
 
 
  Orbital: 100  Energy=     -0.42003 [au]   Occ=1.00           Orbital: 100  Energy=     -0.41886 [au]   Occ=1.00
  (alpha)                  -11.42953 [eV]                      (beta)                   -11.39779 [eV]
  --------------------------------------------------           --------------------------------------------------
  atom  label   AO type   orbital density population           atom  label   AO type   orbital density population
  --------------------------------------------------           --------------------------------------------------
   P      2        px               5.7%                        P      2        px               4.7%
   N      5        px               1.9%                        N      5        px               4.1%
   N      6        px               5.8%                        N      6        px              14.1%
   C      9        px               1.5%                        C      9        px               1.2%
   C     15        px               4.7%                        C     15        px               3.9%
                   py               1.2%                                        py               0.9%
                   pz               4.0%                                        pz               3.3%
   C     16        px               1.5%                        C     16        px               1.2%
                   py               1.4%                                        py               1.2%
                   pz               3.4%                                        pz               3.0%
   H     17        s                1.2%                        H     17        s                1.2%
   H     18        s                2.4%                        H     18        s                2.0%
   C     20        px               2.9%                        C     20        px               2.5%
                   py               2.0%                                        py               1.5%
                   pz               1.2%                                        pz               1.1%
   H     21        s                2.8%                        H     21        s                2.2%
   C     24        py               1.5%                        C     24        py               1.2%
                   pz               2.1%                                        pz               1.4%
   H     26        s                1.9%                        H     26        s                1.3%
   C     28        px               4.1%                        C     28        px               3.4%
                   py               1.6%                                        py               1.5%
                   pz               4.2%                                        pz               3.3%
   C     29        py               4.9%                        C     29        py               4.1%
   H     31        s                3.1%                        H     31        s                2.6%
   C     33        px               2.1%                        C     33        px               1.8%
                   py               3.2%                                        py               2.6%
   H     34        s                2.2%                        H     34        s                1.6%
   C     37        px               1.4%                        C     37        px               1.2%
                   py               1.2%                                        py               1.1%
                   pz               3.1%                                        pz               2.6%
   H     38        s                1.6%                        H     38        s                1.5%
   H     39        s                2.3%                        H     39        s                1.9%
   N     67        px               1.8%                        N     67        px               4.0%
 
 
  Orbital: 101  Energy=     -0.41174 [au]   Occ=1.00           Orbital: 101  Energy=     -0.41148 [au]   Occ=1.00
  (alpha)                  -11.20399 [eV]                      (beta)                   -11.19682 [eV]
  --------------------------------------------------           --------------------------------------------------
  atom  label   AO type   orbital density population           atom  label   AO type   orbital density population
  --------------------------------------------------           --------------------------------------------------
   Ir     1        d0               2.2%                        Ir     1        d0               2.1%
   P      2        pz               1.0%                        P      2        pz               1.0%
   P      3        s                1.1%                        P      3        s                1.1%
                   pz               1.1%                                        pz               1.1%
   N      4        py               1.6%                        N      4        py               1.5%
   C      9        py               1.4%                        C      9        py               1.4%
   C     13        py               1.5%                        C     13        py               1.4%
   C     15        px               2.2%                        C     15        px               2.2%
   C     20        px               3.3%                        C     20        px               3.3%
                   py               1.2%                                        py               1.2%
   H     22        s                1.5%                        H     22        s                1.5%
   H     23        s                1.7%                        H     23        s                1.7%
   C     24        px               1.8%                        C     24        px               1.8%
   C     28        px               3.1%                        C     28        px               3.0%
   C     29        px               2.4%                        C     29        px               2.4%
   H     32        s                1.4%                        H     32        s                1.4%
   C     33        px               3.1%                        C     33        px               3.1%
   H     35        s                1.8%                        H     35        s                1.8%
   H     36        s                1.2%                        H     36        s                1.2%
   C     37        pz               1.2%                        C     37        pz               1.2%
   C     41        px               3.3%                        C     41        px               3.3%
   C     42        pz               1.2%                        C     42        pz               1.2%
   C     46        px               3.1%                        C     46        px               3.1%
   H     47        s                1.6%                        H     47        s                1.6%
   H     48        s                1.1%                        H     48        s                1.1%
   C     50        px               3.4%                        C     50        px               3.4%
   H     52        s                2.0%                        H     52        s                1.9%
   H     53        s                1.6%                        H     53        s                1.6%
   C     54        px               2.7%                        C     54        px               2.7%
   C     59        px               3.7%                        C     59        px               3.7%
                   py               1.5%                                        py               1.5%
   H     60        s                1.9%                        H     60        s                1.9%
   H     61        s                1.9%                        H     61        s                1.9%
   C     63        px               2.2%                        C     63        px               2.2%
 
 
  Orbital: 102  Energy=     -0.40186 [au]   Occ=1.00           Orbital: 102  Energy=     -0.40174 [au]   Occ=1.00
  (alpha)                  -10.93508 [eV]                      (beta)                   -10.93200 [eV]
  --------------------------------------------------           --------------------------------------------------
  atom  label   AO type   orbital density population           atom  label   AO type   orbital density population
  --------------------------------------------------           --------------------------------------------------
   N      6        py               1.1%                        N      6        py               1.2%
                   pz               1.7%                                        pz               1.8%
   C      7        py               1.5%                        C      7        py               1.5%
   H      8        s                1.3%                        H      8        s                1.3%
   C     15        px               1.4%                        C     15        px               1.4%
                   pz               2.4%                                        pz               2.4%
   C     20        px               2.0%                        C     20        px               2.0%
                   py               2.9%                                        py               2.9%
   H     21        s                1.5%                        H     21        s                1.6%
   H     22        s                1.4%                        H     22        s                1.4%
   H     23        s                1.2%                        H     23        s                1.2%
   C     24        px               1.6%                        C     24        px               1.6%
                   pz               2.3%                                        pz               2.3%
   H     26        s                1.4%                        H     26        s                1.4%
   H     27        s                1.2%                        H     27        s                1.2%
   C     28        pz               3.4%                        C     28        pz               3.4%
   C     29        px               1.3%                        C     29        px               1.3%
                   py               2.1%                                        py               2.1%
   H     31        s                1.3%                        H     31        s                1.3%
   C     33        px               1.9%                        C     33        px               1.9%
                   py               1.0%                                        py               1.0%
                   pz               2.2%                                        pz               2.3%
   H     34        s                1.2%                        H     34        s                1.2%
   H     36        s                2.1%                        H     36        s                2.1%
   C     37        px               1.1%                        C     37        px               1.1%
   C     41        pz               3.5%                        C     41        pz               3.5%
   C     42        px               1.0%                        C     42        px               1.0%
   C     46        px               1.2%                        C     46        px               1.1%
                   py               1.7%                                        py               1.7%
   H     49        s                1.2%                        H     49        s                1.2%
   C     50        px               1.2%                        C     50        px               1.2%
                   pz               3.5%                                        pz               3.4%
   H     51        s                1.3%                        H     51        s                1.3%
   H     53        s                2.3%                        H     53        s                2.2%
   C     54        pz               2.0%                        C     54        pz               1.9%
   C     59        px               1.2%                        C     59        px               1.1%
                   py               2.3%                                        py               2.3%
   H     62        s                1.3%                        H     62        s                1.3%
   C     63        px               1.1%                        C     63        px               1.1%
                   pz               2.0%                                        pz               2.0%
   H     66        s                1.1%                        H     66        s                1.1%
 
 
  Orbital: 103  Energy=     -0.39994 [au]   Occ=1.00           Orbital: 103  Energy=     -0.39981 [au]   Occ=1.00
  (alpha)                  -10.88304 [eV]                      (beta)                   -10.87929 [eV]
  --------------------------------------------------           --------------------------------------------------
  atom  label   AO type   orbital density population           atom  label   AO type   orbital density population
  --------------------------------------------------           --------------------------------------------------
   N      4        pz               1.1%                        N      4        pz               1.1%
   C      7        pz               1.7%                        C      7        pz               1.7%
   C      9        pz               2.1%                        C      9        pz               1.9%
   C     11        pz               1.5%                        C     11        pz               1.5%
   C     13        pz               1.2%                        C     13        pz               1.1%
   C     15        py               4.4%                        C     15        py               4.5%
   C     16        py               2.8%                        C     16        py               2.9%
                   pz               1.6%                                        pz               1.6%
   H     17        s                1.2%                        H     17        s                1.2%
   H     19        s                1.9%                        H     19        s                1.9%
   C     20        py               3.4%                        C     20        py               3.4%
                   pz               2.4%                                        pz               2.4%
   H     21        s                1.3%                        H     21        s                1.3%
   H     23        s                2.2%                        H     23        s                2.2%
   C     24        py               2.9%                        C     24        py               3.0%
   H     27        s                1.2%                        H     27        s                1.2%
   C     29        pz               1.4%                        C     29        pz               1.4%
   C     41        py               3.0%                        C     41        py               3.0%
   C     42        py               2.0%                        C     42        py               2.0%
   H     44        s                1.1%                        H     44        s                1.1%
   C     46        pz               3.2%                        C     46        pz               3.2%
   H     47        s                1.7%                        H     47        s                1.7%
   C     50        py               1.3%                        C     50        py               1.3%
   C     54        py               4.5%                        C     54        py               4.5%
                   pz               1.5%                                        pz               1.5%
   C     55        py               3.0%                        C     55        py               3.0%
                   pz               2.4%                                        pz               2.3%
   H     56        s                1.4%                        H     56        s                1.4%
   H     58        s                2.2%                        H     58        s                2.2%
   C     59        py               3.8%                        C     59        py               3.8%
                   pz               2.3%                                        pz               2.3%
   H     61        s                2.6%                        H     61        s                2.6%
   H     62        s                1.1%                        H     62        s                1.1%
   C     63        py               3.7%                        C     63        py               3.7%
   H     64        s                1.6%                        H     64        s                1.7%
 
 
  Orbital: 104  Energy=     -0.39748 [au]   Occ=1.00           Orbital: 104  Energy=     -0.39729 [au]   Occ=1.00
  (alpha)                  -10.81603 [eV]                      (beta)                   -10.81091 [eV]
  --------------------------------------------------           --------------------------------------------------
  atom  label   AO type   orbital density population           atom  label   AO type   orbital density population
  --------------------------------------------------           --------------------------------------------------
   P      2        py               1.2%                        P      2        py               1.2%
   C      9        py               1.5%                        C      9        py               1.5%
   H     10        s                1.6%                        H     10        s                1.6%
   C     13        py               1.1%                        C     13        py               1.1%
                   pz               1.7%                                        pz               1.7%
   H     14        s                2.1%                        H     14        s                2.1%
   C     15        pz               1.9%                        C     15        pz               1.8%
   C     16        py               2.4%                        C     16        py               2.3%
   H     19        s                1.4%                        H     19        s                1.3%
   C     20        pz               1.1%                        C     20        pz               1.1%
   C     24        py               1.5%                        C     24        py               1.4%
                   pz               1.8%                                        pz               1.7%
   H     27        s                1.6%                        H     27        s                1.5%
   C     28        py               5.1%                        C     28        py               5.2%
                   pz               1.5%                                        pz               1.5%
   C     29        pz               3.6%                        C     29        pz               3.6%
   H     32        s                2.0%                        H     32        s                2.1%
   C     33        pz               4.6%                        C     33        pz               4.6%
   H     36        s                2.2%                        H     36        s                2.2%
   C     37        py               5.4%                        C     37        py               5.6%
   H     38        s                1.7%                        H     38        s                1.7%
   H     40        s                2.6%                        H     40        s                2.7%
   C     41        py               3.4%                        C     41        py               3.4%
                   pz               2.3%                                        pz               2.3%
   C     42        py               4.3%                        C     42        py               4.3%
                   pz               1.2%                                        pz               1.3%
   H     44        s                2.2%                        H     44        s                2.2%
   H     45        s                1.6%                        H     45        s                1.7%
   C     46        pz               3.1%                        C     46        pz               3.1%
   H     47        s                1.5%                        H     47        s                1.6%
   C     50        py               1.0%                        C     50        py               1.0%
                   pz               4.4%                                        pz               4.4%
   H     53        s                2.4%                        H     53        s                2.4%
 
 
  Orbital: 105  Energy=     -0.39435 [au]   Occ=1.00           Orbital: 105  Energy=     -0.39420 [au]   Occ=1.00
  (alpha)                  -10.73084 [eV]                      (beta)                   -10.72685 [eV]
  --------------------------------------------------           --------------------------------------------------
  atom  label   AO type   orbital density population           atom  label   AO type   orbital density population
  --------------------------------------------------           --------------------------------------------------
   C     15        py               2.8%                        C     15        py               2.9%
                   pz               2.4%                                        pz               2.5%
   C     16        py               3.2%                        C     16        py               3.3%
                   pz               3.3%                                        pz               3.4%
   H     17        s                2.4%                        H     17        s                2.4%
   H     19        s                2.2%                        H     19        s                2.2%
   C     20        py               1.8%                        C     20        py               1.9%
                   pz               3.6%                                        pz               3.7%
   H     23        s                2.1%                        H     23        s                2.1%
   C     24        py               2.1%                        C     24        py               2.2%
   C     28        py               7.1%                        C     28        py               7.1%
   C     29        pz               6.3%                        C     29        pz               6.3%
   H     32        s                3.2%                        H     32        s                3.2%
   C     33        py               1.4%                        C     33        py               1.4%
                   pz               4.3%                                        pz               4.2%
   H     35        s                1.3%                        H     35        s                1.3%
   H     36        s                1.8%                        H     36        s                1.7%
   C     37        py               7.6%                        C     37        py               7.5%
                   pz               1.8%                                        pz               1.8%
   H     38        s                2.1%                        H     38        s                2.0%
   H     40        s                4.1%                        H     40        s                4.1%
   C     41        py               2.8%                        C     41        py               2.8%
   C     42        py               2.5%                        C     42        py               2.5%
                   pz               1.2%                                        pz               1.2%
   H     44        s                1.7%                        H     44        s                1.7%
   C     46        pz               2.3%                        C     46        pz               2.3%
   H     47        s                1.5%                        H     47        s                1.5%
   C     50        py               1.4%                        C     50        py               1.4%
 
 
  Orbital: 106  Energy=     -0.39347 [au]   Occ=1.00           Orbital: 106  Energy=     -0.39335 [au]   Occ=1.00
  (alpha)                  -10.70699 [eV]                      (beta)                   -10.70360 [eV]
  --------------------------------------------------           --------------------------------------------------
  atom  label   AO type   orbital density population           atom  label   AO type   orbital density population
  --------------------------------------------------           --------------------------------------------------
   C     15        py               1.9%                        C     15        py               1.9%
   C     16        py               2.6%                        C     16        py               2.6%
                   pz               1.1%                                        pz               1.0%
   H     19        s                1.6%                        H     19        s                1.6%
   C     20        pz               1.6%                        C     20        pz               1.5%
   H     23        s                1.1%                        H     23        s                1.0%
   C     24        py               1.9%                        C     24        py               1.9%
   H     27        s                1.2%                        H     27        s                1.2%
   C     41        py               2.8%                        C     41        py               2.8%
                   pz               1.0%                                        pz               0.9%
   C     42        py               3.1%                        C     42        py               3.1%
                   pz               1.1%                                        pz               1.1%
   H     44        s                1.7%                        H     44        s                1.7%
   H     45        s                1.1%                        H     45        s                1.1%
   C     46        pz               2.9%                        C     46        pz               2.9%
   H     47        s                1.0%                        H     47        s                1.0%
   C     50        pz               2.6%                        C     50        pz               2.5%
   C     54        py               4.6%                        C     54        py               4.6%
                   pz               4.6%                                        pz               4.7%
   C     55        py               5.8%                        C     55        py               5.9%
                   pz               5.5%                                        pz               5.5%
   H     56        s                3.4%                        H     56        s                3.4%
   H     58        s                4.4%                        H     58        s                4.4%
   C     59        py               3.3%                        C     59        py               3.3%
                   pz               5.1%                                        pz               5.1%
   H     60        s                1.1%                        H     60        s                1.1%
   H     61        s                3.1%                        H     61        s                3.1%
   C     63        py               4.9%                        C     63        py               4.9%
                   pz               1.0%                                        pz               1.0%
   H     64        s                2.5%                        H     64        s                2.5%
 
 
  Orbital: 107  Energy=     -0.38696 [au]   Occ=1.00           Orbital: 107  Energy=     -0.38682 [au]   Occ=1.00
  (alpha)                  -10.52979 [eV]                      (beta)                   -10.52598 [eV]
  --------------------------------------------------           --------------------------------------------------
  atom  label   AO type   orbital density population           atom  label   AO type   orbital density population
  --------------------------------------------------           --------------------------------------------------
   C     15        px               2.3%                        C     15        px               2.4%
   C     16        py               1.0%                        C     16        py               1.1%
                   pz               1.4%                                        pz               1.5%
   C     24        px               4.4%                        C     24        px               4.6%
   H     25        s                2.1%                        H     25        s                2.1%
   H     27        s                1.3%                        H     27        s                1.4%
   C     28        px               1.5%                        C     28        px               1.6%
                   pz               4.1%                                        pz               4.2%
   C     29        px               3.5%                        C     29        px               3.7%
                   py               5.6%                                        py               5.6%
                   pz               2.8%                                        pz               2.6%
   H     31        s                4.6%                        H     31        s                4.5%
   H     32        s                2.9%                        H     32        s                2.9%
   C     33        py               2.9%                        C     33        py               2.8%
                   pz               3.6%                                        pz               3.9%
   H     34        s                3.1%                        H     34        s                3.1%
   C     37        px               2.0%                        C     37        px               2.0%
                   pz               2.2%                                        pz               2.3%
   H     40        s                1.2%                        H     40        s                1.2%
   C     41        py               1.3%                        C     41        py               1.2%
                   pz               1.1%                                        pz               1.2%
   C     42        px               1.0%                        C     42        px               1.0%
   C     46        py               3.9%                        C     46        py               3.9%
                   pz               1.4%                                        pz               1.4%
   H     47        s                1.1%                        H     47        s                1.1%
   H     49        s                2.4%                        H     49        s                2.4%
   C     50        py               1.0%                        C     50        py               1.0%
                   pz               1.7%                                        pz               1.8%
   H     51        s                1.5%                        H     51        s                1.5%
   C     63        px               1.2%                        C     63        px               1.3%
   H     65        s                1.3%                        H     65        s                1.3%
 
 
  Orbital: 108  Energy=     -0.38638 [au]   Occ=1.00           Orbital: 108  Energy=     -0.38624 [au]   Occ=1.00
  (alpha)                  -10.51400 [eV]                      (beta)                   -10.51021 [eV]
  --------------------------------------------------           --------------------------------------------------
  atom  label   AO type   orbital density population           atom  label   AO type   orbital density population
  --------------------------------------------------           --------------------------------------------------
   C     15        px               1.1%                        C     15        px               1.0%
                   pz               1.5%                                        pz               1.3%
   C     16        py               1.6%                        C     16        py               1.5%
   C     20        py               3.5%                        C     20        py               3.1%
   H     21        s                1.8%                        H     21        s                1.6%
   C     24        px               1.7%                        C     24        px               1.6%
                   pz               2.8%                                        pz               2.5%
   H     26        s                1.4%                        H     26        s                1.2%
   H     27        s                1.2%                        H     27        s                1.1%
   C     29        px               2.9%                        C     29        px               2.7%
   H     30        s                1.3%                        H     30        s                1.2%
   C     33        pz               1.3%                        C     33        pz               1.2%
   C     41        px               2.0%                        C     41        px               2.1%
                   pz               3.2%                                        pz               3.4%
   C     42        px               1.0%                        C     42        px               1.0%
                   pz               2.2%                                        pz               2.3%
   C     46        px               5.4%                        C     46        px               5.7%
                   py               3.5%                                        py               3.4%
   H     47        s                2.5%                        H     47        s                2.5%
   H     48        s                1.0%                        H     48        s                1.2%
   H     49        s                2.3%                        H     49        s                2.3%
   C     50        pz               4.3%                        C     50        pz               4.6%
   H     51        s                1.9%                        H     51        s                1.9%
   H     53        s                1.1%                        H     53        s                1.2%
   C     54        px               2.8%                        C     54        px               3.0%
                   pz               0.9%                                        pz               1.0%
   C     55        py               3.0%                        C     55        py               3.2%
   H     58        s                1.4%                        H     58        s                1.4%
   C     59        py               3.4%                        C     59        py               3.7%
   H     62        s                1.4%                        H     62        s                1.5%
   C     63        px               4.6%                        C     63        px               4.8%
                   pz               2.1%                                        pz               2.3%
   H     64        s                2.4%                        H     64        s                2.5%
   H     65        s                1.0%                        H     65        s                1.1%
   H     66        s                0.9%                        H     66        s                1.0%
 
 
  Orbital: 109  Energy=     -0.38499 [au]   Occ=1.00           Orbital: 109  Energy=     -0.38482 [au]   Occ=1.00
  (alpha)                  -10.47598 [eV]                      (beta)                   -10.47149 [eV]
  --------------------------------------------------           --------------------------------------------------
  atom  label   AO type   orbital density population           atom  label   AO type   orbital density population
  --------------------------------------------------           --------------------------------------------------
   C     13        pz               1.2%                        C     13        pz               1.2%
   C     15        py               1.7%                        C     15        py               1.7%
                   pz               1.9%                                        pz               2.0%
   C     16        px               1.9%                        C     16        px               2.0%
   C     20        py               7.2%                        C     20        py               7.4%
   H     21        s                3.4%                        H     21        s                3.6%
   H     23        s                1.1%                        H     23        s                1.1%
   C     24        pz               4.4%                        C     24        pz               4.7%
   H     26        s                2.4%                        H     26        s                2.5%
   C     28        px               1.0%                        C     28        px               1.0%
                   py               1.3%                                        py               1.4%
   C     29        px               2.4%                        C     29        px               2.4%
   H     30        s                2.2%                        H     30        s                2.3%
   C     37        py               2.2%                        C     37        py               2.4%
   H     38        s                1.7%                        H     38        s                1.7%
   C     41        px               1.2%                        C     41        px               1.0%
   C     42        py               2.0%                        C     42        py               2.0%
   H     45        s                1.5%                        H     45        s                1.4%
   C     46        px               2.3%                        C     46        px               2.0%
   H     48        s                1.8%                        H     48        s                1.7%
   C     50        px               1.1%                        C     50        px               1.1%
   C     54        py               2.1%                        C     54        py               2.0%
                   pz               1.7%                                        pz               1.6%
   C     55        px               1.9%                        C     55        px               1.9%
   C     59        py               7.6%                        C     59        py               7.3%
   H     61        s                1.4%                        H     61        s                1.3%
   H     62        s                3.5%                        H     62        s                3.4%
   C     63        px               1.1%                        C     63        px               0.8%
                   pz               4.4%                                        pz               4.3%
   H     66        s                2.2%                        H     66        s                2.2%
 
 
  Orbital: 110  Energy=     -0.37938 [au]   Occ=1.00           Orbital: 110  Energy=     -0.37900 [au]   Occ=1.00
  (alpha)                  -10.32345 [eV]                      (beta)                   -10.31309 [eV]
  --------------------------------------------------           --------------------------------------------------
  atom  label   AO type   orbital density population           atom  label   AO type   orbital density population
  --------------------------------------------------           --------------------------------------------------
   P      2        s                3.3%                        P      2        s                3.5%
   P      3        s                3.3%                        P      3        s                3.5%
   N      4        pz               7.8%                        N      4        pz               7.6%
   C      7        py               2.5%                        C      7        py               2.5%
                   pz               2.2%                                        pz               2.1%
   H      8        s                1.7%                        H      8        s                1.8%
   C      9        pz               5.3%                        C      9        pz               5.0%
   H     10        s                5.4%                        H     10        s                5.3%
   C     11        py               2.0%                        C     11        py               2.1%
                   pz               2.4%                                        pz               2.2%
   H     12        s                1.6%                        H     12        s                1.7%
   C     13        pz               5.5%                        C     13        pz               5.2%
   H     14        s                5.3%                        H     14        s                5.2%
   C     16        pz               1.2%                        C     16        pz               1.2%
   C     20        px               2.6%                        C     20        px               2.7%
   H     22        s                1.2%                        H     22        s                1.3%
   H     25        s                1.2%                        H     25        s                1.2%
   C     29        px               1.0%                        C     29        px               1.0%
                   py               2.1%                                        py               2.2%
   H     30        s                1.6%                        H     30        s                1.7%
   H     31        s                1.4%                        H     31        s                1.4%
   C     33        pz               2.0%                        C     33        pz               1.9%
   C     46        px               1.4%                        C     46        px               1.5%
                   py               2.2%                                        py               2.3%
   H     48        s                1.8%                        H     48        s                1.9%
   H     49        s                1.3%                        H     49        s                1.3%
   C     50        pz               1.7%                        C     50        pz               1.7%
   C     55        pz               1.1%                        C     55        pz               1.1%
   C     59        px               2.7%                        C     59        px               2.8%
   H     60        s                1.3%                        H     60        s                1.4%
 
 
  Orbital: 111  Energy=     -0.36761 [au]   Occ=1.00           Orbital: 111  Energy=     -0.36717 [au]   Occ=1.00
  (alpha)                  -10.00322 [eV]                      (beta)                    -9.99128 [eV]
  --------------------------------------------------           --------------------------------------------------
  atom  label   AO type   orbital density population           atom  label   AO type   orbital density population
  --------------------------------------------------           --------------------------------------------------
   P      2        s                1.7%                        P      2        s                1.6%
   P      3        s                1.5%                        P      3        s                1.6%
   N      4        px               1.2%                        N      4        px               0.1%
                   pz               2.2%                                        pz               2.3%
   C      7        py               2.7%                        C      7        py               2.6%
                   pz               6.2%                                        pz               6.6%
   H      8        s                3.0%                        H      8        s                2.9%
   C      9        pz               8.6%                        C      9        pz               8.7%
   H     10        s                2.0%                        H     10        s                2.1%
   C     11        py               3.3%                        C     11        py               3.3%
                   pz               5.4%                                        pz               5.7%
   H     12        s                3.0%                        H     12        s                3.1%
   C     13        py               1.4%                        C     13        py               1.4%
                   pz               7.3%                                        pz               7.6%
   H     14        s                1.6%                        H     14        s                1.7%
   C     16        px               1.2%                        C     16        px               1.4%
   C     20        py               1.8%                        C     20        py               1.6%
   C     24        px               1.2%                        C     24        px               1.0%
                   pz               1.3%                                        pz               1.2%
   H     25        s                1.4%                        H     25        s                1.2%
   C     33        px               2.2%                        C     33        px               2.6%
   H     35        s                1.4%                        H     35        s                1.6%
   C     37        px               1.0%                        C     37        px               1.1%
                   py               1.1%                                        py               1.3%
   H     39        s                1.1%                        H     39        s                1.2%
   C     42        py               1.2%                        C     42        py               1.3%
   H     43        s                1.0%                        H     43        s                1.0%
   C     50        px               2.8%                        C     50        px               3.4%
   H     52        s                1.7%                        H     52        s                2.0%
   C     55        px               1.1%                        C     55        px               1.3%
   C     59        py               1.6%                        C     59        py               1.5%
   C     63        px               1.7%                        C     63        px               1.5%
                   pz               1.3%                                        pz               1.3%
   H     65        s                1.7%                        H     65        s                1.6%
 
 
  Orbital: 112  Energy=     -0.36540 [au]   Occ=1.00           Orbital: 112  Energy=     -0.36101 [au]   Occ=1.00
  (alpha)                   -9.94305 [eV]                      (beta)                    -9.82349 [eV]
  --------------------------------------------------           --------------------------------------------------
  atom  label   AO type   orbital density population           atom  label   AO type   orbital density population
  --------------------------------------------------           --------------------------------------------------
   Ir     1        d2-              4.3%                        Ir     1        d2-              3.2%
   N      4        px              37.3%                        N      4        px              34.8%
   C      7        px              14.4%                        C      7        px              14.8%
   C      9        px               2.9%                        C      9        px               2.9%
   C     11        px              14.5%                        C     11        px              15.0%
   C     13        px               2.9%                        C     13        px               3.0%
   C     20        px               0.8%                        C     20        px               1.1%
   C     33        px               1.2%                        C     33        px               0.9%
   C     50        px               1.5%                        C     50        px               1.7%
   C     59        px               1.2%                        C     59        px               2.1%
   H     60        s                0.8%                        H     60        s                1.6%
 
 
  Orbital: 113  Energy=     -0.35842 [au]   Occ=1.00           Orbital: 113  Energy=     -0.35773 [au]   Occ=1.00
  (alpha)                   -9.75319 [eV]                      (beta)                    -9.73430 [eV]
  --------------------------------------------------           --------------------------------------------------
  atom  label   AO type   orbital density population           atom  label   AO type   orbital density population
  --------------------------------------------------           --------------------------------------------------
   P      2        py               1.1%                        P      2        py               1.1%
   P      3        py               1.8%                        P      3        py               2.2%
   N      4        py               1.1%                        N      4        py               0.2%
   N      6        py               1.8%                        N      6        py               0.2%
   C     13        pz               2.7%                        C     13        pz               2.3%
   H     14        s                2.2%                        H     14        s                2.4%
   C     20        px               2.1%                        C     20        px               3.8%
   H     22        s                1.0%                        H     22        s                2.0%
   C     24        px               0.8%                        C     24        px               1.1%
   C     29        px               1.2%                        C     29        px               1.3%
   C     33        px               1.3%                        C     33        px               2.9%
   H     35        s                0.4%                        H     35        s                1.3%
   C     46        px               4.5%                        C     46        px               6.0%
   H     47        s                1.3%                        H     47        s                1.7%
   H     48        s                3.0%                        H     48        s                3.9%
   C     50        px               5.4%                        C     50        px               8.2%
   H     52        s                2.7%                        H     52        s                4.4%
   H     53        s                1.2%                        H     53        s                1.5%
   C     59        px               9.0%                        C     59        px              11.1%
   H     60        s                5.3%                        H     60        s                6.4%
   H     61        s                1.4%                        H     61        s                1.7%
   C     63        px               2.8%                        C     63        px               4.4%
   H     65        s                1.3%                        H     65        s                2.4%
   N     67        s               10.4%                        N     67        s                1.6%
                   py               6.5%                                        py               0.9%
                   pz               3.8%                                        pz               0.4%
 
 
  Orbital: 114  Energy=     -0.35595 [au]   Occ=1.00           Orbital: 114  Energy=     -0.35329 [au]   Occ=1.00
  (alpha)                   -9.68599 [eV]                      (beta)                    -9.61348 [eV]
  --------------------------------------------------           --------------------------------------------------
  atom  label   AO type   orbital density population           atom  label   AO type   orbital density population
  --------------------------------------------------           --------------------------------------------------
   Ir     1        d2+              1.1%                        Ir     1        d2+              0.0%
   P      2        py               0.1%                        P      2        py               1.6%
   N      4        py               1.9%                        N      4        py               0.1%
                   pz               0.0%                                        pz               1.3%
   N      5        py               1.3%                        N      5        py               0.2%
   N      6        s                1.4%                        N      6        s                0.2%
                   py               4.6%                                        py               0.5%
                   pz               2.0%                                        pz               0.5%
   C      7        pz              -0.0%                        C      7        pz               1.1%
   C      9        pz              -0.0%                        C      9        pz               2.6%
   H     10        s                0.0%                        H     10        s                2.4%
   H     12        s                1.1%                        H     12        s                0.0%
   C     13        pz              -0.0%                        C     13        pz               1.5%
   C     20        px               2.2%                        C     20        px              12.4%
                   pz               0.2%                                        pz               1.0%
   H     22        s                1.4%                        H     22        s                7.5%
   H     23        s                0.3%                        H     23        s                1.9%
   C     24        px               0.8%                        C     24        px               5.2%
   H     25        s                0.7%                        H     25        s                3.1%
   H     27        s                0.4%                        H     27        s                1.3%
   C     29        px               0.3%                        C     29        px               4.0%
   H     30        s                0.2%                        H     30        s                2.5%
   H     32        s                0.1%                        H     32        s                1.5%
   C     33        px               2.7%                        C     33        px               8.8%
                   py               0.1%                                        py               1.0%
   H     35        s                2.0%                        H     35        s                5.0%
   H     36        s                0.1%                        H     36        s                1.1%
   C     37        px               0.8%                        C     37        px               2.1%
   H     39        s                0.4%                        H     39        s                1.1%
   C     46        px               1.3%                        C     46        px               1.0%
   C     50        px               4.3%                        C     50        px               1.0%
   H     52        s                2.7%                        H     52        s                0.6%
   C     59        px               2.9%                        C     59        px               1.5%
   H     60        s                1.7%                        H     60        s                1.0%
   C     63        px               1.6%                        C     63        px               0.9%
   H     65        s                1.2%                        H     65        s                0.5%
   N     67        s               21.2%                        N     67        s                2.6%
                   py              14.4%                                        py               2.4%
                   pz               9.2%                                        pz               0.6%
 
 
  Orbital: 115  Energy=     -0.35337 [au]   Occ=1.00           Orbital: 115  Energy=     -0.35217 [au]   Occ=1.00
  (alpha)                   -9.61565 [eV]                      (beta)                    -9.58308 [eV]
  --------------------------------------------------           --------------------------------------------------
  atom  label   AO type   orbital density population           atom  label   AO type   orbital density population
  --------------------------------------------------           --------------------------------------------------
   Ir     1        s                0.2%                        Ir     1        s                1.1%
                   d2+              0.1%                                        d2+              1.3%
   P      2        py               2.1%                        P      2        py               0.6%
   N      4        py               0.3%                        N      4        py               3.8%
                   pz               1.6%                                        pz               0.3%
   N      5        py               0.0%                        N      5        py               1.0%
   N      6        s                0.0%                        N      6        s                1.8%
                   py               0.2%                                        py               5.3%
                   pz               0.2%                                        pz               2.1%
   C      9        pz               3.3%                        C      9        pz               0.9%
   H     10        s                3.0%                        H     10        s                0.8%
   C     11        py               0.1%                        C     11        py               1.3%
                   pz               1.2%                                        pz               0.4%
   H     12        s                0.1%                        H     12        s                1.4%
   C     13        pz               1.3%                        C     13        pz              -0.0%
   C     20        px              12.4%                        C     20        px               0.4%
   H     22        s                7.4%                        H     22        s                0.1%
   H     23        s                1.9%                        H     23        s                0.1%
   C     24        px               4.8%                        C     24        px               0.1%
   H     25        s                2.6%                        H     25        s                0.0%
   H     27        s                1.0%                        H     27        s                0.1%
   C     29        px               4.6%                        C     29        px               0.8%
   H     30        s                2.8%                        H     30        s                0.4%
   H     32        s                1.7%                        H     32        s                0.3%
   C     33        px               7.3%                        C     33        px               0.0%
                   py               1.1%                                        py               0.1%
   H     34        s                0.0%                        H     34        s                1.4%
   H     35        s                3.7%                        H     35        s                0.2%
   H     36        s                1.3%                        H     36        s                0.2%
   C     37        px               1.2%                        C     37        px               0.5%
   C     46        px               1.4%                        C     46        px               0.4%
   C     50        px               2.8%                        C     50        px               2.7%
   H     52        s                1.7%                        H     52        s                1.9%
   C     59        px               2.9%                        C     59        px               1.2%
   H     60        s                1.9%                        H     60        s                0.8%
   C     63        px               1.5%                        C     63        px               1.0%
   H     65        s                1.0%                        H     65        s                0.9%
   N     67        s                0.3%                        N     67        s               25.7%
                   py               0.0%                                        py              16.1%
                   pz               0.4%                                        pz              11.4%
 
 
  Orbital: 116  Energy=     -0.34684 [au]   Occ=1.00           Orbital: 116  Energy=     -0.34669 [au]   Occ=1.00
  (alpha)                   -9.43787 [eV]                      (beta)                    -9.43394 [eV]
  --------------------------------------------------           --------------------------------------------------
  atom  label   AO type   orbital density population           atom  label   AO type   orbital density population
  --------------------------------------------------           --------------------------------------------------
   C     16        px               6.0%                        C     16        px               6.1%
                   py               1.1%                                        py               1.0%
                   pz               2.2%                                        pz               2.2%
   H     18        s                5.6%                        H     18        s                5.7%
   C     20        py               1.5%                        C     20        py               1.6%
   C     24        pz               1.1%                        C     24        pz               1.1%
   C     37        px               3.3%                        C     37        px               3.0%
                   pz               1.7%                                        pz               1.6%
   H     39        s                3.3%                        H     39        s                2.9%
   C     42        px               6.3%                        C     42        px               6.3%
                   pz               2.7%                                        pz               2.7%
   H     43        s                6.0%                        H     43        s                6.0%
   H     44        s                1.1%                        H     44        s                1.1%
   C     50        pz               1.1%                        C     50        pz               1.1%
   C     55        px              10.4%                        C     55        px              10.7%
                   py               2.2%                                        py               2.2%
                   pz               2.9%                                        pz               2.9%
   H     56        s                1.0%                        H     56        s                1.0%
   H     57        s                9.7%                        H     57        s                9.9%
   H     58        s                1.3%                        H     58        s                1.4%
   C     59        px               1.4%                        C     59        px               1.5%
                   py               2.4%                                        py               2.5%
   H     60        s                1.0%                        H     60        s                1.1%
   H     62        s                1.4%                        H     62        s                1.5%
   C     63        pz               1.4%                        C     63        pz               1.4%
 
 
  Orbital: 117  Energy=     -0.34437 [au]   Occ=1.00           Orbital: 117  Energy=     -0.34419 [au]   Occ=1.00
  (alpha)                   -9.37084 [eV]                      (beta)                    -9.36579 [eV]
  --------------------------------------------------           --------------------------------------------------
  atom  label   AO type   orbital density population           atom  label   AO type   orbital density population
  --------------------------------------------------           --------------------------------------------------
   C     13        pz               1.2%                        C     13        pz               1.3%
   H     14        s                0.9%                        H     14        s                1.0%
   C     16        px              10.9%                        C     16        px              10.1%
                   py               1.9%                                        py               1.9%
                   pz               3.1%                                        pz               2.9%
   H     18        s                9.8%                        H     18        s                9.2%
   H     19        s                1.4%                        H     19        s                1.3%
   C     20        px               2.2%                        C     20        px               2.1%
                   py               3.5%                                        py               3.2%
   H     21        s                2.2%                        H     21        s                2.0%
   H     22        s                2.1%                        H     22        s                2.0%
   C     24        pz               1.2%                        C     24        pz               1.1%
   C     37        px               1.8%                        C     37        px               2.0%
                   pz               1.3%                                        pz               1.4%
   H     39        s                2.0%                        H     39        s                2.2%
   C     42        px               8.1%                        C     42        px               8.6%
                   py               1.2%                                        py               1.4%
                   pz               2.6%                                        pz               2.7%
   H     43        s                7.2%                        H     43        s                7.7%
   H     45        s                1.1%                        H     45        s                1.2%
   C     46        px               1.3%                        C     46        px               1.5%
                   py               1.8%                                        py               2.0%
   H     48        s                1.7%                        H     48        s                2.0%
   C     50        px               1.1%                        C     50        px               1.1%
                   pz               2.5%                                        pz               2.7%
   H     51        s                1.3%                        H     51        s                1.4%
   C     55        px               1.4%                        C     55        px               1.2%
   H     57        s                1.5%                        H     57        s                1.3%
 
 
  Orbital: 118  Energy=     -0.34339 [au]   Occ=1.00           Orbital: 118  Energy=     -0.34305 [au]   Occ=1.00
  (alpha)                   -9.34404 [eV]                      (beta)                    -9.33496 [eV]
  --------------------------------------------------           --------------------------------------------------
  atom  label   AO type   orbital density population           atom  label   AO type   orbital density population
  --------------------------------------------------           --------------------------------------------------
   C     29        px               2.8%                        C     29        px               3.0%
                   py               2.8%                                        py               3.1%
                   pz               1.9%                                        pz               2.0%
   H     30        s                3.7%                        H     30        s                4.0%
   H     31        s                1.6%                        H     31        s                1.8%
   C     33        px               1.7%                        C     33        px               1.5%
                   pz               3.5%                                        pz               3.3%
   H     34        s                1.4%                        H     34        s                1.2%
   H     35        s                1.7%                        H     35        s                1.4%
   C     37        px              10.2%                        C     37        px              10.2%
                   py               1.4%                                        py               1.5%
                   pz               3.8%                                        pz               3.8%
   H     38        s                1.8%                        H     38        s                1.9%
   H     39        s                9.0%                        H     39        s                9.0%
   C     42        px               1.0%                        C     42        px               1.1%
   C     46        px               2.4%                        C     46        px               2.4%
   H     48        s                2.2%                        H     48        s                2.2%
   C     55        px               4.8%                        C     55        px               4.3%
                   py               1.0%                                        py               1.0%
   H     57        s                3.9%                        H     57        s                3.5%
   C     59        px               2.7%                        C     59        px               2.5%
                   py               2.6%                                        py               2.3%
   H     60        s                2.5%                        H     60        s                2.4%
   H     62        s                1.9%                        H     62        s                1.7%
   N     67        s                1.0%                        N     67        s                1.9%
                   py               0.8%                                        py               1.4%
 
 
  Orbital: 119  Energy=     -0.33989 [au]   Occ=1.00           Orbital: 119  Energy=     -0.33930 [au]   Occ=1.00
  (alpha)                   -9.24890 [eV]                      (beta)                    -9.23291 [eV]
  --------------------------------------------------           --------------------------------------------------
  atom  label   AO type   orbital density population           atom  label   AO type   orbital density population
  --------------------------------------------------           --------------------------------------------------
   N      4        px               4.1%                        N      4        px               5.7%
   C      7        px               1.5%                        C      7        px               2.2%
   C     11        px               1.4%                        C     11        px               2.2%
   C     16        px               3.6%                        C     16        px               3.8%
                   pz               1.1%                                        pz               1.0%
   H     18        s                3.2%                        H     18        s                3.3%
   C     20        px               1.7%                        C     20        px               1.9%
                   py               1.1%                                        py               1.1%
   H     22        s                1.5%                        H     22        s                1.7%
   C     29        px               3.5%                        C     29        px               3.6%
                   py               1.3%                                        py               1.2%
   H     30        s                3.4%                        H     30        s                3.4%
   C     33        pz               1.5%                        C     33        pz               1.2%
   C     37        px               3.7%                        C     37        px               3.3%
                   py               1.1%                                        py               1.2%
                   pz               1.0%                                        pz               0.9%
   H     39        s                3.1%                        H     39        s                2.7%
   C     42        px               4.2%                        C     42        px               3.5%
                   py               2.0%                                        py               2.0%
   H     43        s                3.6%                        H     43        s                3.0%
   H     45        s                1.0%                        H     45        s                1.0%
   C     46        px               5.1%                        C     46        px               5.4%
                   py               2.3%                                        py               2.0%
   H     48        s                4.7%                        H     48        s                4.8%
   H     49        s                1.2%                        H     49        s                1.1%
   C     50        pz               1.1%                        C     50        pz               0.8%
   C     55        px               3.3%                        C     55        px               3.3%
                   py               1.0%                                        py               1.2%
   H     57        s                2.8%                        H     57        s                2.8%
   C     59        px               2.6%                        C     59        px               3.0%
                   py               1.3%                                        py               1.4%
   H     60        s                2.2%                        H     60        s                2.5%
   H     62        s                1.2%                        H     62        s                1.3%
 
 
  Orbital: 120  Energy=     -0.33678 [au]   Occ=1.00           Orbital: 120  Energy=     -0.33667 [au]   Occ=1.00
  (alpha)                   -9.16431 [eV]                      (beta)                    -9.16136 [eV]
  --------------------------------------------------           --------------------------------------------------
  atom  label   AO type   orbital density population           atom  label   AO type   orbital density population
  --------------------------------------------------           --------------------------------------------------
   C     42        py               1.0%                        C     42        py               0.9%
                   pz               1.3%                                        pz               1.4%
   H     44        s                1.2%                        H     44        s                1.2%
   C     46        px               7.6%                        C     46        px               6.9%
   H     47        s                1.0%                        H     47        s                0.9%
   H     48        s                4.3%                        H     48        s                3.9%
   C     50        px              11.0%                        C     50        px              10.9%
                   pz               1.9%                                        pz               2.0%
   H     51        s                2.1%                        H     51        s                2.2%
   H     52        s                7.7%                        H     52        s                7.7%
   C     54        py               1.3%                        C     54        py               1.4%
   C     55        px               0.9%                        C     55        px               1.2%
                   py               1.5%                                        py               1.3%
                   pz               3.5%                                        pz               3.6%
   H     56        s                1.7%                        H     56        s                1.8%
   H     57        s                0.8%                        H     57        s                1.0%
   H     58        s                1.1%                        H     58        s                0.9%
   C     59        px               5.2%                        C     59        px               4.8%
   H     60        s                3.3%                        H     60        s                3.0%
   C     63        px              13.3%                        C     63        px              13.2%
                   pz               4.4%                                        pz               4.5%
   H     65        s               10.7%                        H     65        s               10.6%
   H     66        s                2.2%                        H     66        s                2.1%
 
 
  Orbital: 121  Energy=     -0.33608 [au]   Occ=1.00           Orbital: 121  Energy=     -0.33596 [au]   Occ=1.00
  (alpha)                   -9.14529 [eV]                      (beta)                    -9.14184 [eV]
  --------------------------------------------------           --------------------------------------------------
  atom  label   AO type   orbital density population           atom  label   AO type   orbital density population
  --------------------------------------------------           --------------------------------------------------
   C     15        py               1.3%                        C     15        py               1.4%
   C     16        py               2.3%                        C     16        py               2.1%
                   pz               1.6%                                        pz               1.8%
   H     17        s                0.9%                        H     17        s                1.0%
   H     19        s                1.3%                        H     19        s                1.2%
   C     20        px               5.9%                        C     20        px               5.6%
   H     22        s                3.9%                        H     22        s                3.6%
   C     24        px              11.1%                        C     24        px              11.6%
                   pz               2.0%                                        pz               2.3%
   H     25        s                7.3%                        H     25        s                7.9%
   H     27        s                1.0%                        H     27        s                1.0%
   C     28        py               1.1%                        C     28        py               1.1%
   C     29        px              11.8%                        C     29        px              11.0%
   H     30        s                6.8%                        H     30        s                6.2%
   H     32        s                1.7%                        H     32        s                1.6%
   C     33        px              13.3%                        C     33        px              13.2%
                   pz               1.9%                                        pz               2.0%
   H     34        s                1.7%                        H     34        s                1.7%
   H     35        s                9.2%                        H     35        s                9.2%
   H     36        s                1.2%                        H     36        s                1.2%
   C     37        py               1.3%                        C     37        py               1.2%
 
 
  Orbital: 122  Energy=     -0.33276 [au]   Occ=1.00           Orbital: 122  Energy=     -0.33148 [au]   Occ=1.00
  (alpha)                   -9.05482 [eV]                      (beta)                    -9.02009 [eV]
  --------------------------------------------------           --------------------------------------------------
  atom  label   AO type   orbital density population           atom  label   AO type   orbital density population
  --------------------------------------------------           --------------------------------------------------
   Ir     1        s                3.0%                        Ir     1        s                2.9%
                   py               3.6%                                        py               3.3%
                   d2+              1.7%                                        d2+              1.5%
   P      2        py               1.2%                        P      2        py               1.3%
   P      3        py               1.3%                        P      3        py               1.3%
   N      4        s                1.9%                        N      4        s                2.0%
                   py              18.9%                                        py              18.2%
   N      5        s                2.4%                        N      5        s                2.1%
                   py               1.6%                                        py               1.7%
                   pz               2.9%                                        pz               3.0%
   N      6        py               1.4%                        N      6        py               1.7%
                   pz               1.0%                                        pz               1.1%
   C      7        py               2.4%                        C      7        py               2.2%
   H      8        s                3.1%                        H      8        s                2.9%
   C      9        py               1.8%                        C      9        py               1.9%
   C     11        py               2.6%                        C     11        py               2.4%
                   pz               1.0%                                        pz               1.0%
   H     12        s                3.1%                        H     12        s                2.9%
   C     13        py               1.8%                        C     13        py               1.9%
   C     24        px               2.6%                        C     24        px               1.9%
                   pz               1.8%                                        pz               1.7%
   H     25        s                3.0%                        H     25        s                2.4%
   C     46        py               1.3%                        C     46        py               1.3%
   H     51        s                1.0%                        H     51        s                1.2%
   C     59        py               1.1%                        C     59        py               1.3%
   C     63        pz               0.9%                        C     63        pz               1.3%
   H     66        s                0.8%                        H     66        s                1.0%
   N     67        s                2.6%                        N     67        s                3.7%
                   py               4.2%                                        py               5.2%
 
 
  Orbital: 123  Energy=     -0.32364 [au]   Occ=1.00           Orbital: 123  Energy=     -0.32354 [au]   Occ=1.00
  (alpha)                   -8.80666 [eV]                      (beta)                    -8.80393 [eV]
  --------------------------------------------------           --------------------------------------------------
  atom  label   AO type   orbital density population           atom  label   AO type   orbital density population
  --------------------------------------------------           --------------------------------------------------
   N      4        py               1.1%                        N      4        py               1.4%
   C     42        py               8.9%                        C     42        py               8.8%
                   pz               2.8%                                        pz               2.8%
   H     44        s                6.3%                        H     44        s                6.3%
   H     45        s                4.6%                        H     45        s                4.6%
   C     46        py               3.7%                        C     46        py               3.6%
                   pz               1.9%                                        pz               1.9%
   H     47        s                3.2%                        H     47        s                3.1%
   H     49        s                3.6%                        H     49        s                3.5%
   C     50        pz               7.3%                        C     50        pz               7.2%
   H     51        s                4.1%                        H     51        s                4.0%
   H     53        s                3.7%                        H     53        s                3.7%
   C     55        py               3.3%                        C     55        py               3.3%
                   pz               4.8%                                        pz               4.7%
   H     56        s                4.2%                        H     56        s                4.1%
   H     58        s                3.7%                        H     58        s                3.7%
   C     59        py               4.2%                        C     59        py               4.0%
   H     61        s                2.3%                        H     61        s                2.2%
   H     62        s                2.4%                        H     62        s                2.3%
   C     63        pz               3.5%                        C     63        pz               3.3%
   H     64        s                2.4%                        H     64        s                2.4%
   H     66        s                2.2%                        H     66        s                2.0%
 
 
  Orbital: 124  Energy=     -0.32173 [au]   Occ=1.00           Orbital: 124  Energy=     -0.32167 [au]   Occ=1.00
  (alpha)                   -8.75462 [eV]                      (beta)                    -8.75309 [eV]
  --------------------------------------------------           --------------------------------------------------
  atom  label   AO type   orbital density population           atom  label   AO type   orbital density population
  --------------------------------------------------           --------------------------------------------------
   C     16        py               6.2%                        C     16        py               6.3%
                   pz               9.6%                                        pz               9.7%
   H     17        s                8.8%                        H     17        s                8.9%
   H     19        s                6.5%                        H     19        s                6.5%
   C     20        px               1.6%                        C     20        px               1.6%
                   py               9.8%                                        py               9.9%
   H     21        s                5.7%                        H     21        s                5.7%
   H     23        s                7.3%                        H     23        s                7.4%
   C     24        px               3.2%                        C     24        px               3.3%
                   pz              12.0%                                        pz              12.2%
   H     26        s                8.1%                        H     26        s                8.2%
   H     27        s                5.7%                        H     27        s                5.8%
   C     33        pz               1.3%                        C     33        pz               1.2%
   C     37        py               1.6%                        C     37        py               1.3%
   H     40        s                1.4%                        H     40        s                1.3%
 
 
  Orbital: 125  Energy=     -0.32117 [au]   Occ=1.00           Orbital: 125  Energy=     -0.32108 [au]   Occ=1.00
  (alpha)                   -8.73953 [eV]                      (beta)                    -8.73693 [eV]
  --------------------------------------------------           --------------------------------------------------
  atom  label   AO type   orbital density population           atom  label   AO type   orbital density population
  --------------------------------------------------           --------------------------------------------------
   C     20        px               1.0%                        C     20        px               1.0%
   H     23        s                1.1%                        H     23        s                0.9%
   C     24        px               1.2%                        C     24        px               1.1%
                   pz               1.4%                                        pz               1.2%
   H     26        s                1.1%                        H     26        s                0.9%
   C     29        px               2.7%                        C     29        px               2.7%
                   py               7.5%                                        py               7.4%
                   pz               4.9%                                        pz               5.0%
   H     31        s                8.8%                        H     31        s                8.7%
   H     32        s                5.7%                        H     32        s                5.7%
   C     33        px               1.2%                        C     33        px               1.2%
                   py               2.1%                                        py               2.1%
                   pz              10.9%                                        pz              11.1%
   H     34        s                6.9%                        H     34        s                7.0%
   H     36        s                7.3%                        H     36        s                7.3%
   C     37        py              12.8%                        C     37        py              13.0%
   H     38        s                6.5%                        H     38        s                6.5%
   H     40        s                6.4%                        H     40        s                6.6%
 
 
  Orbital: 126  Energy=     -0.31927 [au]   Occ=1.00           Orbital: 126  Energy=     -0.31921 [au]   Occ=1.00
  (alpha)                   -8.68771 [eV]                      (beta)                    -8.68607 [eV]
  --------------------------------------------------           --------------------------------------------------
  atom  label   AO type   orbital density population           atom  label   AO type   orbital density population
  --------------------------------------------------           --------------------------------------------------
   C     42        py               3.6%                        C     42        py               3.6%
   H     44        s                1.6%                        H     44        s                1.6%
   H     45        s                2.3%                        H     45        s                2.3%
   C     46        px               2.7%                        C     46        px               2.7%
                   py               5.6%                                        py               5.5%
                   pz               1.2%                                        pz               1.2%
   H     47        s                3.2%                        H     47        s                3.2%
   H     49        s                4.9%                        H     49        s                4.9%
   C     50        px               1.5%                        C     50        px               1.5%
                   pz               5.7%                                        pz               5.5%
   H     51        s                2.9%                        H     51        s                2.9%
   H     53        s                4.4%                        H     53        s                4.3%
   C     55        py               1.8%                        C     55        py               1.8%
                   pz               6.4%                                        pz               6.5%
   H     56        s                5.2%                        H     56        s                5.3%
   H     58        s                2.8%                        H     58        s                2.8%
   C     59        px               3.2%                        C     59        px               3.2%
                   py               4.7%                                        py               4.8%
   H     61        s                5.9%                        H     61        s                6.0%
   H     62        s                2.0%                        H     62        s                2.1%
   C     63        px               4.7%                        C     63        px               4.7%
                   pz               6.7%                                        pz               7.0%
   H     64        s                4.7%                        H     64        s                4.7%
   H     66        s                4.4%                        H     66        s                4.6%
 
 
  Orbital: 127  Energy=     -0.31245 [au]   Occ=1.00           Orbital: 127  Energy=     -0.31109 [au]   Occ=1.00
  (alpha)                   -8.50210 [eV]                      (beta)                    -8.46526 [eV]
  --------------------------------------------------           --------------------------------------------------
  atom  label   AO type   orbital density population           atom  label   AO type   orbital density population
  --------------------------------------------------           --------------------------------------------------
   Ir     1        s                1.6%                        Ir     1        s                1.5%
                   d0              16.2%                                        d0              14.6%
                   d2+              1.3%                                        d2+              1.2%
   P      2        py               2.4%                        P      2        py               2.1%
                   pz               5.7%                                        pz               5.7%
   P      3        py               2.6%                        P      3        py               2.2%
                   pz               6.0%                                        pz               6.0%
   N      4        py               5.4%                        N      4        py               5.6%
   H      8        s                2.1%                        H      8        s                2.0%
   C      9        py               2.1%                        C      9        py               1.7%
   H     10        s                1.1%                        H     10        s                1.0%
   C     11        py               1.5%                        C     11        py               1.3%
   H     12        s                2.7%                        H     12        s                2.5%
   C     13        py               2.8%                        C     13        py               2.3%
   H     14        s                1.3%                        H     14        s                1.2%
   H     21        s                1.0%                        H     21        s                1.1%
   C     24        pz               1.9%                        C     24        pz               2.2%
   H     26        s                1.5%                        H     26        s                1.8%
   C     29        px               1.3%                        C     29        px               1.3%
   H     30        s                1.3%                        H     30        s                1.2%
   H     32        s                1.0%                        H     32        s                1.2%
   C     37        pz               1.6%                        C     37        pz               2.0%
   H     40        s                1.2%                        H     40        s                1.3%
   C     42        pz               1.3%                        C     42        pz               1.6%
   H     44        s                1.1%                        H     44        s                1.2%
   C     46        px               1.4%                        C     46        px               1.3%
   H     48        s                1.2%                        H     48        s                1.1%
   C     59        py               1.0%                        C     59        py               0.9%
   H     62        s                1.2%                        H     62        s                1.2%
   C     63        pz               3.2%                        C     63        pz               3.0%
   H     66        s                2.0%                        H     66        s                2.0%
 
 
  Orbital: 128  Energy=     -0.30852 [au]   Occ=1.00           Orbital: 128  Energy=     -0.30835 [au]   Occ=1.00
  (alpha)                   -8.39522 [eV]                      (beta)                    -8.39050 [eV]
  --------------------------------------------------           --------------------------------------------------
  atom  label   AO type   orbital density population           atom  label   AO type   orbital density population
  --------------------------------------------------           --------------------------------------------------
   P      3        py               4.9%                        P      3        py               5.1%
   C     11        py               1.3%                        C     11        py               1.4%
   H     12        s                1.4%                        H     12        s                1.5%
   C     13        py               2.3%                        C     13        py               2.4%
   C     41        px               4.6%                        C     41        px               4.4%
                   py               2.2%                                        py               2.3%
                   pz               1.2%                                        pz               1.2%
   C     42        px               2.7%                        C     42        px               2.6%
                   py               4.2%                                        py               4.4%
                   pz               2.9%                                        pz               2.8%
   H     45        s                4.2%                        H     45        s                4.3%
   C     46        px               1.1%                        C     46        px               1.0%
                   py               1.3%                                        py               1.4%
   H     47        s                2.3%                        H     47        s                2.3%
   H     49        s                1.8%                        H     49        s                1.9%
   C     50        px               3.5%                        C     50        px               3.4%
                   py               2.7%                                        py               2.9%
   H     52        s                1.8%                        H     52        s                1.7%
   H     53        s                3.3%                        H     53        s                3.2%
   C     54        px               4.2%                        C     54        px               4.1%
                   py               2.0%                                        py               2.1%
                   pz               1.0%                                        pz               1.0%
   C     55        px               1.8%                        C     55        px               1.7%
                   py               5.2%                                        py               5.3%
                   pz               3.0%                                        pz               3.0%
   H     56        s                1.5%                        H     56        s                1.4%
   H     58        s                2.0%                        H     58        s                2.1%
   C     59        px               1.0%                        C     59        px               0.9%
   H     61        s                2.9%                        H     61        s                2.9%
   C     63        px               4.0%                        C     63        px               3.9%
                   py               1.3%                                        py               1.4%
   H     64        s                5.1%                        H     64        s                5.2%
   H     65        s                2.4%                        H     65        s                2.4%
 
 
  Orbital: 129  Energy=     -0.30758 [au]   Occ=1.00           Orbital: 129  Energy=     -0.30738 [au]   Occ=1.00
  (alpha)                   -8.36959 [eV]                      (beta)                    -8.36410 [eV]
  --------------------------------------------------           --------------------------------------------------
  atom  label   AO type   orbital density population           atom  label   AO type   orbital density population
  --------------------------------------------------           --------------------------------------------------
   P      2        py               4.7%                        P      2        py               5.0%
   N      4        py               1.4%                        N      4        py               1.8%
   C      7        py               1.5%                        C      7        py               1.6%
   H      8        s                1.9%                        H      8        s                2.1%
   C      9        py               2.3%                        C      9        py               2.4%
   C     15        px               4.0%                        C     15        px               3.8%
                   py               1.7%                                        py               1.8%
                   pz               1.3%                                        pz               1.2%
   C     16        px               1.8%                        C     16        px               1.7%
                   py               4.6%                                        py               4.7%
                   pz               3.1%                                        pz               3.0%
   H     17        s                1.2%                        H     17        s                1.1%
   H     19        s                2.1%                        H     19        s                2.3%
   C     20        pz               1.0%                        C     20        pz               1.0%
   H     23        s                2.6%                        H     23        s                2.6%
   C     24        px               4.2%                        C     24        px               4.1%
                   py               1.4%                                        py               1.5%
   H     25        s                2.0%                        H     25        s                2.0%
   H     27        s                5.6%                        H     27        s                5.6%
   C     28        px               4.3%                        C     28        px               4.1%
                   py               2.3%                                        py               2.4%
                   pz               1.3%                                        pz               1.3%
   C     29        py               1.7%                        C     29        py               1.9%
   H     31        s                2.3%                        H     31        s                2.5%
   H     32        s                1.8%                        H     32        s                1.7%
   C     33        px               2.9%                        C     33        px               2.8%
                   py               3.2%                                        py               3.4%
   H     35        s                1.4%                        H     35        s                1.3%
   H     36        s                3.2%                        H     36        s                3.1%
   C     37        px               2.8%                        C     37        px               2.7%
                   py               3.7%                                        py               3.9%
                   pz               2.9%                                        pz               2.7%
   H     38        s                4.4%                        H     38        s                4.5%
 
 
  Orbital: 130  Energy=     -0.30113 [au]   Occ=1.00           Orbital: 130  Energy=     -0.30107 [au]   Occ=1.00
  (alpha)                   -8.19405 [eV]                      (beta)                    -8.19263 [eV]
  --------------------------------------------------           --------------------------------------------------
  atom  label   AO type   orbital density population           atom  label   AO type   orbital density population
  --------------------------------------------------           --------------------------------------------------
   C     15        pz               3.2%                        C     15        pz               3.1%
   C     16        pz               2.9%                        C     16        pz               2.8%
   H     17        s                2.5%                        H     17        s                2.4%
   C     20        py               1.1%                        C     20        py               1.0%
                   pz               3.7%                                        pz               3.6%
   H     21        s                1.4%                        H     21        s                1.4%
   C     24        py               1.1%                        C     24        py               1.1%
                   pz               3.2%                                        pz               3.1%
   H     26        s                3.2%                        H     26        s                3.1%
   C     28        pz               2.4%                        C     28        pz               2.4%
   C     29        py               1.1%                        C     29        py               1.1%
                   pz               1.5%                                        pz               1.5%
[truncated: 1,081,582 more chars]
