# Supplementary material for: Quadratic Spin–Orbit Mechanism of the Electronic g-Tensor
Source: J Chem Theory Comput. 2023 Mar 10;19(6):1765–76. doi: 10.1021/acs.jctc.2c01213 (PMC10061661; doi:10.1021/acs.jctc.2c01213)
Supplement: Supplementary file 2 — ct2c01213_si_002.zip [file ct2c01213_si_002.zip › respect_input/03.ir-n3/4c-pbe-dz/RS-4c_Z.inp]

#EPR input

scf:
    method: mdks/pbe

    geometry:
      Ir      0.00000000     0.00000000     0.00000000
      P     -0.08705124    -0.38733949    -2.30834106
      P      0.10356993    -0.20023922     2.32383252
      N      0.01733718    -1.97807717     0.07605122
      N     -0.00553658     1.99158153     0.06470903
      N     -0.12128131     2.92219356    -0.67052097
      C     -0.04585825    -2.73587270    -1.06998457
      H     -0.03524495    -3.81602813    -0.93517638
      C     -0.11297021    -2.18095829    -2.29112015
      H     -0.14813922    -2.80148724    -3.17585252
      C      0.10212545    -2.63601706     1.28133610
      H      0.11554732    -3.72367924     1.23432140
      C      0.16425121    -1.98559972     2.45641295
      H      0.21865420    -2.53475727     3.38644669
      C      1.46747446     0.05807889    -3.27747299
      C      2.60777739    -0.72783945    -2.62538567
      H      2.66306189    -0.53217788    -1.55220568
      H      3.55333114    -0.41554708    -3.07869847
      H      2.49675751    -1.80282945    -2.77051381
      C      1.40017704    -0.30983114    -4.75632344
      H      1.15243893    -1.36237700    -4.90776795
      H      2.38192175    -0.13640358    -5.20821108
      H      0.68024501     0.29873789    -5.30376672
      C      1.77138595     1.54671945    -3.11829335
      H      2.70237651     1.77557828    -3.64590293
      H      1.91114969     1.80613175    -2.06806848
      H      0.99355401     2.18989943    -3.52677223
      C     -1.66112951     0.08479298    -3.23866825
      C     -1.95258015    -0.84573611    -4.41581824
      H     -2.89127780    -0.53203147    -4.88298769
      H     -2.07819114    -1.87878537    -4.08956475
      H     -1.18012653    -0.81748808    -5.18285472
      C     -1.62626070     1.53005737    -3.72666950
      H     -1.38653172     2.23678376    -2.93162164
      H     -2.61600891     1.79327772    -4.11226156
      H     -0.91369013     1.67458016    -4.53959492
      C     -2.79405745    -0.06869774    -2.22074528
      H     -2.83025499    -1.08027525    -1.81029312
      H     -3.74848215     0.12945040    -2.71856060
      H     -2.68446847     0.62939119    -1.38981797
      C      1.68405056     0.40576042     3.14740306
      C      2.80434670     0.09079788     2.15232389
      H      3.76300532     0.37705805     2.59616025
      H      2.67367128     0.64008791     1.21912924
      H      2.84470492    -0.97497328     1.91695188
      C      1.99712259    -0.31297374     4.45833236
      H      1.25076969    -0.13567201     5.23063492
      H      2.95616637     0.05350078     4.83769167
      H      2.09343666    -1.38987321     4.31169585
      C      1.63460799     1.91517814     3.36994566
      H      1.33292440     2.44550483     2.46462636
      H      2.63262700     2.26539445     3.65055981
      H      0.95512709     2.18862304     4.17808227
      C     -1.44437589     0.31942812     3.26439620
      C     -2.58007938    -0.52707110     2.68285272
      H     -2.64845985    -0.41007213     1.59908622
      H     -3.52532423    -0.19600436     3.12303412
      H     -2.45205050    -1.58727269     2.90379699
      C     -1.36645846     0.07502481     4.76817507
      H     -2.35216252     0.25858225     5.20740161
      H     -0.66399348     0.74905425     5.25912510
      H     -1.08790888    -0.95334824     5.00723872
      C     -1.76275706     1.78925730     2.99030961
      H     -1.02161593     2.46657192     3.41213397
      H     -2.72817880     2.02937184     3.44642351
      H     -1.82845519     1.98730567     1.92038219
      N     -0.22747546     3.87713512    -1.29212590
 
    geo-units:     angstrom
    initmo:        atomic
    nc-model:      gauss
    spin:          z
    charge:        0
    multiplicity:  2
    soscale:       1.0

    xc:
       noncollinearity: v2019

    dmixing:       1.0D0
    diis:          on
    maxiterations: 40
    convergence:   5.0e-6

    basis:
        Ir: dyall-vdz
        C:  uiglo-ii
        N:  uiglo-ii
        P:  uiglo-ii
        H:  uiglo-ii
