# Supplementary material for: Quadratic Spin–Orbit Mechanism of the Electronic g-Tensor
Source: J Chem Theory Comput. 2023 Mar 10;19(6):1765–76. doi: 10.1021/acs.jctc.2c01213 (PMC10061661; doi:10.1021/acs.jctc.2c01213)
Supplement: Supplementary file 2 — ct2c01213_si_002.zip [file ct2c01213_si_002.zip › respect_input/07.ir-nh3/pt-pbe-dz/RS-ks-HAepr.out_gt]

##############################################################################
                              Environment setting
##############################################################################

 Job setting:
    
    Call arguments   are    --scratch=/scratch/work/project/open-19-41/pikulove/10493969.isrv5 --nt=24 --gt --start-data=RS-ks --inp=HAepr 
    Input file name   is   HAepr.inp
    Binary  directory is   /home/pikulove/ReSpect_5.2.0-beta.8+Nov20_OMP_intel-18.0_glibc-2.27+PT3
    Work    directory is   /scratch/work/project/open-19-41/pikulove/10493969.isrv5/
    Scratch directory is   /scratch/work/project/open-19-41/pikulove/10493969.isrv5/tmp21437.4p3k2x.pikulove
    Machine name      is   r32u22n850.ib0.smc.salomon.it4i.cz
    OMP stack memory size  5000m
    OMP parallel job with  24 threads
    Output  file will be   /scratch/work/project/open-19-41/pikulove/10493969.isrv5/RS-ks-HAepr.out_gt


 System setting:

    core file size          (blocks, -c) 0
    data seg size           (kbytes, -d) unlimited
    scheduling priority             (-e) 0
    file size               (blocks, -f) unlimited
    pending signals                 (-i) 510047
    max locked memory       (kbytes, -l) unlimited
    max memory size         (kbytes, -m) unlimited
    open files                      (-n) 1048576
    pipe size            (512 bytes, -p) 8
    POSIX message queues     (bytes, -q) 819200
    real-time priority              (-r) 0
    stack size              (kbytes, -s) unlimited
    cpu time               (seconds, -t) unlimited
    max user processes              (-u) 510047
    virtual memory          (kbytes, -v) unlimited
    file locks                      (-x) unlimited
    omp_thread_limit:
    omp_stacksize:5000m
    

##############################################################################
                               Program ReSpect
##############################################################################
::

 Version:       5.2.0 (2020)
 Released:      beta (in testing period)

 Branch:        master
 Commit hash:   d07d9fd49
 Commit author: Debora Pastvova
 Commit date:   Wed Nov 4 10:13:55 2020 +0100

 Webpage:       http://www.respectprogram.org 
 Copyright:     ReSpect is distributed as proprietary software at no cost
                and is currently available as OpenMP parallel static binaries
                for Linux OS and x86_64 architecture at the program webpage.
                The program is limited to non-commercial, academic, and non-profit
                private use and its further copy and redistribution is not permitted.
                The specific terms of use are available at:
                http://www.respectprogram.org/download.html.
                The program is distributed AS IS in a hope it becomes useful.
                The experimental nature of the program means that authors accept
                no responsibility for the correctness of results nor fitness for
                a particular purpose.

 Reference(s):  If results obtained with ReSpect are published in the scientific
                literature or publicly accessible reports, the users shall reference
                the program as:

                ReSpect, version 5.2.0 (2020); Relativistic Spectroscopy DFT program of authors
                M. Repisky, S. Komorovsky, V. G. Malkin, O. L. Malkina, M. Kaupp, K. Ruud, 
                with contributions from R. Bast, R. Di Remigio, U. Ekstrom, M. Kadek, S. Knecht,
                L. Konecny, E. Malkin, I. Malkin-Ondik, (see http://www.respectprogram.org)

                Using specific theoretical methods included in ReSpect may require citing
                additional articles, as described in this output file as "REQUIRED REFERENCES".


 -------
 Authors
 -------
 Repisky Michal
 Komorovsky Stanislav


 --------
 Founders
 --------
 Ruud Kenneth
 Kaupp Martin
 Malkina Olga L.
 Malkin Vladimir G.


 ------------
 Contributors
 ------------
 Bast Radovan         - AutoCMake library
 Di Remigio Roberto   - PCMSolver library
 Ekstrom Ulf          - XCFun library
 Kadek Marius         - real-time TDDFT library
                      - solid-state pSCF library
 Knecht Stefan        - pilot MPI parallelization
 Konecny Lukas        - real-time TDDFT (RT-TDDFT) library
                      - damped-response TDDFT (DR-TDDFT) library
 Malkin Elena         - one-component molecular properties
                      - finite size nucleus and magnetic moment models
 Malkin-Ondik Irina   - Douglas-Kroll-Hess (DKH) Hamiltonians


##############################################################################
                    Configuration, build, and runtime info
##############################################################################
::

 -----------------------------------
 Configuration and build information
 -----------------------------------

 Who compiled           | uachstno
 Compiled on server     | pippin
 Operating system       | Linux-5.4.0-51-generic
 CMake version          | 3.10.2
 CMake generator        | Unix Makefiles
 CMake build type       | release
 Configuration time     | 2020-11-09 11:33:09.556228
 Python version         | 2.7.1
 Fortran compiler       | /opt/intel/compilers_and_libraries_2018.6.288/linux/bin/intel64/ifort
 Fortran compiler flags |  -w -fpp -assume byterecl -static -static-libgcc -static-intel -qopenmp -O2 -xW -ip
 C compiler             | /opt/intel/compilers_and_libraries_2018.6.288/linux/bin/intel64/icc
 C compiler flags       |  -g -wd981 -wd279 -wd383 -wd1572 -wd1777 -restrict -DRESTRICT=restrict -qopenmp -O2 -ip
 C++ compiler           | /opt/intel/compilers_and_libraries_2018.6.288/linux/bin/intel64/icpc
 C++ compiler flags     |  -Wno-unknown-pragmas -fno-exceptions -qopenmp -O3
 Static linking         | True
 MPI parallelization    | False
 OMP parallelization    | True
 Math libraries         | -Wl,--start-group;/opt/intel/compilers_and_libraries_2018.6.288/linux/mkl/lib/intel64/libmkl_lapack95_lp64.a;/opt/intel/compilers_and_libraries_2018.6.288/linux/mkl/lib/intel64/libmkl_intel_lp64.a;-qopenmp;-Wl,--end-group;-Wl,--start-group;/opt/intel/compilers_and_libraries_2018.6.288/linux/mkl/lib/intel64/libmkl_intel_lp64.a;/opt/intel/compilers_and_libraries_2018.6.288/linux/mkl/lib/intel64/libmkl_intel_thread.a;/opt/intel/compilers_and_libraries_2018.6.288/linux/mkl/lib/intel64/libmkl_core.a;/usr/lib/x86_64-linux-gnu/libpthread.a;/usr/lib/x86_64-linux-gnu/libm.a;-qopenmp;-Wl,--end-group;-ldl
 Explicit libraries     | unknown


 ------------
 Runtime info
 ------------

 Parallelization model: OpenMP
   Master process has 24 threads of total 24

 Initial time:
   2021 May  4  14:38:00
 


##############################################################################
                            Input processing info
##############################################################################
::

 ----------
 Input file
 ----------

 gt:
     gauge: atom 1
     print-level: long
     analysis:
       analyze: mo
       kramers-pairs: False
       sort-by: iso
       sort: False
       occ-threshold: 1.0
       vir-threshold: 1.0
       energy-degeneracy: 1.0e-10
       output-digits: 5


 ----------------
 Input processing
 ----------------

 ... reading in gauge origin position 

 ... print level: long

 ... analyze molecular orbital contributions 

 ... use Kramers pairs in the MO analysis:  F

 ... analyze isotropic values

 ... sort analyzed MO contributions:  F

 ... threshold for analysis of occupied MOs:   1.00E+00

 ... threshold for analysis of occupied/virtual MOs:   1.00E+00

 ... threshold for definition of energy degeneracy:   1.00E-10

 ... number of digits after comma in analyzed contributions: 5


##############################################################################
                             REQUIRED REFERENCES
##############################################################################

 Description of the relativistic four-component DFT method for calculation
 of the electronic g-tensor is presented for the first time in Ref [1]
 and is further validated in Ref [2].

 [1] M. Repisky, S. Komorovsky, E. Malkin, O.L. Malkina,
     and V.G. Malkin, Chem. Phys. Lett. 488, 94-97 (2010).
     [DOI: https://doi.org/10.1016/j.cplett.2010.01.077]

 [2] P. J. Cherry, S. Komorovsky, V. G. Malkin,
     and O. L. Malkina, Mol. Phys. 115, 75-89 (2017).
     [DOI: https://doi.org/10.1080/00268976.2016.1191688]

 XCFun: a library of DFT exchange-correlation functionals

 [3] U. Ekström, et al., J. Chem. Theory Comput. 6, 1971-1980 (2010)
     [DOI: https://doi.org/10.1021/ct100117s]


##############################################################################
                                Initialization
##############################################################################
::

 Initialize modules necessary for calculation of your property.

 
  TwoFock setting (ERI)
  ---------------------
  number atoms:                                68
  matrix dimension:                          1335
  number GTO shells:                          692
  ERI classes (up to):                       LLLL
  ERI screening threshold:             1.0000E-10
  inverse fine-structure constant:   137.03599907

 -------------------------------------------------------- 
                 initialize diis module                   

    DIIS scheme is turned ON
      Print level           = 1
      Unit for err vector   = 17
      Unit for sol vector   = 61
      Unit for dbg file     = 20
      First DIIS iteration  = 1
      Start DIIS interpolation using 3 matrices
      Maximum number of interpolated vectors = 30
      Mixing parameter      =  1.000
 -------------------------------------------------------- 


=============
Input setting
=============
::

 Common Gauge Origin (CGO) method
 Kohn-Sham Hamiltonian (no fitting):
   Uncoupled perturbation theory
 Long user output
 Perform MO analysis of the paramagnetic contribution
   Threshold for occupied         analysis        :  1.0E+00
   Threshold for occupied/virtual analysis        :  1.0E+00
   Threshold for detection of energy degeneracies :  1.0E-10


Common gauge origin [A]
-----------------------
::

 GO is placed on atom    1
 GO =      0.0000000     0.0000000     0.0000000


Atomic orbital basis
--------------------
::

 atom  label     prim    cont     orbital basis set details     
 ---------------------------------------------------------------
  Ir     1        204     204     [24s19p12d9f]  dyall-vdz
  C      2         29      29     [9s5p1d]       uiglo-ii
  H      3          8       8     [5s1p]         uiglo-ii
  C      4         29      29     [9s5p1d]       uiglo-ii
  H      5          8       8     [5s1p]         uiglo-ii
  C      6         29      29     [9s5p1d]       uiglo-ii
  C      7         29      29     [9s5p1d]       uiglo-ii
  H      8          8       8     [5s1p]         uiglo-ii
  H      9          8       8     [5s1p]         uiglo-ii
  H     10          8       8     [5s1p]         uiglo-ii
  C     11         29      29     [9s5p1d]       uiglo-ii
  H     12          8       8     [5s1p]         uiglo-ii
  H     13          8       8     [5s1p]         uiglo-ii
  H     14          8       8     [5s1p]         uiglo-ii
  C     15         29      29     [9s5p1d]       uiglo-ii
  H     16          8       8     [5s1p]         uiglo-ii
  H     17          8       8     [5s1p]         uiglo-ii
  H     18          8       8     [5s1p]         uiglo-ii
  C     19         29      29     [9s5p1d]       uiglo-ii
  C     20         29      29     [9s5p1d]       uiglo-ii
  H     21          8       8     [5s1p]         uiglo-ii
  H     22          8       8     [5s1p]         uiglo-ii
  H     23          8       8     [5s1p]         uiglo-ii
  C     24         29      29     [9s5p1d]       uiglo-ii
  H     25          8       8     [5s1p]         uiglo-ii
  H     26          8       8     [5s1p]         uiglo-ii
  H     27          8       8     [5s1p]         uiglo-ii
  C     28         29      29     [9s5p1d]       uiglo-ii
  H     29          8       8     [5s1p]         uiglo-ii
  H     30          8       8     [5s1p]         uiglo-ii
  H     31          8       8     [5s1p]         uiglo-ii
  C     32         29      29     [9s5p1d]       uiglo-ii
  H     33          8       8     [5s1p]         uiglo-ii
  C     34         29      29     [9s5p1d]       uiglo-ii
  H     35          8       8     [5s1p]         uiglo-ii
  C     36         29      29     [9s5p1d]       uiglo-ii
  C     37         29      29     [9s5p1d]       uiglo-ii
  H     38          8       8     [5s1p]         uiglo-ii
  H     39          8       8     [5s1p]         uiglo-ii
  H     40          8       8     [5s1p]         uiglo-ii
  C     41         29      29     [9s5p1d]       uiglo-ii
  H     42          8       8     [5s1p]         uiglo-ii
  H     43          8       8     [5s1p]         uiglo-ii
  H     44          8       8     [5s1p]         uiglo-ii
  C     45         29      29     [9s5p1d]       uiglo-ii
  H     46          8       8     [5s1p]         uiglo-ii
  H     47          8       8     [5s1p]         uiglo-ii
  H     48          8       8     [5s1p]         uiglo-ii
  C     49         29      29     [9s5p1d]       uiglo-ii
  C     50         29      29     [9s5p1d]       uiglo-ii
  H     51          8       8     [5s1p]         uiglo-ii
  H     52          8       8     [5s1p]         uiglo-ii
  H     53          8       8     [5s1p]         uiglo-ii
  C     54         29      29     [9s5p1d]       uiglo-ii
  H     55          8       8     [5s1p]         uiglo-ii
  H     56          8       8     [5s1p]         uiglo-ii
  H     57          8       8     [5s1p]         uiglo-ii
  C     58         29      29     [9s5p1d]       uiglo-ii
  H     59          8       8     [5s1p]         uiglo-ii
  H     60          8       8     [5s1p]         uiglo-ii
  H     61          8       8     [5s1p]         uiglo-ii
  N     62         29      29     [9s5p1d]       uiglo-ii
  N     63         29      29     [9s5p1d]       uiglo-ii
  H     64          8       8     [5s1p]         uiglo-ii
  H     65          8       8     [5s1p]         uiglo-ii
  H     66          8       8     [5s1p]         uiglo-ii
  P     67         42      42     [11s7p2d]      uiglo-ii
  P     68         42      42     [11s7p2d]      uiglo-ii

 Total number of           GTO shells =     692
 Total number of spherical GTO functions = 1270
 Total number of cartesian GTO functions = 1335


Molecular geometry [A]
----------------------
::

 atom    label                 cartesian coordinates            
 -------------------------------------------------------------- 
  Ir       1         0.000000         0.000000         0.000000
  C        2        -0.026813         2.667284        -1.198611
  H        3        -0.035641         3.749712        -1.102761
  C        4        -0.005112         2.063945        -2.394703
  H        5         0.012470         2.645836        -3.305717
  C        6         1.580366        -0.235485        -3.236400
  C        7         2.708505         0.584327        -2.604644
  H        8         2.733429         0.464205        -1.518946
  H        9         2.612596         1.647116        -2.827987
  H       10         3.663190         0.235949        -3.008491
  C       11         1.872713        -1.715165        -2.988462
  H       12         2.036583        -1.913527        -1.928125
  H       13         2.794009        -1.985090        -3.512018
  H       14         1.085916        -2.375235        -3.352531
  C       15         1.546962         0.040400        -4.736621
  H       16         2.542548        -0.149429        -5.148391
  H       17         1.293143         1.077863        -4.960458
  H       18         0.849509        -0.610821        -5.263542
  C       19        -1.557943        -0.224972        -3.260108
  C       20        -2.712949         0.066187        -2.298206
  H       21        -2.655084        -0.547776        -1.398063
  H       22        -3.657415        -0.151472        -2.805330
  H       23        -2.728705         1.114589        -1.993460
  C       24        -1.782881         0.592987        -4.531704
  H       25        -2.734738         0.285993        -4.974888
  H       26        -1.008794         0.440173        -5.280894
  H       27        -1.852307         1.659876        -4.317301
  C       28        -1.561098        -1.712060        -3.601738
  H       29        -1.413856        -2.341482        -2.721571
  H       30        -0.808308        -1.973080        -4.345501
  H       31        -2.537353        -1.974278        -4.019093
  C       32        -0.049641         2.687021         1.155019
  H       33        -0.063677         3.767702         1.040740
  C       34        -0.048743         2.103399         2.361208
  H       35        -0.073247         2.698342         3.263580
  C       36         1.481211        -0.180751         3.303559
  C       37         1.648916         0.612192         4.599593
  H       38         0.856381         0.426005         5.320789
  H       39         1.702583         1.685149         4.411464
  H       40         2.593279         0.315381         5.065139
  C       41         1.479302        -1.676262         3.609337
  H       42         2.443099        -1.948510         4.048440
  H       43         1.353175        -2.284212         2.710970
  H       44         0.705447        -1.953206         4.325647
  C       45         2.670255         0.147015         2.396287
  H       46         3.595771        -0.091332         2.928289
  H       47         2.694634         1.207115         2.136159
  H       48         2.648732        -0.426001         1.468413
  C       49        -1.653851        -0.192682         3.174973
  C       50        -2.755808         0.662657         2.544156
  H       51        -3.725368         0.299823         2.896790
  H       52        -2.743365         0.594930         1.453832
  H       53        -2.664038         1.712430         2.822949
  C       54        -1.656965         0.033115         4.683580
  H       55        -2.666304        -0.153959         5.061841
  H       56        -1.394141         1.058891         4.947020
  H       57        -0.984164        -0.645483         5.207910
  C       58        -1.959844        -1.658800         2.867071
  H       59        -1.174528        -2.340084         3.196711
  H       60        -2.139830        -1.802919         1.799544
  H       61        -2.877480        -1.946798         3.387302
  N       62        -0.035680         1.948877        -0.015802
  N       63         0.070607        -2.132977         0.025204
  H       64         1.041742        -2.428768         0.074828
  H       65        -0.317056        -2.574329        -0.800145
  H       66        -0.398159        -2.547950         0.822584
  P       67         0.008239         0.272519        -2.333947
  P       68        -0.050223         0.311899         2.324503


##############################################################################
                   Contributions to the electronic g-tensor
##############################################################################
::


   alpha   beta    |< alpha | beta >|
  ------------------------------------
          occupied/occupied           
  ------------------------------------
     1       1           1.000
    10      10           1.000
    11      11           1.000
     2       2           1.000
    46      46           1.000
    42      42           1.000
    47      47           1.000
    43      43           1.000
    41      41           1.000
    38      38           1.000
    40      40           1.000
    39      39           1.000
    37      37           1.000
    36      36           1.000
     6       6           1.000
    32      32           1.000
    21      21           1.000
    33      33           1.000
    31      31           1.000
    30      30           1.000
    45      45           1.000
    44      44           1.000
    17      17           1.000
    49      49           1.000
    48      48           1.000
    22      22           1.000
    18      18           1.000
    53      53           1.000
    20      20           1.000
    28      28           1.000
    29      29           1.000
    19      19           1.000
     7       7           1.000
    34      34           1.000
    35      35           1.000
     8       8           1.000
     9       9           1.000
    65      65           1.000
    56      56           1.000
     4       4           1.000
    52      52           1.000
    82      82           1.000
    81      81           1.000
    88      88           1.000
    75      75           1.000
    55      55           1.000
    54      54           1.000
    51      51           1.000
    50      50           1.000
    14      13           1.000
    72      72           1.000
    64      64           1.000
    66      66           1.000
    71      71           1.000
    87      87           1.000
    25      24           1.000
    91      91           1.000
    24      25           1.000
     3       3           1.000
     5       5           1.000
    23      23           1.000
    84      84           1.000
    86      86           1.000
    92      92           1.000
   122     122           1.000
    70      70           1.000
    76      76           1.000
   126     126           1.000
    83      83           1.000
   142     141           1.000
   111     111           1.000
   110     110           1.000
    13      14           1.000
   120     119           1.000
    85      85           1.000
    80      80           1.000
    79      79           1.000
   133     133           1.000
    12      12           1.000
    74      74           1.000
    78      78           1.000
    77      77           1.000
    68      68           1.000
   117     117           0.999
   132     132           0.999
   124     124           0.999
    67      67           0.999
   121     121           0.999
    58      58           0.999
    96      96           0.999
    69      69           0.999
   116     116           0.999
   125     125           0.999
    73      73           0.999
   114     114           0.999
    97      97           0.999
   123     123           0.998
    59      59           0.998
    62      63           0.998
    89      89           0.998
    90      90           0.998
   100     100           0.998
    95      95           0.998
   103     103           0.998
    63      62           0.998
    57      57           0.997
   105     105           0.997
   137     137           0.996
   115     115           0.996
    93      93           0.995
    94      94           0.995
   135     135           0.995
   130     130           0.995
   136     136           0.994
   139     140           0.993
   138     138           0.990
   104     104           0.989
   140     139           0.986
   106     106           0.982
   134     134           0.981
   131     131           0.980
   112     112           0.971
   113     113           0.971
    27      27           0.965
    26      26           0.965
    60      60           0.962
    61      61           0.960
   119     120           0.939
   118     118           0.939
    16      16           0.939
    15      15           0.938
   108     107           0.936
   101     101           0.935
   102     102           0.933
   129     129           0.927
   127     127           0.900
   128     128           0.833
    99      98           0.800
    98      99           0.800
   109     108           0.782
   107     109           0.711
  ------------------------------------
      occupied(SOMO)/virtual(SUMO)    
  ------------------------------------
   141     143           0.000
  ------------------------------------
           virtual/virtual            
  ------------------------------------
   160     161           0.999
   152     153           0.998
   158     159           0.998
   157     158           0.998
   143     144           0.997
   159     160           0.997
   150     151           0.996
   154     155           0.994
   156     157           0.994
   149     150           0.993
   155     156           0.993
   145     146           0.991
   144     145           0.991
   153     154           0.991
   151     152           0.989
   161     162           0.979
   146     147           0.979
   148     149           0.855
   147     148           0.847
   162     142           0.000

  Tensor components of the g-tensor (B,S)
  ---------------------------------------

  Free electron g-factor:
        2.0023193044        0.0000000000        0.0000000000
        0.0000000000        2.0023193044        0.0000000000
        0.0000000000        0.0000000000        2.0023193044


  <<OZ,SO>> contribution from alpha MOs:
       -0.3824635476       -0.0005647764        0.0014321369
       -0.0001118897       -0.2811824928       -0.0000240687
        0.0009565503       -0.0004265052       -0.3408842059

  <<OZ,SO>> contribution from beta MOs:
        0.6762255612        0.0385055453       -0.0797837890
        0.0325841458        0.5033278135        0.0131592266
       -0.0544376448        0.0138061783        2.7399568778

  <<OZ,SO>> contribution:
        0.2937620137        0.0379407690       -0.0783516521
        0.0324722561        0.2221453207        0.0131351579
       -0.0534810945        0.0133796732        2.3990726719


  <<SZ;SO,SO>> contribution:
       -1.3829408687       -0.0080091488        0.0607433486
       -0.0073053249       -1.3963868679       -0.0127551079
        0.0615574602       -0.0128280309       -0.0902966412


  <<OZ;SO,SO>> contribution:
       -0.3616482526       -0.0421102962        0.0022734461
       -0.0770900555        0.4018537312       -0.0070224866
       -0.0003834190       -0.0077724580       -0.3727637059


  g(B,S):
        0.5514921967       -0.0121786761       -0.0153348574
       -0.0519231244        1.2299314884       -0.0066424365
        0.0076929467       -0.0072208158        3.9383316291


                    Principal values of the g-tensor
                    ================================

  Component         g-tensor                 Principal Axes 
 ---------------------------------------------------------------------
  g_11               0.550227           0.9993    0.0360    0.0038
  g_22               1.231647           0.0360   -0.9993   -0.0024
  g_33               3.938383          -0.0037   -0.0025    1.0000
  g_iso              1.906752
 ---------------------------------------------------------------------


                  Principal values of the g-shift [ppt]
                  =====================================
              g-shift = (g-value - 2.0023193044) * 1000

  Component         g-shift                  Principal Axes 
 ---------------------------------------------------------------------
  g_11           -1452.092319           0.9993    0.0360    0.0038
  g_22            -770.672702           0.0360   -0.9993   -0.0024
  g_33            1936.063990          -0.0037   -0.0025    1.0000
  g_iso            -95.567010
 ---------------------------------------------------------------------


  Contributions to g_uu = <<SZ_u;SO,SO>>; Psi(J_u)
  ================================================
  + (-) is spin up (spin down) eigenfunction of Pauli matrix Sigma_u

  SO_1:SO_1   = SO_1+-:SO_1 + SO_1-+:SO_1
  SO_1+-:SO_1 = <i+|SO_1|a-> <a-|SO_1|i+> / [(ei-ea)*(ei-ea)]
  SO_1-+:SO_1 = <i-|SO_1|a+> <a+|SO_1|i-> / [(ei-ea)*(ei-ea)]

  SO_2:SO_2   = SO_2+-:SO_2 + SO_2-+:SO_2
  SO_2+-:SO_2 = <i+|SO_2|a-> <a-|SO_2|i+> / [(ei-ea)*(ei-ea)]
  SO_2-+:SO_2 = <i-|SO_2|a+> <a+|SO_2|i-> / [(ei-ea)*(ei-ea)]

  SO_3:SO_3   = SO_3+-:SO_3 + SO_3-+:SO_3
  SO_3+-:SO_3 = <i+|SO_3|a-> <a-|SO_3|i+> / [(ei-ea)*(ei-ea)]
  SO_3-+:SO_3 = <i-|SO_3|a+> <a+|SO_3|i-> / [(ei-ea)*(ei-ea)]

                      g_11          g_22          g_33
  ----------------------------------------------------------------------
  SO_1:SO_1       0.0000000000  -0.0518713202  -0.0518713202
  SO_1+-:SO_1     0.0000000000  -0.1292676882  -0.1292676882
  SO_1-+:SO_1     0.0000000000   0.0773963680   0.0773963680
  SO_2:SO_2      -0.0384253210   0.0000000000  -0.0384253210
  SO_2+-:SO_2    -0.1026371171   0.0000000000  -0.1026371171
  SO_2-+:SO_2     0.0642117961   0.0000000000   0.0642117961
  SO_3:SO_3      -1.3445155477  -1.3445155477   0.0000000000
  SO_3+-:SO_3    -1.4057560638  -1.4057560638   0.0000000000
  SO_3-+:SO_3     0.0612405162   0.0612405162   0.0000000000


  Contributions to g_uv = <<OZ_u;SO,SO>>; Psi(J_v)
  ================================================
  + (-) is spin up (spin down) eigenfunction of Pauli matrix Sigma_v

        ----------------------------------------------------- 
        SO_2:SO_3:L_1       SO_3:SO_1:L_1       SO_1:SO_2:L_1 
        SO_2:SO_3:L_2       SO_3:SO_1:L_2       SO_1:SO_2:L_2 
        SO_2:SO_3:L_3       SO_3:SO_1:L_3       SO_1:SO_2:L_3 
        ----------------------------------------------------- 

  SO+-:SOij:L = <a+|SO|i-> <i-|SO|j+> <j+|L|a+> / [(ei-ea)*(ej-ea)]
        0.0126994783       -0.0000111452        0.0001707879
        0.0002416121        0.0203049931        0.0000213883
       -0.0001659243       -0.0000940846        0.0149397931

  SO-+:SOij:L = <a-|SO|i+> <i+|SO|j-> <j-|L|a-> / [(ei-ea)*(ej-ea)]
        0.0275050445       -0.0224624399        0.0049525490
        0.0004413548       -0.0353638452       -0.0040481361
       -0.0024561585        0.0008766717       -0.4518656336

  SO+-:SOab:L = <i+|SO|-> <a-|SO|b+> <b+|L|i+> / [(ei-ea)*(ei-eb)]
       -0.0292410971       -0.0000426831        0.0000259170
       -0.0003683489       -0.0155095694        0.0001656444
       -0.0001959160        0.0000918713       -0.0174916659

  SO-+:SOab:L = <i-|SO|a+> <a+|SO|b-> <b-|L|i-> / [(ei-ea)*(ei-eb)]
        0.0338808688        0.0003857931       -0.0005222277
       -0.0001514750       -0.0027684489       -0.0004137854
       -0.0024591322        0.0012041176        0.0234815664

        ----------------------------------------------------- 
        L_1:SO_2:SO_3       L_1:SO_3:SO_1       L_1:SO_1:SO_2 
        L_2:SO_2:SO_3       L_2:SO_3:SO_1       L_2:SO_1:SO_2 
        L_3:SO_2:SO_3       L_3:SO_3:SO_1       L_3:SO_1:SO_2 
        ----------------------------------------------------- 

  L:SOij:SO-+ = <a+|L|i+> <i+|SO|j-> <j-|SO|a+> / [(ei-ea)*(ej-ea)]
        0.0163418847        0.0001439653       -0.0001142603
       -0.0004646709        0.0067128638       -0.0000535227
       -0.0000349714        0.0000908216        0.0120359008

  L:SOij:SO+- = <a-|L|i-> <i-|SO|j+> <j+|SO|a-> / [(ei-ea)*(ej-ea)]
       -0.4088763974        0.0002165108        0.0013161049
       -0.0413854044        0.0326700416        0.0000726267
        0.0032300949       -0.0051661160       -0.0258290017

  L:SOab:SO-+ = <i+|L|a+> <a+|SO|b-> <b-|SO|i+> / [(ei-ea)*(ei-eb)]
       -0.0148660364       -0.0000819881       -0.0003567989
        0.0008281221       -0.0280441896        0.0000168771
        0.0007460592        0.0001428728       -0.0099593077

  L:SOab:SO+- = <i-|L|a-> <a-|SO|b+> <b+|SO|i-> / [(ei-ea)*(ei-eb)]
        0.0029522336        0.0008643226       -0.0031909470
       -0.0001089558        0.0642920366        0.0006858056
        0.0007243532       -0.0013003708        0.1097629762

        ----------------------------------------------------- 
        SO_3:L_1:SO_2       SO_1:L_1:SO_3       SO_2:L_1:SO_1 
        SO_3:L_2:SO_2       SO_1:L_2:SO_3       SO_2:L_2:SO_1 
        SO_3:L_3:SO_2       SO_1:L_3:SO_3       SO_2:L_3:SO_1 
        ----------------------------------------------------- 

  SO+-:Lij:SO = <a+|SO|i-> <i-|L|j-> <j-|SO|a+> / [(ei-ea)*(ej-ea)]
        0.0259475320       -0.0209057136        0.0000369777
       -0.0375147667        0.3947441326       -0.0035950404
       -0.0001809354       -0.0039212739       -0.0011393576

  SO-+:Lij:SO = <a-|SO|i+> <i+|L|j+> <j+|SO|a-> / [(ei-ea)*(ej-ea)]
       -0.0224526626        0.0003380652        0.0000401165
       -0.0002083804       -0.0340516367        0.0000065725
        0.0000295679        0.0000171967       -0.0341309386

  SO+-:Lab:SO = <i+|SO|a-> <a-|L|b-> <b-|SO|i+> / [(ei-ea)*(ei-eb)]
       -0.0295843656       -0.0001805408       -0.0000799008
       -0.0000398833       -0.0266076296       -0.0000214597
       -0.0000506239       -0.0000110168       -0.0262577942

  SO-+:Lab:SO = <i-|SO|a+> <a+|L|b+> <b+|L|i-> / [(ei-ea)*(ei-eb)]
        0.0240452646       -0.0003744427       -0.0000048723
        0.0016407408        0.0254749829        0.0001405431
        0.0004301675        0.0002968524        0.0336897567


                    iso             x              y              z
  ----------------------------------------------------------------------
  SO_1:SO_1          -34.581         -0.068        -51.804        -51.871
  SO_1+-:SO_1        -86.178         -0.169       -129.100       -129.266
  SO_1-+:SO_1         51.598          0.101         77.296         77.395
  SO_2:SO_2          -25.617        -38.376         -0.050        -38.425
  SO_2+-:SO_2        -68.425       -102.504         -0.133       -102.636
  SO_2-+:SO_2         42.808         64.129          0.083         64.211
  SO_3:SO_3         -896.344      -1344.496      -1344.508         -0.027
  SO_3+-:SO_3       -937.171      -1405.736      -1405.748         -0.028
  SO_3-+:SO_3         40.827         61.240         61.240          0.001
  SO+-:SOij:L         15.981         12.718         20.287         14.940
  SO-+:SOij:L       -153.241         26.634        -34.501       -451.858
  SO+-:SOab:L        -20.747        -29.239        -15.512        -17.492
  SO-+:SOab:L         18.198         33.831         -2.727         23.491
  L:SOij:SO-+         11.697         16.317          6.737         12.036
  L:SOij:SO+-       -134.012       -409.763         33.566        -25.838
  L:SOab:SO-+        -17.623        -14.855        -28.054         -9.961
  L:SOab:SO+-         59.002          3.051         64.184        109.772
  SO+-:Lij:SO        -30.212        -22.463        -34.041        -34.131
  SO-+:Lij:SO        139.851         24.323        396.347         -1.118
  SO+-:Lab:SO         27.737         24.094         25.429         33.687
  SO-+:Lab:SO        -27.483        -29.589        -26.604        -26.257


##############################################################################
              Analysis of the SO/OZ contribution to the g-tensor
##############################################################################


* only diagonal components of the input tensor are analysed 
* contributions are not sorted
* only contributions with the modulus of isotropic value larger then threshold are printed
* threshold for occupied         analysis        :  1.0E+00
* threshold for occupied/virtual analysis        :  1.0E+00
* threshold for detection of energy degeneracies :  1.0E-10
* tot : sum of all contributions 
* sum : sum of contributions above given threshold 


=================================
Contributions from alpha orbitals
=================================
::


                  Contributions from occupied MOs
                  ===============================

                   principal tensor components
          ---------------------------------------------
  occ          x           y           z          iso          energy
   89      -4.08932    -0.22154    -0.09734    -1.46940        -0.59631
   98      -1.57024    -1.01417    -0.69654    -1.09365        -0.50871
   99      -1.37007    -1.81572    -0.26439    -1.15006        -0.50860
  100      -1.87508    -0.70687    -0.52011    -1.03402        -0.50579
  103       6.70284     0.04961    -2.45956     1.43096        -0.49679
  106      -2.79998    -1.20204    -0.71691    -1.57297        -0.48889
  108       0.41658    -0.60700    -5.21556    -1.80199        -0.48530
  109      -4.87204    -0.45816    -0.97258    -2.10093        -0.47737
  110       5.48098    -0.10183    -0.81249     1.52222        -0.46073
  111      -1.61268    -2.29437    -0.60102    -1.50269        -0.45676
  112      -0.83265    -1.75689    -0.66960    -1.08638        -0.44980
  114      -1.18594    -1.73357    -1.09332    -1.33761        -0.44757
  116      -0.03844    -2.13218    -1.46343    -1.21135        -0.43758
  117      -1.08900    -1.98026    -1.12933    -1.39953        -0.43678
  118      -9.46530    -5.09322   -17.50082   -10.68645        -0.43104
  119      -0.48401    -0.88979    -2.45339    -1.27573        -0.42845
  123      -6.51360    -0.69707   -31.71642   -12.97570        -0.41924
  124      -6.04496     0.57590    -1.05513    -2.17473        -0.41592
  125      -4.10026    -1.76900    -5.22008    -3.69645        -0.41306
  130      -1.19038    -3.15868    -1.03029    -1.79311        -0.39729
  131      -2.04224    -5.42677    -1.08216    -2.85039        -0.39647
  132     -20.13988     2.25600    -1.21909    -6.36765        -0.39359
  133     -15.89335    12.08120    -5.42806    -3.08007        -0.39061
  134      -4.03595     0.74090    -1.21151    -1.50218        -0.38765
  135      -0.20918    -4.26051    -5.87927    -3.44965        -0.36931
  136       7.39637   -10.27603    -0.53204    -1.13723        -0.35721
  137    -153.03642   -31.58360   -11.66177   -65.42726        -0.34280
  138     -15.90085   -10.22063   -96.19520   -40.77223        -0.33290
  139     -10.07063   -62.48643   -10.90071   -27.81926        -0.31554
  140    -104.42827   -82.38982    -6.21771   -64.34526        -0.31378
  141       3.55512    -6.27258   -74.34184   -25.68643        -0.28596
  142      -0.66898   -34.63683   -30.38058   -21.89546        -0.28122
 sum:    -352.00781  -259.48194  -320.73824  -310.74266 [ 92.8%]
 tot:    -382.46355  -281.18249  -340.88421  -334.84342


                  Contributions from virtual MOs
                  ==============================

                   principal tensor components
          ---------------------------------------------
  vir          x           y           z          iso          energy
  143       1.49128    -2.23686    -2.59459    -1.11339        -0.16201
  144    -158.55327   -14.95215   -90.95339   -88.15294        -0.15414
  145      -4.53527   -70.27602   -27.21910   -34.01013        -0.14639
  146     -49.30671   -31.77873    -7.41563   -29.50035        -0.11922
  147      -3.23361   -18.50474   -25.62188   -15.78674        -0.10096
  148     -14.09610    -6.55897   -31.58673   -17.41393        -0.09253
  149      -5.21748    -5.16595    -4.92484    -5.10276        -0.08906
  150      -2.35247    -1.44864    -2.19207    -1.99773        -0.07960
  151       0.03326    -3.76084    -0.69685    -1.47481        -0.07654
  152      -0.27627    -7.27271    -6.62017    -4.72305        -0.07056
  153      -4.24113    -2.75774    -4.03880    -3.67923        -0.06779
  154      -3.67980   -11.59313    -1.77360    -5.68218        -0.05891
  155      -2.38160    -3.78163    -0.96124    -2.37482        -0.05793
  156      -2.09343    -2.96135    -2.64054    -2.56511        -0.05728
  157      -1.24148    -1.48784    -4.66260    -2.46397        -0.05270
  158      -1.74946    -1.40886    -2.21787    -1.79206        -0.04816
  159      -0.23631     0.71523    -5.37864    -1.63324        -0.04616
  160      -1.66600    -0.89021    -2.71486    -1.75702        -0.04251
  161      -0.89976    -2.31361    -4.38912    -2.53416        -0.04107
  163      -4.60123   -16.45299   -13.40528   -11.48650        -0.03170
  165      -0.90171    -2.50057    -1.45704    -1.61978        -0.02691
  166      -0.31842    -3.01832    -0.73328    -1.35667        -0.02328
  167      -3.19223    -2.62231    -1.74406    -2.51953        -0.01975
  170      -1.48267    -2.27109    -0.21224    -1.32200        -0.01017
  171     -12.04287    -2.06533    -4.49699    -6.20173        -0.00656
  173      -2.81796     0.17051    -6.19540    -2.94762        -0.00169
  174      -1.22231    -0.58458    -3.90103    -1.90264        -0.00106
  175      -1.05702    -1.19349    -1.90258    -1.38436         0.00169
  176      -1.49715    -4.64150    -1.62832    -2.58899         0.00614
  177      -7.16704    -0.40884    -0.85789    -2.81126         0.00933
  179      -0.50813    -1.01641    -3.99939    -1.84131         0.01478
  181      -2.20185    -1.15846    -0.67486    -1.34506         0.02317
  182      -1.51148    -1.14419    -1.54946    -1.40171         0.02454
  183      -0.51364    -0.39983    -2.85812    -1.25720         0.02512
  184      -1.32504    -1.50196    -0.93143    -1.25281         0.02738
  186      -0.96899    -0.90858    -2.10076    -1.32611         0.03423
  191      -2.02270    -1.25062    -0.36910    -1.21414         0.04672
  192      -2.23169    -0.89283    -2.80237    -1.97563         0.04795
  200      -1.45789    -1.08317    -2.37087    -1.63731         0.07080
  204      -2.14096    -0.75242    -2.43541    -1.77626         0.08103
  205      -1.27162    -1.58146    -0.25123    -1.03477         0.08702
  206      -3.76604    -1.92792     0.21699    -1.82566         0.08916
  208      -1.28299    -0.95363    -1.06828    -1.10163         0.09560
  210      -0.73368    -3.47694    -3.38900    -2.53320         0.11093
  211      -4.84150    -3.16068    -3.43710    -3.81309         0.11417
  212      -3.10694    -0.16804    -1.88092    -1.71863         0.11497
  213      -2.84991     0.73662    -0.88784    -1.00038         0.12474
  214       0.03034    -1.57289    -1.73698    -1.09318         0.13064
  215      -0.51474    -3.34226    -1.47465    -1.77722         0.13442
  217      -3.01120    -0.81090    -0.62616    -1.48275         0.14748
  219      -3.46120    -0.07780    -0.86744    -1.46882         0.15537
  221      -2.36739    -1.89454     0.56764    -1.23143         0.15929
  239      -0.21450    -1.22962    -1.56628    -1.00347         0.24041
  241      -3.82881    -1.88473    -1.37360    -2.36238         0.24928
  243      -3.97730    -0.91198    -0.94701    -1.94543         0.25601
  641      -0.04371    -0.46084     4.32967     1.27504         2.46796
  651       0.16754     1.42427     2.61949     1.40377         2.52661
  665      -0.23498    -1.42951   -10.45509    -4.03986         2.60801
  667       0.04303     1.36252     1.59581     1.00045         2.62323
  692      -1.04775    -2.15980     0.08096    -1.04220         2.83660
  698      -4.45863    -0.15675     0.67124    -1.31472         2.95587
  699       3.30974     0.04691    -0.29069     1.02199         2.96165
  704       3.94965     0.58628    -0.04083     1.49837         3.06358
  711      -4.16412     1.03817    -0.14291    -1.08962         3.21698
  712       3.53621    -0.50527     0.02859     1.01984         3.22869
 sum:    -339.55909  -256.64251  -305.55400  -300.58520 [ 89.8%]
 tot:    -382.46355  -281.18249  -340.88421  -334.84342


            Virtual contributions from occupied MO = 89
            ===========================================

                   principal tensor components
          ---------------------------------------------
  vir          x           y           z          iso          energy        energy gap
  144       4.11517    -0.00997     0.01217     1.37246        -0.15414        -0.44217
  146      -3.61228     0.00239    -0.13248    -1.24746        -0.11922        -0.47710
 sum:       0.50288    -0.00757    -0.12031     0.12500 [  8.5%]
 tot:      -4.08932    -0.22154    -0.09734    -1.46940


           Virtual contributions from occupied MO = 103
           ============================================

                   principal tensor components
          ---------------------------------------------
  vir          x           y           z          iso          energy        energy gap
  145      -0.02041     0.00021    -5.29168    -1.77063        -0.14639        -0.35040
  151      -3.95979    -0.00163    -0.07098    -1.34413        -0.07654        -0.42025
  172       3.91186     0.00129     0.09081     1.33465        -0.00519        -0.49160
 sum:      -0.06833    -0.00013    -5.27184    -1.78010 [124.4%]
 tot:       6.70284     0.04961    -2.45956     1.43096


           Virtual contributions from occupied MO = 108
           ============================================

                   principal tensor components
          ---------------------------------------------
  vir          x           y           z          iso          energy        energy gap
  145       0.00108     0.01259    -7.64777    -2.54470        -0.14639        -0.33891
 sum:       0.00108     0.01259    -7.64777    -2.54470 [141.2%]
 tot:       0.41658    -0.60700    -5.21556    -1.80199


           Virtual contributions from occupied MO = 118
           ============================================

                   principal tensor components
          ---------------------------------------------
  vir          x           y           z          iso          energy        energy gap
  145       0.06600     0.00386     4.59901     1.55629        -0.14639        -0.28465
  149      -6.94495    -0.02862    -0.70094    -2.55817        -0.08906        -0.34197
  151       8.21459     0.00022     0.01053     2.74178        -0.07654        -0.35450
  163       0.06870    -8.21191    -0.01485    -2.71935        -0.03170        -0.39933
  165       3.75370     0.45674    -0.09264     1.37260        -0.02691        -0.40413
  182      -4.21955    -0.06074    -1.27304    -1.85111         0.02454        -0.45558
  199      -3.03953    -0.14798    -0.28278    -1.15677         0.06877        -0.49980
  210      -2.74845     0.22367    -2.36478    -1.62985         0.11093        -0.54197
  211      -5.04975    -0.09893    -2.04108    -2.39658         0.11417        -0.54520
  212      -2.48481    -0.18268    -1.23406    -1.30052         0.11497        -0.54601
  711      -3.39427    -0.00075    -0.00348    -1.13283         3.21698        -3.64802
 sum:     -15.77830    -8.04713    -3.39810    -9.07451 [ 84.9%]
 tot:      -9.46530    -5.09322   -17.50082   -10.68645


           Virtual contributions from occupied MO = 123
           ============================================

                   principal tensor components
          ---------------------------------------------
  vir          x           y           z          iso          energy        energy gap
  147       0.04344    -0.01902   -12.98327    -4.31962        -0.10096        -0.31828
  151       4.27240     0.00043     0.00200     1.42494        -0.07654        -0.34271
  163       0.00381    -3.32771    -0.00877    -1.11089        -0.03170        -0.38754
  228       4.87322     0.02176     0.10844     1.66780         0.18664        -0.60589
  665      -0.06418    -0.00231    -4.63672    -1.56773         2.60801        -3.02725
 sum:       9.12869    -3.32685   -17.51832    -3.90549 [ 30.1%]
 tot:      -6.51360    -0.69707   -31.71642   -12.97570


           Virtual contributions from occupied MO = 124
           ============================================

                   principal tensor components
          ---------------------------------------------
  vir          x           y           z          iso          energy        energy gap
  146      -7.99149     0.00030     0.01647    -2.65824        -0.11922        -0.29670
 sum:      -7.99149     0.00030     0.01647    -2.65824 [122.2%]
 tot:      -6.04496     0.57590    -1.05513    -2.17473


           Virtual contributions from occupied MO = 131
           ============================================

                   principal tensor components
          ---------------------------------------------
  vir          x           y           z          iso          energy        energy gap
  144      -0.00826     3.68176    -0.00267     1.22361        -0.15414        -0.24232
  146       0.00497    -4.87235     0.00050    -1.62229        -0.11922        -0.27725
  153      -0.00054    -3.34200     0.01599    -1.10885        -0.06779        -0.32867
 sum:      -0.00382    -4.53259     0.01382    -1.50753 [ 52.9%]
 tot:      -2.04224    -5.42677    -1.08216    -2.85039


           Virtual contributions from occupied MO = 132
           ============================================

                   principal tensor components
          ---------------------------------------------
  vir          x           y           z          iso          energy        energy gap
  144     -24.20955     0.04841     0.00854    -8.05087        -0.15414        -0.23944
  146      -3.06071     0.00160     0.00070    -1.01947        -0.11922        -0.27437
  171       8.61787     0.01558     0.00908     2.88084        -0.00656        -0.38703
 sum:     -18.65240     0.06558     0.01832    -6.18950 [ 97.2%]
 tot:     -20.13988     2.25600    -1.21909    -6.36765


           Virtual contributions from occupied MO = 133
           ============================================

                   principal tensor components
          ---------------------------------------------
  vir          x           y           z          iso          energy        energy gap
  147      -0.19895     0.00239    -3.02483    -1.07380        -0.10096        -0.28965
  149      -6.93804    -0.03003    -0.07810    -2.34873        -0.08906        -0.30155
  160      -3.85800     0.50583     0.00309    -1.11636        -0.04251        -0.34810
  163      -0.09736    10.51132     0.00566     3.47321        -0.03170        -0.35891
  165      -4.10068     0.03503     0.00719    -1.35282        -0.02691        -0.36370
 sum:     -15.19303    11.02455    -3.08700    -2.41849 [ 78.5%]
 tot:     -15.89335    12.08120    -5.42806    -3.08007


           Virtual contributions from occupied MO = 135
           ============================================

                   principal tensor components
          ---------------------------------------------
  vir          x           y           z          iso          energy        energy gap
  151      -0.00018     3.11156    -0.00685     1.03484        -0.07654        -0.29277
 sum:      -0.00018     3.11156    -0.00685     1.03484 [ 30.0%]
 tot:      -0.20918    -4.26051    -5.87927    -3.44965


           Virtual contributions from occupied MO = 136
           ============================================

                   principal tensor components
          ---------------------------------------------
  vir          x           y           z          iso          energy        energy gap
  145       3.31869     0.01105    -0.00164     1.10937        -0.14639        -0.21082
  146       0.28016    -3.58081    -0.00079    -1.10048        -0.11922        -0.23799
  154       0.00408     4.66202     0.00127     1.55579        -0.05891        -0.29830
  159       0.02470    -5.67511    -0.00038    -1.88360        -0.04616        -0.31105
 sum:       3.62763    -4.58284    -0.00153    -0.31891 [ 28.0%]
 tot:       7.39637   -10.27603    -0.53204    -1.13723


           Virtual contributions from occupied MO = 137
           ============================================

                   principal tensor components
          ---------------------------------------------
  vir          x           y           z          iso          energy        energy gap
  144     -43.30350    -0.03433    -0.05701   -14.46495        -0.15414        -0.18866
  146     -62.20811    -0.33166     0.00821   -20.84385        -0.11922        -0.22359
  147      -1.25593   -14.82883    -0.03007    -5.37161        -0.10096        -0.24184
  148     -18.09122    -0.67474    -0.14877    -6.30491        -0.09253        -0.25028
  153      -4.88386    -0.11964    -0.06553    -1.68968        -0.06779        -0.27501
  163       0.00212    -0.01946   -11.40831    -3.80855        -0.03170        -0.31110
  169      -2.48432    -0.64512     0.06840    -1.02035        -0.01308        -0.32972
  171     -15.36564    -0.04955     0.01704    -5.13272        -0.00656        -0.33624
  211      -0.03801    -3.16488     0.00634    -1.06551         0.11417        -0.45697
  713      -4.32623    -0.00711     0.00392    -1.44314         3.26818        -3.61099
 sum:    -151.95469   -19.87533   -11.60579   -61.14527 [ 93.5%]
 tot:    -153.03642   -31.58360   -11.66177   -65.42726


           Virtual contributions from occupied MO = 138
           ============================================

                   principal tensor components
          ---------------------------------------------
  vir          x           y           z          iso          energy        energy gap
  143     -13.13034    -0.00995    -0.20848    -4.44959        -0.16201        -0.17089
  144       0.49029    -0.00193   -50.23696   -16.58286        -0.15414        -0.17876
  146       0.39629     0.00196     5.15237     1.85021        -0.11922        -0.21368
  148       0.00638    -0.00234   -28.18258    -9.39285        -0.09253        -0.24037
  149      -0.14057    -5.07103    -0.29663    -1.83608        -0.08906        -0.24384
  151       0.00164    -3.49374    -0.00473    -1.16561        -0.07654        -0.25636
  153      -0.02235    -0.01248    -8.70810    -2.91431        -0.06779        -0.26510
  159       0.03524    -0.00656    -5.55909    -1.84347        -0.04616        -0.28674
  163      -8.74688    -0.28068    -0.03097    -3.01951        -0.03170        -0.30120
  172      -0.03558    -4.22873    -0.07955    -1.44795        -0.00519        -0.32771
  173       0.04954    -0.05206     4.95517     1.65088        -0.00169        -0.33121
  179      -0.37887    -0.02634    -3.31062    -1.23861         0.01478        -0.34768
  192       0.52430    -0.04278    -6.97783    -2.16544         0.04795        -0.38085
  343       0.02108     0.05139     3.54746     1.20664         0.67386        -1.00676
  345      -0.59897    -0.76693    -1.88476    -1.08356         0.70204        -1.03494
  348      -0.18818     0.00513    -4.41676    -1.53327         0.73947        -1.07237
  713       0.03257    -0.00020    -3.48644    -1.15135         3.26818        -3.60108
 sum:     -21.68440   -13.93726   -99.72849   -45.11672 [110.7%]
 tot:     -15.90085   -10.22063   -96.19520   -40.77223


           Virtual contributions from occupied MO = 139
           ============================================

                   principal tensor components
          ---------------------------------------------
  vir          x           y           z          iso          energy        energy gap
  144       0.03513   -18.03018    -0.00181    -5.99895        -0.15414        -0.16139
  145      -4.02774    -0.01178    -0.03068    -1.35673        -0.14639        -0.16915
  146      -0.11971   -27.31295    -0.01130    -9.14799        -0.11922        -0.19632
  147      -3.17951     0.15681    -0.15061    -1.05777        -0.10096        -0.21457
  148       0.00042    -4.62106    -0.00803    -1.54289        -0.09253        -0.22301
  154      -0.00850   -19.92580    -0.00037    -6.64489        -0.05891        -0.25663
  159      -0.02807     7.71893     0.00051     2.56379        -0.04616        -0.26938
  172      -0.01468     0.05683    -3.90732    -1.28839        -0.00519        -0.31035
  318       0.01931    -4.07679     0.00876    -1.34957         0.50671        -0.82224
 sum:      -7.32336   -66.04599    -4.10086   -25.82341 [ 92.8%]
 tot:     -10.07063   -62.48643   -10.90071   -27.81926


           Virtual contributions from occupied MO = 140
           ============================================

                   principal tensor components
          ---------------------------------------------
  vir          x           y           z          iso          energy        energy gap
  144     -90.16573    -0.62954    -0.05149   -30.28225        -0.15414        -0.15963
  145      -1.39443   -69.59621    -0.00673   -23.66579        -0.14639        -0.16739
  146      30.78114    -0.13283    -0.07891    10.18980        -0.11922        -0.19456
  148       4.46743    -0.22899    -0.17937     1.35302        -0.09253        -0.22125
  150      -2.94308    -0.21476    -0.00202    -1.05329        -0.07960        -0.23418
  163      -0.02795     0.03283    -4.44541    -1.48018        -0.03170        -0.28207
  171      -3.57671     0.00285     0.01739    -1.18549        -0.00656        -0.30722
  177      -5.73259    -0.04850     0.05981    -1.90709         0.00933        -0.32310
  206      -3.49244     0.03164     0.00463    -1.15206         0.08916        -0.40293
  207      -4.57821     0.00254    -0.60469    -1.72678         0.09440        -0.40818
  230      -0.00051     6.98532     0.00002     2.32828         0.19686        -0.51064
  241      -4.37066    -2.19326     0.01897    -2.18165         0.24928        -0.56305
  243      -4.71982    -1.87341     0.01567    -2.19252         0.25601        -0.56979
  692      -0.45148    -2.81607    -0.00964    -1.09240         2.83660        -3.15038
  698      -3.04915    -0.09732     0.00769    -1.04626         2.95587        -3.26964
 sum:     -89.25418   -70.77571    -5.25406   -55.09465 [ 85.6%]
 tot:    -104.42827   -82.38982    -6.21771   -64.34526


           Virtual contributions from occupied MO = 141
           ============================================

                   principal tensor components
          ---------------------------------------------
  vir          x           y           z          iso          energy        energy gap
  143      14.37857     0.02424    -0.41656     4.66209        -0.16201        -0.12395
  144      -0.41964     0.00579   -36.33643   -12.25009        -0.15414        -0.13182
  146       0.00028    -0.00365    -6.66175    -2.22171        -0.11922        -0.16674
  153       0.00640     0.00238     3.67954     1.22944        -0.06779        -0.21817
  156      -0.12016    -2.62416    -0.84622    -1.19685        -0.05728        -0.22868
  157      -0.04649    -0.38846    -2.67509    -1.03668        -0.05270        -0.23326
  171       0.03017    -0.21935    -3.33959    -1.17626        -0.00656        -0.27940
  172       0.05352     4.86148     0.15834     1.69111        -0.00519        -0.28078
  173      -0.06840     0.05210   -10.80504    -3.60711        -0.00169        -0.28427
  192      -0.59595     0.03055     3.92551     1.12004         0.04795        -0.33391
  221      -3.34358    -0.00117     0.17834    -1.05547         0.15929        -0.44525
  348       0.03915    -0.01169     3.72638     1.25128         0.73947        -1.02543
  713      -0.00200    -0.00143     4.94593     1.64750         3.26818        -3.55414
 sum:       9.91187     1.72664   -44.46662   -10.94271 [ 42.6%]
 tot:       3.55512    -6.27258   -74.34184   -25.68643


           Virtual contributions from occupied MO = 142
           ============================================

                   principal tensor components
          ---------------------------------------------
  vir          x           y           z          iso          energy        energy gap
  145       0.00815    -0.00226    -6.08529    -2.02647        -0.14639        -0.13483
  147      -0.02304    -0.00211    -4.86551    -1.63022        -0.10096        -0.18025
  163      -0.00825   -17.22524    -0.15596    -5.79648        -0.03170        -0.24951
  221      -0.02233    -5.94064    -0.00273    -1.98857         0.15929        -0.44050
 sum:      -0.04547   -23.17026   -11.10948   -11.44173 [ 52.3%]
 tot:      -0.66898   -34.63683   -30.38058   -21.89546


* only diagonal components of the input tensor are analysed 
* contributions are not sorted
* only contributions with the modulus of isotropic value larger then threshold are printed
* threshold for occupied         analysis        :  1.0E+00
* threshold for occupied/virtual analysis        :  1.0E+00
* threshold for detection of energy degeneracies :  1.0E-10
* tot : sum of all contributions 
* sum : sum of contributions above given threshold 


================================
Contributions from beta orbitals
================================
::


                  Contributions from occupied MOs
                  ===============================

                   principal tensor components
          ---------------------------------------------
  occ          x           y           z          iso          energy
   84      -1.00312    -1.76088    -1.53228    -1.43209        -0.69335
   86       1.05863    -0.18253     9.48355     3.45322        -0.63103
   89       4.12179     1.06037     0.04143     1.74120        -0.59619
   92      -1.78467     0.36481     6.97478     1.85164        -0.57177
   97       2.14385    -1.13519    22.43430     7.81432        -0.52171
   98       1.29317     2.17502     0.34050     1.26956        -0.50852
   99       1.91183     0.57513    10.04420     4.17705        -0.50825
  103      -6.90081     0.03247    11.54754     1.55974        -0.49613
  106       3.03024     2.56138     0.67131     2.08764        -0.48748
  107      -0.78913     0.74776    35.86856    11.94240        -0.48470
  108       3.83160     0.53387     1.31789     1.89446        -0.47795
  109       1.17224     0.20247     2.23875     1.20449        -0.47465
  110      -5.24228     0.14806    -0.06136    -1.71852        -0.46041
  111       1.61719     2.16876     0.60598     1.46398        -0.45657
  112       0.94702     1.65357     2.59372     1.73144        -0.44951
  114       1.18740     1.79374     1.12812     1.36975        -0.44745
  117       1.06385     2.06031     1.10424     1.40947        -0.43664
  118       7.80032     3.80378    12.63190     8.07867        -0.42979
  120       1.97597     2.41948     8.24191     4.21246        -0.42781
  123       5.75415     0.80064    33.50706    13.35395        -0.41807
  124       5.56568     4.10816     1.07798     3.58394        -0.41541
  125       4.54803     1.79709    11.49467     5.94660        -0.41277
  130       1.12045     3.08817     0.96887     1.72583        -0.39711
  131       0.51679     5.42127     0.86468     2.26758        -0.39574
  132      20.02002     5.22559     1.31443     8.85335        -0.39260
  133      16.02292   -12.48712     4.56594     2.70058        -0.38971
  134     -11.91362     0.65325     1.44738    -3.27100        -0.38384
  135       0.22052     5.71329     3.76422     3.23268        -0.36746
  136      38.31341     8.95296     0.63360    15.96666        -0.35449
  137     140.47954   153.18762    10.24617   101.30444        -0.33925
  138      19.36331    10.09957   100.93239    43.46509        -0.31632
  139     118.98801   167.86559     8.74367    98.53242        -0.31190
  140     261.73113    67.02763    11.95961   113.57279        -0.31043
  141       3.02503    36.18284  2407.98964   815.73251        -0.27618
 sum:     641.19048   476.85896  2725.18538  1281.07827 [ 98.1%]
 tot:     676.22556   503.32781  2739.95688  1306.50342


                  Contributions from virtual MOs
                  ==============================

                   principal tensor components
          ---------------------------------------------
  vir          x           y           z          iso          energy
  142     282.86624   222.56622  2464.36515   989.93254        -0.26456
  143      19.15746     2.94488     3.08807     8.39681        -0.15648
  144     149.82006    14.38162    52.35636    72.18602        -0.15210
  145       5.54567    75.21143    32.07671    37.61127        -0.14384
  146      53.41317    35.13498     1.21427    29.92081        -0.11742
  147       6.03100    10.66287    22.37160    13.02182        -0.09580
  148      14.85893     7.21261    30.17729    17.41628        -0.09070
  149       4.40003     8.09461     7.66965     6.72143        -0.08801
  150       2.58399     1.66932     0.25408     1.50246        -0.07907
  152      -0.22254     7.82538     7.74475     5.11586        -0.06946
  153       4.68951     3.92191     8.00206     5.53783        -0.06748
  154       3.77277    10.65315     1.74969     5.39187        -0.05792
  155       2.46215     4.93109     1.95305     3.11543        -0.05733
  156       1.73528     0.99695     1.33390     1.35538        -0.05666
  157       1.17286     1.37466     2.19289     1.58014        -0.05238
  158       1.45737     1.29193     2.06451     1.60460        -0.04795
  159       0.21576    -0.71525     4.19427     1.23159        -0.04578
  160       1.43124     1.10673     2.04200     1.52665        -0.04218
  161       0.67539     2.35975     2.82562     1.95359        -0.04078
  164       4.71675    13.47906    12.00197    10.06593        -0.03012
  165       1.79743     4.60994     2.53371     2.98036        -0.02619
  166       0.24502     4.28343     1.15933     1.89592        -0.02290
  167       3.55478     1.39081     1.99163     2.31241        -0.01933
  169       0.76077     0.52930     2.55123     1.28043        -0.01276
  170       1.83845     2.98286     0.55916     1.79349        -0.00923
  171      12.82698     2.19997     1.43528     5.48741        -0.00556
  172      -0.38662     5.12965     3.00244     2.58182        -0.00463
  175       1.09715     0.91447     2.38710     1.46624         0.00203
  176       1.51884     3.41248     1.58163     2.17098         0.00636
  177       7.02602     0.36526    -1.51470     1.95886         0.00978
  179       0.99999     1.14072     3.01525     1.71865         0.01564
  181       1.11677     1.07187     0.89295     1.02720         0.02359
  182       1.52469     1.69611     0.92905     1.38328         0.02501
  183       0.62859     0.37446     2.86550     1.28951         0.02547
  185       0.65955     1.19879     1.17340     1.01058         0.03091
  186       0.82205     0.86995     2.18054     1.29085         0.03478
  191       2.09297     1.52523     0.76822     1.46214         0.04713
  192       1.98070     0.90198     7.08442     3.32236         0.04859
  204       2.62770     0.71815     0.05545     1.13377         0.08180
  205       0.77321     2.80989     0.59416     1.39242         0.08747
  206       3.97813     2.28133     0.95058     2.40335         0.08994
  207       5.26633    -1.66764     1.58692     1.72853         0.09501
  208       1.21289     0.69276     1.12457     1.01008         0.09606
  210       1.22198     2.57352     2.83721     2.21090         0.11146
  211       2.59579     1.93818     2.27377     2.26925         0.11469
  212       4.48892     2.51887     3.44786     3.48522         0.11552
  213       2.88282     0.42826     0.91746     1.40951         0.12507
  214      -0.02968     2.30031     0.86757     1.04607         0.13139
  215       0.50090     4.59373     0.89158     1.99540         0.13497
  217       3.13340     0.75203     0.46716     1.45086         0.14799
  219       3.38500    -0.06015     0.47167     1.26551         0.15587
  226       1.53076     0.28227     1.35662     1.05655         0.18190
  241       3.58007     1.40213     1.27290     2.08503         0.24962
  243       3.76193     0.97856     0.99789     1.91279         0.25688
  343      -0.96073    -0.53423    -3.26105    -1.58534         0.67501
  641       0.07534     0.42779    -4.43407    -1.31031         2.46929
  651      -0.11009    -1.41475    -2.67909    -1.40131         2.52750
  665       0.35783     1.44785    11.36958     4.39175         2.61348
  667       0.06582    -1.51541    -2.04525    -1.16495         2.62528
  704      -4.06882     0.29119     0.04239    -1.24508         3.06755
  711       4.45500    -0.62942     0.13201     1.31920         3.21852
  712      -3.71792    -0.78277     0.00098    -1.49990         3.23154
  713       2.45653    -0.04418     5.28449     2.56562         3.27392
 sum:     640.35034   479.48944  2718.79742  1279.54573 [ 97.9%]
 tot:     676.22556   503.32781  2739.95688  1306.50342


            Virtual contributions from occupied MO = 86
            ===========================================

                   principal tensor components
          ---------------------------------------------
  vir          x           y           z          iso          energy        energy gap
  142      -0.00024     0.00186    11.27249     3.75804        -0.26456        -0.36647
  145       0.00034    -0.00003     7.55848     2.51960        -0.14384        -0.48719
  147      -0.02649    -0.00053    -4.11904    -1.38202        -0.09580        -0.53524
 sum:      -0.02638     0.00130    14.71193     4.89562 [141.8%]
 tot:       1.05863    -0.18253     9.48355     3.45322


            Virtual contributions from occupied MO = 89
            ===========================================

                   principal tensor components
          ---------------------------------------------
  vir          x           y           z          iso          energy        energy gap
  144      -4.30436     0.00845     0.00576    -1.43005        -0.15210        -0.44410
  146       3.60393     0.00026     0.06491     1.22304        -0.11742        -0.47877
 sum:      -0.70042     0.00872     0.07067    -0.20701 [ 11.9%]
 tot:       4.12179     1.06037     0.04143     1.74120


            Virtual contributions from occupied MO = 92
            ===========================================

                   principal tensor components
          ---------------------------------------------
  vir          x           y           z          iso          energy        energy gap
  142       0.00016     0.00195     8.19587     2.73266        -0.26456        -0.30721
 sum:       0.00016     0.00195     8.19587     2.73266 [147.6%]
 tot:      -1.78467     0.36481     6.97478     1.85164


            Virtual contributions from occupied MO = 97
            ===========================================

                   principal tensor components
          ---------------------------------------------
  vir          x           y           z          iso          energy        energy gap
  142       0.00398     0.00201    21.35733     7.12110        -0.26456        -0.25715
  149       3.41204     0.00469     0.31506     1.24393        -0.08801        -0.43370
 sum:       3.41602     0.00669    21.67239     8.36503 [107.0%]
 tot:       2.14385    -1.13519    22.43430     7.81432


            Virtual contributions from occupied MO = 99
            ===========================================

                   principal tensor components
          ---------------------------------------------
  vir          x           y           z          iso          energy        energy gap
  142       0.00529    -0.00015     9.05530     3.02015        -0.26456        -0.24369
 sum:       0.00529    -0.00015     9.05530     3.02015 [ 72.3%]
 tot:       1.91183     0.57513    10.04420     4.17705


           Virtual contributions from occupied MO = 103
           ============================================

                   principal tensor components
          ---------------------------------------------
  vir          x           y           z          iso          energy        energy gap
  142      -0.31748     0.00082     8.26234     2.64856        -0.26456        -0.23157
  145       0.02233    -0.00023     5.40510     1.80907        -0.14384        -0.35229
  151       4.19191    -0.00021     0.05887     1.41686        -0.07594        -0.42019
  172      -3.93631    -0.00072    -0.11581    -1.35095        -0.00463        -0.49149
 sum:      -0.03955    -0.00034    13.61049     4.52354 [290.0%]
 tot:      -6.90081     0.03247    11.54754     1.55974


           Virtual contributions from occupied MO = 107
           ============================================

                   principal tensor components
          ---------------------------------------------
  vir          x           y           z          iso          energy        energy gap
  142       0.00173     0.01472    29.09341     9.70328        -0.26456        -0.22015
  145      -0.00345    -0.00980     9.12269     3.03648        -0.14384        -0.34087
 sum:      -0.00172     0.00492    38.21610    12.73977 [106.7%]
 tot:      -0.78913     0.74776    35.86856    11.94240


           Virtual contributions from occupied MO = 109
           ============================================

                   principal tensor components
          ---------------------------------------------
  vir          x           y           z          iso          energy        energy gap
  144       0.16143     0.00173     3.22910     1.13075        -0.15210        -0.32256
 sum:       0.16143     0.00173     3.22910     1.13075 [ 93.9%]
 tot:       1.17224     0.20247     2.23875     1.20449


           Virtual contributions from occupied MO = 118
           ============================================

                   principal tensor components
          ---------------------------------------------
  vir          x           y           z          iso          energy        energy gap
  149       6.39779     0.03537     1.33714     2.59010        -0.08801        -0.34178
  151      -7.18782    -0.00075    -0.01682    -2.40180        -0.07594        -0.35385
  164      -0.48736     6.56076     0.11342     2.06227        -0.03012        -0.39967
  182       4.35316     0.08262     1.10066     1.84548         0.02501        -0.45481
  210       3.68414    -0.25285     0.50073     1.31068         0.11146        -0.54125
  212       3.86556     0.08938     2.00330     1.98608         0.11552        -0.54531
 sum:      10.62548     6.51454     5.03843     7.39281 [ 91.5%]
 tot:       7.80032     3.80378    12.63190     8.07867


           Virtual contributions from occupied MO = 120
           ============================================

                   principal tensor components
          ---------------------------------------------
  vir          x           y           z          iso          energy        energy gap
  145       0.26596     0.00052    -4.35181    -1.36177        -0.14384        -0.28397
  167      -3.30096    -0.15923    -0.48085    -1.31368        -0.01933        -0.40848
 sum:      -3.03500    -0.15870    -4.83266    -2.67546 [ 63.5%]
 tot:       1.97597     2.41948     8.24191     4.21246


           Virtual contributions from occupied MO = 123
           ============================================

                   principal tensor components
          ---------------------------------------------
  vir          x           y           z          iso          energy        energy gap
  147       0.00075     0.04291     6.90983     2.31783        -0.09580        -0.32228
  149       1.23382    -0.00690     3.20404     1.47699        -0.08801        -0.33006
  151      -4.22149    -0.00045    -0.00326    -1.40840        -0.07594        -0.34213
  165       1.85164     1.25760     0.00181     1.03701        -0.02619        -0.39188
  191       3.38742     0.14411    -0.29618     1.07845         0.04713        -0.46520
  228      -5.02643    -0.01899    -0.10775    -1.71772         0.18691        -0.60499
  245       3.46369     0.01709    -0.06386     1.13898         0.26657        -0.68464
  665       0.05851     0.00454     4.46750     1.51018         2.61348        -3.03155
 sum:       0.74791     1.43991    14.11215     5.43332 [ 40.7%]
 tot:       5.75415     0.80064    33.50706    13.35395


           Virtual contributions from occupied MO = 124
           ============================================

                   principal tensor components
          ---------------------------------------------
  vir          x           y           z          iso          energy        energy gap
  142       0.00302     4.63486     0.01879     1.55222        -0.26456        -0.15085
  146       7.90659    -0.00027    -0.01553     2.63026        -0.11742        -0.29799
 sum:       7.90960     4.63459     0.00325     4.18248 [116.7%]
 tot:       5.56568     4.10816     1.07798     3.58394


           Virtual contributions from occupied MO = 125
           ============================================

                   principal tensor components
          ---------------------------------------------
  vir          x           y           z          iso          energy        energy gap
  142      -0.00538     0.06345     5.25504     1.77104        -0.26456        -0.14822
 sum:      -0.00538     0.06345     5.25504     1.77104 [ 29.8%]
 tot:       4.54803     1.79709    11.49467     5.94660


           Virtual contributions from occupied MO = 131
           ============================================

                   principal tensor components
          ---------------------------------------------
  vir          x           y           z          iso          energy        energy gap
  144       0.01041    -3.15599    -0.00079    -1.04879        -0.15210        -0.24365
  146      -0.00483     4.08808     0.00009     1.36111        -0.11742        -0.27832
 sum:       0.00558     0.93209    -0.00070     0.31232 [ 13.8%]
 tot:       0.51679     5.42127     0.86468     2.26758


           Virtual contributions from occupied MO = 132
           ============================================

                   principal tensor components
          ---------------------------------------------
  vir          x           y           z          iso          energy        energy gap
  142       0.00176     7.74323    -0.00407     2.58031        -0.26456        -0.12804
  144      22.19549    -0.04712     0.00651     7.38496        -0.15210        -0.24050
  146       4.44155    -0.00286     0.00096     1.47988        -0.11742        -0.27517
  171      -8.81124    -0.01291    -0.00171    -2.94195        -0.00556        -0.38703
 sum:      17.82755     7.68035     0.00168     8.50320 [ 96.0%]
 tot:      20.02002     5.22559     1.31443     8.85335


           Virtual contributions from occupied MO = 133
           ============================================

                   principal tensor components
          ---------------------------------------------
  vir          x           y           z          iso          energy        energy gap
  149       6.05615     0.02712     0.36625     2.14984        -0.08801        -0.30169
  160       3.68391    -0.42373    -0.00063     1.08652        -0.04218        -0.34753
  164       0.57450    -9.47409     0.01467    -2.96164        -0.03012        -0.35959
  165       4.04122    -0.66573    -0.01707     1.11947        -0.02619        -0.36352
 sum:      14.35579   -10.53643     0.36322     1.39419 [ 51.6%]
 tot:      16.02292   -12.48712     4.56594     2.70058


           Virtual contributions from occupied MO = 134
           ============================================

                   principal tensor components
          ---------------------------------------------
  vir          x           y           z          iso          energy        energy gap
  142     -16.37590     0.12063    -0.00707    -5.42078        -0.26456        -0.11928
 sum:     -16.37590     0.12063    -0.00707    -5.42078 [165.7%]
 tot:     -11.91362     0.65325     1.44738    -3.27100


           Virtual contributions from occupied MO = 136
           ============================================

                   principal tensor components
          ---------------------------------------------
  vir          x           y           z          iso          energy        energy gap
  142      44.62581     0.67105     0.09268    15.12985        -0.26456        -0.08993
  159      -0.01796     4.54350     0.00053     1.50869        -0.04578        -0.30871
 sum:      44.60785     5.21455     0.09320    16.63854 [104.2%]
 tot:      38.31341     8.95296     0.63360    15.96666


           Virtual contributions from occupied MO = 137
           ============================================

                   principal tensor components
          ---------------------------------------------
  vir          x           y           z          iso          energy        energy gap
  142      -0.29326   115.97917     0.00503    38.56365        -0.26456        -0.07469
  144      27.78042     0.00681    -0.01046     9.25892        -0.15210        -0.18715
  145      -0.27710     3.76001     0.00009     1.16100        -0.14384        -0.19541
  146      62.70373     0.29798     0.00106    21.00093        -0.11742        -0.22182
  147       4.04537    10.56483     0.04560     4.88527        -0.09580        -0.24345
  148      17.49621     2.13108     0.02503     6.55077        -0.09070        -0.24854
  149       0.02221     3.50374     0.04864     1.19153        -0.08801        -0.25123
  153       4.52017     0.73224     0.01823     1.75688        -0.06748        -0.27177
  164      -0.00827     0.02561     8.32309     2.78014        -0.03012        -0.30913
  171      14.94219     0.04133    -0.00761     4.99197        -0.00556        -0.33368
  215      -0.10282     3.29748     0.01530     1.06999         0.13497        -0.47422
  713       4.18614     0.00825    -0.00294     1.39715         3.27392        -3.61317
 sum:     135.01500   140.34854     8.46105    94.60820 [ 93.4%]
 tot:     140.47954   153.18762    10.24617   101.30444


           Virtual contributions from occupied MO = 138
           ============================================

                   principal tensor components
          ---------------------------------------------
  vir          x           y           z          iso          energy        energy gap
  142       0.00499     1.50985     2.30186     1.27224        -0.26456        -0.05176
  143      20.60695     0.00680     1.11560     7.24311        -0.15648        -0.15984
  144      -1.69935    -0.00019    49.22655    15.84234        -0.15210        -0.16423
  146      -1.13242     0.00333    -4.14188    -1.75699        -0.11742        -0.19890
  147      -0.07471     0.44122     5.48039     1.94897        -0.09580        -0.22053
  148      -0.03330     0.18827    26.55267     8.90254        -0.09070        -0.22562
  149       0.10792     2.91353     0.00893     1.01013        -0.08801        -0.22831
  153       0.09690     0.10850     7.51572     2.57371        -0.06748        -0.24884
  159      -0.00027     0.01207     5.76937     1.92705        -0.04578        -0.27054
  164       5.83711     0.18766     0.24530     2.09002        -0.03012        -0.28620
  172       0.00713     4.29707     0.14888     1.48436        -0.00463        -0.31169
  173      -0.10364     0.06221    -5.69302    -1.91148        -0.00084        -0.31548
  179       0.45566     0.02874     3.38434     1.28958         0.01564        -0.33196
  192      -0.56090     0.01491     7.50513     2.31971         0.04859        -0.36491
  343      -0.06143    -0.05905    -3.51297    -1.21115         0.67501        -0.99133
  348       0.12096    -0.00652     4.55604     1.55683         0.74135        -1.05767
  713      -0.04556    -0.00004     3.96733     1.30724         3.27392        -3.59024
 sum:      23.52605     9.70835   104.43022    45.88821 [105.6%]
 tot:      19.36331    10.09957   100.93239    43.46509


           Virtual contributions from occupied MO = 139
           ============================================

                   principal tensor components
          ---------------------------------------------
  vir          x           y           z          iso          energy        energy gap
  142       1.82850    88.17570     0.01523    30.00648        -0.26456        -0.04734
  144     100.65588     1.73981     0.70006    34.36525        -0.15210        -0.15980
  145       0.84845    70.67410     0.01109    23.84455        -0.14384        -0.16806
  146     -27.69977     0.00568     0.09929    -9.19827        -0.11742        -0.19448
  148      -3.89295     0.00577     0.46773    -1.13982        -0.09070        -0.22119
  150       3.62963     0.01989    -0.05777     1.19725        -0.07907        -0.23283
  153       2.68640     0.90854     0.14845     1.24780        -0.06748        -0.24442
  164      -0.01062     0.00043     5.03824     1.67602        -0.03012        -0.28178
  171       4.56080     0.04275    -0.03351     1.52335        -0.00556        -0.30633
  177       5.63101     0.11129    -0.17321     1.85636         0.00978        -0.32168
  206       3.31277    -0.03633    -0.00982     1.08888         0.08994        -0.40184
  207       5.66185    -0.01148     0.74417     2.13152         0.09501        -0.40691
  230      -0.00576    -6.19458     0.00022    -2.06671         0.19829        -0.51019
  241       3.93022     1.99094    -0.02142     1.96658         0.24962        -0.56151
  243       4.49585     1.41352    -0.01800     1.96379         0.25688        -0.56878
 sum:     105.63227   158.84603     6.91076    90.46302 [ 91.8%]
 tot:     118.98801   167.86559     8.74367    98.53242


           Virtual contributions from occupied MO = 140
           ============================================

                   principal tensor components
          ---------------------------------------------
  vir          x           y           z          iso          energy        energy gap
  142     247.94357     1.25277     0.52846    83.24160        -0.26456        -0.04588
  144       1.08486    16.27398     0.02149     5.79344        -0.15210        -0.15834
  145       5.28208     1.18074     0.04712     2.16998        -0.14384        -0.16660
  146      -0.10974    32.56348     0.02304    10.82559        -0.11742        -0.19301
  154       0.00645    16.37343     0.02993     5.46994        -0.05792        -0.25251
  159       0.00423    -7.39397     0.00178    -2.46265        -0.04578        -0.26465
  171       0.67612     2.15501     0.37652     1.06922        -0.00556        -0.30487
  172      -0.04845    -0.05683     3.99889     1.29787        -0.00463        -0.30580
  206       0.56951     2.42974     0.01766     1.00564         0.08994        -0.40037
  318      -0.01710     3.70799    -0.00492     1.22866         0.50769        -0.81813
 sum:     255.39153    68.48635     5.03997   109.63928 [ 96.5%]
 tot:     261.73113    67.02763    11.95961   113.57279


           Virtual contributions from occupied MO = 141
           ============================================

                   principal tensor components
          ---------------------------------------------
  vir          x           y           z          iso          energy        energy gap
  142       2.38292     0.06508  2370.76067   791.06955        -0.26456        -0.01162
  145      -0.00796     0.00321     9.25644     3.08390        -0.14384        -0.13234
  147       0.03208     0.00578     5.00419     1.68068        -0.09580        -0.18038
  164       0.03963    15.75657     0.17613     5.32411        -0.03012        -0.24606
  221       0.02240     6.77794    -0.00065     2.26656         0.16014        -0.43632
 sum:       2.46906    22.60859  2385.19678   803.42481 [ 98.5%]
 tot:       3.02503    36.18284  2407.98964   815.73251


##############################################################################
          Analysis of the <<SZ;SO,SO>> contribution to the g-tensor
##############################################################################


* only diagonal components of the input tensor are analysed 
* contributions are not sorted
* only contributions with the modulus of isotropic value larger then threshold are printed
* threshold for occupied         analysis        :  1.0E+00
* threshold for occupied/virtual analysis        :  1.0E+00
* threshold for detection of energy degeneracies :  1.0E-10
* tot : sum of all contributions 
* sum : sum of contributions above given threshold 


==============================
Contributions from SO_1+-:SO_1
==============================
::

    SO_1+-:SO_1 = <i+|SO_1|a-> <a-|SO_1|i+> / [(ei-ea)*(ei-ea)]
    ===========================================================


             Contributions from occupied alpha(+) MOs
             ========================================

                   principal tensor components
          ---------------------------------------------
  occ          x           y           z          iso          energy
    3       0.00000    -3.27022    -3.27022    -2.18015      -405.57159
    4       0.00000    -3.27638    -3.27638    -2.18425      -405.56951
    7       0.00000    -3.78718    -3.78718    -2.52479       -90.07049
    8       0.00000    -3.79214    -3.79214    -2.52809       -90.06723
   18       0.00000    -4.91801    -4.91801    -3.27867       -16.93865
   19       0.00000    -4.92696    -4.92696    -3.28464       -16.93171
   64       0.00000    -7.05198    -7.05198    -4.70132        -1.85913
   65       0.00000    -7.08290    -7.08290    -4.72193        -1.83917
  137       0.00000   -15.52100   -15.52100   -10.34733        -0.34280
  139       0.00000   -52.24110   -52.24110   -34.82740        -0.31554
  140       0.00000   -11.77270   -11.77270    -7.84847        -0.31378
 sum:       0.00000  -117.64057  -117.64057   -78.42704 [ 91.0%]
 tot:       0.00000  -129.26769  -129.26769   -86.17846


              Contributions from virtual beta(-) MOs
              ======================================

                   principal tensor components
          ---------------------------------------------
  vir          x           y           z          iso          energy
  142       0.00000   -53.35645   -53.35645   -35.57097        -0.26456
  144       0.00000   -12.98755   -12.98755    -8.65837        -0.15210
  146       0.00000    -8.90254    -8.90254    -5.93502        -0.11742
  906       0.00000    -3.91514    -3.91514    -2.61010        14.25830
  907       0.00000    -3.86763    -3.86763    -2.57842        14.44075
 1025       0.00000    -3.10189    -3.10189    -2.06792        57.70964
 1026       0.00000    -3.11011    -3.11011    -2.07341        57.84798
 1114       0.00000    -2.35738    -2.35738    -1.57159       195.61535
 1115       0.00000    -2.35923    -2.35923    -1.57282       195.72745
 sum:       0.00000   -93.95792   -93.95792   -62.63861 [ 72.7%]
 tot:       0.00000  -129.26769  -129.26769   -86.17846


    Virtual beta(-) contributions from occupied alpha(+) MO = 18
    ============================================================

                   principal tensor components
          ---------------------------------------------
  vir          x           y           z          iso          energy        energy gap
  907       0.00000    -1.84462    -1.84462    -1.22974        14.44075       -31.37941
 sum:       0.00000    -1.84462    -1.84462    -1.22974 [ 37.5%]
 tot:       0.00000    -4.91801    -4.91801    -3.27867


    Virtual beta(-) contributions from occupied alpha(+) MO = 19
    ============================================================

                   principal tensor components
          ---------------------------------------------
  vir          x           y           z          iso          energy        energy gap
  906       0.00000    -1.86657    -1.86657    -1.24438        14.25830       -31.19001
 sum:       0.00000    -1.86657    -1.86657    -1.24438 [ 37.9%]
 tot:       0.00000    -4.92696    -4.92696    -3.28464


    Virtual beta(-) contributions from occupied alpha(+) MO = 137
    =============================================================

                   principal tensor components
          ---------------------------------------------
  vir          x           y           z          iso          energy        energy gap
  144       0.00000    -6.41279    -6.41279    -4.27519        -0.15210        -0.19071
  146       0.00000    -5.70442    -5.70442    -3.80295        -0.11742        -0.22538
 sum:       0.00000   -12.11720   -12.11720    -8.07814 [ 78.1%]
 tot:       0.00000   -15.52100   -15.52100   -10.34733


    Virtual beta(-) contributions from occupied alpha(+) MO = 139
    =============================================================

                   principal tensor components
          ---------------------------------------------
  vir          x           y           z          iso          energy        energy gap
  142       0.00000   -51.14553   -51.14553   -34.09702        -0.26456        -0.05098
 sum:       0.00000   -51.14553   -51.14553   -34.09702 [ 97.9%]
 tot:       0.00000   -52.24110   -52.24110   -34.82740


    Virtual beta(-) contributions from occupied alpha(+) MO = 140
    =============================================================

                   principal tensor components
          ---------------------------------------------
  vir          x           y           z          iso          energy        energy gap
  144       0.00000    -6.09277    -6.09277    -4.06185        -0.15210        -0.16168
  146       0.00000    -2.87006    -2.87006    -1.91337        -0.11742        -0.19635
 sum:       0.00000    -8.96283    -8.96283    -5.97522 [ 76.1%]
 tot:       0.00000   -11.77270   -11.77270    -7.84847


* only diagonal components of the input tensor are analysed 
* contributions are not sorted
* only contributions with the modulus of isotropic value larger then threshold are printed
* threshold for occupied         analysis        :  1.0E+00
* threshold for occupied/virtual analysis        :  1.0E+00
* threshold for detection of energy degeneracies :  1.0E-10
* tot : sum of all contributions 
* sum : sum of contributions above given threshold 


==============================
Contributions from SO_1-+:SO_1
==============================
::

    SO_1-+:SO_1 = <i-|SO_1|a+> <a+|SO_1|i-> / [(ei-ea)*(ei-ea)]
    ===========================================================


              Contributions from occupied beta(-) MOs
              =======================================

                   principal tensor components
          ---------------------------------------------
  occ          x           y           z          iso          energy
    3       0.00000    -3.27400    -3.27400    -2.18267      -405.57053
    4       0.00000    -3.27680    -3.27680    -2.18454      -405.56920
    7       0.00000    -3.78761    -3.78761    -2.52507       -90.06993
    8       0.00000    -3.79285    -3.79285    -2.52856       -90.06710
   18       0.00000    -4.91906    -4.91906    -3.27937       -16.93750
   19       0.00000    -4.93062    -4.93062    -3.28708       -16.93141
   64       0.00000    -7.12607    -7.12607    -4.75071        -1.84723
   65       0.00000    -7.14026    -7.14026    -4.76017        -1.83565
  137       0.00000   -14.56183   -14.56183    -9.70788        -0.33925
  139       0.00000   -14.27985   -14.27985    -9.51990        -0.31190
 sum:       0.00000   -67.08894   -67.08894   -44.72596 [ 86.7%]
 tot:       0.00000   -77.39637   -77.39637   -51.59758


              Contributions from virtual alpha(+) MOs
              =======================================

                   principal tensor components
          ---------------------------------------------
  vir          x           y           z          iso          energy
  144       0.00000   -15.47262   -15.47262   -10.31508        -0.15414
  146       0.00000    -8.96019    -8.96019    -5.97346        -0.11922
  906       0.00000    -3.91877    -3.91877    -2.61251        14.25263
  907       0.00000    -3.87237    -3.87237    -2.58158        14.43904
 1025       0.00000    -3.10225    -3.10225    -2.06816        57.70752
 1026       0.00000    -3.11088    -3.11088    -2.07392        57.84739
 1114       0.00000    -2.35746    -2.35746    -1.57164       195.61414
 1115       0.00000    -2.35941    -2.35941    -1.57294       195.72712
 sum:       0.00000   -43.15395   -43.15395   -28.76930 [ 55.8%]
 tot:       0.00000   -77.39637   -77.39637   -51.59758


    Virtual alpha(+) contributions from occupied beta(-) MO = 18
    ============================================================

                   principal tensor components
          ---------------------------------------------
  vir          x           y           z          iso          energy        energy gap
  907       0.00000    -1.84500    -1.84500    -1.23000        14.43904       -31.37654
 sum:       0.00000    -1.84500    -1.84500    -1.23000 [ 37.5%]
 tot:       0.00000    -4.91906    -4.91906    -3.27937


    Virtual alpha(+) contributions from occupied beta(-) MO = 19
    ============================================================

                   principal tensor components
          ---------------------------------------------
  vir          x           y           z          iso          energy        energy gap
  906       0.00000    -1.86777    -1.86777    -1.24518        14.25263       -31.18404
 sum:       0.00000    -1.86777    -1.86777    -1.24518 [ 37.9%]
 tot:       0.00000    -4.93062    -4.93062    -3.28708


    Virtual alpha(+) contributions from occupied beta(-) MO = 137
    =============================================================

                   principal tensor components
          ---------------------------------------------
  vir          x           y           z          iso          energy        energy gap
  144       0.00000    -6.53089    -6.53089    -4.35393        -0.15414        -0.18510
  146       0.00000    -5.11193    -5.11193    -3.40795        -0.11922        -0.22003
 sum:       0.00000   -11.64282   -11.64282    -7.76188 [ 80.0%]
 tot:       0.00000   -14.56183   -14.56183    -9.70788


    Virtual alpha(+) contributions from occupied beta(-) MO = 139
    =============================================================

                   principal tensor components
          ---------------------------------------------
  vir          x           y           z          iso          energy        energy gap
  144       0.00000    -8.18999    -8.18999    -5.45999        -0.15414        -0.15776
  146       0.00000    -3.43454    -3.43454    -2.28969        -0.11922        -0.19268
 sum:       0.00000   -11.62453   -11.62453    -7.74968 [ 81.4%]
 tot:       0.00000   -14.27985   -14.27985    -9.51990


* only diagonal components of the input tensor are analysed 
* contributions are not sorted
* only contributions with the modulus of isotropic value larger then threshold are printed
* threshold for occupied         analysis        :  1.0E+00
* threshold for occupied/virtual analysis        :  1.0E+00
* threshold for detection of energy degeneracies :  1.0E-10
* tot : sum of all contributions 
* sum : sum of contributions above given threshold 


==============================
Contributions from SO_2+-:SO_2
==============================
::

    SO_2+-:SO_2 = <i+|SO_2|a-> <a-|SO_2|i+> / [(ei-ea)*(ei-ea)]
    ===========================================================


             Contributions from occupied alpha(+) MOs
             ========================================

                   principal tensor components
          ---------------------------------------------
  occ          x           y           z          iso          energy
    4      -3.27851     0.00000    -3.27851    -2.18568      -405.56951
    5      -3.27020     0.00000    -3.27020    -2.18013      -405.56859
    8      -3.79969     0.00000    -3.79969    -2.53313       -90.06723
    9      -3.78739     0.00000    -3.78739    -2.52493       -90.06603
   19      -4.97600     0.00000    -4.97600    -3.31733       -16.93171
   20      -4.92290     0.00000    -4.92290    -3.28193       -16.92826
   65      -7.90924     0.00000    -7.90924    -5.27283        -1.83917
   66      -7.28371     0.00000    -7.28371    -4.85580        -1.82153
  137     -15.87043     0.00000   -15.87043   -10.58029        -0.34280
  139      -9.48717     0.00000    -9.48717    -6.32478        -0.31554
  140     -25.75435     0.00000   -25.75435   -17.16957        -0.31378
  142      -4.00099     0.00000    -4.00099    -2.66732        -0.28122
 sum:     -94.34058     0.00000   -94.34058   -62.89372 [ 91.9%]
 tot:    -102.63712     0.00000  -102.63712   -68.42474


              Contributions from virtual beta(-) MOs
              ======================================

                   principal tensor components
          ---------------------------------------------
  vir          x           y           z          iso          energy
  142     -38.25034     0.00000   -38.25034   -25.50023        -0.26456
  144      -1.73820     0.00000    -1.73820    -1.15880        -0.15210
  145      -3.04712     0.00000    -3.04712    -2.03141        -0.14384
  146      -4.15743     0.00000    -4.15743    -2.77162        -0.11742
  164      -1.79112     0.00000    -1.79112    -1.19408        -0.03012
  905      -4.05064     0.00000    -4.05064    -2.70043        13.91311
  907      -3.82649     0.00000    -3.82649    -2.55100        14.44075
 1024      -3.13576     0.00000    -3.13576    -2.09051        57.41496
 1026      -3.10009     0.00000    -3.10009    -2.06672        57.84798
 1113      -2.36136     0.00000    -2.36136    -1.57424       195.37548
 1115      -2.35596     0.00000    -2.35596    -1.57064       195.72745
 sum:     -67.81452     0.00000   -67.81452   -45.20968 [ 66.1%]
 tot:    -102.63712     0.00000  -102.63712   -68.42474


    Virtual beta(-) contributions from occupied alpha(+) MO = 19
    ============================================================

                   principal tensor components
          ---------------------------------------------
  vir          x           y           z          iso          energy        energy gap
  905      -1.92650     0.00000    -1.92650    -1.28433        13.91311       -30.84481
 sum:      -1.92650     0.00000    -1.92650    -1.28433 [ 38.7%]
 tot:      -4.97600     0.00000    -4.97600    -3.31733


    Virtual beta(-) contributions from occupied alpha(+) MO = 20
    ============================================================

                   principal tensor components
          ---------------------------------------------
  vir          x           y           z          iso          energy        energy gap
  907      -1.84613     0.00000    -1.84613    -1.23075        14.44075       -31.36902
 sum:      -1.84613     0.00000    -1.84613    -1.23075 [ 37.5%]
 tot:      -4.92290     0.00000    -4.92290    -3.28193


    Virtual beta(-) contributions from occupied alpha(+) MO = 137
    =============================================================

                   principal tensor components
          ---------------------------------------------
  vir          x           y           z          iso          energy        energy gap
  142     -14.47803     0.00000   -14.47803    -9.65202        -0.26456        -0.07824
 sum:     -14.47803     0.00000   -14.47803    -9.65202 [ 91.2%]
 tot:     -15.87043     0.00000   -15.87043   -10.58029


    Virtual beta(-) contributions from occupied alpha(+) MO = 139
    =============================================================

                   principal tensor components
          ---------------------------------------------
  vir          x           y           z          iso          energy        energy gap
  144      -1.60781     0.00000    -1.60781    -1.07187        -0.15210        -0.16344
  146      -3.85796     0.00000    -3.85796    -2.57197        -0.11742        -0.19811
 sum:      -5.46576     0.00000    -5.46576    -3.64384 [ 57.6%]
 tot:      -9.48717     0.00000    -9.48717    -6.32478


    Virtual beta(-) contributions from occupied alpha(+) MO = 140
    =============================================================

                   principal tensor components
          ---------------------------------------------
  vir          x           y           z          iso          energy        energy gap
  142     -22.28601     0.00000   -22.28601   -14.85734        -0.26456        -0.04922
  145      -2.18777     0.00000    -2.18777    -1.45851        -0.14384        -0.16994
 sum:     -24.47378     0.00000   -24.47378   -16.31585 [ 95.0%]
 tot:     -25.75435     0.00000   -25.75435   -17.16957


* only diagonal components of the input tensor are analysed 
* contributions are not sorted
* only contributions with the modulus of isotropic value larger then threshold are printed
* threshold for occupied         analysis        :  1.0E+00
* threshold for occupied/virtual analysis        :  1.0E+00
* threshold for detection of energy degeneracies :  1.0E-10
* tot : sum of all contributions 
* sum : sum of contributions above given threshold 


==============================
Contributions from SO_2-+:SO_2
==============================
::

    SO_2-+:SO_2 = <i-|SO_2|a+> <a+|SO_2|i-> / [(ei-ea)*(ei-ea)]
    ===========================================================


              Contributions from occupied beta(-) MOs
              =======================================

                   principal tensor components
          ---------------------------------------------
  occ          x           y           z          iso          energy
    4      -3.27855     0.00000    -3.27855    -2.18570      -405.56920
    5      -3.27400     0.00000    -3.27400    -2.18267      -405.56752
    8      -3.80009     0.00000    -3.80009    -2.53339       -90.06710
    9      -3.78783     0.00000    -3.78783    -2.52522       -90.06548
   19      -4.97881     0.00000    -4.97881    -3.31921       -16.93141
   20      -4.92395     0.00000    -4.92395    -3.28263       -16.92713
   65      -7.96219     0.00000    -7.96219    -5.30812        -1.83565
   66      -7.36387     0.00000    -7.36387    -4.90925        -1.80970
  137      -1.65355     0.00000    -1.65355    -1.10236        -0.33925
  139      -3.26158     0.00000    -3.26158    -2.17439        -0.31190
  140      -8.93726     0.00000    -8.93726    -5.95817        -0.31043
  141      -4.05910     0.00000    -4.05910    -2.70607        -0.27618
 sum:     -57.28078     0.00000   -57.28078   -38.18718 [ 89.2%]
 tot:     -64.21180     0.00000   -64.21180   -42.80786


              Contributions from virtual alpha(+) MOs
              =======================================

                   principal tensor components
          ---------------------------------------------
  vir          x           y           z          iso          energy
  144      -2.09611     0.00000    -2.09611    -1.39741        -0.15414
  145      -2.92413     0.00000    -2.92413    -1.94942        -0.14639
  146      -4.15755     0.00000    -4.15755    -2.77170        -0.11922
  163      -2.23654     0.00000    -2.23654    -1.49103        -0.03170
  905      -4.05478     0.00000    -4.05478    -2.70318        13.90756
  907      -3.83046     0.00000    -3.83046    -2.55364        14.43904
 1024      -3.13614     0.00000    -3.13614    -2.09076        57.41282
 1026      -3.10075     0.00000    -3.10075    -2.06716        57.84739
 1113      -2.36145     0.00000    -2.36145    -1.57430       195.37428
 1115      -2.35613     0.00000    -2.35613    -1.57075       195.72712
 sum:     -30.25403     0.00000   -30.25403   -20.16936 [ 47.1%]
 tot:     -64.21180     0.00000   -64.21180   -42.80786


    Virtual alpha(+) contributions from occupied beta(-) MO = 19
    ============================================================

                   principal tensor components
          ---------------------------------------------
  vir          x           y           z          iso          energy        energy gap
  905      -1.92781     0.00000    -1.92781    -1.28520        13.90756       -30.83897
 sum:      -1.92781     0.00000    -1.92781    -1.28520 [ 38.7%]
 tot:      -4.97881     0.00000    -4.97881    -3.31921


    Virtual alpha(+) contributions from occupied beta(-) MO = 20
    ============================================================

                   principal tensor components
          ---------------------------------------------
  vir          x           y           z          iso          energy        energy gap
  907      -1.84652     0.00000    -1.84652    -1.23101        14.43904       -31.36617
 sum:      -1.84652     0.00000    -1.84652    -1.23101 [ 37.5%]
 tot:      -4.92395     0.00000    -4.92395    -3.28263


    Virtual alpha(+) contributions from occupied beta(-) MO = 139
    =============================================================

                   principal tensor components
          ---------------------------------------------
  vir          x           y           z          iso          energy        energy gap
  145      -1.92273     0.00000    -1.92273    -1.28182        -0.14639        -0.16551
 sum:      -1.92273     0.00000    -1.92273    -1.28182 [ 59.0%]
 tot:      -3.26158     0.00000    -3.26158    -2.17439


    Virtual alpha(+) contributions from occupied beta(-) MO = 140
    =============================================================

                   principal tensor components
          ---------------------------------------------
  vir          x           y           z          iso          energy        energy gap
  144      -1.88425     0.00000    -1.88425    -1.25616        -0.15414        -0.15629
  146      -3.86913     0.00000    -3.86913    -2.57942        -0.11922        -0.19122
 sum:      -5.75338     0.00000    -5.75338    -3.83559 [ 64.4%]
 tot:      -8.93726     0.00000    -8.93726    -5.95817


    Virtual alpha(+) contributions from occupied beta(-) MO = 141
    =============================================================

                   principal tensor components
          ---------------------------------------------
  vir          x           y           z          iso          energy        energy gap
  163      -1.83406     0.00000    -1.83406    -1.22271        -0.03170        -0.24448
 sum:      -1.83406     0.00000    -1.83406    -1.22271 [ 45.2%]
 tot:      -4.05910     0.00000    -4.05910    -2.70607


* only diagonal components of the input tensor are analysed 
* contributions are not sorted
* only contributions with the modulus of isotropic value larger then threshold are printed
* threshold for occupied         analysis        :  1.0E+00
* threshold for occupied/virtual analysis        :  1.0E+00
* threshold for detection of energy degeneracies :  1.0E-10
* tot : sum of all contributions 
* sum : sum of contributions above given threshold 


==============================
Contributions from SO_3+-:SO_3
==============================
::

    SO_3+-:SO_3 = <i+|SO_3|a-> <a-|SO_3|i+> / [(ei-ea)*(ei-ea)]
    ===========================================================


             Contributions from occupied alpha(+) MOs
             ========================================

                   principal tensor components
          ---------------------------------------------
  occ          x           y           z          iso          energy
    3      -3.27843    -3.27843     0.00000    -2.18562      -405.57159
    5      -3.27644    -3.27644     0.00000    -2.18429      -405.56859
    7      -3.79942    -3.79942     0.00000    -2.53295       -90.07049
    9      -3.79226    -3.79226     0.00000    -2.52817       -90.06603
   18      -4.97289    -4.97289     0.00000    -3.31526       -16.93865
   20      -4.92904    -4.92904     0.00000    -3.28602       -16.92826
   64      -7.78635    -7.78635     0.00000    -5.19090        -1.85913
   66      -7.20940    -7.20940     0.00000    -4.80627        -1.82153
  138      -7.18388    -7.18388     0.00000    -4.78925        -0.33290
  141      -9.50386    -9.50386     0.00000    -6.33591        -0.28596
  142   -1337.61508 -1337.61508     0.00000  -891.74339        -0.28122
 sum:   -1393.34705 -1393.34705     0.00000  -928.89803 [ 99.1%]
 tot:   -1405.75606 -1405.75606     0.00000  -937.17071


              Contributions from virtual beta(-) MOs
              ======================================

                   principal tensor components
          ---------------------------------------------
  vir          x           y           z          iso          energy
  142   -1336.14266 -1336.14266     0.00000  -890.76177        -0.26456
  144      -8.11611    -8.11611     0.00000    -5.41074        -0.15210
  145      -3.09481    -3.09481     0.00000    -2.06321        -0.14384
  146      -1.63692    -1.63692     0.00000    -1.09128        -0.11742
  148      -2.00468    -2.00468     0.00000    -1.33646        -0.09070
  905      -4.05349    -4.05349     0.00000    -2.70232        13.91311
  906      -3.87600    -3.87600     0.00000    -2.58400        14.25830
 1024      -3.14036    -3.14036     0.00000    -2.09357        57.41496
 1025      -3.09616    -3.09616     0.00000    -2.06411        57.70964
 1113      -2.36530    -2.36530     0.00000    -1.57687       195.37548
 1114      -2.35782    -2.35782     0.00000    -1.57188       195.61535
 sum:   -1369.88430 -1369.88430     0.00000  -913.25620 [ 97.4%]
 tot:   -1405.75606 -1405.75606     0.00000  -937.17071


    Virtual beta(-) contributions from occupied alpha(+) MO = 18
    ============================================================

                   principal tensor components
          ---------------------------------------------
  vir          x           y           z          iso          energy        energy gap
  905      -1.92873    -1.92873     0.00000    -1.28582        13.91311       -30.85176
 sum:      -1.92873    -1.92873     0.00000    -1.28582 [ 38.8%]
 tot:      -4.97289    -4.97289     0.00000    -3.31526


    Virtual beta(-) contributions from occupied alpha(+) MO = 20
    ============================================================

                   principal tensor components
          ---------------------------------------------
  vir          x           y           z          iso          energy        energy gap
  906      -1.87029    -1.87029     0.00000    -1.24686        14.25830       -31.18657
 sum:      -1.87029    -1.87029     0.00000    -1.24686 [ 37.9%]
 tot:      -4.92904    -4.92904     0.00000    -3.28602


    Virtual beta(-) contributions from occupied alpha(+) MO = 138
    =============================================================

                   principal tensor components
          ---------------------------------------------
  vir          x           y           z          iso          energy        energy gap
  144      -2.97369    -2.97369     0.00000    -1.98246        -0.15210        -0.18080
 sum:      -2.97369    -2.97369     0.00000    -1.98246 [ 41.4%]
 tot:      -7.18388    -7.18388     0.00000    -4.78925


    Virtual beta(-) contributions from occupied alpha(+) MO = 141
    =============================================================

                   principal tensor components
          ---------------------------------------------
  vir          x           y           z          iso          energy        energy gap
  144      -4.86027    -4.86027     0.00000    -3.24018        -0.15210        -0.13386
 sum:      -4.86027    -4.86027     0.00000    -3.24018 [ 51.1%]
 tot:      -9.50386    -9.50386     0.00000    -6.33591


    Virtual beta(-) contributions from occupied alpha(+) MO = 142
    =============================================================

                   principal tensor components
          ---------------------------------------------
  vir          x           y           z          iso          energy        energy gap
  142   -1333.54655 -1333.54655     0.00000  -889.03104        -0.26456        -0.01666
  145      -1.57621    -1.57621     0.00000    -1.05081        -0.14384        -0.13738
 sum:   -1335.12276 -1335.12276     0.00000  -890.08184 [ 99.8%]
 tot:   -1337.61508 -1337.61508     0.00000  -891.74339


* only diagonal components of the input tensor are analysed 
* contributions are not sorted
* only contributions with the modulus of isotropic value larger then threshold are printed
* threshold for occupied         analysis        :  1.0E+00
* threshold for occupied/virtual analysis        :  1.0E+00
* threshold for detection of energy degeneracies :  1.0E-10
* tot : sum of all contributions 
* sum : sum of contributions above given threshold 


==============================
Contributions from SO_3-+:SO_3
==============================
::

    SO_3-+:SO_3 = <i-|SO_3|a+> <a+|SO_3|i-> / [(ei-ea)*(ei-ea)]
    ===========================================================


              Contributions from occupied beta(-) MOs
              =======================================

                   principal tensor components
          ---------------------------------------------
  occ          x           y           z          iso          energy
    3       0.00000    -3.27850     0.00000    -1.09283      -405.57053
    5       0.00000    -3.27686     0.00000    -1.09229      -405.56752
    7       0.00000    -3.79985     0.00000    -1.26662       -90.06993
    9       0.00000    -3.79299     0.00000    -1.26433       -90.06548
   18       0.00000    -4.97580     0.00000    -1.65860       -16.93750
   20       0.00000    -4.93282     0.00000    -1.64427       -16.92713
   64       0.00000    -7.88800     0.00000    -2.62933        -1.84723
   66       0.00000    -7.31340     0.00000    -2.43780        -1.80970
  138       0.00000    -8.19467     0.00000    -2.73156        -0.31632
  141       0.00000    -3.73531     0.00000    -1.24510        -0.27618
 sum:       0.00000   -51.18819     0.00000   -17.06273 [ 83.6%]
 tot:       0.00000   -61.24052     0.00000   -20.41351


              Contributions from virtual alpha(+) MOs
              =======================================

                   principal tensor components
          ---------------------------------------------
  vir          x           y           z          iso          energy
  144       0.00000    -4.22038     0.00000    -1.40679        -0.15414
  905       0.00000    -4.06078     0.00000    -1.35359        13.90756
  906       0.00000    -3.88173     0.00000    -1.29391        14.25263
 1024       0.00000    -3.14127     0.00000    -1.04709        57.41282
 1025       0.00000    -3.09692     0.00000    -1.03231        57.70752
 sum:       0.00000   -18.40108     0.00000    -6.13369 [ 30.0%]
 tot:       0.00000   -61.24052     0.00000   -20.41351


    Virtual alpha(+) contributions from occupied beta(-) MO = 138
    =============================================================

                   principal tensor components
          ---------------------------------------------
  vir          x           y           z          iso          energy        energy gap
  144       0.00000    -3.92973     0.00000    -1.30991        -0.15414        -0.16218
 sum:       0.00000    -3.92973     0.00000    -1.30991 [ 48.0%]
 tot:       0.00000    -8.19467     0.00000    -2.73156


##############################################################################
          Analysis of the <<OZ;SO,SO>> contribution to the g-tensor
##############################################################################


* only diagonal components of the input tensor are analysed 
* contributions are not sorted
* only contributions with the modulus of isotropic value larger then threshold are printed
* threshold for occupied         analysis        :  1.0E+00
* threshold for occupied/virtual analysis        :  1.0E+00
* threshold for detection of energy degeneracies :  1.0E-10
* tot : sum of all contributions 
* sum : sum of contributions above given threshold 


==============================
Contributions from SO+-:SOij:L
==============================
::

    SO+-:SOij:L = <a+|SO|i-> <i-|SO|j+> <j+|L|a+> / [(ei-ea)*(ej-ea)]
    =================================================================


     Contributions from occupied beta(-) MOs (A_.i B_i. C_..)
     ========================================================

                   principal tensor components
          ---------------------------------------------
  occ          x           y           z          iso          energy
    3      -0.00076    -3.64814    -0.00013    -1.21634      -405.57053
    7      -0.00126    -3.92564    -0.00017    -1.30902       -90.06993
   18      -0.00172    -4.99398    -0.00023    -1.66531       -16.93750
   64      -0.00187    -7.65919    -0.00016    -2.55374        -1.84723
  137       0.09410     0.13057    -4.91031    -1.56188        -0.33925
  139       0.10168     0.09079    -4.01292    -1.27349        -0.31190
  140      -4.12872     0.33982    -0.88703    -1.55864        -0.31043
 sum:      -3.93854   -19.66576    -9.81095   -11.13842 [ 69.7%]
 tot:     -12.69948   -20.30499   -14.93979   -15.98142


     Contributions from occupied alpha(+) MOs (A_.. B_.j C_j.)
     =========================================================

                   principal tensor components
          ---------------------------------------------
  occ          x           y           z          iso          energy
  137      -4.12114    -5.12185     0.40859    -2.94480        -0.34280
  138      -3.30114     0.55702    -6.20053    -2.98155        -0.33290
  140      -1.10889   -16.94107     0.20529    -5.94823        -0.31378
 sum:      -8.53117   -21.50590    -5.58665   -11.87457 [ 74.3%]
 tot:     -12.69948   -20.30499   -14.93979   -15.98142


     Contributions from virtual alpha(+) MOs (A_a. B_.. C_.a)
     ========================================================

                   principal tensor components
          ---------------------------------------------
  vir          x           y           z          iso          energy
  144      -3.68835     1.21441    -9.41478    -3.96291        -0.15414
  145       0.10312   -13.96444    -0.50622    -4.78918        -0.14639
  147       0.04025    -3.19889    -0.50598    -1.22154        -0.10096
 sum:      -3.54499   -15.94893   -10.42698    -9.97363 [ 62.4%]
 tot:     -12.69948   -20.30499   -14.93979   -15.98142


    Virtual alpha(+) contributions (A_ai B_i. C_.a) from occupied beta(-) MO = 18
    =============================================================================

                   principal tensor components
          ---------------------------------------------
  vir          x           y           z          iso          energy        energy gap
  145       0.00008    -3.03944     0.00001    -1.01312        -0.14639       -16.79111
 sum:       0.00008    -3.03944     0.00001    -1.01312 [ 60.8%]
 tot:      -0.00172    -4.99398    -0.00023    -1.66531


    Virtual alpha(+) contributions (A_ai B_i. C_.a) from occupied beta(-) MO = 64
    =============================================================================

                   principal tensor components
          ---------------------------------------------
  vir          x           y           z          iso          energy        energy gap
  145       0.00012    -4.72607     0.00002    -1.57531        -0.14639        -1.70084
 sum:       0.00012    -4.72607     0.00002    -1.57531 [ 61.7%]
 tot:      -0.00187    -7.65919    -0.00016    -2.55374


    Virtual alpha(+) contributions (A_ai B_i. C_.a) from occupied beta(-) MO = 137
    ==============================================================================

                   principal tensor components
          ---------------------------------------------
  vir          x           y           z          iso          energy        energy gap
  144      -0.00227     0.00073    -3.62241    -1.20798        -0.15414        -0.18510
 sum:      -0.00227     0.00073    -3.62241    -1.20798 [ 77.3%]
 tot:       0.09410     0.13057    -4.91031    -1.56188


    Virtual alpha(+) contributions (A_ai B_i. C_.a) from occupied beta(-) MO = 139
    ==============================================================================

                   principal tensor components
          ---------------------------------------------
  vir          x           y           z          iso          energy        energy gap
  144      -0.05013     0.01259    -3.07583    -1.03779        -0.15414        -0.15776
 sum:      -0.05013     0.01259    -3.07583    -1.03779 [ 81.5%]
 tot:       0.10168     0.09079    -4.01292    -1.27349


    Occupied alpha(+) contributions from occupied beta(-)/virtual alpha(+) MOs = 64/145
    ===================================================================================

                   principal tensor components
          ---------------------------------------------
  occ          x           y           z          iso          energy        energy gap
  140       0.00007    -4.43984     0.00001    -1.47992        -0.31378         0.28470
 sum:       0.00007    -4.43984     0.00001    -1.47992 [ 93.9%]
 tot:       0.00012    -4.72607     0.00002    -1.57531


==============================
Contributions from SO-+:SOij:L
==============================
::

    SO-+:SOij:L = <a-|SO|i+> <i+|SO|j-> <j-|L|a-> / [(ei-ea)*(ej-ea)]
    =================================================================


     Contributions from occupied alpha(+) MOs (A_.i B_i. C_..)
     =========================================================

                   principal tensor components
          ---------------------------------------------
  occ          x           y           z          iso          energy
    3       0.00130     3.67766     0.00026     1.22641      -405.57159
    7       0.00076     3.96115     0.00026     1.32072       -90.07049
   12      -0.06660     4.09650     0.05780     1.36256       -75.42713
   15       0.34009    -0.83190     4.25023     1.25280       -75.42298
   16       0.54102    -0.29763    11.60252     3.94863       -75.42295
   18       0.00099     5.04009     0.00033     1.68047       -16.93865
   23      -0.12961     6.96632     0.11728     2.31800       -10.81025
   26       0.63111    -1.22070     8.70678     2.70573       -10.79862
   27       0.91684    -0.53349    19.15723     6.51353       -10.79852
   64       0.00200     7.66673     0.00042     2.55638        -1.85913
  134       0.08909    -0.00301     4.60358     1.56322        -0.38765
  136       0.07999    -0.01201     8.80700     2.95833        -0.35721
  137     -20.31598    -0.14877     3.46472    -5.66668        -0.34280
  139       4.04314    -0.22685   382.19196   128.66942        -0.31554
  140     -16.48343    -0.06855     3.00907    -4.51430        -0.31378
  142       2.81780     1.84800     0.39392     1.68657        -0.28122
 sum:     -27.53150    29.91353   446.36337   149.58180 [ 97.6%]
 tot:     -27.50504    35.36385   451.86563   153.24148


     Contributions from occupied beta(-) MOs (A_.. B_.j C_j.)
     ========================================================

                   principal tensor components
          ---------------------------------------------
  occ          x           y           z          iso          energy
  118       1.62482     0.16703     1.86846     1.22010        -0.42979
  136      -6.07724     0.11761     0.06113    -1.96617        -0.35449
  137       3.50048     9.04873    -0.52068     4.00951        -0.33925
  138       3.71750     0.23870     6.32232     3.42617        -0.31632
  139       1.58987    25.29336    -0.34977     8.84449        -0.31190
  140     -38.89022    -0.05027     1.12174   -12.60625        -0.31043
  141       0.09852    -0.00738   438.13533   146.07549        -0.27618
 sum:     -34.43627    34.80779   446.63852   149.00335 [ 97.2%]
 tot:     -27.50504    35.36385   451.86563   153.24148


      Contributions from virtual beta(-) MOs (A_a. B_.. C_.a)
      =======================================================

                   principal tensor components
          ---------------------------------------------
  vir          x           y           z          iso          energy
  142     -42.91284    15.87139   442.53272   138.49709        -0.26456
  143       3.27087    -0.07546     0.04483     1.08008        -0.15648
  144       3.33959    -1.94934     4.99705     2.12910        -0.15210
  145      -0.19859    14.68278     0.66085     5.04835        -0.14384
 sum:     -36.50097    28.52937   448.23546   146.75462 [ 95.8%]
 tot:     -27.50504    35.36385   451.86563   153.24148


    Virtual beta(-) contributions (A_ai B_i. C_.a) from occupied alpha(+) MO = 12
    =============================================================================

                   principal tensor components
          ---------------------------------------------
  vir          x           y           z          iso          energy        energy gap
  142       0.00003     3.79951     0.00093     1.26682        -0.26456       -75.16257
 sum:       0.00003     3.79951     0.00093     1.26682 [ 93.0%]
 tot:      -0.06660     4.09650     0.05780     1.36256


    Virtual beta(-) contributions (A_ai B_i. C_.a) from occupied alpha(+) MO = 15
    =============================================================================

                   principal tensor components
          ---------------------------------------------
  vir          x           y           z          iso          energy        energy gap
  142       0.00220    -0.76312     4.13898     1.12602        -0.26456       -75.15842
 sum:       0.00220    -0.76312     4.13898     1.12602 [ 89.9%]
 tot:       0.34009    -0.83190     4.25023     1.25280


    Virtual beta(-) contributions (A_ai B_i. C_.a) from occupied alpha(+) MO = 16
    =============================================================================

                   principal tensor components
          ---------------------------------------------
  vir          x           y           z          iso          energy        energy gap
  142      -0.00115    -0.24746    11.43207     3.72782        -0.26456       -75.15839
 sum:      -0.00115    -0.24746    11.43207     3.72782 [ 94.4%]
 tot:       0.54102    -0.29763    11.60252     3.94863


    Virtual beta(-) contributions (A_ai B_i. C_.a) from occupied alpha(+) MO = 18
    =============================================================================

                   principal tensor components
          ---------------------------------------------
  vir          x           y           z          iso          energy        energy gap
  145      -0.00012     3.19228    -0.00001     1.06405        -0.14384       -16.79481
 sum:      -0.00012     3.19228    -0.00001     1.06405 [ 63.3%]
 tot:       0.00099     5.04009     0.00033     1.68047


    Virtual beta(-) contributions (A_ai B_i. C_.a) from occupied alpha(+) MO = 23
    =============================================================================

                   principal tensor components
          ---------------------------------------------
  vir          x           y           z          iso          energy        energy gap
  142       0.00001     6.46426     0.00192     2.15539        -0.26456       -10.54569
 sum:       0.00001     6.46426     0.00192     2.15539 [ 93.0%]
 tot:      -0.12961     6.96632     0.11728     2.31800


    Virtual beta(-) contributions (A_ai B_i. C_.a) from occupied alpha(+) MO = 26
    =============================================================================

                   principal tensor components
          ---------------------------------------------
  vir          x           y           z          iso          energy        energy gap
  142       0.00443    -1.11514     8.51428     2.46785        -0.26456       -10.53406
 sum:       0.00443    -1.11514     8.51428     2.46785 [ 91.2%]
 tot:       0.63111    -1.22070     8.70678     2.70573


    Virtual beta(-) contributions (A_ai B_i. C_.a) from occupied alpha(+) MO = 27
    =============================================================================

                   principal tensor components
          ---------------------------------------------
  vir          x           y           z          iso          energy        energy gap
  142      -0.00080    -0.44745    18.88056     6.14410        -0.26456       -10.53396
 sum:      -0.00080    -0.44745    18.88056     6.14410 [ 94.3%]
 tot:       0.91684    -0.53349    19.15723     6.51353


    Virtual beta(-) contributions (A_ai B_i. C_.a) from occupied alpha(+) MO = 64
    =============================================================================

                   principal tensor components
          ---------------------------------------------
  vir          x           y           z          iso          energy        energy gap
  145      -0.00016     4.91204    -0.00002     1.63729        -0.14384        -1.71529
 sum:      -0.00016     4.91204    -0.00002     1.63729 [ 64.0%]
 tot:       0.00200     7.66673     0.00042     2.55638


    Virtual beta(-) contributions (A_ai B_i. C_.a) from occupied alpha(+) MO = 134
    ==============================================================================

                   principal tensor components
          ---------------------------------------------
  vir          x           y           z          iso          energy        energy gap
  142      -0.00396    -0.00075     4.57950     1.52493        -0.26456        -0.12310
 sum:      -0.00396    -0.00075     4.57950     1.52493 [ 97.6%]
 tot:       0.08909    -0.00301     4.60358     1.56322


    Virtual beta(-) contributions (A_ai B_i. C_.a) from occupied alpha(+) MO = 136
    ==============================================================================

                   principal tensor components
          ---------------------------------------------
  vir          x           y           z          iso          energy        energy gap
  142      -0.07182    -0.00816     8.76491     2.89498        -0.26456        -0.09265
 sum:      -0.07182    -0.00816     8.76491     2.89498 [ 97.9%]
 tot:       0.07999    -0.01201     8.80700     2.95833


    Virtual beta(-) contributions (A_ai B_i. C_.a) from occupied alpha(+) MO = 137
    ==============================================================================

                   principal tensor components
          ---------------------------------------------
  vir          x           y           z          iso          energy        energy gap
  142     -20.17350     0.00074     0.03711    -6.71189        -0.26456        -0.07824
 sum:     -20.17350     0.00074     0.03711    -6.71189 [118.4%]
 tot:     -20.31598    -0.14877     3.46472    -5.66668


    Virtual beta(-) contributions (A_ai B_i. C_.a) from occupied alpha(+) MO = 139
    ==============================================================================

                   principal tensor components
          ---------------------------------------------
  vir          x           y           z          iso          energy        energy gap
  142       0.00115    -0.02506   381.13107   127.03572        -0.26456        -0.05098
 sum:       0.00115    -0.02506   381.13107   127.03572 [ 98.7%]
 tot:       4.04314    -0.22685   382.19196   128.66942


    Virtual beta(-) contributions (A_ai B_i. C_.a) from occupied alpha(+) MO = 140
    ==============================================================================

                   principal tensor components
          ---------------------------------------------
  vir          x           y           z          iso          energy        energy gap
  142     -16.28581     0.00108     1.24771    -5.01234        -0.26456        -0.04922
 sum:     -16.28581     0.00108     1.24771    -5.01234 [111.0%]
 tot:     -16.48343    -0.06855     3.00907    -4.51430


    Occupied beta(-) contributions from occupied alpha(+)/virtual beta(-) MOs = 15/142
    ==================================================================================

                   principal tensor components
          ---------------------------------------------
  occ          x           y           z          iso          energy        energy gap
  141      -0.00015    -0.00213     4.14919     1.38230        -0.27618         0.87345
 sum:      -0.00015    -0.00213     4.14919     1.38230 [122.8%]
 tot:       0.00220    -0.76312     4.13898     1.12602


    Occupied beta(-) contributions from occupied alpha(+)/virtual beta(-) MOs = 16/142
    ==================================================================================

                   principal tensor components
          ---------------------------------------------
  occ          x           y           z          iso          energy        energy gap
  141       0.00103     0.00204    11.21423     3.73910        -0.27618         0.87345
 sum:       0.00103     0.00204    11.21423     3.73910 [100.3%]
 tot:      -0.00115    -0.24746    11.43207     3.72782


    Occupied beta(-) contributions from occupied alpha(+)/virtual beta(-) MOs = 23/142
    ==================================================================================

                   principal tensor components
          ---------------------------------------------
  occ          x           y           z          iso          energy        energy gap
  137      -0.00007     3.78183     0.00001     1.26059        -0.33925         0.78763
 sum:      -0.00007     3.78183     0.00001     1.26059 [ 58.5%]
 tot:       0.00001     6.46426     0.00192     2.15539


    Occupied beta(-) contributions from occupied alpha(+)/virtual beta(-) MOs = 26/142
    ==================================================================================

                   principal tensor components
          ---------------------------------------------
  occ          x           y           z          iso          energy        energy gap
  141      -0.00042    -0.00413     8.52001     2.83849        -0.27618         0.12242
 sum:      -0.00042    -0.00413     8.52001     2.83849 [115.0%]
 tot:       0.00443    -1.11514     8.51428     2.46785


    Occupied beta(-) contributions from occupied alpha(+)/virtual beta(-) MOs = 27/142
    ==================================================================================

                   principal tensor components
          ---------------------------------------------
  occ          x           y           z          iso          energy        energy gap
  141       0.00184     0.00390    18.50824     6.17133        -0.27618         0.12242
 sum:       0.00184     0.00390    18.50824     6.17133 [100.4%]
 tot:      -0.00080    -0.44745    18.88056     6.14410


    Occupied beta(-) contributions from occupied alpha(+)/virtual beta(-) MOs = 64/145
    ==================================================================================

                   principal tensor components
          ---------------------------------------------
  occ          x           y           z          iso          energy        energy gap
  139      -0.00001     4.24826    -0.00001     1.41608        -0.31190         0.28827
 sum:      -0.00001     4.24826    -0.00001     1.41608 [ 86.5%]
 tot:      -0.00016     4.91204    -0.00002     1.63729


    Occupied beta(-) contributions from occupied alpha(+)/virtual beta(-) MOs = 134/142
    ===================================================================================

                   principal tensor components
          ---------------------------------------------
  occ          x           y           z          iso          energy        energy gap
  141       0.00029    -0.00001     4.52206     1.50745        -0.27618         0.00143
 sum:       0.00029    -0.00001     4.52206     1.50745 [ 98.9%]
 tot:      -0.00396    -0.00075     4.57950     1.52493


    Occupied beta(-) contributions from occupied alpha(+)/virtual beta(-) MOs = 136/142
    ===================================================================================

                   principal tensor components
          ---------------------------------------------
  occ          x           y           z          iso          energy        energy gap
  141       0.00326    -0.00013     8.69322     2.89878        -0.27618         0.00108
 sum:       0.00326    -0.00013     8.69322     2.89878 [100.1%]
 tot:      -0.07182    -0.00816     8.76491     2.89498


    Occupied beta(-) contributions from occupied alpha(+)/virtual beta(-) MOs = 137/142
    ===================================================================================

                   principal tensor components
          ---------------------------------------------
  occ          x           y           z          iso          energy        energy gap
  140     -18.19266     0.00029    -0.00050    -6.06429        -0.31043         0.00359
 sum:     -18.19266     0.00029    -0.00050    -6.06429 [ 90.4%]
 tot:     -20.17350     0.00074     0.03711    -6.71189


    Occupied beta(-) contributions from occupied alpha(+)/virtual beta(-) MOs = 139/142
    ===================================================================================

                   principal tensor components
          ---------------------------------------------
  occ          x           y           z          iso          energy        energy gap
  141       0.01765    -0.00375   376.14499   125.38630        -0.27618         0.00059
 sum:       0.01765    -0.00375   376.14499   125.38630 [ 98.7%]
 tot:       0.00115    -0.02506   381.13107   127.03572


    Occupied beta(-) contributions from occupied alpha(+)/virtual beta(-) MOs = 140/142
    ===================================================================================

                   principal tensor components
          ---------------------------------------------
  occ          x           y           z          iso          energy        energy gap
  140     -14.40046     0.00045     0.00184    -4.79939        -0.31043         0.00226
 sum:     -14.40046     0.00045     0.00184    -4.79939 [ 95.8%]
 tot:     -16.28581     0.00108     1.24771    -5.01234


==============================
Contributions from SO+-:SOab:L
==============================
::

    SO+-:SOab:L = <i+|SO|a-> <a-|SO|b+> <b+|L|i+> / [(ei-ea)*(ei-eb)]
    =================================================================


     Contributions from occupied alpha(+) MOs (A_i. B_.. C_.i)
     =========================================================

                   principal tensor components
          ---------------------------------------------
  occ          x           y           z          iso          energy
  118       0.21226    -0.03972    -3.94055    -1.25600        -0.43104
  123       0.14246     0.00507    -8.01922    -2.62390        -0.41924
  137      -8.55776     0.37517    -1.29922    -3.16060        -0.34280
  140     -18.65357     0.32852    -0.77236    -6.36580        -0.31378
  142       0.12375    -9.97973    -0.16043    -3.33880        -0.28122
 sum:     -26.73285    -9.31069   -14.19178   -16.74511 [ 80.7%]
 tot:     -29.24110   -15.50957   -17.49167   -20.74744


      Contributions from virtual beta(-) MOs (A_.a B_a. C_..)
      =======================================================

                   principal tensor components
          ---------------------------------------------
  vir          x           y           z          iso          energy
  142      -9.46808    -8.54216     0.93473    -5.69184        -0.26456
 sum:      -9.46808    -8.54216     0.93473    -5.69184 [ 27.4%]
 tot:     -29.24110   -15.50957   -17.49167   -20.74744


     Contributions from virtual alpha(+) MOs (A_.. B_.b C_b.)
     ========================================================

                   principal tensor components
          ---------------------------------------------
  vir          x           y           z          iso          energy
  144     -14.57525    -1.76820     1.88598    -4.81916        -0.15414
  145      -0.25408     0.34564    -3.94352    -1.28399        -0.14639
  163       0.16173    -4.97157    -1.50753    -2.10579        -0.03170
 sum:     -14.66760    -6.39413    -3.56506    -8.20893 [ 39.6%]
 tot:     -29.24110   -15.50957   -17.49167   -20.74744


    Virtual beta(-) contributions (A_ia B_a. C_.i) from occupied alpha(+) MO = 137
    ==============================================================================

                   principal tensor components
          ---------------------------------------------
  vir          x           y           z          iso          energy        energy gap
  142      -4.14360    -0.00005    -0.00219    -1.38195        -0.26456        -0.07824
 sum:      -4.14360    -0.00005    -0.00219    -1.38195 [ 43.7%]
 tot:      -8.55776     0.37517    -1.29922    -3.16060


    Virtual beta(-) contributions (A_ia B_a. C_.i) from occupied alpha(+) MO = 140
    ==============================================================================

                   principal tensor components
          ---------------------------------------------
  vir          x           y           z          iso          energy        energy gap
  142      -4.83863     0.00006     0.01773    -1.60695        -0.26456        -0.04922
 sum:      -4.83863     0.00006     0.01773    -1.60695 [ 25.2%]
 tot:     -18.65357     0.32852    -0.77236    -6.36580


    Virtual beta(-) contributions (A_ia B_a. C_.i) from occupied alpha(+) MO = 142
    ==============================================================================

                   principal tensor components
          ---------------------------------------------
  vir          x           y           z          iso          energy        energy gap
  142       0.00201    -8.55509     0.01834    -2.84491        -0.26456        -0.01666
 sum:       0.00201    -8.55509     0.01834    -2.84491 [ 85.2%]
 tot:       0.12375    -9.97973    -0.16043    -3.33880


    Virtual alpha(+) contributions from occupied alpha(+)/virtual beta(-) MOs = 140/142
    ===================================================================================

                   principal tensor components
          ---------------------------------------------
  vir          x           y           z          iso          energy        denominator
  144      -5.01224    -0.00012     0.00004    -1.67077        -0.15414         0.00786
 sum:      -5.01224    -0.00012     0.00004    -1.67077 [104.0%]
 tot:      -4.83863     0.00006     0.01773    -1.60695


    Virtual alpha(+) contributions from occupied alpha(+)/virtual beta(-) MOs = 142/142
    ===================================================================================

                   principal tensor components
          ---------------------------------------------
  vir          x           y           z          iso          energy        denominator
  163      -0.00002    -4.31916    -0.00397    -1.44105        -0.03170         0.00416
 sum:      -0.00002    -4.31916    -0.00397    -1.44105 [ 50.7%]
 tot:       0.00201    -8.55509     0.01834    -2.84491


==============================
Contributions from SO-+:SOab:L
==============================
::

    SO-+:SOab:L = <i-|SO|a+> <a+|SO|b-> <b-|L|i-> / [(ei-ea)*(ei-eb)]
    =================================================================


     Contributions from occupied beta(-) MOs (A_i. B_.. C_.i)
     ========================================================

                   principal tensor components
          ---------------------------------------------
  occ          x           y           z          iso          energy
  123      -0.13804    -0.00542     7.75140     2.53598        -0.41807
  139      13.05840    -3.61395     0.97424     3.47290        -0.31190
  140      13.52316     3.52671    -0.40397     5.54863        -0.31043
  141      -0.02157     1.45549     3.87871     1.77088        -0.27618
 sum:      26.42195     1.36283    12.20038    13.32839 [ 73.2%]
 tot:      33.88087    -2.76845    23.48157    18.19800


     Contributions from virtual alpha(+) MOs (A_.a B_a. C_..)
     ========================================================

                   principal tensor components
          ---------------------------------------------
  vir          x           y           z          iso          energy
  144      -5.40342     0.29721     0.38716    -1.57301        -0.15414
  146      -3.83446     0.10236     0.48751    -1.08153        -0.11922
 1007       4.12681    -0.12779     0.00540     1.33481        44.70048
 1107       3.14467    -0.12504     0.00160     1.00708       141.48257
 sum:      -1.96640     0.14675     0.88168    -0.31266 [  1.7%]
 tot:      33.88087    -2.76845    23.48157    18.19800


      Contributions from virtual beta(-) MOs (A_.. B_.b C_b.)
      =======================================================

                   principal tensor components
          ---------------------------------------------
  vir          x           y           z          iso          energy
  142      14.47936    -8.63974     4.91266     3.58409        -0.26456
  144       7.23577     1.69357    -1.10780     2.60718        -0.15210
  145       0.26317    -0.44197     4.42839     1.41653        -0.14384
  146       0.97179     2.23024     0.02615     1.07606        -0.11742
  665       0.00481     0.00854     3.24715     1.08683         2.61348
 sum:      22.95489    -5.14937    11.50654     9.77069 [ 53.7%]
 tot:      33.88087    -2.76845    23.48157    18.19800


    Virtual alpha(+) contributions (A_ia B_a. C_.i) from occupied beta(-) MO = 140
    ==============================================================================

                   principal tensor components
          ---------------------------------------------
  vir          x           y           z          iso          energy        energy gap
  144      -4.83348    -0.00000     0.01032    -1.60772        -0.15414        -0.15629
  146      -3.46430     0.00043     0.00754    -1.15211        -0.11922        -0.19122
 1007       3.51002     0.00045     0.00094     1.17047        44.70048       -45.01091
 sum:      -4.78776     0.00088     0.01880    -1.58936 [ 28.6%]
 tot:      13.52316     3.52671    -0.40397     5.54863


    Virtual beta(-) contributions from occupied beta(-)/virtual alpha(+) MOs = 140/144
    ==================================================================================

                   principal tensor components
          ---------------------------------------------
  vir          x           y           z          iso          energy        denominator
  142      -4.57831    -0.00031     0.00035    -1.52609        -0.26456         0.00717
 sum:      -4.57831    -0.00031     0.00035    -1.52609 [ 94.9%]
 tot:      -4.83348    -0.00000     0.01032    -1.60772


    Virtual beta(-) contributions from occupied beta(-)/virtual alpha(+) MOs = 140/146
    ==================================================================================

                   principal tensor components
          ---------------------------------------------
  vir          x           y           z          iso          energy        denominator
  142      -3.30654     0.00006     0.00036    -1.10204        -0.26456         0.00877
 sum:      -3.30654     0.00006     0.00036    -1.10204 [ 95.7%]
 tot:      -3.46430     0.00043     0.00754    -1.15211


    Virtual beta(-) contributions from occupied beta(-)/virtual alpha(+) MOs = 140/1007
    ===================================================================================

                   principal tensor components
          ---------------------------------------------
  vir          x           y           z          iso          energy        denominator
  142       3.35586    -0.00163     0.00005     1.11810        -0.26456         2.06490
 sum:       3.35586    -0.00163     0.00005     1.11810 [ 95.5%]
 tot:       3.51002     0.00045     0.00094     1.17047


==============================
Contributions from L:SOij:SO-+
==============================
::

    L:SOij:SO-+ = <a+|L|i+> <i+|SO|j-> <j-|SO|a+> / [(ei-ea)*(ej-ea)]
    =================================================================


     Contributions from occupied alpha(+) MOs (A_.i B_i. C_..)
     =========================================================

                   principal tensor components
          ---------------------------------------------
  occ          x           y           z          iso          energy
  123      -0.16921    -0.02464     6.26012     2.02209        -0.41924
  137       4.59775    -0.55827     0.71769     1.58572        -0.34280
  139       1.87842     4.98393    -0.39295     2.15647        -0.31554
  140       9.46279    -0.63678     0.37848     3.06816        -0.31378
 sum:      15.76974     3.76424     6.96334     8.83244 [ 75.5%]
 tot:      16.34188     6.71286    12.03590    11.69688


     Contributions from occupied beta(-) MOs (A_.. B_.j C_j.)
     ========================================================

                   principal tensor components
          ---------------------------------------------
  occ          x           y           z          iso          energy
   19       0.00007     0.00002     3.11458     1.03822       -16.93141
   65       0.00011     0.00005     4.64820     1.54945        -1.83565
   66       3.36151     0.00190     0.00091     1.12144        -1.80970
  138       3.93006     0.58607    -0.15940     1.45224        -0.31632
 sum:       7.29176     0.58804     7.60428     5.16136 [ 44.1%]
 tot:      16.34188     6.71286    12.03590    11.69688


     Contributions from virtual alpha(+) MOs (A_a. B_.. C_.a)
     ========================================================

                   principal tensor components
          ---------------------------------------------
  vir          x           y           z          iso          energy
  144       6.92013     2.88532    -3.37081     2.14488        -0.15414
  145       0.59247    -0.57452     3.50340     1.17378        -0.14639
  146       1.12589     2.96915    -0.69108     1.13465        -0.11922
 sum:       8.63849     5.27994    -0.55849     4.45332 [ 38.1%]
 tot:      16.34188     6.71286    12.03590    11.69688


    Virtual alpha(+) contributions (A_ai B_i. C_.a) from occupied alpha(+) MO = 139
    ===============================================================================

                   principal tensor components
          ---------------------------------------------
  vir          x           y           z          iso          energy        energy gap
  144       0.00401     3.64597    -0.00020     1.21660        -0.15414        -0.16139
 sum:       0.00401     3.64597    -0.00020     1.21660 [ 56.4%]
 tot:       1.87842     4.98393    -0.39295     2.15647


    Virtual alpha(+) contributions (A_ai B_i. C_.a) from occupied alpha(+) MO = 140
    ===============================================================================

                   principal tensor components
          ---------------------------------------------
  vir          x           y           z          iso          energy        energy gap
  144       5.33964    -0.04338    -0.00205     1.76474        -0.15414        -0.15963
 sum:       5.33964    -0.04338    -0.00205     1.76474 [ 57.5%]
 tot:       9.46279    -0.63678     0.37848     3.06816


==============================
Contributions from L:SOij:SO+-
==============================
::

    L:SOij:SO+- = <a-|L|i-> <i-|SO|j+> <j+|SO|a-> / [(ei-ea)*(ej-ea)]
    =================================================================


     Contributions from occupied beta(-) MOs (A_.i B_i. C_..)
     ========================================================

                   principal tensor components
          ---------------------------------------------
  occ          x           y           z          iso          energy
   96      -3.00967    -0.05746    -0.06258    -1.04324        -0.52691
   97      -0.08307    -0.18804    -4.98054    -1.75055        -0.52171
  107      -0.00662    -0.02706    -4.34320    -1.45896        -0.48470
  113      -3.01838     0.01784    -0.14161    -1.04738        -0.44877
  123       0.10140     0.03592    -7.57709    -2.47992        -0.41807
  134      22.27065    -0.64221    -0.01577     7.20422        -0.38384
  136     -60.54773    -0.15092     0.00710   -20.23052        -0.35449
  137      -6.04604    23.45263    -0.63868     5.58930        -0.33925
  140    -345.96379    -5.30895     0.63851  -116.87808        -0.31043
  141      -0.57372    -1.77107    -5.14559    -2.49679        -0.27618
 sum:    -396.87698    15.36068   -22.25944  -134.59191 [100.4%]
 tot:    -408.87640    32.67004   -25.82900  -134.01179


     Contributions from occupied alpha(+) MOs (A_.. B_.j C_j.)
     =========================================================

                   principal tensor components
          ---------------------------------------------
  occ          x           y           z          iso          energy
   15      -4.06020     0.40224    -0.06509    -1.24102       -75.42298
   19      -0.00007    -0.00002    -3.46365    -1.15458       -16.93171
   26      -6.96204     0.81922    -0.08404    -2.07562       -10.79862
   65      -0.00011    -0.00005    -5.22097    -1.74037        -1.83917
   66      -3.29830    -0.00240    -0.00044    -1.10038        -1.82153
  137       0.54141    -2.59086    -1.73002    -1.25982        -0.34280
  138      -3.59603    -0.57649    -0.09414    -1.42222        -0.33290
  139      -0.41474    34.63339    -1.54297    10.89189        -0.31554
  140       0.20051    -1.04302    -6.76735    -2.53662        -0.31378
  141      -4.19251    -0.53452     0.15135    -1.52523        -0.28596
  142    -378.62000     0.08871     0.01356  -126.17258        -0.28122
 sum:    -400.40208    31.19621   -18.80374  -129.33654 [ 96.5%]
 tot:    -408.87640    32.67004   -25.82900  -134.01179


      Contributions from virtual beta(-) MOs (A_a. B_.. C_.a)
      =======================================================

                   principal tensor components
          ---------------------------------------------
  vir          x           y           z          iso          energy
  142    -389.13069    39.50552   -13.00904  -120.87807        -0.26456
  144      -9.66558    -2.69359     1.93436    -3.47494        -0.15210
  145      -0.83743     0.71075    -3.89471    -1.34046        -0.14384
  146      -1.40638    -3.22332     0.01479    -1.53830        -0.11742
 sum:    -401.04009    34.29936   -14.95460  -127.23177 [ 94.9%]
 tot:    -408.87640    32.67004   -25.82900  -134.01179


    Virtual beta(-) contributions (A_ai B_i. C_.a) from occupied beta(-) MO = 96
    ============================================================================

                   principal tensor components
          ---------------------------------------------
  vir          x           y           z          iso          energy        energy gap
  142      -3.13238    -0.00004    -0.04033    -1.05758        -0.26456        -0.26235
 sum:      -3.13238    -0.00004    -0.04033    -1.05758 [101.4%]
 tot:      -3.00967    -0.05746    -0.06258    -1.04324


    Virtual beta(-) contributions (A_ai B_i. C_.a) from occupied beta(-) MO = 97
    ============================================================================

                   principal tensor components
          ---------------------------------------------
  vir          x           y           z          iso          energy        energy gap
  142      -0.00812    -0.00004    -4.81826    -1.60881        -0.26456        -0.25715
 sum:      -0.00812    -0.00004    -4.81826    -1.60881 [ 91.9%]
 tot:      -0.08307    -0.18804    -4.98054    -1.75055


    Virtual beta(-) contributions (A_ai B_i. C_.a) from occupied beta(-) MO = 107
    =============================================================================

                   principal tensor components
          ---------------------------------------------
  vir          x           y           z          iso          energy        energy gap
  142       0.04419    -0.00122    -3.12463    -1.02722        -0.26456        -0.22015
 sum:       0.04419    -0.00122    -3.12463    -1.02722 [ 70.4%]
 tot:      -0.00662    -0.02706    -4.34320    -1.45896


    Virtual beta(-) contributions (A_ai B_i. C_.a) from occupied beta(-) MO = 113
    =============================================================================

                   principal tensor components
          ---------------------------------------------
  vir          x           y           z          iso          energy        energy gap
  142      -3.18618    -0.00017    -0.16724    -1.11787        -0.26456        -0.18421
 sum:      -3.18618    -0.00017    -0.16724    -1.11787 [106.7%]
 tot:      -3.01838     0.01784    -0.14161    -1.04738


    Virtual beta(-) contributions (A_ai B_i. C_.a) from occupied beta(-) MO = 134
    =============================================================================

                   principal tensor components
          ---------------------------------------------
  vir          x           y           z          iso          energy        energy gap
  142      23.06049     0.00669    -0.00672     7.68682        -0.26456        -0.11928
 sum:      23.06049     0.00669    -0.00672     7.68682 [106.7%]
 tot:      22.27065    -0.64221    -0.01577     7.20422


    Virtual beta(-) contributions (A_ai B_i. C_.a) from occupied beta(-) MO = 136
    =============================================================================

                   principal tensor components
          ---------------------------------------------
  vir          x           y           z          iso          energy        energy gap
  142     -61.79218     0.08662     0.02208   -20.56116        -0.26456        -0.08993
 sum:     -61.79218     0.08662     0.02208   -20.56116 [101.6%]
 tot:     -60.54773    -0.15092     0.00710   -20.23052


    Virtual beta(-) contributions (A_ai B_i. C_.a) from occupied beta(-) MO = 137
    =============================================================================

                   principal tensor components
          ---------------------------------------------
  vir          x           y           z          iso          energy        energy gap
  142       0.05758    22.96028    -0.00033     7.67251        -0.26456        -0.07469
 sum:       0.05758    22.96028    -0.00033     7.67251 [137.3%]
 tot:      -6.04604    23.45263    -0.63868     5.58930


    Virtual beta(-) contributions (A_ai B_i. C_.a) from occupied beta(-) MO = 140
    =============================================================================

                   principal tensor components
          ---------------------------------------------
  vir          x           y           z          iso          energy        energy gap
  142    -343.77438    -0.20396     0.01931  -114.65301        -0.26456        -0.04588
  144      -0.02700    -3.25748     0.00145    -1.09434        -0.15210        -0.15834
  146       0.00058    -3.04628     0.00134    -1.01479        -0.11742        -0.19301
 sum:    -343.80080    -6.50772     0.02210  -116.76214 [ 99.9%]
 tot:    -345.96379    -5.30895     0.63851  -116.87808


    Virtual beta(-) contributions (A_ai B_i. C_.a) from occupied beta(-) MO = 141
    =============================================================================

                   principal tensor components
          ---------------------------------------------
  vir          x           y           z          iso          energy        energy gap
  142      -0.73954    -0.02832    -4.95144    -1.90643        -0.26456        -0.01162
 sum:      -0.73954    -0.02832    -4.95144    -1.90643 [ 76.4%]
 tot:      -0.57372    -1.77107    -5.14559    -2.49679


    Occupied alpha(+) contributions from occupied beta(-)/virtual beta(-) MOs = 96/142
    ==================================================================================

                   principal tensor components
          ---------------------------------------------
  occ          x           y           z          iso          energy        energy gap
  142      -3.05743    -0.00000    -0.00012    -1.01918        -0.28122         0.00437
 sum:      -3.05743    -0.00000    -0.00012    -1.01918 [ 96.4%]
 tot:      -3.13238    -0.00004    -0.04033    -1.05758


    Occupied alpha(+) contributions from occupied beta(-)/virtual beta(-) MOs = 113/142
    ===================================================================================

                   principal tensor components
          ---------------------------------------------
  occ          x           y           z          iso          energy        energy gap
  142      -3.11373     0.00023    -0.00020    -1.03790        -0.28122         0.00307
 sum:      -3.11373     0.00023    -0.00020    -1.03790 [ 92.8%]
 tot:      -3.18618    -0.00017    -0.16724    -1.11787


    Occupied alpha(+) contributions from occupied beta(-)/virtual beta(-) MOs = 134/142
    ===================================================================================

                   principal tensor components
          ---------------------------------------------
  occ          x           y           z          iso          energy        energy gap
  142      22.43857    -0.00022    -0.00008     7.47942        -0.28122         0.00199
 sum:      22.43857    -0.00022    -0.00008     7.47942 [ 97.3%]
 tot:      23.06049     0.00669    -0.00672     7.68682


    Occupied alpha(+) contributions from occupied beta(-)/virtual beta(-) MOs = 136/142
    ===================================================================================

                   principal tensor components
          ---------------------------------------------
  occ          x           y           z          iso          energy        energy gap
  142     -60.22619    -0.00139     0.00033   -20.07575        -0.28122         0.00150
 sum:     -60.22619    -0.00139     0.00033   -20.07575 [ 97.6%]
 tot:     -61.79218     0.08662     0.02208   -20.56116


    Occupied alpha(+) contributions from occupied beta(-)/virtual beta(-) MOs = 137/142
    ===================================================================================

                   principal tensor components
          ---------------------------------------------
  occ          x           y           z          iso          energy        energy gap
  139      -0.00104    19.83813    -0.00003     6.61235        -0.31554         0.00381
 sum:      -0.00104    19.83813    -0.00003     6.61235 [ 86.2%]
 tot:       0.05758    22.96028    -0.00033     7.67251


    Occupied alpha(+) contributions from occupied beta(-)/virtual beta(-) MOs = 140/142
    ===================================================================================

                   principal tensor components
          ---------------------------------------------
  occ          x           y           z          iso          energy        energy gap
   15      -3.21363    -0.00200     0.00055    -1.07169       -75.42298         3.44794
   26      -5.45581    -0.00388     0.00094    -1.81958       -10.79862         0.48326
  142    -333.81056     0.00040     0.00419  -111.26866        -0.28122         0.00076
 sum:    -342.48000    -0.00548     0.00568  -114.15993 [ 99.6%]
 tot:    -343.77438    -0.20396     0.01931  -114.65301


    Occupied alpha(+) contributions from occupied beta(-)/virtual beta(-) MOs = 141/142
    ===================================================================================

                   principal tensor components
          ---------------------------------------------
  occ          x           y           z          iso          energy        energy gap
  137       0.00092    -0.00045     4.08303     1.36117        -0.34280         0.00091
  140      -0.00405     0.00248    -4.00933    -1.33697        -0.31378         0.00057
 sum:      -0.00313     0.00204     0.07369     0.02420 [  1.3%]
 tot:      -0.73954    -0.02832    -4.95144    -1.90643


==============================
Contributions from L:SOab:SO-+
==============================
::

    L:SOab:SO-+ = <i+|L|a+> <a+|SO|b-> <b-|SO|i+> / [(ei-ea)*(ei-eb)]
    =================================================================


     Contributions from occupied alpha(+) MOs (A_i. B_.. C_.i)
     =========================================================

                   principal tensor components
          ---------------------------------------------
  occ          x           y           z          iso          energy
  118      -3.55979    -0.13606    -0.21568    -1.30384        -0.43104
  137      -2.64149    -7.04643     0.94010    -2.91594        -0.34280
  138      -0.83910     0.40138    -3.79333    -1.41035        -0.33290
  140      -0.76633   -24.43626     0.79694    -8.13522        -0.31378
  141       0.25505     0.20504    -3.89739    -1.14577        -0.28596
 sum:      -7.55165   -31.01232    -6.16937   -14.91111 [ 84.6%]
 tot:     -14.86604   -28.04419    -9.95931   -17.62318


     Contributions from virtual alpha(+) MOs (A_.a B_a. C_..)
     ========================================================

                   principal tensor components
          ---------------------------------------------
  vir          x           y           z          iso          energy
  144      -2.03014     3.51574    -5.64039    -1.38493        -0.15414
  145       0.07832   -19.96301    -0.30549    -6.73006        -0.14639
  147      -0.04924    -4.39255    -0.38424    -1.60867        -0.10096
  148       0.05495    -3.93903    -1.11149    -1.66519        -0.09253
 sum:      -1.94610   -24.77886    -7.44161   -11.38886 [ 64.6%]
 tot:     -14.86604   -28.04419    -9.95931   -17.62318


      Contributions from virtual beta(-) MOs (A_.. B_.b C_b.)
      =======================================================

                   principal tensor components
          ---------------------------------------------
  vir          x           y           z          iso          energy
  906      -0.00119    -3.88294     0.00247    -1.29389        14.25830
 1025      -0.00137    -3.31131     0.00007    -1.10420        57.70964
 sum:      -0.00256    -7.19424     0.00254    -2.39809 [ 13.6%]
 tot:     -14.86604   -28.04419    -9.95931   -17.62318


    Virtual alpha(+) contributions (A_ia B_a. C_.i) from occupied alpha(+) MO = 140
    ===============================================================================

                   principal tensor components
          ---------------------------------------------
  vir          x           y           z          iso          energy        energy gap
  145      -0.01030   -19.62797    -0.00043    -6.54623        -0.14639        -0.16739
 sum:      -0.01030   -19.62797    -0.00043    -6.54623 [ 80.5%]
 tot:      -0.76633   -24.43626     0.79694    -8.13522


==============================
Contributions from L:SOab:SO+-
==============================
::

    L:SOab:SO+- = <i-|L|a-> <a-|SO|b+> <b+|SO|i-> / [(ei-ea)*(ei-eb)]
    =================================================================


     Contributions from occupied beta(-) MOs (A_i. B_.. C_.i)
     ========================================================

                   principal tensor components
          ---------------------------------------------
  occ          x           y           z          iso          energy
  118       2.48800     0.09846     0.49513     1.02720        -0.42979
  137       2.38862    24.05682    -0.35991     8.69517        -0.33925
  138       0.90808     0.18393     3.95947     1.68383        -0.31632
  139       1.06314    39.06621    -0.24075    13.29620        -0.31190
  140     -10.80250    -0.83957     1.44063    -3.40048        -0.31043
  141       0.24366    -0.00261   102.64161    34.29422        -0.27618
 sum:      -3.71100    62.56323   107.93617    55.59613 [ 94.2%]
 tot:       2.95223    64.29204   109.76298    59.00242


      Contributions from virtual beta(-) MOs (A_.a B_a. C_..)
      =======================================================

                   principal tensor components
          ---------------------------------------------
  vir          x           y           z          iso          energy
  142     -11.57223    33.69934   102.29603    41.47438        -0.26456
  144       1.91528    -0.84070     2.78760     1.28739        -0.15210
  145      -0.14303    21.44932     0.40570     7.23733        -0.14384
 sum:      -9.79999    54.30796   105.48932    49.99910 [ 84.7%]
 tot:       2.95223    64.29204   109.76298    59.00242


     Contributions from virtual alpha(+) MOs (A_.. B_.b C_b.)
     ========================================================

                   principal tensor components
          ---------------------------------------------
  vir          x           y           z          iso          energy
  144      -0.23948    12.28197     0.33637     4.12629        -0.15414
  146      -0.17616     4.43030     0.32388     1.52601        -0.11922
  163       0.37551    -0.03187    12.22903     4.19089        -0.03170
  702       0.34112    -0.01062     9.00072     3.11041         3.01824
  901       0.45570    -0.35965    10.07121     3.38909        12.17708
  902       0.37550    -0.62729     5.16961     1.63927        12.18289
  904      -0.07000     3.48089     0.06337     1.15809        12.42415
  906       0.00038     3.93555    -0.00388     1.31068        14.25263
 1008       0.47435    -0.06633    11.11438     3.84080        44.70893
 1025       0.00079     3.34236    -0.00013     1.11434        57.70752
 1108       0.36489    -0.05836     8.40501     2.90385       141.48797
 1146       0.26262    -0.04127     6.04994     2.09043       412.36369
 1165       0.16511    -0.02654     3.78572     1.30810      1182.89799
 sum:       2.33035    26.24914    66.54523    31.70824 [ 53.7%]
 tot:       2.95223    64.29204   109.76298    59.00242


    Virtual beta(-) contributions (A_ia B_a. C_.i) from occupied beta(-) MO = 137
    =============================================================================

                   principal tensor components
          ---------------------------------------------
  vir          x           y           z          iso          energy        energy gap
  142      -0.05169    15.29935    -0.00035     5.08244        -0.26456        -0.07469
 sum:      -0.05169    15.29935    -0.00035     5.08244 [ 58.5%]
 tot:       2.38862    24.05682    -0.35991     8.69517


    Virtual beta(-) contributions (A_ia B_a. C_.i) from occupied beta(-) MO = 139
    =============================================================================

                   principal tensor components
          ---------------------------------------------
  vir          x           y           z          iso          energy        energy gap
  142       0.01862    16.02665    -0.00082     5.34815        -0.26456        -0.04734
  145       0.01575    19.97504     0.00040     6.66373        -0.14384        -0.16806
 sum:       0.03437    36.00170    -0.00042    12.01188 [ 90.3%]
 tot:       1.06314    39.06621    -0.24075    13.29620


    Virtual beta(-) contributions (A_ia B_a. C_.i) from occupied beta(-) MO = 140
    =============================================================================

                   principal tensor components
          ---------------------------------------------
  vir          x           y           z          iso          energy        energy gap
  142     -10.37830    -0.18753     0.01865    -3.51573        -0.26456        -0.04588
 sum:     -10.37830    -0.18753     0.01865    -3.51573 [103.4%]
 tot:     -10.80250    -0.83957     1.44063    -3.40048


    Virtual beta(-) contributions (A_ia B_a. C_.i) from occupied beta(-) MO = 141
    =============================================================================

                   principal tensor components
          ---------------------------------------------
  vir          x           y           z          iso          energy        energy gap
  142      -0.04918    -0.00585   101.06286    33.66928        -0.26456        -0.01162
 sum:      -0.04918    -0.00585   101.06286    33.66928 [ 98.2%]
 tot:       0.24366    -0.00261   102.64161    34.29422


    Virtual alpha(+) contributions from occupied beta(-)/virtual beta(-) MOs = 137/142
    ==================================================================================

                   principal tensor components
          ---------------------------------------------
  vir          x           y           z          iso          energy        denominator
  144      -0.00004     5.27096     0.00001     1.75697        -0.15414         0.01382
 sum:      -0.00004     5.27096     0.00001     1.75697 [ 34.6%]
 tot:      -0.05169    15.29935    -0.00035     5.08244


    Virtual alpha(+) contributions from occupied beta(-)/virtual beta(-) MOs = 139/142
    ==================================================================================

                   principal tensor components
          ---------------------------------------------
  vir          x           y           z          iso          energy        denominator
  144       0.00061     4.78969     0.00015     1.59682        -0.15414         0.00747
 sum:       0.00061     4.78969     0.00015     1.59682 [ 29.9%]
 tot:       0.01862    16.02665    -0.00082     5.34815


    Virtual alpha(+) contributions from occupied beta(-)/virtual beta(-) MOs = 141/142
    ==================================================================================

                   principal tensor components
          ---------------------------------------------
  vir          x           y           z          iso          energy        denominator
  163       0.00361     0.00022    11.93851     3.98078        -0.03170         0.00284
  702       0.00043     0.00006     8.73693     2.91248         3.01824         0.03829
  901      -0.00006    -0.00225     9.80953     3.26907        12.17708         0.14473
  902      -0.00180     0.00223     4.93544     1.64529        12.18289         0.14479
 1008      -0.00076     0.00135    10.76942     3.59000        44.70893         0.52279
 1108      -0.00072     0.00116     8.14176     2.71406       141.48797         1.64751
 1146      -0.00052     0.00084     5.86050     1.95360       412.36369         4.79548
 1165      -0.00033     0.00054     3.66670     1.22230      1182.89799        13.75023
 sum:      -0.00015     0.00414    63.85880    21.28760 [ 63.2%]
 tot:      -0.04918    -0.00585   101.06286    33.66928


==============================
Contributions from SO+-:Lij:SO
==============================
::

    SO+-:Lij:SO = <a+|SO|i-> <i-|L|j-> <j-|SO|a+> / [(ei-ea)*(ej-ea)]
    =================================================================


     Contributions from occupied beta(-) MOs (A_.i B_i. C_..)
     ========================================================

                   principal tensor components
          ---------------------------------------------
  occ          x           y           z          iso          energy
    3      -3.27508    -0.00044    -0.00342    -1.09298      -405.57053
    4      -0.00040    -3.27641    -0.00073    -1.09251      -405.56920
    5      -0.00346    -0.00069    -3.27330    -1.09248      -405.56752
    7      -3.79439    -0.00062    -0.00552    -1.26684       -90.06993
    8      -0.00057    -3.79230    -0.00090    -1.26459       -90.06710
    9      -0.00558    -0.00084    -3.78690    -1.26444       -90.06548
   18      -4.96917    -0.00077    -0.00761    -1.65918       -16.93750
   19      -0.00071    -4.93021    -0.00113    -1.64402       -16.93141
   20      -0.00774    -0.00105    -4.92174    -1.64351       -16.92713
   64      -7.93002    -0.00079    -0.00967    -2.64683        -1.84723
   65      -0.00099    -7.22241    -0.00129    -2.40823        -1.83565
   66      -0.01042    -0.00129    -7.30663    -2.43945        -1.80970
  137      -0.82019    -4.58843     0.39865    -1.66999        -0.33925
  139      -0.43674    -3.92061     0.29865    -1.35290        -0.31190
  140       0.63179    -2.60283   -10.31564    -4.09556        -0.31043
 sum:     -20.62366   -30.33970   -28.93718   -26.63352 [ 88.2%]
 tot:     -22.45266   -34.05164   -34.13094   -30.21175


     Contributions from occupied beta(-) MOs (A_.. B_.j C_j.)
     ========================================================

                   principal tensor components
          ---------------------------------------------
  occ          x           y           z          iso          energy
    3      -0.00044    -0.00342    -3.27358    -1.09248      -405.57053
    4      -3.27782    -0.00073    -0.00040    -1.09298      -405.56920
    5      -0.00069    -3.27339    -0.00346    -1.09251      -405.56752
    7      -0.00063    -0.00552    -3.78707    -1.26441       -90.06993
    8      -3.79913    -0.00090    -0.00057    -1.26687       -90.06710
    9      -0.00084    -3.78739    -0.00557    -1.26460       -90.06548
   18      -0.00078    -0.00764    -4.91958    -1.64267       -16.93750
   19      -4.97677    -0.00112    -0.00070    -1.65953       -16.93141
   20      -0.00105    -4.92485    -0.00769    -1.64453       -16.92713
   64      -0.00106    -0.01016    -7.23333    -2.41485        -1.84723
   65      -7.99182    -0.00138    -0.00131    -2.66484        -1.83565
   66      -0.00132    -7.24660    -0.00978    -2.41923        -1.80970
  137      -0.94909     0.34557    -6.38386    -2.32913        -0.33925
  138       0.61125    -8.53562    -1.72616    -3.21684        -0.31632
  139      -0.68622     0.09480    -4.07656    -1.55599        -0.31190
 sum:     -21.07641   -27.35836   -31.42964   -26.62147 [ 88.1%]
 tot:     -22.45266   -34.05164   -34.13094   -30.21175


     Contributions from virtual alpha(+) MOs (A_a. B_.. C_.a)
     ========================================================

                   principal tensor components
          ---------------------------------------------
  vir          x           y           z          iso          energy
  144       2.10507    -5.44344    -4.93510    -2.75782        -0.15414
  146       1.36308    -1.90970    -5.53733    -2.02798        -0.11922
  905      -4.01829    -0.00784    -0.00067    -1.34227        13.90756
  906      -0.00766    -3.86821    -0.00199    -1.29262        14.25263
  907      -0.00072    -0.00213    -3.82101    -1.27462        14.43904
 1024      -3.12829    -0.00583    -0.00059    -1.04490        57.41282
 1025      -0.00571    -3.09000    -0.00186    -1.03252        57.70752
 1026      -0.00068    -0.00176    -3.09819    -1.03355        57.84739
 sum:      -3.69320   -14.32890   -17.39673   -11.80628 [ 39.1%]
 tot:     -22.45266   -34.05164   -34.13094   -30.21175


    Virtual alpha(+) contributions (A_ai B_i. C_.a) from occupied beta(-) MO = 140
    ==============================================================================

                   principal tensor components
          ---------------------------------------------
  vir          x           y           z          iso          energy        energy gap
  144       0.00174    -0.04968    -4.45739    -1.50178        -0.15414        -0.15629
  146       0.00140    -0.01242    -5.02707    -1.67937        -0.11922        -0.19122
 sum:       0.00314    -0.06210    -9.48446    -3.18114 [ 77.7%]
 tot:       0.63179    -2.60283   -10.31564    -4.09556


    Occupied beta(-) contributions from occupied beta(-)/virtual alpha(+) MOs = 140/146
    ===================================================================================

                   principal tensor components
          ---------------------------------------------
  occ          x           y           z          iso          energy        energy gap
  137      -0.00002     0.00025    -3.12331    -1.04103        -0.33925         0.04207
 sum:      -0.00002     0.00025    -3.12331    -1.04103 [ 62.0%]
 tot:       0.00140    -0.01242    -5.02707    -1.67937


==============================
Contributions from SO-+:Lij:SO
==============================
::

    SO-+:Lij:SO = <a-|SO|i+> <i+|L|j+> <j+|SO|a-> / [(ei-ea)*(ej-ea)]
    =================================================================


     Contributions from occupied alpha(+) MOs (A_.i B_i. C_..)
     =========================================================

                   principal tensor components
          ---------------------------------------------
  occ          x           y           z          iso          energy
    3       3.27129     0.00040     0.00715     1.09294      -405.57159
    4       0.00034     3.27604     0.00103     1.09247      -405.56951
    5       0.00721     0.00098     3.26921     1.09246      -405.56859
    7       3.79369     0.00059     0.00578     1.26669       -90.07049
    8       0.00053     3.79163     0.00107     1.26441       -90.06723
    9       0.00584     0.00101     3.78630     1.26439       -90.06603
   18       4.96610     0.00073     0.00764     1.65816       -16.93865
   19       0.00067     4.92671     0.00126     1.64288       -16.93171
   20       0.00776     0.00118     4.92056     1.64317       -16.92826
   64       7.85258     0.00060     0.01451     2.62256        -1.85913
   65       0.00083     7.14428    -0.00079     2.38144        -1.83917
   66       0.01554     0.00148     7.22403     2.41368        -1.82153
  103       3.00545     0.00831    -0.01294     1.00027        -0.49679
  108       3.07855    -0.03557     0.09009     1.04436        -0.48530
  134       0.01028     9.15254     0.29069     3.15117        -0.38765
  136      -0.11208     8.28488     0.25700     2.80993        -0.35721
  137       0.92326     9.98947   -20.97746    -3.35491        -0.34280
  139      -1.07452   336.01427     9.63150   114.85708        -0.31554
  140       0.39035     6.13249   -14.62304    -2.70007        -0.31378
 sum:      26.14367   388.69201    -6.10640   136.24309 [ 97.4%]
 tot:      25.94753   394.74413    -1.13936   139.85077


     Contributions from occupied alpha(+) MOs (A_.. B_.j C_j.)
     =========================================================

                   principal tensor components
          ---------------------------------------------
  occ          x           y           z          iso          energy
    3       0.00040     0.00715     3.26984     1.09246      -405.57159
    4       3.27747     0.00103     0.00034     1.09295      -405.56951
    5       0.00098     3.26923     0.00721     1.09247      -405.56859
    7       0.00059     0.00578     3.78668     1.26435       -90.07049
    8       3.79856     0.00107     0.00053     1.26672       -90.06723
    9       0.00101     3.78639     0.00584     1.26441       -90.06603
   18       0.00074     0.00769     4.91858     1.64233       -16.93865
   19       4.97394     0.00125     0.00066     1.65862       -16.93171
   20       0.00118     4.92093     0.00772     1.64328       -16.92826
   64       0.00092     0.01755     7.16001     2.39283        -1.85913
   65       7.91125     0.00160     0.00119     2.63801        -1.83917
   66       0.00159     7.16102     0.01465     2.39242        -1.82153
  137       3.90977    -0.76382     6.83454     3.32683        -0.34280
  138      -0.54665     7.49755     1.61757     2.85616        -0.33290
  139      -0.60632     1.68850   -35.06599   -11.32794        -0.31554
  141      -0.47210     8.02147     1.31521     2.95486        -0.28596
  142       0.05187   355.52253    -0.00229   118.52404        -0.28122
 sum:      22.30519   391.14694    -6.12774   135.77480 [ 97.1%]
 tot:      25.94753   394.74413    -1.13936   139.85077


      Contributions from virtual beta(-) MOs (A_a. B_.. C_.a)
      =======================================================

                   principal tensor components
          ---------------------------------------------
  vir          x           y           z          iso          energy
  142       5.49629   353.99079   -36.15064   107.77881        -0.26456
  144      -3.32395     8.98116     4.11953     3.25891        -0.15210
  146      -2.40811     3.47808     5.53381     2.20126        -0.11742
  905       4.01253     0.00798     0.00067     1.34039        13.91311
  906       0.00788     3.86340     0.00204     1.29110        14.25830
  907       0.00063     0.00218     3.81520     1.27267        14.44075
 1024       3.12762     0.00585     0.00060     1.04469        57.41496
 1025       0.00574     3.08941     0.00188     1.03234        57.70964
 1026       0.00068     0.00178     3.09716     1.03321        57.84798
 sum:       6.91931   373.42064   -19.57976   120.25340 [ 86.0%]
 tot:      25.94753   394.74413    -1.13936   139.85077


    Virtual beta(-) contributions (A_ai B_i. C_.a) from occupied alpha(+) MO = 134
    ==============================================================================

                   principal tensor components
          ---------------------------------------------
  vir          x           y           z          iso          energy        energy gap
  142      -0.00156     9.01342    -0.00606     3.00193        -0.26456        -0.12310
 sum:      -0.00156     9.01342    -0.00606     3.00193 [ 95.3%]
 tot:       0.01028     9.15254     0.29069     3.15117


    Virtual beta(-) contributions (A_ai B_i. C_.a) from occupied alpha(+) MO = 136
    ==============================================================================

                   principal tensor components
          ---------------------------------------------
  vir          x           y           z          iso          energy        energy gap
  142      -0.00529     8.15219    -0.07592     2.69032        -0.26456        -0.09265
 sum:      -0.00529     8.15219    -0.07592     2.69032 [ 95.7%]
 tot:      -0.11208     8.28488     0.25700     2.80993


    Virtual beta(-) contributions (A_ai B_i. C_.a) from occupied alpha(+) MO = 137
    ==============================================================================

                   principal tensor components
          ---------------------------------------------
  vir          x           y           z          iso          energy        energy gap
  142       0.00058     0.01191   -20.49035    -6.82595        -0.26456        -0.07824
  144      -0.00252     5.29989     0.00536     1.76758        -0.15210        -0.19071
 sum:      -0.00194     5.31180   -20.48499    -5.05838 [150.8%]
 tot:       0.92326     9.98947   -20.97746    -3.35491


    Virtual beta(-) contributions (A_ai B_i. C_.a) from occupied alpha(+) MO = 139
    ==============================================================================

                   principal tensor components
          ---------------------------------------------
  vir          x           y           z          iso          energy        energy gap
  142      -0.00640   333.38671    -0.05246   111.10928        -0.26456        -0.05098
  144      -0.00033    -0.00290     3.76027     1.25234        -0.15210        -0.16344
  146      -0.00049    -0.00361     4.99983     1.66524        -0.11742        -0.19811
 sum:      -0.00722   333.38020     8.70763   114.02687 [ 99.3%]
 tot:      -1.07452   336.01427     9.63150   114.85708


    Virtual beta(-) contributions (A_ai B_i. C_.a) from occupied alpha(+) MO = 140
    ==============================================================================

                   principal tensor components
          ---------------------------------------------
  vir          x           y           z          iso          energy        energy gap
  142       0.00125     1.08918   -14.20522    -4.37160        -0.26456        -0.04922
 sum:       0.00125     1.08918   -14.20522    -4.37160 [161.9%]
 tot:       0.39035     6.13249   -14.62304    -2.70007


    Occupied alpha(+) contributions from occupied alpha(+)/virtual beta(-) MOs = 134/142
    ====================================================================================

                   principal tensor components
          ---------------------------------------------
  occ          x           y           z          iso          energy        energy gap
  142       0.00001     9.03188     0.00014     3.01068        -0.28122         0.00205
 sum:       0.00001     9.03188     0.00014     3.01068 [100.3%]
 tot:      -0.00156     9.01342    -0.00606     3.00193


    Occupied alpha(+) contributions from occupied alpha(+)/virtual beta(-) MOs = 136/142
    ====================================================================================

                   principal tensor components
          ---------------------------------------------
  occ          x           y           z          iso          energy        energy gap
  142      -0.00076     8.12012     0.00321     2.70752        -0.28122         0.00154
 sum:      -0.00076     8.12012     0.00321     2.70752 [100.6%]
 tot:      -0.00529     8.15219    -0.07592     2.69032


    Occupied alpha(+) contributions from occupied alpha(+)/virtual beta(-) MOs = 137/142
    ====================================================================================

                   principal tensor components
          ---------------------------------------------
  occ          x           y           z          iso          energy        energy gap
  139       0.00041    -0.00033   -20.12588    -6.70860        -0.31554         0.00399
 sum:       0.00041    -0.00033   -20.12588    -6.70860 [ 98.3%]
 tot:       0.00058     0.01191   -20.49035    -6.82595


    Occupied alpha(+) contributions from occupied alpha(+)/virtual beta(-) MOs = 139/142
    ====================================================================================

                   principal tensor components
          ---------------------------------------------
  occ          x           y           z          iso          energy        energy gap
  142      -0.00401   332.61037     0.01210   110.87282        -0.28122         0.00085
 sum:      -0.00401   332.61037     0.01210   110.87282 [ 99.8%]
 tot:      -0.00640   333.38671    -0.05246   111.10928


    Occupied alpha(+) contributions from occupied alpha(+)/virtual beta(-) MOs = 139/146
    ====================================================================================

                   principal tensor components
          ---------------------------------------------
  occ          x           y           z          iso          energy        energy gap
  137      -0.00005    -0.00007     3.46961     1.15650        -0.34280         0.04465
 sum:      -0.00005    -0.00007     3.46961     1.15650 [ 69.4%]
 tot:      -0.00049    -0.00361     4.99983     1.66524


    Occupied alpha(+) contributions from occupied alpha(+)/virtual beta(-) MOs = 140/142
    ====================================================================================

                   principal tensor components
          ---------------------------------------------
  occ          x           y           z          iso          energy        energy gap
  139       0.00127     0.00148   -13.30683    -4.43470        -0.31554         0.00251
 sum:       0.00127     0.00148   -13.30683    -4.43470 [101.4%]
 tot:       0.00125     1.08918   -14.20522    -4.37160


==============================
Contributions from SO+-:Lab:SO
==============================
::

    SO+-:Lab:SO = <i+|SO|a-> <a-|L|b-> <b-|SO|i+> / [(ei-ea)*(ei-eb)]
    =================================================================


     Contributions from occupied alpha(+) MOs (A_i. B_.. C_.i)
     =========================================================

                   principal tensor components
          ---------------------------------------------
  occ          x           y           z          iso          energy
    3      -0.00715    -3.26964    -0.00040    -1.09239      -405.57159
    4      -0.00103    -0.00034    -3.27575    -1.09237      -405.56951
    5      -3.26811    -0.00721    -0.00098    -1.09210      -405.56859
    7      -0.00577    -3.78568    -0.00059    -1.26401       -90.07049
    8      -0.00107    -0.00053    -3.79020    -1.26393       -90.06723
    9      -3.78097    -0.00583    -0.00101    -1.26260       -90.06603
   18      -0.00761    -4.91072    -0.00073    -1.63969       -16.93865
   19      -0.00125    -0.00066    -4.91662    -1.63951       -16.93171
   20      -4.88408    -0.00768    -0.00117    -1.63098       -16.92826
   64      -0.01345    -6.91418    -0.00079    -2.30947        -1.85913
   65      -0.00153    -0.00076    -6.93597    -2.31275        -1.83917
   66      -6.62513    -0.01404    -0.00139    -2.21352        -1.82153
  137       0.25513    -2.65456    -6.00516    -2.80153        -0.34280
  140       0.16371    -1.46528    -6.85678    -2.71945        -0.31378
  142       5.76126     0.04571    -0.01407     1.93097        -0.28122
 sum:     -12.41705   -22.99140   -31.80159   -22.40335 [ 80.8%]
 tot:     -24.04526   -25.47498   -33.68976   -27.73667


      Contributions from virtual beta(-) MOs (A_.a B_a. C_..)
      =======================================================

                   principal tensor components
          ---------------------------------------------
  vir          x           y           z          iso          energy
  905      -0.00779    -0.00064    -4.02682    -1.34508        13.91311
  906      -3.83335    -0.00205    -0.00821    -1.28120        14.25830
  907      -0.00225    -3.86598    -0.00054    -1.28959        14.44075
 1024      -0.00589    -0.00060    -3.14167    -1.04939        57.41496
 1025      -3.09365    -0.00188    -0.00588    -1.03380        57.70964
 1026      -0.00178    -3.10736    -0.00069    -1.03661        57.84798
 sum:      -6.94471    -6.97852    -7.18381    -7.03568 [ 25.4%]
 tot:     -24.04526   -25.47498   -33.68976   -27.73667


      Contributions from virtual beta(-) MOs (A_.. B_.b C_b.)
      =======================================================

                   principal tensor components
          ---------------------------------------------
  vir          x           y           z          iso          energy
  143      23.97074    -0.03064    -0.18714     7.91766        -0.15648
  144      -1.22130     1.31994    -6.53446    -2.14527        -0.15210
  146      -2.49910     1.02042    -2.57329    -1.35066        -0.11742
  221      -4.59875    -0.33528     0.03172    -1.63410         0.16014
  905      -0.00077    -4.01339    -0.00796    -1.34070        13.91311
  906      -0.00204    -0.00778    -3.89907    -1.30296        14.25830
  907      -3.82439    -0.00063    -0.00212    -1.27571        14.44075
 1024      -0.00070    -3.13755    -0.00590    -1.04805        57.41496
 1025      -0.00186    -0.00575    -3.10273    -1.03678        57.70964
 1026      -3.10707    -0.00065    -0.00179    -1.03650        57.84798
 sum:       8.71478    -5.19131   -16.28274    -4.25309 [ 15.3%]
 tot:     -24.04526   -25.47498   -33.68976   -27.73667


    Virtual beta(-) contributions (A_ia B_a. C_.i) from occupied alpha(+) MO = 137
    ==============================================================================

                   principal tensor components
          ---------------------------------------------
  vir          x           y           z          iso          energy        energy gap
  142      -0.00001    -0.00190    -4.13842    -1.38011        -0.26456        -0.07824
 sum:      -0.00001    -0.00190    -4.13842    -1.38011 [ 49.3%]
 tot:       0.25513    -2.65456    -6.00516    -2.80153


    Virtual beta(-) contributions (A_ia B_a. C_.i) from occupied alpha(+) MO = 140
    ==============================================================================

                   principal tensor components
          ---------------------------------------------
  vir          x           y           z          iso          energy        energy gap
  142      -0.00009     0.00831    -4.50803    -1.49994        -0.26456        -0.04922
 sum:      -0.00009     0.00831    -4.50803    -1.49994 [ 55.2%]
 tot:       0.16371    -1.46528    -6.85678    -2.71945


    Virtual beta(-) contributions (A_ia B_a. C_.i) from occupied alpha(+) MO = 142
    ==============================================================================

                   principal tensor components
          ---------------------------------------------
  vir          x           y           z          iso          energy        energy gap
  142       8.22357    -0.00656     0.00129     2.73943        -0.26456        -0.01666
 sum:       8.22357    -0.00656     0.00129     2.73943 [141.9%]
 tot:       5.76126     0.04571    -0.01407     1.93097


    Virtual beta(-) contributions from occupied alpha(+)/virtual beta(-) MOs = 142/142
    ==================================================================================

                   principal tensor components
          ---------------------------------------------
  vir          x           y           z          iso          energy        denominator
  143      23.76971    -0.00005    -0.00022     7.92315        -0.15648         0.00208
  221      -4.83818    -0.00007    -0.00020    -1.61282         0.16014         0.00735
 sum:      18.93153    -0.00012    -0.00042     6.31033 [230.4%]
 tot:       8.22357    -0.00656     0.00129     2.73943


==============================
Contributions from SO-+:Lab:SO
==============================
::

    SO-+:Lab:SO = <i-|SO|a+> <a+|L|b+> <b+|SO|i-> / [(ei-ea)*(ei-eb)]
    =================================================================


     Contributions from occupied beta(-) MOs (A_i. B_.. C_.i)
     ========================================================

                   principal tensor components
          ---------------------------------------------
  occ          x           y           z          iso          energy
    3       0.00342     3.27341     0.00044     1.09242      -405.57053
    4       0.00073     0.00040     3.27605     1.09239      -405.56920
    5       3.27224     0.00346     0.00069     1.09213      -405.56752
    7       0.00551     3.78622     0.00062     1.26412       -90.06993
    8       0.00090     0.00057     3.79058     1.26402       -90.06710
    9       3.78176     0.00557     0.00084     1.26272       -90.06548
   18       0.00757     4.91267     0.00077     1.64034       -16.93750
   19       0.00112     0.00070     4.91825     1.64002       -16.93141
   20       4.88652     0.00766     0.00104     1.63174       -16.92713
   64       0.00893     6.99583     0.00093     2.33523        -1.84723
   65       0.00134     0.00087     6.96194     2.32138        -1.83565
   66       6.70655     0.00939     0.00120     2.23904        -1.80970
  137      -0.35922     2.39880     1.82976     1.28978        -0.33925
  139      -0.28354     1.80206     2.34192     1.28681        -0.31190
  140       3.91372    -0.51838     0.49510     1.29681        -0.31043
 sum:      21.94753    22.67922    23.62013    22.74896 [ 82.8%]
 tot:      29.58437    26.60763    26.25779    27.48326


     Contributions from virtual alpha(+) MOs (A_.a B_a. C_..)
     ========================================================

                   principal tensor components
          ---------------------------------------------
  vir          x           y           z          iso          energy
  905       0.00764     0.00065     4.03078     1.34636        13.90756
  906       3.83950     0.00200     0.00813     1.28321        14.25263
  907       0.00221     3.87245     0.00078     1.29181        14.43904
 1024       0.00587     0.00060     3.14209     1.04952        57.41282
 1025       3.09440     0.00186     0.00586     1.03404        57.70752
 1026       0.00176     3.10794     0.00068     1.03680        57.84739
 sum:       6.95138     6.98551     7.18832     7.04174 [ 25.6%]
 tot:      29.58437    26.60763    26.25779    27.48326


     Contributions from virtual alpha(+) MOs (A_.. B_.b C_b.)
     ========================================================

                   principal tensor components
          ---------------------------------------------
  vir          x           y           z          iso          energy
  163       1.59754     1.75028    -0.07414     1.09123        -0.03170
  905       0.00076     4.02015     0.00783     1.34291        13.90756
  906       0.00202     0.00790     3.90342     1.30445        14.25263
  907       3.82763     0.00056     0.00205     1.27675        14.43904
 1024       0.00070     3.13855     0.00587     1.04837        57.41282
 1025       0.00184     0.00564     3.10307     1.03685        57.70752
 1026       3.10785     0.00065     0.00177     1.03676        57.84739
 sum:       8.53833     8.92373     6.94988     8.13731 [ 29.6%]
 tot:      29.58437    26.60763    26.25779    27.48326


 ***************************************************
 * Well, here we are. How does it look for you ??? *
 ***************************************************

 Total user time: 36m 52.6s


##############################################################################
                              Finalization info
##############################################################################


 Memory peak for process    0 is            66.667 MB


 Final time:
   2021 May  4  15:14:52
 

 Normal termination of ReSpect program


real	36m52.653s
user	36m45.471s
sys	0m29.264s
