# Supplementary material for: Quadratic Spin–Orbit Mechanism of the Electronic g-Tensor
Source: J Chem Theory Comput. 2023 Mar 10;19(6):1765–76. doi: 10.1021/acs.jctc.2c01213 (PMC10061661; doi:10.1021/acs.jctc.2c01213)
Supplement: Supplementary file 2 — ct2c01213_si_002.zip [file ct2c01213_si_002.zip › respect_input/07.ir-nh3/pt-pbe-dz/RS-ks.out_scf]

##############################################################################
                              Environment setting
##############################################################################

 Job setting:
    
    Call arguments   are    --scratch=/scratch/work/project/open-19-41/pikulove/10493969.isrv5 --nt=24 --scf --inp=RS-ks 
    Input file name   is   RS-ks.inp
    Binary  directory is   /home/pikulove/ReSpect_5.2.0-beta.8+Nov20_OMP_intel-18.0_glibc-2.27+PT3
    Work    directory is   /scratch/work/project/open-19-41/pikulove/10493969.isrv5/
    Scratch directory is   /scratch/work/project/open-19-41/pikulove/10493969.isrv5/tmp12835.DwhJmB.pikulove
    Machine name      is   r32u22n850.ib0.smc.salomon.it4i.cz
    OMP stack memory size  5000m
    OMP parallel job with  24 threads
    Output  file will be   /scratch/work/project/open-19-41/pikulove/10493969.isrv5/RS-ks.out_scf


 System setting:

    core file size          (blocks, -c) 0
    data seg size           (kbytes, -d) unlimited
    scheduling priority             (-e) 0
    file size               (blocks, -f) unlimited
    pending signals                 (-i) 510047
    max locked memory       (kbytes, -l) unlimited
    max memory size         (kbytes, -m) unlimited
    open files                      (-n) 1048576
    pipe size            (512 bytes, -p) 8
    POSIX message queues     (bytes, -q) 819200
    real-time priority              (-r) 0
    stack size              (kbytes, -s) unlimited
    cpu time               (seconds, -t) unlimited
    max user processes              (-u) 510047
    virtual memory          (kbytes, -v) unlimited
    file locks                      (-x) unlimited
    omp_thread_limit:
    omp_stacksize:5000m
    

##############################################################################
                               Program ReSpect
##############################################################################
::

 Version:       5.2.0 (2020)
 Released:      beta (in testing period)

 Branch:        master
 Commit hash:   d07d9fd49
 Commit author: Debora Pastvova
 Commit date:   Wed Nov 4 10:13:55 2020 +0100

 Webpage:       http://www.respectprogram.org 
 Copyright:     ReSpect is distributed as proprietary software at no cost
                and is currently available as OpenMP parallel static binaries
                for Linux OS and x86_64 architecture at the program webpage.
                The program is limited to non-commercial, academic, and non-profit
                private use and its further copy and redistribution is not permitted.
                The specific terms of use are available at:
                http://www.respectprogram.org/download.html.
                The program is distributed AS IS in a hope it becomes useful.
                The experimental nature of the program means that authors accept
                no responsibility for the correctness of results nor fitness for
                a particular purpose.

 Reference(s):  If results obtained with ReSpect are published in the scientific
                literature or publicly accessible reports, the users shall reference
                the program as:

                ReSpect, version 5.2.0 (2020); Relativistic Spectroscopy DFT program of authors
                M. Repisky, S. Komorovsky, V. G. Malkin, O. L. Malkina, M. Kaupp, K. Ruud, 
                with contributions from R. Bast, R. Di Remigio, U. Ekstrom, M. Kadek, S. Knecht,
                L. Konecny, E. Malkin, I. Malkin-Ondik, (see http://www.respectprogram.org)

                Using specific theoretical methods included in ReSpect may require citing
                additional articles, as described in this output file as "REQUIRED REFERENCES".


 -------
 Authors
 -------
 Repisky Michal
 Komorovsky Stanislav


 --------
 Founders
 --------
 Ruud Kenneth
 Kaupp Martin
 Malkina Olga L.
 Malkin Vladimir G.


 ------------
 Contributors
 ------------
 Bast Radovan         - AutoCMake library
 Di Remigio Roberto   - PCMSolver library
 Ekstrom Ulf          - XCFun library
 Kadek Marius         - real-time TDDFT library
                      - solid-state pSCF library
 Knecht Stefan        - pilot MPI parallelization
 Konecny Lukas        - real-time TDDFT (RT-TDDFT) library
                      - damped-response TDDFT (DR-TDDFT) library
 Malkin Elena         - one-component molecular properties
                      - finite size nucleus and magnetic moment models
 Malkin-Ondik Irina   - Douglas-Kroll-Hess (DKH) Hamiltonians


##############################################################################
                    Configuration, build, and runtime info
##############################################################################
::

 -----------------------------------
 Configuration and build information
 -----------------------------------

 Who compiled           | uachstno
 Compiled on server     | pippin
 Operating system       | Linux-5.4.0-51-generic
 CMake version          | 3.10.2
 CMake generator        | Unix Makefiles
 CMake build type       | release
 Configuration time     | 2020-11-09 11:33:09.556228
 Python version         | 2.7.1
 Fortran compiler       | /opt/intel/compilers_and_libraries_2018.6.288/linux/bin/intel64/ifort
 Fortran compiler flags |  -w -fpp -assume byterecl -static -static-libgcc -static-intel -qopenmp -O2 -xW -ip
 C compiler             | /opt/intel/compilers_and_libraries_2018.6.288/linux/bin/intel64/icc
 C compiler flags       |  -g -wd981 -wd279 -wd383 -wd1572 -wd1777 -restrict -DRESTRICT=restrict -qopenmp -O2 -ip
 C++ compiler           | /opt/intel/compilers_and_libraries_2018.6.288/linux/bin/intel64/icpc
 C++ compiler flags     |  -Wno-unknown-pragmas -fno-exceptions -qopenmp -O3
 Static linking         | True
 MPI parallelization    | False
 OMP parallelization    | True
 Math libraries         | -Wl,--start-group;/opt/intel/compilers_and_libraries_2018.6.288/linux/mkl/lib/intel64/libmkl_lapack95_lp64.a;/opt/intel/compilers_and_libraries_2018.6.288/linux/mkl/lib/intel64/libmkl_intel_lp64.a;-qopenmp;-Wl,--end-group;-Wl,--start-group;/opt/intel/compilers_and_libraries_2018.6.288/linux/mkl/lib/intel64/libmkl_intel_lp64.a;/opt/intel/compilers_and_libraries_2018.6.288/linux/mkl/lib/intel64/libmkl_intel_thread.a;/opt/intel/compilers_and_libraries_2018.6.288/linux/mkl/lib/intel64/libmkl_core.a;/usr/lib/x86_64-linux-gnu/libpthread.a;/usr/lib/x86_64-linux-gnu/libm.a;-qopenmp;-Wl,--end-group;-ldl
 Explicit libraries     | unknown


 ------------
 Runtime info
 ------------

 Parallelization model: OpenMP
   Master process has 24 threads of total 24

 Initial time:
   2021 May  4  14:05:25
 


##############################################################################
                            Input processing info
##############################################################################
::

 ----------
 Input file
 ----------

 scf:
     method: ks/pbe
 
     geometry:
       Ir      0.00000000     0.00000000     0.00000000
       C     -0.02681277     2.66728367    -1.19861050
       H     -0.03564099     3.74971207    -1.10276122
       C     -0.00511232     2.06394534    -2.39470278
       H      0.01247004     2.64583612    -3.30571711
       C      1.58036608    -0.23548466    -3.23640026
       C      2.70850465     0.58432683    -2.60464433
       H      2.73342887     0.46420497    -1.51894644
       H      2.61259636     1.64711572    -2.82798653
       H      3.66319017     0.23594865    -3.00849085
       C      1.87271262    -1.71516532    -2.98846211
       H      2.03658311    -1.91352724    -1.92812477
       H      2.79400889    -1.98509030    -3.51201770
       H      1.08591609    -2.37523503    -3.35253140
       C      1.54696160     0.04039972    -4.73662114
       H      2.54254820    -0.14942903    -5.14839120
       H      1.29314297     1.07786287    -4.96045802
       H      0.84950905    -0.61082069    -5.26354178
       C     -1.55794345    -0.22497181    -3.26010839
       C     -2.71294928     0.06618691    -2.29820610
       H     -2.65508399    -0.54777604    -1.39806301
       H     -3.65741498    -0.15147246    -2.80533042
       H     -2.72870538     1.11458950    -1.99346048
       C     -1.78288125     0.59298659    -4.53170443
       H     -2.73473818     0.28599257    -4.97488764
       H     -1.00879412     0.44017310    -5.28089437
       H     -1.85230712     1.65987622    -4.31730088
       C     -1.56109770    -1.71205962    -3.60173784
       H     -1.41385619    -2.34148204    -2.72157120
       H     -0.80830815    -1.97308035    -4.34550122
       H     -2.53735327    -1.97427830    -4.01909343
       C     -0.04964053     2.68702109     1.15501944
       H     -0.06367705     3.76770250     1.04073977
       C     -0.04874328     2.10339913     2.36120819
       H     -0.07324749     2.69834181     3.26358015
       C      1.48121052    -0.18075064     3.30355897
       C      1.64891612     0.61219156     4.59959268
       H      0.85638054     0.42600515     5.32078929
       H      1.70258252     1.68514858     4.41146393
       H      2.59327856     0.31538144     5.06513933
       C      1.47930201    -1.67626220     3.60933681
       H      2.44309914    -1.94850969     4.04843963
       H      1.35317482    -2.28421188     2.71097021
       H      0.70544679    -1.95320626     4.32564680
       C      2.67025453     0.14701542     2.39628734
       H      3.59577129    -0.09133205     2.92828851
       H      2.69463437     1.20711489     2.13615877
       H      2.64873201    -0.42600078     1.46841346
       C     -1.65385078    -0.19268226     3.17497329
       C     -2.75580753     0.66265692     2.54415563
       H     -3.72536839     0.29982327     2.89679006
       H     -2.74336473     0.59492983     1.45383191
       H     -2.66403813     1.71243001     2.82294876
       C     -1.65696468     0.03311526     4.68358028
       H     -2.66630406    -0.15395884     5.06184147
       H     -1.39414129     1.05889073     4.94702008
       H     -0.98416363    -0.64548279     5.20791030
       C     -1.95984443    -1.65879956     2.86707086
       H     -1.17452770    -2.34008416     3.19671119
       H     -2.13982953    -1.80291905     1.79954374
       H     -2.87748021    -1.94679756     3.38730216
       N     -0.03568011     1.94887708    -0.01580189
       N      0.07060656    -2.13297742     0.02520380
       H      1.04174179    -2.42876782     0.07482841
       H     -0.31705599    -2.57432891    -0.80014483
       H     -0.39815939    -2.54794993     0.82258395
       P      0.00823893     0.27251927    -2.33394726
       P     -0.05022278     0.31189940     2.32450313
 
     geo-units:     angstrom
     initmo:        atomic
     nc-model:      gauss #nuclear charge model point/gauss
     charge:        1
     multiplicity:  2
 
     xc:
        noncollinearity: v2019
 
     dmixing:       1.0D0
     diis:          on
     maxiterations: 60
     convergence:   1.0e-6
 
     basis:
         Ir: dyall-vdz
         P: uiglo-ii
         N: uiglo-ii
         C: uiglo-ii
         H: uiglo-ii
 
     mo-analysis: mulliken


 ----------------
 Input processing
 ----------------

 ... method: one-component Kohn-Sham (KS)

 ... GGA XC functional: PBE

 ... geometry processing (xyz format)

     Ir      0.00000000     0.00000000     0.00000000
     C     -0.02681277     2.66728367    -1.19861050
     H     -0.03564099     3.74971207    -1.10276122
     C     -0.00511232     2.06394534    -2.39470278
     H      0.01247004     2.64583612    -3.30571711
     C      1.58036608    -0.23548466    -3.23640026
     C      2.70850465     0.58432683    -2.60464433
     H      2.73342887     0.46420497    -1.51894644
     H      2.61259636     1.64711572    -2.82798653
     H      3.66319017     0.23594865    -3.00849085
     C      1.87271262    -1.71516532    -2.98846211
     H      2.03658311    -1.91352724    -1.92812477
     H      2.79400889    -1.98509030    -3.51201770
     H      1.08591609    -2.37523503    -3.35253140
     C      1.54696160     0.04039972    -4.73662114
     H      2.54254820    -0.14942903    -5.14839120
     H      1.29314297     1.07786287    -4.96045802
     H      0.84950905    -0.61082069    -5.26354178
     C     -1.55794345    -0.22497181    -3.26010839
     C     -2.71294928     0.06618691    -2.29820610
     H     -2.65508399    -0.54777604    -1.39806301
     H     -3.65741498    -0.15147246    -2.80533042
     H     -2.72870538     1.11458950    -1.99346048
     C     -1.78288125     0.59298659    -4.53170443
     H     -2.73473818     0.28599257    -4.97488764
     H     -1.00879412     0.44017310    -5.28089437
     H     -1.85230712     1.65987622    -4.31730088
     C     -1.56109770    -1.71205962    -3.60173784
     H     -1.41385619    -2.34148204    -2.72157120
     H     -0.80830815    -1.97308035    -4.34550122
     H     -2.53735327    -1.97427830    -4.01909343
     C     -0.04964053     2.68702109     1.15501944
     H     -0.06367705     3.76770250     1.04073977
     C     -0.04874328     2.10339913     2.36120819
     H     -0.07324749     2.69834181     3.26358015
     C      1.48121052    -0.18075064     3.30355897
     C      1.64891612     0.61219156     4.59959268
     H      0.85638054     0.42600515     5.32078929
     H      1.70258252     1.68514858     4.41146393
     H      2.59327856     0.31538144     5.06513933
     C      1.47930201    -1.67626220     3.60933681
     H      2.44309914    -1.94850969     4.04843963
     H      1.35317482    -2.28421188     2.71097021
     H      0.70544679    -1.95320626     4.32564680
     C      2.67025453     0.14701542     2.39628734
     H      3.59577129    -0.09133205     2.92828851
     H      2.69463437     1.20711489     2.13615877
     H      2.64873201    -0.42600078     1.46841346
     C     -1.65385078    -0.19268226     3.17497329
     C     -2.75580753     0.66265692     2.54415563
     H     -3.72536839     0.29982327     2.89679006
     H     -2.74336473     0.59492983     1.45383191
     H     -2.66403813     1.71243001     2.82294876
     C     -1.65696468     0.03311526     4.68358028
     H     -2.66630406    -0.15395884     5.06184147
     H     -1.39414129     1.05889073     4.94702008
     H     -0.98416363    -0.64548279     5.20791030
     C     -1.95984443    -1.65879956     2.86707086
     H     -1.17452770    -2.34008416     3.19671119
     H     -2.13982953    -1.80291905     1.79954374
     H     -2.87748021    -1.94679756     3.38730216
     N     -0.03568011     1.94887708    -0.01580189
     N      0.07060656    -2.13297742     0.02520380
     H      1.04174179    -2.42876782     0.07482841
     H     -0.31705599    -2.57432891    -0.80014483
     H     -0.39815939    -2.54794993     0.82258395
     P      0.00823893     0.27251927    -2.33394726
     P     -0.05022278     0.31189940     2.32450313
 
 ... geometry defined in units: angstrom

 ... MO init: superposition of atomic densities
 
 ... nuclear charge distribution model: gaussian

 ... charge of the system:   1

 ... multiplicity of the system:  2   (doublet)

 ... DFT noncollinear scheme: v2019

 ... density mixing parameter:  1.000

 ... DIIS scheme turned on

 ... maximum number of scf iterations:   60

 ... scf convergence criteria:  1.00E-06

 ... orbital basis required

     Ir: dyall-vdz
     P: uiglo-ii
     N: uiglo-ii
     C: uiglo-ii
     H: uiglo-ii
 
 ... perform Mulliken population analysis


##############################################################################
                             REQUIRED REFERENCES
##############################################################################

 XCFun: a library of DFT exchange-correlation functionals

 [1] U. Ekström, et al., J. Chem. Theory Comput. 6, 1971-1980 (2010)
     [DOI: https://doi.org/10.1021/ct100117s]


##############################################################################
                              Molecular DFT grid
##############################################################################


DFT grid generator
------------------
::

 Becke atomic partitioning scheme
 Lebedev angular quadrature (adaptive size) 
 Adaptive angular distribution limit     = 11
 Adaptive angular distribution threshold =   1.0E-05
 Rotational invariance of grid points: rotation wrt. standard orientation
 Gauss-Chebyshev(I) radial quadrature
 Radial grid points mapping:  Koester
 Radial grid points shift:    False
 Grid file:                   fort.11

 Centre of nuclear charge (in A): -0.228D-01  0.964D-01 -0.426D-02
 NCMT eigenvalues:     0.3498305D+04  0.8422451D+04  0.9010268D+04  (n)

 Standard molecular orientation (in A):
  0.2282083169D-01 -0.9642616440D-01  0.4255660352D-02
 -0.3991938310D-02  0.2570857506D+01 -0.1194354840D+01
 -0.1282015831D-01  0.3653285906D+01 -0.1098505560D+01
  0.1770851169D-01  0.1967519176D+01 -0.2390447120D+01
  0.3529087169D-01  0.2549409956D+01 -0.3301461450D+01
  0.1603186912D+01 -0.3319108244D+00 -0.3232144600D+01
  0.2731325482D+01  0.4879006656D+00 -0.2600388670D+01
  0.2756249702D+01  0.3677788056D+00 -0.1514690780D+01
  0.2635417192D+01  0.1550689556D+01 -0.2823730870D+01
  0.3686011002D+01  0.1395224856D+00 -0.3004235190D+01
  0.1895533452D+01 -0.1811591484D+01 -0.2984206450D+01
  0.2059403942D+01 -0.2009953404D+01 -0.1923869110D+01
  0.2816829722D+01 -0.2081516464D+01 -0.3507762040D+01
  0.1108736922D+01 -0.2471661194D+01 -0.3348275740D+01
  0.1569782432D+01 -0.5602644440D-01 -0.4732365480D+01
  0.2565369032D+01 -0.2458551944D+00 -0.5144135540D+01
  0.1315963802D+01  0.9814367056D+00 -0.4956202360D+01
  0.8723298817D+00 -0.7072468544D+00 -0.5259286120D+01
 -0.1535122618D+01 -0.3213979744D+00 -0.3255852730D+01
 -0.2690128448D+01 -0.3023925440D-01 -0.2293950440D+01
 -0.2632263158D+01 -0.6442022044D+00 -0.1393807350D+01
 -0.3634594148D+01 -0.2478986244D+00 -0.2801074760D+01
 -0.2705884548D+01  0.1018163336D+01 -0.1989204820D+01
 -0.1760060418D+01  0.4965604256D+00 -0.4527448770D+01
 -0.2711917348D+01  0.1895664056D+00 -0.4970631980D+01
 -0.9859732883D+00  0.3437469356D+00 -0.5276638710D+01
 -0.1829486288D+01  0.1563450056D+01 -0.4313045220D+01
 -0.1538276868D+01 -0.1808485784D+01 -0.3597482180D+01
 -0.1391035358D+01 -0.2437908204D+01 -0.2717315540D+01
 -0.7854873183D+00 -0.2069506514D+01 -0.4341245560D+01
 -0.2514532438D+01 -0.2070704464D+01 -0.4014837770D+01
 -0.2681969831D-01  0.2590594926D+01  0.1159275100D+01
 -0.4085621831D-01  0.3671276336D+01  0.1044995430D+01
 -0.2592244831D-01  0.2006972966D+01  0.2365463850D+01
 -0.5042665831D-01  0.2601915646D+01  0.3267835810D+01
  0.1504031352D+01 -0.2771768044D+00  0.3307814630D+01
  0.1671736952D+01  0.5157653956D+00  0.4603848340D+01
  0.8792013717D+00  0.3295789856D+00  0.5325044950D+01
  0.1725403352D+01  0.1588722416D+01  0.4415719590D+01
  0.2616099392D+01  0.2189552756D+00  0.5069394990D+01
  0.1502122842D+01 -0.1772688364D+01  0.3613592470D+01
  0.2465919972D+01 -0.2044935854D+01  0.4052695290D+01
  0.1375995652D+01 -0.2380638044D+01  0.2715225870D+01
  0.7282676217D+00 -0.2049632424D+01  0.4329902460D+01
  0.2693075362D+01  0.5058925560D-01  0.2400543000D+01
  0.3618592122D+01 -0.1877582144D+00  0.2932544170D+01
  0.2717455202D+01  0.1110688726D+01  0.2140414430D+01
  0.2671552842D+01 -0.5224269444D+00  0.1472669120D+01
 -0.1631029948D+01 -0.2891084244D+00  0.3179228950D+01
 -0.2732986698D+01  0.5662307556D+00  0.2548411290D+01
 -0.3702547558D+01  0.2033971056D+00  0.2901045720D+01
 -0.2720543898D+01  0.4985036656D+00  0.1458087570D+01
 -0.2641217298D+01  0.1616003846D+01  0.2827204420D+01
 -0.1634143848D+01 -0.6331090440D-01  0.4687835940D+01
 -0.2643483228D+01 -0.2503850044D+00  0.5066097130D+01
 -0.1371320458D+01  0.9624645656D+00  0.4951275740D+01
 -0.9613427983D+00 -0.7419089544D+00  0.5212165960D+01
 -0.1937023598D+01 -0.1755225724D+01  0.2871326520D+01
 -0.1151706868D+01 -0.2436510324D+01  0.3200966850D+01
 -0.2117008698D+01 -0.1899345214D+01  0.1803799400D+01
 -0.2854659378D+01 -0.2043223724D+01  0.3391557820D+01
 -0.1285927831D-01  0.1852450916D+01 -0.1154622965D-01
  0.9342739169D-01 -0.2229403584D+01  0.2945946035D-01
  0.1064562622D+01 -0.2525193984D+01  0.7908407035D-01
 -0.2942351583D+00 -0.2670755074D+01 -0.7958891696D+00
 -0.3753385583D+00 -0.2644376094D+01  0.8268396104D+00
  0.3105976169D-01  0.1760931056D+00 -0.2329691600D+01
 -0.2740194831D-01  0.2154732356D+00  0.2328758790D+01

 Rotationally invariant molecular orientation (in A):
  0.0000000000D+00  0.0000000000D+00  0.0000000000D+00
  0.2684897807D+01  0.1158917500D+01 -0.4714523025D-02
  0.3765817010D+01  0.1047050564D+01 -0.7486126409D-03
  0.2099158444D+01  0.2363900641D+01  0.2343898137D-02
  0.2694262766D+01  0.3266328020D+01  0.2047670646D-01
 -0.2050547803D+00  0.3250096213D+01  0.1556317371D+01
  0.5926812709D+00  0.2613927896D+01  0.2697724455D+01
  0.4562025813D+00  0.1530313100D+01  0.2728431592D+01
  0.1659667613D+01  0.2820913547D+01  0.2612299355D+01
  0.2397176359D+00  0.3029293366D+01  0.3645760324D+01
 -0.1691414005D+01  0.3025992356D+01  0.1833641007D+01
 -0.1907290916D+01  0.1969825282D+01  0.2002236777D+01
 -0.1963790847D+01  0.3559668653D+01  0.2748385361D+01
 -0.2337207425D+01  0.3394452011D+01  0.1037101245D+01
  0.9340107869D-01  0.4745824122D+01  0.1516156917D+01
 -0.1013784868D+00  0.5167048316D+01  0.2506819985D+01
  0.1136832302D+01  0.4952614187D+01  0.1272547015D+01
 -0.5421248163D+00  0.5277585062D+01  0.8079827991D+00
 -0.1592352182D+00  0.3252502717D+01 -0.1581763902D+01
  0.1304746879D+00  0.2278649544D+01 -0.2727078728D+01
 -0.4973754729D+00  0.1388073492D+01 -0.2670202124D+01
 -0.6910687468D-01  0.2782555579D+01 -0.3677242948D+01
  0.1174353368D+01  0.1958369112D+01 -0.2729049666D+01
  0.6799445830D+00  0.4510347386D+01 -0.1805847589D+01
  0.3901778797D+00  0.4951589022D+01 -0.2763986085D+01
  0.5296447609D+00  0.5266908642D+01 -0.1038466691D+01
  0.1744244626D+01  0.4279762786D+01 -0.1861869705D+01
 -0.1640966073D+01  0.3616007345D+01 -0.1603873706D+01
 -0.2284972356D+01  0.2746235357D+01 -0.1457933456D+01
 -0.1899297765D+01  0.4368595823D+01 -0.8589688706D+00
 -0.1886076366D+01  0.4030599739D+01 -0.2585735893D+01
  0.2669984016D+01 -0.1194847827D+01 -0.1185124026D-01
  0.3752330556D+01 -0.1096622768D+01 -0.1449372114D-01
  0.2068565816D+01 -0.2392260752D+01 -0.9585664782D-02
  0.2650297795D+01 -0.3303457228D+01 -0.2147218960D-01
 -0.2462070662D+00 -0.3290478277D+01  0.1500763824D+01
  0.5255117652D+00 -0.4596911163D+01  0.1685882808D+01
  0.3374906035D+00 -0.5320605258D+01  0.8960616417D+00
  0.1600476227D+01 -0.4424276642D+01  0.1750365397D+01
  0.2113300347D+00 -0.5051654907D+01  0.2629889332D+01
 -0.1745974532D+01 -0.3574163089D+01  0.1484059552D+01
 -0.2035422199D+01 -0.4002697958D+01  0.2447601354D+01
 -0.2339092819D+01 -0.2667794367D+01  0.1345207600D+01
 -0.2024873346D+01 -0.4291506262D+01  0.7118651850D+00
  0.8171208725D-01 -0.2380151237D+01  0.2687427958D+01
 -0.1747925882D+00 -0.2902330318D+01  0.3613684074D+01
  0.1145215116D+01 -0.2135533969D+01  0.2722008825D+01
 -0.4772063330D+00 -0.1444089804D+01  0.2653370455D+01
 -0.2213090608D+00 -0.3182854977D+01 -0.1635010931D+01
  0.6555118825D+00 -0.2572164576D+01 -0.2731408203D+01
  0.2983111366D+00 -0.2925931272D+01 -0.3702646749D+01
  0.6038263059D+00 -0.1480901176D+01 -0.2726892786D+01
  0.1699947974D+01 -0.2865791733D+01 -0.2626017903D+01
 -0.1788689742D-01 -0.4694616035D+01 -0.1625673140D+01
 -0.1992952603D+00 -0.5076867375D+01 -0.2634543374D+01
  0.1000878044D+01 -0.4971385383D+01 -0.1349613907D+01
 -0.7116377277D+00 -0.5204331852D+01 -0.9571089261D+00
 -0.1679199890D+01 -0.2855422630D+01 -0.1959477180D+01
 -0.2374003033D+01 -0.3169676691D+01 -0.1179716449D+01
 -0.1805459366D+01 -0.1787122116D+01 -0.2148081984D+01
 -0.1964641542D+01 -0.3377518489D+01 -0.2876852706D+01
  0.1949173630D+01 -0.1319545491D-01 -0.1388096223D-01
 -0.2133770765D+01  0.6746413004D-02  0.4679746226D-01
 -0.2441063439D+01 -0.3196467813D-01  0.1014852658D+01
 -0.2558489118D+01  0.8358866696D+00 -0.3512157363D+00
 -0.2555274804D+01 -0.7875642566D+00 -0.4213517751D+00
  0.3069908387D+00  0.2329674821D+01 -0.4037374146D-02
  0.2779350070D+00 -0.2329137644D+01 -0.3143773835D-01

 Atom   1 has   14924 grid points ( 0)
 Atom   2 has    9980 grid points ( 1)
 Atom   3 has    8540 grid points ( 2)
 Atom   4 has    9980 grid points ( 3)
 Atom   5 has    8732 grid points ( 4)
 Atom   6 has    9572 grid points ( 5)
 Atom   7 has    9896 grid points ( 6)
 Atom   8 has    8632 grid points ( 7)
 Atom   9 has    8444 grid points ( 8)
 Atom  10 has    8696 grid points ( 9)
 Atom  11 has    9896 grid points (10)
 Atom  12 has    8608 grid points (11)
 Atom  13 has    8684 grid points (12)
 Atom  14 has    8592 grid points (13)
 Atom  15 has    9944 grid points (14)
 Atom  16 has    8672 grid points (15)
 Atom  17 has    8696 grid points (16)
 Atom  18 has    8208 grid points (17)
 Atom  19 has    9560 grid points (18)
 Atom  20 has    9860 grid points (19)
 Atom  21 has    8732 grid points (20)
 Atom  22 has    8576 grid points (21)
 Atom  23 has    8516 grid points (22)
 Atom  24 has    9824 grid points (23)
 Atom  25 has    8696 grid points ( 0)
 Atom  26 has    8636 grid points ( 1)
 Atom  27 has    8600 grid points ( 2)
 Atom  28 has    9848 grid points ( 3)
 Atom  29 has    8636 grid points ( 4)
 Atom  30 has    8684 grid points ( 5)
 Atom  31 has    8672 grid points ( 6)
 Atom  32 has    9872 grid points ( 7)
 Atom  33 has    8652 grid points ( 8)
 Atom  34 has    9848 grid points ( 9)
 Atom  35 has    8732 grid points (10)
 Atom  36 has    9560 grid points (11)
 Atom  37 has    9824 grid points (12)
 Atom  38 has    8672 grid points (13)
 Atom  39 has    8612 grid points (14)
 Atom  40 has    8648 grid points (15)
 Atom  41 has    9692 grid points (16)
 Atom  42 has    8684 grid points (17)
 Atom  43 has    8636 grid points (18)
 Atom  44 has    8600 grid points (19)
 Atom  45 has    9860 grid points (20)
 Atom  46 has    8684 grid points (21)
 Atom  47 has    8648 grid points (22)
 Atom  48 has    8732 grid points (23)
 Atom  49 has    9572 grid points ( 0)
 Atom  50 has    9848 grid points ( 1)
 Atom  51 has    8684 grid points ( 2)
 Atom  52 has    8512 grid points ( 3)
 Atom  53 has    8636 grid points ( 4)
 Atom  54 has    9980 grid points ( 5)
 Atom  55 has    8672 grid points ( 6)
 Atom  56 has    8672 grid points ( 7)
 Atom  57 has    8208 grid points ( 8)
 Atom  58 has    9884 grid points ( 9)
 Atom  59 has    8592 grid points (10)
 Atom  60 has    8608 grid points (11)
 Atom  61 has    8576 grid points (12)
 Atom  62 has    9860 grid points (13)
 Atom  63 has   10256 grid points (14)
 Atom  64 has    8744 grid points (15)
 Atom  65 has    8852 grid points (16)
 Atom  66 has    8624 grid points (17)
 Atom  67 has   10536 grid points (18)
 Atom  68 has   10524 grid points (19)
 Total         623332 grid points (generated in    4.5 seconds)
 


##############################################################################
                    Atomic, molecular, and basis sets info
##############################################################################


Atomic and Nuclear Constants
----------------------------
::

 The data used in this calculation (unless changed from input) are from
 the CODATA recommended values of the fundamental physical constants 2010
 (online at http://physics.nist.gov/constants) and from the 2006 compilation
 of the Particle Data Group (online at http://pdg.lbl.gov).
 All values are in the SI-based atomic units unless stated otherwise.

 Inverse fine-structure constant =   137.035999074000
 Bohr radius [A]                 =     0.529177210920
 Hartree energy [eV]             =    27.211385050000
 Electric dipole moment [Debye]  =     2.541746363608

 atom    label     Z    isotop    atomic mass       spin         g-value 
 ----------------------------------------------------------------------- 
  Ir       1      77     193      192.962926      1.500000      0.109133
  C        2       6      12       12.000000      0.000000      0.000000
  H        3       1       1        1.007825      0.500000      5.585695
  C        4       6      12       12.000000      0.000000      0.000000
  H        5       1       1        1.007825      0.500000      5.585695
  C        6       6      12       12.000000      0.000000      0.000000
  C        7       6      12       12.000000      0.000000      0.000000
  H        8       1       1        1.007825      0.500000      5.585695
  H        9       1       1        1.007825      0.500000      5.585695
  H       10       1       1        1.007825      0.500000      5.585695
  C       11       6      12       12.000000      0.000000      0.000000
  H       12       1       1        1.007825      0.500000      5.585695
  H       13       1       1        1.007825      0.500000      5.585695
  H       14       1       1        1.007825      0.500000      5.585695
  C       15       6      12       12.000000      0.000000      0.000000
  H       16       1       1        1.007825      0.500000      5.585695
  H       17       1       1        1.007825      0.500000      5.585695
  H       18       1       1        1.007825      0.500000      5.585695
  C       19       6      12       12.000000      0.000000      0.000000
  C       20       6      12       12.000000      0.000000      0.000000
  H       21       1       1        1.007825      0.500000      5.585695
  H       22       1       1        1.007825      0.500000      5.585695
  H       23       1       1        1.007825      0.500000      5.585695
  C       24       6      12       12.000000      0.000000      0.000000
  H       25       1       1        1.007825      0.500000      5.585695
  H       26       1       1        1.007825      0.500000      5.585695
  H       27       1       1        1.007825      0.500000      5.585695
  C       28       6      12       12.000000      0.000000      0.000000
  H       29       1       1        1.007825      0.500000      5.585695
  H       30       1       1        1.007825      0.500000      5.585695
  H       31       1       1        1.007825      0.500000      5.585695
  C       32       6      12       12.000000      0.000000      0.000000
  H       33       1       1        1.007825      0.500000      5.585695
  C       34       6      12       12.000000      0.000000      0.000000
  H       35       1       1        1.007825      0.500000      5.585695
  C       36       6      12       12.000000      0.000000      0.000000
  C       37       6      12       12.000000      0.000000      0.000000
  H       38       1       1        1.007825      0.500000      5.585695
  H       39       1       1        1.007825      0.500000      5.585695
  H       40       1       1        1.007825      0.500000      5.585695
  C       41       6      12       12.000000      0.000000      0.000000
  H       42       1       1        1.007825      0.500000      5.585695
  H       43       1       1        1.007825      0.500000      5.585695
  H       44       1       1        1.007825      0.500000      5.585695
  C       45       6      12       12.000000      0.000000      0.000000
  H       46       1       1        1.007825      0.500000      5.585695
  H       47       1       1        1.007825      0.500000      5.585695
  H       48       1       1        1.007825      0.500000      5.585695
  C       49       6      12       12.000000      0.000000      0.000000
  C       50       6      12       12.000000      0.000000      0.000000
  H       51       1       1        1.007825      0.500000      5.585695
  H       52       1       1        1.007825      0.500000      5.585695
  H       53       1       1        1.007825      0.500000      5.585695
  C       54       6      12       12.000000      0.000000      0.000000
  H       55       1       1        1.007825      0.500000      5.585695
  H       56       1       1        1.007825      0.500000      5.585695
  H       57       1       1        1.007825      0.500000      5.585695
  C       58       6      12       12.000000      0.000000      0.000000
  H       59       1       1        1.007825      0.500000      5.585695
  H       60       1       1        1.007825      0.500000      5.585695
  H       61       1       1        1.007825      0.500000      5.585695
  N       62       7      14       14.003074      1.000000      0.403761
  N       63       7      14       14.003074      1.000000      0.403761
  H       64       1       1        1.007825      0.500000      5.585695
  H       65       1       1        1.007825      0.500000      5.585695
  H       66       1       1        1.007825      0.500000      5.585695
  P       67      15      31       30.973762      0.500000      2.263200
  P       68      15      31       30.973762      0.500000      2.263200


Molecular geometry [A]
----------------------
::

 atom    label                 cartesian coordinates            
 -------------------------------------------------------------- 
  Ir       1         0.000000         0.000000         0.000000
  C        2        -0.026813         2.667284        -1.198611
  H        3        -0.035641         3.749712        -1.102761
  C        4        -0.005112         2.063945        -2.394703
  H        5         0.012470         2.645836        -3.305717
  C        6         1.580366        -0.235485        -3.236400
  C        7         2.708505         0.584327        -2.604644
  H        8         2.733429         0.464205        -1.518946
  H        9         2.612596         1.647116        -2.827987
  H       10         3.663190         0.235949        -3.008491
  C       11         1.872713        -1.715165        -2.988462
  H       12         2.036583        -1.913527        -1.928125
  H       13         2.794009        -1.985090        -3.512018
  H       14         1.085916        -2.375235        -3.352531
  C       15         1.546962         0.040400        -4.736621
  H       16         2.542548        -0.149429        -5.148391
  H       17         1.293143         1.077863        -4.960458
  H       18         0.849509        -0.610821        -5.263542
  C       19        -1.557943        -0.224972        -3.260108
  C       20        -2.712949         0.066187        -2.298206
  H       21        -2.655084        -0.547776        -1.398063
  H       22        -3.657415        -0.151472        -2.805330
  H       23        -2.728705         1.114589        -1.993460
  C       24        -1.782881         0.592987        -4.531704
  H       25        -2.734738         0.285993        -4.974888
  H       26        -1.008794         0.440173        -5.280894
  H       27        -1.852307         1.659876        -4.317301
  C       28        -1.561098        -1.712060        -3.601738
  H       29        -1.413856        -2.341482        -2.721571
  H       30        -0.808308        -1.973080        -4.345501
  H       31        -2.537353        -1.974278        -4.019093
  C       32        -0.049641         2.687021         1.155019
  H       33        -0.063677         3.767702         1.040740
  C       34        -0.048743         2.103399         2.361208
  H       35        -0.073247         2.698342         3.263580
  C       36         1.481211        -0.180751         3.303559
  C       37         1.648916         0.612192         4.599593
  H       38         0.856381         0.426005         5.320789
  H       39         1.702583         1.685149         4.411464
  H       40         2.593279         0.315381         5.065139
  C       41         1.479302        -1.676262         3.609337
  H       42         2.443099        -1.948510         4.048440
  H       43         1.353175        -2.284212         2.710970
  H       44         0.705447        -1.953206         4.325647
  C       45         2.670255         0.147015         2.396287
  H       46         3.595771        -0.091332         2.928289
  H       47         2.694634         1.207115         2.136159
  H       48         2.648732        -0.426001         1.468413
  C       49        -1.653851        -0.192682         3.174973
  C       50        -2.755808         0.662657         2.544156
  H       51        -3.725368         0.299823         2.896790
  H       52        -2.743365         0.594930         1.453832
  H       53        -2.664038         1.712430         2.822949
  C       54        -1.656965         0.033115         4.683580
  H       55        -2.666304        -0.153959         5.061841
  H       56        -1.394141         1.058891         4.947020
  H       57        -0.984164        -0.645483         5.207910
  C       58        -1.959844        -1.658800         2.867071
  H       59        -1.174528        -2.340084         3.196711
  H       60        -2.139830        -1.802919         1.799544
  H       61        -2.877480        -1.946798         3.387302
  N       62        -0.035680         1.948877        -0.015802
  N       63         0.070607        -2.132977         0.025204
  H       64         1.041742        -2.428768         0.074828
  H       65        -0.317056        -2.574329        -0.800145
  H       66        -0.398159        -2.547950         0.822584
  P       67         0.008239         0.272519        -2.333947
  P       68        -0.050223         0.311899         2.324503


Interatomic distances [A]
-------------------------
::

 ---          Ir (   1)          C  (   2)          H  (   3)          C  (   4)          H  (   5)
 Ir (   1)    0.000000
 C  (   2)    2.924344          0.000000
 H  (   3)    3.908669          1.086700          0.000000
 C  (   4)    3.161408          1.339823          2.124113          0.000000
 H  (   5)    4.234191          2.107582          2.464523          1.081135          0.000000
 ---          C  (   6)          C  (   7)          H  (   8)          H  (   9)          H  (  10)
 Ir (   1)    3.609335          3.802842          3.161379          4.187620          4.746120
 C  (   2)    3.893800          3.714512          3.546139          3.265286          4.775267
 H  (   3)    4.800592          4.450354          4.316887          3.796113          5.446071
 C  (   4)    2.917118          3.097913          3.290247          2.685867          4.144243
 H  (   5)    3.281023          3.465534          3.918633          2.826009          4.384479
 ---          C  (  11)          H  (  12)          H  (  13)          H  (  14)          C  (  15)
 Ir (   1)    3.921702          3.395132          4.907274          4.249756          4.983001
 C  (   2)    5.100747          5.076773          5.912146          5.595046          4.679188
 H  (   3)    6.087903          6.086675          6.833695          6.620750          5.428496
 C  (   4)    4.261508          4.495164          5.047590          4.670557          3.462406
 H  (   5)    4.751788          5.175190          5.406015          5.134748          3.345213
 ---          H  (  16)          H  (  17)          H  (  18)          C  (  19)          C  (  20)
 Ir (   1)    5.743937          5.238335          5.366530          3.620236          3.556153
 C  (   2)    5.489650          4.291857          5.295052          3.867722          3.897454
 H  (   3)    6.182029          4.877117          6.091784          4.771757          4.708017
 C  (   4)    4.355732          3.039889          4.014348          2.898164          3.366412
 H  (   5)    4.196457          2.614733          3.890954          3.272586          3.885560
 ---          H  (  21)          H  (  22)          H  (  23)          C  (  24)          H  (  25)
 Ir (   1)    3.050264          4.611888          3.558374          4.905777          5.684197
 C  (   2)    4.157427          4.869107          3.216033          4.300698          5.221463
 H  (   3)    5.041536          5.588849          3.871668          4.977491          5.854557
 C  (   4)    3.851848          4.291387          2.912084          3.144989          4.155638
 H  (   5)    4.577570          4.641484          3.403054          2.990071          3.987749
 ---          H  (  26)          H  (  27)          C  (  28)          H  (  29)          H  (  30)
 Ir (   1)    5.394373          4.982501          4.282603          3.858559          4.840433
 C  (   2)    4.752826          3.751470          5.225677          5.415813          5.660975
 H  (   3)    5.418198          4.242753          6.197003          6.451563          6.622894
 C  (   4)    3.460363          2.696625          4.258666          4.636722          4.555032
 H  (   5)    3.131973          2.339404          4.642736          5.220055          4.805124
 ---          H  (  31)          C  (  32)          H  (  33)          C  (  34)          H  (  35)
 Ir (   1)    5.146751          2.925169          3.909319          3.162589          4.235253
 C  (   2)    5.983480          2.353823          2.495390          3.604269          4.462540
 H  (   3)    6.894028          2.495412          2.143760          3.835310          4.491295
 C  (   4)    5.035687          3.604266          3.835164          4.756275          5.694143
 H  (   5)    5.325032          4.461359          4.489551          5.693156          6.570066
 ---          C  (  36)          C  (  37)          H  (  38)          H  (  39)          H  (  40)
 Ir (   1)    3.624935          4.924424          5.406077          5.019913          5.699140
 C  (   2)    5.536692          6.375785          6.950247          5.952170          7.185463
 H  (   3)    6.096313          6.722991          7.287299          6.139261          7.533183
 C  (   4)    6.302222          7.332364          7.934345          7.027348          8.090634
 H  (   5)    7.336847          8.325118          8.947427          7.958284          9.064371
 ---          C  (  41)          H  (  42)          H  (  43)          H  (  44)          C  (  45)
 Ir (   1)    4.245645          5.114224          3.794478          4.798322          3.590831
 C  (   2)    6.652152          7.411987          6.458057          7.238961          5.152593
 H  (   3)    7.344394          8.071478          7.271973          7.908230          5.704790
 C  (   4)    7.227803          7.975438          6.842464          7.861647          5.812555
 H  (   5)    8.285536          9.005531          7.893250          8.936953          6.769105
 ---          H  (  46)          H  (  47)          H  (  48)          C  (  49)          C  (  50)
 Ir (   1)    4.638188          3.644359          3.058349          3.585081          3.808716
 C  (   2)    6.145272          4.545223          4.882619          5.473106          5.047201
 H  (   3)    6.647566          4.940628          5.590472          6.038219          5.498110
 C  (   4)    6.778335          5.343360          5.307202          6.231533          5.824282
 H  (   5)    7.693826          6.235218          6.259264          7.268642          6.768853
 ---          H  (  51)          H  (  52)          H  (  53)          C  (  54)          H  (  55)
 Ir (   1)    4.728600          3.161269          4.242470          4.968154          5.723209
 C  (   2)    6.004706          4.325478          4.903024          6.648038          7.356601
 H  (   3)    6.442999          4.880634          5.144919          7.065659          7.756376
 C  (   4)    6.704650          4.946438          5.866629          7.546852          8.221988
 H  (   5)    7.612247          5.869766          6.752443          8.569842          9.221210
 ---          H  (  56)          H  (  57)          C  (  58)          H  (  59)          H  (  60)
 Ir (   1)    5.247655          5.339247          3.848727          4.132127          3.326822
 C  (   2)    6.498099          7.275607          6.243506          6.760905          5.782429
 H  (   3)    6.759134          7.748678          6.979550          7.541097          6.609289
 C  (   4)    7.539259          8.130146          6.735434          7.212969          6.091089
 H  (   5)    8.520835          9.181934          7.779667          8.279489          7.105456
 ---          H  (  61)          N  (  62)          N  (  63)          H  (  64)          H  (  65)
 Ir (   1)    4.852188          1.949268          2.134295          2.643811          2.714392
 C  (   2)    7.102580          1.383916          4.954767          5.360335          5.264743
 H  (   3)    7.790182          2.103447          5.990795          6.381307          6.337528
 C  (   4)    7.600535          2.381878          4.845187          5.232491          4.914622
 H  (   5)    8.616299          3.363274          5.825416          6.183777          5.799707
 ---          H  (  66)          P  (  67)          P  (  68)
 Ir (   1)    2.706885          2.349818          2.345873
 C  (   2)    5.605514          2.650493          4.238008
 H  (   3)    6.595371          3.688986          4.854370
 C  (   4)    5.636932          1.792506          5.034144
 H  (   5)    6.647323          2.564564          6.095127

 ---          C  (   6)          C  (   7)          H  (   8)          H  (   9)          H  (  10)
 C  (   6)    0.000000
 C  (   7)    1.530981          0.000000
 H  (   8)    2.183751          1.092607          0.000000
 H  (   9)    2.185517          1.090230          1.768464          0.000000
 H  (  10)    2.147638          1.093565          1.770678          1.768537          0.000000
 ---          C  (  11)          H  (  12)          H  (  13)          H  (  14)          C  (  15)
 C  (   6)    1.528527          2.176131          2.147094          2.199204          1.525743
 C  (   7)    2.476596          2.673655          2.726269          3.457041          2.488044
 H  (   8)    2.765857          2.511301          3.158330          3.760153          3.455538
 H  (   9)    3.446464          3.717488          3.700504          4.334190          2.712932
 H  (  10)    2.648218          2.904012          2.437628          3.684968          2.739178
 ---          H  (  16)          H  (  17)          H  (  18)          C  (  19)          C  (  20)
 C  (   6)    2.142174          2.186265          2.187312          3.138417          4.404971
 C  (   7)    2.652657          2.792254          3.457453          4.391717          5.454772
 H  (   8)    3.685899          3.780873          4.327451          4.682145          5.516221
 H  (   9)    2.935431          2.571467          3.760144          4.591824          5.580452
 H  (  10)    2.446125          3.183727          3.703927          5.247475          6.417825
 ---          H  (  21)          H  (  22)          H  (  23)          C  (  24)          H  (  25)
 C  (   6)    4.627748          5.256161          4.683556          3.698055          4.681282
 C  (   7)    5.612983          6.411444          5.497088          4.887349          5.944405
 H  (   8)    5.484049          6.548032          5.521148          5.430502          6.471178
 H  (   9)    5.883085          6.522919          5.432267          4.830535          5.920796
 H  (  10)    6.567213          7.333664          6.531357          5.666335          6.693482
 ---          H  (  26)          H  (  27)          C  (  28)          H  (  29)          H  (  30)
 C  (   6)    3.367524          4.067430          3.490350          3.696707          3.155172
 C  (   7)    4.582729          4.989088          4.949454          5.056470          4.683897
 H  (   8)    5.306323          5.503580          5.245675          5.149579          5.145257
 H  (   9)    4.537393          4.706759          5.413176          5.668559          5.206847
 H  (  10)    5.199323          5.844764          5.607126          5.701041          5.163497
 ---          H  (  31)          C  (  32)          H  (  33)          C  (  34)          H  (  35)
 C  (   6)    4.537800          5.521098          6.084596          6.281528          7.320623
 C  (   7)    6.005510          5.115052          5.577427          5.879599          6.829587
 H  (   8)    6.322822          4.453816          5.028806          5.048073          5.978408
 H  (   9)    6.407434          4.902371          5.160075          5.849672          6.739883
 H  (  10)    6.659817          6.093249          6.539044          6.789660          7.704753
 ---          C  (  36)          C  (  37)          H  (  38)          H  (  39)          H  (  40)
 C  (   6)    6.540940          7.882007          8.613200          7.886292          8.381229
 C  (   7)    6.082636          7.281795          8.140512          7.172828          7.675363
 H  (   8)    5.024000          6.215673          7.092725          6.141915          6.587259
 H  (   9)    6.497459          7.560997          8.424841          7.296521          8.004706
 H  (  10)    6.691535          7.879200          8.791542          7.810243          8.144601
 ---          C  (  41)          H  (  42)          H  (  43)          H  (  44)          C  (  45)
 C  (   6)    6.996440          7.533104          6.294451          7.803884          5.749898
 C  (   7)    6.725679          7.123849          6.190411          7.647238          5.020162
 H  (   8)    5.696817          6.074642          5.229827          6.641977          3.928569
 H  (   9)    7.332689          7.761603          6.908077          8.232497          5.435684
 H  (  10)    7.226449          7.487373          6.663304          8.205499          5.495949
 ---          H  (  46)          H  (  47)          H  (  48)          C  (  49)          C  (  50)
 C  (   6)    6.487374          5.673366          4.828351          7.181065          7.281750
 C  (   7)    5.644210          4.781555          4.196920          7.282710          7.508328
 H  (   8)    4.564006          3.730042          3.118326          6.458530          6.832269
 H  (   9)    6.092909          4.984282          4.770552          7.590978          7.658252
 H  (  10)    5.946176          5.324348          4.637885          8.166387          8.498088
 ---          H  (  51)          H  (  52)          H  (  53)          C  (  54)          H  (  55)
 C  (   6)    8.127324          6.432924          7.650167          8.560289          9.322106
 C  (   7)    8.470032          6.796633          7.719819          8.513482          9.391945
 H  (   8)    7.825715          6.232958          7.038662          7.611355          8.534988
 H  (   9)    8.646274          6.937390          7.731766          8.789641          9.662300
 H  (  10)    9.458711          7.815698          8.730378          9.354846         10.263761
 ---          H  (  56)          H  (  57)          C  (  58)          H  (  59)          H  (  60)
 C  (   6)    8.802924          8.834664          7.198005          7.307784          6.454257
 C  (   7)    8.607238          8.728358          7.534240          7.568741          6.971525
 H  (   8)    7.694102          7.765469          6.765435          6.735992          6.316714
 H  (   9)    8.766452          9.097710          8.016855          8.157025          7.476786
 H  (  10)    9.462769          9.480721          8.350498          8.279130          7.806998
 ---          H  (  61)          N  (  62)          N  (  63)          H  (  64)          H  (  65)
 C  (   6)    8.165441          4.213703          4.064224          4.008097          3.873725
 C  (   7)    8.573986          4.011814          4.610678          4.363074          4.731526
 H  (   8)    7.833678          3.483053          4.027453          3.710959          4.365183
 H  (   9)    9.038084          3.874637          5.375082          5.244687          5.524093
 H  (  10)    9.404835          5.056872          5.265147          4.845571          5.349468
 ---          H  (  66)          P  (  67)          P  (  68)
 C  (   6)    5.073205          1.882571          5.820833
 C  (   7)    5.586449          2.731654          5.655200
 H  (   8)    4.935857          2.850900          4.748054
 H  (   9)    6.323756          2.986012          5.951601
 H  (  10)    6.238733          3.716856          6.498925

 ---          C  (  11)          H  (  12)          H  (  13)          H  (  14)          C  (  15)
 C  (  11)    0.000000
 H  (  12)    1.091108          0.000000
 H  (  13)    1.093507          1.757137          0.000000
 H  (  14)    1.089627          1.773662          1.759327          0.000000
 C  (  15)    2.498836          3.456185          2.675330          2.821978          0.000000
 ---          H  (  16)          H  (  17)          H  (  18)          C  (  19)          C  (  20)
 C  (  11)    2.750546          3.467806          2.728096          3.750183          4.967692
 H  (  12)    3.706502          4.323906          3.772426          4.188797          5.158904
 H  (  13)    2.471963          3.705706          2.955932          4.701166          6.000639
 H  (  14)    3.209533          3.814742          2.611706          3.409130          4.637189
 C  (  15)    1.093975          1.091264          1.090034          3.448325          4.908500
 ---          H  (  21)          H  (  22)          H  (  23)          C  (  24)          H  (  25)
 C  (  11)    4.938938          5.749868          5.492776          4.590482          5.401770
 H  (  12)    4.915077          6.024611          5.646391          5.258284          6.073398
 H  (  13)    6.018911          6.744066          6.512634          5.351090          6.153442
 H  (  14)    4.599417          5.267233          5.345773          4.293109          4.930677
 C  (  15)    5.398991          5.554479          5.192316          3.381597          4.295351
 ---          H  (  26)          H  (  27)          C  (  28)          H  (  29)          H  (  30)
 C  (  11)    4.266592          5.199278          3.488147          3.356343          3.015949
 H  (  12)    5.104438          5.796623          3.973019          3.566263          3.733720
 H  (  13)    4.844805          5.960077          4.364579          4.296272          3.697503
 H  (  14)    4.004113          5.083902          2.740180          2.578393          2.176190
 C  (  15)    2.643471          3.788609          3.744210          4.301189          3.123199
 ---          H  (  31)          C  (  32)          H  (  33)          C  (  34)          H  (  35)
 C  (  11)    4.536300          6.343747          7.074314          6.847803          7.896445
 H  (  12)    5.029586          5.918036          6.745489          6.235596          7.257721
 H  (  13)    5.355433          7.190007          7.873284          7.700115          8.721492
 H  (  14)    3.705827          6.872695          7.639246          7.347955          8.417706
 C  (  15)    4.610358          6.653208          7.061504          7.561840          8.584460
 ---          C  (  36)          C  (  37)          H  (  38)          H  (  39)          H  (  40)
 C  (  11)    6.488238          7.940104          8.640671          8.145550          8.336836
 H  (  12)    5.539086          7.010038          7.707986          7.297425          7.360957
 H  (  13)    7.171553          8.593913          9.358753          8.800195          8.882572
 H  (  14)    7.019655          8.513399          9.117353          8.783315          8.964861
 C  (  15)    8.043490          9.354263         10.088464          9.296068          9.861283
 ---          C  (  41)          H  (  42)          H  (  43)          H  (  44)          C  (  45)
 C  (  11)    6.609632          7.063836          5.751284          7.410490          5.753201
 H  (  12)    5.570488          5.990476          4.703792          6.393994          4.831968
 H  (  13)    7.248277          7.568685          6.394611          8.111233          6.282456
 H  (  14)    7.007919          7.536472          6.070071          7.699174          6.474627
 C  (  15)    8.520946          9.051857          7.804357          9.317044          7.221602
 ---          H  (  46)          H  (  47)          H  (  48)          C  (  49)          C  (  50)
 C  (  11)    6.372888          5.956259          4.704029          7.262406          7.595202
 H  (  12)    5.416291          5.166221          3.758182          6.528569          7.043083
 H  (  13)    6.760672          6.488601          5.220782          8.228732          8.630658
 H  (  14)    7.138927          6.748846          5.429863          7.407981          7.665412
 C  (  15)    7.935100          7.064947          6.319326          8.537731          8.480020
 ---          H  (  51)          H  (  52)          H  (  53)          C  (  54)          H  (  55)
 C  (  11)    8.368685          6.810190          8.130376          8.624114          9.372696
 H  (  12)    7.834463          6.370078          7.603690          7.819614          8.606559
 H  (  13)    9.423159          7.872653          9.142961          9.542125         10.328559
 H  (  14)    8.328170          6.825423          8.301067          8.826247          9.477072
 C  (  15)    9.280826          7.552226          8.813359          9.950145         10.667673
 ---          H  (  56)          H  (  57)          C  (  58)          H  (  59)          H  (  60)
 C  (  11)    9.018847          8.745655          6.998495          6.923335          6.247655
 H  (  12)    8.238492          7.852124          6.247417          6.062766          5.599122
 H  (  13)    9.917749          9.597202          7.962309          7.802714          7.251802
 H  (  14)    9.318072          8.975435          6.962283          6.928450          6.105478
 C  (  15)   10.171544         10.284490          8.544068          8.718427          7.727335
 ---          H  (  61)          N  (  62)          N  (  63)          H  (  64)          H  (  65)
 C  (  11)    7.954141          5.089585          3.536147          3.253228          3.212784
 H  (  12)    7.238984          4.782198          2.780057          2.294995          2.692325
 H  (  13)    8.931286          5.975514          4.466624          4.016560          4.168954
 H  (  14)    7.830544          5.575813          3.535341          3.428062          2.919357
 C  (  15)    9.461647          5.332277          5.438582          5.431582          5.080080
 ---          H  (  66)          P  (  67)          P  (  68)
 C  (  11)    4.513808          2.802774          6.002855
 H  (  12)    3.727849          3.009597          5.233749
 H  (  13)    5.412534          3.774277          6.887002
 H  (  14)    4.434399          3.034717          6.382807
 C  (  15)    6.433336          2.862584          7.244597

 ---          H  (  16)          H  (  17)          H  (  18)          C  (  19)          C  (  20)
 H  (  16)    0.000000
 H  (  17)    1.761414          0.000000
 H  (  18)    1.758557          1.772096          0.000000
 C  (  19)    4.515014          3.566127          3.155702          0.000000
 C  (  20)    5.982499          4.915267          4.684300          1.531035          0.000000
 ---          H  (  21)          H  (  22)          H  (  23)          C  (  24)          H  (  25)
 H  (  16)    6.421762          6.627932          6.271957          4.431797          5.298061
 H  (  17)    5.560742          5.537496          4.997968          3.143383          4.105008
 H  (  18)    5.218053          5.154238          5.145298          2.985669          3.705998
 C  (  19)    2.185208          2.149420          2.183920          1.528597          2.141588
 C  (  20)    1.091126          1.093877          1.091909          2.476098          2.685780
 ---          H  (  26)          H  (  27)          C  (  28)          H  (  29)          H  (  30)
 H  (  16)    3.602391          4.824837          4.655519          5.133000          3.898535
 H  (  17)    2.410029          3.262859          4.216216          4.902283          3.755333
 H  (  18)    2.134989          3.653936          3.128154          3.818328          2.333861
 C  (  19)    2.197171          2.181045          1.525828          2.188698          2.189958
 C  (  20)    3.455494          2.712433          2.487593          2.768348          3.460879
 ---          H  (  31)          C  (  32)          H  (  33)          C  (  34)          H  (  35)
 H  (  16)    5.514598          7.382268          7.774424          8.257367          9.258156
 H  (  17)    4.987428          6.464636          6.714951          7.513932          8.492807
 H  (  18)    3.857266          7.272012          7.729770          8.143136          9.193141
 C  (  19)    2.143683          5.499821          6.055706          6.268827          7.301274
 C  (  20)    2.675030          5.087903          5.645212          5.740938          6.695501
 ---          C  (  36)          C  (  37)          H  (  38)          H  (  39)          H  (  40)
 H  (  16)    8.518385          9.818444         10.619700          9.770468         10.224228
 H  (  17)    8.361427          9.577995         10.311146          9.400498         10.138261
 H  (  18)    8.601118          9.970769         10.634995          9.980228         10.515714
 C  (  19)    7.233266          8.529929          8.937815          8.551761          9.318496
 C  (  20)    7.002266          8.179463          8.421323          8.193756          9.079483
 ---          C  (  41)          H  (  42)          H  (  43)          H  (  44)          C  (  45)
 H  (  16)    8.953184          9.371674          8.230521          9.817635          7.551580
 H  (  17)    9.003402          9.572960          8.376035          9.785934          7.542189
 H  (  18)    8.958782          9.541590          8.163747          9.683764          7.909640
 C  (  19)    7.649862          8.508455          6.954772          8.102679          7.071835
 C  (  20)    7.450514          8.421624          6.866556          7.722617          7.143087
 ---          H  (  46)          H  (  47)          H  (  48)          C  (  49)          C  (  50)
 H  (  16)    8.145269          7.411343          6.623433          9.321482          9.375891
 H  (  17)    8.300689          7.234836          6.740150          8.745530          8.537308
 H  (  18)    8.655513          7.839958          6.970695          8.811934          8.693687
 C  (  19)    8.054495          7.018190          6.332097          6.435877          5.992683
 C  (  20)    8.193962          7.085709          6.570943          5.580716          4.879148
 ---          H  (  51)          H  (  52)          H  (  53)          C  (  54)          H  (  55)
 H  (  16)   10.208504          8.490247          9.701408         10.692843         11.462156
 H  (  17)    9.355595          7.594059          8.754620         10.139137         10.846248
 H  (  18)    9.399457          7.712696          9.117776         10.278244         10.917106
 C  (  19)    6.548323          4.929371          6.479240          7.948497          8.395734
 C  (  20)    5.297883          3.789233          5.379474          7.061270          7.363487
 ---          H  (  56)          H  (  57)          C  (  58)          H  (  59)          H  (  60)
 H  (  16)   10.902976         10.951564          9.316511          9.394485          8.540052
 H  (  17)   10.265475         10.561807          8.907382          9.182111          8.110600
 H  (  18)   10.586665         10.630845          8.665886          8.869214          7.761728
 C  (  19)    8.308555          8.497846          6.305530          6.805235          5.331847
 C  (  20)    7.430883          7.735435          5.497530          6.192818          4.540218
 ---          H  (  61)          N  (  62)          N  (  63)          H  (  64)          H  (  65)
 H  (  16)   10.269630          6.115033          6.067211          5.893202          5.741491
 H  (  17)    9.809575          5.193656          6.054826          6.141154          5.765367
 H  (  18)    9.513800          5.905454          5.558280          5.642702          5.013796
 C  (  19)    6.992419          4.191471          4.133514          4.768321          3.620870
 C  (  20)    6.033588          3.990196          4.240606          5.094487          3.867404
 ---          H  (  66)          P  (  67)          P  (  68)
 H  (  16)    7.074829          3.810756          7.923347
 H  (  17)    7.032112          3.032840          7.447281
 H  (  18)    6.507693          3.173413          7.696711
 C  (  19)    4.838357          1.886319          5.809418
 C  (  20)    4.683086          2.729234          5.340405

 ---          H  (  21)          H  (  22)          H  (  23)          C  (  24)          H  (  25)
 H  (  21)    0.000000
 H  (  22)    1.772604          0.000000
 H  (  23)    1.767308          1.767639          0.000000
 C  (  24)    3.446997          2.654894          2.758502          0.000000
 H  (  25)    3.673580          2.397850          3.094433          1.093932          0.000000
 ---          H  (  26)          H  (  27)          C  (  28)          H  (  29)          H  (  30)
 H  (  21)    4.331592          3.747016          2.721864          2.551412          3.758918
 H  (  22)    3.673371          2.970766          2.732077          3.136354          3.715884
 H  (  23)    3.770962          2.542763          3.455403          3.768740          4.330557
 C  (  24)    1.088048          1.090432          2.495449          3.467545          2.751211
 H  (  25)    1.759629          1.760301          2.693545          3.704833          3.034909
 ---          H  (  31)          C  (  32)          H  (  33)          C  (  34)          H  (  35)
 H  (  21)    2.986397          4.875498          5.593434          5.287141          6.239718
 H  (  22)    2.459752          6.062793          6.562556          6.693286          7.602590
 H  (  23)    3.698771          4.422992          4.831952          5.207982          6.098869
 C  (  24)    2.724490          6.303010          6.639775          7.266418          8.253595
 H  (  25)    2.461976          7.109884          7.446116          8.020962          8.987509
 ---          C  (  36)          C  (  37)          H  (  38)          H  (  39)          H  (  40)
 H  (  21)    6.272869          7.472738          7.643403          7.597751          8.370384
 H  (  22)    7.982785          9.141839          9.313520          9.175231         10.061482
 H  (  23)    6.889101          7.929964          8.174671          7.809283          8.876152
 C  (  24)    8.523164          9.754906         10.201236          9.660307         10.551173
 H  (  25)    9.301868         10.535345         10.904893         10.476213         11.366212
 ---          C  (  41)          H  (  42)          H  (  43)          H  (  44)          C  (  45)
 H  (  21)    6.590955          7.590647          5.997124          6.784486          6.575641
 H  (  22)    8.358158          9.349855          7.751397          8.551704          8.196665
 H  (  23)    7.542381          8.522599          7.095440          7.818944          7.025301
 C  (  24)    9.059133          9.896312          8.400563          9.546075          8.247811
 H  (  25)    9.762043         10.640650          9.076860         10.166062          9.141525
 ---          H  (  46)          H  (  47)          H  (  48)          C  (  49)          C  (  50)
 H  (  21)    7.615698          6.647545          6.030090          4.694808          4.125092
 H  (  22)    9.245903          8.161655          7.622843          6.307139          5.485682
 H  (  23)    8.104126          6.817252          6.578360          5.438472          4.560147
 C  (  24)    9.222239          8.055166          7.528542          7.747697          7.142775
 H  (  25)   10.133011          8.994083          8.426435          8.235149          7.528501
 ---          H  (  51)          H  (  52)          H  (  53)          C  (  54)          H  (  55)
 H  (  21)    4.506628          3.073577          4.788063          6.190320          6.471907
 H  (  22)    5.720355          4.419623          6.011527          7.753687          7.929357
 H  (  23)    5.056850          3.486271          4.853802          6.848437          7.168709
 C  (  24)    7.683862          6.062110          7.491363          9.233135          9.663047
 H  (  25)    7.933779          6.436144          7.927545          9.721705         10.046600
 ---          H  (  56)          H  (  57)          C  (  58)          H  (  59)          H  (  60)
 H  (  21)    6.665691          6.814720          4.461961          5.149404          3.473552
 H  (  22)    8.166170          8.461817          6.109821          6.854141          5.122032
 H  (  23)    7.067845          7.615840          5.648681          6.425583          4.821360
 C  (  24)    9.498126          9.850475          7.735873          8.288631          6.778826
 H  (  25)   10.041854         10.374080          8.116587          8.723850          7.114098
 ---          H  (  61)          N  (  62)          N  (  63)          H  (  64)          H  (  65)
 H  (  21)    4.990635          3.873655          3.459471          4.401597          3.151317
 H  (  22)    6.494628          5.030895          5.082955          5.963511          4.587919
 H  (  23)    6.192482          3.443770          4.738971          5.572205          4.565980
 C  (  24)    8.388046          5.028372          5.624207          6.191094          5.109312
 H  (  25)    8.656324          5.885799          6.222724          6.865228          5.608485
 ---          H  (  66)          P  (  67)          P  (  68)
 H  (  21)    3.745087          2.939737          4.624050
 H  (  22)    5.433932          3.720079          6.288222
 H  (  23)    5.174529          2.883726          5.144258
 C  (  24)    6.360137          2.853235          7.077337
 H  (  25)    6.863054          3.807712          7.777429

 ---          H  (  26)          H  (  27)          C  (  28)          H  (  29)          H  (  30)
 H  (  26)    0.000000
 H  (  27)    1.768531          0.000000
 C  (  28)    2.785087          3.459304          0.000000
 H  (  29)    3.801554          4.330065          1.092038          0.000000
 H  (  30)    2.595948          3.780093          1.089958          1.771879          0.000000
 ---          H  (  31)          C  (  32)          H  (  33)          C  (  34)          H  (  35)
 H  (  26)    3.123813          6.883988          7.206161          7.879705          8.887217
 H  (  27)    3.710161          5.852429          6.029157          6.931958          7.855776
 C  (  28)    1.093627          6.653056          7.336393          7.238900          8.294452
 H  (  29)    1.755178          6.494219          7.300692          6.888770          7.938457
 H  (  30)    1.759585          7.248990          7.907127          7.885086          8.958829
 ---          C  (  36)          C  (  37)          H  (  38)          H  (  39)          H  (  40)
 H  (  26)    8.959827         10.233134         10.764515         10.141170         10.955862
 H  (  27)    8.519258          9.636763         10.087230          9.424925         10.469054
 C  (  28)    7.699589          9.108686          9.488257          9.295377          9.822633
 H  (  29)    7.025124          8.467833          8.802984          8.763911          9.151443
 H  (  30)    8.183060          9.629968         10.097721          9.816906         10.264892
 ---          C  (  41)          H  (  42)          H  (  43)          H  (  44)          C  (  45)
 H  (  26)    9.471332         10.230242          8.767615         10.047513          8.518243
 H  (  27)    9.222853         10.072566          8.673381          9.710665          8.234961
 C  (  28)    7.825913          8.637981          6.976434          8.248564          7.572107
 H  (  29)    6.992373          7.801511          6.096905          7.369226          7.004645
 H  (  30)    8.282555          9.001694          7.386650          8.802310          7.876987
 ---          H  (  46)          H  (  47)          H  (  48)          C  (  49)          C  (  50)
 H  (  26)    9.427365          8.325639          7.725342          8.504017          8.020783
 H  (  27)    9.232922          7.907390          7.621334          7.720462          6.992163
 C  (  28)    8.477104          7.717272          6.714391          6.945569          6.696164
 H  (  29)    7.879115          7.284901          6.142448          6.280460          6.209152
 H  (  30)    8.708898          8.024722          6.938745          7.774464          7.629367
 ---          H  (  51)          H  (  52)          H  (  53)          C  (  54)          H  (  55)
 H  (  26)    8.618236          6.956236          8.368437          9.993827         10.491545
 H  (  27)    7.576359          5.935829          7.186434          9.148791          9.587539
 C  (  28)    7.138810          5.681438          7.363437          8.467663          8.871683
 H  (  29)    6.624618          5.274855          6.981322          7.780365          8.181406
 H  (  30)    8.131796          6.631092          8.271239          9.288130          9.760095
 ---          H  (  56)          H  (  57)          C  (  58)          H  (  59)          H  (  60)
 H  (  26)   10.253855         10.544870          8.467557          8.923401          7.512876
 H  (  27)    9.295092          9.838598          7.914567          8.539288          7.034871
 C  (  28)    8.988176          8.892713          6.481306          6.838330          5.432958
 H  (  29)    8.388696          8.120205          5.656596          5.923120          4.610593
 H  (  30)    9.792191          9.646819          7.310677          7.560012          6.289951
 ---          H  (  61)          N  (  62)          N  (  63)          H  (  64)          H  (  65)
 H  (  26)    9.182987          5.562763          5.995072          6.412432          5.444524
 H  (  27)    8.568546          4.678306          6.077885          6.662081          5.714532
 C  (  28)    7.115802          5.346802          3.999292          4.561314          3.184348
 H  (  29)    6.294148          5.256209          3.129197          3.722557          2.224650
 H  (  30)    8.004899          5.892792          4.461067          4.813486          3.629377
 ---          H  (  66)          P  (  67)          P  (  68)
 H  (  26)    6.823064          3.122012          7.666641
 H  (  27)    6.799909          3.052881          7.012711
 C  (  28)    4.650351          2.829958          6.442009
 H  (  29)    3.692601          3.000935          5.861979
 H  (  30)    5.216110          3.123430          7.091176

 ---          H  (  31)          C  (  32)          H  (  33)          C  (  34)          H  (  35)
 H  (  31)    0.000000
 C  (  32)    7.395125          0.000000
 H  (  33)    8.043092          1.086798          0.000000
 C  (  34)    7.970501          1.339965          2.124562          0.000000
 H  (  35)    8.996807          2.108723          2.466707          1.081126          0.000000
 ---          C  (  36)          C  (  37)          H  (  38)          H  (  39)          H  (  40)
 H  (  31)    8.543233          9.924537         10.223121         10.121401         10.681255
 C  (  32)    3.896645          4.365214          4.825630          3.831248          5.281925
 H  (  33)    4.805966          5.055260          5.507474          4.338028          5.930744
 C  (  34)    2.906222          3.180584          3.520230          2.728667          4.181929
 H  (  35)    3.272172          3.017085          3.203097          2.344732          4.004307
 ---          C  (  41)          H  (  42)          H  (  43)          H  (  44)          C  (  45)
 H  (  31)    8.626429          9.481069          7.779847          8.952703          8.530895
 C  (  32)    5.234461          6.006145          5.394630          5.670515          3.923035
 H  (  33)    6.214115          6.928583          6.436055          6.641608          4.735110
 C  (  34)    4.263635          5.047177          4.619398          4.569887          3.349868
 H  (  35)    4.654795          5.342400          5.212092          4.834382          3.845552
 ---          H  (  46)          H  (  47)          H  (  48)          C  (  49)          C  (  50)
 H  (  31)    9.456575          8.682286          7.707488          7.463863          7.076538
 C  (  32)    4.914545          3.268608          4.131626          3.866057          3.653914
 H  (  33)    5.643275          3.919800          5.012705          4.771609          4.375972
 C  (  34)    4.291959          2.894839          3.804119          2.917289          3.072036
 H  (  35)    4.621298          3.340061          4.515896          3.296085          3.443503
 ---          H  (  51)          H  (  52)          H  (  53)          C  (  54)          H  (  55)
 H  (  31)    7.376474          6.049478          7.773121          8.974477          9.262482
 C  (  32)    4.716297          3.423782          3.250675          4.698665          5.493756
 H  (  33)    5.373927          4.173471          3.763282          5.454906          6.190505
 C  (  34)    4.130049          3.218664          2.684367          3.502265          4.386423
 H  (  35)    4.384679          3.850851          2.806844          3.409984          4.253623
 ---          H  (  56)          H  (  57)          C  (  58)          H  (  59)          H  (  60)
 H  (  31)    9.534057          9.450698          6.917536          7.352479          5.834717
 C  (  32)    4.340249          5.329619          5.046400          5.541269          4.994383
 H  (  33)    4.936276          6.139121          6.031406          6.571701          5.993164
 C  (  34)    3.096372          4.066334          4.249982          4.659399          4.466255
 H  (  35)    2.695650          3.973833          4.764572          5.157812          5.164834
 ---          H  (  61)          N  (  62)          N  (  63)          H  (  64)          H  (  65)
 H  (  31)    7.414252          6.138066          4.814871          5.456801          3.956186
 C  (  32)    5.869586          1.384151          4.952103          5.341276          5.619251
 H  (  33)    6.788178          2.103614          5.988937          6.367981          6.608662
 C  (  34)    5.045663          2.382063          4.839220          5.192035          5.652193
 H  (  35)    5.427370          3.364143          5.818026          6.139918          6.661408
 ---          H  (  66)          P  (  67)          P  (  68)
 H  (  31)    5.324198          3.790496          7.187047
 C  (  32)    5.257081          4.243355          2.647432
 H  (  33)    6.328265          4.859011          3.686571
 C  (  34)    4.911670          5.039827          1.791876
 H  (  35)    5.795482          6.101112          2.564664

 ---          C  (  36)          C  (  37)          H  (  38)          H  (  39)          H  (  40)
 C  (  36)    0.000000
 C  (  37)    1.528590          0.000000
 H  (  38)    2.197222          1.087613          0.000000
 H  (  39)    2.181293          1.090646          1.768721          0.000000
 H  (  40)    2.141497          1.093915          1.759093          1.759799          0.000000
 ---          C  (  41)          H  (  42)          H  (  43)          H  (  44)          C  (  45)
 C  (  36)    1.526453          2.145938          2.189087          2.188166          1.531143
 C  (  37)    2.499279          2.737095          3.470376          2.747080          2.472666
 H  (  38)    2.781480          3.126479          3.795160          2.583358          3.452635
 H  (  39)    3.462996          3.726074          4.332388          3.773496          2.713518
 H  (  40)    2.706834          2.486249          3.719927          3.042573          2.675265
 ---          H  (  46)          H  (  47)          H  (  48)          C  (  49)          C  (  50)
 C  (  36)    2.149463          2.182061          2.188838          3.137720          4.386383
 C  (  37)    2.660535          2.741526          3.446993          3.685869          4.860963
 H  (  38)    3.673685          3.759146          4.333502          3.359845          4.562193
 H  (  39)    2.989959          2.527785          3.743487          4.039901          4.940604
 H  (  40)    2.395107          3.063395          3.672759          4.676426          5.923570
 ---          H  (  51)          H  (  52)          H  (  53)          C  (  54)          H  (  55)
 C  (  36)    5.244509          4.676559          4.582380          3.434871          4.504903
 C  (  37)    5.646242          5.402614          4.792553          3.357265          4.407015
 H  (  38)    5.184990          5.285836          4.504159          2.622461          3.579486
 H  (  39)    5.803104          5.450010          4.646666          3.753641          4.784608
 H  (  40)    6.680365          6.449764          5.883752          4.276661          5.280483
 ---          H  (  56)          H  (  57)          C  (  58)          H  (  59)          H  (  60)
 C  (  36)    3.536287          3.149698          3.770412          3.424483          4.243280
 C  (  37)    3.095229          2.980756          4.602411          4.319241          5.294112
 H  (  38)    2.367508          2.132705          4.277647          4.035783          5.132694
 H  (  39)    3.204484          3.644828          5.194277          5.094692          5.809722
 H  (  40)    4.057866          3.706985          5.427691          4.973820          6.128101
 ---          H  (  61)          N  (  62)          N  (  63)          H  (  64)          H  (  65)
 C  (  36)    4.703628          4.225450          4.067998          3.958714          5.079701
 C  (  37)    5.339133          5.091803          5.563456          5.485398          6.570854
 H  (  38)    4.828072          5.620864          5.933722          5.975299          6.916993
 H  (  39)    5.934384          4.763590          6.039926          6.013936          7.027301
 H  (  40)    6.153194          5.949428          6.144858          5.902612          7.156957
 ---          H  (  66)          P  (  67)          P  (  68)
 C  (  36)    3.910358          5.844363          1.883227
 C  (  37)    5.333180          7.133104          2.855395
 H  (  38)    5.536437          7.703109          3.132520
 H  (  39)    5.933995          7.096964          3.051810
 H  (  40)    5.928460          7.837777          3.807781

 ---          C  (  41)          H  (  42)          H  (  43)          H  (  44)          C  (  45)
 C  (  41)    0.000000
 H  (  42)    1.093542          0.000000
 H  (  43)    1.092050          1.757685          0.000000
 H  (  44)    1.090252          1.759631          1.770959          0.000000
 C  (  45)    2.492829          2.678140          2.782910          3.463211          0.000000
 ---          H  (  46)          H  (  47)          H  (  48)          C  (  49)          C  (  50)
 C  (  41)    2.730435          3.458490          2.741217          3.493756          4.953918
 H  (  42)    2.456115          3.698385          3.002808          4.542122          6.009134
 H  (  43)    3.144072          3.784083          2.583673          3.692154          5.059209
 H  (  44)    3.711221          4.328782          3.777896          3.160661          4.690067
 C  (  45)    1.093808          1.091821          1.090762          4.406771          5.452513
 ---          H  (  51)          H  (  52)          H  (  53)          C  (  54)          H  (  55)
 C  (  41)    5.612596          5.256941          5.410075          3.729898          4.649003
 H  (  42)    6.665680          6.332494          6.402121          4.597909          5.509392
 H  (  43)    5.701172          5.162508          5.667776          4.280436          5.120623
 H  (  44)    5.172030          5.160874          5.200809          3.107182          3.892040
 C  (  45)    6.416997          5.513268          5.575593          4.895866          5.972824
 ---          H  (  56)          H  (  57)          C  (  58)          H  (  59)          H  (  60)
 C  (  41)    4.186542          3.112331          3.518379          2.766538          4.048395
 H  (  42)    4.957451          3.845566          4.567874          3.737111          5.107050
 H  (  43)    4.870729          3.792531          3.375145          2.574557          3.641898
 H  (  44)    3.723856          2.311561          3.052523          2.226763          3.807805
 C  (  45)    4.884370          4.678467          4.992036          4.648515          5.224486
 ---          H  (  61)          N  (  62)          N  (  63)          H  (  64)          H  (  65)
 C  (  41)    4.370817          5.345880          3.878018          3.640120          4.845302
 H  (  42)    5.361499          6.152400          4.674310          4.240759          5.614168
 H  (  43)    4.297641          5.223337          2.980133          2.658408          3.898944
 H  (  44)    3.703768          5.884191          4.350764          4.290537          5.263558
 C  (  45)    6.011948          4.048081          4.192681          3.830912          5.152370
 ---          H  (  66)          P  (  67)          P  (  68)
 C  (  41)    3.471411          6.425294          2.818338
 H  (  42)    4.340302          7.183062          3.781278
 H  (  43)    2.588963          5.813512          2.976353
 H  (  44)    3.720634          7.056213          3.115496
 C  (  45)    4.376591          5.429291          2.726415

 ---          H  (  46)          H  (  47)          H  (  48)          C  (  49)          C  (  50)
 H  (  46)    0.000000
 H  (  47)    1.767903          0.000000
 H  (  48)    1.772039          1.764953          0.000000
 C  (  49)    5.256392          4.684858          4.634544          0.000000
 C  (  50)    6.407699          5.492742          5.617067          1.530962          0.000000
 ---          H  (  51)          H  (  52)          H  (  53)          C  (  54)          H  (  55)
 H  (  46)    7.331649          6.544435          6.515356          5.539654          6.615857
 H  (  47)    6.528260          5.514723          5.426085          5.177262          6.257140
 H  (  48)    6.572384          5.487916          5.884996          5.393247          6.421553
 C  (  49)    2.147355          2.183965          2.184915          1.525414          2.141689
 C  (  50)    1.093640          1.092496          1.090032          2.486145          2.648323
 ---          H  (  56)          H  (  57)          C  (  58)          H  (  59)          H  (  60)
 H  (  46)    5.504318          5.145830          5.772830          5.280596          6.091035
 H  (  47)    4.963970          5.138222          5.514696          5.355166          5.704880
 H  (  48)    5.536283          5.218231          4.971420          4.611729          4.993583
 C  (  49)    2.184956          2.187771          1.529031          2.200354          2.172750
 C  (  50)    2.790142          3.456232          2.475276          3.455825          2.648196
 ---          H  (  61)          N  (  62)          N  (  63)          H  (  64)          H  (  65)
 H  (  46)    6.749550          5.100741          5.002300          4.486525          5.947832
 H  (  47)    6.523878          3.554682          4.743192          4.494528          5.656101
 H  (  48)    6.044334          3.879305          3.412236          2.921570          4.307850
 C  (  49)    2.149249          4.169628          4.081611          4.677307          4.822948
 C  (  50)    2.744987          3.950549          4.706305          5.484147          5.254515
 ---          H  (  66)          P  (  67)          P  (  68)
 H  (  46)    5.140082          6.379177          3.717583
 H  (  47)    5.038984          5.298305          2.893290
 H  (  48)    3.768728          4.681675          2.926046
 C  (  49)    3.557778          5.772968          1.884018
 C  (  50)    4.339391          5.620325          2.737054

 ---          H  (  51)          H  (  52)          H  (  53)          C  (  54)          H  (  55)
 H  (  51)    0.000000
 H  (  52)    1.770183          0.000000
 H  (  53)    1.768426          1.769062          0.000000
 C  (  54)    2.746279          3.453574          2.701156          0.000000
 H  (  55)    2.452546          3.685716          2.914799          1.094004          0.000000
 ---          H  (  56)          H  (  57)          C  (  58)          H  (  59)          H  (  60)
 H  (  51)    3.195973          3.707976          2.637074          3.683185          2.852965
 H  (  52)    3.773331          4.327415          2.773165          3.756752          2.496688
 H  (  53)    2.559576          3.750970          3.444274          4.333729          3.698626
 C  (  54)    1.091188          1.089990          2.500804          2.841760          3.452803
 H  (  55)    1.761416          1.758559          2.753298          3.237785          3.693079
 ---          H  (  61)          N  (  62)          N  (  63)          H  (  64)          H  (  65)
 H  (  51)    2.450882          4.981603          5.345461          6.175275          5.791776
 H  (  52)    3.196353          3.365197          4.171437          5.037006          4.583840
 H  (  53)    3.708638          3.875910          5.485692          6.199556          6.083702
 C  (  54)    2.662715          5.327560          5.420049          5.880857          6.218148
 H  (  55)    2.462305          6.092993          6.064232          6.617753          6.763138
 ---          H  (  66)          P  (  67)          P  (  68)
 H  (  51)    4.845871          6.426600          3.719456
 H  (  52)    3.971921          4.692818          2.844501
 H  (  53)    5.223648          5.983977          3.006986
 C  (  54)    4.811838          7.216364          2.867854
 H  (  55)    5.370938          7.876088          3.814961

 ---          H  (  56)          H  (  57)          C  (  58)          H  (  59)          H  (  60)
 H  (  56)    0.000000
 H  (  57)    1.772296          0.000000
 C  (  58)    3.468724          2.730988          0.000000
 H  (  59)    3.829470          2.636823          1.090658          0.000000
 H  (  60)    4.318867          3.780501          1.092144          1.781132          0.000000
 ---          H  (  61)          N  (  62)          N  (  63)          H  (  64)          H  (  65)
 H  (  56)    3.696914          5.221790          6.046303          6.468040          6.884061
 H  (  57)    2.931328          5.909103          5.494145          5.799390          6.345251
 C  (  58)    1.093453          5.002869          3.524739          4.171210          4.121337
 H  (  59)    1.758137          5.478358          3.413460          3.829604          4.094507
 H  (  60)    1.756646          4.668929          2.853638          3.672700          3.267408
 ---          H  (  66)          P  (  67)          P  (  68)
 H  (  56)    5.568865          7.456376          3.040018
 H  (  57)    4.816001          7.662063          3.178500
 C  (  58)    2.722017          5.886759          2.797265
 H  (  59)    2.506479          6.229993          3.009622
 H  (  60)    2.131417          5.099744          3.019022

 ---          H  (  61)          N  (  62)          N  (  63)          H  (  64)          H  (  65)
 H  (  61)    0.000000
 N  (  62)    5.901968          0.000000
 N  (  63)    4.475442          4.083444          0.000000
 H  (  64)    5.154132          4.509194          1.016395          0.000000
 H  (  65)    4.948159          4.599322          1.013052          1.622682          0.000000
 ---          H  (  66)          P  (  67)          P  (  68)
 H  (  61)    3.617485          6.781256          3.771556
 N  (  62)    4.588653          2.861102          2.856035
 N  (  63)    1.013784          3.369851          3.358392
 H  (  64)    1.626855          3.763945          3.710078
 H  (  65)    1.624968          3.250063          4.262035

 ---          H  (  66)          P  (  67)          P  (  68)
 H  (  66)    0.000000
 P  (  67)    4.252516          0.000000
 P  (  68)    3.248932          4.658984          0.000000


Atomic orbital basis
--------------------
::

 atom  label     prim    cont     orbital basis set details     
 ---------------------------------------------------------------
  Ir     1        204     204     [24s19p12d9f]  dyall-vdz
  C      2         29      29     [9s5p1d]       uiglo-ii
  H      3          8       8     [5s1p]         uiglo-ii
  C      4         29      29     [9s5p1d]       uiglo-ii
  H      5          8       8     [5s1p]         uiglo-ii
  C      6         29      29     [9s5p1d]       uiglo-ii
  C      7         29      29     [9s5p1d]       uiglo-ii
  H      8          8       8     [5s1p]         uiglo-ii
  H      9          8       8     [5s1p]         uiglo-ii
  H     10          8       8     [5s1p]         uiglo-ii
  C     11         29      29     [9s5p1d]       uiglo-ii
  H     12          8       8     [5s1p]         uiglo-ii
  H     13          8       8     [5s1p]         uiglo-ii
  H     14          8       8     [5s1p]         uiglo-ii
  C     15         29      29     [9s5p1d]       uiglo-ii
  H     16          8       8     [5s1p]         uiglo-ii
  H     17          8       8     [5s1p]         uiglo-ii
  H     18          8       8     [5s1p]         uiglo-ii
  C     19         29      29     [9s5p1d]       uiglo-ii
  C     20         29      29     [9s5p1d]       uiglo-ii
  H     21          8       8     [5s1p]         uiglo-ii
  H     22          8       8     [5s1p]         uiglo-ii
  H     23          8       8     [5s1p]         uiglo-ii
  C     24         29      29     [9s5p1d]       uiglo-ii
  H     25          8       8     [5s1p]         uiglo-ii
  H     26          8       8     [5s1p]         uiglo-ii
  H     27          8       8     [5s1p]         uiglo-ii
  C     28         29      29     [9s5p1d]       uiglo-ii
  H     29          8       8     [5s1p]         uiglo-ii
  H     30          8       8     [5s1p]         uiglo-ii
  H     31          8       8     [5s1p]         uiglo-ii
  C     32         29      29     [9s5p1d]       uiglo-ii
  H     33          8       8     [5s1p]         uiglo-ii
  C     34         29      29     [9s5p1d]       uiglo-ii
  H     35          8       8     [5s1p]         uiglo-ii
  C     36         29      29     [9s5p1d]       uiglo-ii
  C     37         29      29     [9s5p1d]       uiglo-ii
  H     38          8       8     [5s1p]         uiglo-ii
  H     39          8       8     [5s1p]         uiglo-ii
  H     40          8       8     [5s1p]         uiglo-ii
  C     41         29      29     [9s5p1d]       uiglo-ii
  H     42          8       8     [5s1p]         uiglo-ii
  H     43          8       8     [5s1p]         uiglo-ii
  H     44          8       8     [5s1p]         uiglo-ii
  C     45         29      29     [9s5p1d]       uiglo-ii
  H     46          8       8     [5s1p]         uiglo-ii
  H     47          8       8     [5s1p]         uiglo-ii
  H     48          8       8     [5s1p]         uiglo-ii
  C     49         29      29     [9s5p1d]       uiglo-ii
  C     50         29      29     [9s5p1d]       uiglo-ii
  H     51          8       8     [5s1p]         uiglo-ii
  H     52          8       8     [5s1p]         uiglo-ii
  H     53          8       8     [5s1p]         uiglo-ii
  C     54         29      29     [9s5p1d]       uiglo-ii
  H     55          8       8     [5s1p]         uiglo-ii
  H     56          8       8     [5s1p]         uiglo-ii
  H     57          8       8     [5s1p]         uiglo-ii
  C     58         29      29     [9s5p1d]       uiglo-ii
  H     59          8       8     [5s1p]         uiglo-ii
  H     60          8       8     [5s1p]         uiglo-ii
  H     61          8       8     [5s1p]         uiglo-ii
  N     62         29      29     [9s5p1d]       uiglo-ii
  N     63         29      29     [9s5p1d]       uiglo-ii
  H     64          8       8     [5s1p]         uiglo-ii
  H     65          8       8     [5s1p]         uiglo-ii
  H     66          8       8     [5s1p]         uiglo-ii
  P     67         42      42     [11s7p2d]      uiglo-ii
  P     68         42      42     [11s7p2d]      uiglo-ii

 Total number of           GTO shells =     692
 Total number of spherical GTO functions = 1270
 Total number of cartesian GTO functions = 1335


##############################################################################
                                ReSpect output
##############################################################################


Non-relativistic SCF procedure (SCFun)
--------------------------------------
::

 
  Fock setting
  ------------
  number atoms:                                68
  number electrons:                           283
  number matrices:                              2
  matrix dimension:                          1335
  number GTO shells:                          692
  nucleus model:                            gauss
  ERI classes (up to):                       LLLL
  ERI acceleration:                          none
  ERI screening threshold:             1.0000E-10
  HF exchange scaling factor:          0.00000000
  inverse fine-structure constant:   137.03599907
 
  TwoFock setting (ERI)
  ---------------------
  number atoms:                                68
  matrix dimension:                          1335
  number GTO shells:                          692
  ERI classes (up to):                       LLLL
  ERI screening threshold:             1.0000E-10
  inverse fine-structure constant:   137.03599907
 
  DFT setting
  -----------
  number atoms:                                  68
  number matrices:                                2
  matrix dimension:                            1335
  number GTO shells:                            692
  DFT functional ID:                              4
  DFT noncollinearity ID:                         4
  DFT screening threshold:               1.0000E-10
  DFT regularization cutoff:             1.0000E-16
  inverse fine-structure constant:     137.03599907
  HF global exchange scaling factor:     0.00000000
  HF range-separated scaling factor:     0.00000000
  HF range-separated erf w-argument:     0.00000000
 
 
  Atomic initial guess ... 
  Matrix to power -5.00E-01(min: 1.94E-04 max: 1.13E+02 thr: 1.00E-08 time: 2.20E+00 cpus:24)
  Matrix to power -5.00E-01(min: 1.94E-04 max: 1.13E+02 thr: 1.00E-08 time: 2.20E+00 cpus:24)
  Matrix to power -5.00E-01(min: 1.94E-04 max: 1.13E+02 thr: 1.00E-08 time: 2.20E+00 cpus:24)
  Matrix to power -5.00E-01(min: 1.94E-04 max: 1.13E+02 thr: 1.00E-08 time: 2.20E+00 cpus:24)
 
  qDFT 2cV info:
  number atoms:                                  68
  number matrices:                                1
  matrix dimension:                            1335
  matrix components:                              2
  number GTO shells:                            692
  number grid points:                        623332
  DFT functional ID:                              4
  DFT noncollinearity ID:                         4
  DFT screening threshold:               1.0000E-10
  DFT regularization cutoff:             1.0000E-16
  HF global exchange scaling factor:     0.00000000
  HF range-separated scaling factor:     0.00000000
  HF range-separated erf w-argument:     0.00000000
 
 
                     Energy           dE       max[F,D]   spin density    time (hh:mm:ss)
                ----------------   ---------   --------   ------------    ---------------
  Cycle:   1   -15584.9922887297   -1.56E+04   6.42E+04   <x>= 0.00E+00   eri= 00:00:52.1  
                                                          <y>= 0.00E+00   xc=  00:00:08.2  
                                                          <z>= 1.00E+00   dia= 00:00:01.3  
                                                                          tot= 00:01:01.8  
 
 
                     Energy           dE       max[F,D]   spin density    time (hh:mm:ss)
                ----------------   ---------   --------   ------------    ---------------
  Cycle:   2   -18382.6532425820   -2.80E+03   3.69E+00   <x>= 0.00E+00   eri= 00:00:56.9  
                                                          <y>= 0.00E+00   xc=  00:00:08.3  
                                                          <z>= 1.00E+00   dia= 00:00:01.3  
                                                                          tot= 00:01:06.8  
 
 
                     Energy           dE       max[F,D]   spin density    time (hh:mm:ss)
                ----------------   ---------   --------   ------------    ---------------
  Cycle:   3   -18364.9260300422    1.77E+01   8.48E-01   <x>= 0.00E+00   eri= 00:01:00.2  
                                                          <y>= 0.00E+00   xc=  00:00:08.3  
                                                          <z>= 1.00E+00   dia= 00:00:01.3  
                                                                          tot= 00:01:10.1  
 
 
                     Energy           dE       max[F,D]   spin density    time (hh:mm:ss)
                ----------------   ---------   --------   ------------    ---------------
  Cycle:   4   -17803.5066320939    5.61E+02   2.87E+00   <x>= 0.00E+00   eri= 00:01:03.3  
                                                          <y>= 0.00E+00   xc=  00:00:08.4  
                                                          <z>= 1.00E+00   dia= 00:00:01.2  
                                                                          tot= 00:01:13.3  
 
 
                     Energy           dE       max[F,D]   spin density    time (hh:mm:ss)
                ----------------   ---------   --------   ------------    ---------------
  Cycle:   5   -18379.5990272805   -5.76E+02   4.67E-01   <x>= 0.00E+00   eri= 00:00:57.0  
                                                          <y>= 0.00E+00   xc=  00:00:08.3  
                                                          <z>= 1.00E+00   dia= 00:00:01.2  
                                                                          tot= 00:01:06.9  
 
 
                     Energy           dE       max[F,D]   spin density    time (hh:mm:ss)
                ----------------   ---------   --------   ------------    ---------------
  Cycle:   6   -18291.4801564293    8.81E+01   6.38E-01   <x>= 0.00E+00   eri= 00:01:03.0  
                                                          <y>= 0.00E+00   xc=  00:00:08.5  
                                                          <z>= 1.00E+00   dia= 00:00:01.2  
                                                                          tot= 00:01:13.2  
 
 
                     Energy           dE       max[F,D]   spin density    time (hh:mm:ss)
                ----------------   ---------   --------   ------------    ---------------
  Cycle:   7   -18138.3550979928    1.53E+02   7.14E-01   <x>= 0.00E+00   eri= 00:01:04.2  
                                                          <y>= 0.00E+00   xc=  00:00:08.5  
                                                          <z>= 1.00E+00   dia= 00:00:01.2  
                                                                          tot= 00:01:14.4  
 
 
                     Energy           dE       max[F,D]   spin density    time (hh:mm:ss)
                ----------------   ---------   --------   ------------    ---------------
  Cycle:   8   -18326.6131445234   -1.88E+02   4.00E-01   <x>= 0.00E+00   eri= 00:01:00.9  
                                                          <y>= 0.00E+00   xc=  00:00:08.4  
                                                          <z>= 1.00E+00   dia= 00:00:01.2  
                                                                          tot= 00:01:11.0  
 
 
                     Energy           dE       max[F,D]   spin density    time (hh:mm:ss)
                ----------------   ---------   --------   ------------    ---------------
  Cycle:   9   -18387.3361050349   -6.07E+01   6.80E-02   <x>= 0.00E+00   eri= 00:00:57.3  
                                                          <y>= 0.00E+00   xc=  00:00:08.3  
                                                          <z>= 1.00E+00   dia= 00:00:01.2  
                                                                          tot= 00:01:07.3  
 
 
                     Energy           dE       max[F,D]   spin density    time (hh:mm:ss)
                ----------------   ---------   --------   ------------    ---------------
  Cycle:  10   -18375.9632863241    1.14E+01   3.59E-01   <x>= 0.00E+00   eri= 00:01:01.0  
                                                          <y>= 0.00E+00   xc=  00:00:08.3  
                                                          <z>= 1.00E+00   dia= 00:00:01.2  
                                                                          tot= 00:01:11.0  

                                                          Checkpointing ...
 
 
                     Energy           dE       max[F,D]   spin density    time (hh:mm:ss)
                ----------------   ---------   --------   ------------    ---------------
  Cycle:  11   -18387.6824634961   -1.17E+01   5.57E-02   <x>= 0.00E+00   eri= 00:00:57.3  
                                                          <y>= 0.00E+00   xc=  00:00:08.3  
                                                          <z>= 1.00E+00   dia= 00:00:01.3  
                                                                          tot= 00:01:07.4  
 
 
                     Energy           dE       max[F,D]   spin density    time (hh:mm:ss)
                ----------------   ---------   --------   ------------    ---------------
  Cycle:  12   -18387.7134497168   -3.10E-02   1.22E-01   <x>= 0.00E+00   eri= 00:00:57.8  
                                                          <y>= 0.00E+00   xc=  00:00:08.3  
                                                          <z>= 1.00E+00   dia= 00:00:01.2  
                                                                          tot= 00:01:08.0  
 
 
                     Energy           dE       max[F,D]   spin density    time (hh:mm:ss)
                ----------------   ---------   --------   ------------    ---------------
  Cycle:  13   -18388.2251385386   -5.12E-01   2.09E-02   <x>= 0.00E+00   eri= 00:00:57.4  
                                                          <y>= 0.00E+00   xc=  00:00:08.3  
                                                          <z>= 1.00E+00   dia= 00:00:01.2  
                                                                          tot= 00:01:07.5  
 
 
                     Energy           dE       max[F,D]   spin density    time (hh:mm:ss)
                ----------------   ---------   --------   ------------    ---------------
  Cycle:  14   -18388.1499359092    7.52E-02   5.17E-02   <x>= 0.00E+00   eri= 00:00:57.3  
                                                          <y>= 0.00E+00   xc=  00:00:08.3  
                                                          <z>= 1.00E+00   dia= 00:00:01.2  
                                                                          tot= 00:01:07.4  
 
 
                     Energy           dE       max[F,D]   spin density    time (hh:mm:ss)
                ----------------   ---------   --------   ------------    ---------------
  Cycle:  15   -18388.2714578251   -1.22E-01   9.91E-03   <x>= 0.00E+00   eri= 00:00:57.2  
                                                          <y>= 0.00E+00   xc=  00:00:08.3  
                                                          <z>= 1.00E+00   dia= 00:00:01.2  
                                                                          tot= 00:01:07.4  
 
 
                     Energy           dE       max[F,D]   spin density    time (hh:mm:ss)
                ----------------   ---------   --------   ------------    ---------------
  Cycle:  16   -18388.2770134359   -5.56E-03   4.32E-03   <x>= 0.00E+00   eri= 00:00:57.2  
                                                          <y>= 0.00E+00   xc=  00:00:08.3  
                                                          <z>= 1.00E+00   dia= 00:00:01.2  
                                                                          tot= 00:01:07.4  
 
 
                     Energy           dE       max[F,D]   spin density    time (hh:mm:ss)
                ----------------   ---------   --------   ------------    ---------------
  Cycle:  17   -18388.2777635152   -7.50E-04   2.36E-03   <x>= 0.00E+00   eri= 00:00:57.1  
                                                          <y>= 0.00E+00   xc=  00:00:08.3  
                                                          <z>= 1.00E+00   dia= 00:00:01.2  
                                                                          tot= 00:01:07.4  
 
 
                     Energy           dE       max[F,D]   spin density    time (hh:mm:ss)
                ----------------   ---------   --------   ------------    ---------------
  Cycle:  18   -18388.2779587056   -1.95E-04   2.25E-03   <x>= 0.00E+00   eri= 00:00:57.2  
                                                          <y>= 0.00E+00   xc=  00:00:08.3  
                                                          <z>= 1.00E+00   dia= 00:00:01.2  
                                                                          tot= 00:01:07.5  
 
 
                     Energy           dE       max[F,D]   spin density    time (hh:mm:ss)
                ----------------   ---------   --------   ------------    ---------------
  Cycle:  19   -18388.2781415021   -1.83E-04   1.13E-03   <x>= 0.00E+00   eri= 00:00:57.2  
                                                          <y>= 0.00E+00   xc=  00:00:08.3  
                                                          <z>= 1.00E+00   dia= 00:00:01.2  
                                                                          tot= 00:01:07.5  
 
 
                     Energy           dE       max[F,D]   spin density    time (hh:mm:ss)
                ----------------   ---------   --------   ------------    ---------------
  Cycle:  20   -18388.2781722503   -3.07E-05   6.44E-04   <x>= 0.00E+00   eri= 00:00:57.2  
                                                          <y>= 0.00E+00   xc=  00:00:08.3  
                                                          <z>= 1.00E+00   dia= 00:00:01.2  
                                                                          tot= 00:01:07.5  

                                                          Checkpointing ...
 
 
                     Energy           dE       max[F,D]   spin density    time (hh:mm:ss)
                ----------------   ---------   --------   ------------    ---------------
  Cycle:  21   -18388.2781914579   -1.92E-05   2.13E-04   <x>= 0.00E+00   eri= 00:00:57.2  
                                                          <y>= 0.00E+00   xc=  00:00:08.3  
                                                          <z>= 1.00E+00   dia= 00:00:01.2  
                                                                          tot= 00:01:07.6  
 
 
                     Energy           dE       max[F,D]   spin density    time (hh:mm:ss)
                ----------------   ---------   --------   ------------    ---------------
  Cycle:  22   -18388.2781959274   -4.47E-06   9.44E-05   <x>= 0.00E+00   eri= 00:00:57.2  
                                                          <y>= 0.00E+00   xc=  00:00:08.3  
                                                          <z>= 1.00E+00   dia= 00:00:01.2  
                                                                          tot= 00:01:07.6  
 
 
                     Energy           dE       max[F,D]   spin density    time (hh:mm:ss)
                ----------------   ---------   --------   ------------    ---------------
  Cycle:  23   -18388.2781962432   -3.16E-07   4.96E-05   <x>= 0.00E+00   eri= 00:00:57.3  
                                                          <y>= 0.00E+00   xc=  00:00:08.3  
                                                          <z>= 1.00E+00   dia= 00:00:01.2  
                                                                          tot= 00:01:07.7  
 
 
                     Energy           dE       max[F,D]   spin density    time (hh:mm:ss)
                ----------------   ---------   --------   ------------    ---------------
  Cycle:  24   -18388.2781964452   -2.02E-07   1.38E-05   <x>= 0.00E+00   eri= 00:00:57.2  
                                                          <y>= 0.00E+00   xc=  00:00:08.3  
                                                          <z>= 1.00E+00   dia= 00:00:01.2  
                                                                          tot= 00:01:07.7  
 
 
                     Energy           dE       max[F,D]   spin density    time (hh:mm:ss)
                ----------------   ---------   --------   ------------    ---------------
  Cycle:  25   -18388.2781964510   -5.84E-09   1.08E-05   <x>= 0.00E+00   eri= 00:00:57.2  
                                                          <y>= 0.00E+00   xc=  00:00:08.3  
                                                          <z>= 1.00E+00   dia= 00:00:01.2  
                                                                          tot= 00:01:07.7  
 
 
                     Energy           dE       max[F,D]   spin density    time (hh:mm:ss)
                ----------------   ---------   --------   ------------    ---------------
  Cycle:  26   -18388.2781964595   -8.45E-09   8.19E-06   <x>= 0.00E+00   eri= 00:00:57.2  
                                                          <y>= 0.00E+00   xc=  00:00:08.3  
                                                          <z>= 1.00E+00   dia= 00:00:01.2  
                                                                          tot= 00:01:07.7  
 
 
                     Energy           dE       max[F,D]   spin density    time (hh:mm:ss)
                ----------------   ---------   --------   ------------    ---------------
  Cycle:  27   -18388.2781964641   -4.63E-09   2.07E-06   <x>= 0.00E+00   eri= 00:00:57.1  
                                                          <y>= 0.00E+00   xc=  00:00:08.3  
                                                          <z>= 1.00E+00   dia= 00:00:01.2  
                                                                          tot= 00:01:07.6  
 
 
                     Energy           dE       max[F,D]   spin density    time (hh:mm:ss)
                ----------------   ---------   --------   ------------    ---------------
  Cycle:  28   -18388.2781964681   -3.99E-09   7.69E-07   <x>= 0.00E+00   eri= 00:00:57.2  
                                                          <y>= 0.00E+00   xc=  00:00:08.3  
                                                          <z>= 1.00E+00   dia= 00:00:01.2  
                                                                          tot= 00:01:07.8  
 
 
  Happy end
 
 
  --- Electronic energy        --- =    -23663.201416180513
  --- Nuclear-repulsion energy --- =      5274.923219712423
  --- Total energy             --- =    -18388.278196468091
 
 
 
  Energy of occupied orbitals
  ---------------------------
 
  (1-5)          alpha:  -2545.30148    -422.31187    -405.57159    -405.56951    -405.56859
                 beta:   -2545.30148    -422.31080    -405.57053    -405.56920    -405.56752
 
  (6-10)         alpha:    -97.91420     -90.07049     -90.06723     -90.06603     -76.41618
                 beta:     -97.91380     -90.06993     -90.06710     -90.06548     -76.41625
 
  (11-15)        alpha:    -76.41601     -75.42713     -75.42572     -75.42511     -75.42298
                 beta:     -76.41608     -75.42671     -75.42465     -75.42393     -75.42256
 
  (16-20)        alpha:    -75.42295     -20.27703     -16.93865     -16.93171     -16.92826
                 beta:     -75.42250     -20.27623     -16.93750     -16.93141     -16.92713
 
  (21-25)        alpha:    -14.15246     -14.15101     -10.81025     -10.80475     -10.80337
                 beta:     -14.15258     -14.14628     -10.80961     -10.80269     -10.80207
 
  (26-30)        alpha:    -10.79862     -10.79852     -10.04194     -10.04182     -10.02116
                 beta:     -10.79802     -10.79787     -10.04294     -10.04282     -10.02094
 
  (31-35)        alpha:    -10.02059     -10.02045     -10.02036     -10.00618     -10.00611
                 beta:     -10.02041     -10.02030     -10.02019     -10.00314     -10.00308
 
  (36-40)        alpha:     -9.98750      -9.98704      -9.98665      -9.98599      -9.97825
                 beta:      -9.98748      -9.98703      -9.98663      -9.98597      -9.97825
 
  (41-45)        alpha:     -9.97803      -9.97666      -9.97592      -9.97507      -9.97505
                 beta:      -9.97803      -9.97664      -9.97590      -9.97505      -9.97502
 
  (46-50)        alpha:     -9.97437      -9.97422      -6.42378      -6.42358      -4.63883
                 beta:      -9.97436      -9.97421      -6.42383      -6.42364      -4.63893
 
  (51-55)        alpha:     -4.63863      -4.63793      -4.63775      -4.63520      -4.63499
                 beta:      -4.63873      -4.63799      -4.63780      -4.63529      -4.63509
 
  (56-60)        alpha:     -2.85877      -2.67529      -2.67346      -2.67278      -2.66756
                 beta:      -2.85040      -2.67421      -2.67279      -2.67000      -2.66510
 
  (61-65)        alpha:     -2.66747      -2.66300      -2.66283      -1.85913      -1.83917
                 beta:      -2.66492      -2.66246      -2.66213      -1.84723      -1.83565
 
  (66-70)        alpha:     -1.82153      -0.98867      -0.96108      -0.87101      -0.86659
                 beta:      -1.80970      -0.98181      -0.96086      -0.86991      -0.86603
 
  (71-75)        alpha:     -0.84637      -0.84604      -0.84034      -0.78777      -0.73597
                 beta:      -0.84615      -0.84583      -0.83822      -0.78208      -0.73588
 
  (76-80)        alpha:     -0.73430      -0.73016      -0.72948      -0.72613      -0.72575
                 beta:      -0.73416      -0.73007      -0.72941      -0.72602      -0.72564
 
  (81-85)        alpha:     -0.72056      -0.72013      -0.70122      -0.69407      -0.64201
                 beta:      -0.72049      -0.72006      -0.70051      -0.69335      -0.63830
 
  (86-90)        alpha:     -0.63228      -0.60405      -0.60321      -0.59631      -0.59453
                 beta:      -0.63103      -0.60367      -0.60284      -0.59619      -0.59379
 
  (91-95)        alpha:     -0.58957      -0.57235      -0.54861      -0.54763      -0.52851
                 beta:      -0.58898      -0.57177      -0.54836      -0.54531      -0.52745
 
  (96-100)       alpha:     -0.52748      -0.52294      -0.50871      -0.50860      -0.50579
                 beta:      -0.52691      -0.52171      -0.50852      -0.50825      -0.50530
 
  (101-105)      alpha:     -0.50002      -0.49951      -0.49679      -0.49304      -0.49128
                 beta:      -0.49957      -0.49896      -0.49613      -0.49263      -0.49111
 
  (106-110)      alpha:     -0.48889      -0.48586      -0.48530      -0.47737      -0.46073
                 beta:      -0.48748      -0.48470      -0.47795      -0.47465      -0.46041
 
  (111-115)      alpha:     -0.45676      -0.44980      -0.44905      -0.44757      -0.44605
                 beta:      -0.45657      -0.44951      -0.44877      -0.44745      -0.44523
 
  (116-120)      alpha:     -0.43758      -0.43678      -0.43104      -0.42845      -0.42822
                 beta:      -0.43744      -0.43664      -0.42979      -0.42811      -0.42781
 
  (121-125)      alpha:     -0.42625      -0.42555      -0.41924      -0.41592      -0.41306
                 beta:      -0.42616      -0.42546      -0.41807      -0.41541      -0.41277
 
  (126-130)      alpha:     -0.40721      -0.40142      -0.40090      -0.40048      -0.39729
                 beta:      -0.40711      -0.40080      -0.40055      -0.40013      -0.39711
 
  (131-135)      alpha:     -0.39647      -0.39359      -0.39061      -0.38765      -0.36931
                 beta:      -0.39574      -0.39260      -0.38971      -0.38384      -0.36746
 
  (136-140)      alpha:     -0.35721      -0.34280      -0.33290      -0.31554      -0.31378
                 beta:      -0.35449      -0.33925      -0.31632      -0.31190      -0.31043
 
  (141-142)      alpha:     -0.28596      -0.28122
                 beta:      -0.27618
 
 
 
 
  Energy of virtual orbitals
  --------------------------
 
  (142-142)      beta:      -0.26456
 
  (143-147)      alpha:     -0.16201      -0.15414      -0.14639      -0.11922      -0.10096
                 beta:      -0.15648      -0.15210      -0.14384      -0.11742      -0.09580
 
  (148-152)      alpha:     -0.09253      -0.08906      -0.07960      -0.07654      -0.07056
                 beta:      -0.09070      -0.08801      -0.07907      -0.07594      -0.06946
 
  (153-157)      alpha:     -0.06779      -0.05891      -0.05793      -0.05728      -0.05270
                 beta:      -0.06748      -0.05792      -0.05733      -0.05666      -0.05238
 
  (158-162)      alpha:     -0.04816      -0.04616      -0.04251      -0.04107      -0.03933
                 beta:      -0.04795      -0.04578      -0.04218      -0.04078      -0.03913
 
  (163-167)      alpha:     -0.03170      -0.03052      -0.02691      -0.02328      -0.01975
                 beta:      -0.03030      -0.03012      -0.02619      -0.02290      -0.01933
 
  (168-172)      alpha:     -0.01694      -0.01308      -0.01017      -0.00656      -0.00519
                 beta:      -0.01625      -0.01276      -0.00923      -0.00556      -0.00463
 
  (173-177)      alpha:     -0.00169      -0.00106       0.00169       0.00614       0.00933
                 beta:      -0.00084      -0.00040       0.00203       0.00636       0.00978
 
  (178-182)      alpha:      0.01237       0.01478       0.02044       0.02317       0.02454
                 beta:       0.01304       0.01564       0.02072       0.02359       0.02501
 
  (183-187)      alpha:      0.02512       0.02738       0.03069       0.03423       0.03803
                 beta:       0.02547       0.02764       0.03091       0.03478       0.03856
 
  (188-192)      alpha:      0.04039       0.04159       0.04418       0.04672       0.04795
                 beta:       0.04058       0.04195       0.04456       0.04713       0.04859
 
  (193-197)      alpha:      0.05273       0.05501       0.05655       0.05812       0.06478
                 beta:       0.05299       0.05529       0.05703       0.05844       0.06571
 
  (198-202)      alpha:      0.06592       0.06877       0.07080       0.07270       0.07486
                 beta:       0.06665       0.06913       0.07106       0.07324       0.07526
 
  (203-207)      alpha:      0.07831       0.08103       0.08702       0.08916       0.09440
                 beta:       0.07903       0.08180       0.08747       0.08994       0.09501
 
  (208-212)      alpha:      0.09560       0.10327       0.11093       0.11417       0.11497
                 beta:       0.09606       0.10350       0.11146       0.11469       0.11552
 
  (213-217)      alpha:      0.12474       0.13064       0.13442       0.14358       0.14748
                 beta:       0.12507       0.13139       0.13497       0.14430       0.14799
 
  (218-222)      alpha:      0.15269       0.15537       0.15701       0.15929       0.16152
                 beta:       0.15303       0.15587       0.15764       0.16014       0.16190
 
  (223-227)      alpha:      0.16676       0.17097       0.17515       0.18089       0.18441
                 beta:       0.16719       0.17117       0.17540       0.18190       0.18490
 
  (228-232)      alpha:      0.18664       0.18901       0.19686       0.20254       0.20695
                 beta:       0.18691       0.18989       0.19829       0.20323       0.20779
 
  (233-237)      alpha:      0.21141       0.21264       0.21581       0.22263       0.22960
                 beta:       0.21267       0.21318       0.21643       0.22396       0.23004
 
  (238-242)      alpha:      0.23220       0.24041       0.24222       0.24928       0.25197
                 beta:       0.23330       0.24121       0.24305       0.24962       0.25298
 
  (243-247)      alpha:      0.25601       0.26482       0.26579       0.26877       0.27029
                 beta:       0.25688       0.26581       0.26657       0.26968       0.27182
 
  (248-252)      alpha:      0.27901       0.28342       0.29085       0.29200       0.29422
                 beta:       0.28029       0.28428       0.29114       0.29294       0.29488
 
  (253-257)      alpha:      0.29505       0.30079       0.30302       0.30554       0.31144
                 beta:       0.29548       0.30186       0.30345       0.30597       0.31248
 
  (258-262)      alpha:      0.31270       0.31624       0.31901       0.32028       0.32446
                 beta:       0.31326       0.31670       0.31957       0.32117       0.32465
 
  (263-267)      alpha:      0.33320       0.33520       0.34096       0.34258       0.34421
                 beta:       0.33395       0.33579       0.34125       0.34299       0.34505
 
  (268-272)      alpha:      0.35000       0.35186       0.35278       0.35362       0.35642
                 beta:       0.35141       0.35264       0.35361       0.35418       0.35699
 
  (273-277)      alpha:      0.35691       0.36266       0.36428       0.36732       0.37046
                 beta:       0.35772       0.36325       0.36491       0.36824       0.37120
 
  (278-282)      alpha:      0.37074       0.37373       0.37617       0.37956       0.38451
                 beta:       0.37145       0.37410       0.37662       0.38021       0.38492
 
  (283-287)      alpha:      0.38560       0.38756       0.39055       0.39390       0.39499
                 beta:       0.38612       0.38795       0.39101       0.39470       0.39599
 
  (288-292)      alpha:      0.39979       0.40078       0.40200       0.40510       0.40742
                 beta:       0.40027       0.40184       0.40270       0.40579       0.40796
 
  (293-297)      alpha:      0.41372       0.41562       0.41674       0.41955       0.42456
                 beta:       0.41477       0.41589       0.41767       0.42016       0.42512
 
  (298-302)      alpha:      0.42627       0.42866       0.43065       0.43539       0.44138
                 beta:       0.42685       0.42931       0.43117       0.43622       0.44196
 
  (303-307)      alpha:      0.44542       0.44862       0.44996       0.45298       0.45571
                 beta:       0.44671       0.44966       0.45073       0.45347       0.45634
 
  (308-312)      alpha:      0.45620       0.46265       0.46551       0.46872       0.47275
                 beta:       0.45677       0.46346       0.46681       0.46950       0.47332
 
  (313-317)      alpha:      0.47431       0.47775       0.49209       0.49419       0.50358
                 beta:       0.47522       0.47826       0.49278       0.49506       0.50478
 
  (318-322)      alpha:      0.50671       0.51570       0.52001       0.52238       0.52878
                 beta:       0.50769       0.51750       0.52117       0.52306       0.53029
 
  (323-327)      alpha:      0.53549       0.54277       0.54403       0.54673       0.55451
                 beta:       0.53639       0.54359       0.54600       0.54858       0.55582
 
  (328-332)      alpha:      0.55729       0.56709       0.56859       0.57538       0.57651
                 beta:       0.55826       0.56821       0.57003       0.57665       0.57742
 
  (333-337)      alpha:      0.58654       0.59133       0.60422       0.61367       0.61775
                 beta:       0.58794       0.59215       0.60573       0.61504       0.61911
 
  (338-342)      alpha:      0.63353       0.64494       0.65133       0.66269       0.66735
                 beta:       0.63533       0.64782       0.65450       0.66457       0.66905
 
  (343-347)      alpha:      0.67386       0.69116       0.70204       0.70428       0.72895
                 beta:       0.67501       0.69205       0.70358       0.70600       0.73134
 
  (348-352)      alpha:      0.73947       0.75254       0.75619       0.77710       0.78239
                 beta:       0.74135       0.75357       0.75838       0.77800       0.78363
 
  (353-357)      alpha:      0.79304       0.79844       0.80413       0.81106       0.81397
                 beta:       0.79445       0.79947       0.80513       0.81195       0.81530
 
  (358-362)      alpha:      0.82045       0.83245       0.84136       0.85567       0.86055
                 beta:       0.82121       0.83259       0.84208       0.85620       0.86106
 
  (363-367)      alpha:      0.88432       0.88623       0.89241       0.90069       0.90385
                 beta:       0.88509       0.88718       0.89316       0.90134       0.90486
 
  (368-372)      alpha:      0.90934       0.91539       0.92271       0.92565       0.93117
                 beta:       0.91004       0.91589       0.92313       0.92662       0.93151
 
  (373-377)      alpha:      0.94153       0.94955       0.95336       0.97147       0.97646
                 beta:       0.94216       0.95027       0.95432       0.97332       0.97831
 
  (378-382)      alpha:      0.99093       0.99424       0.99490       0.99877       1.00795
                 beta:       0.99175       0.99488       0.99595       0.99943       1.00825
 
  (383-387)      alpha:      1.01665       1.01934       1.03093       1.03405       1.04234
                 beta:       1.01715       1.02044       1.03149       1.03637       1.04413
 
  (388-392)      alpha:      1.04878       1.05968       1.06517       1.09892       1.10635
                 beta:       1.05110       1.06084       1.06627       1.09990       1.10708
 
  (393-397)      alpha:      1.10752       1.10986       1.11189       1.11684       1.12078
                 beta:       1.10802       1.11029       1.11258       1.11732       1.12120
 
  (398-402)      alpha:      1.12568       1.12995       1.13132       1.13710       1.14189
                 beta:       1.12632       1.13026       1.13167       1.13739       1.14227
 
  (403-407)      alpha:      1.14568       1.15273       1.15569       1.16029       1.16436
                 beta:       1.14596       1.15366       1.15604       1.16073       1.16485
 
  (408-412)      alpha:      1.16743       1.17735       1.17885       1.18370       1.18639
                 beta:       1.16830       1.17781       1.17914       1.18440       1.18714
 
  (413-417)      alpha:      1.18916       1.19821       1.20821       1.21066       1.21571
                 beta:       1.18964       1.19885       1.20883       1.21132       1.21608
 
  (418-422)      alpha:      1.21640       1.22065       1.22090       1.22434       1.22689
                 beta:       1.21706       1.22100       1.22149       1.22509       1.22730
 
  (423-427)      alpha:      1.23788       1.23955       1.24398       1.24567       1.24581
                 beta:       1.23827       1.24028       1.24434       1.24596       1.24608
 
  (428-432)      alpha:      1.25186       1.25975       1.26618       1.26915       1.27304
                 beta:       1.25218       1.26012       1.26671       1.26971       1.27392
 
  (433-437)      alpha:      1.27486       1.28857       1.29033       1.29433       1.30032
                 beta:       1.27525       1.28890       1.29056       1.29461       1.30077
 
  (438-442)      alpha:      1.30353       1.30469       1.31130       1.31752       1.32372
                 beta:       1.30382       1.30511       1.31182       1.31785       1.32460
 
  (443-447)      alpha:      1.32904       1.33929       1.34255       1.34627       1.34846
                 beta:       1.33007       1.33964       1.34366       1.34683       1.34876
 
  (448-452)      alpha:      1.35431       1.35826       1.36055       1.37607       1.37809
                 beta:       1.35464       1.35858       1.36079       1.37637       1.37850
 
  (453-457)      alpha:      1.38402       1.39197       1.39492       1.40030       1.40326
                 beta:       1.38455       1.39262       1.39592       1.40106       1.40412
 
  (458-462)      alpha:      1.40982       1.41429       1.42186       1.42885       1.43452
                 beta:       1.41035       1.41485       1.42229       1.42965       1.43491
 
  (463-467)      alpha:      1.43714       1.44339       1.44870       1.45112       1.45791
                 beta:       1.43779       1.44398       1.44960       1.45131       1.45847
 
  (468-472)      alpha:      1.46346       1.46811       1.47957       1.48329       1.48825
                 beta:       1.46402       1.46856       1.48055       1.48417       1.48864
 
  (473-477)      alpha:      1.49272       1.49948       1.50244       1.51162       1.51736
                 beta:       1.49336       1.50042       1.50345       1.51367       1.51804
 
  (478-482)      alpha:      1.52063       1.52185       1.53331       1.53420       1.54048
                 beta:       1.52113       1.52252       1.53376       1.53450       1.54080
 
  (483-487)      alpha:      1.54535       1.54952       1.55569       1.55720       1.56347
                 beta:       1.54568       1.55008       1.55632       1.55770       1.56391
 
  (488-492)      alpha:      1.56758       1.57015       1.57562       1.58066       1.58306
                 beta:       1.56771       1.57050       1.57619       1.58090       1.58338
 
  (493-497)      alpha:      1.58727       1.59994       1.60747       1.61056       1.61232
                 beta:       1.58779       1.60058       1.60833       1.61126       1.61332
 
  (498-502)      alpha:      1.61835       1.62482       1.62779       1.62936       1.63000
                 beta:       1.62006       1.62581       1.62814       1.62993       1.63078
 
  (503-507)      alpha:      1.63724       1.63833       1.64027       1.64353       1.65040
                 beta:       1.63792       1.63889       1.64064       1.64437       1.65081
 
  (508-512)      alpha:      1.66165       1.66708       1.67368       1.67909       1.68358
                 beta:       1.66216       1.66755       1.67426       1.67998       1.68398
 
  (513-517)      alpha:      1.68896       1.69766       1.70506       1.71528       1.72007
                 beta:       1.68959       1.69999       1.70563       1.71639       1.72158
 
  (518-522)      alpha:      1.72538       1.73008       1.73387       1.73921       1.74617
                 beta:       1.72687       1.73122       1.73610       1.74013       1.74741
 
  (523-527)      alpha:      1.76079       1.76387       1.77214       1.78040       1.78443
                 beta:       1.76246       1.76495       1.77401       1.78125       1.78499
 
  (528-532)      alpha:      1.78624       1.79749       1.81107       1.81347       1.83717
                 beta:       1.78677       1.79785       1.81302       1.81469       1.83882
 
  (533-537)      alpha:      1.83962       1.84553       1.85525       1.85752       1.86323
                 beta:       1.84077       1.84598       1.85647       1.85906       1.86609
 
  (538-542)      alpha:      1.86888       1.87158       1.87801       1.88921       1.89427
                 beta:       1.87179       1.87434       1.87997       1.89181       1.89508
 
  (543-547)      alpha:      1.89673       1.90233       1.91496       1.91920       1.92312
                 beta:       1.89738       1.90366       1.91673       1.91963       1.92334
 
  (548-552)      alpha:      1.92782       1.93023       1.93115       1.93466       1.93696
                 beta:       1.92847       1.93123       1.93214       1.93521       1.93763
 
  (553-557)      alpha:      1.94193       1.94337       1.94735       1.94986       1.96193
                 beta:       1.94374       1.94441       1.94899       1.95117       1.96321
 
  (558-562)      alpha:      1.97403       1.97732       1.99743       2.00115       2.01151
                 beta:       1.97470       1.97882       2.00206       2.00304       2.01373
 
  (563-567)      alpha:      2.01324       2.01706       2.01882       2.02341       2.02555
                 beta:       2.01488       2.01768       2.01962       2.02410       2.02619
 
  (568-572)      alpha:      2.02856       2.03102       2.03277       2.03474       2.04181
                 beta:       2.02972       2.03155       2.03397       2.03523       2.04283
 
  (573-577)      alpha:      2.04533       2.04866       2.05329       2.05997       2.06078
                 beta:       2.04655       2.05183       2.05423       2.06088       2.06331
 
  (578-582)      alpha:      2.06862       2.07351       2.07830       2.08180       2.08373
                 beta:       2.06950       2.07427       2.07926       2.08301       2.08611
 
  (583-587)      alpha:      2.08549       2.09172       2.09296       2.09975       2.10394
                 beta:       2.08695       2.09273       2.09649       2.10120       2.10548
 
  (588-592)      alpha:      2.10675       2.11098       2.11373       2.11623       2.11902
                 beta:       2.10877       2.11245       2.11473       2.11803       2.11986
 
  (593-597)      alpha:      2.12400       2.12649       2.13066       2.13645       2.14115
                 beta:       2.12504       2.12750       2.13121       2.13727       2.14213
 
  (598-602)      alpha:      2.14426       2.14643       2.15157       2.15807       2.16947
                 beta:       2.14578       2.14922       2.15378       2.15969       2.17272
 
  (603-607)      alpha:      2.18156       2.18748       2.19257       2.19964       2.20113
                 beta:       2.18303       2.19193       2.19492       2.20244       2.20283
 
  (608-612)      alpha:      2.21370       2.22101       2.22824       2.23662       2.24308
                 beta:       2.21578       2.22240       2.23496       2.23893       2.24466
 
  (613-617)      alpha:      2.24968       2.25307       2.25998       2.26560       2.27044
                 beta:       2.25087       2.25391       2.26266       2.26794       2.27179
 
  (618-622)      alpha:      2.27949       2.28165       2.28237       2.28619       2.28913
                 beta:       2.28101       2.28303       2.28321       2.28712       2.29029
 
  (623-627)      alpha:      2.29521       2.29746       2.30261       2.30998       2.31212
                 beta:       2.29650       2.29863       2.30388       2.31126       2.31385
 
  (628-632)      alpha:      2.31574       2.32935       2.33432       2.34384       2.35301
                 beta:       2.31742       2.33191       2.33544       2.34545       2.35603
 
  (633-637)      alpha:      2.37415       2.37511       2.39161       2.39661       2.43306
                 beta:       2.37573       2.37798       2.39250       2.39829       2.43440
 
  (638-642)      alpha:      2.44470       2.45070       2.45398       2.46796       2.47194
                 beta:       2.44603       2.45382       2.45677       2.46929       2.47281
 
  (643-647)      alpha:      2.47848       2.48306       2.49376       2.49900       2.50548
                 beta:       2.47955       2.48444       2.49541       2.50029       2.50625
 
  (648-652)      alpha:      2.50902       2.51408       2.52241       2.52661       2.53070
                 beta:       2.50942       2.51515       2.52343       2.52750       2.53130
 
  (653-657)      alpha:      2.53460       2.54143       2.54539       2.55413       2.56760
                 beta:       2.53517       2.54191       2.54607       2.55544       2.56869
 
  (658-662)      alpha:      2.57233       2.57502       2.57826       2.58138       2.59301
                 beta:       2.57368       2.57605       2.57896       2.58332       2.59568
 
  (663-667)      alpha:      2.59748       2.60323       2.60801       2.61439       2.62323
                 beta:       2.60486       2.60621       2.61348       2.61868       2.62528
 
  (668-672)      alpha:      2.63004       2.63727       2.65740       2.67236       2.68252
                 beta:       2.63309       2.63801       2.66012       2.67347       2.68354
 
  (673-677)      alpha:      2.70095       2.70674       2.71298       2.72078       2.72323
                 beta:       2.70206       2.70765       2.71455       2.72115       2.72380
 
  (678-682)      alpha:      2.72504       2.72777       2.73373       2.73917       2.74360
                 beta:       2.72659       2.72989       2.73496       2.74071       2.74550
 
  (683-687)      alpha:      2.74645       2.74974       2.75599       2.76316       2.76935
                 beta:       2.74716       2.75075       2.75719       2.76652       2.77106
 
  (688-692)      alpha:      2.77468       2.77659       2.81973       2.83112       2.83660
                 beta:       2.77635       2.77876       2.82665       2.83290       2.84337
 
  (693-697)      alpha:      2.86420       2.86930       2.89932       2.90086       2.94180
                 beta:       2.86859       2.87123       2.90089       2.90219       2.94322
 
  (698-702)      alpha:      2.95587       2.96165       2.99183       2.99332       3.01824
                 beta:       2.95813       2.96394       2.99326       2.99514       3.02165
 
  (703-707)      alpha:      3.03837       3.06358       3.09743       3.11783       3.14196
                 beta:       3.03996       3.06755       3.10039       3.11837       3.14711
 
  (708-712)      alpha:      3.15726       3.17261       3.17497       3.21698       3.22869
                 beta:       3.15832       3.17305       3.17544       3.21852       3.23154
 
  (713-717)      alpha:      3.26818       3.31204       3.31450       3.32544       3.32959
                 beta:       3.27392       3.31218       3.31464       3.32559       3.32974
 
  (718-722)      alpha:      3.34005       3.34206       3.34312       3.35542       3.37239
                 beta:       3.34034       3.34225       3.34329       3.35560       3.37279
 
  (723-727)      alpha:      3.38188       3.39187       3.40657       3.43185       3.43467
                 beta:       3.38221       3.39264       3.40676       3.43211       3.43482
 
  (728-732)      alpha:      3.43750       3.44579       3.44838       3.45341       3.46024
                 beta:       3.43823       3.44592       3.44850       3.45357       3.46039
 
  (733-737)      alpha:      3.46928       3.47349       3.49499       3.49682       3.51549
                 beta:       3.46953       3.47504       3.49512       3.49693       3.51562
 
  (738-742)      alpha:      3.51670       3.57795       3.58799       3.59281       3.59410
                 beta:       3.51678       3.57936       3.58868       3.59338       3.59444
 
  (743-747)      alpha:      3.59668       3.60450       3.60882       3.61518       3.62232
                 beta:       3.59702       3.60503       3.60917       3.61542       3.62267
 
  (748-752)      alpha:      3.62625       3.62806       3.63749       3.67460       3.84385
                 beta:       3.62671       3.62833       3.63871       3.67728       3.85017
 
  (753-757)      alpha:      3.92606       4.58825       4.66341       4.67415       4.69563
                 beta:       3.92860       4.58857       4.66360       4.67435       4.69645
 
  (758-762)      alpha:      4.71823       4.86386       5.06885       5.11521       5.15361
                 beta:       4.71891       4.86408       5.06980       5.11573       5.15397
 
  (763-767)      alpha:      5.15496       5.18967       5.22540       5.42427       5.42799
                 beta:       5.15528       5.19201       5.22823       5.42438       5.42817
 
  (768-772)      alpha:      5.43153       5.43517       5.44122       5.44622       5.44899
                 beta:       5.43163       5.43527       5.44130       5.44629       5.44911
 
  (773-777)      alpha:      5.45594       5.53967       5.55682       5.56713       5.57055
                 beta:       5.45603       5.54012       5.55725       5.56746       5.57095
 
  (778-782)      alpha:      5.60257       5.62300       6.19157       6.23123       6.24143
                 beta:       5.60728       5.62742       6.20202       6.24189       6.25157
 
  (783-787)      alpha:      6.30085       6.30616       6.37739       6.39696       6.48775
                 beta:       6.30322       6.31309       6.37846       6.39907       6.49122
 
  (788-792)      alpha:      6.55452       7.12085       7.19196       7.33803       7.34239
                 beta:       6.55668       7.12889       7.19206       7.33677       7.34161
 
  (793-797)      alpha:      7.35591       7.36144       7.44376       7.45124       7.45544
                 beta:       7.35570       7.36192       7.45149       7.45350       7.45620
 
  (798-802)      alpha:      7.46715       7.46942       7.47122       7.47741       7.47827
                 beta:       7.46794       7.47019       7.47299       7.47771       7.47942
 
  (803-807)      alpha:      7.48398       7.49025       7.52273       7.52370       7.53227
                 beta:       7.48788       7.49333       7.52297       7.52391       7.53236
 
  (808-812)      alpha:      7.53660       7.54676       7.54848       7.54978       7.55122
                 beta:       7.53667       7.54712       7.54908       7.55086       7.55136
 
  (813-817)      alpha:      7.55647       7.55944       7.56793       7.56892       7.57461
                 beta:       7.55704       7.56053       7.56852       7.56904       7.57495
 
  (818-822)      alpha:      7.57793       7.58115       7.58341       7.59886       7.59988
                 beta:       7.57804       7.58194       7.58430       7.59965       7.60045
 
  (823-827)      alpha:      7.62162       7.62377       7.62829       7.63107       7.64097
                 beta:       7.62191       7.62405       7.62870       7.63129       7.64176
 
  (828-832)      alpha:      7.64449       7.64569       7.64805       7.65502       7.66120
                 beta:       7.64466       7.64607       7.64821       7.65533       7.66152
 
  (833-837)      alpha:      7.66831       7.67670       7.72604       7.72743       7.72847
                 beta:       7.66856       7.67928       7.72678       7.72807       7.72893
 
  (838-842)      alpha:      7.73103       7.73883       7.75290       7.75942       7.76434
                 beta:       7.73177       7.74010       7.75333       7.76008       7.76501
 
  (843-847)      alpha:      7.76908       7.78051       7.78283       7.78964       7.80481
                 beta:       7.76976       7.78094       7.78332       7.78999       7.80542
 
  (848-852)      alpha:      7.81547       8.08023       8.12309       9.29327       9.31810
                 beta:       7.81579       8.08183       8.12425       9.29377       9.31889
 
  (853-857)      alpha:      9.33331       9.33507       9.33739       9.34154       9.34327
                 beta:       9.33344       9.33510       9.33746       9.34173       9.34344
 
  (858-862)      alpha:      9.34686       9.35687       9.36015       9.36188       9.36655
                 beta:       9.34725       9.35701       9.36020       9.36193       9.36681
 
  (863-867)      alpha:      9.37074       9.37683       9.38189       9.40716       9.42903
                 beta:       9.37086       9.37704       9.38211       9.40746       9.42904
 
  (868-872)      alpha:      9.43391       9.43492       9.45244       9.45877       9.46285
                 beta:       9.43392       9.43488       9.45244       9.45867       9.46290
 
  (873-877)      alpha:      9.46436       9.46859       9.47264       9.47590       9.48238
                 beta:       9.46442       9.46864       9.47271       9.47596       9.48242
 
  (878-882)      alpha:      9.48441       9.49871       9.49914       9.50800       9.51312
                 beta:       9.48448       9.49882       9.49912       9.50804       9.51317
 
  (883-887)      alpha:      9.51904       9.51985       9.52383       9.53556       9.53857
                 beta:       9.51912       9.51992       9.52391       9.53530       9.53814
 
  (888-892)      alpha:      9.54040       9.54201       9.56358       9.58848       9.60609
                 beta:       9.54027       9.54125       9.56363       9.58854       9.60618
 
  (893-897)      alpha:      9.62256      11.04204      11.19745      11.26249      11.27489
                 beta:       9.62262      11.06455      11.19771      11.26309      11.27479
 
  (898-902)      alpha:     11.52279      11.55337      12.06038      12.17708      12.18289
                 beta:      11.52615      11.55786      12.07160      12.17995      12.18571
 
  (903-907)      alpha:     12.21299      12.42415      13.90756      14.25263      14.43904
                 beta:      12.21594      12.42721      13.91311      14.25830      14.44075
 
  (908-912)      alpha:     18.22368      18.25434      18.26181      18.29812      18.30570
                 beta:      18.22871      18.25897      18.26722      18.29909      18.30887
 
  (913-917)      alpha:     18.41720      18.43884      20.55400      21.49317      21.54114
                 beta:      18.41921      18.44085      20.55730      21.49312      21.54112
 
  (918-922)      alpha:     21.55119      21.55278      21.57844      21.67573      22.20473
                 beta:      21.55119      21.55280      21.57844      21.67567      22.20534
 
  (923-927)      alpha:     22.22031      22.25015      22.25241      22.27839      22.29807
                 beta:      22.22067      22.25034      22.25260      22.27893      22.29796
 
  (928-932)      alpha:     22.41403      22.42408      22.44806      22.45419      22.45542
                 beta:      22.41524      22.42478      22.44814      22.45425      22.45541
 
  (933-937)      alpha:     22.46002      22.46240      22.46367      22.49884      22.50552
                 beta:      22.46019      22.46244      22.46390      22.50160      22.50689
 
  (938-942)      alpha:     22.50629      22.53309      22.53841      22.54098      31.57484
                 beta:      22.50820      22.53374      22.53899      22.54223      31.57502
 
  (943-947)      alpha:     31.62193      38.06378      38.06508      38.08704      38.08941
                 beta:      31.63128      38.06267      38.06423      38.08727      38.08966
 
  (948-952)      alpha:     38.15405      38.16826      38.20386      38.21274      38.21419
                 beta:      38.15989      38.17346      38.20388      38.21277      38.21424
 
  (953-957)      alpha:     38.21537      38.21809      38.21995      38.22179      38.22661
                 beta:      38.21542      38.21812      38.21999      38.22182      38.22672
 
  (958-962)      alpha:     38.22877      38.24390      38.24474      38.24782      38.25049
                 beta:      38.22890      38.24393      38.24484      38.24786      38.25052
 
  (963-967)      alpha:     38.25760      38.25871      38.26448      38.26577      38.26655
                 beta:      38.25780      38.25902      38.26458      38.26605      38.26659
 
  (968-972)      alpha:     38.26871      38.26935      38.27162      38.27228      38.27410
                 beta:      38.26882      38.26939      38.27171      38.27238      38.27417
 
  (973-977)      alpha:     38.27595      38.28443      38.28501      38.28720      38.28871
                 beta:      38.27598      38.28448      38.28506      38.28729      38.28884
 
  (978-982)      alpha:     38.29289      38.30067      38.30162      38.30469      38.30723
                 beta:      38.29300      38.30078      38.30168      38.30479      38.30732
 
  (983-987)      alpha:     38.31172      38.31227      38.31656      38.31897      38.32105
                 beta:      38.31182      38.31239      38.31658      38.31905      38.32113
 
  (988-992)      alpha:     38.32524      38.32916      38.33157      38.33395      38.33519
                 beta:      38.32543      38.32934      38.33173      38.33413      38.33534
 
  (993-997)      alpha:     38.33749      38.34683      38.35088      38.35323      38.35777
                 beta:      38.33762      38.34711      38.35130      38.35356      38.35792
 
  (998-1002)     alpha:     38.36304      38.36894      38.38008      38.40899      38.57880
                 beta:      38.36321      38.36901      38.38046      38.40906      38.57911
 
  (1003-1007)    alpha:     38.60305      39.13307      39.20346      44.62561      44.70048
                 beta:      38.60334      39.13299      39.20338      44.63026      44.70151
 
  (1008-1012)    alpha:     44.70893      44.74003      44.85441      49.78701      49.80755
                 beta:      44.71012      44.74123      44.85565      49.78925      49.80961
 
  (1013-1017)    alpha:     49.81201      49.83745      49.84395      49.92179      49.93359
                 beta:      49.81426      49.83772      49.84536      49.92257      49.93449
 
  (1018-1022)    alpha:     56.10846      56.20527      56.25579      56.27429      56.43445
                 beta:      56.11981      56.20535      56.25570      56.27430      56.43616
 
  (1023-1027)    alpha:     56.45348      57.41282      57.70752      57.84739      60.41761
                 beta:      56.45554      57.41496      57.70964      57.84798      60.41818
 
  (1028-1032)    alpha:     60.44820      60.45737      60.46731      60.46857      60.46895
                 beta:      60.44915      60.45753      60.46747      60.46866      60.46904
 
  (1033-1037)    alpha:     60.47007      60.47396      60.47901      60.48741      60.48860
                 beta:      60.47025      60.47420      60.47921      60.48744      60.48876
 
  (1038-1042)    alpha:     60.49278      60.49732      60.50076      60.50478      60.51921
                 beta:      60.49286      60.49737      60.50083      60.50490      60.51933
 
  (1043-1047)    alpha:     60.52028      60.52890      60.53028      60.54424      60.54879
                 beta:      60.52038      60.52890      60.53033      60.54420      60.54880
 
  (1048-1052)    alpha:     60.55063      60.55172      60.55832      60.56330      60.56684
                 beta:      60.55072      60.55171      60.55838      60.56336      60.56687
 
  (1053-1057)    alpha:     60.56945      60.57033      60.58069      60.58652      60.59368
                 beta:      60.56952      60.57038      60.58080      60.58641      60.59376
 
  (1058-1062)    alpha:     60.59934      60.60494      60.60825      60.61000      60.61665
                 beta:      60.59941      60.60497      60.60818      60.60978      60.61557
 
  (1063-1067)    alpha:     60.62038      60.62096      60.62778      60.65256      60.67214
                 beta:      60.61943      60.62097      60.62784      60.65261      60.67220
 
  (1068-1072)    alpha:     60.69103      60.70428      83.06494      83.07386      83.08918
                 beta:      60.69111      60.70434      83.06514      83.07397      83.08926
 
  (1073-1077)    alpha:     83.09258      83.11886      83.13897      83.26233      83.27258
                 beta:      83.09267      83.11914      83.13907      83.26273      83.27280
 
  (1078-1082)    alpha:     83.29458      83.29907      83.30149      83.30398      83.30573
                 beta:      83.29460      83.29909      83.30149      83.30403      83.30578
 
  (1083-1087)    alpha:     83.30768      83.33224      83.33660      83.34174      83.35804
                 beta:      83.30772      83.33232      83.33749      83.34238      83.35845
 
  (1088-1092)    alpha:     83.36196      83.36444      89.15711      89.21305      89.23511
                 beta:      83.36226      83.36461      89.15787      89.21338      89.23503
 
  (1093-1097)    alpha:     89.24319      89.24463      89.26203      89.32392     117.83590
                 beta:      89.24309      89.24456      89.26202      89.32384     117.83595
 
  (1098-1102)    alpha:    117.87657     132.68760     132.70277     132.70605     132.72337
                 beta:     117.88028     132.68947     132.70436     132.70787     132.72351
 
  (1103-1107)    alpha:    132.72812     132.78412     132.79328     141.42970     141.48257
                 beta:     132.72930     132.78468     132.79411     141.43221     141.48312
 
  (1108-1112)    alpha:    141.48797     141.51351     141.59681     168.42260     168.49054
                 beta:     141.48860     141.51415     141.59746     168.42250     168.49045
 
  (1113-1117)    alpha:    195.37428     195.61414     195.72712     308.94614     312.69662
                 beta:     195.37548     195.61535     195.72745     308.94701     312.69670
 
  (1118-1122)    alpha:    312.70339     312.71665     312.71966     312.74405     312.76305
                 beta:     312.70345     312.71670     312.71971     312.74408     312.76301
 
  (1123-1127)    alpha:    312.88270     312.89149     312.91012     312.91369     312.91679
                 beta:     312.88282     312.89156     312.91013     312.91370     312.91680
 
  (1128-1132)    alpha:    312.91843     312.92015     312.92184     312.94108     312.94827
                 beta:     312.91844     312.92017     312.92185     312.94113     312.94856
 
  (1133-1137)    alpha:    312.95193     312.96464     312.96754     312.96963     368.46798
                 beta:     312.95211     312.96478     312.96769     312.96971     368.46979
 
  (1138-1142)    alpha:    368.47831     368.48052     368.49212     368.49543     368.53270
                 beta:     368.47987     368.48226     368.49229     368.49659     368.53329
 
  (1143-1147)    alpha:    368.53882     412.32105     412.35965     412.36369     412.38287
                 beta:     368.53960     412.32300     412.36006     412.36417     412.38335
 
  (1148-1152)    alpha:    412.44468     428.71911     428.74565     428.75089     428.75179
                 beta:     412.44517     428.71903     428.74560     428.75081     428.75174
 
  (1153-1157)    alpha:    428.76126     428.80400     444.40631     444.44052     604.49814
                 beta:     428.76120     428.80395     444.40628     444.44179     604.49924
 
  (1158-1162)    alpha:    604.69459     604.78469     625.15826     625.21766     928.69002
                 beta:     604.69569     604.78501     625.15820     625.21759     928.69090
 
  (1163-1167)    alpha:   1182.86640    1182.89511    1182.89799    1182.91183    1182.95824
                 beta:    1182.86845    1182.89554    1182.89850    1182.91234    1182.95875
 
  (1168-1172)    alpha:   1195.87037    1195.87646    1195.87777    1195.88467    1195.88648
                 beta:    1195.87179    1195.87776    1195.87913    1195.88481    1195.88738
 
  (1173-1177)    alpha:   1195.90741    1195.91087    1348.66975    1348.67543    1348.68664
                 beta:    1195.90790    1195.91140    1348.66980    1348.67548    1348.68668
 
  (1178-1182)    alpha:   1348.68929    1348.71012    1348.72707    1348.83785    1348.84588
                 beta:    1348.68933    1348.71005    1348.72697    1348.83787    1348.84589
 
  (1183-1187)    alpha:   1348.86202    1348.86490    1348.86823    1348.86945    1348.87083
                 beta:    1348.86203    1348.86490    1348.86823    1348.86945    1348.87084
 
  (1188-1192)    alpha:   1348.87272    1348.88725    1348.89484    1348.89794    1348.90803
                 beta:    1348.87272    1348.88728    1348.89491    1348.89799    1348.90808
 
  (1193-1197)    alpha:   1348.91042    1348.91226    1761.85957    1762.02073    1762.09389
                 beta:    1348.91049    1348.91230    1761.86046    1762.02161    1762.09415
 
  (1198-1202)    alpha:   1919.94302    1919.97337    2354.50318    2354.55542    2575.72293
                 beta:    1919.94295    1919.97372    2354.50314    2354.55538    2575.72357
 
  (1203-1207)    alpha:   3619.33104    3619.35110    3619.35309    3619.36281    3619.39569
                 beta:    3619.33199    3619.35124    3619.35329    3619.36300    3619.39588
 
  (1208-1212)    alpha:   5004.55904    5004.69265    5004.75254    6731.30890    8139.37871
                 beta:    5004.55943    5004.69303    5004.75263    6731.30917    8139.37873
 
  (1213-1217)    alpha:   8139.38298    8139.39198    8139.39419    8139.40938    8139.42317
                 beta:    8139.38301    8139.39200    8139.39421    8139.40934    8139.42311
 
  (1218-1222)    alpha:   8139.52011    8139.52765    8139.54136    8139.54359    8139.54637
                 beta:    8139.52011    8139.52766    8139.54137    8139.54359    8139.54638
 
  (1223-1227)    alpha:   8139.54798    8139.54895    8139.55125    8139.56014    8139.56740
                 beta:    8139.54798    8139.54895    8139.55125    8139.56015    8139.56742
 
  (1228-1232)    alpha:   8139.56997    8139.57712    8139.57907    8139.58078   10058.09104
                 beta:    8139.56999    8139.57714    8139.57910    8139.58080   10058.09102
 
  (1233-1237)    alpha:  10058.13671   11580.71615   11580.74307   13794.49151   13794.50311
                 beta:   10058.13668   11580.71610   11580.74316   13794.49168   13794.50311
 
  (1238-1242)    alpha:  13794.50431   13794.51041   13794.53006   14476.99392   14477.10448
                 beta:   13794.50432   13794.51042   13794.53007   14476.99401   14477.10457
 
  (1243-1247)    alpha:  14477.15333   16823.28936   41128.37264   44525.22040   44525.30981
                 beta:   14477.15334   16823.28944   41128.37265   44525.22041   44525.30982
 
  (1248-1252)    alpha:  44525.34885   59477.03969   59477.07747  100296.58332  151251.20311
                 beta:   44525.34884   59477.03967   59477.07746  100296.58332  151251.20310
 
  (1253-1257)    alpha: 151251.27213  151251.30206  247564.80458  586995.48762  586995.53735
                 beta:  151251.27212  151251.30205  247564.80457  586995.48761  586995.53734
 
  (1258-1262)    alpha: 586995.55886  625607.45332  ************  ************  ************
                 beta:  586995.55885  625607.45330  ************  ************  ************
 
  (1263-1267)    alpha: ************  ************  ************  ************  ************
                 beta:  ************  ************  ************  ************  ************
 
  (1268-1270)    alpha: ************  ************  ************
                 beta:  ************  ************  ************
 
 
 
 

  Checkpointing ...
  Matrix to power -5.00E-01(min: 1.94E-04 max: 1.13E+02 thr: 1.00E-08 time: 2.20E+00 cpus:24)
  Matrix to power -5.00E-01(min: 1.94E-04 max: 1.13E+02 thr: 1.00E-08 time: 2.20E+00 cpus:24)
  Matrix to power -5.00E-01(min: 1.94E-04 max: 1.13E+02 thr: 1.00E-08 time: 2.19E+00 cpus:24)
  Matrix to power -5.00E-01(min: 1.94E-04 max: 1.13E+02 thr: 1.00E-08 time: 2.20E+00 cpus:24)


Mulliken Population Analysis
============================


  Atomic charge population
  ------------------------

  --------------------------------
  atom   label     atomic charge  
                  --------------- 
                   gross     net  
  --------------------------------
   Ir      1       77.16   -0.16
   C       2        5.84    0.16
   H       3        0.90    0.10
   C       4        6.18   -0.18
   H       5        0.88    0.12
   C       6        6.23   -0.23
   C       7        6.17   -0.17
   H       8        0.90    0.10
   H       9        0.90    0.10
   H      10        0.90    0.10
   C      11        6.17   -0.17
   H      12        0.94    0.06
   H      13        0.89    0.11
   H      14        0.91    0.09
   C      15        6.16   -0.16
   H      16        0.90    0.10
   H      17        0.91    0.09
   H      18        0.91    0.09
   C      19        6.24   -0.24
   C      20        6.15   -0.15
   H      21        0.92    0.08
   H      22        0.90    0.10
   H      23        0.90    0.10
   C      24        6.16   -0.16
   H      25        0.90    0.10
   H      26        0.91    0.09
   H      27        0.91    0.09
   C      28        6.16   -0.16
   H      29        0.95    0.05
   H      30        0.90    0.10
   H      31        0.89    0.11
   C      32        5.84    0.16
   H      33        0.90    0.10
   C      34        6.18   -0.18
   H      35        0.89    0.11
   C      36        6.24   -0.24
   C      37        6.16   -0.16
   H      38        0.90    0.10
   H      39        0.91    0.09
   H      40        0.91    0.09
   C      41        6.17   -0.17
   H      42        0.89    0.11
   H      43        0.95    0.05
   H      44        0.90    0.10
   C      45        6.15   -0.15
   H      46        0.90    0.10
   H      47        0.90    0.10
   H      48        0.92    0.08
   C      49        6.22   -0.22
   C      50        6.17   -0.17
   H      51        0.90    0.10
   H      52        0.90    0.10
   H      53        0.90    0.10
   C      54        6.16   -0.16
   H      55        0.90    0.10
   H      56        0.91    0.09
   H      57        0.91    0.09
   C      58        6.19   -0.19
   H      59        0.92    0.08
   H      60        0.92    0.08
   H      61        0.89    0.11
   N      62        7.33   -0.33
   N      63        7.35   -0.35
   H      64        0.78    0.22
   H      65        0.78    0.22
   H      66        0.78    0.22
   P      67       14.80    0.20
   P      68       14.81    0.19
  --------------------------------
  sum             283.00    1.00


  Electron spin population
  ------------------------

  --------------------------------
  atom   label     electron spin  
  --------------------------------
   Ir      1           0.412
   C       2          -0.093
   H       3           0.003
   C       4           0.265
   H       5          -0.012
   C       6           0.009
   C       7           0.002
   H       8          -0.000
   H       9          -0.000
   H      10          -0.000
   C      11           0.001
   H      12           0.000
   H      13           0.002
   H      14           0.000
   C      15          -0.000
   H      16           0.000
   H      17           0.000
   H      18           0.000
   C      19           0.010
   C      20           0.000
   H      21          -0.000
   H      22          -0.000
   H      23          -0.000
   C      24          -0.000
   H      25          -0.000
   H      26           0.000
   H      27          -0.000
   C      28           0.000
   H      29           0.000
   H      30           0.000
   H      31           0.001
   C      32          -0.093
   H      33           0.003
   C      34           0.265
   H      35          -0.012
   C      36           0.009
   C      37          -0.000
   H      38           0.000
   H      39          -0.000
   H      40          -0.000
   C      41           0.000
   H      42           0.001
   H      43           0.000
   H      44          -0.000
   C      45           0.001
   H      46          -0.000
   H      47          -0.000
   H      48           0.000
   C      49           0.010
   C      50           0.001
   H      51          -0.000
   H      52          -0.001
   H      53          -0.000
   C      54          -0.000
   H      55           0.000
   H      56           0.000
   H      57           0.000
   C      58           0.001
   H      59           0.000
   H      60           0.000
   H      61           0.002
   N      62           0.243
   N      63          -0.013
   H      64           0.005
   H      65           0.002
   H      66           0.002
   P      67          -0.013
   P      68          -0.013
  --------------------------------
  sum                  1.000


  Orbital density population
  --------------------------
 
 
  Orbital:   1  Energy=  -2545.30148 [au]   Occ=1.00           Orbital:   1  Energy=  -2545.30148 [au]   Occ=1.00
  (alpha)               -69261.17872 [eV]                      (beta)                -69261.17875 [eV]
  --------------------------------------------------           --------------------------------------------------
  atom  label   AO type   orbital density population           atom  label   AO type   orbital density population
  --------------------------------------------------           --------------------------------------------------
   Ir     1        s              100.0%                        Ir     1        s              100.0%
 
 
  Orbital:   2  Energy=   -422.31187 [au]   Occ=1.00           Orbital:   2  Energy=   -422.31080 [au]   Occ=1.00
  (alpha)               -11491.69086 [eV]                      (beta)                -11491.66178 [eV]
  --------------------------------------------------           --------------------------------------------------
  atom  label   AO type   orbital density population           atom  label   AO type   orbital density population
  --------------------------------------------------           --------------------------------------------------
   Ir     1        s              100.0%                        Ir     1        s              100.0%
 
 
  Orbital:   3  Energy=   -405.57159 [au]   Occ=1.00           Orbital:   3  Energy=   -405.57053 [au]   Occ=1.00
  (alpha)               -11036.16475 [eV]                      (beta)                -11036.13598 [eV]
  --------------------------------------------------           --------------------------------------------------
  atom  label   AO type   orbital density population           atom  label   AO type   orbital density population
  --------------------------------------------------           --------------------------------------------------
   Ir     1        py              99.8%                        Ir     1        py              99.9%
 
 
  Orbital:   4  Energy=   -405.56951 [au]   Occ=1.00           Orbital:   4  Energy=   -405.56920 [au]   Occ=1.00
  (alpha)               -11036.10800 [eV]                      (beta)                -11036.09962 [eV]
  --------------------------------------------------           --------------------------------------------------
  atom  label   AO type   orbital density population           atom  label   AO type   orbital density population
  --------------------------------------------------           --------------------------------------------------
   Ir     1        pz             100.0%                        Ir     1        pz             100.0%
 
 
  Orbital:   5  Energy=   -405.56859 [au]   Occ=1.00           Orbital:   5  Energy=   -405.56752 [au]   Occ=1.00
  (alpha)               -11036.08301 [eV]                      (beta)                -11036.05398 [eV]
  --------------------------------------------------           --------------------------------------------------
  atom  label   AO type   orbital density population           atom  label   AO type   orbital density population
  --------------------------------------------------           --------------------------------------------------
   Ir     1        px              99.8%                        Ir     1        px              99.9%
 
 
  Orbital:   6  Energy=    -97.91420 [au]   Occ=1.00           Orbital:   6  Energy=    -97.91380 [au]   Occ=1.00
  (alpha)                -2664.38101 [eV]                      (beta)                 -2664.37015 [eV]
  --------------------------------------------------           --------------------------------------------------
  atom  label   AO type   orbital density population           atom  label   AO type   orbital density population
  --------------------------------------------------           --------------------------------------------------
   Ir     1        s              100.0%                        Ir     1        s              100.0%
 
 
  Orbital:   7  Energy=    -90.07049 [au]   Occ=1.00           Orbital:   7  Energy=    -90.06993 [au]   Occ=1.00
  (alpha)                -2450.94279 [eV]                      (beta)                 -2450.92757 [eV]
  --------------------------------------------------           --------------------------------------------------
  atom  label   AO type   orbital density population           atom  label   AO type   orbital density population
  --------------------------------------------------           --------------------------------------------------
   Ir     1        py              99.8%                        Ir     1        py              99.8%
 
 
  Orbital:   8  Energy=    -90.06723 [au]   Occ=1.00           Orbital:   8  Energy=    -90.06710 [au]   Occ=1.00
  (alpha)                -2450.85404 [eV]                      (beta)                 -2450.85055 [eV]
  --------------------------------------------------           --------------------------------------------------
  atom  label   AO type   orbital density population           atom  label   AO type   orbital density population
  --------------------------------------------------           --------------------------------------------------
   Ir     1        pz             100.0%                        Ir     1        pz             100.0%
 
 
  Orbital:   9  Energy=    -90.06603 [au]   Occ=1.00           Orbital:   9  Energy=    -90.06548 [au]   Occ=1.00
  (alpha)                -2450.82147 [eV]                      (beta)                 -2450.80645 [eV]
  --------------------------------------------------           --------------------------------------------------
  atom  label   AO type   orbital density population           atom  label   AO type   orbital density population
  --------------------------------------------------           --------------------------------------------------
   Ir     1        px              99.8%                        Ir     1        px              99.8%
 
 
  Orbital:  10  Energy=    -76.41618 [au]   Occ=1.00           Orbital:  10  Energy=    -76.41625 [au]   Occ=1.00
  (alpha)                -2079.39016 [eV]                      (beta)                 -2079.39205 [eV]
  --------------------------------------------------           --------------------------------------------------
  atom  label   AO type   orbital density population           atom  label   AO type   orbital density population
  --------------------------------------------------           --------------------------------------------------
   P     68        s              100.0%                        P     68        s              100.0%
 
 
  Orbital:  11  Energy=    -76.41601 [au]   Occ=1.00           Orbital:  11  Energy=    -76.41608 [au]   Occ=1.00
  (alpha)                -2079.38555 [eV]                      (beta)                 -2079.38745 [eV]
  --------------------------------------------------           --------------------------------------------------
  atom  label   AO type   orbital density population           atom  label   AO type   orbital density population
  --------------------------------------------------           --------------------------------------------------
   P     67        s              100.0%                        P     67        s              100.0%
 
 
  Orbital:  12  Energy=    -75.42713 [au]   Occ=1.00           Orbital:  12  Energy=    -75.42671 [au]   Occ=1.00
  (alpha)                -2052.47668 [eV]                      (beta)                 -2052.46536 [eV]
  --------------------------------------------------           --------------------------------------------------
  atom  label   AO type   orbital density population           atom  label   AO type   orbital density population
  --------------------------------------------------           --------------------------------------------------
   Ir     1        d0              49.2%                        Ir     1        d0              46.6%
                   d2+             50.7%                                        d2+             53.2%
 
 
  Orbital:  13  Energy=    -75.42572 [au]   Occ=1.00           Orbital:  13  Energy=    -75.42465 [au]   Occ=1.00
  (alpha)                -2052.43827 [eV]                      (beta)                 -2052.40908 [eV]
  --------------------------------------------------           --------------------------------------------------
  atom  label   AO type   orbital density population           atom  label   AO type   orbital density population
  --------------------------------------------------           --------------------------------------------------
   Ir     1        d2-             99.4%                        Ir     1        d2-              0.0%
                   d1-              0.0%                                        d1-             99.7%
 
 
  Orbital:  14  Energy=    -75.42511 [au]   Occ=1.00           Orbital:  14  Energy=    -75.42393 [au]   Occ=1.00
  (alpha)                -2052.42165 [eV]                      (beta)                 -2052.38963 [eV]
  --------------------------------------------------           --------------------------------------------------
  atom  label   AO type   orbital density population           atom  label   AO type   orbital density population
  --------------------------------------------------           --------------------------------------------------
   Ir     1        d2-              0.0%                        Ir     1        d2-             99.5%
                   d1-             99.8%                                        d1-              0.0%
 
 
  Orbital:  15  Energy=    -75.42298 [au]   Occ=1.00           Orbital:  15  Energy=    -75.42256 [au]   Occ=1.00
  (alpha)                -2052.36379 [eV]                      (beta)                 -2052.35244 [eV]
  --------------------------------------------------           --------------------------------------------------
  atom  label   AO type   orbital density population           atom  label   AO type   orbital density population
  --------------------------------------------------           --------------------------------------------------
   Ir     1        d0              38.5%                        Ir     1        d0              52.0%
                   d1+             24.5%                                        d1+              2.7%
                   d2+             36.6%                                        d2+             45.0%
 
 
  Orbital:  16  Energy=    -75.42295 [au]   Occ=1.00           Orbital:  16  Energy=    -75.42250 [au]   Occ=1.00
  (alpha)                -2052.36299 [eV]                      (beta)                 -2052.35062 [eV]
  --------------------------------------------------           --------------------------------------------------
  atom  label   AO type   orbital density population           atom  label   AO type   orbital density population
  --------------------------------------------------           --------------------------------------------------
   Ir     1        d0              12.2%                        Ir     1        d0               1.4%
                   d1+             75.3%                                        d1+             97.0%
                   d2+             12.2%                                        d2+              1.4%
 
 
  Orbital:  17  Energy=    -20.27703 [au]   Occ=1.00           Orbital:  17  Energy=    -20.27623 [au]   Occ=1.00
  (alpha)                 -551.76617 [eV]                      (beta)                  -551.74423 [eV]
  --------------------------------------------------           --------------------------------------------------
  atom  label   AO type   orbital density population           atom  label   AO type   orbital density population
  --------------------------------------------------           --------------------------------------------------
   Ir     1        s              100.2%                        Ir     1        s              100.2%
 
 
  Orbital:  18  Energy=    -16.93865 [au]   Occ=1.00           Orbital:  18  Energy=    -16.93750 [au]   Occ=1.00
  (alpha)                 -460.92419 [eV]                      (beta)                  -460.89281 [eV]
  --------------------------------------------------           --------------------------------------------------
  atom  label   AO type   orbital density population           atom  label   AO type   orbital density population
  --------------------------------------------------           --------------------------------------------------
   Ir     1        py              99.9%                        Ir     1        py              99.9%
 
 
  Orbital:  19  Energy=    -16.93171 [au]   Occ=1.00           Orbital:  19  Energy=    -16.93141 [au]   Occ=1.00
  (alpha)                 -460.73520 [eV]                      (beta)                  -460.72718 [eV]
  --------------------------------------------------           --------------------------------------------------
  atom  label   AO type   orbital density population           atom  label   AO type   orbital density population
  --------------------------------------------------           --------------------------------------------------
   Ir     1        pz             100.0%                        Ir     1        pz             100.0%
 
 
  Orbital:  20  Energy=    -16.92826 [au]   Occ=1.00           Orbital:  20  Energy=    -16.92713 [au]   Occ=1.00
  (alpha)                 -460.64147 [eV]                      (beta)                  -460.61063 [eV]
  --------------------------------------------------           --------------------------------------------------
  atom  label   AO type   orbital density population           atom  label   AO type   orbital density population
  --------------------------------------------------           --------------------------------------------------
   Ir     1        px              99.8%                        Ir     1        px              99.8%
 
 
  Orbital:  21  Energy=    -14.15246 [au]   Occ=1.00           Orbital:  21  Energy=    -14.15258 [au]   Occ=1.00
  (alpha)                 -385.10804 [eV]                      (beta)                  -385.11140 [eV]
  --------------------------------------------------           --------------------------------------------------
  atom  label   AO type   orbital density population           atom  label   AO type   orbital density population
  --------------------------------------------------           --------------------------------------------------
   N     63        s              100.0%                        N     63        s              100.0%
 
 
  Orbital:  22  Energy=    -14.15101 [au]   Occ=1.00           Orbital:  22  Energy=    -14.14628 [au]   Occ=1.00
  (alpha)                 -385.06857 [eV]                      (beta)                  -384.94000 [eV]
  --------------------------------------------------           --------------------------------------------------
  atom  label   AO type   orbital density population           atom  label   AO type   orbital density population
  --------------------------------------------------           --------------------------------------------------
   N     62        s              100.0%                        N     62        s              100.0%
 
 
  Orbital:  23  Energy=    -10.81025 [au]   Occ=1.00           Orbital:  23  Energy=    -10.80961 [au]   Occ=1.00
  (alpha)                 -294.16185 [eV]                      (beta)                  -294.14450 [eV]
  --------------------------------------------------           --------------------------------------------------
  atom  label   AO type   orbital density population           atom  label   AO type   orbital density population
  --------------------------------------------------           --------------------------------------------------
   Ir     1        d0              53.3%                        Ir     1        d0              52.0%
                   d2+             46.6%                                        d2+             47.8%
 
 
  Orbital:  24  Energy=    -10.80475 [au]   Occ=1.00           Orbital:  24  Energy=    -10.80269 [au]   Occ=1.00
  (alpha)                 -294.01216 [eV]                      (beta)                  -293.95619 [eV]
  --------------------------------------------------           --------------------------------------------------
  atom  label   AO type   orbital density population           atom  label   AO type   orbital density population
  --------------------------------------------------           --------------------------------------------------
   Ir     1        d2-             99.3%                        Ir     1        d2-              0.0%
                   d1-              0.0%                                        d1-             99.7%
 
 
  Orbital:  25  Energy=    -10.80337 [au]   Occ=1.00           Orbital:  25  Energy=    -10.80207 [au]   Occ=1.00
  (alpha)                 -293.97454 [eV]                      (beta)                  -293.93919 [eV]
  --------------------------------------------------           --------------------------------------------------
  atom  label   AO type   orbital density population           atom  label   AO type   orbital density population
  --------------------------------------------------           --------------------------------------------------
   Ir     1        d2-              0.0%                        Ir     1        d2-             99.4%
                   d1-             99.7%                                        d1-              0.0%
 
 
  Orbital:  26  Energy=    -10.79862 [au]   Occ=1.00           Orbital:  26  Energy=    -10.79802 [au]   Occ=1.00
  (alpha)                 -293.84543 [eV]                      (beta)                  -293.82900 [eV]
  --------------------------------------------------           --------------------------------------------------
  atom  label   AO type   orbital density population           atom  label   AO type   orbital density population
  --------------------------------------------------           --------------------------------------------------
   Ir     1        d0              33.4%                        Ir     1        d0              43.8%
                   d1+             28.9%                                        d1+              8.9%
                   d2+             37.2%                                        d2+             46.8%
 
 
  Orbital:  27  Energy=    -10.79852 [au]   Occ=1.00           Orbital:  27  Energy=    -10.79787 [au]   Occ=1.00
  (alpha)                 -293.84276 [eV]                      (beta)                  -293.82501 [eV]
  --------------------------------------------------           --------------------------------------------------
  atom  label   AO type   orbital density population           atom  label   AO type   orbital density population
  --------------------------------------------------           --------------------------------------------------
   Ir     1        d0              13.2%                        Ir     1        d0               4.1%
                   d1+             70.8%                                        d1+             90.8%
                   d2+             15.6%                                        d2+              4.8%
 
 
  Orbital:  28  Energy=    -10.04194 [au]   Occ=1.00           Orbital:  28  Energy=    -10.04294 [au]   Occ=1.00
  (alpha)                 -273.25515 [eV]                      (beta)                  -273.28232 [eV]
  --------------------------------------------------           --------------------------------------------------
  atom  label   AO type   orbital density population           atom  label   AO type   orbital density population
  --------------------------------------------------           --------------------------------------------------
   C     32        s              100.0%                        C     32        s              100.0%
 
 
  Orbital:  29  Energy=    -10.04182 [au]   Occ=1.00           Orbital:  29  Energy=    -10.04282 [au]   Occ=1.00
  (alpha)                 -273.25180 [eV]                      (beta)                  -273.27892 [eV]
  --------------------------------------------------           --------------------------------------------------
  atom  label   AO type   orbital density population           atom  label   AO type   orbital density population
  --------------------------------------------------           --------------------------------------------------
   C      2        s              100.0%                        C      2        s              100.0%
 
 
  Orbital:  30  Energy=    -10.02116 [au]   Occ=1.00           Orbital:  30  Energy=    -10.02094 [au]   Occ=1.00
  (alpha)                 -272.68956 [eV]                      (beta)                  -272.68375 [eV]
  --------------------------------------------------           --------------------------------------------------
  atom  label   AO type   orbital density population           atom  label   AO type   orbital density population
  --------------------------------------------------           --------------------------------------------------
   C     49        s              100.0%                        C     49        s              100.0%
 
 
  Orbital:  31  Energy=    -10.02059 [au]   Occ=1.00           Orbital:  31  Energy=    -10.02041 [au]   Occ=1.00
  (alpha)                 -272.67413 [eV]                      (beta)                  -272.66925 [eV]
  --------------------------------------------------           --------------------------------------------------
  atom  label   AO type   orbital density population           atom  label   AO type   orbital density population
  --------------------------------------------------           --------------------------------------------------
   C      6        s              100.0%                        C      6        s              100.0%
 
 
  Orbital:  32  Energy=    -10.02045 [au]   Occ=1.00           Orbital:  32  Energy=    -10.02030 [au]   Occ=1.00
  (alpha)                 -272.67027 [eV]                      (beta)                  -272.66636 [eV]
  --------------------------------------------------           --------------------------------------------------
  atom  label   AO type   orbital density population           atom  label   AO type   orbital density population
  --------------------------------------------------           --------------------------------------------------
   C     36        s              100.0%                        C     36        s              100.0%
 
 
  Orbital:  33  Energy=    -10.02036 [au]   Occ=1.00           Orbital:  33  Energy=    -10.02019 [au]   Occ=1.00
  (alpha)                 -272.66791 [eV]                      (beta)                  -272.66315 [eV]
  --------------------------------------------------           --------------------------------------------------
  atom  label   AO type   orbital density population           atom  label   AO type   orbital density population
  --------------------------------------------------           --------------------------------------------------
   C     19        s              100.0%                        C     19        s              100.0%
 
 
  Orbital:  34  Energy=    -10.00618 [au]   Occ=1.00           Orbital:  34  Energy=    -10.00314 [au]   Occ=1.00
  (alpha)                 -272.28209 [eV]                      (beta)                  -272.19941 [eV]
  --------------------------------------------------           --------------------------------------------------
  atom  label   AO type   orbital density population           atom  label   AO type   orbital density population
  --------------------------------------------------           --------------------------------------------------
   C     34        s              100.0%                        C     34        s              100.0%
 
 
  Orbital:  35  Energy=    -10.00611 [au]   Occ=1.00           Orbital:  35  Energy=    -10.00308 [au]   Occ=1.00
  (alpha)                 -272.28015 [eV]                      (beta)                  -272.19760 [eV]
  --------------------------------------------------           --------------------------------------------------
  atom  label   AO type   orbital density population           atom  label   AO type   orbital density population
  --------------------------------------------------           --------------------------------------------------
   C      4        s              100.0%                        C      4        s              100.0%
 
 
  Orbital:  36  Energy=     -9.98750 [au]   Occ=1.00           Orbital:  36  Energy=     -9.98748 [au]   Occ=1.00
  (alpha)                 -271.77374 [eV]                      (beta)                  -271.77320 [eV]
  --------------------------------------------------           --------------------------------------------------
  atom  label   AO type   orbital density population           atom  label   AO type   orbital density population
  --------------------------------------------------           --------------------------------------------------
   C     58        s              100.0%                        C     58        s              100.0%
 
 
  Orbital:  37  Energy=     -9.98704 [au]   Occ=1.00           Orbital:  37  Energy=     -9.98703 [au]   Occ=1.00
  (alpha)                 -271.76131 [eV]                      (beta)                  -271.76092 [eV]
  --------------------------------------------------           --------------------------------------------------
  atom  label   AO type   orbital density population           atom  label   AO type   orbital density population
  --------------------------------------------------           --------------------------------------------------
   C     28        s              100.0%                        C     28        s              100.0%
 
 
  Orbital:  38  Energy=     -9.98665 [au]   Occ=1.00           Orbital:  38  Energy=     -9.98663 [au]   Occ=1.00
  (alpha)                 -271.75044 [eV]                      (beta)                  -271.75007 [eV]
  --------------------------------------------------           --------------------------------------------------
  atom  label   AO type   orbital density population           atom  label   AO type   orbital density population
  --------------------------------------------------           --------------------------------------------------
   C     41        s              100.0%                        C     41        s              100.0%
 
 
  Orbital:  39  Energy=     -9.98599 [au]   Occ=1.00           Orbital:  39  Energy=     -9.98597 [au]   Occ=1.00
  (alpha)                 -271.73252 [eV]                      (beta)                  -271.73196 [eV]
  --------------------------------------------------           --------------------------------------------------
  atom  label   AO type   orbital density population           atom  label   AO type   orbital density population
  --------------------------------------------------           --------------------------------------------------
   C     11        s              100.0%                        C     11        s              100.0%
 
 
  Orbital:  40  Energy=     -9.97825 [au]   Occ=1.00           Orbital:  40  Energy=     -9.97825 [au]   Occ=1.00
  (alpha)                 -271.52200 [eV]                      (beta)                  -271.52208 [eV]
  --------------------------------------------------           --------------------------------------------------
  atom  label   AO type   orbital density population           atom  label   AO type   orbital density population
  --------------------------------------------------           --------------------------------------------------
   C     54        s              100.0%                        C     54        s              100.0%
 
 
  Orbital:  41  Energy=     -9.97803 [au]   Occ=1.00           Orbital:  41  Energy=     -9.97803 [au]   Occ=1.00
  (alpha)                 -271.51590 [eV]                      (beta)                  -271.51602 [eV]
  --------------------------------------------------           --------------------------------------------------
  atom  label   AO type   orbital density population           atom  label   AO type   orbital density population
  --------------------------------------------------           --------------------------------------------------
   C     15        s              100.0%                        C     15        s              100.0%
 
 
  Orbital:  42  Energy=     -9.97666 [au]   Occ=1.00           Orbital:  42  Energy=     -9.97664 [au]   Occ=1.00
  (alpha)                 -271.47887 [eV]                      (beta)                  -271.47819 [eV]
  --------------------------------------------------           --------------------------------------------------
  atom  label   AO type   orbital density population           atom  label   AO type   orbital density population
  --------------------------------------------------           --------------------------------------------------
   C     45        s              100.0%                        C     45        s              100.0%
 
 
  Orbital:  43  Energy=     -9.97592 [au]   Occ=1.00           Orbital:  43  Energy=     -9.97590 [au]   Occ=1.00
  (alpha)                 -271.45847 [eV]                      (beta)                  -271.45798 [eV]
  --------------------------------------------------           --------------------------------------------------
  atom  label   AO type   orbital density population           atom  label   AO type   orbital density population
  --------------------------------------------------           --------------------------------------------------
   C     20        s              100.0%                        C     20        s              100.0%
 
 
  Orbital:  44  Energy=     -9.97507 [au]   Occ=1.00           Orbital:  44  Energy=     -9.97505 [au]   Occ=1.00
  (alpha)                 -271.43558 [eV]                      (beta)                  -271.43484 [eV]
  --------------------------------------------------           --------------------------------------------------
  atom  label   AO type   orbital density population           atom  label   AO type   orbital density population
  --------------------------------------------------           --------------------------------------------------
   C     50        s              100.0%                        C     50        s              100.0%
 
 
  Orbital:  45  Energy=     -9.97505 [au]   Occ=1.00           Orbital:  45  Energy=     -9.97502 [au]   Occ=1.00
  (alpha)                 -271.43486 [eV]                      (beta)                  -271.43398 [eV]
  --------------------------------------------------           --------------------------------------------------
  atom  label   AO type   orbital density population           atom  label   AO type   orbital density population
  --------------------------------------------------           --------------------------------------------------
   C      7        s              100.0%                        C      7        s              100.0%
 
 
  Orbital:  46  Energy=     -9.97437 [au]   Occ=1.00           Orbital:  46  Energy=     -9.97436 [au]   Occ=1.00
  (alpha)                 -271.41644 [eV]                      (beta)                  -271.41624 [eV]
  --------------------------------------------------           --------------------------------------------------
  atom  label   AO type   orbital density population           atom  label   AO type   orbital density population
  --------------------------------------------------           --------------------------------------------------
   C     37        s              100.0%                        C     37        s              100.0%
 
 
  Orbital:  47  Energy=     -9.97422 [au]   Occ=1.00           Orbital:  47  Energy=     -9.97421 [au]   Occ=1.00
  (alpha)                 -271.41230 [eV]                      (beta)                  -271.41200 [eV]
  --------------------------------------------------           --------------------------------------------------
  atom  label   AO type   orbital density population           atom  label   AO type   orbital density population
  --------------------------------------------------           --------------------------------------------------
   C     24        s              100.0%                        C     24        s              100.0%
 
 
  Orbital:  48  Energy=     -6.42378 [au]   Occ=1.00           Orbital:  48  Energy=     -6.42383 [au]   Occ=1.00
  (alpha)                 -174.79984 [eV]                      (beta)                  -174.80137 [eV]
  --------------------------------------------------           --------------------------------------------------
  atom  label   AO type   orbital density population           atom  label   AO type   orbital density population
  --------------------------------------------------           --------------------------------------------------
   P     68        s               98.9%                        P     68        s               98.9%
 
 
  Orbital:  49  Energy=     -6.42358 [au]   Occ=1.00           Orbital:  49  Energy=     -6.42364 [au]   Occ=1.00
  (alpha)                 -174.79448 [eV]                      (beta)                  -174.79602 [eV]
  --------------------------------------------------           --------------------------------------------------
  atom  label   AO type   orbital density population           atom  label   AO type   orbital density population
  --------------------------------------------------           --------------------------------------------------
   P     67        s               98.9%                        P     67        s               98.9%
 
 
  Orbital:  50  Energy=     -4.63883 [au]   Occ=1.00           Orbital:  50  Energy=     -4.63893 [au]   Occ=1.00
  (alpha)                 -126.22912 [eV]                      (beta)                  -126.23164 [eV]
  --------------------------------------------------           --------------------------------------------------
  atom  label   AO type   orbital density population           atom  label   AO type   orbital density population
  --------------------------------------------------           --------------------------------------------------
   P     68        py              91.7%                        P     68        py              92.1%
                   pz               8.2%                                        pz               7.8%
 
 
  Orbital:  51  Energy=     -4.63863 [au]   Occ=1.00           Orbital:  51  Energy=     -4.63873 [au]   Occ=1.00
  (alpha)                 -126.22365 [eV]                      (beta)                  -126.22619 [eV]
  --------------------------------------------------           --------------------------------------------------
  atom  label   AO type   orbital density population           atom  label   AO type   orbital density population
  --------------------------------------------------           --------------------------------------------------
   P     67        py              92.3%                        P     67        py              92.7%
                   pz               7.6%                                        pz               7.2%
 
 
  Orbital:  52  Energy=     -4.63793 [au]   Occ=1.00           Orbital:  52  Energy=     -4.63799 [au]   Occ=1.00
  (alpha)                 -126.20458 [eV]                      (beta)                  -126.20604 [eV]
  --------------------------------------------------           --------------------------------------------------
  atom  label   AO type   orbital density population           atom  label   AO type   orbital density population
  --------------------------------------------------           --------------------------------------------------
   P     68        px              99.8%                        P     68        px              99.8%
 
 
  Orbital:  53  Energy=     -4.63775 [au]   Occ=1.00           Orbital:  53  Energy=     -4.63780 [au]   Occ=1.00
  (alpha)                 -126.19962 [eV]                      (beta)                  -126.20108 [eV]
  --------------------------------------------------           --------------------------------------------------
  atom  label   AO type   orbital density population           atom  label   AO type   orbital density population
  --------------------------------------------------           --------------------------------------------------
   P     67        px              99.9%                        P     67        px              99.9%
 
 
  Orbital:  54  Energy=     -4.63520 [au]   Occ=1.00           Orbital:  54  Energy=     -4.63529 [au]   Occ=1.00
  (alpha)                 -126.13014 [eV]                      (beta)                  -126.13277 [eV]
  --------------------------------------------------           --------------------------------------------------
  atom  label   AO type   orbital density population           atom  label   AO type   orbital density population
  --------------------------------------------------           --------------------------------------------------
   P     68        py               8.2%                        P     68        py               7.8%
                   pz              91.3%                                        pz              91.7%
 
 
  Orbital:  55  Energy=     -4.63499 [au]   Occ=1.00           Orbital:  55  Energy=     -4.63509 [au]   Occ=1.00
  (alpha)                 -126.12460 [eV]                      (beta)                  -126.12725 [eV]
  --------------------------------------------------           --------------------------------------------------
  atom  label   AO type   orbital density population           atom  label   AO type   orbital density population
  --------------------------------------------------           --------------------------------------------------
   P     67        py               7.6%                        P     67        py               7.2%
                   pz              92.0%                                        pz              92.3%
 
 
  Orbital:  56  Energy=     -2.85877 [au]   Occ=1.00           Orbital:  56  Energy=     -2.85040 [au]   Occ=1.00
  (alpha)                  -77.79119 [eV]                      (beta)                   -77.56346 [eV]
  --------------------------------------------------           --------------------------------------------------
  atom  label   AO type   orbital density population           atom  label   AO type   orbital density population
  --------------------------------------------------           --------------------------------------------------
   Ir     1        s               99.9%                        Ir     1        s               99.9%
 
 
  Orbital:  57  Energy=     -2.67529 [au]   Occ=1.00           Orbital:  57  Energy=     -2.67421 [au]   Occ=1.00
  (alpha)                  -72.79830 [eV]                      (beta)                   -72.76896 [eV]
  --------------------------------------------------           --------------------------------------------------
  atom  label   AO type   orbital density population           atom  label   AO type   orbital density population
  --------------------------------------------------           --------------------------------------------------
   Ir     1        f3-             45.9%                        Ir     1        f3-             39.7%
                   f1-             54.0%                                        f1-             60.0%
 
 
  Orbital:  58  Energy=     -2.67346 [au]   Occ=1.00           Orbital:  58  Energy=     -2.67279 [au]   Occ=1.00
  (alpha)                  -72.74852 [eV]                      (beta)                   -72.73036 [eV]
  --------------------------------------------------           --------------------------------------------------
  atom  label   AO type   orbital density population           atom  label   AO type   orbital density population
  --------------------------------------------------           --------------------------------------------------
   Ir     1        f0              68.3%                        Ir     1        f0              64.8%
                   f2+             31.4%                                        f2+             34.9%
 
 
  Orbital:  59  Energy=     -2.67278 [au]   Occ=1.00           Orbital:  59  Energy=     -2.67000 [au]   Occ=1.00
  (alpha)                  -72.72999 [eV]                      (beta)                   -72.65448 [eV]
  --------------------------------------------------           --------------------------------------------------
  atom  label   AO type   orbital density population           atom  label   AO type   orbital density population
  --------------------------------------------------           --------------------------------------------------
   Ir     1        f1+             21.7%                        Ir     1        f1+             23.3%
                   f3+             77.8%                                        f3+             76.0%
 
 
  Orbital:  60  Energy=     -2.66756 [au]   Occ=1.00           Orbital:  60  Energy=     -2.66510 [au]   Occ=1.00
  (alpha)                  -72.58797 [eV]                      (beta)                   -72.52116 [eV]
  --------------------------------------------------           --------------------------------------------------
  atom  label   AO type   orbital density population           atom  label   AO type   orbital density population
  --------------------------------------------------           --------------------------------------------------
   Ir     1        f3-             11.3%                        Ir     1        f3-              2.4%
                   f2-             77.8%                                        f2-             94.5%
                   f1-              9.9%                                        f1-              1.8%
                   f2+              0.6%                                        f2+              1.2%
 
 
  Orbital:  61  Energy=     -2.66747 [au]   Occ=1.00           Orbital:  61  Energy=     -2.66492 [au]   Occ=1.00
  (alpha)                  -72.58567 [eV]                      (beta)                   -72.51629 [eV]
  --------------------------------------------------           --------------------------------------------------
  atom  label   AO type   orbital density population           atom  label   AO type   orbital density population
  --------------------------------------------------           --------------------------------------------------
   Ir     1        f3-             42.0%                        Ir     1        f3-             56.9%
                   f2-             21.3%                                        f2-              4.1%
                   f1-             35.5%                                        f1-             38.0%
 
 
  Orbital:  62  Energy=     -2.66300 [au]   Occ=1.00           Orbital:  62  Energy=     -2.66246 [au]   Occ=1.00
  (alpha)                  -72.46393 [eV]                      (beta)                   -72.44930 [eV]
  --------------------------------------------------           --------------------------------------------------
  atom  label   AO type   orbital density population           atom  label   AO type   orbital density population
  --------------------------------------------------           --------------------------------------------------
   Ir     1        f2-              0.0%                        Ir     1        f2-              1.2%
                   f0               0.0%                                        f0              34.9%
                   f1+             78.0%                                        f1+              0.2%
                   f2+              0.0%                                        f2+             63.7%
                   f3+             21.2%                                        f3+              0.0%
 
 
  Orbital:  63  Energy=     -2.66283 [au]   Occ=1.00           Orbital:  63  Energy=     -2.66213 [au]   Occ=1.00
  (alpha)                  -72.45917 [eV]                      (beta)                   -72.44022 [eV]
  --------------------------------------------------           --------------------------------------------------
  atom  label   AO type   orbital density population           atom  label   AO type   orbital density population
  --------------------------------------------------           --------------------------------------------------
   Ir     1        f0              31.6%                        Ir     1        f0               0.1%
                   f1+              0.0%                                        f1+             76.3%
                   f2+             67.7%                                        f2+              0.1%
                   f3+              0.0%                                        f3+             23.0%
 
 
  Orbital:  64  Energy=     -1.85913 [au]   Occ=1.00           Orbital:  64  Energy=     -1.84723 [au]   Occ=1.00
  (alpha)                  -50.58958 [eV]                      (beta)                   -50.26565 [eV]
  --------------------------------------------------           --------------------------------------------------
  atom  label   AO type   orbital density population           atom  label   AO type   orbital density population
  --------------------------------------------------           --------------------------------------------------
   Ir     1        py              99.9%                        Ir     1        py             100.0%
 
 
  Orbital:  65  Energy=     -1.83917 [au]   Occ=1.00           Orbital:  65  Energy=     -1.83565 [au]   Occ=1.00
  (alpha)                  -50.04648 [eV]                      (beta)                   -49.95051 [eV]
  --------------------------------------------------           --------------------------------------------------
  atom  label   AO type   orbital density population           atom  label   AO type   orbital density population
  --------------------------------------------------           --------------------------------------------------
   Ir     1        pz             100.5%                        Ir     1        pz             100.5%
 
 
  Orbital:  66  Energy=     -1.82153 [au]   Occ=1.00           Orbital:  66  Energy=     -1.80970 [au]   Occ=1.00
  (alpha)                  -49.56635 [eV]                      (beta)                   -49.24437 [eV]
  --------------------------------------------------           --------------------------------------------------
  atom  label   AO type   orbital density population           atom  label   AO type   orbital density population
  --------------------------------------------------           --------------------------------------------------
   Ir     1        px              99.8%                        Ir     1        px              99.9%
 
 
  Orbital:  67  Energy=     -0.98867 [au]   Occ=1.00           Orbital:  67  Energy=     -0.98181 [au]   Occ=1.00
  (alpha)                  -26.90310 [eV]                      (beta)                   -26.71635 [eV]
  --------------------------------------------------           --------------------------------------------------
  atom  label   AO type   orbital density population           atom  label   AO type   orbital density population
  --------------------------------------------------           --------------------------------------------------
   Ir     1        py               1.3%                        Ir     1        py               1.1%
   C      2        s               12.3%                        C      2        s               13.3%
                   pz               1.9%                                        pz               2.0%
   C      4        s                2.1%                        C      4        s                2.0%
   C     32        s               12.3%                        C     32        s               13.3%
                   pz               1.9%                                        pz               2.0%
   C     34        s                2.1%                        C     34        s                2.0%
   N     62        s               57.3%                        N     62        s               54.8%
                   py               2.6%                                        py               2.4%
   N     63        s                0.8%                        N     63        s                1.3%
 
 
  Orbital:  68  Energy=     -0.96108 [au]   Occ=1.00           Orbital:  68  Energy=     -0.96086 [au]   Occ=1.00
  (alpha)                  -26.15234 [eV]                      (beta)                   -26.14630 [eV]
  --------------------------------------------------           --------------------------------------------------
  atom  label   AO type   orbital density population           atom  label   AO type   orbital density population
  --------------------------------------------------           --------------------------------------------------
   Ir     1        py               1.8%                        Ir     1        py               1.8%
   N     63        s               64.0%                        N     63        s               63.7%
                   py               1.6%                                        py               1.6%
   H     64        s                9.4%                        H     64        s                9.3%
   H     65        s                9.4%                        H     65        s                9.3%
   H     66        s                9.3%                        H     66        s                9.2%
 
 
  Orbital:  69  Energy=     -0.87101 [au]   Occ=1.00           Orbital:  69  Energy=     -0.86991 [au]   Occ=1.00
  (alpha)                  -23.70143 [eV]                      (beta)                   -23.67152 [eV]
  --------------------------------------------------           --------------------------------------------------
  atom  label   AO type   orbital density population           atom  label   AO type   orbital density population
  --------------------------------------------------           --------------------------------------------------
   C      2        s                2.9%                        C      2        s                2.7%
   C      4        s                5.5%                        C      4        s                4.4%
   C      6        s                7.5%                        C      6        s                7.7%
   C      7        s                1.8%                        C      7        s                1.9%
   C     11        s                1.9%                        C     11        s                2.0%
   C     15        s                1.8%                        C     15        s                1.9%
   C     19        s                7.1%                        C     19        s                7.3%
   C     20        s                1.6%                        C     20        s                1.7%
   C     24        s                1.8%                        C     24        s                1.9%
   C     28        s                1.8%                        C     28        s                2.0%
   C     32        s                2.9%                        C     32        s                2.6%
   C     34        s                5.8%                        C     34        s                4.7%
   C     36        s                8.2%                        C     36        s                8.7%
   C     37        s                2.1%                        C     37        s                2.2%
   C     41        s                2.1%                        C     41        s                2.3%
   C     45        s                1.9%                        C     45        s                2.0%
   C     49        s                9.0%                        C     49        s                9.4%
   C     50        s                2.2%                        C     50        s                2.3%
   C     54        s                2.2%                        C     54        s                2.3%
   C     58        s                2.4%                        C     58        s                2.6%
   N     62        pz               1.9%                        N     62        pz               1.6%
   P     67        s                6.5%                        P     67        s                6.4%
   P     68        s                7.5%                        P     68        s                7.5%
 
 
  Orbital:  70  Energy=     -0.86659 [au]   Occ=1.00           Orbital:  70  Energy=     -0.86603 [au]   Occ=1.00
  (alpha)                  -23.58124 [eV]                      (beta)                   -23.56600 [eV]
  --------------------------------------------------           --------------------------------------------------
  atom  label   AO type   orbital density population           atom  label   AO type   orbital density population
  --------------------------------------------------           --------------------------------------------------
   C      4        s                1.5%                        C      4        s                1.2%
   C      6        s               11.1%                        C      6        s               11.2%
   C      7        s                2.7%                        C      7        s                2.7%
   C     11        s                3.1%                        C     11        s                3.2%
   C     15        s                2.7%                        C     15        s                2.8%
   C     19        s               10.5%                        C     19        s               10.6%
   C     20        s                2.4%                        C     20        s                2.5%
   C     24        s                2.5%                        C     24        s                2.6%
   C     28        s                3.0%                        C     28        s                3.1%
   C     34        s                1.0%                        C     34        s                0.8%
   C     36        s                9.1%                        C     36        s                9.0%
   C     37        s                2.2%                        C     37        s                2.2%
   C     41        s                2.6%                        C     41        s                2.6%
   C     45        s                2.1%                        C     45        s                2.1%
   C     49        s                9.9%                        C     49        s                9.8%
   C     50        s                2.4%                        C     50        s                2.4%
   C     54        s                2.4%                        C     54        s                2.4%
   C     58        s                2.9%                        C     58        s                2.9%
   P     67        s                6.4%                        P     67        s                6.4%
   P     68        s                5.4%                        P     68        s                5.3%
 
 
  Orbital:  71  Energy=     -0.84637 [au]   Occ=1.00           Orbital:  71  Energy=     -0.84615 [au]   Occ=1.00
  (alpha)                  -23.03084 [eV]                      (beta)                   -23.02492 [eV]
  --------------------------------------------------           --------------------------------------------------
  atom  label   AO type   orbital density population           atom  label   AO type   orbital density population
  --------------------------------------------------           --------------------------------------------------
   C     36        s               20.2%                        C     36        s               20.3%
   C     37        s                6.3%                        C     37        s                6.3%
   C     41        s                7.2%                        C     41        s                7.3%
   C     45        s                7.5%                        C     45        s                7.5%
   C     49        s               19.2%                        C     49        s               19.1%
   C     50        s                7.1%                        C     50        s                7.0%
   C     54        s                5.9%                        C     54        s                5.9%
   C     58        s                7.5%                        C     58        s                7.4%
   P     68        px               2.8%                        P     68        px               2.7%
 
 
  Orbital:  72  Energy=     -0.84604 [au]   Occ=1.00           Orbital:  72  Energy=     -0.84583 [au]   Occ=1.00
  (alpha)                  -23.02204 [eV]                      (beta)                   -23.01614 [eV]
  --------------------------------------------------           --------------------------------------------------
  atom  label   AO type   orbital density population           atom  label   AO type   orbital density population
  --------------------------------------------------           --------------------------------------------------
   C      6        s               19.6%                        C      6        s               19.5%
   C      7        s                7.2%                        C      7        s                7.2%
   C     11        s                7.4%                        C     11        s                7.4%
   C     15        s                6.0%                        C     15        s                6.0%
   C     19        s               19.9%                        C     19        s               20.0%
   C     20        s                7.3%                        C     20        s                7.4%
   C     24        s                6.2%                        C     24        s                6.2%
   C     28        s                7.2%                        C     28        s                7.3%
   P     67        px               2.7%                        P     67        px               2.7%
 
 
  Orbital:  73  Energy=     -0.84034 [au]   Occ=1.00           Orbital:  73  Energy=     -0.83822 [au]   Occ=1.00
  (alpha)                  -22.86675 [eV]                      (beta)                   -22.80907 [eV]
  --------------------------------------------------           --------------------------------------------------
  atom  label   AO type   orbital density population           atom  label   AO type   orbital density population
  --------------------------------------------------           --------------------------------------------------
   C      2        s               14.0%                        C      2        s               15.4%
   C      4        s               11.9%                        C      4        s               11.5%
                   pz               1.5%                                        pz               1.5%
   C      6        s                2.1%                        C      6        s                1.9%
   C     11        s                1.2%                        C     11        s                1.1%
   C     19        s                2.8%                        C     19        s                2.3%
   C     28        s                1.6%                        C     28        s                1.4%
   C     32        s               14.0%                        C     32        s               15.4%
   C     34        s               12.0%                        C     34        s               11.6%
                   pz               1.5%                                        pz               1.5%
   C     36        s                2.6%                        C     36        s                2.2%
   C     41        s                1.5%                        C     41        s                1.3%
   C     49        s                2.1%                        C     49        s                1.9%
   C     58        s                1.2%                        C     58        s                1.1%
   N     62        pz               8.3%                        N     62        pz               8.7%
   P     67        py               1.6%                        P     67        py               1.6%
   P     68        py               1.6%                        P     68        py               1.7%
 
 
  Orbital:  74  Energy=     -0.78777 [au]   Occ=1.00           Orbital:  74  Energy=     -0.78208 [au]   Occ=1.00
  (alpha)                  -21.43635 [eV]                      (beta)                   -21.28140 [eV]
  --------------------------------------------------           --------------------------------------------------
  atom  label   AO type   orbital density population           atom  label   AO type   orbital density population
  --------------------------------------------------           --------------------------------------------------
   C      2        s                2.5%                        C      2        s                2.6%
                   pz               7.3%                                        pz               7.7%
   C      4        s               20.5%                        C      4        s               19.2%
   H      5        s                2.4%                        H      5        s                2.3%
   C     11        s                1.0%                        C     11        s                1.1%
   C     28        s                1.2%                        C     28        s                1.3%
   C     32        s                2.5%                        C     32        s                2.5%
                   pz               7.2%                                        pz               7.6%
   C     34        s               20.5%                        C     34        s               19.1%
   H     35        s                2.4%                        H     35        s                2.3%
   C     41        s                1.1%                        C     41        s                1.2%
   C     58        s                1.0%                        C     58        s                1.1%
   N     62        s                6.7%                        N     62        s                7.1%
   P     67        s                4.2%                        P     67        s                4.8%
                   py               2.1%                                        py               2.2%
   P     68        s                4.2%                        P     68        s                4.8%
                   py               2.1%                                        py               2.2%
 
 
  Orbital:  75  Energy=     -0.73597 [au]   Occ=1.00           Orbital:  75  Energy=     -0.73588 [au]   Occ=1.00
  (alpha)                  -20.02667 [eV]                      (beta)                   -20.02421 [eV]
  --------------------------------------------------           --------------------------------------------------
  atom  label   AO type   orbital density population           atom  label   AO type   orbital density population
  --------------------------------------------------           --------------------------------------------------
   C      6        py               1.3%                        C      6        py               1.3%
   C     11        s                5.8%                        C     11        s                5.9%
   H     12        s                1.1%                        H     12        s                1.1%
   H     14        s                1.2%                        H     14        s                1.2%
   C     15        s                2.0%                        C     15        s                2.0%
   C     19        py               1.3%                        C     19        py               1.3%
   C     24        s                2.2%                        C     24        s                2.3%
   C     28        s                5.9%                        C     28        s                6.0%
   H     29        s                1.2%                        H     29        s                1.2%
   H     30        s                1.0%                        H     30        s                1.0%
   C     36        py               2.2%                        C     36        py               2.2%
   C     37        s                4.8%                        C     37        s                4.8%
   C     41        s               10.5%                        C     41        s               10.5%
   H     42        s                1.6%                        H     42        s                1.6%
   H     43        s                2.1%                        H     43        s                2.1%
   H     44        s                1.8%                        H     44        s                1.7%
   C     49        py               2.9%                        C     49        py               2.9%
   C     50        s                1.7%                        C     50        s                1.6%
   C     54        s                6.3%                        C     54        s                6.4%
   H     56        s                1.4%                        H     56        s                1.4%
   C     58        s               14.7%                        C     58        s               14.6%
   H     59        s                3.0%                        H     59        s                3.0%
   H     60        s                2.6%                        H     60        s                2.6%
   H     61        s                2.2%                        H     61        s                2.2%
 
 
  Orbital:  76  Energy=     -0.73430 [au]   Occ=1.00           Orbital:  76  Energy=     -0.73416 [au]   Occ=1.00
  (alpha)                  -19.98123 [eV]                      (beta)                   -19.97757 [eV]
  --------------------------------------------------           --------------------------------------------------
  atom  label   AO type   orbital density population           atom  label   AO type   orbital density population
  --------------------------------------------------           --------------------------------------------------
   C      6        py               2.4%                        C      6        py               2.4%
   C      7        s                1.2%                        C      7        s                1.1%
   C     11        s               12.2%                        C     11        s               12.1%
   H     12        s                2.2%                        H     12        s                2.2%
   H     13        s                1.8%                        H     13        s                1.8%
   H     14        s                2.5%                        H     14        s                2.5%
   C     15        s                7.2%                        C     15        s                7.5%
   H     16        s                1.1%                        H     16        s                1.1%
   H     17        s                1.5%                        H     17        s                1.5%
   C     19        py               2.4%                        C     19        py               2.3%
   C     24        s                6.2%                        C     24        s                6.3%
   H     26        s                1.1%                        H     26        s                1.1%
   H     27        s                1.1%                        H     27        s                1.1%
   C     28        s               11.2%                        C     28        s               10.9%
   H     29        s                2.3%                        H     29        s                2.2%
   H     30        s                1.9%                        H     30        s                1.8%
   H     31        s                1.7%                        H     31        s                1.6%
   C     37        s                2.7%                        C     37        s                2.8%
   C     41        s                3.4%                        C     41        s                3.2%
   C     49        py               1.1%                        C     49        py               1.1%
   C     54        s                4.9%                        C     54        s                5.2%
   C     58        s                6.4%                        C     58        s                6.4%
   H     59        s                1.3%                        H     59        s                1.3%
   H     60        s                1.1%                        H     60        s                1.1%
 
 
  Orbital:  77  Energy=     -0.73016 [au]   Occ=1.00           Orbital:  77  Energy=     -0.73007 [au]   Occ=1.00
  (alpha)                  -19.86856 [eV]                      (beta)                   -19.86620 [eV]
  --------------------------------------------------           --------------------------------------------------
  atom  label   AO type   orbital density population           atom  label   AO type   orbital density population
  --------------------------------------------------           --------------------------------------------------
   C     36        px               1.2%                        C     36        px               1.2%
                   py               3.5%                                        py               3.6%
                   pz               1.4%                                        pz               1.3%
   C     41        s               19.2%                        C     41        s               19.4%
   H     42        s                3.0%                        H     42        s                3.1%
   H     43        s                3.2%                        H     43        s                3.2%
   H     44        s                3.8%                        H     44        s                3.9%
   C     45        s               16.7%                        C     45        s               16.7%
   H     46        s                2.4%                        H     46        s                2.4%
   H     47        s                3.1%                        H     47        s                3.1%
   H     48        s                2.5%                        H     48        s                2.5%
   C     49        pz               2.6%                        C     49        pz               2.6%
   C     50        s                1.5%                        C     50        s                1.5%
   C     54        s               13.5%                        C     54        s               13.3%
   H     55        s                2.0%                        H     55        s                2.0%
   H     56        s                2.3%                        H     56        s                2.2%
   H     57        s                2.5%                        H     57        s                2.5%
   C     58        s                5.8%                        C     58        s                5.7%
   H     60        s                1.3%                        H     60        s                1.3%
 
 
  Orbital:  78  Energy=     -0.72948 [au]   Occ=1.00           Orbital:  78  Energy=     -0.72941 [au]   Occ=1.00
  (alpha)                  -19.85028 [eV]                      (beta)                   -19.84818 [eV]
  --------------------------------------------------           --------------------------------------------------
  atom  label   AO type   orbital density population           atom  label   AO type   orbital density population
  --------------------------------------------------           --------------------------------------------------
   C      6        pz               3.2%                        C      6        pz               3.1%
   C      7        s                2.2%                        C      7        s                2.2%
   C     11        s                6.3%                        C     11        s                6.2%
   H     12        s                1.5%                        H     12        s                1.5%
   C     15        s               16.8%                        C     15        s               16.6%
   H     16        s                2.5%                        H     16        s                2.5%
   H     17        s                2.9%                        H     17        s                2.8%
   H     18        s                3.1%                        H     18        s                3.1%
   C     19        px               1.0%                        C     19        px               1.0%
                   py               2.6%                                        py               2.7%
                   pz               1.8%                                        pz               1.8%
   C     20        s               16.1%                        C     20        s               16.2%
   H     21        s                2.4%                        H     21        s                2.4%
   H     22        s                2.3%                        H     22        s                2.3%
   H     23        s                2.9%                        H     23        s                2.9%
   C     28        s               15.3%                        C     28        s               15.5%
   H     29        s                2.5%                        H     29        s                2.5%
   H     30        s                3.1%                        H     30        s                3.2%
   H     31        s                2.4%                        H     31        s                2.5%
 
 
  Orbital:  79  Energy=     -0.72613 [au]   Occ=1.00           Orbital:  79  Energy=     -0.72602 [au]   Occ=1.00
  (alpha)                  -19.75891 [eV]                      (beta)                   -19.75614 [eV]
  --------------------------------------------------           --------------------------------------------------
  atom  label   AO type   orbital density population           atom  label   AO type   orbital density population
  --------------------------------------------------           --------------------------------------------------
   C     36        py               1.7%                        C     36        py               1.7%
                   pz               1.7%                                        pz               1.7%
   C     37        s               12.9%                        C     37        s               12.8%
   H     38        s                2.4%                        H     38        s                2.4%
   H     39        s                2.2%                        H     39        s                2.2%
   H     40        s                2.0%                        H     40        s                1.9%
   C     41        s                5.2%                        C     41        s                5.1%
   H     43        s                1.2%                        H     43        s                1.2%
   C     45        s                1.4%                        C     45        s                1.5%
   C     49        py               3.8%                        C     49        py               3.8%
                   pz               1.3%                                        pz               1.3%
   C     50        s               23.4%                        C     50        s               23.3%
   H     51        s                3.2%                        H     51        s                3.2%
   H     52        s                3.7%                        H     52        s                3.7%
   H     53        s                3.9%                        H     53        s                3.9%
   C     54        s                3.3%                        C     54        s                3.2%
   C     58        s               11.2%                        C     58        s               11.2%
   H     59        s                2.2%                        H     59        s                2.2%
   H     60        s                1.5%                        H     60        s                1.5%
   H     61        s                2.0%                        H     61        s                2.0%
 
 
  Orbital:  80  Energy=     -0.72575 [au]   Occ=1.00           Orbital:  80  Energy=     -0.72564 [au]   Occ=1.00
  (alpha)                  -19.74862 [eV]                      (beta)                   -19.74567 [eV]
  --------------------------------------------------           --------------------------------------------------
  atom  label   AO type   orbital density population           atom  label   AO type   orbital density population
  --------------------------------------------------           --------------------------------------------------
   C      6        py               4.2%                        C      6        py               4.2%
                   pz               1.0%                                        pz               1.0%
   C      7        s               23.1%                        C      7        s               23.0%
   H      8        s                3.6%                        H      8        s                3.6%
   H      9        s                4.0%                        H      9        s                4.0%
   H     10        s                3.2%                        H     10        s                3.2%
   C     11        s               13.7%                        C     11        s               13.8%
   H     12        s                2.0%                        H     12        s                2.0%
   H     13        s                2.4%                        H     13        s                2.4%
   H     14        s                2.6%                        H     14        s                2.6%
   C     15        s                2.0%                        C     15        s                1.9%
   C     19        py               1.9%                        C     19        py               1.9%
                   pz               1.4%                                        pz               1.4%
   C     20        s                0.9%                        C     20        s                1.0%
   C     24        s               12.0%                        C     24        s               11.9%
   H     25        s                1.8%                        H     25        s                1.8%
   H     26        s                2.2%                        H     26        s                2.2%
   H     27        s                2.1%                        H     27        s                2.1%
   C     28        s                5.8%                        C     28        s                5.7%
   H     29        s                1.3%                        H     29        s                1.3%
 
 
  Orbital:  81  Energy=     -0.72056 [au]   Occ=1.00           Orbital:  81  Energy=     -0.72049 [au]   Occ=1.00
  (alpha)                  -19.60731 [eV]                      (beta)                   -19.60544 [eV]
  --------------------------------------------------           --------------------------------------------------
  atom  label   AO type   orbital density population           atom  label   AO type   orbital density population
  --------------------------------------------------           --------------------------------------------------
   C      6        pz               1.1%                        C      6        pz               1.1%
   C      7        s                3.0%                        C      7        s                3.0%
   C     15        s                4.7%                        C     15        s                4.7%
   C     19        pz               1.8%                        C     19        pz               1.8%
   C     20        s                7.7%                        C     20        s                7.8%
   H     21        s                1.5%                        H     21        s                1.5%
   H     22        s                1.1%                        H     22        s                1.1%
   H     23        s                1.2%                        H     23        s                1.2%
   C     24        s                7.4%                        C     24        s                7.4%
   H     25        s                1.2%                        H     25        s                1.2%
   H     26        s                1.2%                        H     26        s                1.2%
   H     27        s                1.1%                        H     27        s                1.1%
   C     36        pz               2.8%                        C     36        pz               2.8%
   C     37        s               11.8%                        C     37        s               11.8%
   H     38        s                1.9%                        H     38        s                1.9%
   H     39        s                1.8%                        H     39        s                1.8%
   H     40        s                1.8%                        H     40        s                1.8%
   C     45        s               11.5%                        C     45        s               11.5%
   H     46        s                1.6%                        H     46        s                1.6%
   H     47        s                1.8%                        H     47        s                1.8%
   H     48        s                2.2%                        H     48        s                2.2%
   C     49        pz               1.8%                        C     49        pz               1.8%
   C     50        s                5.0%                        C     50        s                5.1%
   C     54        s                7.4%                        C     54        s                7.4%
   H     55        s                1.2%                        H     55        s                1.2%
   H     56        s                1.1%                        H     56        s                1.1%
   H     57        s                1.2%                        H     57        s                1.2%
 
 
  Orbital:  82  Energy=     -0.72013 [au]   Occ=1.00           Orbital:  82  Energy=     -0.72006 [au]   Occ=1.00
  (alpha)                  -19.59570 [eV]                      (beta)                   -19.59391 [eV]
  --------------------------------------------------           --------------------------------------------------
  atom  label   AO type   orbital density population           atom  label   AO type   orbital density population
  --------------------------------------------------           --------------------------------------------------
   C      6        pz               1.7%                        C      6        pz               1.7%
   C      7        s                6.3%                        C      7        s                6.3%
   H      8        s                1.1%                        H      8        s                1.1%
   C     15        s                7.3%                        C     15        s                7.3%
   H     16        s                1.2%                        H     16        s                1.2%
   H     17        s                1.1%                        H     17        s                1.1%
   H     18        s                1.2%                        H     18        s                1.2%
   C     19        pz               2.8%                        C     19        pz               2.8%
   C     20        s               10.7%                        C     20        s               10.6%
   H     21        s                2.0%                        H     21        s                2.0%
   H     22        s                1.5%                        H     22        s                1.5%
   H     23        s                1.7%                        H     23        s                1.7%
   C     24        s               11.7%                        C     24        s               11.6%
   H     25        s                1.9%                        H     25        s                1.9%
   H     26        s                1.8%                        H     26        s                1.8%
   H     27        s                1.7%                        H     27        s                1.7%
   C     36        pz               1.7%                        C     36        pz               1.7%
   C     37        s                7.4%                        C     37        s                7.4%
   H     38        s                1.1%                        H     38        s                1.1%
   H     39        s                1.1%                        H     39        s                1.1%
   H     40        s                1.2%                        H     40        s                1.2%
   C     45        s                6.3%                        C     45        s                6.3%
   H     47        s                1.0%                        H     47        s                1.0%
   H     48        s                1.2%                        H     48        s                1.2%
   C     49        pz               1.2%                        C     49        pz               1.2%
   C     50        s                4.4%                        C     50        s                4.5%
   C     54        s                4.9%                        C     54        s                4.9%
 
 
  Orbital:  83  Energy=     -0.70122 [au]   Occ=1.00           Orbital:  83  Energy=     -0.70051 [au]   Occ=1.00
  (alpha)                  -19.08114 [eV]                      (beta)                   -19.06196 [eV]
  --------------------------------------------------           --------------------------------------------------
  atom  label   AO type   orbital density population           atom  label   AO type   orbital density population
  --------------------------------------------------           --------------------------------------------------
   Ir     1        pz               1.1%                        Ir     1        pz               1.2%
   C      2        s                5.1%                        C      2        s                4.8%
   H      3        s                1.1%                        H      3        s                1.0%
   C      4        s                2.0%                        C      4        s                1.9%
                   py               2.0%                                        py               1.9%
   C      6        px               1.7%                        C      6        px               1.7%
   C      7        s                2.7%                        C      7        s                2.6%
   C     19        px               1.4%                        C     19        px               1.4%
   C     20        s                1.7%                        C     20        s                1.7%
   C     24        s                1.4%                        C     24        s                1.4%
   C     32        s                5.5%                        C     32        s                5.2%
   H     33        s                1.2%                        H     33        s                1.2%
   C     34        s                1.9%                        C     34        s                1.8%
                   py               2.1%                                        py               2.1%
   C     36        px               1.5%                        C     36        px               1.5%
   C     37        s                1.3%                        C     37        s                1.3%
   C     45        s                1.8%                        C     45        s                1.8%
   C     49        px               1.9%                        C     49        px               1.9%
   C     50        s                2.8%                        C     50        s                2.8%
   N     62        pz               4.2%                        N     62        pz               3.7%
   P     67        s               16.8%                        P     67        s               17.4%
   P     68        s               18.1%                        P     68        s               18.7%
 
 
  Orbital:  84  Energy=     -0.69407 [au]   Occ=1.00           Orbital:  84  Energy=     -0.69335 [au]   Occ=1.00
  (alpha)                  -18.88673 [eV]                      (beta)                   -18.86695 [eV]
  --------------------------------------------------           --------------------------------------------------
  atom  label   AO type   orbital density population           atom  label   AO type   orbital density population
  --------------------------------------------------           --------------------------------------------------
   Ir     1        s                1.5%                        Ir     1        s                1.5%
                   d0               1.1%                                        d0               1.0%
   C      2        s                4.8%                        C      2        s                4.8%
                   py               1.2%                                        py               1.2%
                   pz               1.3%                                        pz               1.5%
   H      3        s                2.7%                        H      3        s                2.7%
   C      4        py               4.2%                        C      4        py               4.1%
   C      6        px               1.6%                        C      6        px               1.5%
   C      7        s                1.7%                        C      7        s                1.6%
   C     19        px               1.4%                        C     19        px               1.4%
   C     20        s                1.8%                        C     20        s                1.7%
   C     32        s                4.4%                        C     32        s                4.5%
                   py               1.2%                                        py               1.3%
                   pz               1.3%                                        pz               1.5%
   H     33        s                2.6%                        H     33        s                2.6%
   C     34        py               3.9%                        C     34        py               3.8%
   C     36        px               1.3%                        C     36        px               1.3%
   C     45        s                1.6%                        C     45        s                1.5%
   C     49        px               1.5%                        C     49        px               1.4%
   C     50        s                1.5%                        C     50        s                1.4%
   N     62        s                3.0%                        N     62        s                3.3%
                   py               1.9%                                        py               1.8%
   P     67        s               16.7%                        P     67        s               16.5%
   P     68        s               15.5%                        P     68        s               15.3%
 
 
  Orbital:  85  Energy=     -0.64201 [au]   Occ=1.00           Orbital:  85  Energy=     -0.63830 [au]   Occ=1.00
  (alpha)                  -17.46995 [eV]                      (beta)                   -17.36902 [eV]
  --------------------------------------------------           --------------------------------------------------
  atom  label   AO type   orbital density population           atom  label   AO type   orbital density population
  --------------------------------------------------           --------------------------------------------------
   C      2        s                1.8%                        C      2        s                1.7%
                   py               1.3%                                        py               1.3%
                   pz               6.1%                                        pz               6.5%
   C      4        s               10.2%                        C      4        s               10.1%
                   py               1.5%                                        py               1.3%
                   pz               2.0%                                        pz               2.1%
   H      5        s                6.4%                        H      5        s                6.7%
   C     32        s                1.9%                        C     32        s                1.8%
                   py               1.3%                                        py               1.3%
                   pz               6.1%                                        pz               6.5%
   C     34        s               10.3%                        C     34        s               10.3%
                   py               1.5%                                        py               1.4%
                   pz               1.9%                                        pz               2.0%
   H     35        s                6.4%                        H     35        s                6.8%
   N     62        pz              18.5%                        N     62        pz              18.0%
   P     67        s                2.1%                        P     67        s                1.7%
                   py               0.9%                                        py               1.1%
   P     68        s                2.1%                        P     68        s                1.7%
                   py               1.0%                                        py               1.1%
 
 
  Orbital:  86  Energy=     -0.63228 [au]   Occ=1.00           Orbital:  86  Energy=     -0.63103 [au]   Occ=1.00
  (alpha)                  -17.20511 [eV]                      (beta)                   -17.17122 [eV]
  --------------------------------------------------           --------------------------------------------------
  atom  label   AO type   orbital density population           atom  label   AO type   orbital density population
  --------------------------------------------------           --------------------------------------------------
   Ir     1        d0               1.3%                        Ir     1        d0               1.2%
                   d2+              2.5%                                        d2+              2.4%
   C      2        s                3.4%                        C      2        s                3.2%
                   py               8.5%                                        py               8.8%
                   pz               1.3%                                        pz               1.4%
   H      3        s                8.1%                        H      3        s                8.1%
   C      4        s                1.7%                        C      4        s                1.7%
   C      6        s                1.2%                        C      6        s                1.2%
   C     19        s                1.1%                        C     19        s                1.1%
   C     32        s                3.3%                        C     32        s                3.1%
                   py               8.6%                                        py               8.9%
                   pz               1.4%                                        pz               1.5%
   H     33        s                8.1%                        H     33        s                8.1%
   C     34        s                1.6%                        C     34        s                1.6%
   C     36        s                1.1%                        C     36        s                1.1%
   C     49        s                1.2%                        C     49        s                1.2%
   N     62        s                4.6%                        N     62        s                4.5%
                   py              14.4%                                        py              13.7%
   P     67        s                1.2%                        P     67        s                1.1%
                   py               1.9%                                        py               2.0%
   P     68        s                1.1%                        P     68        s                1.1%
                   py               1.9%                                        py               1.9%
 
 
  Orbital:  87  Energy=     -0.60405 [au]   Occ=1.00           Orbital:  87  Energy=     -0.60367 [au]   Occ=1.00
  (alpha)                  -16.43691 [eV]                      (beta)                   -16.42677 [eV]
  --------------------------------------------------           --------------------------------------------------
  atom  label   AO type   orbital density population           atom  label   AO type   orbital density population
  --------------------------------------------------           --------------------------------------------------
   C      6        s                1.5%                        C      6        s                1.5%
   C     19        s                1.2%                        C     19        s                1.2%
   C     36        s                8.8%                        C     36        s                8.9%
   C     37        s                1.8%                        C     37        s                1.8%
                   pz               1.7%                                        pz               1.7%
   H     40        s                1.6%                        H     40        s                1.6%
   C     41        s                1.4%                        C     41        s                1.4%
                   py               2.3%                                        py               2.3%
   H     42        s                1.6%                        H     42        s                1.6%
   C     45        s                2.4%                        C     45        s                2.4%
                   px               2.7%                                        px               2.7%
   H     46        s                2.2%                        H     46        s                2.2%
   H     48        s                1.1%                        H     48        s                1.1%
   C     49        s               10.3%                        C     49        s               10.4%
                   px               1.0%                                        px               1.0%
   C     50        s                2.8%                        C     50        s                2.8%
                   px               2.7%                                        px               2.7%
   H     51        s                2.3%                        H     51        s                2.3%
   H     52        s                1.1%                        H     52        s                1.1%
   H     53        s                1.3%                        H     53        s                1.3%
   C     54        s                1.9%                        C     54        s                1.9%
                   pz               2.6%                                        pz               2.6%
   H     55        s                1.7%                        H     55        s                1.8%
   C     58        s                1.5%                        C     58        s                1.5%
                   py               2.9%                                        py               3.0%
   H     60        s                1.2%                        H     60        s                1.2%
   H     61        s                1.6%                        H     61        s                1.6%
   N     63        px               2.0%                        N     63        px               1.9%
                   pz               0.9%                                        pz               1.0%
   H     66        s                1.2%                        H     66        s                1.2%
   P     68        px               6.7%                        P     68        px               6.6%
 
 
  Orbital:  88  Energy=     -0.60321 [au]   Occ=1.00           Orbital:  88  Energy=     -0.60284 [au]   Occ=1.00
  (alpha)                  -16.41418 [eV]                      (beta)                   -16.40415 [eV]
  --------------------------------------------------           --------------------------------------------------
  atom  label   AO type   orbital density population           atom  label   AO type   orbital density population
  --------------------------------------------------           --------------------------------------------------
   C      6        s               10.0%                        C      6        s               10.1%
                   px               1.1%                                        px               1.1%
   C      7        s                2.8%                        C      7        s                2.8%
                   px               2.8%                                        px               2.8%
   H      8        s                1.1%                        H      8        s                1.1%
   H      9        s                1.2%                        H      9        s                1.2%
   H     10        s                2.4%                        H     10        s                2.4%
   C     11        s                1.6%                        C     11        s                1.6%
                   py               2.7%                                        py               2.8%
   H     12        s                1.0%                        H     12        s                1.0%
   H     13        s                1.8%                        H     13        s                1.8%
   C     15        s                1.8%                        C     15        s                1.8%
                   pz               2.4%                                        pz               2.5%
   H     16        s                1.7%                        H     16        s                1.7%
   C     19        s                9.8%                        C     19        s                9.8%
                   px               1.1%                                        px               1.1%
   C     20        s                2.7%                        C     20        s                2.7%
                   px               2.9%                                        px               2.9%
   H     21        s                1.1%                        H     21        s                1.1%
   H     22        s                2.4%                        H     22        s                2.4%
   H     23        s                1.0%                        H     23        s                1.1%
   C     24        s                2.0%                        C     24        s                2.0%
                   pz               1.8%                                        pz               1.9%
   H     25        s                1.8%                        H     25        s                1.8%
   C     28        s                1.4%                        C     28        s                1.4%
                   py               2.5%                                        py               2.6%
   H     31        s                1.7%                        H     31        s                1.7%
   C     36        s                1.6%                        C     36        s                1.5%
   C     49        s                1.4%                        C     49        s                1.4%
   P     67        px               7.2%                        P     67        px               7.1%
   P     68        px               1.2%                        P     68        px               1.1%
 
 
  Orbital:  89  Energy=     -0.59631 [au]   Occ=1.00           Orbital:  89  Energy=     -0.59619 [au]   Occ=1.00
  (alpha)                  -16.22654 [eV]                      (beta)                   -16.22329 [eV]
  --------------------------------------------------           --------------------------------------------------
  atom  label   AO type   orbital density population           atom  label   AO type   orbital density population
  --------------------------------------------------           --------------------------------------------------
   C     36        s                1.2%                        C     36        s                1.1%
   N     63        px               3.0%                        N     63        px               1.7%
                   pz              49.6%                                        pz              51.2%
   H     65        s               12.4%                        H     65        s               13.8%
   H     66        s               19.5%                        H     66        s               18.6%
 
 
  Orbital:  90  Energy=     -0.59453 [au]   Occ=1.00           Orbital:  90  Energy=     -0.59379 [au]   Occ=1.00
  (alpha)                  -16.17791 [eV]                      (beta)                   -16.15778 [eV]
  --------------------------------------------------           --------------------------------------------------
  atom  label   AO type   orbital density population           atom  label   AO type   orbital density population
  --------------------------------------------------           --------------------------------------------------
   Ir     1        d2-              1.2%                        Ir     1        d2-              1.0%
   N     63        px              51.1%                        N     63        px              52.7%
                   pz               4.5%                                        pz               2.9%
   H     64        s               21.5%                        H     64        s               21.9%
   H     65        s               11.3%                        H     65        s                9.9%
   H     66        s                1.9%                        H     66        s                2.7%
 
 
  Orbital:  91  Energy=     -0.58957 [au]   Occ=1.00           Orbital:  91  Energy=     -0.58898 [au]   Occ=1.00
  (alpha)                  -16.04290 [eV]                      (beta)                   -16.02707 [eV]
  --------------------------------------------------           --------------------------------------------------
  atom  label   AO type   orbital density population           atom  label   AO type   orbital density population
  --------------------------------------------------           --------------------------------------------------
   Ir     1        d1-              2.0%                        Ir     1        d1-              2.0%
   C      2        s                2.0%                        C      2        s                1.9%
                   py               6.5%                                        py               6.8%
                   pz               1.0%                                        pz               1.0%
   H      3        s                4.7%                        H      3        s                4.6%
   C      4        py               5.0%                        C      4        py               4.7%
   C      6        s                2.7%                        C      6        s                2.7%
   C     11        py               1.2%                        C     11        py               1.2%
   C     15        pz               1.0%                        C     15        pz               1.0%
   C     19        s                2.9%                        C     19        s                2.9%
   C     28        py               1.5%                        C     28        py               1.5%
   C     32        s                2.0%                        C     32        s                1.9%
                   py               6.5%                                        py               6.8%
   H     33        s                4.6%                        H     33        s                4.6%
   C     34        py               4.9%                        C     34        py               4.7%
   C     36        s                2.6%                        C     36        s                2.6%
   C     41        py               1.4%                        C     41        py               1.4%
   C     49        s                2.8%                        C     49        s                2.8%
   C     54        pz               1.0%                        C     54        pz               1.0%
   C     58        py               1.2%                        C     58        py               1.2%
   N     62        pz               3.4%                        N     62        pz               3.4%
   N     63        px               1.4%                        N     63        px               1.6%
                   pz               1.1%                                        pz               1.1%
   P     67        py               2.7%                        P     67        py               2.7%
                   pz               1.0%                                        pz               1.0%
   P     68        py               2.7%                        P     68        py               2.6%
                   pz               1.0%                                        pz               1.0%
 
 
  Orbital:  92  Energy=     -0.57235 [au]   Occ=1.00           Orbital:  92  Energy=     -0.57177 [au]   Occ=1.00
  (alpha)                  -15.57431 [eV]                      (beta)                   -15.55862 [eV]
  --------------------------------------------------           --------------------------------------------------
  atom  label   AO type   orbital density population           atom  label   AO type   orbital density population
  --------------------------------------------------           --------------------------------------------------
   Ir     1        d0               2.6%                        Ir     1        d0               2.4%
                   d2+              1.3%                                        d2+              1.2%
   C      2        pz               1.7%                        C      2        pz               1.7%
   C      4        py               1.2%                        C      4        py               1.1%
   C      6        s                3.6%                        C      6        s                3.6%
   C     11        py               2.2%                        C     11        py               2.2%
   H     14        s                1.0%                        H     14        s                1.0%
   C     15        pz               1.9%                        C     15        pz               1.9%
   H     17        s                1.0%                        H     17        s                1.0%
   C     19        s                3.7%                        C     19        s                3.6%
   C     20        pz               1.4%                        C     20        pz               1.4%
   C     24        pz               1.1%                        C     24        pz               1.1%
   H     26        s                1.0%                        H     26        s                1.0%
   C     28        py               2.5%                        C     28        py               2.5%
   C     32        pz               1.7%                        C     32        pz               1.7%
   C     34        py               1.2%                        C     34        py               1.1%
   C     36        s                3.6%                        C     36        s                3.6%
   C     37        pz               1.2%                        C     37        pz               1.2%
   H     38        s                1.0%                        H     38        s                1.0%
   C     41        py               2.4%                        C     41        py               2.4%
   C     45        pz               1.3%                        C     45        pz               1.3%
   C     49        s                3.5%                        C     49        s                3.5%
   C     54        pz               2.0%                        C     54        pz               2.0%
   C     58        py               2.1%                        C     58        py               2.1%
   H     59        s                1.1%                        H     59        s                1.1%
   N     62        py               3.9%                        N     62        py               3.7%
   P     67        s                3.0%                        P     67        s                3.1%
   P     68        s                3.0%                        P     68        s                3.0%
 
 
  Orbital:  93  Energy=     -0.54861 [au]   Occ=1.00           Orbital:  93  Energy=     -0.54836 [au]   Occ=1.00
  (alpha)                  -14.92853 [eV]                      (beta)                   -14.92158 [eV]
  --------------------------------------------------           --------------------------------------------------
  atom  label   AO type   orbital density population           atom  label   AO type   orbital density population
  --------------------------------------------------           --------------------------------------------------
   C      2        s                0.9%                        C      2        s                1.2%
                   py               5.7%                                        py               5.5%
   H      3        s                4.3%                        H      3        s                4.5%
   C      6        px               2.7%                        C      6        px               2.8%
   C     11        py               1.0%                        C     11        py               1.0%
   H     14        s                1.0%                        H     14        s                1.0%
   C     15        px               1.3%                        C     15        px               1.3%
   C     19        px               2.6%                        C     19        px               2.7%
   C     20        pz               1.6%                        C     20        pz               1.7%
   H     26        s                1.1%                        H     26        s                1.2%
   C     28        px               1.4%                        C     28        px               1.5%
   C     32        s                1.8%                        C     32        s                1.5%
                   py               4.5%                                        py               5.1%
   H     33        s                4.6%                        H     33        s                4.6%
   C     34        s                1.5%                        C     34        s                1.2%
   C     36        px               2.8%                        C     36        px               2.8%
   C     37        pz               1.0%                        C     37        pz               0.9%
   H     38        s                1.4%                        H     38        s                1.3%
   C     41        px               1.5%                        C     41        px               1.5%
   C     45        pz               1.8%                        C     45        pz               1.8%
   C     49        px               2.8%                        C     49        px               2.8%
   C     50        pz               1.1%                        C     50        pz               1.0%
   C     54        px               1.2%                        C     54        px               1.3%
                   pz               1.2%                                        pz               1.1%
   H     57        s                1.0%                        H     57        s                1.0%
   H     59        s                1.0%                        H     59        s                1.0%
   N     63        pz               2.1%                        N     63        pz               2.1%
   P     67        s                1.2%                        P     67        s                1.4%
                   py               1.2%                                        py               1.4%
   P     68        s                1.8%                        P     68        s                1.6%
                   py               1.7%                                        py               1.6%
 
 
  Orbital:  94  Energy=     -0.54763 [au]   Occ=1.00           Orbital:  94  Energy=     -0.54531 [au]   Occ=1.00
  (alpha)                  -14.90183 [eV]                      (beta)                   -14.83857 [eV]
  --------------------------------------------------           --------------------------------------------------
  atom  label   AO type   orbital density population           atom  label   AO type   orbital density population
  --------------------------------------------------           --------------------------------------------------
   Ir     1        d0               1.7%                        Ir     1        d0               1.7%
   C      2        s                2.5%                        C      2        s                2.1%
                   pz               2.7%                                        pz               2.8%
   C      4        s                3.0%                        C      4        s                2.6%
                   pz              16.8%                                        pz              16.8%
   H      5        s               11.0%                        H      5        s               11.3%
   C     32        s                1.6%                        C     32        s                1.8%
                   py               1.4%                                        py               1.0%
                   pz               3.0%                                        pz               3.0%
   C     34        s                2.1%                        C     34        s                2.3%
                   pz              17.6%                                        pz              17.1%
   H     35        s               10.6%                        H     35        s               11.2%
   N     62        py               2.4%                        N     62        py               2.3%
   P     67        s                1.2%                        P     67        s                0.9%
                   pz               2.9%                                        pz               3.1%
   P     68        pz               3.3%                        P     68        pz               3.3%
 
 
  Orbital:  95  Energy=     -0.52851 [au]   Occ=1.00           Orbital:  95  Energy=     -0.52745 [au]   Occ=1.00
  (alpha)                  -14.38147 [eV]                      (beta)                   -14.35255 [eV]
  --------------------------------------------------           --------------------------------------------------
  atom  label   AO type   orbital density population           atom  label   AO type   orbital density population
  --------------------------------------------------           --------------------------------------------------
   C      2        px               1.1%                        C      2        px               0.7%
   C      4        px               1.2%                        C      4        px               0.9%
   C      6        px               2.0%                        C      6        px               1.9%
                   pz               1.6%                                        pz               1.6%
   C      7        pz               1.3%                        C      7        pz               1.3%
   H     10        s                1.0%                        H     10        s                1.0%
   C     11        pz               1.4%                        C     11        pz               1.4%
   H     12        s                1.1%                        H     12        s                1.1%
   H     17        s                1.1%                        H     17        s                1.0%
   C     19        px               2.3%                        C     19        px               2.2%
                   py               1.1%                                        py               1.0%
                   pz               1.9%                                        pz               1.8%
   C     20        pz               1.6%                        C     20        pz               1.5%
   H     22        s                1.1%                        H     22        s                1.1%
   C     24        py               2.1%                        C     24        py               2.0%
   H     27        s                1.5%                        H     27        s                1.4%
   C     28        px               1.3%                        C     28        px               1.3%
                   py               1.7%                                        py               1.6%
   H     29        s                1.4%                        H     29        s                1.4%
   C     32        px               1.2%                        C     32        px               0.8%
   C     34        px               1.4%                        C     34        px               1.1%
   C     36        px               2.1%                        C     36        px               2.3%
                   py               1.4%                                        py               1.4%
                   pz               2.3%                                        pz               2.6%
   C     37        py               2.4%                        C     37        py               2.6%
   H     39        s                1.7%                        H     39        s                1.9%
   C     41        px               1.1%                        C     41        px               1.3%
                   py               2.0%                                        py               2.1%
   H     43        s                1.7%                        H     43        s                1.9%
   C     45        pz               1.7%                        C     45        pz               1.8%
   H     46        s                1.3%                        H     46        s                1.4%
   C     49        px               3.0%                        C     49        px               3.3%
                   py               0.9%                                        py               1.0%
                   pz               1.7%                                        pz               1.9%
   C     50        px               1.0%                        C     50        px               1.1%
                   py               1.0%                                        py               1.0%
                   pz               1.6%                                        pz               1.7%
   H     51        s                1.3%                        H     51        s                1.4%
   C     54        px               1.2%                        C     54        px               1.4%
                   pz               1.0%                                        pz               1.1%
   H     56        s                1.3%                        H     56        s                1.5%
   C     58        pz               1.8%                        C     58        pz               2.0%
   H     60        s                1.3%                        H     60        s                1.4%
   N     62        px               2.6%                        N     62        px               1.4%
   P     67        px               3.3%                        P     67        px               3.0%
   P     68        px               3.9%                        P     68        px               4.1%
 
 
  Orbital:  96  Energy=     -0.52748 [au]   Occ=1.00           Orbital:  96  Energy=     -0.52691 [au]   Occ=1.00
  (alpha)                  -14.35336 [eV]                      (beta)                   -14.33788 [eV]
  --------------------------------------------------           --------------------------------------------------
  atom  label   AO type   orbital density population           atom  label   AO type   orbital density population
  --------------------------------------------------           --------------------------------------------------
   C      6        px               3.0%                        C      6        px               3.1%
                   py               1.3%                                        py               1.4%
                   pz               2.1%                                        pz               2.3%
   C      7        px               1.0%                        C      7        px               1.0%
                   py               1.0%                                        py               1.0%
                   pz               1.5%                                        pz               1.6%
   H     10        s                1.3%                        H     10        s                1.4%
   C     11        py               1.0%                        C     11        py               1.1%
                   pz               2.2%                                        pz               2.4%
   H     12        s                1.9%                        H     12        s                2.0%
   C     15        px               1.4%                        C     15        px               1.4%
                   py               1.2%                                        py               1.3%
   H     17        s                1.6%                        H     17        s                1.8%
   C     19        px               2.2%                        C     19        px               2.5%
                   py               1.2%                                        py               1.3%
                   pz               2.5%                                        pz               2.8%
   C     20        pz               1.6%                        C     20        pz               1.7%
   H     22        s                1.3%                        H     22        s                1.4%
   C     24        py               2.5%                        C     24        py               2.6%
   H     27        s                1.7%                        H     27        s                1.8%
   C     28        px               1.2%                        C     28        px               1.4%
                   py               2.1%                                        py               2.2%
   H     29        s                1.8%                        H     29        s                2.0%
   C     36        px               1.6%                        C     36        px               1.6%
                   pz               2.3%                                        pz               2.2%
   C     37        py               2.1%                        C     37        py               1.9%
   H     39        s                1.5%                        H     39        s                1.4%
   C     41        py               1.7%                        C     41        py               1.6%
   H     43        s                1.6%                        H     43        s                1.6%
   C     45        pz               1.3%                        C     45        pz               1.3%
   H     46        s                1.1%                        H     46        s                1.0%
   C     49        px               2.9%                        C     49        px               2.6%
                   py               1.1%                                        py               1.0%
                   pz               1.5%                                        pz               1.4%
   C     50        pz               1.2%                        C     50        pz               1.1%
   H     51        s                1.1%                        H     51        s                1.0%
   C     54        px               1.2%                        C     54        px               1.1%
   H     56        s                1.3%                        H     56        s                1.3%
   C     58        pz               1.8%                        C     58        pz               1.7%
   H     60        s                1.4%                        H     60        s                1.3%
   P     67        px               3.9%                        P     67        px               4.1%
   P     68        px               3.3%                        P     68        px               3.1%
 
 
  Orbital:  97  Energy=     -0.52294 [au]   Occ=1.00           Orbital:  97  Energy=     -0.52171 [au]   Occ=1.00
  (alpha)                  -14.23005 [eV]                      (beta)                   -14.19646 [eV]
  --------------------------------------------------           --------------------------------------------------
  atom  label   AO type   orbital density population           atom  label   AO type   orbital density population
  --------------------------------------------------           --------------------------------------------------
   Ir     1        d0               5.5%                        Ir     1        d0               5.3%
                   d2+              3.5%                                        d2+              3.2%
   C      2        pz               1.1%                        C      2        pz               1.1%
   C      4        py               3.3%                        C      4        py               3.1%
   C      6        px               2.6%                        C      6        px               2.7%
   C     11        px               2.5%                        C     11        px               2.7%
   H     13        s                1.0%                        H     13        s                1.0%
   C     15        px               2.3%                        C     15        px               2.4%
   H     16        s                1.0%                        H     16        s                1.1%
   C     19        px               3.2%                        C     19        px               3.1%
   C     20        pz               1.3%                        C     20        pz               1.2%
   C     24        px               1.6%                        C     24        px               1.6%
   H     26        s                1.1%                        H     26        s                1.1%
   C     28        px               3.3%                        C     28        px               3.3%
   H     31        s                1.8%                        H     31        s                1.8%
   C     32        pz               1.1%                        C     32        pz               1.1%
   C     34        py               3.3%                        C     34        py               3.1%
   C     36        px               3.6%                        C     36        px               3.6%
   C     37        px               1.8%                        C     37        px               1.9%
   H     38        s                1.1%                        H     38        s                1.1%
   C     41        px               3.6%                        C     41        px               3.7%
   H     42        s                1.9%                        H     42        s                1.9%
   C     45        pz               1.6%                        C     45        pz               1.5%
   C     49        px               2.1%                        C     49        px               2.2%
   C     54        px               2.0%                        C     54        px               2.2%
   H     55        s                0.9%                        H     55        s                1.0%
   C     58        px               2.3%                        C     58        px               2.5%
   N     62        py               5.4%                        N     62        py               5.0%
   N     63        py               5.3%                        N     63        py               4.8%
   P     67        py               2.5%                        P     67        py               2.4%
                   pz               1.2%                                        pz               1.3%
   P     68        py               2.5%                        P     68        py               2.4%
                   pz               1.2%                                        pz               1.3%
 
 
  Orbital:  98  Energy=     -0.50871 [au]   Occ=1.00           Orbital:  98  Energy=     -0.50852 [au]   Occ=1.00
  (alpha)                  -13.84267 [eV]                      (beta)                   -13.83740 [eV]
  --------------------------------------------------           --------------------------------------------------
  atom  label   AO type   orbital density population           atom  label   AO type   orbital density population
  --------------------------------------------------           --------------------------------------------------
   Ir     1        s                1.5%                        Ir     1        s                0.0%
   C      4        pz               1.0%                        C      4        pz               0.2%
   H      5        s                1.2%                        H      5        s                0.2%
   C      6        px               0.0%                        C      6        px               1.2%
                   pz               0.2%                                        pz               2.0%
   C      7        py               0.1%                        C      7        py               1.2%
   C     11        px               0.0%                        C     11        px               1.6%
                   pz               0.5%                                        pz               2.4%
   H     12        s                0.2%                        H     12        s                1.6%
   H     14        s                0.1%                        H     14        s                1.7%
   C     15        py               0.2%                        C     15        py               1.0%
   C     19        pz               0.5%                        C     19        pz               2.4%
   C     24        py               0.2%                        C     24        py               1.1%
   C     28        px               0.0%                        C     28        px               1.7%
                   pz               1.1%                                        pz               2.4%
   H     29        s                0.3%                        H     29        s                1.4%
   H     30        s                0.5%                        H     30        s                2.0%
   C     36        py               1.0%                        C     36        py               0.2%
                   pz               5.3%                                        pz               3.7%
   C     37        py               1.8%                        C     37        py               1.4%
                   pz               1.3%                                        pz               0.6%
   H     39        s                1.2%                        H     39        s                0.9%
   C     41        px               2.4%                        C     41        px               2.5%
                   pz               6.5%                                        pz               3.9%
   H     43        s                2.7%                        H     43        s                2.0%
   H     44        s                4.5%                        H     44        s                3.2%
   C     45        px               1.3%                        C     45        px               1.0%
                   py               2.8%                                        py               1.3%
   H     47        s                1.6%                        H     47        s                0.9%
   C     49        px               1.8%                        C     49        px               1.7%
                   pz               5.3%                                        pz               3.8%
   C     50        py               3.1%                        C     50        py               2.2%
   H     53        s                2.0%                        H     53        s                1.5%
   C     54        px               0.8%                        C     54        px               1.1%
                   py               1.8%                                        py               1.6%
                   pz               2.2%                                        pz               1.7%
   H     55        s                1.3%                        H     55        s                1.3%
   H     56        s                1.6%                        H     56        s                1.2%
   C     58        px               1.9%                        C     58        px               2.2%
                   py               1.3%                                        py               0.6%
                   pz               7.0%                                        pz               4.8%
   H     59        s                4.1%                        H     59        s                3.1%
   H     60        s                3.9%                        H     60        s                2.9%
   N     63        py               3.5%                        N     63        py               0.1%
 
 
  Orbital:  99  Energy=     -0.50860 [au]   Occ=1.00           Orbital:  99  Energy=     -0.50825 [au]   Occ=1.00
  (alpha)                  -13.83966 [eV]                      (beta)                   -13.83007 [eV]
  --------------------------------------------------           --------------------------------------------------
  atom  label   AO type   orbital density population           atom  label   AO type   orbital density population
  --------------------------------------------------           --------------------------------------------------
   Ir     1        s                0.5%                        Ir     1        s                1.9%
                   d2+              0.3%                                        d2+              1.2%
   H      5        s                0.0%                        H      5        s                1.0%
   C      6        px               2.2%                        C      6        px               0.9%
                   pz               4.8%                                        pz               2.9%
   C      7        py               2.7%                        C      7        py               1.5%
   H      9        s                1.8%                        H      9        s                0.9%
   C     11        px               2.5%                        C     11        px               0.8%
                   pz               6.1%                                        pz               4.1%
   H     12        s                3.6%                        H     12        s                2.2%
   H     14        s                3.9%                        H     14        s                2.1%
   C     15        px               1.3%                        C     15        px               0.3%
                   py               2.2%                                        py               1.4%
                   pz               2.0%                                        pz               1.0%
   H     16        s                1.6%                        H     16        s                0.5%
   H     17        s                1.6%                        H     17        s                1.1%
   C     19        py               0.7%                        C     19        py               1.3%
                   pz               6.1%                                        pz               4.3%
   C     20        px               1.6%                        C     20        px               1.1%
                   py               2.5%                                        py               2.7%
   H     23        s                1.6%                        H     23        s                1.4%
   C     24        py               2.4%                        C     24        py               1.5%
                   pz               1.0%                                        pz               1.0%
   H     27        s                1.4%                        H     27        s                0.9%
   C     28        px               2.9%                        C     28        px               1.1%
                   pz               7.4%                                        pz               6.3%
   H     29        s                3.5%                        H     29        s                2.4%
   H     30        s                5.2%                        H     30        s                3.7%
   H     35        s                0.6%                        H     35        s                1.1%
   C     36        pz               0.4%                        C     36        pz               2.2%
   C     41        pz               0.3%                        C     41        pz               3.2%
   H     43        s                0.2%                        H     43        s                1.1%
   H     44        s                0.4%                        H     44        s                1.7%
   C     45        py               0.0%                        C     45        py               1.5%
   C     49        pz               0.6%                        C     49        pz               1.9%
   C     50        py               0.4%                        C     50        py               1.1%
   C     58        pz               0.6%                        C     58        pz               2.7%
   H     59        s                0.5%                        H     59        s                1.3%
   H     60        s                0.4%                        H     60        s                1.4%
   N     62        py               0.3%                        N     62        py               1.1%
   N     63        py               1.0%                        N     63        py               4.4%
 
 
  Orbital: 100  Energy=     -0.50579 [au]   Occ=1.00           Orbital: 100  Energy=     -0.50530 [au]   Occ=1.00
  (alpha)                  -13.76325 [eV]                      (beta)                   -13.74991 [eV]
  --------------------------------------------------           --------------------------------------------------
  atom  label   AO type   orbital density population           atom  label   AO type   orbital density population
  --------------------------------------------------           --------------------------------------------------
   C      2        pz               3.3%                        C      2        pz               3.0%
   C      4        pz               3.9%                        C      4        pz               3.3%
   C      6        py               4.6%                        C      6        py               4.7%
   C      7        py               1.6%                        C      7        py               1.7%
                   pz               2.0%                                        pz               2.0%
   H      8        s                1.3%                        H      8        s                1.4%
   H      9        s                1.2%                        H      9        s                1.3%
   C     11        py               2.7%                        C     11        py               2.9%
   C     15        py               3.1%                        C     15        py               3.0%
                   pz               1.6%                                        pz               1.7%
   H     18        s                2.4%                        H     18        s                2.4%
   C     19        py               1.4%                        C     19        py               1.6%
   C     24        pz               1.4%                        C     24        pz               1.6%
   H     26        s                1.0%                        H     26        s                1.1%
   C     32        pz               3.1%                        C     32        pz               2.8%
   H     33        s                1.1%                        H     33        s                1.1%
   C     34        pz               3.8%                        C     34        pz               3.1%
   C     36        py               1.5%                        C     36        py               1.6%
   C     37        py               1.1%                        C     37        py               1.0%
                   pz               1.3%                                        pz               1.5%
   H     38        s                1.1%                        H     38        s                1.2%
   C     41        py               1.0%                        C     41        py               1.0%
   C     49        py               5.3%                        C     49        py               5.4%
   C     50        py               1.6%                        C     50        py               1.8%
                   pz               2.3%                                        pz               2.4%
   H     52        s                1.4%                        H     52        s                1.5%
   H     53        s                1.3%                        H     53        s                1.5%
   C     54        py               3.9%                        C     54        py               3.9%
                   pz               1.5%                                        pz               1.7%
   H     56        s                1.1%                        H     56        s                1.1%
   H     57        s                2.9%                        H     57        s                2.9%
   C     58        py               3.1%                        C     58        py               3.3%
   N     62        pz               2.0%                        N     62        pz               1.7%
 
 
  Orbital: 101  Energy=     -0.50002 [au]   Occ=1.00           Orbital: 101  Energy=     -0.49957 [au]   Occ=1.00
  (alpha)                  -13.60630 [eV]                      (beta)                   -13.59413 [eV]
  --------------------------------------------------           --------------------------------------------------
  atom  label   AO type   orbital density population           atom  label   AO type   orbital density population
  --------------------------------------------------           --------------------------------------------------
   C      6        py               0.5%                        C      6        py               1.5%
   C      7        py               0.1%                        C      7        py               1.2%
   C     11        py               0.3%                        C     11        py               1.4%
   C     19        py               2.3%                        C     19        py               0.8%
   C     20        py               1.9%                        C     20        py               0.4%
   H     21        s                1.5%                        H     21        s                0.6%
   C     24        pz               1.6%                        C     24        pz               0.5%
   H     26        s                1.1%                        H     26        s                0.6%
   C     36        py               4.6%                        C     36        py               3.3%
                   pz               2.8%                                        pz               2.5%
   C     37        pz               3.4%                        C     37        pz               2.4%
   C     41        pz               7.4%                        C     41        pz               6.9%
   H     43        s                1.5%                        H     43        s                1.6%
   H     44        s                3.1%                        H     44        s                2.9%
   C     45        py               6.5%                        C     45        py               5.1%
   H     47        s                3.0%                        H     47        s                2.5%
   H     48        s                2.4%                        H     48        s                1.5%
   C     49        py               2.0%                        C     49        py               3.3%
                   pz               3.9%                                        pz               4.2%
   C     50        py               4.2%                        C     50        py               5.6%
                   pz               2.9%                                        pz               3.7%
   H     52        s                1.7%                        H     52        s                2.1%
   H     53        s                3.1%                        H     53        s                4.0%
   C     54        py               0.8%                        C     54        py               1.6%
                   pz               3.2%                                        pz               3.8%
   H     57        s                1.8%                        H     57        s                2.4%
   C     58        py               3.2%                        C     58        py               4.7%
                   pz               2.0%                                        pz               1.7%
   H     59        s                2.5%                        H     59        s                3.4%
   N     62        px               1.9%                        N     62        px               0.2%
 
 
  Orbital: 102  Energy=     -0.49951 [au]   Occ=1.00           Orbital: 102  Energy=     -0.49896 [au]   Occ=1.00
  (alpha)                  -13.59240 [eV]                      (beta)                   -13.57751 [eV]
  --------------------------------------------------           --------------------------------------------------
  atom  label   AO type   orbital density population           atom  label   AO type   orbital density population
  --------------------------------------------------           --------------------------------------------------
   C      6        py               4.0%                        C      6        py               3.0%
                   pz               4.5%                                        pz               4.1%
   C      7        py               6.2%                        C      7        py               5.5%
                   pz               3.8%                                        pz               3.3%
   H      8        s                2.5%                        H      8        s                2.1%
   H      9        s                4.3%                        H      9        s                3.8%
   C     11        py               4.7%                        C     11        py               3.9%
                   pz               1.9%                                        pz               1.9%
   H     14        s                3.4%                        H     14        s                3.0%
   C     15        py               1.5%                        C     15        py               1.1%
                   pz               4.3%                                        pz               3.9%
   H     18        s                2.6%                        H     18        s                2.0%
   C     19        py               1.9%                        C     19        py               4.0%
                   pz               2.1%                                        pz               1.9%
   C     20        py               3.3%                        C     20        py               5.4%
   H     21        s                1.0%                        H     21        s                2.0%
   H     23        s                1.7%                        H     23        s                2.4%
   C     24        pz               1.3%                        C     24        pz               2.6%
   C     28        pz               5.6%                        C     28        pz               6.3%
   H     29        s                1.5%                        H     29        s                1.2%
   H     30        s                1.9%                        H     30        s                2.4%
   C     36        py               1.0%                        C     36        py               3.0%
   C     37        pz               0.6%                        C     37        pz               1.8%
   H     38        s                0.7%                        H     38        s                1.3%
   C     41        py               0.7%                        C     41        py               1.3%
   C     45        py               0.5%                        C     45        py               2.5%
                   pz               0.6%                                        pz               1.1%
   H     48        s                0.7%                        H     48        s                1.7%
   C     49        py               1.8%                        C     49        py               0.4%
   C     50        py               1.2%                        C     50        py               0.1%
   C     54        py               1.1%                        C     54        py               0.3%
   C     58        py               1.6%                        C     58        py               0.2%
   N     62        px               1.2%                        N     62        px               0.6%
 
 
  Orbital: 103  Energy=     -0.49679 [au]   Occ=1.00           Orbital: 103  Energy=     -0.49613 [au]   Occ=1.00
  (alpha)                  -13.51827 [eV]                      (beta)                   -13.50034 [eV]
  --------------------------------------------------           --------------------------------------------------
  atom  label   AO type   orbital density population           atom  label   AO type   orbital density population
  --------------------------------------------------           --------------------------------------------------
   Ir     1        d0               1.7%                        Ir     1        d0               1.7%
                   d2+              3.5%                                        d2+              3.5%
   C      2        py               1.0%                        C      2        py               0.9%
   H      3        s                1.3%                        H      3        s                1.2%
   C     11        pz               1.2%                        C     11        pz               1.2%
   C     19        py               7.0%                        C     19        py               7.0%
   C     20        py               6.2%                        C     20        py               6.1%
                   pz               1.6%                                        pz               1.6%
   H     21        s                3.3%                        H     21        s                3.3%
   H     23        s                2.0%                        H     23        s                1.9%
   C     24        pz               4.8%                        C     24        pz               4.8%
   H     26        s                2.6%                        H     26        s                2.6%
   C     28        py               2.9%                        C     28        py               3.1%
                   pz               1.2%                                        pz               0.8%
   C     36        py               5.7%                        C     36        py               5.5%
   C     37        py               0.9%                        C     37        py               1.1%
                   pz               3.6%                                        pz               3.6%
   H     38        s                2.0%                        H     38        s                2.0%
   C     41        py               2.5%                        C     41        py               2.6%
   C     45        py               4.8%                        C     45        py               4.6%
                   pz               1.3%                                        pz               1.3%
   H     47        s                1.6%                        H     47        s                1.5%
   H     48        s                2.5%                        H     48        s                2.4%
   C     58        pz               1.1%                        C     58        pz               1.1%
   N     62        py               2.6%                        N     62        py               2.7%
   N     63        py               7.1%                        N     63        py               7.1%
 
 
  Orbital: 104  Energy=     -0.49304 [au]   Occ=1.00           Orbital: 104  Energy=     -0.49263 [au]   Occ=1.00
  (alpha)                  -13.41629 [eV]                      (beta)                   -13.40513 [eV]
  --------------------------------------------------           --------------------------------------------------
  atom  label   AO type   orbital density population           atom  label   AO type   orbital density population
  --------------------------------------------------           --------------------------------------------------
   C      4        pz               2.1%                        C      4        pz               1.5%
   H      5        s                1.4%                        H      5        s                1.0%
   C     11        px               1.2%                        C     11        px               1.4%
                   pz               1.5%                                        pz               1.2%
   H     14        s                1.0%                        H     14        s                1.0%
   C     15        py               1.1%                        C     15        py               0.9%
   C     19        px               1.2%                        C     19        px               1.2%
   C     20        pz               1.4%                        C     20        pz               1.3%
   C     24        px               2.5%                        C     24        px               2.2%
   H     26        s                1.3%                        H     26        s                1.1%
   C     28        py               1.0%                        C     28        py               0.8%
   C     34        pz               1.6%                        C     34        pz               0.9%
   C     36        px               3.5%                        C     36        px               4.0%
                   py               1.3%                                        py               0.9%
                   pz               1.6%                                        pz               1.9%
   C     37        px               5.7%                        C     37        px               6.1%
                   py               2.2%                                        py               2.4%
   H     38        s                3.1%                        H     38        s                3.0%
   H     39        s                1.4%                        H     39        s                1.5%
   H     40        s                1.0%                        H     40        s                1.2%
   C     41        px               0.9%                        C     41        px               1.2%
                   py               1.9%                                        py               1.7%
                   pz               2.0%                                        pz               2.8%
   H     43        s                1.8%                        H     43        s                2.1%
   H     44        s                0.6%                        H     44        s                1.0%
   C     45        pz               3.7%                        C     45        pz               3.9%
   H     48        s                2.0%                        H     48        s                1.9%
   C     49        px               1.5%                        C     49        px               1.9%
                   py               2.0%                                        py               2.5%
   C     50        py               1.2%                        C     50        py               1.3%
                   pz               1.2%                                        pz               1.7%
   H     52        s                0.9%                        H     52        s                1.2%
   C     54        py               4.0%                        C     54        py               4.6%
   H     56        s                1.6%                        H     56        s                1.7%
   H     57        s                0.8%                        H     57        s                1.1%
   C     58        px               4.1%                        C     58        px               5.2%
                   pz               2.9%                                        pz               3.0%
   H     59        s                2.0%                        H     59        s                2.2%
   H     60        s                2.2%                        H     60        s                2.3%
   N     62        px               1.5%                        N     62        px               0.3%
                   pz               1.7%                                        pz               1.0%
 
 
  Orbital: 105  Energy=     -0.49128 [au]   Occ=1.00           Orbital: 105  Energy=     -0.49111 [au]   Occ=1.00
  (alpha)                  -13.36842 [eV]                      (beta)                   -13.36381 [eV]
  --------------------------------------------------           --------------------------------------------------
  atom  label   AO type   orbital density population           atom  label   AO type   orbital density population
  --------------------------------------------------           --------------------------------------------------
   C      6        px               2.2%                        C      6        px               2.4%
                   py               3.2%                                        py               3.8%
   C      7        pz               2.3%                        C      7        pz               2.7%
   H      8        s                1.5%                        H      8        s                1.7%
   C     11        px               5.3%                        C     11        px               5.7%
                   pz               2.3%                                        pz               2.5%
   H     12        s                2.0%                        H     12        s                2.2%
   H     13        s                1.1%                        H     13        s                1.3%
   H     14        s                1.7%                        H     14        s                1.7%
   C     15        py               5.2%                        C     15        py               5.9%
   H     17        s                1.6%                        H     17        s                1.8%
   H     18        s                1.7%                        H     18        s                2.0%
   C     19        px               3.5%                        C     19        px               3.7%
                   pz               1.7%                                        pz               1.8%
   C     20        pz               3.6%                        C     20        pz               3.8%
   H     21        s                1.4%                        H     21        s                1.4%
   C     24        px               4.7%                        C     24        px               4.9%
                   py               1.9%                                        py               2.1%
   H     26        s                2.5%                        H     26        s                2.5%
   H     27        s                1.3%                        H     27        s                1.4%
   C     28        px               1.0%                        C     28        px               1.1%
                   py               1.1%                                        py               1.1%
                   pz               2.6%                                        pz               3.0%
   H     29        s                1.6%                        H     29        s                1.8%
   H     30        s                1.0%                        H     30        s                1.2%
   C     36        px               1.4%                        C     36        px               1.2%
   C     37        px               1.4%                        C     37        px               1.1%
   C     41        pz               1.3%                        C     41        pz               1.0%
   C     45        pz               1.3%                        C     45        pz               1.0%
   C     49        py               2.4%                        C     49        py               2.1%
   C     50        pz               1.8%                        C     50        pz               1.5%
   H     52        s                1.1%                        H     52        s                0.9%
   C     54        py               2.7%                        C     54        py               2.4%
   H     57        s                1.3%                        H     57        s                1.2%
   C     58        px               2.4%                        C     58        px               1.8%
 
 
  Orbital: 106  Energy=     -0.48889 [au]   Occ=1.00           Orbital: 106  Energy=     -0.48748 [au]   Occ=1.00
  (alpha)                  -13.30345 [eV]                      (beta)                   -13.26499 [eV]
  --------------------------------------------------           --------------------------------------------------
  atom  label   AO type   orbital density population           atom  label   AO type   orbital density population
  --------------------------------------------------           --------------------------------------------------
   C      2        py               0.9%                        C      2        py               1.4%
                   pz               3.7%                                        pz               3.7%
   C      4        pz               8.3%                        C      4        pz               8.4%
   H      5        s                6.4%                        H      5        s                7.1%
   C      6        py               2.2%                        C      6        py               1.4%
   C      7        pz               2.4%                        C      7        pz               1.8%
   H      8        s                1.6%                        H      8        s                1.2%
   C     11        py               1.7%                        C     11        py               1.3%
   H     13        s                1.3%                        H     13        s                1.5%
   C     15        px               1.2%                        C     15        px               1.6%
   H     18        s                1.3%                        H     18        s                0.9%
   C     24        py               1.6%                        C     24        py               1.4%
   H     27        s                1.1%                        H     27        s                0.9%
   C     28        pz               1.4%                        C     28        pz               1.6%
   C     32        py               0.9%                        C     32        py               1.1%
                   pz               3.6%                                        pz               3.8%
   C     34        pz               8.3%                        C     34        pz               8.7%
   H     35        s                6.4%                        H     35        s                7.2%
   C     37        py               1.2%                        C     37        py               1.1%
   C     41        pz               1.3%                        C     41        pz               1.5%
   C     49        py               1.6%                        C     49        py               1.2%
   C     50        pz               1.8%                        C     50        pz               1.5%
   H     52        s                1.1%                        H     52        s                1.0%
   C     54        px               0.9%                        C     54        px               1.3%
   C     58        py               1.3%                        C     58        py               1.1%
   H     61        s                0.9%                        H     61        s                1.2%
   N     62        px               1.7%                        N     62        px               0.1%
                   pz               8.4%                                        pz               9.3%
   P     67        s                1.6%                        P     67        s                2.2%
   P     68        s                1.4%                        P     68        s                1.9%
 
 
  Orbital: 107  Energy=     -0.48586 [au]   Occ=1.00           Orbital: 107  Energy=     -0.48470 [au]   Occ=1.00
  (alpha)                  -13.22091 [eV]                      (beta)                   -13.18949 [eV]
  --------------------------------------------------           --------------------------------------------------
  atom  label   AO type   orbital density population           atom  label   AO type   orbital density population
  --------------------------------------------------           --------------------------------------------------
   Ir     1        s                0.4%                        Ir     1        s                3.0%
                   d2-              3.4%                                        d2-              0.0%
                   d2+              0.9%                                        d2+              6.6%
   C      2        px              10.8%                        C      2        px               0.0%
                   py               1.7%                                        py               3.3%
   H      3        s                1.3%                        H      3        s                2.7%
   C      4        px               2.0%                        C      4        px               0.0%
                   pz               0.1%                                        pz               1.0%
   C      6        px               1.1%                        C      6        px               0.1%
   C     11        px               2.3%                        C     11        px               0.4%
                   pz               0.6%                                        pz               2.2%
   H     12        s                0.3%                        H     12        s                1.0%
   H     13        s                1.4%                        H     13        s                1.1%
   C     15        py               0.7%                        C     15        py               1.3%
   C     28        pz               1.4%                        C     28        pz               0.9%
   C     32        px              10.8%                        C     32        px               0.0%
                   py              -0.0%                                        py               3.5%
   H     33        s                0.0%                        H     33        s                2.9%
   C     34        px               1.8%                        C     34        px               0.0%
   C     41        pz               0.2%                        C     41        pz               1.2%
   H     43        s                0.0%                        H     43        s                1.0%
   C     54        py              -0.0%                        C     54        py               1.2%
   C     58        px               1.4%                        C     58        px               0.4%
                   pz               0.0%                                        pz               2.3%
   H     61        s                0.3%                        H     61        s                1.3%
   N     62        px              33.9%                        N     62        px               0.0%
                   py               0.1%                                        py               1.6%
   N     63        s                0.2%                        N     63        s                1.6%
                   py               2.5%                                        py              22.1%
   P     67        s                0.9%                        P     67        s                2.1%
   P     68        s                0.0%                        P     68        s                2.4%
 
 
  Orbital: 108  Energy=     -0.48530 [au]   Occ=1.00           Orbital: 108  Energy=     -0.47795 [au]   Occ=1.00
  (alpha)                  -13.20562 [eV]                      (beta)                   -13.00558 [eV]
  --------------------------------------------------           --------------------------------------------------
  atom  label   AO type   orbital density population           atom  label   AO type   orbital density population
  --------------------------------------------------           --------------------------------------------------
   Ir     1        s                2.6%                        Ir     1        s                0.0%
                   d2-              0.6%                                        d2-              1.0%
                   d2+              5.4%                                        d2+              0.0%
   C      2        px               1.3%                        C      2        px               3.7%
                   py               2.0%                                        py               3.2%
                   pz               0.2%                                        pz               3.2%
   H      3        s                1.8%                        H      3        s                2.8%
   C      4        py               0.4%                        C      4        py               1.2%
                   pz               0.8%                                        pz               3.5%
   C     11        px               0.0%                        C     11        px               2.0%
                   pz               1.9%                                        pz               2.2%
   H     13        s                0.5%                        H     13        s                2.0%
   C     15        py               1.0%                        C     15        py               2.5%
   H     17        s                0.5%                        H     17        s                1.1%
   C     28        px               1.3%                        C     28        px               1.2%
   C     32        px               1.6%                        C     32        px               4.0%
                   py               3.7%                                        py               3.1%
                   pz               0.4%                                        pz               3.2%
   H     33        s                3.2%                        H     33        s                3.0%
   C     34        py               0.9%                        C     34        py               1.2%
                   pz               0.7%                                        pz               3.6%
   C     41        px               0.5%                        C     41        px               1.1%
                   pz               1.5%                                        pz               0.5%
   H     43        s                1.0%                        H     43        s                0.3%
   C     54        py               1.6%                        C     54        py               2.4%
   H     56        s                1.2%                        H     56        s                1.1%
   C     58        px               1.2%                        C     58        px               2.4%
                   pz               2.7%                                        pz               2.3%
   H     60        s                1.1%                        H     60        s                0.9%
   H     61        s                1.9%                        H     61        s                2.3%
   N     62        px               4.3%                        N     62        px               9.3%
                   py               1.2%                                        py               0.0%
   N     63        s                1.3%                        N     63        s                0.0%
                   py              17.9%                                        py               0.0%
   P     67        s                1.4%                        P     67        s                2.0%
   P     68        s                2.5%                        P     68        s                2.0%
 
 
  Orbital: 109  Energy=     -0.47737 [au]   Occ=1.00           Orbital: 109  Energy=     -0.47465 [au]   Occ=1.00
  (alpha)                  -12.98989 [eV]                      (beta)                   -12.91591 [eV]
  --------------------------------------------------           --------------------------------------------------
  atom  label   AO type   orbital density population           atom  label   AO type   orbital density population
  --------------------------------------------------           --------------------------------------------------
   Ir     1        d2-              0.1%                        Ir     1        d2-              3.1%
   C      2        px               0.4%                        C      2        px              12.4%
                   py               3.8%                                        py               0.6%
                   pz               3.4%                                        pz               0.8%
   H      3        s                3.5%                        H      3        s                0.7%
   C      4        px               0.0%                        C      4        px               2.1%
                   py               1.5%                                        py               0.3%
                   pz               4.1%                                        pz               1.3%
   C      7        px               1.4%                        C      7        px               0.9%
   C     11        pz               2.4%                        C     11        pz               0.2%
   H     12        s                1.0%                        H     12        s                0.1%
   H     13        s                1.5%                        H     13        s                0.0%
   C     15        py               2.3%                        C     15        py               0.2%
   C     20        py               1.5%                        C     20        py               1.0%
   C     28        px               3.5%                        C     28        px               2.8%
   H     31        s                2.0%                        H     31        s                1.3%
   C     32        px               0.3%                        C     32        px              12.3%
                   py               3.8%                                        py               0.7%
                   pz               3.5%                                        pz               0.9%
   H     33        s                3.5%                        H     33        s                0.6%
   C     34        px               0.0%                        C     34        px               2.2%
                   py               1.4%                                        py               0.2%
                   pz               4.2%                                        pz               1.3%
   C     41        px               3.1%                        C     41        px               2.5%
   H     42        s                1.9%                        H     42        s                1.2%
   C     45        py               1.4%                        C     45        py               0.9%
   C     50        px               1.3%                        C     50        px               1.0%
   C     54        py               2.1%                        C     54        py               0.1%
   C     58        pz               2.1%                        C     58        pz               0.1%
   H     61        s                1.5%                        H     61        s                0.0%
   N     62        px               1.2%                        N     62        px              30.1%
   P     67        s                2.7%                        P     67        s                0.6%
   P     68        s                2.7%                        P     68        s                0.6%
 
 
  Orbital: 110  Energy=     -0.46073 [au]   Occ=1.00           Orbital: 110  Energy=     -0.46041 [au]   Occ=1.00
  (alpha)                  -12.53701 [eV]                      (beta)                   -12.52843 [eV]
  --------------------------------------------------           --------------------------------------------------
  atom  label   AO type   orbital density population           atom  label   AO type   orbital density population
  --------------------------------------------------           --------------------------------------------------
   Ir     1        d0               2.6%                        Ir     1        d0               2.3%
   C      7        pz               1.4%                        C      7        pz               1.4%
   C     11        px               3.2%                        C     11        px               3.2%
   H     13        s                1.7%                        H     13        s                1.8%
   C     15        px               6.5%                        C     15        px               6.4%
   H     16        s                3.3%                        H     16        s                3.3%
   H     18        s                1.2%                        H     18        s                1.1%
   C     24        px               2.9%                        C     24        px               2.9%
   H     25        s                1.6%                        H     25        s                1.6%
   C     28        px               4.8%                        C     28        px               4.9%
   H     30        s                1.1%                        H     30        s                1.0%
   H     31        s                2.0%                        H     31        s                2.0%
   C     37        px               3.6%                        C     37        px               3.6%
   H     38        s                1.0%                        H     38        s                1.0%
   H     40        s                2.0%                        H     40        s                2.1%
   C     41        px               6.4%                        C     41        px               6.6%
   H     42        s                2.7%                        H     42        s                2.8%
   H     44        s                1.3%                        H     44        s                1.3%
   C     50        pz               1.8%                        C     50        pz               1.8%
   C     54        px               9.0%                        C     54        px               9.1%
   H     55        s                4.6%                        H     55        s                4.7%
   H     57        s                1.6%                        H     57        s                1.6%
   C     58        px               4.2%                        C     58        px               4.3%
   H     59        s                1.0%                        H     59        s                1.0%
   H     61        s                2.2%                        H     61        s                2.3%
   P     67        py               1.8%                        P     67        py               1.7%
   P     68        py               2.2%                        P     68        py               2.1%
                   pz               1.0%                                        pz               1.0%
 
 
  Orbital: 111  Energy=     -0.45676 [au]   Occ=1.00           Orbital: 111  Energy=     -0.45657 [au]   Occ=1.00
  (alpha)                  -12.42913 [eV]                      (beta)                   -12.42396 [eV]
  --------------------------------------------------           --------------------------------------------------
  atom  label   AO type   orbital density population           atom  label   AO type   orbital density population
  --------------------------------------------------           --------------------------------------------------
   C      4        pz               1.2%                        C      4        pz               1.3%
   C      7        pz               1.0%                        C      7        pz               1.0%
   C     11        px               3.7%                        C     11        px               3.8%
   H     13        s                1.9%                        H     13        s                2.0%
   C     15        px              10.5%                        C     15        px              10.3%
   H     16        s                6.1%                        H     16        s                6.0%
   H     18        s                1.4%                        H     18        s                1.4%
   C     20        px               1.1%                        C     20        px               1.2%
   C     24        px               4.7%                        C     24        px               4.7%
   H     25        s                2.8%                        H     25        s                2.7%
   H     26        s                1.3%                        H     26        s                1.3%
   C     28        px               5.9%                        C     28        px               5.9%
   H     31        s                2.6%                        H     31        s                2.6%
   C     37        px               3.3%                        C     37        px               3.2%
   H     40        s                2.0%                        H     40        s                1.9%
   C     41        px               4.5%                        C     41        px               4.4%
   H     42        s                2.1%                        H     42        s                2.0%
   C     45        px               1.1%                        C     45        px               1.1%
   C     54        px               8.1%                        C     54        px               7.9%
   H     55        s                4.7%                        H     55        s                4.6%
   H     57        s                1.0%                        H     57        s                1.0%
   C     58        px               2.8%                        C     58        px               2.8%
   H     61        s                1.4%                        H     61        s                1.4%
   P     67        py               1.0%                        P     67        py               1.0%
 
 
  Orbital: 112  Energy=     -0.44980 [au]   Occ=1.00           Orbital: 112  Energy=     -0.44951 [au]   Occ=1.00
  (alpha)                  -12.23959 [eV]                      (beta)                   -12.23170 [eV]
  --------------------------------------------------           --------------------------------------------------
  atom  label   AO type   orbital density population           atom  label   AO type   orbital density population
  --------------------------------------------------           --------------------------------------------------
   C      7        px               9.3%                        C      7        px               9.2%
                   py               0.8%                                        py               1.0%
                   pz               3.3%                                        pz               3.0%
   H      8        s                1.5%                        H      8        s                1.4%
   H     10        s                7.5%                        H     10        s                7.6%
   C     11        px               1.4%                        C     11        px               0.8%
                   pz               2.6%                                        pz               2.2%
   H     13        s                1.9%                        H     13        s                1.3%
   C     15        px               1.5%                        C     15        px               1.5%
                   py               1.4%                                        py               1.2%
   H     16        s                1.3%                        H     16        s                1.1%
   C     20        px               1.1%                        C     20        px               2.7%
                   pz               0.6%                                        pz               1.4%
   H     22        s                1.2%                        H     22        s                2.6%
   C     28        px               1.3%                        C     28        px               0.5%
   C     41        px               1.7%                        C     41        px               0.6%
   H     42        s                1.1%                        H     42        s                0.2%
   C     45        px               1.1%                        C     45        px               3.1%
                   pz               0.7%                                        pz               1.9%
   H     46        s                1.3%                        H     46        s                3.2%
   C     50        px              11.3%                        C     50        px              10.7%
                   py               1.1%                                        py               1.3%
                   pz               3.3%                                        pz               2.8%
   H     51        s                8.8%                        H     51        s                8.5%
   H     52        s                1.8%                        H     52        s                1.6%
   C     54        px               1.9%                        C     54        px               1.9%
                   py               1.6%                                        py               1.4%
   H     55        s                1.4%                        H     55        s                1.3%
   C     58        px               1.7%                        C     58        px               0.7%
                   pz               2.7%                                        pz               2.0%
   H     61        s                2.2%                        H     61        s                1.2%
 
 
  Orbital: 113  Energy=     -0.44905 [au]   Occ=1.00           Orbital: 113  Energy=     -0.44877 [au]   Occ=1.00
  (alpha)                  -12.21938 [eV]                      (beta)                   -12.21162 [eV]
  --------------------------------------------------           --------------------------------------------------
  atom  label   AO type   orbital density population           atom  label   AO type   orbital density population
  --------------------------------------------------           --------------------------------------------------
   C     11        px               1.3%                        C     11        px               2.1%
   H     13        s                0.9%                        H     13        s                1.7%
   C     20        px               6.5%                        C     20        px               4.8%
                   pz               2.9%                                        pz               2.1%
   H     22        s                5.4%                        H     22        s                3.8%
   C     28        px               3.3%                        C     28        px               4.0%
                   pz               3.8%                                        pz               3.4%
   H     29        s                2.1%                        H     29        s                1.9%
   H     31        s                3.1%                        H     31        s                3.6%
   C     41        px               4.5%                        C     41        px               5.5%
                   pz               6.5%                                        pz               6.1%
   H     42        s                4.7%                        H     42        s                5.3%
   H     43        s                3.4%                        H     43        s                3.3%
   C     45        px               9.8%                        C     45        px               8.1%
                   pz               5.5%                                        pz               4.5%
   H     46        s                8.7%                        H     46        s                7.0%
   H     48        s                1.7%                        H     48        s                1.4%
   C     58        px               2.8%                        C     58        px               3.8%
   H     61        s                1.7%                        H     61        s                2.7%
 
 
  Orbital: 114  Energy=     -0.44757 [au]   Occ=1.00           Orbital: 114  Energy=     -0.44745 [au]   Occ=1.00
  (alpha)                  -12.17898 [eV]                      (beta)                   -12.17578 [eV]
  --------------------------------------------------           --------------------------------------------------
  atom  label   AO type   orbital density population           atom  label   AO type   orbital density population
  --------------------------------------------------           --------------------------------------------------
   C      7        px               4.9%                        C      7        px               4.3%
                   py               1.4%                                        py               1.4%
   H     10        s                4.3%                        H     10        s                3.8%
   C     15        px               1.1%                        C     15        px               1.1%
   C     20        px               9.8%                        C     20        px              10.2%
                   pz               4.8%                                        pz               5.1%
   H     21        s                1.6%                        H     21        s                1.7%
   H     22        s                8.7%                        H     22        s                9.1%
   C     28        pz               3.6%                        C     28        pz               3.9%
   H     29        s                2.0%                        H     29        s                2.2%
   H     31        s                0.9%                        H     31        s                1.1%
   C     41        pz               2.1%                        C     41        pz               2.1%
   H     43        s                1.1%                        H     43        s                1.1%
   C     45        px               6.0%                        C     45        px               5.9%
                   pz               3.7%                                        pz               3.6%
   H     46        s                5.8%                        H     46        s                5.7%
   H     48        s                1.3%                        H     48        s                1.3%
   C     50        px               4.5%                        C     50        px               4.2%
                   py               1.0%                                        py               1.0%
   H     51        s                3.7%                        H     51        s                3.5%
   C     54        px               1.2%                        C     54        px               1.2%
   P     67        pz               1.1%                        P     67        pz               1.1%
 
 
  Orbital: 115  Energy=     -0.44605 [au]   Occ=1.00           Orbital: 115  Energy=     -0.44523 [au]   Occ=1.00
  (alpha)                  -12.13761 [eV]                      (beta)                   -12.11526 [eV]
  --------------------------------------------------           --------------------------------------------------
  atom  label   AO type   orbital density population           atom  label   AO type   orbital density population
  --------------------------------------------------           --------------------------------------------------
   C      2        px               0.5%                        C      2        px               1.2%
   C      7        px               6.7%                        C      7        px               6.8%
                   pz               3.5%                                        pz               3.5%
   H      8        s                1.6%                        H      8        s                1.7%
   H     10        s                5.3%                        H     10        s                5.4%
   C     11        px               4.6%                        C     11        px               4.3%
                   pz               3.4%                                        pz               3.4%
   H     12        s                1.1%                        H     12        s                1.1%
   H     13        s                4.4%                        H     13        s                4.2%
   C     20        px               1.6%                        C     20        px               1.3%
   H     22        s                1.2%                        H     22        s                1.0%
   C     28        px               5.0%                        C     28        px               4.6%
                   pz               2.4%                                        pz               2.1%
   H     29        s                1.3%                        H     29        s                1.1%
   H     31        s                4.3%                        H     31        s                4.0%
   C     32        px               0.6%                        C     32        px               1.2%
   C     41        px               3.5%                        C     41        px               3.5%
                   pz               1.7%                                        pz               1.6%
   H     42        s                3.1%                        H     42        s                3.1%
   C     50        px               5.7%                        C     50        px               6.0%
                   pz               2.6%                                        pz               2.7%
   H     51        s                4.4%                        H     51        s                4.7%
   H     52        s                1.4%                        H     52        s                1.5%
   C     58        px               4.1%                        C     58        px               4.0%
                   pz               2.5%                                        pz               2.5%
   H     61        s                3.7%                        H     61        s                3.6%
   N     62        px               2.4%                        N     62        px               3.6%
 
 
  Orbital: 116  Energy=     -0.43758 [au]   Occ=1.00           Orbital: 116  Energy=     -0.43744 [au]   Occ=1.00
  (alpha)                  -11.90728 [eV]                      (beta)                   -11.90341 [eV]
  --------------------------------------------------           --------------------------------------------------
  atom  label   AO type   orbital density population           atom  label   AO type   orbital density population
  --------------------------------------------------           --------------------------------------------------
   C     11        px               2.8%                        C     11        px               2.6%
   H     13        s                1.6%                        H     13        s                1.4%
   C     15        px               3.9%                        C     15        px               3.8%
   H     16        s                2.6%                        H     16        s                2.6%
   C     20        py               1.6%                        C     20        py               1.5%
   C     24        px               4.5%                        C     24        px               4.8%
   H     25        s                3.3%                        H     25        s                3.5%
   C     28        px               1.3%                        C     28        px               1.4%
   C     37        px              10.6%                        C     37        px              10.9%
                   py               1.8%                                        py               1.9%
                   pz               2.0%                                        pz               2.0%
   H     39        s                1.4%                        H     39        s                1.4%
   H     40        s                8.2%                        H     40        s                8.5%
   C     41        px               2.2%                        C     41        px               2.4%
   H     42        s                1.2%                        H     42        s                1.3%
   C     45        px               1.1%                        C     45        px               1.2%
                   py               3.3%                                        py               3.3%
   H     47        s                1.3%                        H     47        s                1.3%
   C     54        px               7.9%                        C     54        px               7.9%
   H     55        s                5.3%                        H     55        s                5.3%
   H     56        s                1.1%                        H     56        s                1.0%
   C     58        px               4.7%                        C     58        px               4.4%
   H     59        s                1.1%                        H     59        s                1.1%
   H     61        s                2.0%                        H     61        s                1.7%
 
 
  Orbital: 117  Energy=     -0.43678 [au]   Occ=1.00           Orbital: 117  Energy=     -0.43664 [au]   Occ=1.00
  (alpha)                  -11.88533 [eV]                      (beta)                   -11.88153 [eV]
  --------------------------------------------------           --------------------------------------------------
  atom  label   AO type   orbital density population           atom  label   AO type   orbital density population
  --------------------------------------------------           --------------------------------------------------
   C      7        px               1.1%                        C      7        px               1.2%
                   py               1.0%                                        py               1.0%
   C     11        px               3.5%                        C     11        px               3.4%
   H     13        s                1.5%                        H     13        s                1.4%
   C     15        px               7.1%                        C     15        px               7.1%
   H     16        s                5.0%                        H     16        s                5.0%
   H     17        s                1.2%                        H     17        s                1.2%
   C     19        pz               1.0%                        C     19        pz               1.0%
   C     20        px               1.4%                        C     20        px               1.5%
                   py               3.1%                                        py               3.1%
   H     23        s                1.2%                        H     23        s                1.2%
   C     24        px              11.7%                        C     24        px              11.9%
                   py               1.8%                                        py               1.8%
                   pz               1.8%                                        pz               1.8%
   H     25        s                8.9%                        H     25        s                9.0%
   H     27        s                1.3%                        H     27        s                1.3%
   C     28        px               2.5%                        C     28        px               2.5%
   H     31        s                1.3%                        H     31        s                1.2%
   C     37        px               6.0%                        C     37        px               5.9%
                   py               1.1%                                        py               1.0%
                   pz               1.2%                                        pz               1.2%
   H     40        s                4.8%                        H     40        s                4.6%
   C     41        px               1.2%                        C     41        px               1.1%
   C     45        px               1.1%                        C     45        px               1.1%
                   py               1.4%                                        py               1.4%
   C     54        px               3.3%                        C     54        px               3.3%
   H     55        s                2.3%                        H     55        s                2.3%
   C     58        px               1.3%                        C     58        px               1.2%
 
 
  Orbital: 118  Energy=     -0.43104 [au]   Occ=1.00           Orbital: 118  Energy=     -0.42979 [au]   Occ=1.00
  (alpha)                  -11.72911 [eV]                      (beta)                   -11.69523 [eV]
  --------------------------------------------------           --------------------------------------------------
  atom  label   AO type   orbital density population           atom  label   AO type   orbital density population
  --------------------------------------------------           --------------------------------------------------
   Ir     1        py               1.6%                        Ir     1        py               1.0%
                   d0               5.0%                                        d0               2.7%
   C      4        py               4.0%                        C      4        py               2.4%
   C     11        pz               2.3%                        C     11        pz               3.3%
   H     12        s                1.5%                        H     12        s                2.3%
   H     13        s                1.3%                        H     13        s                0.9%
   C     15        py               1.3%                        C     15        py               2.9%
   H     17        s                0.8%                        H     17        s                1.8%
   H     18        s                0.7%                        H     18        s                1.3%
   C     24        px               1.0%                        C     24        px               0.4%
                   py               1.2%                                        py               1.0%
   H     25        s                1.1%                        H     25        s                0.6%
   C     28        px               1.1%                        C     28        px               0.6%
   H     31        s                1.2%                        H     31        s                0.7%
   C     34        py               4.3%                        C     34        py               2.6%
   C     41        px               1.0%                        C     41        px               0.5%
   H     42        s                1.2%                        H     42        s                0.8%
   C     50        py               0.1%                        C     50        py               1.8%
                   pz               0.4%                                        pz               1.7%
   H     52        s                0.4%                        H     52        s                1.5%
   H     53        s                0.2%                        H     53        s                2.0%
   C     54        py               3.2%                        C     54        py               7.4%
   H     56        s                2.0%                        H     56        s                4.6%
   H     57        s                1.3%                        H     57        s                2.7%
   C     58        pz               3.9%                        C     58        pz               6.8%
   H     60        s                2.6%                        H     60        s                5.0%
   H     61        s                1.7%                        H     61        s                1.4%
   N     62        s                1.8%                        N     62        s                1.2%
                   py               8.7%                                        py               5.7%
   N     63        py              10.6%                        N     63        py               6.9%
   P     67        s                1.0%                        P     67        s                0.7%
                   py               3.1%                                        py               2.0%
   P     68        s                1.1%                        P     68        s                0.7%
                   py               3.3%                                        py               2.0%
 
 
  Orbital: 119  Energy=     -0.42845 [au]   Occ=1.00           Orbital: 119  Energy=     -0.42811 [au]   Occ=1.00
  (alpha)                  -11.65879 [eV]                      (beta)                   -11.64940 [eV]
  --------------------------------------------------           --------------------------------------------------
  atom  label   AO type   orbital density population           atom  label   AO type   orbital density population
  --------------------------------------------------           --------------------------------------------------
   Ir     1        d0               1.4%                        Ir     1        d0               0.0%
   C      7        py               3.5%                        C      7        py               6.8%
                   pz               1.5%                                        pz               3.4%
   H      8        s                1.5%                        H      8        s                3.3%
   H      9        s                3.0%                        H      9        s                6.1%
   C     11        px               1.4%                        C     11        px               1.2%
                   pz               1.2%                                        pz               6.5%
   H     12        s                1.2%                        H     12        s                5.3%
   H     14        s                2.0%                        H     14        s                3.7%
   C     15        py               2.8%                        C     15        py              10.2%
   H     17        s                1.7%                        H     17        s                6.3%
   H     18        s                1.0%                        H     18        s                3.4%
   C     20        py               1.0%                        C     20        py               2.5%
   H     21        s                0.7%                        H     21        s                1.1%
   H     23        s                0.5%                        H     23        s                1.5%
   C     24        py               0.0%                        C     24        py               1.2%
   H     27        s                0.0%                        H     27        s                1.0%
   C     28        pz               0.1%                        C     28        pz               2.3%
   H     29        s                0.1%                        H     29        s                1.5%
   H     30        s                0.3%                        H     30        s                1.1%
   C     34        py               1.0%                        C     34        py              -0.0%
   C     50        py               8.3%                        C     50        py               2.9%
                   pz               4.2%                                        pz               1.6%
   H     52        s                3.6%                        H     52        s                1.4%
   H     53        s                7.6%                        H     53        s                2.8%
   C     54        py               8.1%                        C     54        py               4.2%
   H     56        s                4.8%                        H     56        s                2.6%
   H     57        s                2.7%                        H     57        s                1.5%
   C     58        px               2.4%                        C     58        px               0.6%
                   pz               4.6%                                        pz               3.3%
   H     59        s                4.6%                        H     59        s                1.7%
   H     60        s                4.1%                        H     60        s                2.8%
   N     62        py               1.1%                        N     62        py               0.0%
   N     63        py               1.6%                        N     63        py               0.0%
   P     68        py               1.2%                        P     68        py               0.0%
 
 
  Orbital: 120  Energy=     -0.42822 [au]   Occ=1.00           Orbital: 120  Energy=     -0.42781 [au]   Occ=1.00
  (alpha)                  -11.65241 [eV]                      (beta)                   -11.64123 [eV]
  --------------------------------------------------           --------------------------------------------------
  atom  label   AO type   orbital density population           atom  label   AO type   orbital density population
  --------------------------------------------------           --------------------------------------------------
   Ir     1        d0               0.0%                        Ir     1        d0               3.2%
   C      4        py               0.0%                        C      4        py               2.6%
   C      7        py               6.6%                        C      7        py               3.0%
                   pz               3.4%                                        pz               1.0%
   H      8        s                3.3%                        H      8        s                1.0%
   H      9        s                5.9%                        H      9        s                2.4%
   C     11        px               1.1%                        C     11        px               1.7%
                   pz               6.5%                                        pz               0.2%
   H     12        s                5.2%                        H     12        s                0.3%
   H     14        s                3.6%                        H     14        s                1.5%
   C     15        py               9.9%                        C     15        py               1.1%
   H     17        s                6.1%                        H     17        s                0.6%
   H     18        s                3.3%                        H     18        s                0.4%
   C     20        py               2.5%                        C     20        py               1.1%
   H     21        s                1.1%                        H     21        s                0.9%
   H     23        s                1.4%                        H     23        s                0.5%
   C     24        py               1.2%                        C     24        py               0.0%
   H     27        s                1.0%                        H     27        s                0.0%
   C     28        pz               2.3%                        C     28        pz               0.0%
   H     29        s                1.5%                        H     29        s               -0.0%
   H     30        s                1.0%                        H     30        s                0.4%
   C     34        py               0.0%                        C     34        py               2.7%
   C     45        py               0.0%                        C     45        py               1.2%
   C     50        py               3.1%                        C     50        py               7.0%
                   pz               1.8%                                        pz               2.9%
   H     52        s                1.5%                        H     52        s                2.5%
   H     53        s                3.0%                        H     53        s                6.2%
   C     54        py               4.4%                        C     54        py               4.3%
   H     56        s                2.7%                        H     56        s                2.5%
   H     57        s                1.6%                        H     57        s                1.4%
   C     58        px               0.7%                        C     58        px               2.7%
                   pz               3.4%                                        pz               1.8%
   H     59        s                1.9%                        H     59        s                3.8%
   H     60        s                2.9%                        H     60        s                1.9%
   N     62        s                0.0%                        N     62        s                1.1%
                   py               0.0%                                        py               3.9%
   N     63        py               0.0%                        N     63        py               5.5%
   P     67        py               0.0%                        P     67        py               2.4%
   P     68        py               0.0%                        P     68        py               2.8%
 
 
  Orbital: 121  Energy=     -0.42625 [au]   Occ=1.00           Orbital: 121  Energy=     -0.42616 [au]   Occ=1.00
  (alpha)                  -11.59895 [eV]                      (beta)                   -11.59627 [eV]
  --------------------------------------------------           --------------------------------------------------
  atom  label   AO type   orbital density population           atom  label   AO type   orbital density population
  --------------------------------------------------           --------------------------------------------------
   C     20        py               1.1%                        C     20        py               1.0%
   C     24        py               1.4%                        C     24        py               1.5%
   H     27        s                1.2%                        H     27        s                1.2%
   C     37        px               3.1%                        C     37        px               3.0%
                   py              10.9%                                        py              11.0%
                   pz               2.3%                                        pz               2.2%
   H     38        s                5.4%                        H     38        s                5.4%
   H     39        s                8.8%                        H     39        s                8.9%
   C     41        px               2.8%                        C     41        px               2.7%
                   pz               8.0%                                        pz               8.1%
   H     43        s                5.5%                        H     43        s                5.5%
   H     44        s                7.1%                        H     44        s                7.0%
   C     45        py              10.8%                        C     45        py              10.7%
   H     47        s                6.9%                        H     47        s                6.9%
   H     48        s                3.5%                        H     48        s                3.5%
   C     54        px               1.1%                        C     54        px               1.0%
   C     58        px               1.3%                        C     58        px               1.4%
 
 
  Orbital: 122  Energy=     -0.42555 [au]   Occ=1.00           Orbital: 122  Energy=     -0.42546 [au]   Occ=1.00
  (alpha)                  -11.57987 [eV]                      (beta)                   -11.57737 [eV]
  --------------------------------------------------           --------------------------------------------------
  atom  label   AO type   orbital density population           atom  label   AO type   orbital density population
  --------------------------------------------------           --------------------------------------------------
   C     11        px               2.5%                        C     11        px               2.5%
                   pz               1.9%                                        pz               1.9%
   H     12        s                1.9%                        H     12        s                1.9%
   H     14        s                1.6%                        H     14        s                1.6%
   C     15        px               1.4%                        C     15        px               1.4%
                   py               1.2%                                        py               1.3%
   H     18        s                1.4%                        H     18        s                1.4%
   C     20        py               9.4%                        C     20        py               9.5%
   H     21        s                2.9%                        H     21        s                2.9%
   H     23        s                6.0%                        H     23        s                6.0%
   C     24        px               2.9%                        C     24        px               2.9%
                   py               9.8%                                        py               9.9%
                   pz               2.2%                                        pz               2.2%
   H     26        s                4.6%                        H     26        s                4.6%
   H     27        s                8.1%                        H     27        s                8.2%
   C     28        px               2.3%                        C     28        px               2.3%
                   pz               6.8%                                        pz               6.8%
   H     29        s                4.6%                        H     29        s                4.6%
   H     30        s                6.2%                        H     30        s                6.2%
   C     37        py               1.7%                        C     37        py               1.7%
   H     38        s                1.0%                        H     38        s                1.0%
   H     39        s                1.4%                        H     39        s                1.4%
   C     41        pz               1.2%                        C     41        pz               1.2%
   H     44        s                1.1%                        H     44        s                1.1%
   C     45        py               1.9%                        C     45        py               1.9%
   H     47        s                1.2%                        H     47        s                1.2%
 
 
  Orbital: 123  Energy=     -0.41924 [au]   Occ=1.00           Orbital: 123  Energy=     -0.41807 [au]   Occ=1.00
  (alpha)                  -11.40818 [eV]                      (beta)                   -11.37630 [eV]
  --------------------------------------------------           --------------------------------------------------
  atom  label   AO type   orbital density population           atom  label   AO type   orbital density population
  --------------------------------------------------           --------------------------------------------------
   Ir     1        py               2.5%                        Ir     1        py               2.4%
                   d0               7.8%                                        d0               7.6%
   C      2        py               2.1%                        C      2        py               2.0%
   H      3        s                3.7%                        H      3        s                3.5%
   C     24        px               1.4%                        C     24        px               1.3%
   H     25        s                1.0%                        H     25        s                1.0%
   C     32        py               2.4%                        C     32        py               2.4%
   H     33        s                4.1%                        H     33        s                3.9%
   C     34        py               1.2%                        C     34        py               1.1%
   C     37        px               1.2%                        C     37        px               1.2%
   H     40        s                1.0%                        H     40        s                1.0%
   H     56        s                1.1%                        H     56        s                1.1%
   C     58        pz               1.4%                        C     58        pz               1.3%
   N     62        py              14.1%                        N     62        py              14.0%
   N     63        s                1.8%                        N     63        s                1.7%
                   py              17.9%                                        py              17.0%
   P     67        py               1.4%                        P     67        py               1.2%
                   pz               2.5%                                        pz               2.5%
   P     68        py               2.1%                        P     68        py               2.0%
                   pz               2.4%                                        pz               2.4%
 
 
  Orbital: 124  Energy=     -0.41592 [au]   Occ=1.00           Orbital: 124  Energy=     -0.41541 [au]   Occ=1.00
  (alpha)                  -11.31765 [eV]                      (beta)                   -11.30392 [eV]
  --------------------------------------------------           --------------------------------------------------
  atom  label   AO type   orbital density population           atom  label   AO type   orbital density population
  --------------------------------------------------           --------------------------------------------------
   C      2        py               1.1%                        C      2        py               1.0%
   H      3        s                1.1%                        H      3        s                1.0%
   C      4        py               3.1%                        C      4        py               2.9%
   C      6        px               1.4%                        C      6        px               1.3%
   C      7        py               2.4%                        C      7        py               2.5%
   H      9        s                1.3%                        H      9        s                1.3%
   C     11        px               1.7%                        C     11        px               1.6%
   H     13        s                1.7%                        H     13        s                1.6%
   H     14        s                1.6%                        H     14        s                1.6%
   C     15        py               1.0%                        C     15        py               1.0%
   H     18        s                1.2%                        H     18        s                1.2%
   C     19        px               1.4%                        C     19        px               1.3%
                   py               1.0%                                        py               1.1%
   C     20        px               1.0%                        C     20        px               1.0%
                   py               2.2%                                        py               2.2%
   H     23        s                1.5%                        H     23        s                1.6%
   C     24        py               1.6%                        C     24        py               1.7%
   H     27        s                1.2%                        H     27        s                1.3%
   C     28        px               1.5%                        C     28        px               1.4%
                   py               1.0%                                        py               1.2%
   H     31        s                1.2%                        H     31        s                1.1%
   C     34        py               2.7%                        C     34        py               2.4%
   C     36        px               1.9%                        C     36        px               2.0%
[truncated: 1,067,960 more chars]
