# Supplementary material for: Quadratic Spin–Orbit Mechanism of the Electronic g-Tensor
Source: J Chem Theory Comput. 2023 Mar 10;19(6):1765–76. doi: 10.1021/acs.jctc.2c01213 (PMC10061661; doi:10.1021/acs.jctc.2c01213)
Supplement: Supplementary file 2 — ct2c01213_si_002.zip [file ct2c01213_si_002.zip › respect_input/07.ir-nh3/4c-pbe-dz/RS-4c_Z.out_scf]

##############################################################################
                              Environment setting
##############################################################################

 Job setting:
    
    Call arguments   are    --scratch=/scratch/work/project/open-19-41/pikulove/10491280.isrv5 --nt=24 --scf --restart --inp=RS-4c_Z 
    Input file name   is   RS-4c_Z.inp
    Binary  directory is   /home/pikulove/ReSpect_5.2.0-beta.8+Nov20_OMP_intel-18.0_glibc-2.27+PT3
    Work    directory is   /scratch/work/project/open-19-41/pikulove/10491280.isrv5/
    Scratch directory is   /scratch/work/project/open-19-41/pikulove/10491280.isrv5/tmp8904.Pj0Qt4.pikulove
    Machine name      is   r1i7n8.ib0.smc.salomon.it4i.cz
    OMP stack memory size  5000m
    OMP parallel job with  24 threads
    Output  file will be   /scratch/work/project/open-19-41/pikulove/10491280.isrv5/RS-4c_Z.out_scf


 System setting:

    core file size          (blocks, -c) 0
    data seg size           (kbytes, -d) unlimited
    scheduling priority             (-e) 0
    file size               (blocks, -f) unlimited
    pending signals                 (-i) 511050
    max locked memory       (kbytes, -l) unlimited
    max memory size         (kbytes, -m) unlimited
    open files                      (-n) 1048576
    pipe size            (512 bytes, -p) 8
    POSIX message queues     (bytes, -q) 819200
    real-time priority              (-r) 0
    stack size              (kbytes, -s) unlimited
    cpu time               (seconds, -t) unlimited
    max user processes              (-u) 511050
    virtual memory          (kbytes, -v) unlimited
    file locks                      (-x) unlimited
    omp_thread_limit:
    omp_stacksize:5000m
    

##############################################################################
                               Program ReSpect
##############################################################################
::

 Version:       5.2.0 (2020)
 Released:      beta (in testing period)

 Branch:        master
 Commit hash:   d07d9fd49
 Commit author: Debora Pastvova
 Commit date:   Wed Nov 4 10:13:55 2020 +0100

 Webpage:       http://www.respectprogram.org 
 Copyright:     ReSpect is distributed as proprietary software at no cost
                and is currently available as OpenMP parallel static binaries
                for Linux OS and x86_64 architecture at the program webpage.
                The program is limited to non-commercial, academic, and non-profit
                private use and its further copy and redistribution is not permitted.
                The specific terms of use are available at:
                http://www.respectprogram.org/download.html.
                The program is distributed AS IS in a hope it becomes useful.
                The experimental nature of the program means that authors accept
                no responsibility for the correctness of results nor fitness for
                a particular purpose.

 Reference(s):  If results obtained with ReSpect are published in the scientific
                literature or publicly accessible reports, the users shall reference
                the program as:

                ReSpect, version 5.2.0 (2020); Relativistic Spectroscopy DFT program of authors
                M. Repisky, S. Komorovsky, V. G. Malkin, O. L. Malkina, M. Kaupp, K. Ruud, 
                with contributions from R. Bast, R. Di Remigio, U. Ekstrom, M. Kadek, S. Knecht,
                L. Konecny, E. Malkin, I. Malkin-Ondik, (see http://www.respectprogram.org)

                Using specific theoretical methods included in ReSpect may require citing
                additional articles, as described in this output file as "REQUIRED REFERENCES".


 -------
 Authors
 -------
 Repisky Michal
 Komorovsky Stanislav


 --------
 Founders
 --------
 Ruud Kenneth
 Kaupp Martin
 Malkina Olga L.
 Malkin Vladimir G.


 ------------
 Contributors
 ------------
 Bast Radovan         - AutoCMake library
 Di Remigio Roberto   - PCMSolver library
 Ekstrom Ulf          - XCFun library
 Kadek Marius         - real-time TDDFT library
                      - solid-state pSCF library
 Knecht Stefan        - pilot MPI parallelization
 Konecny Lukas        - real-time TDDFT (RT-TDDFT) library
                      - damped-response TDDFT (DR-TDDFT) library
 Malkin Elena         - one-component molecular properties
                      - finite size nucleus and magnetic moment models
 Malkin-Ondik Irina   - Douglas-Kroll-Hess (DKH) Hamiltonians


##############################################################################
                    Configuration, build, and runtime info
##############################################################################
::

 -----------------------------------
 Configuration and build information
 -----------------------------------

 Who compiled           | uachstno
 Compiled on server     | pippin
 Operating system       | Linux-5.4.0-51-generic
 CMake version          | 3.10.2
 CMake generator        | Unix Makefiles
 CMake build type       | release
 Configuration time     | 2020-11-09 11:33:09.556228
 Python version         | 2.7.1
 Fortran compiler       | /opt/intel/compilers_and_libraries_2018.6.288/linux/bin/intel64/ifort
 Fortran compiler flags |  -w -fpp -assume byterecl -static -static-libgcc -static-intel -qopenmp -O2 -xW -ip
 C compiler             | /opt/intel/compilers_and_libraries_2018.6.288/linux/bin/intel64/icc
 C compiler flags       |  -g -wd981 -wd279 -wd383 -wd1572 -wd1777 -restrict -DRESTRICT=restrict -qopenmp -O2 -ip
 C++ compiler           | /opt/intel/compilers_and_libraries_2018.6.288/linux/bin/intel64/icpc
 C++ compiler flags     |  -Wno-unknown-pragmas -fno-exceptions -qopenmp -O3
 Static linking         | True
 MPI parallelization    | False
 OMP parallelization    | True
 Math libraries         | -Wl,--start-group;/opt/intel/compilers_and_libraries_2018.6.288/linux/mkl/lib/intel64/libmkl_lapack95_lp64.a;/opt/intel/compilers_and_libraries_2018.6.288/linux/mkl/lib/intel64/libmkl_intel_lp64.a;-qopenmp;-Wl,--end-group;-Wl,--start-group;/opt/intel/compilers_and_libraries_2018.6.288/linux/mkl/lib/intel64/libmkl_intel_lp64.a;/opt/intel/compilers_and_libraries_2018.6.288/linux/mkl/lib/intel64/libmkl_intel_thread.a;/opt/intel/compilers_and_libraries_2018.6.288/linux/mkl/lib/intel64/libmkl_core.a;/usr/lib/x86_64-linux-gnu/libpthread.a;/usr/lib/x86_64-linux-gnu/libm.a;-qopenmp;-Wl,--end-group;-ldl
 Explicit libraries     | unknown


 ------------
 Runtime info
 ------------

 Parallelization model: OpenMP
   Master process has 24 threads of total 24

 Initial time:
   2021 May  1  18:12:57
 


##############################################################################
                            Input processing info
##############################################################################
::

 ----------
 Input file
 ----------

 scf:
     method: mdks/pbe
 
     geometry:
       Ir      0.00000000     0.00000000     0.00000000
       C     -0.02681277     2.66728367    -1.19861050
       H     -0.03564099     3.74971207    -1.10276122
       C     -0.00511232     2.06394534    -2.39470278
       H      0.01247004     2.64583612    -3.30571711
       C      1.58036608    -0.23548466    -3.23640026
       C      2.70850465     0.58432683    -2.60464433
       H      2.73342887     0.46420497    -1.51894644
       H      2.61259636     1.64711572    -2.82798653
       H      3.66319017     0.23594865    -3.00849085
       C      1.87271262    -1.71516532    -2.98846211
       H      2.03658311    -1.91352724    -1.92812477
       H      2.79400889    -1.98509030    -3.51201770
       H      1.08591609    -2.37523503    -3.35253140
       C      1.54696160     0.04039972    -4.73662114
       H      2.54254820    -0.14942903    -5.14839120
       H      1.29314297     1.07786287    -4.96045802
       H      0.84950905    -0.61082069    -5.26354178
       C     -1.55794345    -0.22497181    -3.26010839
       C     -2.71294928     0.06618691    -2.29820610
       H     -2.65508399    -0.54777604    -1.39806301
       H     -3.65741498    -0.15147246    -2.80533042
       H     -2.72870538     1.11458950    -1.99346048
       C     -1.78288125     0.59298659    -4.53170443
       H     -2.73473818     0.28599257    -4.97488764
       H     -1.00879412     0.44017310    -5.28089437
       H     -1.85230712     1.65987622    -4.31730088
       C     -1.56109770    -1.71205962    -3.60173784
       H     -1.41385619    -2.34148204    -2.72157120
       H     -0.80830815    -1.97308035    -4.34550122
       H     -2.53735327    -1.97427830    -4.01909343
       C     -0.04964053     2.68702109     1.15501944
       H     -0.06367705     3.76770250     1.04073977
       C     -0.04874328     2.10339913     2.36120819
       H     -0.07324749     2.69834181     3.26358015
       C      1.48121052    -0.18075064     3.30355897
       C      1.64891612     0.61219156     4.59959268
       H      0.85638054     0.42600515     5.32078929
       H      1.70258252     1.68514858     4.41146393
       H      2.59327856     0.31538144     5.06513933
       C      1.47930201    -1.67626220     3.60933681
       H      2.44309914    -1.94850969     4.04843963
       H      1.35317482    -2.28421188     2.71097021
       H      0.70544679    -1.95320626     4.32564680
       C      2.67025453     0.14701542     2.39628734
       H      3.59577129    -0.09133205     2.92828851
       H      2.69463437     1.20711489     2.13615877
       H      2.64873201    -0.42600078     1.46841346
       C     -1.65385078    -0.19268226     3.17497329
       C     -2.75580753     0.66265692     2.54415563
       H     -3.72536839     0.29982327     2.89679006
       H     -2.74336473     0.59492983     1.45383191
       H     -2.66403813     1.71243001     2.82294876
       C     -1.65696468     0.03311526     4.68358028
       H     -2.66630406    -0.15395884     5.06184147
       H     -1.39414129     1.05889073     4.94702008
       H     -0.98416363    -0.64548279     5.20791030
       C     -1.95984443    -1.65879956     2.86707086
       H     -1.17452770    -2.34008416     3.19671119
       H     -2.13982953    -1.80291905     1.79954374
       H     -2.87748021    -1.94679756     3.38730216
       N     -0.03568011     1.94887708    -0.01580189
       N      0.07060656    -2.13297742     0.02520380
       H      1.04174179    -2.42876782     0.07482841
       H     -0.31705599    -2.57432891    -0.80014483
       H     -0.39815939    -2.54794993     0.82258395
       P      0.00823893     0.27251927    -2.33394726
       P     -0.05022278     0.31189940     2.32450313
 
     geo-units:     angstrom
     initmo:        atomic
     nc-model:      gauss
     spin:          z
     charge:        1
     multiplicity:  2
     soscale:       1.0
 
     xc:
        noncollinearity: v2019
 
     dmixing:       1.0D0
     diis:          on
     maxiterations: 40
     convergence:   5.0e-6
 
     basis:
         Ir: dyall-vdz
         C:  uiglo-ii
         N:  uiglo-ii
         P:  uiglo-ii
         H:  uiglo-ii


 ----------------
 Input processing
 ----------------

 ... method: four-component Dirac-Kohn-Sham (mDKS)

 ... GGA XC functional: PBE

 ... geometry processing (xyz format)

     Ir      0.00000000     0.00000000     0.00000000
     C     -0.02681277     2.66728367    -1.19861050
     H     -0.03564099     3.74971207    -1.10276122
     C     -0.00511232     2.06394534    -2.39470278
     H      0.01247004     2.64583612    -3.30571711
     C      1.58036608    -0.23548466    -3.23640026
     C      2.70850465     0.58432683    -2.60464433
     H      2.73342887     0.46420497    -1.51894644
     H      2.61259636     1.64711572    -2.82798653
     H      3.66319017     0.23594865    -3.00849085
     C      1.87271262    -1.71516532    -2.98846211
     H      2.03658311    -1.91352724    -1.92812477
     H      2.79400889    -1.98509030    -3.51201770
     H      1.08591609    -2.37523503    -3.35253140
     C      1.54696160     0.04039972    -4.73662114
     H      2.54254820    -0.14942903    -5.14839120
     H      1.29314297     1.07786287    -4.96045802
     H      0.84950905    -0.61082069    -5.26354178
     C     -1.55794345    -0.22497181    -3.26010839
     C     -2.71294928     0.06618691    -2.29820610
     H     -2.65508399    -0.54777604    -1.39806301
     H     -3.65741498    -0.15147246    -2.80533042
     H     -2.72870538     1.11458950    -1.99346048
     C     -1.78288125     0.59298659    -4.53170443
     H     -2.73473818     0.28599257    -4.97488764
     H     -1.00879412     0.44017310    -5.28089437
     H     -1.85230712     1.65987622    -4.31730088
     C     -1.56109770    -1.71205962    -3.60173784
     H     -1.41385619    -2.34148204    -2.72157120
     H     -0.80830815    -1.97308035    -4.34550122
     H     -2.53735327    -1.97427830    -4.01909343
     C     -0.04964053     2.68702109     1.15501944
     H     -0.06367705     3.76770250     1.04073977
     C     -0.04874328     2.10339913     2.36120819
     H     -0.07324749     2.69834181     3.26358015
     C      1.48121052    -0.18075064     3.30355897
     C      1.64891612     0.61219156     4.59959268
     H      0.85638054     0.42600515     5.32078929
     H      1.70258252     1.68514858     4.41146393
     H      2.59327856     0.31538144     5.06513933
     C      1.47930201    -1.67626220     3.60933681
     H      2.44309914    -1.94850969     4.04843963
     H      1.35317482    -2.28421188     2.71097021
     H      0.70544679    -1.95320626     4.32564680
     C      2.67025453     0.14701542     2.39628734
     H      3.59577129    -0.09133205     2.92828851
     H      2.69463437     1.20711489     2.13615877
     H      2.64873201    -0.42600078     1.46841346
     C     -1.65385078    -0.19268226     3.17497329
     C     -2.75580753     0.66265692     2.54415563
     H     -3.72536839     0.29982327     2.89679006
     H     -2.74336473     0.59492983     1.45383191
     H     -2.66403813     1.71243001     2.82294876
     C     -1.65696468     0.03311526     4.68358028
     H     -2.66630406    -0.15395884     5.06184147
     H     -1.39414129     1.05889073     4.94702008
     H     -0.98416363    -0.64548279     5.20791030
     C     -1.95984443    -1.65879956     2.86707086
     H     -1.17452770    -2.34008416     3.19671119
     H     -2.13982953    -1.80291905     1.79954374
     H     -2.87748021    -1.94679756     3.38730216
     N     -0.03568011     1.94887708    -0.01580189
     N      0.07060656    -2.13297742     0.02520380
     H      1.04174179    -2.42876782     0.07482841
     H     -0.31705599    -2.57432891    -0.80014483
     H     -0.39815939    -2.54794993     0.82258395
     P      0.00823893     0.27251927    -2.33394726
     P     -0.05022278     0.31189940     2.32450313
 
 ... geometry defined in units: angstrom

 ... MO init: superposition of atomic densities
     note: this keyword is ignored in the current job because of the "--restart" option used
 
 ... nuclear charge distribution model: gaussian

 ... initial spin orientation: Z

 ... charge of the system:   1

 ... multiplicity of the system:  2   (doublet)

 ... the spin-orbit (SO) interaction scaling factor: 1.000000

 ... DFT noncollinear scheme: v2019

 ... density mixing parameter:  1.000

 ... DIIS scheme turned on

 ... maximum number of scf iterations:   40

 ... scf convergence criteria:  5.00E-06

 ... orbital basis required

     Ir: dyall-vdz
     C:  uiglo-ii
     N:  uiglo-ii
     P:  uiglo-ii
     H:  uiglo-ii
 
 ... restart of the SCF procedure required


##############################################################################
                             REQUIRED REFERENCES
##############################################################################

 XCFun: a library of DFT exchange-correlation functionals

 [1] U. Ekström, et al., J. Chem. Theory Comput. 6, 1971-1980 (2010)
     [DOI: https://doi.org/10.1021/ct100117s]


##############################################################################
                              Molecular DFT grid
##############################################################################


DFT grid generator
------------------
::

 Becke atomic partitioning scheme
 Lebedev angular quadrature (adaptive size) 
 Adaptive angular distribution limit     = 11
 Adaptive angular distribution threshold =   1.0E-05
 Rotational invariance of grid points: rotation wrt. standard orientation
 Gauss-Chebyshev(I) radial quadrature
 Radial grid points mapping:  Koester
 Radial grid points shift:    False
 Grid file:                   fort.11

 Centre of nuclear charge (in A): -0.228D-01  0.964D-01 -0.426D-02
 NCMT eigenvalues:     0.3498305D+04  0.8422451D+04  0.9010268D+04  (n)

 Standard molecular orientation (in A):
  0.2282083169D-01 -0.9642616440D-01  0.4255660352D-02
 -0.3991938310D-02  0.2570857506D+01 -0.1194354840D+01
 -0.1282015831D-01  0.3653285906D+01 -0.1098505560D+01
  0.1770851169D-01  0.1967519176D+01 -0.2390447120D+01
  0.3529087169D-01  0.2549409956D+01 -0.3301461450D+01
  0.1603186912D+01 -0.3319108244D+00 -0.3232144600D+01
  0.2731325482D+01  0.4879006656D+00 -0.2600388670D+01
  0.2756249702D+01  0.3677788056D+00 -0.1514690780D+01
  0.2635417192D+01  0.1550689556D+01 -0.2823730870D+01
  0.3686011002D+01  0.1395224856D+00 -0.3004235190D+01
  0.1895533452D+01 -0.1811591484D+01 -0.2984206450D+01
  0.2059403942D+01 -0.2009953404D+01 -0.1923869110D+01
  0.2816829722D+01 -0.2081516464D+01 -0.3507762040D+01
  0.1108736922D+01 -0.2471661194D+01 -0.3348275740D+01
  0.1569782432D+01 -0.5602644440D-01 -0.4732365480D+01
  0.2565369032D+01 -0.2458551944D+00 -0.5144135540D+01
  0.1315963802D+01  0.9814367056D+00 -0.4956202360D+01
  0.8723298817D+00 -0.7072468544D+00 -0.5259286120D+01
 -0.1535122618D+01 -0.3213979744D+00 -0.3255852730D+01
 -0.2690128448D+01 -0.3023925440D-01 -0.2293950440D+01
 -0.2632263158D+01 -0.6442022044D+00 -0.1393807350D+01
 -0.3634594148D+01 -0.2478986244D+00 -0.2801074760D+01
 -0.2705884548D+01  0.1018163336D+01 -0.1989204820D+01
 -0.1760060418D+01  0.4965604256D+00 -0.4527448770D+01
 -0.2711917348D+01  0.1895664056D+00 -0.4970631980D+01
 -0.9859732883D+00  0.3437469356D+00 -0.5276638710D+01
 -0.1829486288D+01  0.1563450056D+01 -0.4313045220D+01
 -0.1538276868D+01 -0.1808485784D+01 -0.3597482180D+01
 -0.1391035358D+01 -0.2437908204D+01 -0.2717315540D+01
 -0.7854873183D+00 -0.2069506514D+01 -0.4341245560D+01
 -0.2514532438D+01 -0.2070704464D+01 -0.4014837770D+01
 -0.2681969831D-01  0.2590594926D+01  0.1159275100D+01
 -0.4085621831D-01  0.3671276336D+01  0.1044995430D+01
 -0.2592244831D-01  0.2006972966D+01  0.2365463850D+01
 -0.5042665831D-01  0.2601915646D+01  0.3267835810D+01
  0.1504031352D+01 -0.2771768044D+00  0.3307814630D+01
  0.1671736952D+01  0.5157653956D+00  0.4603848340D+01
  0.8792013717D+00  0.3295789856D+00  0.5325044950D+01
  0.1725403352D+01  0.1588722416D+01  0.4415719590D+01
  0.2616099392D+01  0.2189552756D+00  0.5069394990D+01
  0.1502122842D+01 -0.1772688364D+01  0.3613592470D+01
  0.2465919972D+01 -0.2044935854D+01  0.4052695290D+01
  0.1375995652D+01 -0.2380638044D+01  0.2715225870D+01
  0.7282676217D+00 -0.2049632424D+01  0.4329902460D+01
  0.2693075362D+01  0.5058925560D-01  0.2400543000D+01
  0.3618592122D+01 -0.1877582144D+00  0.2932544170D+01
  0.2717455202D+01  0.1110688726D+01  0.2140414430D+01
  0.2671552842D+01 -0.5224269444D+00  0.1472669120D+01
 -0.1631029948D+01 -0.2891084244D+00  0.3179228950D+01
 -0.2732986698D+01  0.5662307556D+00  0.2548411290D+01
 -0.3702547558D+01  0.2033971056D+00  0.2901045720D+01
 -0.2720543898D+01  0.4985036656D+00  0.1458087570D+01
 -0.2641217298D+01  0.1616003846D+01  0.2827204420D+01
 -0.1634143848D+01 -0.6331090440D-01  0.4687835940D+01
 -0.2643483228D+01 -0.2503850044D+00  0.5066097130D+01
 -0.1371320458D+01  0.9624645656D+00  0.4951275740D+01
 -0.9613427983D+00 -0.7419089544D+00  0.5212165960D+01
 -0.1937023598D+01 -0.1755225724D+01  0.2871326520D+01
 -0.1151706868D+01 -0.2436510324D+01  0.3200966850D+01
 -0.2117008698D+01 -0.1899345214D+01  0.1803799400D+01
 -0.2854659378D+01 -0.2043223724D+01  0.3391557820D+01
 -0.1285927831D-01  0.1852450916D+01 -0.1154622965D-01
  0.9342739169D-01 -0.2229403584D+01  0.2945946035D-01
  0.1064562622D+01 -0.2525193984D+01  0.7908407035D-01
 -0.2942351583D+00 -0.2670755074D+01 -0.7958891696D+00
 -0.3753385583D+00 -0.2644376094D+01  0.8268396104D+00
  0.3105976169D-01  0.1760931056D+00 -0.2329691600D+01
 -0.2740194831D-01  0.2154732356D+00  0.2328758790D+01

 Rotationally invariant molecular orientation (in A):
  0.0000000000D+00  0.0000000000D+00  0.0000000000D+00
  0.2684897807D+01  0.1158917500D+01 -0.4714523025D-02
  0.3765817010D+01  0.1047050564D+01 -0.7486126409D-03
  0.2099158444D+01  0.2363900641D+01  0.2343898137D-02
  0.2694262766D+01  0.3266328020D+01  0.2047670646D-01
 -0.2050547803D+00  0.3250096213D+01  0.1556317371D+01
  0.5926812709D+00  0.2613927896D+01  0.2697724455D+01
  0.4562025813D+00  0.1530313100D+01  0.2728431592D+01
  0.1659667613D+01  0.2820913547D+01  0.2612299355D+01
  0.2397176359D+00  0.3029293366D+01  0.3645760324D+01
 -0.1691414005D+01  0.3025992356D+01  0.1833641007D+01
 -0.1907290916D+01  0.1969825282D+01  0.2002236777D+01
 -0.1963790847D+01  0.3559668653D+01  0.2748385361D+01
 -0.2337207425D+01  0.3394452011D+01  0.1037101245D+01
  0.9340107869D-01  0.4745824122D+01  0.1516156917D+01
 -0.1013784868D+00  0.5167048316D+01  0.2506819985D+01
  0.1136832302D+01  0.4952614187D+01  0.1272547015D+01
 -0.5421248163D+00  0.5277585062D+01  0.8079827991D+00
 -0.1592352182D+00  0.3252502717D+01 -0.1581763902D+01
  0.1304746879D+00  0.2278649544D+01 -0.2727078728D+01
 -0.4973754729D+00  0.1388073492D+01 -0.2670202124D+01
 -0.6910687468D-01  0.2782555579D+01 -0.3677242948D+01
  0.1174353368D+01  0.1958369112D+01 -0.2729049666D+01
  0.6799445830D+00  0.4510347386D+01 -0.1805847589D+01
  0.3901778797D+00  0.4951589022D+01 -0.2763986085D+01
  0.5296447609D+00  0.5266908642D+01 -0.1038466691D+01
  0.1744244626D+01  0.4279762786D+01 -0.1861869705D+01
 -0.1640966073D+01  0.3616007345D+01 -0.1603873706D+01
 -0.2284972356D+01  0.2746235357D+01 -0.1457933456D+01
 -0.1899297765D+01  0.4368595823D+01 -0.8589688706D+00
 -0.1886076366D+01  0.4030599739D+01 -0.2585735893D+01
  0.2669984016D+01 -0.1194847827D+01 -0.1185124026D-01
  0.3752330556D+01 -0.1096622768D+01 -0.1449372114D-01
  0.2068565816D+01 -0.2392260752D+01 -0.9585664782D-02
  0.2650297795D+01 -0.3303457228D+01 -0.2147218960D-01
 -0.2462070662D+00 -0.3290478277D+01  0.1500763824D+01
  0.5255117652D+00 -0.4596911163D+01  0.1685882808D+01
  0.3374906035D+00 -0.5320605258D+01  0.8960616417D+00
  0.1600476227D+01 -0.4424276642D+01  0.1750365397D+01
  0.2113300347D+00 -0.5051654907D+01  0.2629889332D+01
 -0.1745974532D+01 -0.3574163089D+01  0.1484059552D+01
 -0.2035422199D+01 -0.4002697958D+01  0.2447601354D+01
 -0.2339092819D+01 -0.2667794367D+01  0.1345207600D+01
 -0.2024873346D+01 -0.4291506262D+01  0.7118651850D+00
  0.8171208725D-01 -0.2380151237D+01  0.2687427958D+01
 -0.1747925882D+00 -0.2902330318D+01  0.3613684074D+01
  0.1145215116D+01 -0.2135533969D+01  0.2722008825D+01
 -0.4772063330D+00 -0.1444089804D+01  0.2653370455D+01
 -0.2213090608D+00 -0.3182854977D+01 -0.1635010931D+01
  0.6555118825D+00 -0.2572164576D+01 -0.2731408203D+01
  0.2983111366D+00 -0.2925931272D+01 -0.3702646749D+01
  0.6038263059D+00 -0.1480901176D+01 -0.2726892786D+01
  0.1699947974D+01 -0.2865791733D+01 -0.2626017903D+01
 -0.1788689742D-01 -0.4694616035D+01 -0.1625673140D+01
 -0.1992952603D+00 -0.5076867375D+01 -0.2634543374D+01
  0.1000878044D+01 -0.4971385383D+01 -0.1349613907D+01
 -0.7116377277D+00 -0.5204331852D+01 -0.9571089261D+00
 -0.1679199890D+01 -0.2855422630D+01 -0.1959477180D+01
 -0.2374003033D+01 -0.3169676691D+01 -0.1179716449D+01
 -0.1805459366D+01 -0.1787122116D+01 -0.2148081984D+01
 -0.1964641542D+01 -0.3377518489D+01 -0.2876852706D+01
  0.1949173630D+01 -0.1319545491D-01 -0.1388096223D-01
 -0.2133770765D+01  0.6746413004D-02  0.4679746226D-01
 -0.2441063439D+01 -0.3196467813D-01  0.1014852658D+01
 -0.2558489118D+01  0.8358866696D+00 -0.3512157363D+00
 -0.2555274804D+01 -0.7875642566D+00 -0.4213517751D+00
  0.3069908387D+00  0.2329674821D+01 -0.4037374146D-02
  0.2779350070D+00 -0.2329137644D+01 -0.3143773835D-01

 Atom   1 has   14924 grid points ( 0)
 Atom   2 has    9980 grid points ( 1)
 Atom   3 has    8540 grid points ( 2)
 Atom   4 has    9980 grid points ( 3)
 Atom   5 has    8732 grid points ( 4)
 Atom   6 has    9572 grid points ( 5)
 Atom   7 has    9896 grid points ( 6)
 Atom   8 has    8632 grid points ( 7)
 Atom   9 has    8444 grid points ( 8)
 Atom  10 has    8696 grid points ( 9)
 Atom  11 has    9896 grid points (10)
 Atom  12 has    8608 grid points (11)
 Atom  13 has    8684 grid points (12)
 Atom  14 has    8592 grid points (13)
 Atom  15 has    9944 grid points (14)
 Atom  16 has    8672 grid points (15)
 Atom  17 has    8696 grid points (16)
 Atom  18 has    8208 grid points (17)
 Atom  19 has    9560 grid points (18)
 Atom  20 has    9860 grid points (19)
 Atom  21 has    8732 grid points (20)
 Atom  22 has    8576 grid points (21)
 Atom  23 has    8516 grid points (22)
 Atom  24 has    9824 grid points (23)
 Atom  25 has    8696 grid points ( 0)
 Atom  26 has    8636 grid points ( 1)
 Atom  27 has    8600 grid points ( 2)
 Atom  28 has    9848 grid points ( 3)
 Atom  29 has    8636 grid points ( 4)
 Atom  30 has    8684 grid points ( 5)
 Atom  31 has    8672 grid points ( 6)
 Atom  32 has    9872 grid points ( 7)
 Atom  33 has    8652 grid points ( 8)
 Atom  34 has    9848 grid points ( 9)
 Atom  35 has    8732 grid points (10)
 Atom  36 has    9560 grid points (11)
 Atom  37 has    9824 grid points (12)
 Atom  38 has    8672 grid points (13)
 Atom  39 has    8612 grid points (14)
 Atom  40 has    8648 grid points (15)
 Atom  41 has    9692 grid points (16)
 Atom  42 has    8684 grid points (17)
 Atom  43 has    8636 grid points (18)
 Atom  44 has    8600 grid points (19)
 Atom  45 has    9860 grid points (20)
 Atom  46 has    8684 grid points (21)
 Atom  47 has    8648 grid points (22)
 Atom  48 has    8732 grid points (23)
 Atom  49 has    9572 grid points ( 0)
 Atom  50 has    9848 grid points ( 1)
 Atom  51 has    8684 grid points ( 2)
 Atom  52 has    8512 grid points ( 3)
 Atom  53 has    8636 grid points ( 4)
 Atom  54 has    9980 grid points ( 5)
 Atom  55 has    8672 grid points ( 6)
 Atom  56 has    8672 grid points ( 7)
 Atom  57 has    8208 grid points ( 8)
 Atom  58 has    9884 grid points ( 9)
 Atom  59 has    8592 grid points (10)
 Atom  60 has    8608 grid points (11)
 Atom  61 has    8576 grid points (12)
 Atom  62 has    9860 grid points (13)
 Atom  63 has   10256 grid points (14)
 Atom  64 has    8744 grid points (15)
 Atom  65 has    8852 grid points (16)
 Atom  66 has    8624 grid points (17)
 Atom  67 has   10536 grid points (18)
 Atom  68 has   10524 grid points (19)
 Total         623332 grid points (generated in    4.5 seconds)
 


##############################################################################
                    Atomic, molecular, and basis sets info
##############################################################################


Atomic and Nuclear Constants
----------------------------
::

 The data used in this calculation (unless changed from input) are from
 the CODATA recommended values of the fundamental physical constants 2010
 (online at http://physics.nist.gov/constants) and from the 2006 compilation
 of the Particle Data Group (online at http://pdg.lbl.gov).
 All values are in the SI-based atomic units unless stated otherwise.

 Inverse fine-structure constant =   137.035999074000
 Bohr radius [A]                 =     0.529177210920
 Hartree energy [eV]             =    27.211385050000
 Electric dipole moment [Debye]  =     2.541746363608

 atom    label     Z    isotop    atomic mass       spin         g-value 
 ----------------------------------------------------------------------- 
  Ir       1      77     193      192.962926      1.500000      0.109133
  C        2       6      12       12.000000      0.000000      0.000000
  H        3       1       1        1.007825      0.500000      5.585695
  C        4       6      12       12.000000      0.000000      0.000000
  H        5       1       1        1.007825      0.500000      5.585695
  C        6       6      12       12.000000      0.000000      0.000000
  C        7       6      12       12.000000      0.000000      0.000000
  H        8       1       1        1.007825      0.500000      5.585695
  H        9       1       1        1.007825      0.500000      5.585695
  H       10       1       1        1.007825      0.500000      5.585695
  C       11       6      12       12.000000      0.000000      0.000000
  H       12       1       1        1.007825      0.500000      5.585695
  H       13       1       1        1.007825      0.500000      5.585695
  H       14       1       1        1.007825      0.500000      5.585695
  C       15       6      12       12.000000      0.000000      0.000000
  H       16       1       1        1.007825      0.500000      5.585695
  H       17       1       1        1.007825      0.500000      5.585695
  H       18       1       1        1.007825      0.500000      5.585695
  C       19       6      12       12.000000      0.000000      0.000000
  C       20       6      12       12.000000      0.000000      0.000000
  H       21       1       1        1.007825      0.500000      5.585695
  H       22       1       1        1.007825      0.500000      5.585695
  H       23       1       1        1.007825      0.500000      5.585695
  C       24       6      12       12.000000      0.000000      0.000000
  H       25       1       1        1.007825      0.500000      5.585695
  H       26       1       1        1.007825      0.500000      5.585695
  H       27       1       1        1.007825      0.500000      5.585695
  C       28       6      12       12.000000      0.000000      0.000000
  H       29       1       1        1.007825      0.500000      5.585695
  H       30       1       1        1.007825      0.500000      5.585695
  H       31       1       1        1.007825      0.500000      5.585695
  C       32       6      12       12.000000      0.000000      0.000000
  H       33       1       1        1.007825      0.500000      5.585695
  C       34       6      12       12.000000      0.000000      0.000000
  H       35       1       1        1.007825      0.500000      5.585695
  C       36       6      12       12.000000      0.000000      0.000000
  C       37       6      12       12.000000      0.000000      0.000000
  H       38       1       1        1.007825      0.500000      5.585695
  H       39       1       1        1.007825      0.500000      5.585695
  H       40       1       1        1.007825      0.500000      5.585695
  C       41       6      12       12.000000      0.000000      0.000000
  H       42       1       1        1.007825      0.500000      5.585695
  H       43       1       1        1.007825      0.500000      5.585695
  H       44       1       1        1.007825      0.500000      5.585695
  C       45       6      12       12.000000      0.000000      0.000000
  H       46       1       1        1.007825      0.500000      5.585695
  H       47       1       1        1.007825      0.500000      5.585695
  H       48       1       1        1.007825      0.500000      5.585695
  C       49       6      12       12.000000      0.000000      0.000000
  C       50       6      12       12.000000      0.000000      0.000000
  H       51       1       1        1.007825      0.500000      5.585695
  H       52       1       1        1.007825      0.500000      5.585695
  H       53       1       1        1.007825      0.500000      5.585695
  C       54       6      12       12.000000      0.000000      0.000000
  H       55       1       1        1.007825      0.500000      5.585695
  H       56       1       1        1.007825      0.500000      5.585695
  H       57       1       1        1.007825      0.500000      5.585695
  C       58       6      12       12.000000      0.000000      0.000000
  H       59       1       1        1.007825      0.500000      5.585695
  H       60       1       1        1.007825      0.500000      5.585695
  H       61       1       1        1.007825      0.500000      5.585695
  N       62       7      14       14.003074      1.000000      0.403761
  N       63       7      14       14.003074      1.000000      0.403761
  H       64       1       1        1.007825      0.500000      5.585695
  H       65       1       1        1.007825      0.500000      5.585695
  H       66       1       1        1.007825      0.500000      5.585695
  P       67      15      31       30.973762      0.500000      2.263200
  P       68      15      31       30.973762      0.500000      2.263200


Molecular geometry [A]
----------------------
::

 atom    label                 cartesian coordinates            
 -------------------------------------------------------------- 
  Ir       1         0.000000         0.000000         0.000000
  C        2        -0.026813         2.667284        -1.198611
  H        3        -0.035641         3.749712        -1.102761
  C        4        -0.005112         2.063945        -2.394703
  H        5         0.012470         2.645836        -3.305717
  C        6         1.580366        -0.235485        -3.236400
  C        7         2.708505         0.584327        -2.604644
  H        8         2.733429         0.464205        -1.518946
  H        9         2.612596         1.647116        -2.827987
  H       10         3.663190         0.235949        -3.008491
  C       11         1.872713        -1.715165        -2.988462
  H       12         2.036583        -1.913527        -1.928125
  H       13         2.794009        -1.985090        -3.512018
  H       14         1.085916        -2.375235        -3.352531
  C       15         1.546962         0.040400        -4.736621
  H       16         2.542548        -0.149429        -5.148391
  H       17         1.293143         1.077863        -4.960458
  H       18         0.849509        -0.610821        -5.263542
  C       19        -1.557943        -0.224972        -3.260108
  C       20        -2.712949         0.066187        -2.298206
  H       21        -2.655084        -0.547776        -1.398063
  H       22        -3.657415        -0.151472        -2.805330
  H       23        -2.728705         1.114589        -1.993460
  C       24        -1.782881         0.592987        -4.531704
  H       25        -2.734738         0.285993        -4.974888
  H       26        -1.008794         0.440173        -5.280894
  H       27        -1.852307         1.659876        -4.317301
  C       28        -1.561098        -1.712060        -3.601738
  H       29        -1.413856        -2.341482        -2.721571
  H       30        -0.808308        -1.973080        -4.345501
  H       31        -2.537353        -1.974278        -4.019093
  C       32        -0.049641         2.687021         1.155019
  H       33        -0.063677         3.767702         1.040740
  C       34        -0.048743         2.103399         2.361208
  H       35        -0.073247         2.698342         3.263580
  C       36         1.481211        -0.180751         3.303559
  C       37         1.648916         0.612192         4.599593
  H       38         0.856381         0.426005         5.320789
  H       39         1.702583         1.685149         4.411464
  H       40         2.593279         0.315381         5.065139
  C       41         1.479302        -1.676262         3.609337
  H       42         2.443099        -1.948510         4.048440
  H       43         1.353175        -2.284212         2.710970
  H       44         0.705447        -1.953206         4.325647
  C       45         2.670255         0.147015         2.396287
  H       46         3.595771        -0.091332         2.928289
  H       47         2.694634         1.207115         2.136159
  H       48         2.648732        -0.426001         1.468413
  C       49        -1.653851        -0.192682         3.174973
  C       50        -2.755808         0.662657         2.544156
  H       51        -3.725368         0.299823         2.896790
  H       52        -2.743365         0.594930         1.453832
  H       53        -2.664038         1.712430         2.822949
  C       54        -1.656965         0.033115         4.683580
  H       55        -2.666304        -0.153959         5.061841
  H       56        -1.394141         1.058891         4.947020
  H       57        -0.984164        -0.645483         5.207910
  C       58        -1.959844        -1.658800         2.867071
  H       59        -1.174528        -2.340084         3.196711
  H       60        -2.139830        -1.802919         1.799544
  H       61        -2.877480        -1.946798         3.387302
  N       62        -0.035680         1.948877        -0.015802
  N       63         0.070607        -2.132977         0.025204
  H       64         1.041742        -2.428768         0.074828
  H       65        -0.317056        -2.574329        -0.800145
  H       66        -0.398159        -2.547950         0.822584
  P       67         0.008239         0.272519        -2.333947
  P       68        -0.050223         0.311899         2.324503


Interatomic distances [A]
-------------------------
::

 ---          Ir (   1)          C  (   2)          H  (   3)          C  (   4)          H  (   5)
 Ir (   1)    0.000000
 C  (   2)    2.924344          0.000000
 H  (   3)    3.908669          1.086700          0.000000
 C  (   4)    3.161408          1.339823          2.124113          0.000000
 H  (   5)    4.234191          2.107582          2.464523          1.081135          0.000000
 ---          C  (   6)          C  (   7)          H  (   8)          H  (   9)          H  (  10)
 Ir (   1)    3.609335          3.802842          3.161379          4.187620          4.746120
 C  (   2)    3.893800          3.714512          3.546139          3.265286          4.775267
 H  (   3)    4.800592          4.450354          4.316887          3.796113          5.446071
 C  (   4)    2.917118          3.097913          3.290247          2.685867          4.144243
 H  (   5)    3.281023          3.465534          3.918633          2.826009          4.384479
 ---          C  (  11)          H  (  12)          H  (  13)          H  (  14)          C  (  15)
 Ir (   1)    3.921702          3.395132          4.907274          4.249756          4.983001
 C  (   2)    5.100747          5.076773          5.912146          5.595046          4.679188
 H  (   3)    6.087903          6.086675          6.833695          6.620750          5.428496
 C  (   4)    4.261508          4.495164          5.047590          4.670557          3.462406
 H  (   5)    4.751788          5.175190          5.406015          5.134748          3.345213
 ---          H  (  16)          H  (  17)          H  (  18)          C  (  19)          C  (  20)
 Ir (   1)    5.743937          5.238335          5.366530          3.620236          3.556153
 C  (   2)    5.489650          4.291857          5.295052          3.867722          3.897454
 H  (   3)    6.182029          4.877117          6.091784          4.771757          4.708017
 C  (   4)    4.355732          3.039889          4.014348          2.898164          3.366412
 H  (   5)    4.196457          2.614733          3.890954          3.272586          3.885560
 ---          H  (  21)          H  (  22)          H  (  23)          C  (  24)          H  (  25)
 Ir (   1)    3.050264          4.611888          3.558374          4.905777          5.684197
 C  (   2)    4.157427          4.869107          3.216033          4.300698          5.221463
 H  (   3)    5.041536          5.588849          3.871668          4.977491          5.854557
 C  (   4)    3.851848          4.291387          2.912084          3.144989          4.155638
 H  (   5)    4.577570          4.641484          3.403054          2.990071          3.987749
 ---          H  (  26)          H  (  27)          C  (  28)          H  (  29)          H  (  30)
 Ir (   1)    5.394373          4.982501          4.282603          3.858559          4.840433
 C  (   2)    4.752826          3.751470          5.225677          5.415813          5.660975
 H  (   3)    5.418198          4.242753          6.197003          6.451563          6.622894
 C  (   4)    3.460363          2.696625          4.258666          4.636722          4.555032
 H  (   5)    3.131973          2.339404          4.642736          5.220055          4.805124
 ---          H  (  31)          C  (  32)          H  (  33)          C  (  34)          H  (  35)
 Ir (   1)    5.146751          2.925169          3.909319          3.162589          4.235253
 C  (   2)    5.983480          2.353823          2.495390          3.604269          4.462540
 H  (   3)    6.894028          2.495412          2.143760          3.835310          4.491295
 C  (   4)    5.035687          3.604266          3.835164          4.756275          5.694143
 H  (   5)    5.325032          4.461359          4.489551          5.693156          6.570066
 ---          C  (  36)          C  (  37)          H  (  38)          H  (  39)          H  (  40)
 Ir (   1)    3.624935          4.924424          5.406077          5.019913          5.699140
 C  (   2)    5.536692          6.375785          6.950247          5.952170          7.185463
 H  (   3)    6.096313          6.722991          7.287299          6.139261          7.533183
 C  (   4)    6.302222          7.332364          7.934345          7.027348          8.090634
 H  (   5)    7.336847          8.325118          8.947427          7.958284          9.064371
 ---          C  (  41)          H  (  42)          H  (  43)          H  (  44)          C  (  45)
 Ir (   1)    4.245645          5.114224          3.794478          4.798322          3.590831
 C  (   2)    6.652152          7.411987          6.458057          7.238961          5.152593
 H  (   3)    7.344394          8.071478          7.271973          7.908230          5.704790
 C  (   4)    7.227803          7.975438          6.842464          7.861647          5.812555
 H  (   5)    8.285536          9.005531          7.893250          8.936953          6.769105
 ---          H  (  46)          H  (  47)          H  (  48)          C  (  49)          C  (  50)
 Ir (   1)    4.638188          3.644359          3.058349          3.585081          3.808716
 C  (   2)    6.145272          4.545223          4.882619          5.473106          5.047201
 H  (   3)    6.647566          4.940628          5.590472          6.038219          5.498110
 C  (   4)    6.778335          5.343360          5.307202          6.231533          5.824282
 H  (   5)    7.693826          6.235218          6.259264          7.268642          6.768853
 ---          H  (  51)          H  (  52)          H  (  53)          C  (  54)          H  (  55)
 Ir (   1)    4.728600          3.161269          4.242470          4.968154          5.723209
 C  (   2)    6.004706          4.325478          4.903024          6.648038          7.356601
 H  (   3)    6.442999          4.880634          5.144919          7.065659          7.756376
 C  (   4)    6.704650          4.946438          5.866629          7.546852          8.221988
 H  (   5)    7.612247          5.869766          6.752443          8.569842          9.221210
 ---          H  (  56)          H  (  57)          C  (  58)          H  (  59)          H  (  60)
 Ir (   1)    5.247655          5.339247          3.848727          4.132127          3.326822
 C  (   2)    6.498099          7.275607          6.243506          6.760905          5.782429
 H  (   3)    6.759134          7.748678          6.979550          7.541097          6.609289
 C  (   4)    7.539259          8.130146          6.735434          7.212969          6.091089
 H  (   5)    8.520835          9.181934          7.779667          8.279489          7.105456
 ---          H  (  61)          N  (  62)          N  (  63)          H  (  64)          H  (  65)
 Ir (   1)    4.852188          1.949268          2.134295          2.643811          2.714392
 C  (   2)    7.102580          1.383916          4.954767          5.360335          5.264743
 H  (   3)    7.790182          2.103447          5.990795          6.381307          6.337528
 C  (   4)    7.600535          2.381878          4.845187          5.232491          4.914622
 H  (   5)    8.616299          3.363274          5.825416          6.183777          5.799707
 ---          H  (  66)          P  (  67)          P  (  68)
 Ir (   1)    2.706885          2.349818          2.345873
 C  (   2)    5.605514          2.650493          4.238008
 H  (   3)    6.595371          3.688986          4.854370
 C  (   4)    5.636932          1.792506          5.034144
 H  (   5)    6.647323          2.564564          6.095127

 ---          C  (   6)          C  (   7)          H  (   8)          H  (   9)          H  (  10)
 C  (   6)    0.000000
 C  (   7)    1.530981          0.000000
 H  (   8)    2.183751          1.092607          0.000000
 H  (   9)    2.185517          1.090230          1.768464          0.000000
 H  (  10)    2.147638          1.093565          1.770678          1.768537          0.000000
 ---          C  (  11)          H  (  12)          H  (  13)          H  (  14)          C  (  15)
 C  (   6)    1.528527          2.176131          2.147094          2.199204          1.525743
 C  (   7)    2.476596          2.673655          2.726269          3.457041          2.488044
 H  (   8)    2.765857          2.511301          3.158330          3.760153          3.455538
 H  (   9)    3.446464          3.717488          3.700504          4.334190          2.712932
 H  (  10)    2.648218          2.904012          2.437628          3.684968          2.739178
 ---          H  (  16)          H  (  17)          H  (  18)          C  (  19)          C  (  20)
 C  (   6)    2.142174          2.186265          2.187312          3.138417          4.404971
 C  (   7)    2.652657          2.792254          3.457453          4.391717          5.454772
 H  (   8)    3.685899          3.780873          4.327451          4.682145          5.516221
 H  (   9)    2.935431          2.571467          3.760144          4.591824          5.580452
 H  (  10)    2.446125          3.183727          3.703927          5.247475          6.417825
 ---          H  (  21)          H  (  22)          H  (  23)          C  (  24)          H  (  25)
 C  (   6)    4.627748          5.256161          4.683556          3.698055          4.681282
 C  (   7)    5.612983          6.411444          5.497088          4.887349          5.944405
 H  (   8)    5.484049          6.548032          5.521148          5.430502          6.471178
 H  (   9)    5.883085          6.522919          5.432267          4.830535          5.920796
 H  (  10)    6.567213          7.333664          6.531357          5.666335          6.693482
 ---          H  (  26)          H  (  27)          C  (  28)          H  (  29)          H  (  30)
 C  (   6)    3.367524          4.067430          3.490350          3.696707          3.155172
 C  (   7)    4.582729          4.989088          4.949454          5.056470          4.683897
 H  (   8)    5.306323          5.503580          5.245675          5.149579          5.145257
 H  (   9)    4.537393          4.706759          5.413176          5.668559          5.206847
 H  (  10)    5.199323          5.844764          5.607126          5.701041          5.163497
 ---          H  (  31)          C  (  32)          H  (  33)          C  (  34)          H  (  35)
 C  (   6)    4.537800          5.521098          6.084596          6.281528          7.320623
 C  (   7)    6.005510          5.115052          5.577427          5.879599          6.829587
 H  (   8)    6.322822          4.453816          5.028806          5.048073          5.978408
 H  (   9)    6.407434          4.902371          5.160075          5.849672          6.739883
 H  (  10)    6.659817          6.093249          6.539044          6.789660          7.704753
 ---          C  (  36)          C  (  37)          H  (  38)          H  (  39)          H  (  40)
 C  (   6)    6.540940          7.882007          8.613200          7.886292          8.381229
 C  (   7)    6.082636          7.281795          8.140512          7.172828          7.675363
 H  (   8)    5.024000          6.215673          7.092725          6.141915          6.587259
 H  (   9)    6.497459          7.560997          8.424841          7.296521          8.004706
 H  (  10)    6.691535          7.879200          8.791542          7.810243          8.144601
 ---          C  (  41)          H  (  42)          H  (  43)          H  (  44)          C  (  45)
 C  (   6)    6.996440          7.533104          6.294451          7.803884          5.749898
 C  (   7)    6.725679          7.123849          6.190411          7.647238          5.020162
 H  (   8)    5.696817          6.074642          5.229827          6.641977          3.928569
 H  (   9)    7.332689          7.761603          6.908077          8.232497          5.435684
 H  (  10)    7.226449          7.487373          6.663304          8.205499          5.495949
 ---          H  (  46)          H  (  47)          H  (  48)          C  (  49)          C  (  50)
 C  (   6)    6.487374          5.673366          4.828351          7.181065          7.281750
 C  (   7)    5.644210          4.781555          4.196920          7.282710          7.508328
 H  (   8)    4.564006          3.730042          3.118326          6.458530          6.832269
 H  (   9)    6.092909          4.984282          4.770552          7.590978          7.658252
 H  (  10)    5.946176          5.324348          4.637885          8.166387          8.498088
 ---          H  (  51)          H  (  52)          H  (  53)          C  (  54)          H  (  55)
 C  (   6)    8.127324          6.432924          7.650167          8.560289          9.322106
 C  (   7)    8.470032          6.796633          7.719819          8.513482          9.391945
 H  (   8)    7.825715          6.232958          7.038662          7.611355          8.534988
 H  (   9)    8.646274          6.937390          7.731766          8.789641          9.662300
 H  (  10)    9.458711          7.815698          8.730378          9.354846         10.263761
 ---          H  (  56)          H  (  57)          C  (  58)          H  (  59)          H  (  60)
 C  (   6)    8.802924          8.834664          7.198005          7.307784          6.454257
 C  (   7)    8.607238          8.728358          7.534240          7.568741          6.971525
 H  (   8)    7.694102          7.765469          6.765435          6.735992          6.316714
 H  (   9)    8.766452          9.097710          8.016855          8.157025          7.476786
 H  (  10)    9.462769          9.480721          8.350498          8.279130          7.806998
 ---          H  (  61)          N  (  62)          N  (  63)          H  (  64)          H  (  65)
 C  (   6)    8.165441          4.213703          4.064224          4.008097          3.873725
 C  (   7)    8.573986          4.011814          4.610678          4.363074          4.731526
 H  (   8)    7.833678          3.483053          4.027453          3.710959          4.365183
 H  (   9)    9.038084          3.874637          5.375082          5.244687          5.524093
 H  (  10)    9.404835          5.056872          5.265147          4.845571          5.349468
 ---          H  (  66)          P  (  67)          P  (  68)
 C  (   6)    5.073205          1.882571          5.820833
 C  (   7)    5.586449          2.731654          5.655200
 H  (   8)    4.935857          2.850900          4.748054
 H  (   9)    6.323756          2.986012          5.951601
 H  (  10)    6.238733          3.716856          6.498925

 ---          C  (  11)          H  (  12)          H  (  13)          H  (  14)          C  (  15)
 C  (  11)    0.000000
 H  (  12)    1.091108          0.000000
 H  (  13)    1.093507          1.757137          0.000000
 H  (  14)    1.089627          1.773662          1.759327          0.000000
 C  (  15)    2.498836          3.456185          2.675330          2.821978          0.000000
 ---          H  (  16)          H  (  17)          H  (  18)          C  (  19)          C  (  20)
 C  (  11)    2.750546          3.467806          2.728096          3.750183          4.967692
 H  (  12)    3.706502          4.323906          3.772426          4.188797          5.158904
 H  (  13)    2.471963          3.705706          2.955932          4.701166          6.000639
 H  (  14)    3.209533          3.814742          2.611706          3.409130          4.637189
 C  (  15)    1.093975          1.091264          1.090034          3.448325          4.908500
 ---          H  (  21)          H  (  22)          H  (  23)          C  (  24)          H  (  25)
 C  (  11)    4.938938          5.749868          5.492776          4.590482          5.401770
 H  (  12)    4.915077          6.024611          5.646391          5.258284          6.073398
 H  (  13)    6.018911          6.744066          6.512634          5.351090          6.153442
 H  (  14)    4.599417          5.267233          5.345773          4.293109          4.930677
 C  (  15)    5.398991          5.554479          5.192316          3.381597          4.295351
 ---          H  (  26)          H  (  27)          C  (  28)          H  (  29)          H  (  30)
 C  (  11)    4.266592          5.199278          3.488147          3.356343          3.015949
 H  (  12)    5.104438          5.796623          3.973019          3.566263          3.733720
 H  (  13)    4.844805          5.960077          4.364579          4.296272          3.697503
 H  (  14)    4.004113          5.083902          2.740180          2.578393          2.176190
 C  (  15)    2.643471          3.788609          3.744210          4.301189          3.123199
 ---          H  (  31)          C  (  32)          H  (  33)          C  (  34)          H  (  35)
 C  (  11)    4.536300          6.343747          7.074314          6.847803          7.896445
 H  (  12)    5.029586          5.918036          6.745489          6.235596          7.257721
 H  (  13)    5.355433          7.190007          7.873284          7.700115          8.721492
 H  (  14)    3.705827          6.872695          7.639246          7.347955          8.417706
 C  (  15)    4.610358          6.653208          7.061504          7.561840          8.584460
 ---          C  (  36)          C  (  37)          H  (  38)          H  (  39)          H  (  40)
 C  (  11)    6.488238          7.940104          8.640671          8.145550          8.336836
 H  (  12)    5.539086          7.010038          7.707986          7.297425          7.360957
 H  (  13)    7.171553          8.593913          9.358753          8.800195          8.882572
 H  (  14)    7.019655          8.513399          9.117353          8.783315          8.964861
 C  (  15)    8.043490          9.354263         10.088464          9.296068          9.861283
 ---          C  (  41)          H  (  42)          H  (  43)          H  (  44)          C  (  45)
 C  (  11)    6.609632          7.063836          5.751284          7.410490          5.753201
 H  (  12)    5.570488          5.990476          4.703792          6.393994          4.831968
 H  (  13)    7.248277          7.568685          6.394611          8.111233          6.282456
 H  (  14)    7.007919          7.536472          6.070071          7.699174          6.474627
 C  (  15)    8.520946          9.051857          7.804357          9.317044          7.221602
 ---          H  (  46)          H  (  47)          H  (  48)          C  (  49)          C  (  50)
 C  (  11)    6.372888          5.956259          4.704029          7.262406          7.595202
 H  (  12)    5.416291          5.166221          3.758182          6.528569          7.043083
 H  (  13)    6.760672          6.488601          5.220782          8.228732          8.630658
 H  (  14)    7.138927          6.748846          5.429863          7.407981          7.665412
 C  (  15)    7.935100          7.064947          6.319326          8.537731          8.480020
 ---          H  (  51)          H  (  52)          H  (  53)          C  (  54)          H  (  55)
 C  (  11)    8.368685          6.810190          8.130376          8.624114          9.372696
 H  (  12)    7.834463          6.370078          7.603690          7.819614          8.606559
 H  (  13)    9.423159          7.872653          9.142961          9.542125         10.328559
 H  (  14)    8.328170          6.825423          8.301067          8.826247          9.477072
 C  (  15)    9.280826          7.552226          8.813359          9.950145         10.667673
 ---          H  (  56)          H  (  57)          C  (  58)          H  (  59)          H  (  60)
 C  (  11)    9.018847          8.745655          6.998495          6.923335          6.247655
 H  (  12)    8.238492          7.852124          6.247417          6.062766          5.599122
 H  (  13)    9.917749          9.597202          7.962309          7.802714          7.251802
 H  (  14)    9.318072          8.975435          6.962283          6.928450          6.105478
 C  (  15)   10.171544         10.284490          8.544068          8.718427          7.727335
 ---          H  (  61)          N  (  62)          N  (  63)          H  (  64)          H  (  65)
 C  (  11)    7.954141          5.089585          3.536147          3.253228          3.212784
 H  (  12)    7.238984          4.782198          2.780057          2.294995          2.692325
 H  (  13)    8.931286          5.975514          4.466624          4.016560          4.168954
 H  (  14)    7.830544          5.575813          3.535341          3.428062          2.919357
 C  (  15)    9.461647          5.332277          5.438582          5.431582          5.080080
 ---          H  (  66)          P  (  67)          P  (  68)
 C  (  11)    4.513808          2.802774          6.002855
 H  (  12)    3.727849          3.009597          5.233749
 H  (  13)    5.412534          3.774277          6.887002
 H  (  14)    4.434399          3.034717          6.382807
 C  (  15)    6.433336          2.862584          7.244597

 ---          H  (  16)          H  (  17)          H  (  18)          C  (  19)          C  (  20)
 H  (  16)    0.000000
 H  (  17)    1.761414          0.000000
 H  (  18)    1.758557          1.772096          0.000000
 C  (  19)    4.515014          3.566127          3.155702          0.000000
 C  (  20)    5.982499          4.915267          4.684300          1.531035          0.000000
 ---          H  (  21)          H  (  22)          H  (  23)          C  (  24)          H  (  25)
 H  (  16)    6.421762          6.627932          6.271957          4.431797          5.298061
 H  (  17)    5.560742          5.537496          4.997968          3.143383          4.105008
 H  (  18)    5.218053          5.154238          5.145298          2.985669          3.705998
 C  (  19)    2.185208          2.149420          2.183920          1.528597          2.141588
 C  (  20)    1.091126          1.093877          1.091909          2.476098          2.685780
 ---          H  (  26)          H  (  27)          C  (  28)          H  (  29)          H  (  30)
 H  (  16)    3.602391          4.824837          4.655519          5.133000          3.898535
 H  (  17)    2.410029          3.262859          4.216216          4.902283          3.755333
 H  (  18)    2.134989          3.653936          3.128154          3.818328          2.333861
 C  (  19)    2.197171          2.181045          1.525828          2.188698          2.189958
 C  (  20)    3.455494          2.712433          2.487593          2.768348          3.460879
 ---          H  (  31)          C  (  32)          H  (  33)          C  (  34)          H  (  35)
 H  (  16)    5.514598          7.382268          7.774424          8.257367          9.258156
 H  (  17)    4.987428          6.464636          6.714951          7.513932          8.492807
 H  (  18)    3.857266          7.272012          7.729770          8.143136          9.193141
 C  (  19)    2.143683          5.499821          6.055706          6.268827          7.301274
 C  (  20)    2.675030          5.087903          5.645212          5.740938          6.695501
 ---          C  (  36)          C  (  37)          H  (  38)          H  (  39)          H  (  40)
 H  (  16)    8.518385          9.818444         10.619700          9.770468         10.224228
 H  (  17)    8.361427          9.577995         10.311146          9.400498         10.138261
 H  (  18)    8.601118          9.970769         10.634995          9.980228         10.515714
 C  (  19)    7.233266          8.529929          8.937815          8.551761          9.318496
 C  (  20)    7.002266          8.179463          8.421323          8.193756          9.079483
 ---          C  (  41)          H  (  42)          H  (  43)          H  (  44)          C  (  45)
 H  (  16)    8.953184          9.371674          8.230521          9.817635          7.551580
 H  (  17)    9.003402          9.572960          8.376035          9.785934          7.542189
 H  (  18)    8.958782          9.541590          8.163747          9.683764          7.909640
 C  (  19)    7.649862          8.508455          6.954772          8.102679          7.071835
 C  (  20)    7.450514          8.421624          6.866556          7.722617          7.143087
 ---          H  (  46)          H  (  47)          H  (  48)          C  (  49)          C  (  50)
 H  (  16)    8.145269          7.411343          6.623433          9.321482          9.375891
 H  (  17)    8.300689          7.234836          6.740150          8.745530          8.537308
 H  (  18)    8.655513          7.839958          6.970695          8.811934          8.693687
 C  (  19)    8.054495          7.018190          6.332097          6.435877          5.992683
 C  (  20)    8.193962          7.085709          6.570943          5.580716          4.879148
 ---          H  (  51)          H  (  52)          H  (  53)          C  (  54)          H  (  55)
 H  (  16)   10.208504          8.490247          9.701408         10.692843         11.462156
 H  (  17)    9.355595          7.594059          8.754620         10.139137         10.846248
 H  (  18)    9.399457          7.712696          9.117776         10.278244         10.917106
 C  (  19)    6.548323          4.929371          6.479240          7.948497          8.395734
 C  (  20)    5.297883          3.789233          5.379474          7.061270          7.363487
 ---          H  (  56)          H  (  57)          C  (  58)          H  (  59)          H  (  60)
 H  (  16)   10.902976         10.951564          9.316511          9.394485          8.540052
 H  (  17)   10.265475         10.561807          8.907382          9.182111          8.110600
 H  (  18)   10.586665         10.630845          8.665886          8.869214          7.761728
 C  (  19)    8.308555          8.497846          6.305530          6.805235          5.331847
 C  (  20)    7.430883          7.735435          5.497530          6.192818          4.540218
 ---          H  (  61)          N  (  62)          N  (  63)          H  (  64)          H  (  65)
 H  (  16)   10.269630          6.115033          6.067211          5.893202          5.741491
 H  (  17)    9.809575          5.193656          6.054826          6.141154          5.765367
 H  (  18)    9.513800          5.905454          5.558280          5.642702          5.013796
 C  (  19)    6.992419          4.191471          4.133514          4.768321          3.620870
 C  (  20)    6.033588          3.990196          4.240606          5.094487          3.867404
 ---          H  (  66)          P  (  67)          P  (  68)
 H  (  16)    7.074829          3.810756          7.923347
 H  (  17)    7.032112          3.032840          7.447281
 H  (  18)    6.507693          3.173413          7.696711
 C  (  19)    4.838357          1.886319          5.809418
 C  (  20)    4.683086          2.729234          5.340405

 ---          H  (  21)          H  (  22)          H  (  23)          C  (  24)          H  (  25)
 H  (  21)    0.000000
 H  (  22)    1.772604          0.000000
 H  (  23)    1.767308          1.767639          0.000000
 C  (  24)    3.446997          2.654894          2.758502          0.000000
 H  (  25)    3.673580          2.397850          3.094433          1.093932          0.000000
 ---          H  (  26)          H  (  27)          C  (  28)          H  (  29)          H  (  30)
 H  (  21)    4.331592          3.747016          2.721864          2.551412          3.758918
 H  (  22)    3.673371          2.970766          2.732077          3.136354          3.715884
 H  (  23)    3.770962          2.542763          3.455403          3.768740          4.330557
 C  (  24)    1.088048          1.090432          2.495449          3.467545          2.751211
 H  (  25)    1.759629          1.760301          2.693545          3.704833          3.034909
 ---          H  (  31)          C  (  32)          H  (  33)          C  (  34)          H  (  35)
 H  (  21)    2.986397          4.875498          5.593434          5.287141          6.239718
 H  (  22)    2.459752          6.062793          6.562556          6.693286          7.602590
 H  (  23)    3.698771          4.422992          4.831952          5.207982          6.098869
 C  (  24)    2.724490          6.303010          6.639775          7.266418          8.253595
 H  (  25)    2.461976          7.109884          7.446116          8.020962          8.987509
 ---          C  (  36)          C  (  37)          H  (  38)          H  (  39)          H  (  40)
 H  (  21)    6.272869          7.472738          7.643403          7.597751          8.370384
 H  (  22)    7.982785          9.141839          9.313520          9.175231         10.061482
 H  (  23)    6.889101          7.929964          8.174671          7.809283          8.876152
 C  (  24)    8.523164          9.754906         10.201236          9.660307         10.551173
 H  (  25)    9.301868         10.535345         10.904893         10.476213         11.366212
 ---          C  (  41)          H  (  42)          H  (  43)          H  (  44)          C  (  45)
 H  (  21)    6.590955          7.590647          5.997124          6.784486          6.575641
 H  (  22)    8.358158          9.349855          7.751397          8.551704          8.196665
 H  (  23)    7.542381          8.522599          7.095440          7.818944          7.025301
 C  (  24)    9.059133          9.896312          8.400563          9.546075          8.247811
 H  (  25)    9.762043         10.640650          9.076860         10.166062          9.141525
 ---          H  (  46)          H  (  47)          H  (  48)          C  (  49)          C  (  50)
 H  (  21)    7.615698          6.647545          6.030090          4.694808          4.125092
 H  (  22)    9.245903          8.161655          7.622843          6.307139          5.485682
 H  (  23)    8.104126          6.817252          6.578360          5.438472          4.560147
 C  (  24)    9.222239          8.055166          7.528542          7.747697          7.142775
 H  (  25)   10.133011          8.994083          8.426435          8.235149          7.528501
 ---          H  (  51)          H  (  52)          H  (  53)          C  (  54)          H  (  55)
 H  (  21)    4.506628          3.073577          4.788063          6.190320          6.471907
 H  (  22)    5.720355          4.419623          6.011527          7.753687          7.929357
 H  (  23)    5.056850          3.486271          4.853802          6.848437          7.168709
 C  (  24)    7.683862          6.062110          7.491363          9.233135          9.663047
 H  (  25)    7.933779          6.436144          7.927545          9.721705         10.046600
 ---          H  (  56)          H  (  57)          C  (  58)          H  (  59)          H  (  60)
 H  (  21)    6.665691          6.814720          4.461961          5.149404          3.473552
 H  (  22)    8.166170          8.461817          6.109821          6.854141          5.122032
 H  (  23)    7.067845          7.615840          5.648681          6.425583          4.821360
 C  (  24)    9.498126          9.850475          7.735873          8.288631          6.778826
 H  (  25)   10.041854         10.374080          8.116587          8.723850          7.114098
 ---          H  (  61)          N  (  62)          N  (  63)          H  (  64)          H  (  65)
 H  (  21)    4.990635          3.873655          3.459471          4.401597          3.151317
 H  (  22)    6.494628          5.030895          5.082955          5.963511          4.587919
 H  (  23)    6.192482          3.443770          4.738971          5.572205          4.565980
 C  (  24)    8.388046          5.028372          5.624207          6.191094          5.109312
 H  (  25)    8.656324          5.885799          6.222724          6.865228          5.608485
 ---          H  (  66)          P  (  67)          P  (  68)
 H  (  21)    3.745087          2.939737          4.624050
 H  (  22)    5.433932          3.720079          6.288222
 H  (  23)    5.174529          2.883726          5.144258
 C  (  24)    6.360137          2.853235          7.077337
 H  (  25)    6.863054          3.807712          7.777429

 ---          H  (  26)          H  (  27)          C  (  28)          H  (  29)          H  (  30)
 H  (  26)    0.000000
 H  (  27)    1.768531          0.000000
 C  (  28)    2.785087          3.459304          0.000000
 H  (  29)    3.801554          4.330065          1.092038          0.000000
 H  (  30)    2.595948          3.780093          1.089958          1.771879          0.000000
 ---          H  (  31)          C  (  32)          H  (  33)          C  (  34)          H  (  35)
 H  (  26)    3.123813          6.883988          7.206161          7.879705          8.887217
 H  (  27)    3.710161          5.852429          6.029157          6.931958          7.855776
 C  (  28)    1.093627          6.653056          7.336393          7.238900          8.294452
 H  (  29)    1.755178          6.494219          7.300692          6.888770          7.938457
 H  (  30)    1.759585          7.248990          7.907127          7.885086          8.958829
 ---          C  (  36)          C  (  37)          H  (  38)          H  (  39)          H  (  40)
 H  (  26)    8.959827         10.233134         10.764515         10.141170         10.955862
 H  (  27)    8.519258          9.636763         10.087230          9.424925         10.469054
 C  (  28)    7.699589          9.108686          9.488257          9.295377          9.822633
 H  (  29)    7.025124          8.467833          8.802984          8.763911          9.151443
 H  (  30)    8.183060          9.629968         10.097721          9.816906         10.264892
 ---          C  (  41)          H  (  42)          H  (  43)          H  (  44)          C  (  45)
 H  (  26)    9.471332         10.230242          8.767615         10.047513          8.518243
 H  (  27)    9.222853         10.072566          8.673381          9.710665          8.234961
 C  (  28)    7.825913          8.637981          6.976434          8.248564          7.572107
 H  (  29)    6.992373          7.801511          6.096905          7.369226          7.004645
 H  (  30)    8.282555          9.001694          7.386650          8.802310          7.876987
 ---          H  (  46)          H  (  47)          H  (  48)          C  (  49)          C  (  50)
 H  (  26)    9.427365          8.325639          7.725342          8.504017          8.020783
 H  (  27)    9.232922          7.907390          7.621334          7.720462          6.992163
 C  (  28)    8.477104          7.717272          6.714391          6.945569          6.696164
 H  (  29)    7.879115          7.284901          6.142448          6.280460          6.209152
 H  (  30)    8.708898          8.024722          6.938745          7.774464          7.629367
 ---          H  (  51)          H  (  52)          H  (  53)          C  (  54)          H  (  55)
 H  (  26)    8.618236          6.956236          8.368437          9.993827         10.491545
 H  (  27)    7.576359          5.935829          7.186434          9.148791          9.587539
 C  (  28)    7.138810          5.681438          7.363437          8.467663          8.871683
 H  (  29)    6.624618          5.274855          6.981322          7.780365          8.181406
 H  (  30)    8.131796          6.631092          8.271239          9.288130          9.760095
 ---          H  (  56)          H  (  57)          C  (  58)          H  (  59)          H  (  60)
 H  (  26)   10.253855         10.544870          8.467557          8.923401          7.512876
 H  (  27)    9.295092          9.838598          7.914567          8.539288          7.034871
 C  (  28)    8.988176          8.892713          6.481306          6.838330          5.432958
 H  (  29)    8.388696          8.120205          5.656596          5.923120          4.610593
 H  (  30)    9.792191          9.646819          7.310677          7.560012          6.289951
 ---          H  (  61)          N  (  62)          N  (  63)          H  (  64)          H  (  65)
 H  (  26)    9.182987          5.562763          5.995072          6.412432          5.444524
 H  (  27)    8.568546          4.678306          6.077885          6.662081          5.714532
 C  (  28)    7.115802          5.346802          3.999292          4.561314          3.184348
 H  (  29)    6.294148          5.256209          3.129197          3.722557          2.224650
 H  (  30)    8.004899          5.892792          4.461067          4.813486          3.629377
 ---          H  (  66)          P  (  67)          P  (  68)
 H  (  26)    6.823064          3.122012          7.666641
 H  (  27)    6.799909          3.052881          7.012711
 C  (  28)    4.650351          2.829958          6.442009
 H  (  29)    3.692601          3.000935          5.861979
 H  (  30)    5.216110          3.123430          7.091176

 ---          H  (  31)          C  (  32)          H  (  33)          C  (  34)          H  (  35)
 H  (  31)    0.000000
 C  (  32)    7.395125          0.000000
 H  (  33)    8.043092          1.086798          0.000000
 C  (  34)    7.970501          1.339965          2.124562          0.000000
 H  (  35)    8.996807          2.108723          2.466707          1.081126          0.000000
 ---          C  (  36)          C  (  37)          H  (  38)          H  (  39)          H  (  40)
 H  (  31)    8.543233          9.924537         10.223121         10.121401         10.681255
 C  (  32)    3.896645          4.365214          4.825630          3.831248          5.281925
 H  (  33)    4.805966          5.055260          5.507474          4.338028          5.930744
 C  (  34)    2.906222          3.180584          3.520230          2.728667          4.181929
 H  (  35)    3.272172          3.017085          3.203097          2.344732          4.004307
 ---          C  (  41)          H  (  42)          H  (  43)          H  (  44)          C  (  45)
 H  (  31)    8.626429          9.481069          7.779847          8.952703          8.530895
 C  (  32)    5.234461          6.006145          5.394630          5.670515          3.923035
 H  (  33)    6.214115          6.928583          6.436055          6.641608          4.735110
 C  (  34)    4.263635          5.047177          4.619398          4.569887          3.349868
 H  (  35)    4.654795          5.342400          5.212092          4.834382          3.845552
 ---          H  (  46)          H  (  47)          H  (  48)          C  (  49)          C  (  50)
 H  (  31)    9.456575          8.682286          7.707488          7.463863          7.076538
 C  (  32)    4.914545          3.268608          4.131626          3.866057          3.653914
 H  (  33)    5.643275          3.919800          5.012705          4.771609          4.375972
 C  (  34)    4.291959          2.894839          3.804119          2.917289          3.072036
 H  (  35)    4.621298          3.340061          4.515896          3.296085          3.443503
 ---          H  (  51)          H  (  52)          H  (  53)          C  (  54)          H  (  55)
 H  (  31)    7.376474          6.049478          7.773121          8.974477          9.262482
 C  (  32)    4.716297          3.423782          3.250675          4.698665          5.493756
 H  (  33)    5.373927          4.173471          3.763282          5.454906          6.190505
 C  (  34)    4.130049          3.218664          2.684367          3.502265          4.386423
 H  (  35)    4.384679          3.850851          2.806844          3.409984          4.253623
 ---          H  (  56)          H  (  57)          C  (  58)          H  (  59)          H  (  60)
 H  (  31)    9.534057          9.450698          6.917536          7.352479          5.834717
 C  (  32)    4.340249          5.329619          5.046400          5.541269          4.994383
 H  (  33)    4.936276          6.139121          6.031406          6.571701          5.993164
 C  (  34)    3.096372          4.066334          4.249982          4.659399          4.466255
 H  (  35)    2.695650          3.973833          4.764572          5.157812          5.164834
 ---          H  (  61)          N  (  62)          N  (  63)          H  (  64)          H  (  65)
 H  (  31)    7.414252          6.138066          4.814871          5.456801          3.956186
 C  (  32)    5.869586          1.384151          4.952103          5.341276          5.619251
 H  (  33)    6.788178          2.103614          5.988937          6.367981          6.608662
 C  (  34)    5.045663          2.382063          4.839220          5.192035          5.652193
 H  (  35)    5.427370          3.364143          5.818026          6.139918          6.661408
 ---          H  (  66)          P  (  67)          P  (  68)
 H  (  31)    5.324198          3.790496          7.187047
 C  (  32)    5.257081          4.243355          2.647432
 H  (  33)    6.328265          4.859011          3.686571
 C  (  34)    4.911670          5.039827          1.791876
 H  (  35)    5.795482          6.101112          2.564664

 ---          C  (  36)          C  (  37)          H  (  38)          H  (  39)          H  (  40)
 C  (  36)    0.000000
 C  (  37)    1.528590          0.000000
 H  (  38)    2.197222          1.087613          0.000000
 H  (  39)    2.181293          1.090646          1.768721          0.000000
 H  (  40)    2.141497          1.093915          1.759093          1.759799          0.000000
 ---          C  (  41)          H  (  42)          H  (  43)          H  (  44)          C  (  45)
 C  (  36)    1.526453          2.145938          2.189087          2.188166          1.531143
 C  (  37)    2.499279          2.737095          3.470376          2.747080          2.472666
 H  (  38)    2.781480          3.126479          3.795160          2.583358          3.452635
 H  (  39)    3.462996          3.726074          4.332388          3.773496          2.713518
 H  (  40)    2.706834          2.486249          3.719927          3.042573          2.675265
 ---          H  (  46)          H  (  47)          H  (  48)          C  (  49)          C  (  50)
 C  (  36)    2.149463          2.182061          2.188838          3.137720          4.386383
 C  (  37)    2.660535          2.741526          3.446993          3.685869          4.860963
 H  (  38)    3.673685          3.759146          4.333502          3.359845          4.562193
 H  (  39)    2.989959          2.527785          3.743487          4.039901          4.940604
 H  (  40)    2.395107          3.063395          3.672759          4.676426          5.923570
 ---          H  (  51)          H  (  52)          H  (  53)          C  (  54)          H  (  55)
 C  (  36)    5.244509          4.676559          4.582380          3.434871          4.504903
 C  (  37)    5.646242          5.402614          4.792553          3.357265          4.407015
 H  (  38)    5.184990          5.285836          4.504159          2.622461          3.579486
 H  (  39)    5.803104          5.450010          4.646666          3.753641          4.784608
 H  (  40)    6.680365          6.449764          5.883752          4.276661          5.280483
 ---          H  (  56)          H  (  57)          C  (  58)          H  (  59)          H  (  60)
 C  (  36)    3.536287          3.149698          3.770412          3.424483          4.243280
 C  (  37)    3.095229          2.980756          4.602411          4.319241          5.294112
 H  (  38)    2.367508          2.132705          4.277647          4.035783          5.132694
 H  (  39)    3.204484          3.644828          5.194277          5.094692          5.809722
 H  (  40)    4.057866          3.706985          5.427691          4.973820          6.128101
 ---          H  (  61)          N  (  62)          N  (  63)          H  (  64)          H  (  65)
 C  (  36)    4.703628          4.225450          4.067998          3.958714          5.079701
 C  (  37)    5.339133          5.091803          5.563456          5.485398          6.570854
 H  (  38)    4.828072          5.620864          5.933722          5.975299          6.916993
 H  (  39)    5.934384          4.763590          6.039926          6.013936          7.027301
 H  (  40)    6.153194          5.949428          6.144858          5.902612          7.156957
 ---          H  (  66)          P  (  67)          P  (  68)
 C  (  36)    3.910358          5.844363          1.883227
 C  (  37)    5.333180          7.133104          2.855395
 H  (  38)    5.536437          7.703109          3.132520
 H  (  39)    5.933995          7.096964          3.051810
 H  (  40)    5.928460          7.837777          3.807781

 ---          C  (  41)          H  (  42)          H  (  43)          H  (  44)          C  (  45)
 C  (  41)    0.000000
 H  (  42)    1.093542          0.000000
 H  (  43)    1.092050          1.757685          0.000000
 H  (  44)    1.090252          1.759631          1.770959          0.000000
 C  (  45)    2.492829          2.678140          2.782910          3.463211          0.000000
 ---          H  (  46)          H  (  47)          H  (  48)          C  (  49)          C  (  50)
 C  (  41)    2.730435          3.458490          2.741217          3.493756          4.953918
 H  (  42)    2.456115          3.698385          3.002808          4.542122          6.009134
 H  (  43)    3.144072          3.784083          2.583673          3.692154          5.059209
 H  (  44)    3.711221          4.328782          3.777896          3.160661          4.690067
 C  (  45)    1.093808          1.091821          1.090762          4.406771          5.452513
 ---          H  (  51)          H  (  52)          H  (  53)          C  (  54)          H  (  55)
 C  (  41)    5.612596          5.256941          5.410075          3.729898          4.649003
 H  (  42)    6.665680          6.332494          6.402121          4.597909          5.509392
 H  (  43)    5.701172          5.162508          5.667776          4.280436          5.120623
 H  (  44)    5.172030          5.160874          5.200809          3.107182          3.892040
 C  (  45)    6.416997          5.513268          5.575593          4.895866          5.972824
 ---          H  (  56)          H  (  57)          C  (  58)          H  (  59)          H  (  60)
 C  (  41)    4.186542          3.112331          3.518379          2.766538          4.048395
 H  (  42)    4.957451          3.845566          4.567874          3.737111          5.107050
 H  (  43)    4.870729          3.792531          3.375145          2.574557          3.641898
 H  (  44)    3.723856          2.311561          3.052523          2.226763          3.807805
 C  (  45)    4.884370          4.678467          4.992036          4.648515          5.224486
 ---          H  (  61)          N  (  62)          N  (  63)          H  (  64)          H  (  65)
 C  (  41)    4.370817          5.345880          3.878018          3.640120          4.845302
 H  (  42)    5.361499          6.152400          4.674310          4.240759          5.614168
 H  (  43)    4.297641          5.223337          2.980133          2.658408          3.898944
 H  (  44)    3.703768          5.884191          4.350764          4.290537          5.263558
 C  (  45)    6.011948          4.048081          4.192681          3.830912          5.152370
 ---          H  (  66)          P  (  67)          P  (  68)
 C  (  41)    3.471411          6.425294          2.818338
 H  (  42)    4.340302          7.183062          3.781278
 H  (  43)    2.588963          5.813512          2.976353
 H  (  44)    3.720634          7.056213          3.115496
 C  (  45)    4.376591          5.429291          2.726415

 ---          H  (  46)          H  (  47)          H  (  48)          C  (  49)          C  (  50)
 H  (  46)    0.000000
 H  (  47)    1.767903          0.000000
 H  (  48)    1.772039          1.764953          0.000000
 C  (  49)    5.256392          4.684858          4.634544          0.000000
 C  (  50)    6.407699          5.492742          5.617067          1.530962          0.000000
 ---          H  (  51)          H  (  52)          H  (  53)          C  (  54)          H  (  55)
 H  (  46)    7.331649          6.544435          6.515356          5.539654          6.615857
 H  (  47)    6.528260          5.514723          5.426085          5.177262          6.257140
 H  (  48)    6.572384          5.487916          5.884996          5.393247          6.421553
 C  (  49)    2.147355          2.183965          2.184915          1.525414          2.141689
 C  (  50)    1.093640          1.092496          1.090032          2.486145          2.648323
 ---          H  (  56)          H  (  57)          C  (  58)          H  (  59)          H  (  60)
 H  (  46)    5.504318          5.145830          5.772830          5.280596          6.091035
 H  (  47)    4.963970          5.138222          5.514696          5.355166          5.704880
 H  (  48)    5.536283          5.218231          4.971420          4.611729          4.993583
 C  (  49)    2.184956          2.187771          1.529031          2.200354          2.172750
 C  (  50)    2.790142          3.456232          2.475276          3.455825          2.648196
 ---          H  (  61)          N  (  62)          N  (  63)          H  (  64)          H  (  65)
 H  (  46)    6.749550          5.100741          5.002300          4.486525          5.947832
 H  (  47)    6.523878          3.554682          4.743192          4.494528          5.656101
 H  (  48)    6.044334          3.879305          3.412236          2.921570          4.307850
 C  (  49)    2.149249          4.169628          4.081611          4.677307          4.822948
 C  (  50)    2.744987          3.950549          4.706305          5.484147          5.254515
 ---          H  (  66)          P  (  67)          P  (  68)
 H  (  46)    5.140082          6.379177          3.717583
 H  (  47)    5.038984          5.298305          2.893290
 H  (  48)    3.768728          4.681675          2.926046
 C  (  49)    3.557778          5.772968          1.884018
 C  (  50)    4.339391          5.620325          2.737054

 ---          H  (  51)          H  (  52)          H  (  53)          C  (  54)          H  (  55)
 H  (  51)    0.000000
 H  (  52)    1.770183          0.000000
 H  (  53)    1.768426          1.769062          0.000000
 C  (  54)    2.746279          3.453574          2.701156          0.000000
 H  (  55)    2.452546          3.685716          2.914799          1.094004          0.000000
 ---          H  (  56)          H  (  57)          C  (  58)          H  (  59)          H  (  60)
 H  (  51)    3.195973          3.707976          2.637074          3.683185          2.852965
 H  (  52)    3.773331          4.327415          2.773165          3.756752          2.496688
 H  (  53)    2.559576          3.750970          3.444274          4.333729          3.698626
 C  (  54)    1.091188          1.089990          2.500804          2.841760          3.452803
 H  (  55)    1.761416          1.758559          2.753298          3.237785          3.693079
 ---          H  (  61)          N  (  62)          N  (  63)          H  (  64)          H  (  65)
 H  (  51)    2.450882          4.981603          5.345461          6.175275          5.791776
 H  (  52)    3.196353          3.365197          4.171437          5.037006          4.583840
 H  (  53)    3.708638          3.875910          5.485692          6.199556          6.083702
 C  (  54)    2.662715          5.327560          5.420049          5.880857          6.218148
 H  (  55)    2.462305          6.092993          6.064232          6.617753          6.763138
 ---          H  (  66)          P  (  67)          P  (  68)
 H  (  51)    4.845871          6.426600          3.719456
 H  (  52)    3.971921          4.692818          2.844501
 H  (  53)    5.223648          5.983977          3.006986
 C  (  54)    4.811838          7.216364          2.867854
 H  (  55)    5.370938          7.876088          3.814961

 ---          H  (  56)          H  (  57)          C  (  58)          H  (  59)          H  (  60)
 H  (  56)    0.000000
 H  (  57)    1.772296          0.000000
 C  (  58)    3.468724          2.730988          0.000000
 H  (  59)    3.829470          2.636823          1.090658          0.000000
 H  (  60)    4.318867          3.780501          1.092144          1.781132          0.000000
 ---          H  (  61)          N  (  62)          N  (  63)          H  (  64)          H  (  65)
 H  (  56)    3.696914          5.221790          6.046303          6.468040          6.884061
 H  (  57)    2.931328          5.909103          5.494145          5.799390          6.345251
 C  (  58)    1.093453          5.002869          3.524739          4.171210          4.121337
 H  (  59)    1.758137          5.478358          3.413460          3.829604          4.094507
 H  (  60)    1.756646          4.668929          2.853638          3.672700          3.267408
 ---          H  (  66)          P  (  67)          P  (  68)
 H  (  56)    5.568865          7.456376          3.040018
 H  (  57)    4.816001          7.662063          3.178500
 C  (  58)    2.722017          5.886759          2.797265
 H  (  59)    2.506479          6.229993          3.009622
 H  (  60)    2.131417          5.099744          3.019022

 ---          H  (  61)          N  (  62)          N  (  63)          H  (  64)          H  (  65)
 H  (  61)    0.000000
 N  (  62)    5.901968          0.000000
 N  (  63)    4.475442          4.083444          0.000000
 H  (  64)    5.154132          4.509194          1.016395          0.000000
 H  (  65)    4.948159          4.599322          1.013052          1.622682          0.000000
 ---          H  (  66)          P  (  67)          P  (  68)
 H  (  61)    3.617485          6.781256          3.771556
 N  (  62)    4.588653          2.861102          2.856035
 N  (  63)    1.013784          3.369851          3.358392
 H  (  64)    1.626855          3.763945          3.710078
 H  (  65)    1.624968          3.250063          4.262035

 ---          H  (  66)          P  (  67)          P  (  68)
 H  (  66)    0.000000
 P  (  67)    4.252516          0.000000
 P  (  68)    3.248932          4.658984          0.000000


Atomic orbital basis
--------------------
::

 atom  label     prim    cont     orbital basis set details     
 ---------------------------------------------------------------
  Ir     1        204     204     [24s19p12d9f]  dyall-vdz
  C      2         29      29     [9s5p1d]       uiglo-ii
  H      3          8       8     [5s1p]         uiglo-ii
  C      4         29      29     [9s5p1d]       uiglo-ii
  H      5          8       8     [5s1p]         uiglo-ii
  C      6         29      29     [9s5p1d]       uiglo-ii
  C      7         29      29     [9s5p1d]       uiglo-ii
  H      8          8       8     [5s1p]         uiglo-ii
  H      9          8       8     [5s1p]         uiglo-ii
  H     10          8       8     [5s1p]         uiglo-ii
  C     11         29      29     [9s5p1d]       uiglo-ii
  H     12          8       8     [5s1p]         uiglo-ii
  H     13          8       8     [5s1p]         uiglo-ii
  H     14          8       8     [5s1p]         uiglo-ii
  C     15         29      29     [9s5p1d]       uiglo-ii
  H     16          8       8     [5s1p]         uiglo-ii
  H     17          8       8     [5s1p]         uiglo-ii
  H     18          8       8     [5s1p]         uiglo-ii
  C     19         29      29     [9s5p1d]       uiglo-ii
  C     20         29      29     [9s5p1d]       uiglo-ii
  H     21          8       8     [5s1p]         uiglo-ii
  H     22          8       8     [5s1p]         uiglo-ii
  H     23          8       8     [5s1p]         uiglo-ii
  C     24         29      29     [9s5p1d]       uiglo-ii
  H     25          8       8     [5s1p]         uiglo-ii
  H     26          8       8     [5s1p]         uiglo-ii
  H     27          8       8     [5s1p]         uiglo-ii
  C     28         29      29     [9s5p1d]       uiglo-ii
  H     29          8       8     [5s1p]         uiglo-ii
  H     30          8       8     [5s1p]         uiglo-ii
  H     31          8       8     [5s1p]         uiglo-ii
  C     32         29      29     [9s5p1d]       uiglo-ii
  H     33          8       8     [5s1p]         uiglo-ii
  C     34         29      29     [9s5p1d]       uiglo-ii
  H     35          8       8     [5s1p]         uiglo-ii
  C     36         29      29     [9s5p1d]       uiglo-ii
  C     37         29      29     [9s5p1d]       uiglo-ii
  H     38          8       8     [5s1p]         uiglo-ii
  H     39          8       8     [5s1p]         uiglo-ii
  H     40          8       8     [5s1p]         uiglo-ii
  C     41         29      29     [9s5p1d]       uiglo-ii
  H     42          8       8     [5s1p]         uiglo-ii
  H     43          8       8     [5s1p]         uiglo-ii
  H     44          8       8     [5s1p]         uiglo-ii
  C     45         29      29     [9s5p1d]       uiglo-ii
  H     46          8       8     [5s1p]         uiglo-ii
  H     47          8       8     [5s1p]         uiglo-ii
  H     48          8       8     [5s1p]         uiglo-ii
  C     49         29      29     [9s5p1d]       uiglo-ii
  C     50         29      29     [9s5p1d]       uiglo-ii
  H     51          8       8     [5s1p]         uiglo-ii
  H     52          8       8     [5s1p]         uiglo-ii
  H     53          8       8     [5s1p]         uiglo-ii
  C     54         29      29     [9s5p1d]       uiglo-ii
  H     55          8       8     [5s1p]         uiglo-ii
  H     56          8       8     [5s1p]         uiglo-ii
  H     57          8       8     [5s1p]         uiglo-ii
  C     58         29      29     [9s5p1d]       uiglo-ii
  H     59          8       8     [5s1p]         uiglo-ii
  H     60          8       8     [5s1p]         uiglo-ii
  H     61          8       8     [5s1p]         uiglo-ii
  N     62         29      29     [9s5p1d]       uiglo-ii
  N     63         29      29     [9s5p1d]       uiglo-ii
  H     64          8       8     [5s1p]         uiglo-ii
  H     65          8       8     [5s1p]         uiglo-ii
  H     66          8       8     [5s1p]         uiglo-ii
  P     67         42      42     [11s7p2d]      uiglo-ii
  P     68         42      42     [11s7p2d]      uiglo-ii

 Total number of           GTO shells =     692
 Total number of spherical GTO functions = 1270
 Total number of cartesian GTO functions = 1335


##############################################################################
                                ReSpect output
##############################################################################


Four-component SCF procedure (SCFun)
------------------------------------
::

 
  Fock setting
  ------------
  number atoms:                                68
  number electrons:                           283
  number matrices:                              2
  matrix dimension:                          1335
  number GTO shells:                          692
  nucleus model:                            gauss
  ERI classes (up to):                       SSSS (one-center approximation)
  ERI acceleration:                          none
  ERI screening threshold:             1.0000E-10
  HF exchange scaling factor:          0.00000000
  inverse fine-structure constant:   137.03599907
 
  TwoFock setting (ERI)
  ---------------------
  number atoms:                                68
  matrix dimension:                          1335
  number GTO shells:                          692
  ERI classes (up to):                       SSSS (one-center approximation)
  ERI screening threshold:             1.0000E-10
  inverse fine-structure constant:   137.03599907
 
  DFT setting
  -----------
  number atoms:                                  68
  number matrices:                                2
  matrix dimension:                            1335
  number GTO shells:                            692
  DFT functional ID:                              4
  DFT noncollinearity ID:                         4
  DFT screening threshold:               1.0000E-10
  DFT regularization cutoff:             1.0000E-16
  inverse fine-structure constant:     137.03599907
  HF global exchange scaling factor:     0.00000000
  HF range-separated scaling factor:     0.00000000
  HF range-separated erf w-argument:     0.00000000


  Restarting from a previous one-component calculation ... 
  Matrix to power -5.00E-01(min: 1.94E-04 max: 1.13E+02 thr: 1.00E-08 time: 1.99E+00 cpus:24)
  Matrix to power -5.00E-01(min: 2.11E-03 max: 4.40E+02 thr: 1.00E-08 time: 1.98E+00 cpus:24)
  Matrix to power -5.00E-01(min: 1.94E-04 max: 1.13E+02 thr: 1.00E-08 time: 1.99E+00 cpus:24)
  Matrix to power -5.00E-01(min: 2.11E-03 max: 4.40E+02 thr: 1.00E-08 time: 1.98E+00 cpus:24)
 
 
                     Energy           dE       max[F,D]   spin density    time (hh:mm:ss)
                ----------------   ---------   --------   ------------    ---------------
  Cycle:   1   -43084.2761399314   -4.31E+04   0.00E+00   <x>=-6.72E-03   eri= 00:08:44.9  
                                                          <y>= 1.32E-03   xc=  00:00:45.0  
                                                          <z>= 9.81E-01   dia= 00:00:34.9  
                                                                          tot= 00:10:09.0  
 
 
                     Energy           dE       max[F,D]   spin density    time (hh:mm:ss)
                ----------------   ---------   --------   ------------    ---------------
  Cycle:   2   -19435.6481076344    2.36E+04   3.44E+00   <x>=-2.24E-03   eri= 00:08:47.0  
                                                          <y>= 8.95E-04   xc=  00:01:11.2  
                                                          <z>= 9.87E-01   dia= 00:00:32.5  
                                                                          tot= 00:10:38.8  
 
 
                     Energy           dE       max[F,D]   spin density    time (hh:mm:ss)
                ----------------   ---------   --------   ------------    ---------------
  Cycle:   3   -19435.6149508323    3.32E-02   4.01E-02   <x>= 4.56E-01   eri= 00:08:47.3  
                                                          <y>=-9.35E-03   xc=  00:01:11.2  
                                                          <z>= 6.44E-01   dia= 00:00:32.5  
                                                                          tot= 00:10:40.6  
 
 
                     Energy           dE       max[F,D]   spin density    time (hh:mm:ss)
                ----------------   ---------   --------   ------------    ---------------
  Cycle:   4   -19431.2211533716    4.39E+00   2.66E-01   <x>= 1.45E-02   eri= 00:08:52.1  
                                                          <y>= 2.07E-05   xc=  00:01:11.3  
                                                          <z>= 9.84E-01   dia= 00:00:32.6  
                                                                          tot= 00:10:50.7  
 
 
                     Energy           dE       max[F,D]   spin density    time (hh:mm:ss)
                ----------------   ---------   --------   ------------    ---------------
  Cycle:   5   -19435.6289663545   -4.41E+00   2.82E-02   <x>= 1.12E-02   eri= 00:08:47.8  
                                                          <y>= 3.14E-04   xc=  00:01:11.5  
                                                          <z>= 9.73E-01   dia= 00:00:32.7  
                                                                          tot= 00:10:48.8  
 
 
                     Energy           dE       max[F,D]   spin density    time (hh:mm:ss)
                ----------------   ---------   --------   ------------    ---------------
  Cycle:   6   -19435.6376939413   -8.73E-03   3.14E-02   <x>= 6.10E-03   eri= 00:08:49.4  
                                                          <y>= 5.63E-04   xc=  00:01:11.4  
                                                          <z>= 9.74E-01   dia= 00:00:32.6  
                                                                          tot= 00:10:52.5  
 
 
                     Energy           dE       max[F,D]   spin density    time (hh:mm:ss)
                ----------------   ---------   --------   ------------    ---------------
  Cycle:   7   -19435.6671264156   -2.94E-02   1.06E-02   <x>= 1.00E-02   eri= 00:08:47.9  
                                                          <y>= 2.29E-04   xc=  00:01:11.5  
                                                          <z>= 9.74E-01   dia= 00:00:32.7  
                                                                          tot= 00:10:54.7  
 
 
                     Energy           dE       max[F,D]   spin density    time (hh:mm:ss)
                ----------------   ---------   --------   ------------    ---------------
  Cycle:   8   -19435.6733968337   -6.27E-03   3.57E-03   <x>= 1.33E-02   eri= 00:08:49.2  
                                                          <y>=-1.12E-04   xc=  00:01:11.5  
                                                          <z>= 9.73E-01   dia= 00:00:32.7  
                                                                          tot= 00:10:57.9  
 
 
                     Energy           dE       max[F,D]   spin density    time (hh:mm:ss)
                ----------------   ---------   --------   ------------    ---------------
  Cycle:   9   -19435.6738521418   -4.55E-04   1.77E-03   <x>= 1.41E-02   eri= 00:08:48.4  
                                                          <y>=-2.07E-04   xc=  00:01:11.4  
                                                          <z>= 9.73E-01   dia= 00:00:32.5  
                                                                          tot= 00:10:59.3  
 
 
                     Energy           dE       max[F,D]   spin density    time (hh:mm:ss)
                ----------------   ---------   --------   ------------    ---------------
  Cycle:  10   -19435.6740544859   -2.02E-04   5.99E-04   <x>= 1.57E-02   eri= 00:08:50.1  
                                                          <y>=-3.85E-04   xc=  00:01:11.5  
                                                          <z>= 9.73E-01   dia= 00:00:32.9  
                                                                          tot= 00:11:04.1  

                                                          Checkpointing ...
 
 
                     Energy           dE       max[F,D]   spin density    time (hh:mm:ss)
                ----------------   ---------   --------   ------------    ---------------
  Cycle:  11   -19435.6740670636   -1.26E-05   8.65E-05   <x>= 1.79E-02   eri= 00:08:48.9  
                                                          <y>=-6.09E-04   xc=  00:01:11.5  
                                                          <z>= 9.72E-01   dia= 00:00:32.8  
                                                                          tot= 00:11:05.7  
 
 
                     Energy           dE       max[F,D]   spin density    time (hh:mm:ss)
                ----------------   ---------   --------   ------------    ---------------
  Cycle:  12   -19435.6740679357   -8.72E-07   7.82E-05   <x>= 2.06E-02   eri= 00:08:49.4  
                                                          <y>=-8.94E-04   xc=  00:01:11.4  
                                                          <z>= 9.72E-01   dia= 00:00:33.0  
                                                                          tot= 00:11:08.8  
 
 
                     Energy           dE       max[F,D]   spin density    time (hh:mm:ss)
                ----------------   ---------   --------   ------------    ---------------
  Cycle:  13   -19435.6740684681   -5.32E-07   2.73E-05   <x>= 2.29E-02   eri= 00:08:47.7  
                                                          <y>=-1.14E-03   xc=  00:01:11.4  
                                                          <z>= 9.72E-01   dia= 00:00:32.6  
                                                                          tot= 00:11:09.4  
 
 
                     Energy           dE       max[F,D]   spin density    time (hh:mm:ss)
                ----------------   ---------   --------   ------------    ---------------
  Cycle:  14   -19435.6740686977   -2.30E-07   2.05E-05   <x>= 2.46E-02   eri= 00:08:48.8  
                                                          <y>=-1.32E-03   xc=  00:01:11.4  
                                                          <z>= 9.72E-01   dia= 00:00:32.7  
                                                                          tot= 00:11:13.1  
 
 
                     Energy           dE       max[F,D]   spin density    time (hh:mm:ss)
                ----------------   ---------   --------   ------------    ---------------
  Cycle:  15   -19435.6740688414   -1.44E-07   2.12E-05   <x>= 2.68E-02   eri= 00:08:47.4  
                                                          <y>=-1.55E-03   xc=  00:01:11.4  
                                                          <z>= 9.72E-01   dia= 00:00:32.6  
                                                                          tot= 00:11:14.5  
 
 
                     Energy           dE       max[F,D]   spin density    time (hh:mm:ss)
                ----------------   ---------   --------   ------------    ---------------
  Cycle:  16   -19435.6740690269   -1.85E-07   2.21E-05   <x>= 2.71E-02   eri= 00:08:47.6  
                                                          <y>=-1.59E-03   xc=  00:01:11.5  
                                                          <z>= 9.72E-01   dia= 00:00:32.7  
                                                                          tot= 00:11:17.5  
 
 
                     Energy           dE       max[F,D]   spin density    time (hh:mm:ss)
                ----------------   ---------   --------   ------------    ---------------
  Cycle:  17   -19435.6740690518   -2.49E-08   2.22E-05   <x>= 1.69E-02   eri= 00:08:47.7  
                                                          <y>=-5.07E-04   xc=  00:01:11.4  
                                                          <z>= 9.72E-01   dia= 00:00:32.6  
                                                                          tot= 00:11:20.1  
 
 
                     Energy           dE       max[F,D]   spin density    time (hh:mm:ss)
                ----------------   ---------   --------   ------------    ---------------
  Cycle:  18   -19435.6740682803    7.71E-07   1.84E-05   <x>=-1.22E-02   eri= 00:08:48.2  
                                                          <y>= 2.56E-03   xc=  00:01:11.3  
                                                          <z>= 9.73E-01   dia= 00:00:32.8  
                                                                          tot= 00:11:23.2  
 
 
                     Energy           dE       max[F,D]   spin density    time (hh:mm:ss)
                ----------------   ---------   --------   ------------    ---------------
  Cycle:  19   -19435.6740668927    1.39E-06   7.40E-06   <x>=-2.25E-02   eri= 00:08:48.0  
                                                          <y>= 3.63E-03   xc=  00:01:11.5  
                                                          <z>= 9.73E-01   dia= 00:00:32.8  
                                                                          tot= 00:11:26.1  
 
 
                     Energy           dE       max[F,D]   spin density    time (hh:mm:ss)
                ----------------   ---------   --------   ------------    ---------------
  Cycle:  20   -19435.6740666958    1.97E-07   7.04E-06   <x>=-2.35E-02   eri= 00:08:48.6  
                                                          <y>= 3.72E-03   xc=  00:01:11.2  
                                                          <z>= 9.73E-01   dia= 00:00:32.6  
                                                                          tot= 00:11:28.8  

                                                          Checkpointing ...
 
 
                     Energy           dE       max[F,D]   spin density    time (hh:mm:ss)
                ----------------   ---------   --------   ------------    ---------------
  Cycle:  21   -19435.6740666968   -1.03E-09   5.38E-06   <x>=-2.88E-02   eri= 00:08:49.3  
                                                          <y>= 4.23E-03   xc=  00:01:11.5  
                                                          <z>= 9.73E-01   dia= 00:00:32.6  
                                                                          tot= 00:11:32.5  
 
 
                     Energy           dE       max[F,D]   spin density    time (hh:mm:ss)
                ----------------   ---------   --------   ------------    ---------------
  Cycle:  22   -19435.6740666500    4.68E-08   3.99E-06   <x>=-3.02E-02   eri= 00:08:49.4  
                                                          <y>= 4.37E-03   xc=  00:01:11.4  
                                                          <z>= 9.73E-01   dia= 00:00:32.6  
                                                                          tot= 00:11:34.9  
 
 
  Happy end
 
 
  --- Electronic energy        --- =    -24710.597286362452
  --- Nuclear-repulsion energy --- =      5274.923219712423
  --- Total energy             --- =    -19435.674066650030
 
 
 
  Energy of occupied orbitals
  ---------------------------
 
  (1-5)         -2792.35192   -2792.35191    -488.15085    -488.14970    -467.73228
  (6-10)         -467.73174    -407.92831    -407.92752    -407.92685    -407.92622
  (11-15)        -114.17703    -114.17663    -105.00072    -105.00041     -91.90738
  (16-20)         -91.90694     -91.90517     -91.90493     -76.64833     -76.64827
  (21-25)         -76.64821     -76.64815     -76.54067     -76.54016     -76.53857
  (26-30)         -76.53838     -73.71176     -73.71113     -73.71022     -73.70959
  (31-35)         -73.70870     -73.70869     -24.36715     -24.36600     -20.48968
  (36-40)         -20.48894     -17.39577     -17.39492     -17.39008     -17.38945
  (41-45)         -14.17551     -14.17536     -14.15468     -14.15151     -11.02997
  (46-50)         -11.02933     -11.02395     -11.02350     -10.45659     -10.45594
  (51-55)         -10.45227     -10.45100     -10.44779     -10.44777     -10.04241
  (56-60)         -10.04228     -10.04173     -10.04160     -10.02620     -10.02606
  (61-65)         -10.02586     -10.02579     -10.02573     -10.02568     -10.02555
  (66-70)         -10.02544     -10.00102     -10.00097      -9.99894      -9.99889
  (71-75)          -9.99319      -9.99316      -9.99251      -9.99249      -9.99215
  (76-80)          -9.99213      -9.99161      -9.99159      -9.98340      -9.98340
  (81-85)          -9.98326      -9.98325      -9.98129      -9.98125      -9.98062
  (86-90)          -9.98059      -9.97922      -9.97922      -9.97916      -9.97913
  (91-95)          -9.97910      -9.97907      -9.97897      -9.97896      -6.46177
  (96-100)         -6.46172      -6.46162      -6.46157      -4.66272      -4.66269
  (101-105)        -4.66257      -4.66254      -4.63051      -4.63045      -4.63036
  (106-110)        -4.63031      -4.62857      -4.62852      -4.62842      -4.62837
  (111-115)        -3.61252      -3.60370      -2.39758      -2.39129      -2.36264
  (116-120)        -2.36171      -2.35798      -2.35716      -2.35282      -2.35236
  (121-125)        -2.24938      -2.24851      -2.24642      -2.24489      -2.24081
  (126-130)        -2.24075      -2.23778      -2.23757      -1.91206      -1.90493
  (131-135)        -1.89117      -1.88131      -0.98511      -0.98064      -0.97250
  (136-140)        -0.97197      -0.87092      -0.87030      -0.86754      -0.86718
  (141-145)        -0.84721      -0.84706      -0.84689      -0.84675      -0.83579
  (146-150)        -0.83427      -0.78234      -0.77857      -0.73697      -0.73690
  (151-155)        -0.73525      -0.73515      -0.73105      -0.73098      -0.73039
  (156-160)        -0.73032      -0.72662      -0.72653      -0.72629      -0.72620
  (161-165)        -0.72104      -0.72098      -0.72061      -0.72054      -0.70177
  (166-170)        -0.70136      -0.69663      -0.69613      -0.63745      -0.63488
  (171-175)        -0.63312      -0.63220      -0.60664      -0.60632      -0.60463
  (176-180)        -0.60428      -0.60382      -0.60358      -0.60236      -0.60176
  (181-185)        -0.58812      -0.58771      -0.57251      -0.57206      -0.54813
  (186-190)        -0.54794      -0.54583      -0.54416      -0.52842      -0.52776
  (191-195)        -0.52762      -0.52723      -0.52452      -0.52292      -0.51317
  (196-200)        -0.51256      -0.50940      -0.50933      -0.50488      -0.50462
  (201-205)        -0.50016      -0.49989      -0.49968      -0.49948      -0.49930
  (206-210)        -0.49898      -0.49310      -0.49293      -0.49189      -0.49169
  (211-215)        -0.49126      -0.49103      -0.48605      -0.48523      -0.48054
  (216-220)        -0.47587      -0.47535      -0.47200      -0.46143      -0.46112
  (221-225)        -0.45708      -0.45691      -0.44978      -0.44966      -0.44961
  (226-230)        -0.44931      -0.44763      -0.44751      -0.44606      -0.44531
  (231-235)        -0.43953      -0.43876      -0.43721      -0.43701      -0.43670
  (236-240)        -0.43637      -0.42888      -0.42877      -0.42847      -0.42838
  (241-245)        -0.42657      -0.42645      -0.42580      -0.42571      -0.42318
  (246-250)        -0.42199      -0.41567      -0.41532      -0.41396      -0.41375
  (251-255)        -0.40765      -0.40757      -0.40456      -0.40404      -0.40117
  (256-260)        -0.40102      -0.40069      -0.40049      -0.39746      -0.39734
  (261-265)        -0.39617      -0.39583      -0.39297      -0.39257      -0.39219
  (266-270)        -0.39164      -0.38436      -0.38177      -0.36904      -0.36787
  (271-275)        -0.35430      -0.35205      -0.34307      -0.34073      -0.33195
  (276-280)        -0.32101      -0.31988      -0.31675      -0.30471      -0.30151
  (281-283)        -0.28483      -0.27693      -0.27440
 
 
 
  Energy of virtual orbitals (positive energy states)
  ---------------------------------------------------
 
  (284-288)        -0.25494      -0.15657      -0.15576      -0.15411      -0.15198
  (289-293)        -0.15153      -0.14872      -0.11805      -0.11588      -0.09948
  (294-298)        -0.09589      -0.09221      -0.09075      -0.08959      -0.08854
  (299-303)        -0.07943      -0.07882      -0.07590      -0.07546      -0.07308
  (304-308)        -0.07197      -0.06778      -0.06735      -0.05962      -0.05926
  (309-313)        -0.05856      -0.05788      -0.05730      -0.05669      -0.05413
  (314-318)        -0.05367      -0.04880      -0.04861      -0.04521      -0.04478
  (319-323)        -0.04298      -0.04261      -0.04166      -0.04137      -0.03986
  (324-328)        -0.03958      -0.03083      -0.03067      -0.03043      -0.02957
  (329-333)        -0.02649      -0.02575      -0.02325      -0.02268      -0.02006
  (334-338)        -0.01973      -0.01636      -0.01581      -0.01348      -0.01320
  (339-343)        -0.01148      -0.00983      -0.00929      -0.00893      -0.00470
  (344-348)        -0.00434      -0.00346      -0.00340      -0.00164      -0.00114
  (349-353)         0.00106       0.00150       0.00599       0.00621       0.00682
  (354-358)         0.00742       0.01208       0.01259       0.01262       0.01317
  (359-363)         0.01992       0.02015       0.02109       0.02169       0.02345
  (364-368)         0.02399       0.02488       0.02512       0.02721       0.02746
  (369-373)         0.03047       0.03070       0.03363       0.03423       0.03749
  (374-378)         0.03815       0.03967       0.04012       0.04037       0.04061
  (379-383)         0.04329       0.04378       0.04481       0.04519       0.04626
  (384-388)         0.04658       0.05202       0.05234       0.05401       0.05427
  (389-393)         0.05480       0.05527       0.05688       0.05724       0.06057
  (394-398)         0.06125       0.06535       0.06614       0.06793       0.06819
  (399-403)         0.07087       0.07114       0.07261       0.07304       0.07326
  (404-408)         0.07374       0.07798       0.07847       0.08041       0.08083
  (409-413)         0.08245       0.08337       0.08756       0.08791       0.09237
  (414-418)         0.09279       0.09469       0.09515       0.10255       0.10293
  (419-423)         0.10560       0.10614       0.11028       0.11101       0.11430
  (424-428)         0.11448       0.12405       0.12435       0.12952       0.13020
  (429-433)         0.13359       0.13408       0.13608       0.13685       0.14489
  (434-438)         0.14540       0.15266       0.15288       0.15450       0.15493
  (439-443)         0.15729       0.15776       0.15895       0.15975       0.16067
  (444-448)         0.16097       0.16472       0.16513       0.17068       0.17092
  (449-453)         0.17548       0.17571       0.17993       0.18057       0.18430
  (454-458)         0.18481       0.18722       0.18751       0.18924       0.19014
  (459-463)         0.19395       0.19552       0.20180       0.20234       0.20700
  (464-468)         0.20778       0.21051       0.21095       0.21182       0.21279
  (469-473)         0.21507       0.21556       0.22339       0.22431       0.22858
  (474-478)         0.22922       0.22967       0.23010       0.23631       0.23743
  (479-483)         0.24171       0.24227       0.24643       0.24697       0.24981
  (484-488)         0.25044       0.25257       0.25369       0.26172       0.26262
  (489-493)         0.26472       0.26516       0.26630       0.26720       0.27068
  (494-498)         0.27192       0.27832       0.27939       0.28231       0.28297
  (499-503)         0.28970       0.28989       0.29073       0.29125       0.29228
  (504-508)         0.29285       0.29409       0.29456       0.30092       0.30163
  (509-513)         0.30249       0.30298       0.30466       0.30505       0.31021
  (514-518)         0.31078       0.31257       0.31336       0.31689       0.31738
  (519-523)         0.31803       0.31873       0.31981       0.32016       0.32327
  (524-528)         0.32363       0.33375       0.33429       0.33448       0.33485
  (529-533)         0.33879       0.33911       0.34155       0.34195       0.34363
  (534-538)         0.34430       0.34892       0.35016       0.35139       0.35208
  (539-543)         0.35309       0.35335       0.35370       0.35416       0.35438
  (544-548)         0.35509       0.35647       0.35732       0.36223       0.36276
  (549-553)         0.36335       0.36387       0.36671       0.36758       0.36925
  (554-558)         0.36959       0.37041       0.37102       0.37207       0.37254
  (559-563)         0.37502       0.37536       0.37669       0.37731       0.38350
  (564-568)         0.38396       0.38517       0.38561       0.38676       0.38706
  (569-573)         0.39061       0.39115       0.39173       0.39260       0.39429
  (574-578)         0.39522       0.39830       0.39877       0.39998       0.40092
  (579-583)         0.40153       0.40181       0.40450       0.40511       0.40682
  (584-588)         0.40730       0.41290       0.41387       0.41471       0.41515
  (589-593)         0.41521       0.41606       0.41866       0.41920       0.42388
  (594-598)         0.42437       0.42538       0.42619       0.42825       0.42884
  (599-603)         0.42972       0.43018       0.43393       0.43470       0.44122
  (604-608)         0.44173       0.44391       0.44503       0.44641       0.44710
  (609-613)         0.44873       0.44955       0.45243       0.45280       0.45378
  (614-618)         0.45457       0.45613       0.45666       0.46090       0.46157
  (619-623)         0.46509       0.46639       0.46758       0.46848       0.47209
  (624-628)         0.47253       0.47401       0.47510       0.47702       0.47743
  (629-633)         0.49139       0.49208       0.49278       0.49352       0.50252
  (634-638)         0.50361       0.50501       0.50621       0.51517       0.51694
  (639-643)         0.51971       0.52091       0.52129       0.52201       0.52702
  (644-648)         0.52823       0.53284       0.53390       0.53878       0.54006
  (649-653)         0.54217       0.54313       0.54419       0.54697       0.55283
  (654-658)         0.55405       0.55697       0.55798       0.56634       0.56745
  (659-663)         0.56819       0.56954       0.57360       0.57501       0.57670
  (664-668)         0.57789       0.58565       0.58685       0.58871       0.58948
  (669-673)         0.60388       0.60523       0.61218       0.61345       0.61647
  (674-678)         0.61767       0.63229       0.63455       0.64479       0.64828
  (679-683)         0.65099       0.65483       0.66263       0.66472       0.66746
  (684-688)         0.66898       0.67390       0.67522       0.69166       0.69256
  (689-693)         0.70084       0.70194       0.70355       0.70527       0.72540
  (694-698)         0.72878       0.73969       0.74150       0.74933       0.75092
  (699-703)         0.75310       0.75461       0.77646       0.77719       0.77849
  (704-708)         0.77919       0.78929       0.79142       0.79320       0.79464
  (709-713)         0.80104       0.80220       0.80340       0.80438       0.81176
  (714-718)         0.81262       0.81966       0.82030       0.83144       0.83157
  (719-723)         0.83982       0.84059       0.85386       0.85434       0.85972
  (724-728)         0.86014       0.87799       0.87915       0.88323       0.88402
  (729-733)         0.89155       0.89229       0.89968       0.90018       0.90352
  (734-738)         0.90443       0.90822       0.90903       0.91446       0.91503
  (739-743)         0.92155       0.92198       0.92550       0.92634       0.92915
  (744-748)         0.92960       0.94082       0.94145       0.94661       0.94724
  (749-753)         0.95235       0.95325       0.96142       0.96435       0.97659
  (754-758)         0.97738       0.98973       0.99060       0.99377       0.99422
  (759-763)         0.99531       0.99585       0.99793       0.99875       1.00680
  (764-768)         1.00709       1.01574       1.01634       1.01918       1.01977
  (769-773)         1.02656       1.02733       1.03288       1.03491       1.04091
  (774-778)         1.04306       1.04527       1.04782       1.05941       1.06033
  (779-783)         1.06423       1.06532       1.09497       1.09597       1.10344
  (784-788)         1.10424       1.10696       1.10732       1.10749       1.10772
  (789-793)         1.10907       1.10940       1.11645       1.11684       1.11972
  (794-798)         1.12008       1.12513       1.12564       1.12950       1.12990
  (799-803)         1.13042       1.13073       1.13704       1.13727       1.14155
  (804-808)         1.14193       1.14437       1.14494       1.14777       1.14897
  (809-813)         1.15399       1.15424       1.15903       1.15935       1.16344
  (814-818)         1.16375       1.16510       1.16598       1.17669       1.17696
  (819-823)         1.17803       1.17824       1.18276       1.18351       1.18656
  (824-828)         1.18726       1.18910       1.18957       1.19771       1.19827
  (829-833)         1.20741       1.20793       1.21018       1.21075       1.21483
  (834-838)         1.21513       1.21662       1.21709       1.22039       1.22068
  (839-843)         1.22101       1.22151       1.22448       1.22498       1.22621
  (844-848)         1.22671       1.23819       1.23847       1.23984       1.24032
  (849-853)         1.24373       1.24415       1.24489       1.24514       1.24548
  (854-858)         1.24571       1.25205       1.25229       1.25844       1.25874
  (859-863)         1.26714       1.26757       1.26824       1.26866       1.27335
  (864-868)         1.27379       1.27422       1.27473       1.28798       1.28823
  (869-873)         1.28987       1.29004       1.29367       1.29390       1.30021
  (874-878)         1.30059       1.30309       1.30335       1.30389       1.30421
  (879-883)         1.31051       1.31089       1.31686       1.31714       1.32407
  (884-888)         1.32485       1.32933       1.33002       1.33845       1.33874
  (889-893)         1.34245       1.34346       1.34607       1.34649       1.34770
  (894-898)         1.34798       1.35386       1.35414       1.35796       1.35823
  (899-903)         1.35997       1.36017       1.37494       1.37521       1.37722
  (904-908)         1.37752       1.38254       1.38304       1.39165       1.39217
  (909-913)         1.39528       1.39600       1.40020       1.40067       1.40266
  (914-918)         1.40346       1.40992       1.41039       1.41425       1.41466
  (919-923)         1.42071       1.42107       1.42876       1.42931       1.43467
  (924-928)         1.43493       1.43661       1.43718       1.44314       1.44364
  (929-933)         1.44880       1.44954       1.45129       1.45150       1.45767
  (934-938)         1.45816       1.46378       1.46421       1.46812       1.46851
  (939-943)         1.47828       1.47905       1.48300       1.48369       1.48752
  (944-948)         1.48787       1.49228       1.49281       1.49812       1.49870
  (949-953)         1.50216       1.50294       1.51141       1.51228       1.51551
  (954-958)         1.51698       1.51935       1.51986       1.52078       1.52131
  (959-963)         1.53144       1.53184       1.53239       1.53262       1.53953
  (964-968)         1.53979       1.54439       1.54469       1.54766       1.54837
  (969-973)         1.55467       1.55520       1.55587       1.55630       1.56078
  (974-978)         1.56128       1.56697       1.56712       1.57023       1.57048
  (979-983)         1.57478       1.57524       1.58026       1.58043       1.58127
  (984-988)         1.58162       1.58594       1.58629       1.59917       1.59972
  (989-993)         1.60886       1.60951       1.61031       1.61084       1.61402
  (994-998)         1.61468       1.62041       1.62145       1.62487       1.62572
  (999-1003)        1.62694       1.62718       1.62970       1.62992       1.63014
  (1004-1008)       1.63054       1.63762       1.63821       1.63893       1.63938
  (1009-1013)       1.64024       1.64053       1.64354       1.64418       1.65048
  (1014-1018)       1.65080       1.66180       1.66219       1.66725       1.66762
  (1019-1023)       1.67325       1.67371       1.67917       1.67995       1.68175
  (1024-1028)       1.68208       1.68701       1.68756       1.69807       1.69966
  (1029-1033)       1.70343       1.70400       1.71221       1.71315       1.71963
  (1034-1038)       1.72070       1.72755       1.72866       1.73107       1.73176
  (1039-1043)       1.73513       1.73691       1.73889       1.74004       1.74725
  (1044-1048)       1.74816       1.76103       1.76212       1.76260       1.76339
  (1049-1053)       1.77286       1.77488       1.77886       1.77960       1.78466
  (1054-1058)       1.78521       1.78589       1.78640       1.79737       1.79768
  (1059-1063)       1.81153       1.81300       1.81415       1.81522       1.83813
  (1064-1068)       1.83943       1.84075       1.84153       1.84514       1.84575
  (1069-1073)       1.85449       1.85545       1.85744       1.85888       1.86502
  (1074-1078)       1.86679       1.87070       1.87261       1.87310       1.87551
  (1079-1083)       1.87916       1.88086       1.88943       1.89215       1.89433
  (1084-1088)       1.89528       1.89639       1.89714       1.90265       1.90356
  (1089-1093)       1.91701       1.91757       1.91827       1.91921       1.92254
  (1094-1098)       1.92272       1.92791       1.92835       1.93016       1.93106
  (1099-1103)       1.93213       1.93276       1.93456       1.93513       1.93756
  (1104-1108)       1.93817       1.94341       1.94415       1.94456       1.94623
  (1109-1113)       1.94894       1.95038       1.95226       1.95435       1.96136
  (1114-1118)       1.96247       1.97241       1.97311       1.98014       1.98130
  (1119-1123)       1.99584       1.99950       2.00334       2.00489       2.00901
  (1124-1128)       2.01055       2.01496       2.01703       2.01729       2.01849
  (1129-1133)       2.01910       2.01989       2.02342       2.02387       2.02580
  (1134-1138)       2.02623       2.02833       2.02969       2.03111       2.03181
  (1139-1143)       2.03385       2.03427       2.03583       2.03690       2.03884
  (1144-1148)       2.03999       2.04385       2.04534       2.05122       2.05204
  (1149-1153)       2.05329       2.05584       2.05743       2.05867       2.06237
  (1154-1158)       2.06324       2.07213       2.07288       2.07398       2.07456
  (1159-1163)       2.07829       2.07923       2.08224       2.08330       2.08548
  (1164-1168)       2.08633       2.08672       2.08756       2.08853       2.09091
  (1169-1173)       2.09584       2.09751       2.09936       2.10111       2.10239
  (1174-1178)       2.10408       2.10671       2.10919       2.11145       2.11187
  (1179-1183)       2.11455       2.11533       2.11671       2.11730       2.11845
  (1184-1188)       2.12114       2.12382       2.12521       2.12900       2.13014
  (1189-1193)       2.13070       2.13139       2.13563       2.13686       2.14086
  (1194-1198)       2.14240       2.14372       2.14545       2.14916       2.15235
  (1199-1203)       2.15422       2.15672       2.16085       2.16336       2.16694
  (1204-1208)       2.16962       2.17253       2.17412       2.17987       2.18123
  (1209-1213)       2.18945       2.19285       2.19928       2.20163       2.20393
  (1214-1218)       2.20606       2.21342       2.21631       2.21782       2.22085
  (1219-1223)       2.22646       2.22766       2.23536       2.23864       2.24222
  (1224-1228)       2.24360       2.25035       2.25076       2.25232       2.25339
  (1229-1233)       2.25529       2.25709       2.26630       2.26786       2.27038
  (1234-1238)       2.27178       2.27976       2.28047       2.28110       2.28177
  (1239-1243)       2.28341       2.28481       2.28643       2.28699       2.28860
  (1244-1248)       2.29015       2.29203       2.29315       2.29781       2.29920
  (1249-1253)       2.30278       2.30400       2.30726       2.30796       2.31288
  (1254-1258)       2.31423       2.31467       2.31575       2.32959       2.33143
  (1259-1263)       2.33374       2.33491       2.34319       2.34434       2.35527
  (1264-1268)       2.35770       2.37198       2.37329       2.37510       2.37658
  (1269-1273)       2.39178       2.39243       2.39748       2.39874       2.42959
  (1274-1278)       2.43162       2.43345       2.43424       2.44486       2.44629
  (1279-1283)       2.45090       2.45323       2.45670       2.45891       2.46719
  (1284-1288)       2.46822       2.47423       2.47504       2.47791       2.47873
  (1289-1293)       2.49186       2.49314       2.49807       2.49906       2.50445
  (1294-1298)       2.50496       2.50702       2.50731       2.51154       2.51223
  (1299-1303)       2.51653       2.51721       2.52196       2.52267       2.52633
  (1304-1308)       2.52673       2.53144       2.53203       2.53943       2.53990
  (1309-1313)       2.54514       2.54578       2.55155       2.55297       2.56665
  (1314-1318)       2.56752       2.57020       2.57146       2.57278       2.57340
  (1319-1323)       2.57460       2.57540       2.57964       2.58068       2.58304
  (1324-1328)       2.58388       2.59384       2.59611       2.60222       2.60488
  (1329-1333)       2.60612       2.60926       2.61820       2.62076       2.62106
  (1334-1338)       2.62342       2.63143       2.63344       2.63484       2.63551
  (1339-1343)       2.66002       2.66226       2.66982       2.67065       2.67729
  (1344-1348)       2.67819       2.69781       2.69869       2.70423       2.70553
  (1349-1353)       2.71328       2.71424       2.71958       2.71987       2.72207
  (1354-1358)       2.72256       2.72454       2.72527       2.72611       2.72680
  (1359-1363)       2.73238       2.73382       2.73918       2.74035       2.74110
  (1364-1368)       2.74237       2.74505       2.74548       2.74904       2.74976
  (1369-1373)       2.75425       2.75561       2.76469       2.76504       2.76625
  (1374-1378)       2.76733       2.77392       2.77433       2.77562       2.77618
  (1379-1383)       2.81570       2.81902       2.82318       2.82681       2.83088
  (1384-1388)       2.83737       2.85700       2.86038       2.86600       2.86836
  (1389-1393)       2.88526       2.88593       2.90131       2.90220       2.90987
  (1394-1398)       2.91159       2.94101       2.94156       2.95664       2.95744
  (1399-1403)       2.96582       2.96653       2.99177       2.99246       3.01373
  (1404-1408)       3.01703       3.04166       3.04439       3.05040       3.05182
  (1409-1413)       3.07797       3.08206       3.10939       3.11021       3.12690
  (1414-1418)       3.12837       3.14554       3.14929       3.16940       3.16978
  (1419-1423)       3.17400       3.17443       3.19234       3.19346       3.22543
  (1424-1428)       3.22764       3.23713       3.24159       3.30702       3.30809
  (1429-1433)       3.31235       3.31254       3.31860       3.31905       3.32799
  (1434-1438)       3.32815       3.33122       3.33163       3.34117       3.34137
  (1439-1443)       3.34177       3.34195       3.35165       3.35177       3.36271
  (1444-1448)       3.36375       3.37805       3.37828       3.38464       3.38549
  (1449-1453)       3.39722       3.40020       3.40588       3.40607       3.42946
  (1454-1458)       3.43018       3.43275       3.43312       3.43457       3.43472
  (1459-1463)       3.44561       3.44575       3.44731       3.44742       3.45214
  (1464-1468)       3.45226       3.46331       3.46415       3.46854       3.46886
  (1469-1473)       3.48074       3.48197       3.49392       3.49402       3.49593
  (1474-1478)       3.49602       3.51463       3.51475       3.51588       3.51596
  (1479-1483)       3.57770       3.57830       3.58783       3.58842       3.59269
  (1484-1488)       3.59291       3.59420       3.59479       3.59528       3.59606
  (1489-1493)       3.60174       3.60207       3.60870       3.60902       3.61082
  (1494-1498)       3.61086       3.61901       3.61915       3.62607       3.62630
  (1499-1503)       3.63025       3.63087       3.63966       3.64057       3.67640
  (1504-1508)       3.67899       3.92956       3.93133       4.57652       4.57679
  (1509-1513)       4.65480       4.65495       4.66486       4.66503       4.68976
  (1514-1518)       4.69031       4.71091       4.71141       4.85222       4.85251
  (1519-1523)       5.06306       5.06369       5.10842       5.10879       5.14785
  (1524-1528)       5.14811       5.14900       5.14923       5.18895       5.19065
  (1529-1533)       5.22705       5.22907       5.41854       5.41864       5.42232
  (1534-1538)       5.42245       5.42561       5.42569       5.42950       5.42959
  (1539-1543)       5.43510       5.43517       5.44042       5.44049       5.44308
  (1544-1548)       5.44317       5.45010       5.45018       5.53373       5.53403
  (1549-1553)       5.55126       5.55153       5.56100       5.56122       5.56466
  (1554-1558)       5.56491       5.60362       5.60690       5.62431       5.62741
  (1559-1563)       6.30716       6.31279       6.33102       6.33626       6.35322
  (1564-1568)       6.36127       6.38678       6.39403       6.39551       6.40036
  (1569-1573)       6.42838       6.43277       6.44825       6.45031       6.59403
  (1574-1578)       6.59784       6.63482       6.63857       7.11838       7.12363
  (1579-1583)       7.17216       7.17238       7.33786       7.33877       7.34274
  (1584-1588)       7.34330       7.35697       7.35706       7.36221       7.36255
  (1589-1593)       7.44480       7.44742       7.44803       7.44907       7.45029
  (1594-1598)       7.45213       7.46245       7.46270       7.46500       7.46525
  (1599-1603)       7.46754       7.46869       7.47222       7.47245       7.47403
  (1604-1608)       7.47467       7.48148       7.48509       7.48719       7.48993
  (1609-1613)       7.51753       7.51767       7.51857       7.51871       7.52693
  (1614-1618)       7.52701       7.53127       7.53133       7.54152       7.54170
  (1619-1623)       7.54378       7.54413       7.54500       7.54542       7.54650
  (1624-1628)       7.54678       7.55150       7.55197       7.55497       7.55589
  (1629-1633)       7.56360       7.56375       7.56390       7.56422       7.57015
  (1634-1638)       7.57032       7.57265       7.57273       7.57653       7.57715
  (1639-1643)       7.57962       7.58030       7.59499       7.59554       7.59595
  (1644-1648)       7.59634       7.61640       7.61661       7.61856       7.61878
  (1649-1653)       7.62325       7.62353       7.62665       7.62681       7.63593
  (1654-1658)       7.63652       7.63899       7.63912       7.64071       7.64093
  (1659-1663)       7.64322       7.64334       7.65064       7.65084       7.65724
  (1664-1668)       7.65756       7.66331       7.66348       7.67449       7.67634
  (1669-1673)       7.72113       7.72149       7.72229       7.72263       7.72315
  (1674-1678)       7.72344       7.72602       7.72645       7.73636       7.73731
  (1679-1683)       7.74776       7.74805       7.75339       7.75383       7.75933
  (1684-1688)       7.75978       7.76400       7.76446       7.77558       7.77586
  (1689-1693)       7.77855       7.77892       7.78431       7.78456       7.80114
  (1694-1698)       7.80161       7.81346       7.81370       8.08105       8.08215
  (1699-1703)       8.12447       8.12528       9.28353       9.28414       9.30947
  (1704-1708)       9.31055       9.32810       9.32826       9.33105       9.33106
  (1709-1713)       9.33365       9.33373       9.33694       9.33708       9.33967
  (1714-1718)       9.33986       9.34141       9.34170       9.35148       9.35164
  (1719-1723)       9.35661       9.35666       9.35819       9.35824       9.36187
  (1724-1728)       9.36213       9.36629       9.36641       9.37236       9.37257
  (1729-1733)       9.37580       9.37597       9.39960       9.39990       9.42643
  (1734-1738)       9.42644       9.42942       9.42945       9.43081       9.43085
  (1739-1743)       9.44829       9.44829       9.45508       9.45513       9.45884
  (1744-1748)       9.45888       9.45988       9.45993       9.46493       9.46497
  (1749-1753)       9.46813       9.46818       9.47155       9.47160       9.47878
  (1754-1758)       9.47881       9.48001       9.48006       9.49478       9.49482
  (1759-1763)       9.49571       9.49576       9.50358       9.50361       9.50880
  (1764-1768)       9.50884       9.51473       9.51479       9.51557       9.51562
  (1769-1773)       9.51932       9.51941       9.53172       9.53173       9.53542
  (1774-1778)       9.53544       9.53733       9.53781       9.54159       9.54227
  (1779-1783)       9.55927       9.55931       9.58417       9.58424       9.60184
  (1784-1788)       9.60191       9.61839       9.61846      11.04024      11.05547
  (1789-1793)      11.17410      11.17432      11.23775      11.23806      11.25192
  (1794-1798)      11.25209      11.50612      11.50828      11.54713      11.55012
  (1799-1803)      11.88699      11.89398      11.97410      11.97466      12.03645
  (1804-1808)      12.04111      12.27087      12.27592      12.30615      12.30702
  (1809-1813)      12.47836      12.48118      13.63408      13.64048      13.93364
  (1814-1818)      13.93450      17.07958      17.08430      18.40259      18.40289
  (1819-1823)      18.43186      18.43313      18.50953      18.51379      18.54552
  (1824-1828)      18.54691      18.57043      18.57150      18.64151      18.64246
  (1829-1833)      18.71147      18.71178      21.40173      21.40178      21.44419
  (1834-1838)      21.44420      21.48133      21.48134      21.50778      21.50778
  (1839-1843)      21.52413      21.52414      21.61323      21.61327      22.16118
  (1844-1848)      22.16157      22.17675      22.17698      22.20625      22.20638
  (1849-1853)      22.20837      22.20851      22.24035      22.24072      22.26017
  (1854-1858)      22.26026      22.37309      22.37382      22.38183      22.38223
  (1859-1863)      22.40434      22.40441      22.41037      22.41043      22.41192
  (1864-1868)      22.41192      22.41614      22.41626      22.41861      22.41866
  (1869-1873)      22.42013      22.42027      22.45884      22.46009      22.46361
  (1874-1878)      22.46481      22.46608      22.46772      22.48970      22.49009
  (1879-1883)      22.49487      22.49517      22.49867      22.50002      31.47589
  (1884-1888)      31.47601      31.54120      31.54756      37.97663      37.97730
  (1889-1893)      37.97878      37.97928      38.00403      38.00415      38.00618
  (1894-1898)      38.00630      38.07421      38.07793      38.08722      38.09044
  (1899-1903)      38.10976      38.10977      38.11161      38.11163      38.11606
  (1904-1908)      38.11610      38.11837      38.11842      38.12264      38.12276
  (1909-1913)      38.13097      38.13103      38.13285      38.13290      38.13866
  (1914-1918)      38.13871      38.14196      38.14203      38.14542      38.14543
  (1919-1923)      38.14811      38.14815      38.15315      38.15319      38.15442
  (1924-1928)      38.15445      38.16486      38.16490      38.16840      38.16846
  (1929-1933)      38.17345      38.17351      38.17498      38.17505      38.17675
  (1934-1938)      38.17682      38.17883      38.17885      38.18067      38.18072
  (1939-1943)      38.18254      38.18255      38.18539      38.18543      38.18678
  (1944-1948)      38.18685      38.19013      38.19018      38.19464      38.19467
  (1949-1953)      38.19612      38.19614      38.19797      38.19800      38.20049
  (1954-1958)      38.20052      38.20462      38.20463      38.20938      38.20943
  (1959-1963)      38.21282      38.21287      38.21639      38.21644      38.21794
  (1964-1968)      38.21797      38.22015      38.22017      38.22535      38.22538
  (1969-1973)      38.22791      38.22798      38.23306      38.23308      38.23442
  (1974-1978)      38.23444      38.23761      38.23763      38.23947      38.23950
  (1979-1983)      38.24150      38.24151      38.24520      38.24524      38.24878
  (1984-1988)      38.24884      38.25338      38.25349      38.26168      38.26175
  (1989-1993)      38.26501      38.26514      38.27139      38.27143      38.27636
  (1994-1998)      38.27637      38.27913      38.27923      38.28387      38.28390
  (1999-2003)      38.29646      38.29677      38.32658      38.32665      38.49628
  (2004-2008)      38.49650      38.52051      38.52073      38.81613      38.81618
  (2009-2013)      38.88189      38.88195      43.45978      43.46190      43.54977
  (2014-2018)      43.54981      44.62023      44.62353      44.66187      44.66233
  (2019-2023)      44.75795      44.75849      49.54350      49.54513      49.77480
  (2024-2028)      49.77500      49.81897      49.81982      49.86798      49.86860
  (2029-2033)      50.13458      50.13487      50.14993      50.15100      50.18644
  (2034-2038)      50.18735      50.26140      50.26153      55.41933      55.42171
  (2039-2043)      55.67018      55.67061      55.91957      55.92707      55.97758
  (2044-2048)      55.97773      56.05768      56.05773      56.09422      56.09432
  (2049-2053)      56.23759      56.23791      56.28690      56.28739      60.28752
  (2054-2058)      60.28822      60.32035      60.32165      60.33691      60.33699
  (2059-2063)      60.34399      60.34416      60.34588      60.34599      60.34649
  (2064-2068)      60.34653      60.34725      60.34739      60.35059      60.35085
  (2069-2073)      60.35553      60.35572      60.36509      60.36513      60.36577
  (2074-2078)      60.36591      60.37056      60.37062      60.37439      60.37446
  (2079-2083)      60.37749      60.37755      60.38204      60.38218      60.39508
  (2084-2088)      60.39527      60.39802      60.39806      60.40569      60.40576
  (2089-2093)      60.40754      60.40756      60.42182      60.42182      60.42624
  (2094-2098)      60.42625      60.42831      60.42837      60.42895      60.42897
  (2099-2103)      60.43534      60.43539      60.44022      60.44028      60.44381
  (2104-2108)      60.44384      60.44679      60.44683      60.44780      60.44785
  (2109-2113)      60.45871      60.45878      60.46384      60.46387      60.47031
  (2114-2118)      60.47038      60.47581      60.47591      60.48194      60.48199
  (2119-2123)      60.48550      60.48551      60.48754      60.48758      60.49617
  (2124-2128)      60.49664      60.49824      60.49858      60.50016      60.50101
  (2129-2133)      60.50446      60.50449      60.52941      60.52945      60.54892
  (2134-2138)      60.54898      60.56790      60.56796      60.58113      60.58120
  (2139-2143)      75.44150      75.44313      82.69571      82.69583      82.70379
  (2144-2148)      82.70387      82.71882      82.71887      82.72221      82.72228
  (2149-2153)      82.75445      82.75464      82.77452      82.77457      82.89419
  (2154-2158)      82.89444      82.90295      82.90308      82.92323      82.92326
  (2159-2163)      82.92744      82.92746      82.93052      82.93053      82.93268
  (2164-2168)      82.93272      82.93434      82.93437      82.93656      82.93659
  (2169-2173)      82.96084      82.96090      82.97004      82.97070      82.97335
  (2174-2178)      82.97370      82.98764      82.98781      82.99138      82.99159
  (2179-2183)      82.99362      82.99402      88.33448      88.33448      88.36546
  (2184-2188)      88.36548      88.67803      88.67809      88.70718      88.70725
  (2189-2193)      88.71454      88.71458      88.76294      88.76299     117.08383
  (2194-2198)     117.08391     117.14190     117.14444     131.02728     131.02789
  (2199-2203)     131.04261     131.04298     131.09775     131.09821     132.09567
  (2204-2208)     132.09576     132.10503     132.10605     132.13085     132.13162
  (2209-2213)     132.17928     132.17938     136.01387     136.01487     136.08177
  (2214-2218)     136.08182     139.34527     139.34708     139.37490     139.37511
  (2219-2223)     139.44542     139.44563     166.01380     166.01388     166.08044
  (2224-2228)     166.08052     167.90276     167.90347     185.71442     185.71567
  (2229-2233)     185.91955     185.91983     261.50448     261.50551     308.80325
  (2234-2238)     308.80331     308.80974     308.80978     308.82258     308.82261
  (2239-2243)     308.82552     308.82556     308.85521     308.85522     308.87387
  (2244-2248)     308.87391     308.98861     308.98868     308.99596     308.99600
  (2249-2253)     309.01274     309.01275     309.01602     309.01603     309.01966
  (2254-2258)     309.01967     309.02113     309.02114     309.02271     309.02273
  (2259-2263)     309.02467     309.02467     309.04320     309.04323     309.05454
  (2264-2268)     309.05474     309.05633     309.05644     309.06702     309.06707
  (2269-2273)     309.07032     309.07038     309.07272     309.07294     356.28420
  (2274-2278)     356.28479     356.29428     356.29461     356.33103     356.33143
  (2279-2283)     360.04376     360.04385     360.04981     360.05080     360.06673
  (2284-2288)     360.06746     360.09896     360.09903     387.83422     387.83495
  (2289-2293)     387.88413     387.88418     397.36356     397.36497     397.38503
  (2294-2298)     397.38520     397.43649     397.43664     416.72396     416.72397
  (2299-2303)     416.74461     416.74462     420.01217     420.01221     420.03156
  (2304-2308)     420.03161     420.03618     420.03621     420.06510     420.06512
  (2309-2313)     436.63180     436.63187     436.68219     436.68304     508.23086
  (2314-2318)     508.23143     558.54170     558.54283     558.70404     558.70429
  (2319-2323)     605.34101     605.34107     605.39802     605.39807     767.49071
  (2324-2328)     767.49169    1064.13882    1064.13956    1064.17408    1064.17413
  (2329-2333)    1094.10087    1094.10231    1094.11619    1094.11636    1094.15244
  (2334-2338)    1094.15259    1098.50093    1098.50144    1098.50679    1098.50703
  (2339-2343)    1098.52649    1098.52677    1117.89301    1117.89312    1117.89629
  (2344-2348)    1117.89716    1117.90570    1117.90628    1117.92298    1117.92299
  (2349-2353)    1291.68609    1291.68612    1291.69092    1291.69095    1291.70115
  (2354-2358)    1291.70117    1291.70361    1291.70364    1291.72758    1291.72763
  (2359-2363)    1291.74324    1291.74331    1291.84553    1291.84555    1291.85197
  (2364-2368)    1291.85198    1291.86556    1291.86557    1291.86805    1291.86805
  (2369-2373)    1291.87151    1291.87152    1291.87321    1291.87321    1291.87414
  (2374-2378)    1291.87415    1291.87635    1291.87635    1291.88867    1291.88869
  (2379-2383)    1291.89968    1291.89973    1291.90095    1291.90099    1291.90838
  (2384-2388)    1291.90841    1291.91128    1291.91130    1291.91355    1291.91362
  (2389-2393)    1408.20981    1408.21031    1543.25021    1543.25112    1543.37437
  (2394-2398)    1543.37459    1808.30666    1808.30673    1808.35122    1808.35142
  (2399-2403)    2005.80579    2005.80656    2162.42207    2162.42210    2162.46810
  (2404-2408)    2162.46813    2955.47602    2955.47635    2955.49801    2955.49804
  (2409-2413)    3064.35766    3064.35831    3064.36719    3064.36726    3064.38975
  (2414-2418)    3064.38981    3604.61698    3604.61721    3961.87919    3961.87960
  (2419-2423)    3961.96837    3961.96848    4714.95167    4714.95200    6743.40764
  (2424-2428)    6743.40765    6743.40996    6743.40997    6743.41615    6743.41616
  (2429-2433)    6743.41778    6743.41779    6743.42946    6743.42950    6743.43897
  (2434-2438)    6743.43901    6743.51576    6743.51576    6743.52144    6743.52144
  (2439-2443)    6743.52994    6743.52994    6743.53174    6743.53175    6743.53337
  (2444-2448)    6743.53338    6743.53502    6743.53503    6743.53871    6743.53871
  (2449-2453)    6743.54033    6743.54033    6743.54276    6743.54277    6743.55129
  (2454-2458)    6743.55131    6743.55225    6743.55226    6743.55487    6743.55488
  (2459-2463)    6743.55705    6743.55706    6743.55790    6743.55792    7874.79221
  (2464-2468)    7874.79223    7874.82337    7874.82339    8618.38970    8618.38976
  (2469-2473)    8894.71849    8894.71854    8894.72837    8894.72838    9052.36084
  (2474-2478)    9052.36087    9052.39736    9052.39740    9414.36381    9414.36391
  (2479-2483)    9414.36795    9414.36796    9414.37793    9414.37794    9545.33163
  (2484-2488)    9545.33173    9545.38880    9545.38883    9979.53340    9979.53350
  (2489-2493)   19331.60993   19331.60996   19457.25091   19457.25092   21764.71308
  (2494-2498)   21764.71310   21764.74442   21764.74442   29952.17894   29952.17895
  (2499-2503)   29952.19281   29952.19282   35059.42842   35059.42844   42317.55943
  (2504-2508)   42317.55944   47848.57107   47848.57108   47848.58548   47848.58548
  (2509-2513)   60896.69894   60896.69896   91486.05725   91486.05727  103284.08147
  (2514-2518)  103284.08149  104664.30531  104664.30532  104664.31084  104664.31084
  (2519-2523)  173756.61509  173756.61512  205289.80448  205289.80454  237572.34723
  (2524-2528)  237572.34724  237572.34894  237572.34894  293979.99304  293979.99310
  (2529-2533)  507479.44688  507479.44704  516086.27572  516086.27597  603767.43526
  (2534-2538)  603767.43534  603767.43566  603767.43568  910599.98412  910599.98414
  (2539-2540)  ************  ************
 
 
 

  Checkpointing ...
  Matrix to power -5.00E-01(min: 1.94E-04 max: 1.13E+02 thr: 1.00E-08 time: 2.00E+00 cpus:24)
  Matrix to power -5.00E-01(min: 2.11E-03 max: 4.40E+02 thr: 1.00E-08 time: 1.98E+00 cpus:24)


##############################################################################
                              Finalization info
##############################################################################

 Final time:
   2021 May  1  22:17:39
 

 Normal termination of ReSpect program


real	244m42.298s
user	5410m16.881s
sys	10m22.462s
