# Supplementary material for: Quadratic Spin–Orbit Mechanism of the Electronic g-Tensor
Source: J Chem Theory Comput. 2023 Mar 10;19(6):1765–76. doi: 10.1021/acs.jctc.2c01213 (PMC10061661; doi:10.1021/acs.jctc.2c01213)
Supplement: Supplementary file 2 — ct2c01213_si_002.zip [file ct2c01213_si_002.zip › respect_input/07.ir-nh3/4c-pbe-dz/RS-4c_X.out_scf]

##############################################################################
                              Environment setting
##############################################################################

 Job setting:
    
    Call arguments   are    --scratch=/scratch/work/project/open-19-41/pikulove/10491280.isrv5 --nt=24 --scf --restart --inp=RS-4c_X 
    Input file name   is   RS-4c_X.inp
    Binary  directory is   /home/pikulove/ReSpect_5.2.0-beta.8+Nov20_OMP_intel-18.0_glibc-2.27+PT3
    Work    directory is   /scratch/work/project/open-19-41/pikulove/10491280.isrv5/
    Scratch directory is   /scratch/work/project/open-19-41/pikulove/10491280.isrv5/tmp10127.jAW_I9.pikulove
    Machine name      is   r1i7n8.ib0.smc.salomon.it4i.cz
    OMP stack memory size  5000m
    OMP parallel job with  24 threads
    Output  file will be   /scratch/work/project/open-19-41/pikulove/10491280.isrv5/RS-4c_X.out_scf


 System setting:

    core file size          (blocks, -c) 0
    data seg size           (kbytes, -d) unlimited
    scheduling priority             (-e) 0
    file size               (blocks, -f) unlimited
    pending signals                 (-i) 511050
    max locked memory       (kbytes, -l) unlimited
    max memory size         (kbytes, -m) unlimited
    open files                      (-n) 1048576
    pipe size            (512 bytes, -p) 8
    POSIX message queues     (bytes, -q) 819200
    real-time priority              (-r) 0
    stack size              (kbytes, -s) unlimited
    cpu time               (seconds, -t) unlimited
    max user processes              (-u) 511050
    virtual memory          (kbytes, -v) unlimited
    file locks                      (-x) unlimited
    omp_thread_limit:
    omp_stacksize:5000m
    

##############################################################################
                               Program ReSpect
##############################################################################
::

 Version:       5.2.0 (2020)
 Released:      beta (in testing period)

 Branch:        master
 Commit hash:   d07d9fd49
 Commit author: Debora Pastvova
 Commit date:   Wed Nov 4 10:13:55 2020 +0100

 Webpage:       http://www.respectprogram.org 
 Copyright:     ReSpect is distributed as proprietary software at no cost
                and is currently available as OpenMP parallel static binaries
                for Linux OS and x86_64 architecture at the program webpage.
                The program is limited to non-commercial, academic, and non-profit
                private use and its further copy and redistribution is not permitted.
                The specific terms of use are available at:
                http://www.respectprogram.org/download.html.
                The program is distributed AS IS in a hope it becomes useful.
                The experimental nature of the program means that authors accept
                no responsibility for the correctness of results nor fitness for
                a particular purpose.

 Reference(s):  If results obtained with ReSpect are published in the scientific
                literature or publicly accessible reports, the users shall reference
                the program as:

                ReSpect, version 5.2.0 (2020); Relativistic Spectroscopy DFT program of authors
                M. Repisky, S. Komorovsky, V. G. Malkin, O. L. Malkina, M. Kaupp, K. Ruud, 
                with contributions from R. Bast, R. Di Remigio, U. Ekstrom, M. Kadek, S. Knecht,
                L. Konecny, E. Malkin, I. Malkin-Ondik, (see http://www.respectprogram.org)

                Using specific theoretical methods included in ReSpect may require citing
                additional articles, as described in this output file as "REQUIRED REFERENCES".


 -------
 Authors
 -------
 Repisky Michal
 Komorovsky Stanislav


 --------
 Founders
 --------
 Ruud Kenneth
 Kaupp Martin
 Malkina Olga L.
 Malkin Vladimir G.


 ------------
 Contributors
 ------------
 Bast Radovan         - AutoCMake library
 Di Remigio Roberto   - PCMSolver library
 Ekstrom Ulf          - XCFun library
 Kadek Marius         - real-time TDDFT library
                      - solid-state pSCF library
 Knecht Stefan        - pilot MPI parallelization
 Konecny Lukas        - real-time TDDFT (RT-TDDFT) library
                      - damped-response TDDFT (DR-TDDFT) library
 Malkin Elena         - one-component molecular properties
                      - finite size nucleus and magnetic moment models
 Malkin-Ondik Irina   - Douglas-Kroll-Hess (DKH) Hamiltonians


##############################################################################
                    Configuration, build, and runtime info
##############################################################################
::

 -----------------------------------
 Configuration and build information
 -----------------------------------

 Who compiled           | uachstno
 Compiled on server     | pippin
 Operating system       | Linux-5.4.0-51-generic
 CMake version          | 3.10.2
 CMake generator        | Unix Makefiles
 CMake build type       | release
 Configuration time     | 2020-11-09 11:33:09.556228
 Python version         | 2.7.1
 Fortran compiler       | /opt/intel/compilers_and_libraries_2018.6.288/linux/bin/intel64/ifort
 Fortran compiler flags |  -w -fpp -assume byterecl -static -static-libgcc -static-intel -qopenmp -O2 -xW -ip
 C compiler             | /opt/intel/compilers_and_libraries_2018.6.288/linux/bin/intel64/icc
 C compiler flags       |  -g -wd981 -wd279 -wd383 -wd1572 -wd1777 -restrict -DRESTRICT=restrict -qopenmp -O2 -ip
 C++ compiler           | /opt/intel/compilers_and_libraries_2018.6.288/linux/bin/intel64/icpc
 C++ compiler flags     |  -Wno-unknown-pragmas -fno-exceptions -qopenmp -O3
 Static linking         | True
 MPI parallelization    | False
 OMP parallelization    | True
 Math libraries         | -Wl,--start-group;/opt/intel/compilers_and_libraries_2018.6.288/linux/mkl/lib/intel64/libmkl_lapack95_lp64.a;/opt/intel/compilers_and_libraries_2018.6.288/linux/mkl/lib/intel64/libmkl_intel_lp64.a;-qopenmp;-Wl,--end-group;-Wl,--start-group;/opt/intel/compilers_and_libraries_2018.6.288/linux/mkl/lib/intel64/libmkl_intel_lp64.a;/opt/intel/compilers_and_libraries_2018.6.288/linux/mkl/lib/intel64/libmkl_intel_thread.a;/opt/intel/compilers_and_libraries_2018.6.288/linux/mkl/lib/intel64/libmkl_core.a;/usr/lib/x86_64-linux-gnu/libpthread.a;/usr/lib/x86_64-linux-gnu/libm.a;-qopenmp;-Wl,--end-group;-ldl
 Explicit libraries     | unknown


 ------------
 Runtime info
 ------------

 Parallelization model: OpenMP
   Master process has 24 threads of total 24

 Initial time:
   2021 May  1  11:36:51
 


##############################################################################
                            Input processing info
##############################################################################
::

 ----------
 Input file
 ----------

 scf:
     method: mdks/pbe
 
     geometry:
       Ir      0.00000000     0.00000000     0.00000000
       C     -0.02681277     2.66728367    -1.19861050
       H     -0.03564099     3.74971207    -1.10276122
       C     -0.00511232     2.06394534    -2.39470278
       H      0.01247004     2.64583612    -3.30571711
       C      1.58036608    -0.23548466    -3.23640026
       C      2.70850465     0.58432683    -2.60464433
       H      2.73342887     0.46420497    -1.51894644
       H      2.61259636     1.64711572    -2.82798653
       H      3.66319017     0.23594865    -3.00849085
       C      1.87271262    -1.71516532    -2.98846211
       H      2.03658311    -1.91352724    -1.92812477
       H      2.79400889    -1.98509030    -3.51201770
       H      1.08591609    -2.37523503    -3.35253140
       C      1.54696160     0.04039972    -4.73662114
       H      2.54254820    -0.14942903    -5.14839120
       H      1.29314297     1.07786287    -4.96045802
       H      0.84950905    -0.61082069    -5.26354178
       C     -1.55794345    -0.22497181    -3.26010839
       C     -2.71294928     0.06618691    -2.29820610
       H     -2.65508399    -0.54777604    -1.39806301
       H     -3.65741498    -0.15147246    -2.80533042
       H     -2.72870538     1.11458950    -1.99346048
       C     -1.78288125     0.59298659    -4.53170443
       H     -2.73473818     0.28599257    -4.97488764
       H     -1.00879412     0.44017310    -5.28089437
       H     -1.85230712     1.65987622    -4.31730088
       C     -1.56109770    -1.71205962    -3.60173784
       H     -1.41385619    -2.34148204    -2.72157120
       H     -0.80830815    -1.97308035    -4.34550122
       H     -2.53735327    -1.97427830    -4.01909343
       C     -0.04964053     2.68702109     1.15501944
       H     -0.06367705     3.76770250     1.04073977
       C     -0.04874328     2.10339913     2.36120819
       H     -0.07324749     2.69834181     3.26358015
       C      1.48121052    -0.18075064     3.30355897
       C      1.64891612     0.61219156     4.59959268
       H      0.85638054     0.42600515     5.32078929
       H      1.70258252     1.68514858     4.41146393
       H      2.59327856     0.31538144     5.06513933
       C      1.47930201    -1.67626220     3.60933681
       H      2.44309914    -1.94850969     4.04843963
       H      1.35317482    -2.28421188     2.71097021
       H      0.70544679    -1.95320626     4.32564680
       C      2.67025453     0.14701542     2.39628734
       H      3.59577129    -0.09133205     2.92828851
       H      2.69463437     1.20711489     2.13615877
       H      2.64873201    -0.42600078     1.46841346
       C     -1.65385078    -0.19268226     3.17497329
       C     -2.75580753     0.66265692     2.54415563
       H     -3.72536839     0.29982327     2.89679006
       H     -2.74336473     0.59492983     1.45383191
       H     -2.66403813     1.71243001     2.82294876
       C     -1.65696468     0.03311526     4.68358028
       H     -2.66630406    -0.15395884     5.06184147
       H     -1.39414129     1.05889073     4.94702008
       H     -0.98416363    -0.64548279     5.20791030
       C     -1.95984443    -1.65879956     2.86707086
       H     -1.17452770    -2.34008416     3.19671119
       H     -2.13982953    -1.80291905     1.79954374
       H     -2.87748021    -1.94679756     3.38730216
       N     -0.03568011     1.94887708    -0.01580189
       N      0.07060656    -2.13297742     0.02520380
       H      1.04174179    -2.42876782     0.07482841
       H     -0.31705599    -2.57432891    -0.80014483
       H     -0.39815939    -2.54794993     0.82258395
       P      0.00823893     0.27251927    -2.33394726
       P     -0.05022278     0.31189940     2.32450313
 
     geo-units:     angstrom
     initmo:        atomic
     nc-model:      gauss
     spin:          x
     charge:        1
     multiplicity:  2
     soscale:       1.0
 
     xc:
        noncollinearity: v2019
 
     dmixing:       1.0D0
     diis:          on
     maxiterations: 40
     convergence:   5.0e-6
 
     basis:
         Ir: dyall-vdz
         C:  uiglo-ii
         N:  uiglo-ii
         P:  uiglo-ii
         H:  uiglo-ii


 ----------------
 Input processing
 ----------------

 ... method: four-component Dirac-Kohn-Sham (mDKS)

 ... GGA XC functional: PBE

 ... geometry processing (xyz format)

     Ir      0.00000000     0.00000000     0.00000000
     C     -0.02681277     2.66728367    -1.19861050
     H     -0.03564099     3.74971207    -1.10276122
     C     -0.00511232     2.06394534    -2.39470278
     H      0.01247004     2.64583612    -3.30571711
     C      1.58036608    -0.23548466    -3.23640026
     C      2.70850465     0.58432683    -2.60464433
     H      2.73342887     0.46420497    -1.51894644
     H      2.61259636     1.64711572    -2.82798653
     H      3.66319017     0.23594865    -3.00849085
     C      1.87271262    -1.71516532    -2.98846211
     H      2.03658311    -1.91352724    -1.92812477
     H      2.79400889    -1.98509030    -3.51201770
     H      1.08591609    -2.37523503    -3.35253140
     C      1.54696160     0.04039972    -4.73662114
     H      2.54254820    -0.14942903    -5.14839120
     H      1.29314297     1.07786287    -4.96045802
     H      0.84950905    -0.61082069    -5.26354178
     C     -1.55794345    -0.22497181    -3.26010839
     C     -2.71294928     0.06618691    -2.29820610
     H     -2.65508399    -0.54777604    -1.39806301
     H     -3.65741498    -0.15147246    -2.80533042
     H     -2.72870538     1.11458950    -1.99346048
     C     -1.78288125     0.59298659    -4.53170443
     H     -2.73473818     0.28599257    -4.97488764
     H     -1.00879412     0.44017310    -5.28089437
     H     -1.85230712     1.65987622    -4.31730088
     C     -1.56109770    -1.71205962    -3.60173784
     H     -1.41385619    -2.34148204    -2.72157120
     H     -0.80830815    -1.97308035    -4.34550122
     H     -2.53735327    -1.97427830    -4.01909343
     C     -0.04964053     2.68702109     1.15501944
     H     -0.06367705     3.76770250     1.04073977
     C     -0.04874328     2.10339913     2.36120819
     H     -0.07324749     2.69834181     3.26358015
     C      1.48121052    -0.18075064     3.30355897
     C      1.64891612     0.61219156     4.59959268
     H      0.85638054     0.42600515     5.32078929
     H      1.70258252     1.68514858     4.41146393
     H      2.59327856     0.31538144     5.06513933
     C      1.47930201    -1.67626220     3.60933681
     H      2.44309914    -1.94850969     4.04843963
     H      1.35317482    -2.28421188     2.71097021
     H      0.70544679    -1.95320626     4.32564680
     C      2.67025453     0.14701542     2.39628734
     H      3.59577129    -0.09133205     2.92828851
     H      2.69463437     1.20711489     2.13615877
     H      2.64873201    -0.42600078     1.46841346
     C     -1.65385078    -0.19268226     3.17497329
     C     -2.75580753     0.66265692     2.54415563
     H     -3.72536839     0.29982327     2.89679006
     H     -2.74336473     0.59492983     1.45383191
     H     -2.66403813     1.71243001     2.82294876
     C     -1.65696468     0.03311526     4.68358028
     H     -2.66630406    -0.15395884     5.06184147
     H     -1.39414129     1.05889073     4.94702008
     H     -0.98416363    -0.64548279     5.20791030
     C     -1.95984443    -1.65879956     2.86707086
     H     -1.17452770    -2.34008416     3.19671119
     H     -2.13982953    -1.80291905     1.79954374
     H     -2.87748021    -1.94679756     3.38730216
     N     -0.03568011     1.94887708    -0.01580189
     N      0.07060656    -2.13297742     0.02520380
     H      1.04174179    -2.42876782     0.07482841
     H     -0.31705599    -2.57432891    -0.80014483
     H     -0.39815939    -2.54794993     0.82258395
     P      0.00823893     0.27251927    -2.33394726
     P     -0.05022278     0.31189940     2.32450313
 
 ... geometry defined in units: angstrom

 ... MO init: superposition of atomic densities
     note: this keyword is ignored in the current job because of the "--restart" option used
 
 ... nuclear charge distribution model: gaussian

 ... initial spin orientation: X

 ... charge of the system:   1

 ... multiplicity of the system:  2   (doublet)

 ... the spin-orbit (SO) interaction scaling factor: 1.000000

 ... DFT noncollinear scheme: v2019

 ... density mixing parameter:  1.000

 ... DIIS scheme turned on

 ... maximum number of scf iterations:   40

 ... scf convergence criteria:  5.00E-06

 ... orbital basis required

     Ir: dyall-vdz
     C:  uiglo-ii
     N:  uiglo-ii
     P:  uiglo-ii
     H:  uiglo-ii
 
 ... restart of the SCF procedure required


##############################################################################
                             REQUIRED REFERENCES
##############################################################################

 XCFun: a library of DFT exchange-correlation functionals

 [1] U. Ekström, et al., J. Chem. Theory Comput. 6, 1971-1980 (2010)
     [DOI: https://doi.org/10.1021/ct100117s]


##############################################################################
                              Molecular DFT grid
##############################################################################


DFT grid generator
------------------
::

 Becke atomic partitioning scheme
 Lebedev angular quadrature (adaptive size) 
 Adaptive angular distribution limit     = 11
 Adaptive angular distribution threshold =   1.0E-05
 Rotational invariance of grid points: rotation wrt. standard orientation
 Gauss-Chebyshev(I) radial quadrature
 Radial grid points mapping:  Koester
 Radial grid points shift:    False
 Grid file:                   fort.11

 Centre of nuclear charge (in A): -0.228D-01  0.964D-01 -0.426D-02
 NCMT eigenvalues:     0.3498305D+04  0.8422451D+04  0.9010268D+04  (n)

 Standard molecular orientation (in A):
  0.2282083169D-01 -0.9642616440D-01  0.4255660352D-02
 -0.3991938310D-02  0.2570857506D+01 -0.1194354840D+01
 -0.1282015831D-01  0.3653285906D+01 -0.1098505560D+01
  0.1770851169D-01  0.1967519176D+01 -0.2390447120D+01
  0.3529087169D-01  0.2549409956D+01 -0.3301461450D+01
  0.1603186912D+01 -0.3319108244D+00 -0.3232144600D+01
  0.2731325482D+01  0.4879006656D+00 -0.2600388670D+01
  0.2756249702D+01  0.3677788056D+00 -0.1514690780D+01
  0.2635417192D+01  0.1550689556D+01 -0.2823730870D+01
  0.3686011002D+01  0.1395224856D+00 -0.3004235190D+01
  0.1895533452D+01 -0.1811591484D+01 -0.2984206450D+01
  0.2059403942D+01 -0.2009953404D+01 -0.1923869110D+01
  0.2816829722D+01 -0.2081516464D+01 -0.3507762040D+01
  0.1108736922D+01 -0.2471661194D+01 -0.3348275740D+01
  0.1569782432D+01 -0.5602644440D-01 -0.4732365480D+01
  0.2565369032D+01 -0.2458551944D+00 -0.5144135540D+01
  0.1315963802D+01  0.9814367056D+00 -0.4956202360D+01
  0.8723298817D+00 -0.7072468544D+00 -0.5259286120D+01
 -0.1535122618D+01 -0.3213979744D+00 -0.3255852730D+01
 -0.2690128448D+01 -0.3023925440D-01 -0.2293950440D+01
 -0.2632263158D+01 -0.6442022044D+00 -0.1393807350D+01
 -0.3634594148D+01 -0.2478986244D+00 -0.2801074760D+01
 -0.2705884548D+01  0.1018163336D+01 -0.1989204820D+01
 -0.1760060418D+01  0.4965604256D+00 -0.4527448770D+01
 -0.2711917348D+01  0.1895664056D+00 -0.4970631980D+01
 -0.9859732883D+00  0.3437469356D+00 -0.5276638710D+01
 -0.1829486288D+01  0.1563450056D+01 -0.4313045220D+01
 -0.1538276868D+01 -0.1808485784D+01 -0.3597482180D+01
 -0.1391035358D+01 -0.2437908204D+01 -0.2717315540D+01
 -0.7854873183D+00 -0.2069506514D+01 -0.4341245560D+01
 -0.2514532438D+01 -0.2070704464D+01 -0.4014837770D+01
 -0.2681969831D-01  0.2590594926D+01  0.1159275100D+01
 -0.4085621831D-01  0.3671276336D+01  0.1044995430D+01
 -0.2592244831D-01  0.2006972966D+01  0.2365463850D+01
 -0.5042665831D-01  0.2601915646D+01  0.3267835810D+01
  0.1504031352D+01 -0.2771768044D+00  0.3307814630D+01
  0.1671736952D+01  0.5157653956D+00  0.4603848340D+01
  0.8792013717D+00  0.3295789856D+00  0.5325044950D+01
  0.1725403352D+01  0.1588722416D+01  0.4415719590D+01
  0.2616099392D+01  0.2189552756D+00  0.5069394990D+01
  0.1502122842D+01 -0.1772688364D+01  0.3613592470D+01
  0.2465919972D+01 -0.2044935854D+01  0.4052695290D+01
  0.1375995652D+01 -0.2380638044D+01  0.2715225870D+01
  0.7282676217D+00 -0.2049632424D+01  0.4329902460D+01
  0.2693075362D+01  0.5058925560D-01  0.2400543000D+01
  0.3618592122D+01 -0.1877582144D+00  0.2932544170D+01
  0.2717455202D+01  0.1110688726D+01  0.2140414430D+01
  0.2671552842D+01 -0.5224269444D+00  0.1472669120D+01
 -0.1631029948D+01 -0.2891084244D+00  0.3179228950D+01
 -0.2732986698D+01  0.5662307556D+00  0.2548411290D+01
 -0.3702547558D+01  0.2033971056D+00  0.2901045720D+01
 -0.2720543898D+01  0.4985036656D+00  0.1458087570D+01
 -0.2641217298D+01  0.1616003846D+01  0.2827204420D+01
 -0.1634143848D+01 -0.6331090440D-01  0.4687835940D+01
 -0.2643483228D+01 -0.2503850044D+00  0.5066097130D+01
 -0.1371320458D+01  0.9624645656D+00  0.4951275740D+01
 -0.9613427983D+00 -0.7419089544D+00  0.5212165960D+01
 -0.1937023598D+01 -0.1755225724D+01  0.2871326520D+01
 -0.1151706868D+01 -0.2436510324D+01  0.3200966850D+01
 -0.2117008698D+01 -0.1899345214D+01  0.1803799400D+01
 -0.2854659378D+01 -0.2043223724D+01  0.3391557820D+01
 -0.1285927831D-01  0.1852450916D+01 -0.1154622965D-01
  0.9342739169D-01 -0.2229403584D+01  0.2945946035D-01
  0.1064562622D+01 -0.2525193984D+01  0.7908407035D-01
 -0.2942351583D+00 -0.2670755074D+01 -0.7958891696D+00
 -0.3753385583D+00 -0.2644376094D+01  0.8268396104D+00
  0.3105976169D-01  0.1760931056D+00 -0.2329691600D+01
 -0.2740194831D-01  0.2154732356D+00  0.2328758790D+01

 Rotationally invariant molecular orientation (in A):
  0.0000000000D+00  0.0000000000D+00  0.0000000000D+00
  0.2684897807D+01  0.1158917500D+01 -0.4714523025D-02
  0.3765817010D+01  0.1047050564D+01 -0.7486126409D-03
  0.2099158444D+01  0.2363900641D+01  0.2343898137D-02
  0.2694262766D+01  0.3266328020D+01  0.2047670646D-01
 -0.2050547803D+00  0.3250096213D+01  0.1556317371D+01
  0.5926812709D+00  0.2613927896D+01  0.2697724455D+01
  0.4562025813D+00  0.1530313100D+01  0.2728431592D+01
  0.1659667613D+01  0.2820913547D+01  0.2612299355D+01
  0.2397176359D+00  0.3029293366D+01  0.3645760324D+01
 -0.1691414005D+01  0.3025992356D+01  0.1833641007D+01
 -0.1907290916D+01  0.1969825282D+01  0.2002236777D+01
 -0.1963790847D+01  0.3559668653D+01  0.2748385361D+01
 -0.2337207425D+01  0.3394452011D+01  0.1037101245D+01
  0.9340107869D-01  0.4745824122D+01  0.1516156917D+01
 -0.1013784868D+00  0.5167048316D+01  0.2506819985D+01
  0.1136832302D+01  0.4952614187D+01  0.1272547015D+01
 -0.5421248163D+00  0.5277585062D+01  0.8079827991D+00
 -0.1592352182D+00  0.3252502717D+01 -0.1581763902D+01
  0.1304746879D+00  0.2278649544D+01 -0.2727078728D+01
 -0.4973754729D+00  0.1388073492D+01 -0.2670202124D+01
 -0.6910687468D-01  0.2782555579D+01 -0.3677242948D+01
  0.1174353368D+01  0.1958369112D+01 -0.2729049666D+01
  0.6799445830D+00  0.4510347386D+01 -0.1805847589D+01
  0.3901778797D+00  0.4951589022D+01 -0.2763986085D+01
  0.5296447609D+00  0.5266908642D+01 -0.1038466691D+01
  0.1744244626D+01  0.4279762786D+01 -0.1861869705D+01
 -0.1640966073D+01  0.3616007345D+01 -0.1603873706D+01
 -0.2284972356D+01  0.2746235357D+01 -0.1457933456D+01
 -0.1899297765D+01  0.4368595823D+01 -0.8589688706D+00
 -0.1886076366D+01  0.4030599739D+01 -0.2585735893D+01
  0.2669984016D+01 -0.1194847827D+01 -0.1185124026D-01
  0.3752330556D+01 -0.1096622768D+01 -0.1449372114D-01
  0.2068565816D+01 -0.2392260752D+01 -0.9585664782D-02
  0.2650297795D+01 -0.3303457228D+01 -0.2147218960D-01
 -0.2462070662D+00 -0.3290478277D+01  0.1500763824D+01
  0.5255117652D+00 -0.4596911163D+01  0.1685882808D+01
  0.3374906035D+00 -0.5320605258D+01  0.8960616417D+00
  0.1600476227D+01 -0.4424276642D+01  0.1750365397D+01
  0.2113300347D+00 -0.5051654907D+01  0.2629889332D+01
 -0.1745974532D+01 -0.3574163089D+01  0.1484059552D+01
 -0.2035422199D+01 -0.4002697958D+01  0.2447601354D+01
 -0.2339092819D+01 -0.2667794367D+01  0.1345207600D+01
 -0.2024873346D+01 -0.4291506262D+01  0.7118651850D+00
  0.8171208725D-01 -0.2380151237D+01  0.2687427958D+01
 -0.1747925882D+00 -0.2902330318D+01  0.3613684074D+01
  0.1145215116D+01 -0.2135533969D+01  0.2722008825D+01
 -0.4772063330D+00 -0.1444089804D+01  0.2653370455D+01
 -0.2213090608D+00 -0.3182854977D+01 -0.1635010931D+01
  0.6555118825D+00 -0.2572164576D+01 -0.2731408203D+01
  0.2983111366D+00 -0.2925931272D+01 -0.3702646749D+01
  0.6038263059D+00 -0.1480901176D+01 -0.2726892786D+01
  0.1699947974D+01 -0.2865791733D+01 -0.2626017903D+01
 -0.1788689742D-01 -0.4694616035D+01 -0.1625673140D+01
 -0.1992952603D+00 -0.5076867375D+01 -0.2634543374D+01
  0.1000878044D+01 -0.4971385383D+01 -0.1349613907D+01
 -0.7116377277D+00 -0.5204331852D+01 -0.9571089261D+00
 -0.1679199890D+01 -0.2855422630D+01 -0.1959477180D+01
 -0.2374003033D+01 -0.3169676691D+01 -0.1179716449D+01
 -0.1805459366D+01 -0.1787122116D+01 -0.2148081984D+01
 -0.1964641542D+01 -0.3377518489D+01 -0.2876852706D+01
  0.1949173630D+01 -0.1319545491D-01 -0.1388096223D-01
 -0.2133770765D+01  0.6746413004D-02  0.4679746226D-01
 -0.2441063439D+01 -0.3196467813D-01  0.1014852658D+01
 -0.2558489118D+01  0.8358866696D+00 -0.3512157363D+00
 -0.2555274804D+01 -0.7875642566D+00 -0.4213517751D+00
  0.3069908387D+00  0.2329674821D+01 -0.4037374146D-02
  0.2779350070D+00 -0.2329137644D+01 -0.3143773835D-01

 Atom   1 has   14924 grid points ( 0)
 Atom   2 has    9980 grid points ( 1)
 Atom   3 has    8540 grid points ( 2)
 Atom   4 has    9980 grid points ( 3)
 Atom   5 has    8732 grid points ( 4)
 Atom   6 has    9572 grid points ( 5)
 Atom   7 has    9896 grid points ( 6)
 Atom   8 has    8632 grid points ( 7)
 Atom   9 has    8444 grid points ( 8)
 Atom  10 has    8696 grid points ( 9)
 Atom  11 has    9896 grid points (10)
 Atom  12 has    8608 grid points (11)
 Atom  13 has    8684 grid points (12)
 Atom  14 has    8592 grid points (13)
 Atom  15 has    9944 grid points (14)
 Atom  16 has    8672 grid points (15)
 Atom  17 has    8696 grid points (16)
 Atom  18 has    8208 grid points (17)
 Atom  19 has    9560 grid points (18)
 Atom  20 has    9860 grid points (19)
 Atom  21 has    8732 grid points (20)
 Atom  22 has    8576 grid points (21)
 Atom  23 has    8516 grid points (22)
 Atom  24 has    9824 grid points (23)
 Atom  25 has    8696 grid points ( 0)
 Atom  26 has    8636 grid points ( 1)
 Atom  27 has    8600 grid points ( 2)
 Atom  28 has    9848 grid points ( 3)
 Atom  29 has    8636 grid points ( 4)
 Atom  30 has    8684 grid points ( 5)
 Atom  31 has    8672 grid points ( 6)
 Atom  32 has    9872 grid points ( 7)
 Atom  33 has    8652 grid points ( 8)
 Atom  34 has    9848 grid points ( 9)
 Atom  35 has    8732 grid points (10)
 Atom  36 has    9560 grid points (11)
 Atom  37 has    9824 grid points (12)
 Atom  38 has    8672 grid points (13)
 Atom  39 has    8612 grid points (14)
 Atom  40 has    8648 grid points (15)
 Atom  41 has    9692 grid points (16)
 Atom  42 has    8684 grid points (17)
 Atom  43 has    8636 grid points (18)
 Atom  44 has    8600 grid points (19)
 Atom  45 has    9860 grid points (20)
 Atom  46 has    8684 grid points (21)
 Atom  47 has    8648 grid points (22)
 Atom  48 has    8732 grid points (23)
 Atom  49 has    9572 grid points ( 0)
 Atom  50 has    9848 grid points ( 1)
 Atom  51 has    8684 grid points ( 2)
 Atom  52 has    8512 grid points ( 3)
 Atom  53 has    8636 grid points ( 4)
 Atom  54 has    9980 grid points ( 5)
 Atom  55 has    8672 grid points ( 6)
 Atom  56 has    8672 grid points ( 7)
 Atom  57 has    8208 grid points ( 8)
 Atom  58 has    9884 grid points ( 9)
 Atom  59 has    8592 grid points (10)
 Atom  60 has    8608 grid points (11)
 Atom  61 has    8576 grid points (12)
 Atom  62 has    9860 grid points (13)
 Atom  63 has   10256 grid points (14)
 Atom  64 has    8744 grid points (15)
 Atom  65 has    8852 grid points (16)
 Atom  66 has    8624 grid points (17)
 Atom  67 has   10536 grid points (18)
 Atom  68 has   10524 grid points (19)
 Total         623332 grid points (generated in    4.5 seconds)
 


##############################################################################
                    Atomic, molecular, and basis sets info
##############################################################################


Atomic and Nuclear Constants
----------------------------
::

 The data used in this calculation (unless changed from input) are from
 the CODATA recommended values of the fundamental physical constants 2010
 (online at http://physics.nist.gov/constants) and from the 2006 compilation
 of the Particle Data Group (online at http://pdg.lbl.gov).
 All values are in the SI-based atomic units unless stated otherwise.

 Inverse fine-structure constant =   137.035999074000
 Bohr radius [A]                 =     0.529177210920
 Hartree energy [eV]             =    27.211385050000
 Electric dipole moment [Debye]  =     2.541746363608

 atom    label     Z    isotop    atomic mass       spin         g-value 
 ----------------------------------------------------------------------- 
  Ir       1      77     193      192.962926      1.500000      0.109133
  C        2       6      12       12.000000      0.000000      0.000000
  H        3       1       1        1.007825      0.500000      5.585695
  C        4       6      12       12.000000      0.000000      0.000000
  H        5       1       1        1.007825      0.500000      5.585695
  C        6       6      12       12.000000      0.000000      0.000000
  C        7       6      12       12.000000      0.000000      0.000000
  H        8       1       1        1.007825      0.500000      5.585695
  H        9       1       1        1.007825      0.500000      5.585695
  H       10       1       1        1.007825      0.500000      5.585695
  C       11       6      12       12.000000      0.000000      0.000000
  H       12       1       1        1.007825      0.500000      5.585695
  H       13       1       1        1.007825      0.500000      5.585695
  H       14       1       1        1.007825      0.500000      5.585695
  C       15       6      12       12.000000      0.000000      0.000000
  H       16       1       1        1.007825      0.500000      5.585695
  H       17       1       1        1.007825      0.500000      5.585695
  H       18       1       1        1.007825      0.500000      5.585695
  C       19       6      12       12.000000      0.000000      0.000000
  C       20       6      12       12.000000      0.000000      0.000000
  H       21       1       1        1.007825      0.500000      5.585695
  H       22       1       1        1.007825      0.500000      5.585695
  H       23       1       1        1.007825      0.500000      5.585695
  C       24       6      12       12.000000      0.000000      0.000000
  H       25       1       1        1.007825      0.500000      5.585695
  H       26       1       1        1.007825      0.500000      5.585695
  H       27       1       1        1.007825      0.500000      5.585695
  C       28       6      12       12.000000      0.000000      0.000000
  H       29       1       1        1.007825      0.500000      5.585695
  H       30       1       1        1.007825      0.500000      5.585695
  H       31       1       1        1.007825      0.500000      5.585695
  C       32       6      12       12.000000      0.000000      0.000000
  H       33       1       1        1.007825      0.500000      5.585695
  C       34       6      12       12.000000      0.000000      0.000000
  H       35       1       1        1.007825      0.500000      5.585695
  C       36       6      12       12.000000      0.000000      0.000000
  C       37       6      12       12.000000      0.000000      0.000000
  H       38       1       1        1.007825      0.500000      5.585695
  H       39       1       1        1.007825      0.500000      5.585695
  H       40       1       1        1.007825      0.500000      5.585695
  C       41       6      12       12.000000      0.000000      0.000000
  H       42       1       1        1.007825      0.500000      5.585695
  H       43       1       1        1.007825      0.500000      5.585695
  H       44       1       1        1.007825      0.500000      5.585695
  C       45       6      12       12.000000      0.000000      0.000000
  H       46       1       1        1.007825      0.500000      5.585695
  H       47       1       1        1.007825      0.500000      5.585695
  H       48       1       1        1.007825      0.500000      5.585695
  C       49       6      12       12.000000      0.000000      0.000000
  C       50       6      12       12.000000      0.000000      0.000000
  H       51       1       1        1.007825      0.500000      5.585695
  H       52       1       1        1.007825      0.500000      5.585695
  H       53       1       1        1.007825      0.500000      5.585695
  C       54       6      12       12.000000      0.000000      0.000000
  H       55       1       1        1.007825      0.500000      5.585695
  H       56       1       1        1.007825      0.500000      5.585695
  H       57       1       1        1.007825      0.500000      5.585695
  C       58       6      12       12.000000      0.000000      0.000000
  H       59       1       1        1.007825      0.500000      5.585695
  H       60       1       1        1.007825      0.500000      5.585695
  H       61       1       1        1.007825      0.500000      5.585695
  N       62       7      14       14.003074      1.000000      0.403761
  N       63       7      14       14.003074      1.000000      0.403761
  H       64       1       1        1.007825      0.500000      5.585695
  H       65       1       1        1.007825      0.500000      5.585695
  H       66       1       1        1.007825      0.500000      5.585695
  P       67      15      31       30.973762      0.500000      2.263200
  P       68      15      31       30.973762      0.500000      2.263200


Molecular geometry [A]
----------------------
::

 atom    label                 cartesian coordinates            
 -------------------------------------------------------------- 
  Ir       1         0.000000         0.000000         0.000000
  C        2        -0.026813         2.667284        -1.198611
  H        3        -0.035641         3.749712        -1.102761
  C        4        -0.005112         2.063945        -2.394703
  H        5         0.012470         2.645836        -3.305717
  C        6         1.580366        -0.235485        -3.236400
  C        7         2.708505         0.584327        -2.604644
  H        8         2.733429         0.464205        -1.518946
  H        9         2.612596         1.647116        -2.827987
  H       10         3.663190         0.235949        -3.008491
  C       11         1.872713        -1.715165        -2.988462
  H       12         2.036583        -1.913527        -1.928125
  H       13         2.794009        -1.985090        -3.512018
  H       14         1.085916        -2.375235        -3.352531
  C       15         1.546962         0.040400        -4.736621
  H       16         2.542548        -0.149429        -5.148391
  H       17         1.293143         1.077863        -4.960458
  H       18         0.849509        -0.610821        -5.263542
  C       19        -1.557943        -0.224972        -3.260108
  C       20        -2.712949         0.066187        -2.298206
  H       21        -2.655084        -0.547776        -1.398063
  H       22        -3.657415        -0.151472        -2.805330
  H       23        -2.728705         1.114589        -1.993460
  C       24        -1.782881         0.592987        -4.531704
  H       25        -2.734738         0.285993        -4.974888
  H       26        -1.008794         0.440173        -5.280894
  H       27        -1.852307         1.659876        -4.317301
  C       28        -1.561098        -1.712060        -3.601738
  H       29        -1.413856        -2.341482        -2.721571
  H       30        -0.808308        -1.973080        -4.345501
  H       31        -2.537353        -1.974278        -4.019093
  C       32        -0.049641         2.687021         1.155019
  H       33        -0.063677         3.767702         1.040740
  C       34        -0.048743         2.103399         2.361208
  H       35        -0.073247         2.698342         3.263580
  C       36         1.481211        -0.180751         3.303559
  C       37         1.648916         0.612192         4.599593
  H       38         0.856381         0.426005         5.320789
  H       39         1.702583         1.685149         4.411464
  H       40         2.593279         0.315381         5.065139
  C       41         1.479302        -1.676262         3.609337
  H       42         2.443099        -1.948510         4.048440
  H       43         1.353175        -2.284212         2.710970
  H       44         0.705447        -1.953206         4.325647
  C       45         2.670255         0.147015         2.396287
  H       46         3.595771        -0.091332         2.928289
  H       47         2.694634         1.207115         2.136159
  H       48         2.648732        -0.426001         1.468413
  C       49        -1.653851        -0.192682         3.174973
  C       50        -2.755808         0.662657         2.544156
  H       51        -3.725368         0.299823         2.896790
  H       52        -2.743365         0.594930         1.453832
  H       53        -2.664038         1.712430         2.822949
  C       54        -1.656965         0.033115         4.683580
  H       55        -2.666304        -0.153959         5.061841
  H       56        -1.394141         1.058891         4.947020
  H       57        -0.984164        -0.645483         5.207910
  C       58        -1.959844        -1.658800         2.867071
  H       59        -1.174528        -2.340084         3.196711
  H       60        -2.139830        -1.802919         1.799544
  H       61        -2.877480        -1.946798         3.387302
  N       62        -0.035680         1.948877        -0.015802
  N       63         0.070607        -2.132977         0.025204
  H       64         1.041742        -2.428768         0.074828
  H       65        -0.317056        -2.574329        -0.800145
  H       66        -0.398159        -2.547950         0.822584
  P       67         0.008239         0.272519        -2.333947
  P       68        -0.050223         0.311899         2.324503


Interatomic distances [A]
-------------------------
::

 ---          Ir (   1)          C  (   2)          H  (   3)          C  (   4)          H  (   5)
 Ir (   1)    0.000000
 C  (   2)    2.924344          0.000000
 H  (   3)    3.908669          1.086700          0.000000
 C  (   4)    3.161408          1.339823          2.124113          0.000000
 H  (   5)    4.234191          2.107582          2.464523          1.081135          0.000000
 ---          C  (   6)          C  (   7)          H  (   8)          H  (   9)          H  (  10)
 Ir (   1)    3.609335          3.802842          3.161379          4.187620          4.746120
 C  (   2)    3.893800          3.714512          3.546139          3.265286          4.775267
 H  (   3)    4.800592          4.450354          4.316887          3.796113          5.446071
 C  (   4)    2.917118          3.097913          3.290247          2.685867          4.144243
 H  (   5)    3.281023          3.465534          3.918633          2.826009          4.384479
 ---          C  (  11)          H  (  12)          H  (  13)          H  (  14)          C  (  15)
 Ir (   1)    3.921702          3.395132          4.907274          4.249756          4.983001
 C  (   2)    5.100747          5.076773          5.912146          5.595046          4.679188
 H  (   3)    6.087903          6.086675          6.833695          6.620750          5.428496
 C  (   4)    4.261508          4.495164          5.047590          4.670557          3.462406
 H  (   5)    4.751788          5.175190          5.406015          5.134748          3.345213
 ---          H  (  16)          H  (  17)          H  (  18)          C  (  19)          C  (  20)
 Ir (   1)    5.743937          5.238335          5.366530          3.620236          3.556153
 C  (   2)    5.489650          4.291857          5.295052          3.867722          3.897454
 H  (   3)    6.182029          4.877117          6.091784          4.771757          4.708017
 C  (   4)    4.355732          3.039889          4.014348          2.898164          3.366412
 H  (   5)    4.196457          2.614733          3.890954          3.272586          3.885560
 ---          H  (  21)          H  (  22)          H  (  23)          C  (  24)          H  (  25)
 Ir (   1)    3.050264          4.611888          3.558374          4.905777          5.684197
 C  (   2)    4.157427          4.869107          3.216033          4.300698          5.221463
 H  (   3)    5.041536          5.588849          3.871668          4.977491          5.854557
 C  (   4)    3.851848          4.291387          2.912084          3.144989          4.155638
 H  (   5)    4.577570          4.641484          3.403054          2.990071          3.987749
 ---          H  (  26)          H  (  27)          C  (  28)          H  (  29)          H  (  30)
 Ir (   1)    5.394373          4.982501          4.282603          3.858559          4.840433
 C  (   2)    4.752826          3.751470          5.225677          5.415813          5.660975
 H  (   3)    5.418198          4.242753          6.197003          6.451563          6.622894
 C  (   4)    3.460363          2.696625          4.258666          4.636722          4.555032
 H  (   5)    3.131973          2.339404          4.642736          5.220055          4.805124
 ---          H  (  31)          C  (  32)          H  (  33)          C  (  34)          H  (  35)
 Ir (   1)    5.146751          2.925169          3.909319          3.162589          4.235253
 C  (   2)    5.983480          2.353823          2.495390          3.604269          4.462540
 H  (   3)    6.894028          2.495412          2.143760          3.835310          4.491295
 C  (   4)    5.035687          3.604266          3.835164          4.756275          5.694143
 H  (   5)    5.325032          4.461359          4.489551          5.693156          6.570066
 ---          C  (  36)          C  (  37)          H  (  38)          H  (  39)          H  (  40)
 Ir (   1)    3.624935          4.924424          5.406077          5.019913          5.699140
 C  (   2)    5.536692          6.375785          6.950247          5.952170          7.185463
 H  (   3)    6.096313          6.722991          7.287299          6.139261          7.533183
 C  (   4)    6.302222          7.332364          7.934345          7.027348          8.090634
 H  (   5)    7.336847          8.325118          8.947427          7.958284          9.064371
 ---          C  (  41)          H  (  42)          H  (  43)          H  (  44)          C  (  45)
 Ir (   1)    4.245645          5.114224          3.794478          4.798322          3.590831
 C  (   2)    6.652152          7.411987          6.458057          7.238961          5.152593
 H  (   3)    7.344394          8.071478          7.271973          7.908230          5.704790
 C  (   4)    7.227803          7.975438          6.842464          7.861647          5.812555
 H  (   5)    8.285536          9.005531          7.893250          8.936953          6.769105
 ---          H  (  46)          H  (  47)          H  (  48)          C  (  49)          C  (  50)
 Ir (   1)    4.638188          3.644359          3.058349          3.585081          3.808716
 C  (   2)    6.145272          4.545223          4.882619          5.473106          5.047201
 H  (   3)    6.647566          4.940628          5.590472          6.038219          5.498110
 C  (   4)    6.778335          5.343360          5.307202          6.231533          5.824282
 H  (   5)    7.693826          6.235218          6.259264          7.268642          6.768853
 ---          H  (  51)          H  (  52)          H  (  53)          C  (  54)          H  (  55)
 Ir (   1)    4.728600          3.161269          4.242470          4.968154          5.723209
 C  (   2)    6.004706          4.325478          4.903024          6.648038          7.356601
 H  (   3)    6.442999          4.880634          5.144919          7.065659          7.756376
 C  (   4)    6.704650          4.946438          5.866629          7.546852          8.221988
 H  (   5)    7.612247          5.869766          6.752443          8.569842          9.221210
 ---          H  (  56)          H  (  57)          C  (  58)          H  (  59)          H  (  60)
 Ir (   1)    5.247655          5.339247          3.848727          4.132127          3.326822
 C  (   2)    6.498099          7.275607          6.243506          6.760905          5.782429
 H  (   3)    6.759134          7.748678          6.979550          7.541097          6.609289
 C  (   4)    7.539259          8.130146          6.735434          7.212969          6.091089
 H  (   5)    8.520835          9.181934          7.779667          8.279489          7.105456
 ---          H  (  61)          N  (  62)          N  (  63)          H  (  64)          H  (  65)
 Ir (   1)    4.852188          1.949268          2.134295          2.643811          2.714392
 C  (   2)    7.102580          1.383916          4.954767          5.360335          5.264743
 H  (   3)    7.790182          2.103447          5.990795          6.381307          6.337528
 C  (   4)    7.600535          2.381878          4.845187          5.232491          4.914622
 H  (   5)    8.616299          3.363274          5.825416          6.183777          5.799707
 ---          H  (  66)          P  (  67)          P  (  68)
 Ir (   1)    2.706885          2.349818          2.345873
 C  (   2)    5.605514          2.650493          4.238008
 H  (   3)    6.595371          3.688986          4.854370
 C  (   4)    5.636932          1.792506          5.034144
 H  (   5)    6.647323          2.564564          6.095127

 ---          C  (   6)          C  (   7)          H  (   8)          H  (   9)          H  (  10)
 C  (   6)    0.000000
 C  (   7)    1.530981          0.000000
 H  (   8)    2.183751          1.092607          0.000000
 H  (   9)    2.185517          1.090230          1.768464          0.000000
 H  (  10)    2.147638          1.093565          1.770678          1.768537          0.000000
 ---          C  (  11)          H  (  12)          H  (  13)          H  (  14)          C  (  15)
 C  (   6)    1.528527          2.176131          2.147094          2.199204          1.525743
 C  (   7)    2.476596          2.673655          2.726269          3.457041          2.488044
 H  (   8)    2.765857          2.511301          3.158330          3.760153          3.455538
 H  (   9)    3.446464          3.717488          3.700504          4.334190          2.712932
 H  (  10)    2.648218          2.904012          2.437628          3.684968          2.739178
 ---          H  (  16)          H  (  17)          H  (  18)          C  (  19)          C  (  20)
 C  (   6)    2.142174          2.186265          2.187312          3.138417          4.404971
 C  (   7)    2.652657          2.792254          3.457453          4.391717          5.454772
 H  (   8)    3.685899          3.780873          4.327451          4.682145          5.516221
 H  (   9)    2.935431          2.571467          3.760144          4.591824          5.580452
 H  (  10)    2.446125          3.183727          3.703927          5.247475          6.417825
 ---          H  (  21)          H  (  22)          H  (  23)          C  (  24)          H  (  25)
 C  (   6)    4.627748          5.256161          4.683556          3.698055          4.681282
 C  (   7)    5.612983          6.411444          5.497088          4.887349          5.944405
 H  (   8)    5.484049          6.548032          5.521148          5.430502          6.471178
 H  (   9)    5.883085          6.522919          5.432267          4.830535          5.920796
 H  (  10)    6.567213          7.333664          6.531357          5.666335          6.693482
 ---          H  (  26)          H  (  27)          C  (  28)          H  (  29)          H  (  30)
 C  (   6)    3.367524          4.067430          3.490350          3.696707          3.155172
 C  (   7)    4.582729          4.989088          4.949454          5.056470          4.683897
 H  (   8)    5.306323          5.503580          5.245675          5.149579          5.145257
 H  (   9)    4.537393          4.706759          5.413176          5.668559          5.206847
 H  (  10)    5.199323          5.844764          5.607126          5.701041          5.163497
 ---          H  (  31)          C  (  32)          H  (  33)          C  (  34)          H  (  35)
 C  (   6)    4.537800          5.521098          6.084596          6.281528          7.320623
 C  (   7)    6.005510          5.115052          5.577427          5.879599          6.829587
 H  (   8)    6.322822          4.453816          5.028806          5.048073          5.978408
 H  (   9)    6.407434          4.902371          5.160075          5.849672          6.739883
 H  (  10)    6.659817          6.093249          6.539044          6.789660          7.704753
 ---          C  (  36)          C  (  37)          H  (  38)          H  (  39)          H  (  40)
 C  (   6)    6.540940          7.882007          8.613200          7.886292          8.381229
 C  (   7)    6.082636          7.281795          8.140512          7.172828          7.675363
 H  (   8)    5.024000          6.215673          7.092725          6.141915          6.587259
 H  (   9)    6.497459          7.560997          8.424841          7.296521          8.004706
 H  (  10)    6.691535          7.879200          8.791542          7.810243          8.144601
 ---          C  (  41)          H  (  42)          H  (  43)          H  (  44)          C  (  45)
 C  (   6)    6.996440          7.533104          6.294451          7.803884          5.749898
 C  (   7)    6.725679          7.123849          6.190411          7.647238          5.020162
 H  (   8)    5.696817          6.074642          5.229827          6.641977          3.928569
 H  (   9)    7.332689          7.761603          6.908077          8.232497          5.435684
 H  (  10)    7.226449          7.487373          6.663304          8.205499          5.495949
 ---          H  (  46)          H  (  47)          H  (  48)          C  (  49)          C  (  50)
 C  (   6)    6.487374          5.673366          4.828351          7.181065          7.281750
 C  (   7)    5.644210          4.781555          4.196920          7.282710          7.508328
 H  (   8)    4.564006          3.730042          3.118326          6.458530          6.832269
 H  (   9)    6.092909          4.984282          4.770552          7.590978          7.658252
 H  (  10)    5.946176          5.324348          4.637885          8.166387          8.498088
 ---          H  (  51)          H  (  52)          H  (  53)          C  (  54)          H  (  55)
 C  (   6)    8.127324          6.432924          7.650167          8.560289          9.322106
 C  (   7)    8.470032          6.796633          7.719819          8.513482          9.391945
 H  (   8)    7.825715          6.232958          7.038662          7.611355          8.534988
 H  (   9)    8.646274          6.937390          7.731766          8.789641          9.662300
 H  (  10)    9.458711          7.815698          8.730378          9.354846         10.263761
 ---          H  (  56)          H  (  57)          C  (  58)          H  (  59)          H  (  60)
 C  (   6)    8.802924          8.834664          7.198005          7.307784          6.454257
 C  (   7)    8.607238          8.728358          7.534240          7.568741          6.971525
 H  (   8)    7.694102          7.765469          6.765435          6.735992          6.316714
 H  (   9)    8.766452          9.097710          8.016855          8.157025          7.476786
 H  (  10)    9.462769          9.480721          8.350498          8.279130          7.806998
 ---          H  (  61)          N  (  62)          N  (  63)          H  (  64)          H  (  65)
 C  (   6)    8.165441          4.213703          4.064224          4.008097          3.873725
 C  (   7)    8.573986          4.011814          4.610678          4.363074          4.731526
 H  (   8)    7.833678          3.483053          4.027453          3.710959          4.365183
 H  (   9)    9.038084          3.874637          5.375082          5.244687          5.524093
 H  (  10)    9.404835          5.056872          5.265147          4.845571          5.349468
 ---          H  (  66)          P  (  67)          P  (  68)
 C  (   6)    5.073205          1.882571          5.820833
 C  (   7)    5.586449          2.731654          5.655200
 H  (   8)    4.935857          2.850900          4.748054
 H  (   9)    6.323756          2.986012          5.951601
 H  (  10)    6.238733          3.716856          6.498925

 ---          C  (  11)          H  (  12)          H  (  13)          H  (  14)          C  (  15)
 C  (  11)    0.000000
 H  (  12)    1.091108          0.000000
 H  (  13)    1.093507          1.757137          0.000000
 H  (  14)    1.089627          1.773662          1.759327          0.000000
 C  (  15)    2.498836          3.456185          2.675330          2.821978          0.000000
 ---          H  (  16)          H  (  17)          H  (  18)          C  (  19)          C  (  20)
 C  (  11)    2.750546          3.467806          2.728096          3.750183          4.967692
 H  (  12)    3.706502          4.323906          3.772426          4.188797          5.158904
 H  (  13)    2.471963          3.705706          2.955932          4.701166          6.000639
 H  (  14)    3.209533          3.814742          2.611706          3.409130          4.637189
 C  (  15)    1.093975          1.091264          1.090034          3.448325          4.908500
 ---          H  (  21)          H  (  22)          H  (  23)          C  (  24)          H  (  25)
 C  (  11)    4.938938          5.749868          5.492776          4.590482          5.401770
 H  (  12)    4.915077          6.024611          5.646391          5.258284          6.073398
 H  (  13)    6.018911          6.744066          6.512634          5.351090          6.153442
 H  (  14)    4.599417          5.267233          5.345773          4.293109          4.930677
 C  (  15)    5.398991          5.554479          5.192316          3.381597          4.295351
 ---          H  (  26)          H  (  27)          C  (  28)          H  (  29)          H  (  30)
 C  (  11)    4.266592          5.199278          3.488147          3.356343          3.015949
 H  (  12)    5.104438          5.796623          3.973019          3.566263          3.733720
 H  (  13)    4.844805          5.960077          4.364579          4.296272          3.697503
 H  (  14)    4.004113          5.083902          2.740180          2.578393          2.176190
 C  (  15)    2.643471          3.788609          3.744210          4.301189          3.123199
 ---          H  (  31)          C  (  32)          H  (  33)          C  (  34)          H  (  35)
 C  (  11)    4.536300          6.343747          7.074314          6.847803          7.896445
 H  (  12)    5.029586          5.918036          6.745489          6.235596          7.257721
 H  (  13)    5.355433          7.190007          7.873284          7.700115          8.721492
 H  (  14)    3.705827          6.872695          7.639246          7.347955          8.417706
 C  (  15)    4.610358          6.653208          7.061504          7.561840          8.584460
 ---          C  (  36)          C  (  37)          H  (  38)          H  (  39)          H  (  40)
 C  (  11)    6.488238          7.940104          8.640671          8.145550          8.336836
 H  (  12)    5.539086          7.010038          7.707986          7.297425          7.360957
 H  (  13)    7.171553          8.593913          9.358753          8.800195          8.882572
 H  (  14)    7.019655          8.513399          9.117353          8.783315          8.964861
 C  (  15)    8.043490          9.354263         10.088464          9.296068          9.861283
 ---          C  (  41)          H  (  42)          H  (  43)          H  (  44)          C  (  45)
 C  (  11)    6.609632          7.063836          5.751284          7.410490          5.753201
 H  (  12)    5.570488          5.990476          4.703792          6.393994          4.831968
 H  (  13)    7.248277          7.568685          6.394611          8.111233          6.282456
 H  (  14)    7.007919          7.536472          6.070071          7.699174          6.474627
 C  (  15)    8.520946          9.051857          7.804357          9.317044          7.221602
 ---          H  (  46)          H  (  47)          H  (  48)          C  (  49)          C  (  50)
 C  (  11)    6.372888          5.956259          4.704029          7.262406          7.595202
 H  (  12)    5.416291          5.166221          3.758182          6.528569          7.043083
 H  (  13)    6.760672          6.488601          5.220782          8.228732          8.630658
 H  (  14)    7.138927          6.748846          5.429863          7.407981          7.665412
 C  (  15)    7.935100          7.064947          6.319326          8.537731          8.480020
 ---          H  (  51)          H  (  52)          H  (  53)          C  (  54)          H  (  55)
 C  (  11)    8.368685          6.810190          8.130376          8.624114          9.372696
 H  (  12)    7.834463          6.370078          7.603690          7.819614          8.606559
 H  (  13)    9.423159          7.872653          9.142961          9.542125         10.328559
 H  (  14)    8.328170          6.825423          8.301067          8.826247          9.477072
 C  (  15)    9.280826          7.552226          8.813359          9.950145         10.667673
 ---          H  (  56)          H  (  57)          C  (  58)          H  (  59)          H  (  60)
 C  (  11)    9.018847          8.745655          6.998495          6.923335          6.247655
 H  (  12)    8.238492          7.852124          6.247417          6.062766          5.599122
 H  (  13)    9.917749          9.597202          7.962309          7.802714          7.251802
 H  (  14)    9.318072          8.975435          6.962283          6.928450          6.105478
 C  (  15)   10.171544         10.284490          8.544068          8.718427          7.727335
 ---          H  (  61)          N  (  62)          N  (  63)          H  (  64)          H  (  65)
 C  (  11)    7.954141          5.089585          3.536147          3.253228          3.212784
 H  (  12)    7.238984          4.782198          2.780057          2.294995          2.692325
 H  (  13)    8.931286          5.975514          4.466624          4.016560          4.168954
 H  (  14)    7.830544          5.575813          3.535341          3.428062          2.919357
 C  (  15)    9.461647          5.332277          5.438582          5.431582          5.080080
 ---          H  (  66)          P  (  67)          P  (  68)
 C  (  11)    4.513808          2.802774          6.002855
 H  (  12)    3.727849          3.009597          5.233749
 H  (  13)    5.412534          3.774277          6.887002
 H  (  14)    4.434399          3.034717          6.382807
 C  (  15)    6.433336          2.862584          7.244597

 ---          H  (  16)          H  (  17)          H  (  18)          C  (  19)          C  (  20)
 H  (  16)    0.000000
 H  (  17)    1.761414          0.000000
 H  (  18)    1.758557          1.772096          0.000000
 C  (  19)    4.515014          3.566127          3.155702          0.000000
 C  (  20)    5.982499          4.915267          4.684300          1.531035          0.000000
 ---          H  (  21)          H  (  22)          H  (  23)          C  (  24)          H  (  25)
 H  (  16)    6.421762          6.627932          6.271957          4.431797          5.298061
 H  (  17)    5.560742          5.537496          4.997968          3.143383          4.105008
 H  (  18)    5.218053          5.154238          5.145298          2.985669          3.705998
 C  (  19)    2.185208          2.149420          2.183920          1.528597          2.141588
 C  (  20)    1.091126          1.093877          1.091909          2.476098          2.685780
 ---          H  (  26)          H  (  27)          C  (  28)          H  (  29)          H  (  30)
 H  (  16)    3.602391          4.824837          4.655519          5.133000          3.898535
 H  (  17)    2.410029          3.262859          4.216216          4.902283          3.755333
 H  (  18)    2.134989          3.653936          3.128154          3.818328          2.333861
 C  (  19)    2.197171          2.181045          1.525828          2.188698          2.189958
 C  (  20)    3.455494          2.712433          2.487593          2.768348          3.460879
 ---          H  (  31)          C  (  32)          H  (  33)          C  (  34)          H  (  35)
 H  (  16)    5.514598          7.382268          7.774424          8.257367          9.258156
 H  (  17)    4.987428          6.464636          6.714951          7.513932          8.492807
 H  (  18)    3.857266          7.272012          7.729770          8.143136          9.193141
 C  (  19)    2.143683          5.499821          6.055706          6.268827          7.301274
 C  (  20)    2.675030          5.087903          5.645212          5.740938          6.695501
 ---          C  (  36)          C  (  37)          H  (  38)          H  (  39)          H  (  40)
 H  (  16)    8.518385          9.818444         10.619700          9.770468         10.224228
 H  (  17)    8.361427          9.577995         10.311146          9.400498         10.138261
 H  (  18)    8.601118          9.970769         10.634995          9.980228         10.515714
 C  (  19)    7.233266          8.529929          8.937815          8.551761          9.318496
 C  (  20)    7.002266          8.179463          8.421323          8.193756          9.079483
 ---          C  (  41)          H  (  42)          H  (  43)          H  (  44)          C  (  45)
 H  (  16)    8.953184          9.371674          8.230521          9.817635          7.551580
 H  (  17)    9.003402          9.572960          8.376035          9.785934          7.542189
 H  (  18)    8.958782          9.541590          8.163747          9.683764          7.909640
 C  (  19)    7.649862          8.508455          6.954772          8.102679          7.071835
 C  (  20)    7.450514          8.421624          6.866556          7.722617          7.143087
 ---          H  (  46)          H  (  47)          H  (  48)          C  (  49)          C  (  50)
 H  (  16)    8.145269          7.411343          6.623433          9.321482          9.375891
 H  (  17)    8.300689          7.234836          6.740150          8.745530          8.537308
 H  (  18)    8.655513          7.839958          6.970695          8.811934          8.693687
 C  (  19)    8.054495          7.018190          6.332097          6.435877          5.992683
 C  (  20)    8.193962          7.085709          6.570943          5.580716          4.879148
 ---          H  (  51)          H  (  52)          H  (  53)          C  (  54)          H  (  55)
 H  (  16)   10.208504          8.490247          9.701408         10.692843         11.462156
 H  (  17)    9.355595          7.594059          8.754620         10.139137         10.846248
 H  (  18)    9.399457          7.712696          9.117776         10.278244         10.917106
 C  (  19)    6.548323          4.929371          6.479240          7.948497          8.395734
 C  (  20)    5.297883          3.789233          5.379474          7.061270          7.363487
 ---          H  (  56)          H  (  57)          C  (  58)          H  (  59)          H  (  60)
 H  (  16)   10.902976         10.951564          9.316511          9.394485          8.540052
 H  (  17)   10.265475         10.561807          8.907382          9.182111          8.110600
 H  (  18)   10.586665         10.630845          8.665886          8.869214          7.761728
 C  (  19)    8.308555          8.497846          6.305530          6.805235          5.331847
 C  (  20)    7.430883          7.735435          5.497530          6.192818          4.540218
 ---          H  (  61)          N  (  62)          N  (  63)          H  (  64)          H  (  65)
 H  (  16)   10.269630          6.115033          6.067211          5.893202          5.741491
 H  (  17)    9.809575          5.193656          6.054826          6.141154          5.765367
 H  (  18)    9.513800          5.905454          5.558280          5.642702          5.013796
 C  (  19)    6.992419          4.191471          4.133514          4.768321          3.620870
 C  (  20)    6.033588          3.990196          4.240606          5.094487          3.867404
 ---          H  (  66)          P  (  67)          P  (  68)
 H  (  16)    7.074829          3.810756          7.923347
 H  (  17)    7.032112          3.032840          7.447281
 H  (  18)    6.507693          3.173413          7.696711
 C  (  19)    4.838357          1.886319          5.809418
 C  (  20)    4.683086          2.729234          5.340405

 ---          H  (  21)          H  (  22)          H  (  23)          C  (  24)          H  (  25)
 H  (  21)    0.000000
 H  (  22)    1.772604          0.000000
 H  (  23)    1.767308          1.767639          0.000000
 C  (  24)    3.446997          2.654894          2.758502          0.000000
 H  (  25)    3.673580          2.397850          3.094433          1.093932          0.000000
 ---          H  (  26)          H  (  27)          C  (  28)          H  (  29)          H  (  30)
 H  (  21)    4.331592          3.747016          2.721864          2.551412          3.758918
 H  (  22)    3.673371          2.970766          2.732077          3.136354          3.715884
 H  (  23)    3.770962          2.542763          3.455403          3.768740          4.330557
 C  (  24)    1.088048          1.090432          2.495449          3.467545          2.751211
 H  (  25)    1.759629          1.760301          2.693545          3.704833          3.034909
 ---          H  (  31)          C  (  32)          H  (  33)          C  (  34)          H  (  35)
 H  (  21)    2.986397          4.875498          5.593434          5.287141          6.239718
 H  (  22)    2.459752          6.062793          6.562556          6.693286          7.602590
 H  (  23)    3.698771          4.422992          4.831952          5.207982          6.098869
 C  (  24)    2.724490          6.303010          6.639775          7.266418          8.253595
 H  (  25)    2.461976          7.109884          7.446116          8.020962          8.987509
 ---          C  (  36)          C  (  37)          H  (  38)          H  (  39)          H  (  40)
 H  (  21)    6.272869          7.472738          7.643403          7.597751          8.370384
 H  (  22)    7.982785          9.141839          9.313520          9.175231         10.061482
 H  (  23)    6.889101          7.929964          8.174671          7.809283          8.876152
 C  (  24)    8.523164          9.754906         10.201236          9.660307         10.551173
 H  (  25)    9.301868         10.535345         10.904893         10.476213         11.366212
 ---          C  (  41)          H  (  42)          H  (  43)          H  (  44)          C  (  45)
 H  (  21)    6.590955          7.590647          5.997124          6.784486          6.575641
 H  (  22)    8.358158          9.349855          7.751397          8.551704          8.196665
 H  (  23)    7.542381          8.522599          7.095440          7.818944          7.025301
 C  (  24)    9.059133          9.896312          8.400563          9.546075          8.247811
 H  (  25)    9.762043         10.640650          9.076860         10.166062          9.141525
 ---          H  (  46)          H  (  47)          H  (  48)          C  (  49)          C  (  50)
 H  (  21)    7.615698          6.647545          6.030090          4.694808          4.125092
 H  (  22)    9.245903          8.161655          7.622843          6.307139          5.485682
 H  (  23)    8.104126          6.817252          6.578360          5.438472          4.560147
 C  (  24)    9.222239          8.055166          7.528542          7.747697          7.142775
 H  (  25)   10.133011          8.994083          8.426435          8.235149          7.528501
 ---          H  (  51)          H  (  52)          H  (  53)          C  (  54)          H  (  55)
 H  (  21)    4.506628          3.073577          4.788063          6.190320          6.471907
 H  (  22)    5.720355          4.419623          6.011527          7.753687          7.929357
 H  (  23)    5.056850          3.486271          4.853802          6.848437          7.168709
 C  (  24)    7.683862          6.062110          7.491363          9.233135          9.663047
 H  (  25)    7.933779          6.436144          7.927545          9.721705         10.046600
 ---          H  (  56)          H  (  57)          C  (  58)          H  (  59)          H  (  60)
 H  (  21)    6.665691          6.814720          4.461961          5.149404          3.473552
 H  (  22)    8.166170          8.461817          6.109821          6.854141          5.122032
 H  (  23)    7.067845          7.615840          5.648681          6.425583          4.821360
 C  (  24)    9.498126          9.850475          7.735873          8.288631          6.778826
 H  (  25)   10.041854         10.374080          8.116587          8.723850          7.114098
 ---          H  (  61)          N  (  62)          N  (  63)          H  (  64)          H  (  65)
 H  (  21)    4.990635          3.873655          3.459471          4.401597          3.151317
 H  (  22)    6.494628          5.030895          5.082955          5.963511          4.587919
 H  (  23)    6.192482          3.443770          4.738971          5.572205          4.565980
 C  (  24)    8.388046          5.028372          5.624207          6.191094          5.109312
 H  (  25)    8.656324          5.885799          6.222724          6.865228          5.608485
 ---          H  (  66)          P  (  67)          P  (  68)
 H  (  21)    3.745087          2.939737          4.624050
 H  (  22)    5.433932          3.720079          6.288222
 H  (  23)    5.174529          2.883726          5.144258
 C  (  24)    6.360137          2.853235          7.077337
 H  (  25)    6.863054          3.807712          7.777429

 ---          H  (  26)          H  (  27)          C  (  28)          H  (  29)          H  (  30)
 H  (  26)    0.000000
 H  (  27)    1.768531          0.000000
 C  (  28)    2.785087          3.459304          0.000000
 H  (  29)    3.801554          4.330065          1.092038          0.000000
 H  (  30)    2.595948          3.780093          1.089958          1.771879          0.000000
 ---          H  (  31)          C  (  32)          H  (  33)          C  (  34)          H  (  35)
 H  (  26)    3.123813          6.883988          7.206161          7.879705          8.887217
 H  (  27)    3.710161          5.852429          6.029157          6.931958          7.855776
 C  (  28)    1.093627          6.653056          7.336393          7.238900          8.294452
 H  (  29)    1.755178          6.494219          7.300692          6.888770          7.938457
 H  (  30)    1.759585          7.248990          7.907127          7.885086          8.958829
 ---          C  (  36)          C  (  37)          H  (  38)          H  (  39)          H  (  40)
 H  (  26)    8.959827         10.233134         10.764515         10.141170         10.955862
 H  (  27)    8.519258          9.636763         10.087230          9.424925         10.469054
 C  (  28)    7.699589          9.108686          9.488257          9.295377          9.822633
 H  (  29)    7.025124          8.467833          8.802984          8.763911          9.151443
 H  (  30)    8.183060          9.629968         10.097721          9.816906         10.264892
 ---          C  (  41)          H  (  42)          H  (  43)          H  (  44)          C  (  45)
 H  (  26)    9.471332         10.230242          8.767615         10.047513          8.518243
 H  (  27)    9.222853         10.072566          8.673381          9.710665          8.234961
 C  (  28)    7.825913          8.637981          6.976434          8.248564          7.572107
 H  (  29)    6.992373          7.801511          6.096905          7.369226          7.004645
 H  (  30)    8.282555          9.001694          7.386650          8.802310          7.876987
 ---          H  (  46)          H  (  47)          H  (  48)          C  (  49)          C  (  50)
 H  (  26)    9.427365          8.325639          7.725342          8.504017          8.020783
 H  (  27)    9.232922          7.907390          7.621334          7.720462          6.992163
 C  (  28)    8.477104          7.717272          6.714391          6.945569          6.696164
 H  (  29)    7.879115          7.284901          6.142448          6.280460          6.209152
 H  (  30)    8.708898          8.024722          6.938745          7.774464          7.629367
 ---          H  (  51)          H  (  52)          H  (  53)          C  (  54)          H  (  55)
 H  (  26)    8.618236          6.956236          8.368437          9.993827         10.491545
 H  (  27)    7.576359          5.935829          7.186434          9.148791          9.587539
 C  (  28)    7.138810          5.681438          7.363437          8.467663          8.871683
 H  (  29)    6.624618          5.274855          6.981322          7.780365          8.181406
 H  (  30)    8.131796          6.631092          8.271239          9.288130          9.760095
 ---          H  (  56)          H  (  57)          C  (  58)          H  (  59)          H  (  60)
 H  (  26)   10.253855         10.544870          8.467557          8.923401          7.512876
 H  (  27)    9.295092          9.838598          7.914567          8.539288          7.034871
 C  (  28)    8.988176          8.892713          6.481306          6.838330          5.432958
 H  (  29)    8.388696          8.120205          5.656596          5.923120          4.610593
 H  (  30)    9.792191          9.646819          7.310677          7.560012          6.289951
 ---          H  (  61)          N  (  62)          N  (  63)          H  (  64)          H  (  65)
 H  (  26)    9.182987          5.562763          5.995072          6.412432          5.444524
 H  (  27)    8.568546          4.678306          6.077885          6.662081          5.714532
 C  (  28)    7.115802          5.346802          3.999292          4.561314          3.184348
 H  (  29)    6.294148          5.256209          3.129197          3.722557          2.224650
 H  (  30)    8.004899          5.892792          4.461067          4.813486          3.629377
 ---          H  (  66)          P  (  67)          P  (  68)
 H  (  26)    6.823064          3.122012          7.666641
 H  (  27)    6.799909          3.052881          7.012711
 C  (  28)    4.650351          2.829958          6.442009
 H  (  29)    3.692601          3.000935          5.861979
 H  (  30)    5.216110          3.123430          7.091176

 ---          H  (  31)          C  (  32)          H  (  33)          C  (  34)          H  (  35)
 H  (  31)    0.000000
 C  (  32)    7.395125          0.000000
 H  (  33)    8.043092          1.086798          0.000000
 C  (  34)    7.970501          1.339965          2.124562          0.000000
 H  (  35)    8.996807          2.108723          2.466707          1.081126          0.000000
 ---          C  (  36)          C  (  37)          H  (  38)          H  (  39)          H  (  40)
 H  (  31)    8.543233          9.924537         10.223121         10.121401         10.681255
 C  (  32)    3.896645          4.365214          4.825630          3.831248          5.281925
 H  (  33)    4.805966          5.055260          5.507474          4.338028          5.930744
 C  (  34)    2.906222          3.180584          3.520230          2.728667          4.181929
 H  (  35)    3.272172          3.017085          3.203097          2.344732          4.004307
 ---          C  (  41)          H  (  42)          H  (  43)          H  (  44)          C  (  45)
 H  (  31)    8.626429          9.481069          7.779847          8.952703          8.530895
 C  (  32)    5.234461          6.006145          5.394630          5.670515          3.923035
 H  (  33)    6.214115          6.928583          6.436055          6.641608          4.735110
 C  (  34)    4.263635          5.047177          4.619398          4.569887          3.349868
 H  (  35)    4.654795          5.342400          5.212092          4.834382          3.845552
 ---          H  (  46)          H  (  47)          H  (  48)          C  (  49)          C  (  50)
 H  (  31)    9.456575          8.682286          7.707488          7.463863          7.076538
 C  (  32)    4.914545          3.268608          4.131626          3.866057          3.653914
 H  (  33)    5.643275          3.919800          5.012705          4.771609          4.375972
 C  (  34)    4.291959          2.894839          3.804119          2.917289          3.072036
 H  (  35)    4.621298          3.340061          4.515896          3.296085          3.443503
 ---          H  (  51)          H  (  52)          H  (  53)          C  (  54)          H  (  55)
 H  (  31)    7.376474          6.049478          7.773121          8.974477          9.262482
 C  (  32)    4.716297          3.423782          3.250675          4.698665          5.493756
 H  (  33)    5.373927          4.173471          3.763282          5.454906          6.190505
 C  (  34)    4.130049          3.218664          2.684367          3.502265          4.386423
 H  (  35)    4.384679          3.850851          2.806844          3.409984          4.253623
 ---          H  (  56)          H  (  57)          C  (  58)          H  (  59)          H  (  60)
 H  (  31)    9.534057          9.450698          6.917536          7.352479          5.834717
 C  (  32)    4.340249          5.329619          5.046400          5.541269          4.994383
 H  (  33)    4.936276          6.139121          6.031406          6.571701          5.993164
 C  (  34)    3.096372          4.066334          4.249982          4.659399          4.466255
 H  (  35)    2.695650          3.973833          4.764572          5.157812          5.164834
 ---          H  (  61)          N  (  62)          N  (  63)          H  (  64)          H  (  65)
 H  (  31)    7.414252          6.138066          4.814871          5.456801          3.956186
 C  (  32)    5.869586          1.384151          4.952103          5.341276          5.619251
 H  (  33)    6.788178          2.103614          5.988937          6.367981          6.608662
 C  (  34)    5.045663          2.382063          4.839220          5.192035          5.652193
 H  (  35)    5.427370          3.364143          5.818026          6.139918          6.661408
 ---          H  (  66)          P  (  67)          P  (  68)
 H  (  31)    5.324198          3.790496          7.187047
 C  (  32)    5.257081          4.243355          2.647432
 H  (  33)    6.328265          4.859011          3.686571
 C  (  34)    4.911670          5.039827          1.791876
 H  (  35)    5.795482          6.101112          2.564664

 ---          C  (  36)          C  (  37)          H  (  38)          H  (  39)          H  (  40)
 C  (  36)    0.000000
 C  (  37)    1.528590          0.000000
 H  (  38)    2.197222          1.087613          0.000000
 H  (  39)    2.181293          1.090646          1.768721          0.000000
 H  (  40)    2.141497          1.093915          1.759093          1.759799          0.000000
 ---          C  (  41)          H  (  42)          H  (  43)          H  (  44)          C  (  45)
 C  (  36)    1.526453          2.145938          2.189087          2.188166          1.531143
 C  (  37)    2.499279          2.737095          3.470376          2.747080          2.472666
 H  (  38)    2.781480          3.126479          3.795160          2.583358          3.452635
 H  (  39)    3.462996          3.726074          4.332388          3.773496          2.713518
 H  (  40)    2.706834          2.486249          3.719927          3.042573          2.675265
 ---          H  (  46)          H  (  47)          H  (  48)          C  (  49)          C  (  50)
 C  (  36)    2.149463          2.182061          2.188838          3.137720          4.386383
 C  (  37)    2.660535          2.741526          3.446993          3.685869          4.860963
 H  (  38)    3.673685          3.759146          4.333502          3.359845          4.562193
 H  (  39)    2.989959          2.527785          3.743487          4.039901          4.940604
 H  (  40)    2.395107          3.063395          3.672759          4.676426          5.923570
 ---          H  (  51)          H  (  52)          H  (  53)          C  (  54)          H  (  55)
 C  (  36)    5.244509          4.676559          4.582380          3.434871          4.504903
 C  (  37)    5.646242          5.402614          4.792553          3.357265          4.407015
 H  (  38)    5.184990          5.285836          4.504159          2.622461          3.579486
 H  (  39)    5.803104          5.450010          4.646666          3.753641          4.784608
 H  (  40)    6.680365          6.449764          5.883752          4.276661          5.280483
 ---          H  (  56)          H  (  57)          C  (  58)          H  (  59)          H  (  60)
 C  (  36)    3.536287          3.149698          3.770412          3.424483          4.243280
 C  (  37)    3.095229          2.980756          4.602411          4.319241          5.294112
 H  (  38)    2.367508          2.132705          4.277647          4.035783          5.132694
 H  (  39)    3.204484          3.644828          5.194277          5.094692          5.809722
 H  (  40)    4.057866          3.706985          5.427691          4.973820          6.128101
 ---          H  (  61)          N  (  62)          N  (  63)          H  (  64)          H  (  65)
 C  (  36)    4.703628          4.225450          4.067998          3.958714          5.079701
 C  (  37)    5.339133          5.091803          5.563456          5.485398          6.570854
 H  (  38)    4.828072          5.620864          5.933722          5.975299          6.916993
 H  (  39)    5.934384          4.763590          6.039926          6.013936          7.027301
 H  (  40)    6.153194          5.949428          6.144858          5.902612          7.156957
 ---          H  (  66)          P  (  67)          P  (  68)
 C  (  36)    3.910358          5.844363          1.883227
 C  (  37)    5.333180          7.133104          2.855395
 H  (  38)    5.536437          7.703109          3.132520
 H  (  39)    5.933995          7.096964          3.051810
 H  (  40)    5.928460          7.837777          3.807781

 ---          C  (  41)          H  (  42)          H  (  43)          H  (  44)          C  (  45)
 C  (  41)    0.000000
 H  (  42)    1.093542          0.000000
 H  (  43)    1.092050          1.757685          0.000000
 H  (  44)    1.090252          1.759631          1.770959          0.000000
 C  (  45)    2.492829          2.678140          2.782910          3.463211          0.000000
 ---          H  (  46)          H  (  47)          H  (  48)          C  (  49)          C  (  50)
 C  (  41)    2.730435          3.458490          2.741217          3.493756          4.953918
 H  (  42)    2.456115          3.698385          3.002808          4.542122          6.009134
 H  (  43)    3.144072          3.784083          2.583673          3.692154          5.059209
 H  (  44)    3.711221          4.328782          3.777896          3.160661          4.690067
 C  (  45)    1.093808          1.091821          1.090762          4.406771          5.452513
 ---          H  (  51)          H  (  52)          H  (  53)          C  (  54)          H  (  55)
 C  (  41)    5.612596          5.256941          5.410075          3.729898          4.649003
 H  (  42)    6.665680          6.332494          6.402121          4.597909          5.509392
 H  (  43)    5.701172          5.162508          5.667776          4.280436          5.120623
 H  (  44)    5.172030          5.160874          5.200809          3.107182          3.892040
 C  (  45)    6.416997          5.513268          5.575593          4.895866          5.972824
 ---          H  (  56)          H  (  57)          C  (  58)          H  (  59)          H  (  60)
 C  (  41)    4.186542          3.112331          3.518379          2.766538          4.048395
 H  (  42)    4.957451          3.845566          4.567874          3.737111          5.107050
 H  (  43)    4.870729          3.792531          3.375145          2.574557          3.641898
 H  (  44)    3.723856          2.311561          3.052523          2.226763          3.807805
 C  (  45)    4.884370          4.678467          4.992036          4.648515          5.224486
 ---          H  (  61)          N  (  62)          N  (  63)          H  (  64)          H  (  65)
 C  (  41)    4.370817          5.345880          3.878018          3.640120          4.845302
 H  (  42)    5.361499          6.152400          4.674310          4.240759          5.614168
 H  (  43)    4.297641          5.223337          2.980133          2.658408          3.898944
 H  (  44)    3.703768          5.884191          4.350764          4.290537          5.263558
 C  (  45)    6.011948          4.048081          4.192681          3.830912          5.152370
 ---          H  (  66)          P  (  67)          P  (  68)
 C  (  41)    3.471411          6.425294          2.818338
 H  (  42)    4.340302          7.183062          3.781278
 H  (  43)    2.588963          5.813512          2.976353
 H  (  44)    3.720634          7.056213          3.115496
 C  (  45)    4.376591          5.429291          2.726415

 ---          H  (  46)          H  (  47)          H  (  48)          C  (  49)          C  (  50)
 H  (  46)    0.000000
 H  (  47)    1.767903          0.000000
 H  (  48)    1.772039          1.764953          0.000000
 C  (  49)    5.256392          4.684858          4.634544          0.000000
 C  (  50)    6.407699          5.492742          5.617067          1.530962          0.000000
 ---          H  (  51)          H  (  52)          H  (  53)          C  (  54)          H  (  55)
 H  (  46)    7.331649          6.544435          6.515356          5.539654          6.615857
 H  (  47)    6.528260          5.514723          5.426085          5.177262          6.257140
 H  (  48)    6.572384          5.487916          5.884996          5.393247          6.421553
 C  (  49)    2.147355          2.183965          2.184915          1.525414          2.141689
 C  (  50)    1.093640          1.092496          1.090032          2.486145          2.648323
 ---          H  (  56)          H  (  57)          C  (  58)          H  (  59)          H  (  60)
 H  (  46)    5.504318          5.145830          5.772830          5.280596          6.091035
 H  (  47)    4.963970          5.138222          5.514696          5.355166          5.704880
 H  (  48)    5.536283          5.218231          4.971420          4.611729          4.993583
 C  (  49)    2.184956          2.187771          1.529031          2.200354          2.172750
 C  (  50)    2.790142          3.456232          2.475276          3.455825          2.648196
 ---          H  (  61)          N  (  62)          N  (  63)          H  (  64)          H  (  65)
 H  (  46)    6.749550          5.100741          5.002300          4.486525          5.947832
 H  (  47)    6.523878          3.554682          4.743192          4.494528          5.656101
 H  (  48)    6.044334          3.879305          3.412236          2.921570          4.307850
 C  (  49)    2.149249          4.169628          4.081611          4.677307          4.822948
 C  (  50)    2.744987          3.950549          4.706305          5.484147          5.254515
 ---          H  (  66)          P  (  67)          P  (  68)
 H  (  46)    5.140082          6.379177          3.717583
 H  (  47)    5.038984          5.298305          2.893290
 H  (  48)    3.768728          4.681675          2.926046
 C  (  49)    3.557778          5.772968          1.884018
 C  (  50)    4.339391          5.620325          2.737054

 ---          H  (  51)          H  (  52)          H  (  53)          C  (  54)          H  (  55)
 H  (  51)    0.000000
 H  (  52)    1.770183          0.000000
 H  (  53)    1.768426          1.769062          0.000000
 C  (  54)    2.746279          3.453574          2.701156          0.000000
 H  (  55)    2.452546          3.685716          2.914799          1.094004          0.000000
 ---          H  (  56)          H  (  57)          C  (  58)          H  (  59)          H  (  60)
 H  (  51)    3.195973          3.707976          2.637074          3.683185          2.852965
 H  (  52)    3.773331          4.327415          2.773165          3.756752          2.496688
 H  (  53)    2.559576          3.750970          3.444274          4.333729          3.698626
 C  (  54)    1.091188          1.089990          2.500804          2.841760          3.452803
 H  (  55)    1.761416          1.758559          2.753298          3.237785          3.693079
 ---          H  (  61)          N  (  62)          N  (  63)          H  (  64)          H  (  65)
 H  (  51)    2.450882          4.981603          5.345461          6.175275          5.791776
 H  (  52)    3.196353          3.365197          4.171437          5.037006          4.583840
 H  (  53)    3.708638          3.875910          5.485692          6.199556          6.083702
 C  (  54)    2.662715          5.327560          5.420049          5.880857          6.218148
 H  (  55)    2.462305          6.092993          6.064232          6.617753          6.763138
 ---          H  (  66)          P  (  67)          P  (  68)
 H  (  51)    4.845871          6.426600          3.719456
 H  (  52)    3.971921          4.692818          2.844501
 H  (  53)    5.223648          5.983977          3.006986
 C  (  54)    4.811838          7.216364          2.867854
 H  (  55)    5.370938          7.876088          3.814961

 ---          H  (  56)          H  (  57)          C  (  58)          H  (  59)          H  (  60)
 H  (  56)    0.000000
 H  (  57)    1.772296          0.000000
 C  (  58)    3.468724          2.730988          0.000000
 H  (  59)    3.829470          2.636823          1.090658          0.000000
 H  (  60)    4.318867          3.780501          1.092144          1.781132          0.000000
 ---          H  (  61)          N  (  62)          N  (  63)          H  (  64)          H  (  65)
 H  (  56)    3.696914          5.221790          6.046303          6.468040          6.884061
 H  (  57)    2.931328          5.909103          5.494145          5.799390          6.345251
 C  (  58)    1.093453          5.002869          3.524739          4.171210          4.121337
 H  (  59)    1.758137          5.478358          3.413460          3.829604          4.094507
 H  (  60)    1.756646          4.668929          2.853638          3.672700          3.267408
 ---          H  (  66)          P  (  67)          P  (  68)
 H  (  56)    5.568865          7.456376          3.040018
 H  (  57)    4.816001          7.662063          3.178500
 C  (  58)    2.722017          5.886759          2.797265
 H  (  59)    2.506479          6.229993          3.009622
 H  (  60)    2.131417          5.099744          3.019022

 ---          H  (  61)          N  (  62)          N  (  63)          H  (  64)          H  (  65)
 H  (  61)    0.000000
 N  (  62)    5.901968          0.000000
 N  (  63)    4.475442          4.083444          0.000000
 H  (  64)    5.154132          4.509194          1.016395          0.000000
 H  (  65)    4.948159          4.599322          1.013052          1.622682          0.000000
 ---          H  (  66)          P  (  67)          P  (  68)
 H  (  61)    3.617485          6.781256          3.771556
 N  (  62)    4.588653          2.861102          2.856035
 N  (  63)    1.013784          3.369851          3.358392
 H  (  64)    1.626855          3.763945          3.710078
 H  (  65)    1.624968          3.250063          4.262035

 ---          H  (  66)          P  (  67)          P  (  68)
 H  (  66)    0.000000
 P  (  67)    4.252516          0.000000
 P  (  68)    3.248932          4.658984          0.000000


Atomic orbital basis
--------------------
::

 atom  label     prim    cont     orbital basis set details     
 ---------------------------------------------------------------
  Ir     1        204     204     [24s19p12d9f]  dyall-vdz
  C      2         29      29     [9s5p1d]       uiglo-ii
  H      3          8       8     [5s1p]         uiglo-ii
  C      4         29      29     [9s5p1d]       uiglo-ii
  H      5          8       8     [5s1p]         uiglo-ii
  C      6         29      29     [9s5p1d]       uiglo-ii
  C      7         29      29     [9s5p1d]       uiglo-ii
  H      8          8       8     [5s1p]         uiglo-ii
  H      9          8       8     [5s1p]         uiglo-ii
  H     10          8       8     [5s1p]         uiglo-ii
  C     11         29      29     [9s5p1d]       uiglo-ii
  H     12          8       8     [5s1p]         uiglo-ii
  H     13          8       8     [5s1p]         uiglo-ii
  H     14          8       8     [5s1p]         uiglo-ii
  C     15         29      29     [9s5p1d]       uiglo-ii
  H     16          8       8     [5s1p]         uiglo-ii
  H     17          8       8     [5s1p]         uiglo-ii
  H     18          8       8     [5s1p]         uiglo-ii
  C     19         29      29     [9s5p1d]       uiglo-ii
  C     20         29      29     [9s5p1d]       uiglo-ii
  H     21          8       8     [5s1p]         uiglo-ii
  H     22          8       8     [5s1p]         uiglo-ii
  H     23          8       8     [5s1p]         uiglo-ii
  C     24         29      29     [9s5p1d]       uiglo-ii
  H     25          8       8     [5s1p]         uiglo-ii
  H     26          8       8     [5s1p]         uiglo-ii
  H     27          8       8     [5s1p]         uiglo-ii
  C     28         29      29     [9s5p1d]       uiglo-ii
  H     29          8       8     [5s1p]         uiglo-ii
  H     30          8       8     [5s1p]         uiglo-ii
  H     31          8       8     [5s1p]         uiglo-ii
  C     32         29      29     [9s5p1d]       uiglo-ii
  H     33          8       8     [5s1p]         uiglo-ii
  C     34         29      29     [9s5p1d]       uiglo-ii
  H     35          8       8     [5s1p]         uiglo-ii
  C     36         29      29     [9s5p1d]       uiglo-ii
  C     37         29      29     [9s5p1d]       uiglo-ii
  H     38          8       8     [5s1p]         uiglo-ii
  H     39          8       8     [5s1p]         uiglo-ii
  H     40          8       8     [5s1p]         uiglo-ii
  C     41         29      29     [9s5p1d]       uiglo-ii
  H     42          8       8     [5s1p]         uiglo-ii
  H     43          8       8     [5s1p]         uiglo-ii
  H     44          8       8     [5s1p]         uiglo-ii
  C     45         29      29     [9s5p1d]       uiglo-ii
  H     46          8       8     [5s1p]         uiglo-ii
  H     47          8       8     [5s1p]         uiglo-ii
  H     48          8       8     [5s1p]         uiglo-ii
  C     49         29      29     [9s5p1d]       uiglo-ii
  C     50         29      29     [9s5p1d]       uiglo-ii
  H     51          8       8     [5s1p]         uiglo-ii
  H     52          8       8     [5s1p]         uiglo-ii
  H     53          8       8     [5s1p]         uiglo-ii
  C     54         29      29     [9s5p1d]       uiglo-ii
  H     55          8       8     [5s1p]         uiglo-ii
  H     56          8       8     [5s1p]         uiglo-ii
  H     57          8       8     [5s1p]         uiglo-ii
  C     58         29      29     [9s5p1d]       uiglo-ii
  H     59          8       8     [5s1p]         uiglo-ii
  H     60          8       8     [5s1p]         uiglo-ii
  H     61          8       8     [5s1p]         uiglo-ii
  N     62         29      29     [9s5p1d]       uiglo-ii
  N     63         29      29     [9s5p1d]       uiglo-ii
  H     64          8       8     [5s1p]         uiglo-ii
  H     65          8       8     [5s1p]         uiglo-ii
  H     66          8       8     [5s1p]         uiglo-ii
  P     67         42      42     [11s7p2d]      uiglo-ii
  P     68         42      42     [11s7p2d]      uiglo-ii

 Total number of           GTO shells =     692
 Total number of spherical GTO functions = 1270
 Total number of cartesian GTO functions = 1335


##############################################################################
                                ReSpect output
##############################################################################


Four-component SCF procedure (SCFun)
------------------------------------
::

 
  Fock setting
  ------------
  number atoms:                                68
  number electrons:                           283
  number matrices:                              2
  matrix dimension:                          1335
  number GTO shells:                          692
  nucleus model:                            gauss
  ERI classes (up to):                       SSSS (one-center approximation)
  ERI acceleration:                          none
  ERI screening threshold:             1.0000E-10
  HF exchange scaling factor:          0.00000000
  inverse fine-structure constant:   137.03599907
 
  TwoFock setting (ERI)
  ---------------------
  number atoms:                                68
  matrix dimension:                          1335
  number GTO shells:                          692
  ERI classes (up to):                       SSSS (one-center approximation)
  ERI screening threshold:             1.0000E-10
  inverse fine-structure constant:   137.03599907
 
  DFT setting
  -----------
  number atoms:                                  68
  number matrices:                                2
  matrix dimension:                            1335
  number GTO shells:                            692
  DFT functional ID:                              4
  DFT noncollinearity ID:                         4
  DFT screening threshold:               1.0000E-10
  DFT regularization cutoff:             1.0000E-16
  inverse fine-structure constant:     137.03599907
  HF global exchange scaling factor:     0.00000000
  HF range-separated scaling factor:     0.00000000
  HF range-separated erf w-argument:     0.00000000


  Restarting from a previous one-component calculation ... 
  Matrix to power -5.00E-01(min: 1.94E-04 max: 1.13E+02 thr: 1.00E-08 time: 1.99E+00 cpus:24)
  Matrix to power -5.00E-01(min: 2.11E-03 max: 4.40E+02 thr: 1.00E-08 time: 1.98E+00 cpus:24)
  Matrix to power -5.00E-01(min: 1.94E-04 max: 1.13E+02 thr: 1.00E-08 time: 1.99E+00 cpus:24)
  Matrix to power -5.00E-01(min: 2.11E-03 max: 4.40E+02 thr: 1.00E-08 time: 1.98E+00 cpus:24)
 
 
                     Energy           dE       max[F,D]   spin density    time (hh:mm:ss)
                ----------------   ---------   --------   ------------    ---------------
  Cycle:   1   -43084.2761399367   -4.31E+04   0.00E+00   <x>= 8.34E-01   eri= 00:08:43.3  
                                                          <y>= 3.89E-03   xc=  00:00:45.6  
                                                          <z>=-9.43E-03   dia= 00:00:35.1  
                                                                          tot= 00:10:08.3  
 
 
                     Energy           dE       max[F,D]   spin density    time (hh:mm:ss)
                ----------------   ---------   --------   ------------    ---------------
  Cycle:   2   -19435.6489345701    2.36E+04   3.44E+00   <x>= 8.94E-01   eri= 00:08:46.3  
                                                          <y>= 1.04E-02   xc=  00:01:11.4  
                                                          <z>=-5.11E-03   dia= 00:00:32.8  
                                                                          tot= 00:10:38.6  
 
 
                     Energy           dE       max[F,D]   spin density    time (hh:mm:ss)
                ----------------   ---------   --------   ------------    ---------------
  Cycle:   3   -19435.6448280219    4.11E-03   3.26E-02   <x>=-9.52E-02   eri= 00:08:45.9  
                                                          <y>=-2.17E-01   xc=  00:01:11.4  
                                                          <z>=-6.07E-02   dia= 00:00:32.8  
                                                                          tot= 00:10:39.6  
 
 
                     Energy           dE       max[F,D]   spin density    time (hh:mm:ss)
                ----------------   ---------   --------   ------------    ---------------
  Cycle:   4   -19434.7666242847    8.78E-01   1.50E-01   <x>= 8.87E-01   eri= 00:08:48.5  
                                                          <y>= 5.35E-03   xc=  00:01:11.5  
                                                          <z>=-7.52E-03   dia= 00:00:32.7  
                                                                          tot= 00:10:47.4  
 
 
                     Energy           dE       max[F,D]   spin density    time (hh:mm:ss)
                ----------------   ---------   --------   ------------    ---------------
  Cycle:   5   -19435.6329142137   -8.66E-01   3.64E-02   <x>= 6.19E-01   eri= 00:08:45.4  
                                                          <y>=-1.35E-02   xc=  00:01:11.5  
                                                          <z>=-1.97E-02   dia= 00:00:33.0  
                                                                          tot= 00:10:46.8  
 
 
                     Energy           dE       max[F,D]   spin density    time (hh:mm:ss)
                ----------------   ---------   --------   ------------    ---------------
  Cycle:   6   -19435.6579002085   -2.50E-02   2.29E-02   <x>= 6.75E-01   eri= 00:08:46.5  
                                                          <y>= 2.21E-03   xc=  00:01:11.4  
                                                          <z>=-1.40E-02   dia= 00:00:32.7  
                                                                          tot= 00:10:49.6  
 
 
                     Energy           dE       max[F,D]   spin density    time (hh:mm:ss)
                ----------------   ---------   --------   ------------    ---------------
  Cycle:   7   -19435.6711940596   -1.33E-02   7.50E-03   <x>= 7.17E-01   eri= 00:08:45.0  
                                                          <y>= 6.67E-03   xc=  00:01:11.6  
                                                          <z>=-1.16E-02   dia= 00:00:32.9  
                                                                          tot= 00:10:52.5  
 
 
                     Energy           dE       max[F,D]   spin density    time (hh:mm:ss)
                ----------------   ---------   --------   ------------    ---------------
  Cycle:   8   -19435.6743429678   -3.15E-03   8.43E-04   <x>= 7.17E-01   eri= 00:08:46.3  
                                                          <y>= 8.13E-03   xc=  00:01:11.5  
                                                          <z>=-1.01E-02   dia= 00:00:32.8  
                                                                          tot= 00:10:55.0  
 
 
                     Energy           dE       max[F,D]   spin density    time (hh:mm:ss)
                ----------------   ---------   --------   ------------    ---------------
  Cycle:   9   -19435.6743580524   -1.51E-05   8.57E-04   <x>= 7.16E-01   eri= 00:08:45.7  
                                                          <y>= 9.27E-03   xc=  00:01:11.3  
                                                          <z>=-8.83E-03   dia= 00:00:32.9  
                                                                          tot= 00:10:56.9  
 
 
                     Energy           dE       max[F,D]   spin density    time (hh:mm:ss)
                ----------------   ---------   --------   ------------    ---------------
  Cycle:  10   -19435.6743866522   -2.86E-05   7.62E-04   <x>= 7.23E-01   eri= 00:08:47.1  
                                                          <y>= 1.06E-02   xc=  00:01:11.4  
                                                          <z>=-7.36E-03   dia= 00:00:32.8  
                                                                          tot= 00:11:00.9  

                                                          Checkpointing ...
 
 
                     Energy           dE       max[F,D]   spin density    time (hh:mm:ss)
                ----------------   ---------   --------   ------------    ---------------
  Cycle:  11   -19435.6744147354   -2.81E-05   6.22E-05   <x>= 7.23E-01   eri= 00:08:46.7  
                                                          <y>= 1.09E-02   xc=  00:01:11.4  
                                                          <z>=-6.37E-03   dia= 00:00:32.7  
                                                                          tot= 00:11:03.1  
 
 
                     Energy           dE       max[F,D]   spin density    time (hh:mm:ss)
                ----------------   ---------   --------   ------------    ---------------
  Cycle:  12   -19435.6744151900   -4.55E-07   2.93E-05   <x>= 7.23E-01   eri= 00:08:45.6  
                                                          <y>= 1.14E-02   xc=  00:01:11.3  
                                                          <z>=-4.75E-03   dia= 00:00:32.8  
                                                                          tot= 00:11:04.7  
 
 
                     Energy           dE       max[F,D]   spin density    time (hh:mm:ss)
                ----------------   ---------   --------   ------------    ---------------
  Cycle:  13   -19435.6744153293   -1.39E-07   1.60E-05   <x>= 7.24E-01   eri= 00:08:44.8  
                                                          <y>= 1.16E-02   xc=  00:01:11.5  
                                                          <z>=-3.51E-03   dia= 00:00:32.7  
                                                                          tot= 00:11:06.7  
 
 
                     Energy           dE       max[F,D]   spin density    time (hh:mm:ss)
                ----------------   ---------   --------   ------------    ---------------
  Cycle:  14   -19435.6744153817   -5.24E-08   1.04E-05   <x>= 7.24E-01   eri= 00:08:45.6  
                                                          <y>= 1.16E-02   xc=  00:01:11.3  
                                                          <z>=-2.73E-03   dia= 00:00:32.7  
                                                                          tot= 00:11:10.2  
 
 
                     Energy           dE       max[F,D]   spin density    time (hh:mm:ss)
                ----------------   ---------   --------   ------------    ---------------
  Cycle:  15   -19435.6744154112   -2.94E-08   6.77E-06   <x>= 7.24E-01   eri= 00:08:44.5  
                                                          <y>= 1.16E-02   xc=  00:01:11.4  
                                                          <z>=-1.75E-03   dia= 00:00:32.6  
                                                                          tot= 00:11:11.6  
 
 
                     Energy           dE       max[F,D]   spin density    time (hh:mm:ss)
                ----------------   ---------   --------   ------------    ---------------
  Cycle:  16   -19435.6744154314   -2.02E-08   5.85E-06   <x>= 7.24E-01   eri= 00:08:45.0  
                                                          <y>= 1.17E-02   xc=  00:01:11.4  
                                                          <z>=-5.43E-04   dia= 00:00:32.7  
                                                                          tot= 00:11:14.8  
 
 
                     Energy           dE       max[F,D]   spin density    time (hh:mm:ss)
                ----------------   ---------   --------   ------------    ---------------
  Cycle:  17   -19435.6744154485   -1.71E-08   5.56E-06   <x>= 7.24E-01   eri= 00:08:45.2  
                                                          <y>= 1.17E-02   xc=  00:01:11.5  
                                                          <z>= 1.12E-03   dia= 00:00:32.7  
                                                                          tot= 00:11:18.0  
 
 
                     Energy           dE       max[F,D]   spin density    time (hh:mm:ss)
                ----------------   ---------   --------   ------------    ---------------
  Cycle:  18   -19435.6744154770   -2.85E-08   5.16E-06   <x>= 7.23E-01   eri= 00:08:45.8  
                                                          <y>= 1.17E-02   xc=  00:01:11.3  
                                                          <z>= 5.72E-03   dia= 00:00:33.0  
                                                                          tot= 00:11:21.1  
 
 
                     Energy           dE       max[F,D]   spin density    time (hh:mm:ss)
                ----------------   ---------   --------   ------------    ---------------
  Cycle:  19   -19435.6744155498   -7.28E-08   6.85E-06   <x>= 7.23E-01   eri= 00:08:44.8  
                                                          <y>= 1.16E-02   xc=  00:01:11.3  
                                                          <z>= 9.12E-03   dia= 00:00:33.0  
                                                                          tot= 00:11:23.2  
 
 
                     Energy           dE       max[F,D]   spin density    time (hh:mm:ss)
                ----------------   ---------   --------   ------------    ---------------
  Cycle:  20   -19435.6744155845   -3.47E-08   5.35E-06   <x>= 7.23E-01   eri= 00:08:45.3  
                                                          <y>= 1.16E-02   xc=  00:01:11.5  
                                                          <z>= 1.51E-02   dia= 00:00:32.8  
                                                                          tot= 00:11:26.1  

                                                          Checkpointing ...
 
 
                     Energy           dE       max[F,D]   spin density    time (hh:mm:ss)
                ----------------   ---------   --------   ------------    ---------------
  Cycle:  21   -19435.6744156420   -5.75E-08   3.98E-06   <x>= 7.23E-01   eri= 00:08:47.3  
                                                          <y>= 1.15E-02   xc=  00:01:11.3  
                                                          <z>= 2.21E-02   dia= 00:00:32.7  
                                                                          tot= 00:11:35.3  
 
 
  Happy end
 
 
  --- Electronic energy        --- =    -24710.597635354377
  --- Nuclear-repulsion energy --- =      5274.923219712423
  --- Total energy             --- =    -19435.674415641955
 
 
 
  Energy of occupied orbitals
  ---------------------------
 
  (1-5)         -2792.35251   -2792.35250    -488.15130    -488.15044    -467.73261
  (6-10)         -467.73259    -407.92887    -407.92801    -407.92742    -407.92697
  (11-15)        -114.17758    -114.17730    -105.00118    -105.00116     -91.90787
  (16-20)         -91.90758     -91.90583     -91.90556     -76.64834     -76.64829
  (21-25)         -76.64821     -76.64816     -76.54102     -76.54094     -76.53914
  (26-30)         -76.53911     -73.71234     -73.71181     -73.71081     -73.71005
  (31-35)         -73.70942     -73.70929     -24.36757     -24.36681     -20.48997
  (36-40)         -20.48989     -17.39618     -17.39558     -17.39077     -17.39017
  (41-45)         -14.17568     -14.17551     -14.15380     -14.15073     -11.03018
  (46-50)         -11.03017     -11.02450     -11.02436     -10.45703     -10.45664
  (51-55)         -10.45297     -10.45137     -10.44865     -10.44841     -10.04199
  (56-60)         -10.04186     -10.04134     -10.04121     -10.02622     -10.02607
  (61-65)         -10.02588     -10.02583     -10.02575     -10.02572     -10.02559
  (66-70)         -10.02547     -10.00033     -10.00027      -9.99831      -9.99825
  (71-75)          -9.99327      -9.99325      -9.99255      -9.99254      -9.99219
  (76-80)          -9.99218      -9.99168      -9.99166      -9.98342      -9.98342
  (81-85)          -9.98327      -9.98327      -9.98145      -9.98143      -9.98080
  (86-90)          -9.98077      -9.97924      -9.97924      -9.97922      -9.97922
  (91-95)          -9.97918      -9.97917      -9.97896      -9.97895      -6.46177
  (96-100)         -6.46173      -6.46162      -6.46158      -4.66273      -4.66269
  (101-105)        -4.66258      -4.66254      -4.63049      -4.63047      -4.63034
  (106-110)        -4.63033      -4.62858      -4.62853      -4.62843      -4.62838
  (111-115)        -3.61193      -3.60557      -2.39524      -2.39475      -2.36281
  (116-120)        -2.36256      -2.35838      -2.35791      -2.35358      -2.35324
  (121-125)        -2.24944      -2.24941      -2.24701      -2.24558      -2.24151
  (126-130)        -2.24125      -2.23857      -2.23835      -1.91304      -1.90410
  (131-135)        -1.88992      -1.88509      -0.98454      -0.98023      -0.97260
  (136-140)        -0.97203      -0.87087      -0.87027      -0.86756      -0.86721
  (141-145)        -0.84725      -0.84712      -0.84694      -0.84680      -0.83540
  (146-150)        -0.83390      -0.78189      -0.77823      -0.73700      -0.73694
  (151-155)        -0.73527      -0.73518      -0.73111      -0.73106      -0.73045
  (156-160)        -0.73040      -0.72666      -0.72660      -0.72633      -0.72627
  (161-165)        -0.72110      -0.72107      -0.72066      -0.72063      -0.70167
  (166-170)        -0.70125      -0.69648      -0.69602      -0.63701      -0.63445
  (171-175)        -0.63291      -0.63197      -0.60675      -0.60645      -0.60475
  (176-180)        -0.60442      -0.60387      -0.60365      -0.60245      -0.60190
  (181-185)        -0.58796      -0.58757      -0.57247      -0.57210      -0.54805
  (186-190)        -0.54788      -0.54548      -0.54392      -0.52842      -0.52781
  (191-195)        -0.52765      -0.52730      -0.52435      -0.52301      -0.51314
  (196-200)        -0.51263      -0.50944      -0.50938      -0.50483      -0.50460
  (201-205)        -0.50011      -0.49996      -0.49971      -0.49959      -0.49931
  (206-210)        -0.49905      -0.49312      -0.49299      -0.49192      -0.49176
  (211-215)        -0.49126      -0.49107      -0.48581      -0.48501      -0.47999
  (216-220)        -0.47567      -0.47512      -0.47183      -0.46142      -0.46118
  (221-225)        -0.45707      -0.45690      -0.44982      -0.44978      -0.44968
  (226-230)        -0.44940      -0.44769      -0.44763      -0.44608      -0.44537
  (231-235)        -0.43940      -0.43879      -0.43721      -0.43702      -0.43669
  (236-240)        -0.43638      -0.42892      -0.42884      -0.42851      -0.42845
  (241-245)        -0.42659      -0.42651      -0.42583      -0.42577      -0.42301
  (246-250)        -0.42213      -0.41565      -0.41533      -0.41397      -0.41383
  (251-255)        -0.40772      -0.40767      -0.40455      -0.40424      -0.40122
  (256-260)        -0.40110      -0.40072      -0.40056      -0.39751      -0.39741
  (261-265)        -0.39621      -0.39592      -0.39292      -0.39233      -0.39228
  (266-270)        -0.39156      -0.38416      -0.38176      -0.36900      -0.36793
  (271-275)        -0.35407      -0.35186      -0.34281      -0.34108      -0.32989
  (276-280)        -0.32278      -0.31937      -0.31903      -0.30642      -0.30000
  (281-283)        -0.28215      -0.28178      -0.27520
 
 
 
  Energy of virtual orbitals (positive energy states)
  ---------------------------------------------------
 
  (284-288)        -0.25448      -0.15599      -0.15540      -0.15501      -0.15173
  (289-293)        -0.15044      -0.15002      -0.11784      -0.11641      -0.09903
  (294-298)        -0.09615      -0.09208      -0.09062      -0.08973      -0.08873
  (299-303)        -0.07926      -0.07875      -0.07586      -0.07547      -0.07305
  (304-308)        -0.07211      -0.06764      -0.06747      -0.05965      -0.05934
  (309-313)        -0.05849      -0.05790      -0.05724      -0.05670      -0.05412
  (314-318)        -0.05377      -0.04882      -0.04867      -0.04511      -0.04491
  (319-323)        -0.04294      -0.04271      -0.04162      -0.04143      -0.03984
  (324-328)        -0.03966      -0.03085      -0.03080      -0.03045      -0.02971
  (329-333)        -0.02643      -0.02579      -0.02326      -0.02277      -0.02005
  (334-338)        -0.01975      -0.01629      -0.01587      -0.01348      -0.01324
  (339-343)        -0.01124      -0.00987      -0.00943      -0.00910      -0.00464
  (344-348)        -0.00408      -0.00369      -0.00317      -0.00162      -0.00127
  (349-353)         0.00108       0.00142       0.00607       0.00626       0.00683
  (354-358)         0.00734       0.01208       0.01255       0.01265       0.01313
  (359-363)         0.01991       0.02011       0.02113       0.02150       0.02353
  (364-368)         0.02382       0.02487       0.02509       0.02720       0.02739
  (369-373)         0.03044       0.03062       0.03370       0.03413       0.03756
  (374-378)         0.03812       0.03967       0.04004       0.04035       0.04054
  (379-383)         0.04333       0.04370       0.04481       0.04514       0.04628
  (384-388)         0.04652       0.05204       0.05221       0.05404       0.05415
  (389-393)         0.05481       0.05511       0.05685       0.05712       0.06061
  (394-398)         0.06111       0.06537       0.06611       0.06792       0.06814
  (399-403)         0.07092       0.07102       0.07262       0.07294       0.07331
  (404-408)         0.07371       0.07805       0.07847       0.08044       0.08080
  (409-413)         0.08263       0.08319       0.08755       0.08786       0.09236
  (414-418)         0.09267       0.09469       0.09508       0.10260       0.10271
  (419-423)         0.10575       0.10592       0.11031       0.11076       0.11426
  (424-428)         0.11443       0.12408       0.12432       0.12958       0.13012
  (429-433)         0.13362       0.13398       0.13612       0.13670       0.14492
  (434-438)         0.14523       0.15265       0.15284       0.15456       0.15487
  (439-443)         0.15731       0.15771       0.15899       0.15965       0.16068
  (444-448)         0.16090       0.16478       0.16503       0.17071       0.17086
  (449-453)         0.17553       0.17568       0.18004       0.18057       0.18440
  (454-458)         0.18479       0.18731       0.18759       0.18943       0.19016
  (459-463)         0.19428       0.19514       0.20182       0.20229       0.20710
  (464-468)         0.20780       0.21054       0.21086       0.21190       0.21278
  (469-473)         0.21513       0.21548       0.22347       0.22422       0.22870
  (474-478)         0.22908       0.22973       0.23003       0.23641       0.23723
  (479-483)         0.24174       0.24222       0.24654       0.24682       0.24997
  (484-488)         0.25024       0.25261       0.25356       0.26175       0.26251
  (489-493)         0.26472       0.26510       0.26635       0.26716       0.27080
  (494-498)         0.27189       0.27842       0.27929       0.28241       0.28288
  (499-503)         0.28967       0.28984       0.29078       0.29120       0.29231
  (504-508)         0.29282       0.29413       0.29456       0.30102       0.30153
  (509-513)         0.30251       0.30294       0.30472       0.30503       0.31023
  (514-518)         0.31064       0.31266       0.31333       0.31700       0.31737
  (519-523)         0.31806       0.31870       0.31988       0.32009       0.32336
  (524-528)         0.32350       0.33381       0.33431       0.33450       0.33479
  (529-533)         0.33880       0.33903       0.34160       0.34186       0.34368
  (534-538)         0.34422       0.34909       0.34993       0.35152       0.35196
  (539-543)         0.35315       0.35334       0.35377       0.35407       0.35446
  (544-548)         0.35501       0.35654       0.35722       0.36227       0.36268
  (549-553)         0.36341       0.36381       0.36679       0.36748       0.36925
  (554-558)         0.36953       0.37043       0.37096       0.37210       0.37249
  (559-563)         0.37495       0.37547       0.37662       0.37723       0.38353
  (564-568)         0.38385       0.38521       0.38554       0.38674       0.38695
  (569-573)         0.39067       0.39111       0.39179       0.39249       0.39438
  (574-578)         0.39510       0.39831       0.39870       0.40007       0.40082
  (579-583)         0.40147       0.40173       0.40456       0.40503       0.40685
  (584-588)         0.40723       0.41300       0.41369       0.41483       0.41496
  (589-593)         0.41531       0.41587       0.41867       0.41911       0.42392
  (594-598)         0.42425       0.42544       0.42604       0.42833       0.42873
  (599-603)         0.42976       0.43009       0.43400       0.43457       0.44133
  (604-608)         0.44168       0.44407       0.44478       0.44642       0.44699
  (609-613)         0.44881       0.44945       0.45247       0.45271       0.45388
  (614-618)         0.45439       0.45622       0.45655       0.46099       0.46147
  (619-623)         0.46526       0.46619       0.46773       0.46813       0.47212
  (624-628)         0.47247       0.47411       0.47484       0.47707       0.47740
  (629-633)         0.49147       0.49192       0.49280       0.49336       0.50266
  (634-638)         0.50342       0.50520       0.50587       0.51531       0.51667
  (639-643)         0.51996       0.52069       0.52128       0.52185       0.52708
  (644-648)         0.52807       0.53293       0.53375       0.53893       0.53990
  (649-653)         0.54225       0.54307       0.54473       0.54622       0.55294
  (654-658)         0.55383       0.55724       0.55774       0.56648       0.56731
  (659-663)         0.56836       0.56937       0.57374       0.57473       0.57682
  (664-668)         0.57779       0.58588       0.58658       0.58885       0.58927
  (669-673)         0.60392       0.60509       0.61234       0.61333       0.61666
  (674-678)         0.61745       0.63243       0.63410       0.64531       0.64775
  (679-683)         0.65140       0.65406       0.66284       0.66438       0.66761
  (684-688)         0.66885       0.67421       0.67490       0.69187       0.69250
  (689-693)         0.70113       0.70188       0.70371       0.70466       0.72600
  (694-698)         0.72784       0.74014       0.74102       0.74964       0.75076
  (699-703)         0.75362       0.75403       0.77679       0.77728       0.77834
  (704-708)         0.77876       0.78959       0.79075       0.79342       0.79426
  (709-713)         0.80113       0.80207       0.80344       0.80425       0.81192
  (714-718)         0.81242       0.81970       0.82023       0.83142       0.83153
  (719-723)         0.83990       0.84040       0.85390       0.85430       0.85973
  (724-728)         0.86005       0.87828       0.87873       0.88336       0.88369
  (729-733)         0.89167       0.89200       0.89966       0.90012       0.90362
  (734-738)         0.90422       0.90824       0.90881       0.91447       0.91487
  (739-743)         0.92153       0.92187       0.92554       0.92628       0.92920
  (744-748)         0.92945       0.94085       0.94137       0.94661       0.94712
  (749-753)         0.95239       0.95316       0.96170       0.96386       0.97680
  (754-758)         0.97742       0.98980       0.99044       0.99381       0.99415
  (759-763)         0.99540       0.99585       0.99804       0.99866       1.00683
  (764-768)         1.00696       1.01579       1.01624       1.01925       1.01976
  (769-773)         1.02670       1.02715       1.03300       1.03480       1.04106
  (774-778)         1.04277       1.04547       1.04740       1.05953       1.06025
  (779-783)         1.06428       1.06514       1.09508       1.09566       1.10345
  (784-788)         1.10414       1.10693       1.10729       1.10746       1.10774
  (789-793)         1.10895       1.10937       1.11646       1.11677       1.11970
  (794-798)         1.12001       1.12517       1.12557       1.12951       1.12982
  (799-803)         1.13039       1.13064       1.13702       1.13722       1.14155
  (804-808)         1.14188       1.14440       1.14485       1.14786       1.14864
  (809-813)         1.15395       1.15418       1.15899       1.15924       1.16344
  (814-818)         1.16369       1.16516       1.16576       1.17671       1.17695
  (819-823)         1.17803       1.17821       1.18280       1.18331       1.18661
  (824-828)         1.18713       1.18914       1.18947       1.19777       1.19826
  (829-833)         1.20742       1.20782       1.21021       1.21059       1.21483
  (834-838)         1.21506       1.21665       1.21703       1.22038       1.22061
  (839-843)         1.22103       1.22144       1.22450       1.22492       1.22622
  (844-848)         1.22666       1.23819       1.23843       1.23984       1.24027
  (849-853)         1.24373       1.24409       1.24485       1.24504       1.24547
  (854-858)         1.24569       1.25210       1.25230       1.25844       1.25869
  (859-863)         1.26726       1.26759       1.26825       1.26860       1.27337
  (864-868)         1.27375       1.27425       1.27474       1.28797       1.28818
  (869-873)         1.28986       1.29000       1.29365       1.29384       1.30023
  (874-878)         1.30056       1.30308       1.30329       1.30386       1.30414
  (879-883)         1.31050       1.31083       1.31684       1.31706       1.32413
  (884-888)         1.32478       1.32935       1.32998       1.33844       1.33869
  (889-893)         1.34251       1.34338       1.34607       1.34645       1.34766
  (894-898)         1.34790       1.35384       1.35404       1.35793       1.35814
  (899-903)         1.35993       1.36009       1.37492       1.37513       1.37722
  (904-908)         1.37746       1.38263       1.38302       1.39168       1.39209
  (909-913)         1.39531       1.39595       1.40020       1.40062       1.40269
  (914-918)         1.40343       1.40998       1.41039       1.41424       1.41461
  (919-923)         1.42067       1.42099       1.42877       1.42926       1.43471
  (924-928)         1.43495       1.43666       1.43720       1.44317       1.44362
  (929-933)         1.44889       1.44954       1.45132       1.45150       1.45774
  (934-938)         1.45816       1.46382       1.46420       1.46822       1.46854
  (939-943)         1.47837       1.47901       1.48305       1.48370       1.48755
  (944-948)         1.48782       1.49232       1.49280       1.49815       1.49864
  (949-953)         1.50222       1.50296       1.51147       1.51221       1.51566
  (954-958)         1.51707       1.51937       1.51980       1.52077       1.52124
  (959-963)         1.53142       1.53178       1.53230       1.53256       1.53952
  (964-968)         1.53973       1.54438       1.54463       1.54766       1.54825
  (969-973)         1.55466       1.55510       1.55592       1.55629       1.56080
  (974-978)         1.56120       1.56699       1.56709       1.57026       1.57047
  (979-983)         1.57479       1.57517       1.58028       1.58040       1.58127
  (984-988)         1.58156       1.58595       1.58626       1.59917       1.59962
  (989-993)         1.60902       1.60963       1.61038       1.61083       1.61415
  (994-998)         1.61475       1.62056       1.62154       1.62492       1.62572
  (999-1003)        1.62693       1.62714       1.62972       1.62998       1.63014
  (1004-1008)       1.63053       1.63768       1.63822       1.63901       1.63941
  (1009-1013)       1.64029       1.64055       1.64357       1.64413       1.65054
  (1014-1018)       1.65082       1.66182       1.66215       1.66727       1.66758
  (1019-1023)       1.67328       1.67363       1.67928       1.67994       1.68177
  (1024-1028)       1.68202       1.68706       1.68753       1.69820       1.69953
  (1029-1033)       1.70344       1.70389       1.71236       1.71312       1.71972
  (1034-1038)       1.72068       1.72777       1.72877       1.73118       1.73173
  (1039-1043)       1.73524       1.73689       1.73895       1.73988       1.74747
  (1044-1048)       1.74828       1.76110       1.76212       1.76265       1.76338
  (1049-1053)       1.77309       1.77484       1.77887       1.77955       1.78470
  (1054-1058)       1.78513       1.78592       1.78634       1.79737       1.79763
  (1059-1063)       1.81157       1.81290       1.81419       1.81511       1.83829
  (1064-1068)       1.83941       1.84088       1.84156       1.84517       1.84562
  (1069-1073)       1.85458       1.85527       1.85759       1.85861       1.86513
  (1074-1078)       1.86672       1.87086       1.87253       1.87321       1.87548
  (1079-1083)       1.87931       1.88067       1.89001       1.89132       1.89445
  (1084-1088)       1.89500       1.89661       1.89682       1.90266       1.90344
  (1089-1093)       1.91703       1.91768       1.91808       1.91904       1.92251
  (1094-1098)       1.92264       1.92791       1.92827       1.93027       1.93087
  (1099-1103)       1.93212       1.93266       1.93456       1.93504       1.93768
  (1104-1108)       1.93826       1.94342       1.94410       1.94459       1.94611
  (1109-1113)       1.94906       1.95029       1.95238       1.95421       1.96139
  (1114-1118)       1.96241       1.97251       1.97305       1.98046       1.98151
  (1119-1123)       1.99726       1.99832       2.00307       2.00468       2.00937
  (1124-1128)       2.00991       2.01526       2.01663       2.01735       2.01828
  (1129-1133)       2.01913       2.01970       2.02342       2.02378       2.02582
  (1134-1138)       2.02614       2.02870       2.02907       2.03133       2.03153
  (1139-1143)       2.03393       2.03412       2.03606       2.03665       2.03921
  (1144-1148)       2.03951       2.04413       2.04504       2.05150       2.05178
  (1149-1153)       2.05371       2.05590       2.05791       2.05815       2.06240
  (1154-1158)       2.06294       2.07225       2.07274       2.07407       2.07446
  (1159-1163)       2.07841       2.07899       2.08258       2.08287       2.08559
  (1164-1168)       2.08610       2.08683       2.08725       2.08868       2.09055
  (1169-1173)       2.09615       2.09695       2.10000       2.10045       2.10285
  (1174-1178)       2.10367       2.10740       2.10835       2.11146       2.11166
  (1179-1183)       2.11452       2.11520       2.11674       2.11713       2.11867
  (1184-1188)       2.12088       2.12400       2.12501       2.12923       2.12974
  (1189-1193)       2.13078       2.13120       2.13582       2.13662       2.14115
  (1194-1198)       2.14196       2.14409       2.14517       2.14958       2.15173
  (1199-1203)       2.15499       2.15601       2.16111       2.16300       2.16751
  (1204-1208)       2.16890       2.17288       2.17374       2.17993       2.18097
  (1209-1213)       2.18969       2.19285       2.19954       2.20119       2.20477
  (1214-1218)       2.20520       2.21467       2.21559       2.21861       2.21976
  (1219-1223)       2.22686       2.22727       2.23601       2.23795       2.24237
  (1224-1228)       2.24347       2.25045       2.25060       2.25240       2.25318
  (1229-1233)       2.25544       2.25687       2.26652       2.26765       2.27071
  (1234-1238)       2.27146       2.27982       2.28035       2.28120       2.28162
  (1239-1243)       2.28349       2.28466       2.28652       2.28682       2.28866
  (1244-1248)       2.29004       2.29203       2.29296       2.29789       2.29906
  (1249-1253)       2.30284       2.30386       2.30741       2.30792       2.31299
  (1254-1258)       2.31416       2.31475       2.31564       2.32974       2.33145
  (1259-1263)       2.33381       2.33485       2.34341       2.34441       2.35554
  (1264-1268)       2.35768       2.37221       2.37301       2.37539       2.37639
  (1269-1273)       2.39184       2.39236       2.39758       2.39865       2.42994
  (1274-1278)       2.43101       2.43347       2.43418       2.44505       2.44598
  (1279-1283)       2.45119       2.45299       2.45693       2.45882       2.46726
  (1284-1288)       2.46806       2.47427       2.47488       2.47801       2.47863
  (1289-1293)       2.49194       2.49301       2.49812       2.49899       2.50447
  (1294-1298)       2.50484       2.50700       2.50720       2.51161       2.51208
  (1299-1303)       2.51661       2.51705       2.52200       2.52256       2.52632
  (1304-1308)       2.52664       2.53145       2.53190       2.53941       2.53974
  (1309-1313)       2.54520       2.54562       2.55161       2.55279       2.56676
  (1314-1318)       2.56731       2.57033       2.57124       2.57286       2.57331
  (1319-1323)       2.57471       2.57546       2.57981       2.58062       2.58325
  (1324-1328)       2.58367       2.59403       2.59619       2.60265       2.60506
  (1329-1333)       2.60606       2.60933       2.61852       2.62085       2.62122
  (1334-1338)       2.62346       2.63163       2.63354       2.63486       2.63547
  (1339-1343)       2.66026       2.66237       2.66988       2.67063       2.67736
  (1344-1348)       2.67806       2.69786       2.69854       2.70442       2.70516
  (1349-1353)       2.71335       2.71421       2.71955       2.71982       2.72207
  (1354-1358)       2.72250       2.72466       2.72512       2.72616       2.72669
  (1359-1363)       2.73245       2.73374       2.73929       2.74020       2.74132
  (1364-1368)       2.74226       2.74505       2.74546       2.74907       2.74979
  (1369-1373)       2.75440       2.75546       2.76480       2.76532       2.76587
  (1374-1378)       2.76746       2.77400       2.77458       2.77548       2.77621
  (1379-1383)       2.81674       2.81791       2.82391       2.82622       2.83142
  (1384-1388)       2.83664       2.85709       2.86032       2.86563       2.86815
  (1389-1393)       2.88502       2.88615       2.90109       2.90229       2.90992
  (1394-1398)       2.91148       2.94076       2.94165       2.95682       2.95725
  (1399-1403)       2.96558       2.96653       2.99221       2.99263       3.01402
  (1404-1408)       3.01605       3.04206       3.04371       3.05063       3.05203
  (1409-1413)       3.07915       3.08030       3.10948       3.11024       3.12713
  (1414-1418)       3.12801       3.14595       3.14949       3.16938       3.16971
  (1419-1423)       3.17398       3.17432       3.19239       3.19327       3.22586
  (1424-1428)       3.22802       3.23753       3.24115       3.30709       3.30797
  (1429-1433)       3.31231       3.31244       3.31861       3.31895       3.32797
  (1434-1438)       3.32810       3.33123       3.33151       3.34113       3.34127
  (1439-1443)       3.34171       3.34185       3.35158       3.35172       3.36277
  (1444-1448)       3.36354       3.37800       3.37821       3.38467       3.38538
  (1449-1453)       3.39751       3.39957       3.40584       3.40598       3.42947
  (1454-1458)       3.43003       3.43272       3.43301       3.43453       3.43464
  (1459-1463)       3.44557       3.44566       3.44726       3.44733       3.45211
  (1464-1468)       3.45221       3.46335       3.46397       3.46845       3.46880
  (1469-1473)       3.48084       3.48172       3.49388       3.49393       3.49588
  (1474-1478)       3.49593       3.51458       3.51465       3.51583       3.51587
  (1479-1483)       3.57769       3.57812       3.58790       3.58839       3.59266
  (1484-1488)       3.59286       3.59436       3.59480       3.59540       3.59620
  (1489-1493)       3.60172       3.60203       3.60869       3.60897       3.61072
  (1494-1498)       3.61076       3.61896       3.61908       3.62606       3.62625
  (1499-1503)       3.63033       3.63080       3.64003       3.64091       3.67681
  (1504-1508)       3.67885       3.93007       3.93180       4.57653       4.57672
  (1509-1513)       4.65478       4.65494       4.66487       4.66500       4.68983
  (1514-1518)       4.69039       4.71096       4.71144       4.85222       4.85239
  (1519-1523)       5.06309       5.06369       5.10840       5.10872       5.14783
  (1524-1528)       5.14806       5.14898       5.14919       5.18936       5.19099
  (1529-1533)       5.22753       5.22947       5.41849       5.41855       5.42231
  (1534-1538)       5.42241       5.42558       5.42563       5.42945       5.42949
  (1539-1543)       5.43505       5.43509       5.44038       5.44042       5.44304
  (1544-1548)       5.44310       5.45005       5.45010       5.53369       5.53397
  (1549-1553)       5.55124       5.55148       5.56097       5.56117       5.56463
  (1554-1558)       5.56486       5.60412       5.60731       5.62480       5.62782
  (1559-1563)       6.30666       6.31285       6.33138       6.33512       6.35493
  (1564-1568)       6.35759       6.39008       6.39169       6.39510       6.39797
  (1569-1573)       6.42767       6.43320       6.44729       6.44943       6.59436
  (1574-1578)       6.59696       6.63466       6.63783       7.11897       7.12405
  (1579-1583)       7.17208       7.17224       7.33832       7.33918       7.34322
  (1584-1588)       7.34373       7.35742       7.35750       7.36266       7.36301
  (1589-1593)       7.44508       7.44766       7.44784       7.44907       7.45032
  (1594-1598)       7.45222       7.46241       7.46262       7.46497       7.46518
  (1599-1603)       7.46760       7.46868       7.47220       7.47241       7.47407
  (1604-1608)       7.47463       7.48169       7.48522       7.48733       7.49002
  (1609-1613)       7.51749       7.51762       7.51855       7.51866       7.52690
  (1614-1618)       7.52695       7.53123       7.53127       7.54147       7.54166
  (1619-1623)       7.54373       7.54410       7.54497       7.54540       7.54645
  (1624-1628)       7.54676       7.55148       7.55193       7.55498       7.55588
  (1629-1633)       7.56357       7.56370       7.56386       7.56418       7.57014
  (1634-1638)       7.57030       7.57262       7.57268       7.57654       7.57712
  (1639-1643)       7.57968       7.58032       7.59506       7.59557       7.59601
  (1644-1648)       7.59636       7.61637       7.61656       7.61854       7.61872
  (1649-1653)       7.62324       7.62350       7.62667       7.62681       7.63593
  (1654-1658)       7.63649       7.63896       7.63908       7.64067       7.64090
  (1659-1663)       7.64320       7.64329       7.65068       7.65086       7.65730
  (1664-1668)       7.65760       7.66327       7.66340       7.67481       7.67661
  (1669-1673)       7.72112       7.72155       7.72223       7.72265       7.72314
  (1674-1678)       7.72342       7.72603       7.72645       7.73660       7.73752
  (1679-1683)       7.74777       7.74806       7.75337       7.75380       7.75934
  (1684-1688)       7.75979       7.76400       7.76446       7.77558       7.77584
  (1689-1693)       7.77862       7.77899       7.78428       7.78453       7.80128
  (1694-1698)       7.80174       7.81372       7.81394       8.08158       8.08265
  (1699-1703)       8.12499       8.12579       9.28342       9.28402       9.30936
  (1704-1708)       9.31043       9.32806       9.32822       9.33104       9.33106
  (1709-1713)       9.33366       9.33374       9.33688       9.33702       9.33967
  (1714-1718)       9.33987       9.34143       9.34169       9.35145       9.35161
  (1719-1723)       9.35654       9.35658       9.35814       9.35817       9.36187
  (1724-1728)       9.36209       9.36629       9.36639       9.37228       9.37244
  (1729-1733)       9.37575       9.37592       9.39953       9.39982       9.42645
  (1734-1738)       9.42647       9.42941       9.42943       9.43082       9.43086
  (1739-1743)       9.44829       9.44830       9.45506       9.45511       9.45883
  (1744-1748)       9.45887       9.45986       9.45990       9.46489       9.46492
  (1749-1753)       9.46806       9.46811       9.47151       9.47155       9.47876
  (1754-1758)       9.47879       9.47995       9.48000       9.49478       9.49482
  (1759-1763)       9.49574       9.49579       9.50354       9.50357       9.50874
  (1764-1768)       9.50877       9.51466       9.51471       9.51553       9.51557
  (1769-1773)       9.51921       9.51928       9.53163       9.53165       9.53540
  (1774-1778)       9.53541       9.53755       9.53802       9.54195       9.54260
  (1779-1783)       9.55924       9.55926       9.58406       9.58408       9.60176
  (1784-1788)       9.60181       9.61826       9.61828      11.04125      11.05600
  (1789-1793)      11.17394      11.17417      11.23778      11.23796      11.25177
  (1794-1798)      11.25195      11.50664      11.50870      11.54787      11.55078
  (1799-1803)      11.88829      11.89136      11.97369      11.97385      12.03702
  (1804-1808)      12.03933      12.26997      12.27564      12.30538      12.30617
  (1809-1813)      12.47831      12.48040      13.63590      13.63734      13.93255
  (1814-1818)      13.93450      17.07959      17.08307      18.40131      18.40325
  (1819-1823)      18.43143      18.43179      18.50968      18.51259      18.54509
  (1824-1828)      18.54595      18.57001      18.57046      18.64106      18.64176
  (1829-1833)      18.71050      18.71177      21.40173      21.40177      21.44419
  (1834-1838)      21.44421      21.48133      21.48133      21.50778      21.50779
  (1839-1843)      21.52413      21.52414      21.61322      21.61325      22.16118
  (1844-1848)      22.16154      22.17672      22.17694      22.20623      22.20636
  (1849-1853)      22.20835      22.20848      22.24077      22.24114      22.26062
  (1854-1858)      22.26069      22.37326      22.37397      22.38190      22.38228
  (1859-1863)      22.40427      22.40431      22.41030      22.41033      22.41184
  (1864-1868)      22.41187      22.41611      22.41621      22.41855      22.41858
  (1869-1873)      22.42013      22.42025      22.45902      22.46013      22.46375
  (1874-1878)      22.46500      22.46632      22.46789      22.48970      22.49007
  (1879-1883)      22.49486      22.49514      22.49880      22.50014      31.47574
  (1884-1888)      31.47588      31.54204      31.54824      37.97704      37.97778
  (1889-1893)      37.97915      37.97976      38.00454      38.00465      38.00671
  (1894-1898)      38.00680      38.07480      38.07842      38.08776      38.09089
  (1899-1903)      38.10971      38.10974      38.11156      38.11161      38.11603
  (1904-1908)      38.11608      38.11842      38.11846      38.12291      38.12304
  (1909-1913)      38.13092      38.13099      38.13280      38.13287      38.13862
  (1914-1918)      38.13864      38.14192      38.14199      38.14537      38.14538
  (1919-1923)      38.14807      38.14810      38.15311      38.15314      38.15438
  (1924-1928)      38.15441      38.16481      38.16486      38.16835      38.16839
  (1929-1933)      38.17344      38.17349      38.17494      38.17504      38.17675
  (1934-1938)      38.17682      38.17879      38.17881      38.18063      38.18068
  (1939-1943)      38.18250      38.18251      38.18539      38.18547      38.18677
  (1944-1948)      38.18680      38.19011      38.19015      38.19461      38.19464
  (1949-1953)      38.19609      38.19610      38.19794      38.19795      38.20046
  (1954-1958)      38.20046      38.20461      38.20462      38.20934      38.20938
  (1959-1963)      38.21279      38.21280      38.21639      38.21642      38.21791
  (1964-1968)      38.21794      38.22012      38.22014      38.22535      38.22538
  (1969-1973)      38.22796      38.22800      38.23303      38.23304      38.23437
  (1974-1978)      38.23439      38.23760      38.23762      38.23944      38.23947
  (1979-1983)      38.24144      38.24148      38.24519      38.24520      38.24877
  (1984-1988)      38.24879      38.25340      38.25341      38.26170      38.26177
  (1989-1993)      38.26504      38.26514      38.27140      38.27147      38.27634
  (1994-1998)      38.27639      38.27916      38.27923      38.28383      38.28388
  (1999-2003)      38.29676      38.29705      38.32703      38.32710      38.49680
  (2004-2008)      38.49702      38.52104      38.52125      38.81613      38.81618
  (2009-2013)      38.88189      38.88193      43.45971      43.46065      43.54899
  (2014-2018)      43.54944      44.61935      44.62320      44.66112      44.66167
  (2019-2023)      44.75725      44.75811      49.54352      49.54375      49.77388
  (2024-2028)      49.77479      49.81854      49.81891      49.86770      49.86777
  (2029-2033)      50.13398      50.13420      50.14951      50.15010      50.18573
  (2034-2038)      50.18677      50.26072      50.26111      55.41966      55.42011
  (2039-2043)      55.66947      55.67018      55.92050      55.92779      55.97740
  (2044-2048)      55.97763      56.05750      56.05761      56.09409      56.09427
  (2049-2053)      56.23797      56.23900      56.28727      56.28856      60.28740
  (2054-2058)      60.28809      60.32023      60.32152      60.33710      60.33718
  (2059-2063)      60.34400      60.34416      60.34586      60.34596      60.34650
  (2064-2068)      60.34654      60.34721      60.34734      60.35055      60.35080
  (2069-2073)      60.35550      60.35567      60.36500      60.36503      60.36574
  (2074-2078)      60.36586      60.37051      60.37053      60.37436      60.37441
  (2079-2083)      60.37745      60.37750      60.38196      60.38205      60.39502
  (2084-2088)      60.39521      60.39803      60.39807      60.40565      60.40572
  (2089-2093)      60.40756      60.40759      60.42179      60.42180      60.42622
  (2094-2098)      60.42623      60.42829      60.42834      60.42892      60.42894
  (2099-2103)      60.43529      60.43533      60.44016      60.44021      60.44377
  (2104-2108)      60.44379      60.44674      60.44677      60.44778      60.44782
  (2109-2113)      60.45872      60.45879      60.46381      60.46385      60.47026
  (2114-2118)      60.47032      60.47573      60.47582      60.48187      60.48191
  (2119-2123)      60.48546      60.48546      60.48752      60.48756      60.49631
  (2124-2128)      60.49669      60.49829      60.49872      60.50045      60.50129
  (2129-2133)      60.50442      60.50445      60.52936      60.52938      60.54882
  (2134-2138)      60.54885      60.56782      60.56786      60.58101      60.58102
  (2139-2143)      75.44114      75.44227      82.69569      82.69581      82.70375
  (2144-2148)      82.70382      82.71878      82.71884      82.72219      82.72225
  (2149-2153)      82.75490      82.75509      82.77497      82.77503      82.89438
  (2154-2158)      82.89461      82.90303      82.90315      82.92316      82.92317
  (2159-2163)      82.92737      82.92738      82.93044      82.93044      82.93266
  (2164-2168)      82.93269      82.93428      82.93431      82.93655      82.93657
  (2169-2173)      82.96078      82.96082      82.97037      82.97101      82.97348
  (2174-2178)      82.97381      82.98767      82.98783      82.99142      82.99161
  (2179-2183)      82.99373      82.99416      88.33445      88.33449      88.36545
  (2184-2188)      88.36548      88.67803      88.67807      88.70720      88.70722
  (2189-2193)      88.71455      88.71456      88.76293      88.76298     117.08368
  (2194-2198)     117.08378     117.14269     117.14524     131.02673     131.02730
  (2199-2203)     131.04190     131.04232     131.09730     131.09750     132.09498
  (2204-2208)     132.09521     132.10466     132.10518     132.13016     132.13105
  (2209-2213)     132.17860     132.17890     136.01354     136.01394     136.08109
  (2214-2218)     136.08132     139.34451     139.34665     139.37422     139.37447
  (2219-2223)     139.44473     139.44517     166.01380     166.01386     166.08044
  (2224-2228)     166.08051     167.90249     167.90252     185.71431     185.71455
  (2229-2233)     185.91888     185.91929     261.50403     261.50474     308.80323
  (2234-2238)     308.80328     308.80970     308.80974     308.82254     308.82258
  (2239-2243)     308.82549     308.82553     308.85566     308.85567     308.87433
  (2244-2248)     308.87436     308.98878     308.98885     308.99603     308.99606
  (2249-2253)     309.01266     309.01267     309.01595     309.01596     309.01958
  (2254-2258)     309.01959     309.02111     309.02112     309.02266     309.02267
  (2259-2263)     309.02464     309.02464     309.04313     309.04315     309.05482
  (2264-2268)     309.05501     309.05643     309.05654     309.06702     309.06706
  (2269-2273)     309.07032     309.07037     309.07297     309.07319     356.28368
  (2274-2278)     356.28415     356.29363     356.29395     356.33054     356.33075
  (2279-2283)     360.04306     360.04332     360.04947     360.04994     360.06605
  (2284-2288)     360.06690     360.09824     360.09857     387.83382     387.83412
  (2289-2293)     387.88347     387.88365     397.36281     397.36453     397.38438
  (2294-2298)     397.38457     397.43580     397.43616     416.72394     416.72396
  (2299-2303)     416.74459     416.74461     420.01217     420.01220     420.03157
  (2304-2308)     420.03159     420.03618     420.03619     420.06508     420.06511
  (2309-2313)     436.63163     436.63175     436.68297     436.68383     508.23052
  (2314-2318)     508.23056     558.54155     558.54176     558.70337     558.70377
  (2319-2323)     605.34101     605.34105     605.39802     605.39806     767.49027
  (2324-2328)     767.49092    1064.13844    1064.13873    1064.17347    1064.17357
  (2329-2333)    1094.10012    1094.10188    1094.11559    1094.11571    1094.15173
  (2334-2338)    1094.15213    1098.50044    1098.50078    1098.50617    1098.50637
  (2339-2343)    1098.52594    1098.52615    1117.89230    1117.89257    1117.89596
  (2344-2348)    1117.89635    1117.90500    1117.90574    1117.92221    1117.92260
  (2349-2353)    1291.68607    1291.68610    1291.69088    1291.69091    1291.70111
  (2354-2358)    1291.70114    1291.70358    1291.70361    1291.72803    1291.72807
  (2359-2363)    1291.74369    1291.74376    1291.84571    1291.84573    1291.85204
  (2364-2368)    1291.85205    1291.86548    1291.86549    1291.86798    1291.86798
  (2369-2373)    1291.87146    1291.87146    1291.87318    1291.87318    1291.87410
  (2374-2378)    1291.87410    1291.87629    1291.87629    1291.88860    1291.88862
  (2379-2383)    1291.89989    1291.89993    1291.90108    1291.90112    1291.90837
  (2384-2388)    1291.90839    1291.91127    1291.91129    1291.91383    1291.91391
  (2389-2393)    1408.20945    1408.20948    1543.25001    1543.25012    1543.37369
  (2394-2398)    1543.37410    1808.30649    1808.30660    1808.35199    1808.35222
  (2399-2403)    2005.80525    2005.80591    2162.42206    2162.42209    2162.46810
  (2404-2408)    2162.46812    2955.47551    2955.47567    2955.49741    2955.49747
  (2409-2413)    3064.35693    3064.35786    3064.36659    3064.36665    3064.38910
  (2414-2418)    3064.38930    3604.61650    3604.61651    3961.87879    3961.87881
  (2419-2423)    3961.96775    3961.96793    4714.95111    4714.95138    6743.40762
  (2424-2428)    6743.40763    6743.40992    6743.40994    6743.41612    6743.41614
  (2429-2433)    6743.41776    6743.41777    6743.42989    6743.42992    6743.43940
  (2434-2438)    6743.43944    6743.51600    6743.51601    6743.52154    6743.52154
  (2439-2443)    6743.52986    6743.52987    6743.53167    6743.53168    6743.53336
  (2444-2448)    6743.53336    6743.53504    6743.53504    6743.53866    6743.53866
  (2449-2453)    6743.54025    6743.54025    6743.54270    6743.54270    6743.55143
  (2454-2458)    6743.55144    6743.55230    6743.55231    6743.55485    6743.55486
  (2459-2463)    6743.55706    6743.55707    6743.55815    6743.55817    7874.79220
  (2464-2468)    7874.79222    7874.82336    7874.82338    8618.38914    8618.38914
  (2469-2473)    8894.71790    8894.71794    8894.72778    8894.72779    9052.36067
  (2474-2478)    9052.36072    9052.39812    9052.39818    9414.36319    9414.36336
  (2479-2483)    9414.36735    9414.36737    9414.37735    9414.37736    9545.33107
  (2484-2488)    9545.33109    9545.38822    9545.38825    9979.53282    9979.53289
  (2489-2493)   19331.60935   19331.60936   19457.25032   19457.25033   21764.71250
  (2494-2498)   21764.71250   21764.74382   21764.74383   29952.17893   29952.17893
  (2499-2503)   29952.19280   29952.19281   35059.42783   35059.42784   42317.55884
  (2504-2508)   42317.55886   47848.57048   47848.57048   47848.58488   47848.58490
  (2509-2513)   60896.69835   60896.69837   91486.05665   91486.05669  103284.08086
  (2514-2518)  103284.08091  104664.30472  104664.30473  104664.31024  104664.31026
  (2519-2523)  173756.61449  173756.61454  205289.80387  205289.80396  237572.34664
  (2524-2528)  237572.34665  237572.34834  237572.34836  293979.99242  293979.99253
  (2529-2533)  507479.44623  507479.44651  516086.27505  516086.27547  603767.43468
  (2534-2538)  603767.43474  603767.43499  603767.43516  910599.98353  910599.98355
  (2539-2540)  ************  ************
 
 
 

  Checkpointing ...
  Matrix to power -5.00E-01(min: 1.94E-04 max: 1.13E+02 thr: 1.00E-08 time: 2.00E+00 cpus:24)
  Matrix to power -5.00E-01(min: 2.11E-03 max: 4.40E+02 thr: 1.00E-08 time: 1.98E+00 cpus:24)


##############################################################################
                              Finalization info
##############################################################################

 Final time:
   2021 May  1  15:29:11
 

 Normal termination of ReSpect program


real	232m20.689s
user	5167m32.100s
sys	9m42.277s
