# Supplementary material for: Quadratic Spin–Orbit Mechanism of the Electronic g-Tensor
Source: J Chem Theory Comput. 2023 Mar 10;19(6):1765–76. doi: 10.1021/acs.jctc.2c01213 (PMC10061661; doi:10.1021/acs.jctc.2c01213)
Supplement: Supplementary file 2 — ct2c01213_si_002.zip [file ct2c01213_si_002.zip › respect_input/07.ir-nh3/4c-pbe-dz/RS-dkh2.inp]

#EPR input

scf:
    method: ks-dkh2/pbe

    geometry: 
      Ir      0.00000000     0.00000000     0.00000000
      C     -0.02681277     2.66728367    -1.19861050
      H     -0.03564099     3.74971207    -1.10276122
      C     -0.00511232     2.06394534    -2.39470278
      H      0.01247004     2.64583612    -3.30571711
      C      1.58036608    -0.23548466    -3.23640026
      C      2.70850465     0.58432683    -2.60464433
      H      2.73342887     0.46420497    -1.51894644
      H      2.61259636     1.64711572    -2.82798653
      H      3.66319017     0.23594865    -3.00849085
      C      1.87271262    -1.71516532    -2.98846211
      H      2.03658311    -1.91352724    -1.92812477
      H      2.79400889    -1.98509030    -3.51201770
      H      1.08591609    -2.37523503    -3.35253140
      C      1.54696160     0.04039972    -4.73662114
      H      2.54254820    -0.14942903    -5.14839120
      H      1.29314297     1.07786287    -4.96045802
      H      0.84950905    -0.61082069    -5.26354178
      C     -1.55794345    -0.22497181    -3.26010839
      C     -2.71294928     0.06618691    -2.29820610
      H     -2.65508399    -0.54777604    -1.39806301
      H     -3.65741498    -0.15147246    -2.80533042
      H     -2.72870538     1.11458950    -1.99346048
      C     -1.78288125     0.59298659    -4.53170443
      H     -2.73473818     0.28599257    -4.97488764
      H     -1.00879412     0.44017310    -5.28089437
      H     -1.85230712     1.65987622    -4.31730088
      C     -1.56109770    -1.71205962    -3.60173784
      H     -1.41385619    -2.34148204    -2.72157120
      H     -0.80830815    -1.97308035    -4.34550122
      H     -2.53735327    -1.97427830    -4.01909343
      C     -0.04964053     2.68702109     1.15501944
      H     -0.06367705     3.76770250     1.04073977
      C     -0.04874328     2.10339913     2.36120819
      H     -0.07324749     2.69834181     3.26358015
      C      1.48121052    -0.18075064     3.30355897
      C      1.64891612     0.61219156     4.59959268
      H      0.85638054     0.42600515     5.32078929
      H      1.70258252     1.68514858     4.41146393
      H      2.59327856     0.31538144     5.06513933
      C      1.47930201    -1.67626220     3.60933681
      H      2.44309914    -1.94850969     4.04843963
      H      1.35317482    -2.28421188     2.71097021
      H      0.70544679    -1.95320626     4.32564680
      C      2.67025453     0.14701542     2.39628734
      H      3.59577129    -0.09133205     2.92828851
      H      2.69463437     1.20711489     2.13615877
      H      2.64873201    -0.42600078     1.46841346
      C     -1.65385078    -0.19268226     3.17497329
      C     -2.75580753     0.66265692     2.54415563
      H     -3.72536839     0.29982327     2.89679006
      H     -2.74336473     0.59492983     1.45383191
      H     -2.66403813     1.71243001     2.82294876
      C     -1.65696468     0.03311526     4.68358028
      H     -2.66630406    -0.15395884     5.06184147
      H     -1.39414129     1.05889073     4.94702008
      H     -0.98416363    -0.64548279     5.20791030
      C     -1.95984443    -1.65879956     2.86707086
      H     -1.17452770    -2.34008416     3.19671119
      H     -2.13982953    -1.80291905     1.79954374
      H     -2.87748021    -1.94679756     3.38730216
      N     -0.03568011     1.94887708    -0.01580189
      N      0.07060656    -2.13297742     0.02520380
      H      1.04174179    -2.42876782     0.07482841
      H     -0.31705599    -2.57432891    -0.80014483
      H     -0.39815939    -2.54794993     0.82258395
      P      0.00823893     0.27251927    -2.33394726
      P     -0.05022278     0.31189940     2.32450313

    geo-units:     angstrom
    initmo:        atomic
    nc-model:      gauss
    charge:        1
    multiplicity:  2

    xc:
       noncollinearity: v2019

    dmixing:       1.0D0
    diis:          on
    maxiterations: 60
    convergence:   5.0e-6

    basis:
        Ir: dyall-vdz
        C:  uiglo-ii
        N:  uiglo-ii
        P:  uiglo-ii
        H:  uiglo-ii
