# Supplementary material for: Quadratic Spin–Orbit Mechanism of the Electronic g-Tensor
Source: J Chem Theory Comput. 2023 Mar 10;19(6):1765–76. doi: 10.1021/acs.jctc.2c01213 (PMC10061661; doi:10.1021/acs.jctc.2c01213)
Supplement: Supplementary file 2 — ct2c01213_si_002.zip [file ct2c01213_si_002.zip › respect_input/07.ir-nh3/4c-pbe-dz/RS-4c_Y.out_scf]

##############################################################################
                              Environment setting
##############################################################################

 Job setting:
    
    Call arguments   are    --scratch=/scratch/work/project/open-19-41/pikulove/10491280.isrv5 --nt=24 --scf --restart --inp=RS-4c_Y 
    Input file name   is   RS-4c_Y.inp
    Binary  directory is   /home/pikulove/ReSpect_5.2.0-beta.8+Nov20_OMP_intel-18.0_glibc-2.27+PT3
    Work    directory is   /scratch/work/project/open-19-41/pikulove/10491280.isrv5/
    Scratch directory is   /scratch/work/project/open-19-41/pikulove/10491280.isrv5/tmp1441.8wd6x0.pikulove
    Machine name      is   r1i7n8.ib0.smc.salomon.it4i.cz
    OMP stack memory size  5000m
    OMP parallel job with  24 threads
    Output  file will be   /scratch/work/project/open-19-41/pikulove/10491280.isrv5/RS-4c_Y.out_scf


 System setting:

    core file size          (blocks, -c) 0
    data seg size           (kbytes, -d) unlimited
    scheduling priority             (-e) 0
    file size               (blocks, -f) unlimited
    pending signals                 (-i) 511050
    max locked memory       (kbytes, -l) unlimited
    max memory size         (kbytes, -m) unlimited
    open files                      (-n) 1048576
    pipe size            (512 bytes, -p) 8
    POSIX message queues     (bytes, -q) 819200
    real-time priority              (-r) 0
    stack size              (kbytes, -s) unlimited
    cpu time               (seconds, -t) unlimited
    max user processes              (-u) 511050
    virtual memory          (kbytes, -v) unlimited
    file locks                      (-x) unlimited
    omp_thread_limit:
    omp_stacksize:5000m
    

##############################################################################
                               Program ReSpect
##############################################################################
::

 Version:       5.2.0 (2020)
 Released:      beta (in testing period)

 Branch:        master
 Commit hash:   d07d9fd49
 Commit author: Debora Pastvova
 Commit date:   Wed Nov 4 10:13:55 2020 +0100

 Webpage:       http://www.respectprogram.org 
 Copyright:     ReSpect is distributed as proprietary software at no cost
                and is currently available as OpenMP parallel static binaries
                for Linux OS and x86_64 architecture at the program webpage.
                The program is limited to non-commercial, academic, and non-profit
                private use and its further copy and redistribution is not permitted.
                The specific terms of use are available at:
                http://www.respectprogram.org/download.html.
                The program is distributed AS IS in a hope it becomes useful.
                The experimental nature of the program means that authors accept
                no responsibility for the correctness of results nor fitness for
                a particular purpose.

 Reference(s):  If results obtained with ReSpect are published in the scientific
                literature or publicly accessible reports, the users shall reference
                the program as:

                ReSpect, version 5.2.0 (2020); Relativistic Spectroscopy DFT program of authors
                M. Repisky, S. Komorovsky, V. G. Malkin, O. L. Malkina, M. Kaupp, K. Ruud, 
                with contributions from R. Bast, R. Di Remigio, U. Ekstrom, M. Kadek, S. Knecht,
                L. Konecny, E. Malkin, I. Malkin-Ondik, (see http://www.respectprogram.org)

                Using specific theoretical methods included in ReSpect may require citing
                additional articles, as described in this output file as "REQUIRED REFERENCES".


 -------
 Authors
 -------
 Repisky Michal
 Komorovsky Stanislav


 --------
 Founders
 --------
 Ruud Kenneth
 Kaupp Martin
 Malkina Olga L.
 Malkin Vladimir G.


 ------------
 Contributors
 ------------
 Bast Radovan         - AutoCMake library
 Di Remigio Roberto   - PCMSolver library
 Ekstrom Ulf          - XCFun library
 Kadek Marius         - real-time TDDFT library
                      - solid-state pSCF library
 Knecht Stefan        - pilot MPI parallelization
 Konecny Lukas        - real-time TDDFT (RT-TDDFT) library
                      - damped-response TDDFT (DR-TDDFT) library
 Malkin Elena         - one-component molecular properties
                      - finite size nucleus and magnetic moment models
 Malkin-Ondik Irina   - Douglas-Kroll-Hess (DKH) Hamiltonians


##############################################################################
                    Configuration, build, and runtime info
##############################################################################
::

 -----------------------------------
 Configuration and build information
 -----------------------------------

 Who compiled           | uachstno
 Compiled on server     | pippin
 Operating system       | Linux-5.4.0-51-generic
 CMake version          | 3.10.2
 CMake generator        | Unix Makefiles
 CMake build type       | release
 Configuration time     | 2020-11-09 11:33:09.556228
 Python version         | 2.7.1
 Fortran compiler       | /opt/intel/compilers_and_libraries_2018.6.288/linux/bin/intel64/ifort
 Fortran compiler flags |  -w -fpp -assume byterecl -static -static-libgcc -static-intel -qopenmp -O2 -xW -ip
 C compiler             | /opt/intel/compilers_and_libraries_2018.6.288/linux/bin/intel64/icc
 C compiler flags       |  -g -wd981 -wd279 -wd383 -wd1572 -wd1777 -restrict -DRESTRICT=restrict -qopenmp -O2 -ip
 C++ compiler           | /opt/intel/compilers_and_libraries_2018.6.288/linux/bin/intel64/icpc
 C++ compiler flags     |  -Wno-unknown-pragmas -fno-exceptions -qopenmp -O3
 Static linking         | True
 MPI parallelization    | False
 OMP parallelization    | True
 Math libraries         | -Wl,--start-group;/opt/intel/compilers_and_libraries_2018.6.288/linux/mkl/lib/intel64/libmkl_lapack95_lp64.a;/opt/intel/compilers_and_libraries_2018.6.288/linux/mkl/lib/intel64/libmkl_intel_lp64.a;-qopenmp;-Wl,--end-group;-Wl,--start-group;/opt/intel/compilers_and_libraries_2018.6.288/linux/mkl/lib/intel64/libmkl_intel_lp64.a;/opt/intel/compilers_and_libraries_2018.6.288/linux/mkl/lib/intel64/libmkl_intel_thread.a;/opt/intel/compilers_and_libraries_2018.6.288/linux/mkl/lib/intel64/libmkl_core.a;/usr/lib/x86_64-linux-gnu/libpthread.a;/usr/lib/x86_64-linux-gnu/libm.a;-qopenmp;-Wl,--end-group;-ldl
 Explicit libraries     | unknown


 ------------
 Runtime info
 ------------

 Parallelization model: OpenMP
   Master process has 24 threads of total 24

 Initial time:
   2021 May  1  15:29:17
 


##############################################################################
                            Input processing info
##############################################################################
::

 ----------
 Input file
 ----------

 scf:
     method: mdks/pbe
 
     geometry:
       Ir      0.00000000     0.00000000     0.00000000
       C     -0.02681277     2.66728367    -1.19861050
       H     -0.03564099     3.74971207    -1.10276122
       C     -0.00511232     2.06394534    -2.39470278
       H      0.01247004     2.64583612    -3.30571711
       C      1.58036608    -0.23548466    -3.23640026
       C      2.70850465     0.58432683    -2.60464433
       H      2.73342887     0.46420497    -1.51894644
       H      2.61259636     1.64711572    -2.82798653
       H      3.66319017     0.23594865    -3.00849085
       C      1.87271262    -1.71516532    -2.98846211
       H      2.03658311    -1.91352724    -1.92812477
       H      2.79400889    -1.98509030    -3.51201770
       H      1.08591609    -2.37523503    -3.35253140
       C      1.54696160     0.04039972    -4.73662114
       H      2.54254820    -0.14942903    -5.14839120
       H      1.29314297     1.07786287    -4.96045802
       H      0.84950905    -0.61082069    -5.26354178
       C     -1.55794345    -0.22497181    -3.26010839
       C     -2.71294928     0.06618691    -2.29820610
       H     -2.65508399    -0.54777604    -1.39806301
       H     -3.65741498    -0.15147246    -2.80533042
       H     -2.72870538     1.11458950    -1.99346048
       C     -1.78288125     0.59298659    -4.53170443
       H     -2.73473818     0.28599257    -4.97488764
       H     -1.00879412     0.44017310    -5.28089437
       H     -1.85230712     1.65987622    -4.31730088
       C     -1.56109770    -1.71205962    -3.60173784
       H     -1.41385619    -2.34148204    -2.72157120
       H     -0.80830815    -1.97308035    -4.34550122
       H     -2.53735327    -1.97427830    -4.01909343
       C     -0.04964053     2.68702109     1.15501944
       H     -0.06367705     3.76770250     1.04073977
       C     -0.04874328     2.10339913     2.36120819
       H     -0.07324749     2.69834181     3.26358015
       C      1.48121052    -0.18075064     3.30355897
       C      1.64891612     0.61219156     4.59959268
       H      0.85638054     0.42600515     5.32078929
       H      1.70258252     1.68514858     4.41146393
       H      2.59327856     0.31538144     5.06513933
       C      1.47930201    -1.67626220     3.60933681
       H      2.44309914    -1.94850969     4.04843963
       H      1.35317482    -2.28421188     2.71097021
       H      0.70544679    -1.95320626     4.32564680
       C      2.67025453     0.14701542     2.39628734
       H      3.59577129    -0.09133205     2.92828851
       H      2.69463437     1.20711489     2.13615877
       H      2.64873201    -0.42600078     1.46841346
       C     -1.65385078    -0.19268226     3.17497329
       C     -2.75580753     0.66265692     2.54415563
       H     -3.72536839     0.29982327     2.89679006
       H     -2.74336473     0.59492983     1.45383191
       H     -2.66403813     1.71243001     2.82294876
       C     -1.65696468     0.03311526     4.68358028
       H     -2.66630406    -0.15395884     5.06184147
       H     -1.39414129     1.05889073     4.94702008
       H     -0.98416363    -0.64548279     5.20791030
       C     -1.95984443    -1.65879956     2.86707086
       H     -1.17452770    -2.34008416     3.19671119
       H     -2.13982953    -1.80291905     1.79954374
       H     -2.87748021    -1.94679756     3.38730216
       N     -0.03568011     1.94887708    -0.01580189
       N      0.07060656    -2.13297742     0.02520380
       H      1.04174179    -2.42876782     0.07482841
       H     -0.31705599    -2.57432891    -0.80014483
       H     -0.39815939    -2.54794993     0.82258395
       P      0.00823893     0.27251927    -2.33394726
       P     -0.05022278     0.31189940     2.32450313
 
     geo-units:     angstrom
     initmo:        atomic
     nc-model:      gauss
     spin:          y
     charge:        1
     multiplicity:  2
     soscale:       1.0
 
     xc:
        noncollinearity: v2019
 
     dmixing:       1.0D0
     diis:          on
     maxiterations: 40
     convergence:   5.0e-6
 
     basis:
         Ir: dyall-vdz
         C:  uiglo-ii
         N:  uiglo-ii
         P:  uiglo-ii
         H:  uiglo-ii


 ----------------
 Input processing
 ----------------

 ... method: four-component Dirac-Kohn-Sham (mDKS)

 ... GGA XC functional: PBE

 ... geometry processing (xyz format)

     Ir      0.00000000     0.00000000     0.00000000
     C     -0.02681277     2.66728367    -1.19861050
     H     -0.03564099     3.74971207    -1.10276122
     C     -0.00511232     2.06394534    -2.39470278
     H      0.01247004     2.64583612    -3.30571711
     C      1.58036608    -0.23548466    -3.23640026
     C      2.70850465     0.58432683    -2.60464433
     H      2.73342887     0.46420497    -1.51894644
     H      2.61259636     1.64711572    -2.82798653
     H      3.66319017     0.23594865    -3.00849085
     C      1.87271262    -1.71516532    -2.98846211
     H      2.03658311    -1.91352724    -1.92812477
     H      2.79400889    -1.98509030    -3.51201770
     H      1.08591609    -2.37523503    -3.35253140
     C      1.54696160     0.04039972    -4.73662114
     H      2.54254820    -0.14942903    -5.14839120
     H      1.29314297     1.07786287    -4.96045802
     H      0.84950905    -0.61082069    -5.26354178
     C     -1.55794345    -0.22497181    -3.26010839
     C     -2.71294928     0.06618691    -2.29820610
     H     -2.65508399    -0.54777604    -1.39806301
     H     -3.65741498    -0.15147246    -2.80533042
     H     -2.72870538     1.11458950    -1.99346048
     C     -1.78288125     0.59298659    -4.53170443
     H     -2.73473818     0.28599257    -4.97488764
     H     -1.00879412     0.44017310    -5.28089437
     H     -1.85230712     1.65987622    -4.31730088
     C     -1.56109770    -1.71205962    -3.60173784
     H     -1.41385619    -2.34148204    -2.72157120
     H     -0.80830815    -1.97308035    -4.34550122
     H     -2.53735327    -1.97427830    -4.01909343
     C     -0.04964053     2.68702109     1.15501944
     H     -0.06367705     3.76770250     1.04073977
     C     -0.04874328     2.10339913     2.36120819
     H     -0.07324749     2.69834181     3.26358015
     C      1.48121052    -0.18075064     3.30355897
     C      1.64891612     0.61219156     4.59959268
     H      0.85638054     0.42600515     5.32078929
     H      1.70258252     1.68514858     4.41146393
     H      2.59327856     0.31538144     5.06513933
     C      1.47930201    -1.67626220     3.60933681
     H      2.44309914    -1.94850969     4.04843963
     H      1.35317482    -2.28421188     2.71097021
     H      0.70544679    -1.95320626     4.32564680
     C      2.67025453     0.14701542     2.39628734
     H      3.59577129    -0.09133205     2.92828851
     H      2.69463437     1.20711489     2.13615877
     H      2.64873201    -0.42600078     1.46841346
     C     -1.65385078    -0.19268226     3.17497329
     C     -2.75580753     0.66265692     2.54415563
     H     -3.72536839     0.29982327     2.89679006
     H     -2.74336473     0.59492983     1.45383191
     H     -2.66403813     1.71243001     2.82294876
     C     -1.65696468     0.03311526     4.68358028
     H     -2.66630406    -0.15395884     5.06184147
     H     -1.39414129     1.05889073     4.94702008
     H     -0.98416363    -0.64548279     5.20791030
     C     -1.95984443    -1.65879956     2.86707086
     H     -1.17452770    -2.34008416     3.19671119
     H     -2.13982953    -1.80291905     1.79954374
     H     -2.87748021    -1.94679756     3.38730216
     N     -0.03568011     1.94887708    -0.01580189
     N      0.07060656    -2.13297742     0.02520380
     H      1.04174179    -2.42876782     0.07482841
     H     -0.31705599    -2.57432891    -0.80014483
     H     -0.39815939    -2.54794993     0.82258395
     P      0.00823893     0.27251927    -2.33394726
     P     -0.05022278     0.31189940     2.32450313
 
 ... geometry defined in units: angstrom

 ... MO init: superposition of atomic densities
     note: this keyword is ignored in the current job because of the "--restart" option used
 
 ... nuclear charge distribution model: gaussian

 ... initial spin orientation: Y

 ... charge of the system:   1

 ... multiplicity of the system:  2   (doublet)

 ... the spin-orbit (SO) interaction scaling factor: 1.000000

 ... DFT noncollinear scheme: v2019

 ... density mixing parameter:  1.000

 ... DIIS scheme turned on

 ... maximum number of scf iterations:   40

 ... scf convergence criteria:  5.00E-06

 ... orbital basis required

     Ir: dyall-vdz
     C:  uiglo-ii
     N:  uiglo-ii
     P:  uiglo-ii
     H:  uiglo-ii
 
 ... restart of the SCF procedure required


##############################################################################
                             REQUIRED REFERENCES
##############################################################################

 XCFun: a library of DFT exchange-correlation functionals

 [1] U. Ekström, et al., J. Chem. Theory Comput. 6, 1971-1980 (2010)
     [DOI: https://doi.org/10.1021/ct100117s]


##############################################################################
                              Molecular DFT grid
##############################################################################


DFT grid generator
------------------
::

 Becke atomic partitioning scheme
 Lebedev angular quadrature (adaptive size) 
 Adaptive angular distribution limit     = 11
 Adaptive angular distribution threshold =   1.0E-05
 Rotational invariance of grid points: rotation wrt. standard orientation
 Gauss-Chebyshev(I) radial quadrature
 Radial grid points mapping:  Koester
 Radial grid points shift:    False
 Grid file:                   fort.11

 Centre of nuclear charge (in A): -0.228D-01  0.964D-01 -0.426D-02
 NCMT eigenvalues:     0.3498305D+04  0.8422451D+04  0.9010268D+04  (n)

 Standard molecular orientation (in A):
  0.2282083169D-01 -0.9642616440D-01  0.4255660352D-02
 -0.3991938310D-02  0.2570857506D+01 -0.1194354840D+01
 -0.1282015831D-01  0.3653285906D+01 -0.1098505560D+01
  0.1770851169D-01  0.1967519176D+01 -0.2390447120D+01
  0.3529087169D-01  0.2549409956D+01 -0.3301461450D+01
  0.1603186912D+01 -0.3319108244D+00 -0.3232144600D+01
  0.2731325482D+01  0.4879006656D+00 -0.2600388670D+01
  0.2756249702D+01  0.3677788056D+00 -0.1514690780D+01
  0.2635417192D+01  0.1550689556D+01 -0.2823730870D+01
  0.3686011002D+01  0.1395224856D+00 -0.3004235190D+01
  0.1895533452D+01 -0.1811591484D+01 -0.2984206450D+01
  0.2059403942D+01 -0.2009953404D+01 -0.1923869110D+01
  0.2816829722D+01 -0.2081516464D+01 -0.3507762040D+01
  0.1108736922D+01 -0.2471661194D+01 -0.3348275740D+01
  0.1569782432D+01 -0.5602644440D-01 -0.4732365480D+01
  0.2565369032D+01 -0.2458551944D+00 -0.5144135540D+01
  0.1315963802D+01  0.9814367056D+00 -0.4956202360D+01
  0.8723298817D+00 -0.7072468544D+00 -0.5259286120D+01
 -0.1535122618D+01 -0.3213979744D+00 -0.3255852730D+01
 -0.2690128448D+01 -0.3023925440D-01 -0.2293950440D+01
 -0.2632263158D+01 -0.6442022044D+00 -0.1393807350D+01
 -0.3634594148D+01 -0.2478986244D+00 -0.2801074760D+01
 -0.2705884548D+01  0.1018163336D+01 -0.1989204820D+01
 -0.1760060418D+01  0.4965604256D+00 -0.4527448770D+01
 -0.2711917348D+01  0.1895664056D+00 -0.4970631980D+01
 -0.9859732883D+00  0.3437469356D+00 -0.5276638710D+01
 -0.1829486288D+01  0.1563450056D+01 -0.4313045220D+01
 -0.1538276868D+01 -0.1808485784D+01 -0.3597482180D+01
 -0.1391035358D+01 -0.2437908204D+01 -0.2717315540D+01
 -0.7854873183D+00 -0.2069506514D+01 -0.4341245560D+01
 -0.2514532438D+01 -0.2070704464D+01 -0.4014837770D+01
 -0.2681969831D-01  0.2590594926D+01  0.1159275100D+01
 -0.4085621831D-01  0.3671276336D+01  0.1044995430D+01
 -0.2592244831D-01  0.2006972966D+01  0.2365463850D+01
 -0.5042665831D-01  0.2601915646D+01  0.3267835810D+01
  0.1504031352D+01 -0.2771768044D+00  0.3307814630D+01
  0.1671736952D+01  0.5157653956D+00  0.4603848340D+01
  0.8792013717D+00  0.3295789856D+00  0.5325044950D+01
  0.1725403352D+01  0.1588722416D+01  0.4415719590D+01
  0.2616099392D+01  0.2189552756D+00  0.5069394990D+01
  0.1502122842D+01 -0.1772688364D+01  0.3613592470D+01
  0.2465919972D+01 -0.2044935854D+01  0.4052695290D+01
  0.1375995652D+01 -0.2380638044D+01  0.2715225870D+01
  0.7282676217D+00 -0.2049632424D+01  0.4329902460D+01
  0.2693075362D+01  0.5058925560D-01  0.2400543000D+01
  0.3618592122D+01 -0.1877582144D+00  0.2932544170D+01
  0.2717455202D+01  0.1110688726D+01  0.2140414430D+01
  0.2671552842D+01 -0.5224269444D+00  0.1472669120D+01
 -0.1631029948D+01 -0.2891084244D+00  0.3179228950D+01
 -0.2732986698D+01  0.5662307556D+00  0.2548411290D+01
 -0.3702547558D+01  0.2033971056D+00  0.2901045720D+01
 -0.2720543898D+01  0.4985036656D+00  0.1458087570D+01
 -0.2641217298D+01  0.1616003846D+01  0.2827204420D+01
 -0.1634143848D+01 -0.6331090440D-01  0.4687835940D+01
 -0.2643483228D+01 -0.2503850044D+00  0.5066097130D+01
 -0.1371320458D+01  0.9624645656D+00  0.4951275740D+01
 -0.9613427983D+00 -0.7419089544D+00  0.5212165960D+01
 -0.1937023598D+01 -0.1755225724D+01  0.2871326520D+01
 -0.1151706868D+01 -0.2436510324D+01  0.3200966850D+01
 -0.2117008698D+01 -0.1899345214D+01  0.1803799400D+01
 -0.2854659378D+01 -0.2043223724D+01  0.3391557820D+01
 -0.1285927831D-01  0.1852450916D+01 -0.1154622965D-01
  0.9342739169D-01 -0.2229403584D+01  0.2945946035D-01
  0.1064562622D+01 -0.2525193984D+01  0.7908407035D-01
 -0.2942351583D+00 -0.2670755074D+01 -0.7958891696D+00
 -0.3753385583D+00 -0.2644376094D+01  0.8268396104D+00
  0.3105976169D-01  0.1760931056D+00 -0.2329691600D+01
 -0.2740194831D-01  0.2154732356D+00  0.2328758790D+01

 Rotationally invariant molecular orientation (in A):
  0.0000000000D+00  0.0000000000D+00  0.0000000000D+00
  0.2684897807D+01  0.1158917500D+01 -0.4714523025D-02
  0.3765817010D+01  0.1047050564D+01 -0.7486126409D-03
  0.2099158444D+01  0.2363900641D+01  0.2343898137D-02
  0.2694262766D+01  0.3266328020D+01  0.2047670646D-01
 -0.2050547803D+00  0.3250096213D+01  0.1556317371D+01
  0.5926812709D+00  0.2613927896D+01  0.2697724455D+01
  0.4562025813D+00  0.1530313100D+01  0.2728431592D+01
  0.1659667613D+01  0.2820913547D+01  0.2612299355D+01
  0.2397176359D+00  0.3029293366D+01  0.3645760324D+01
 -0.1691414005D+01  0.3025992356D+01  0.1833641007D+01
 -0.1907290916D+01  0.1969825282D+01  0.2002236777D+01
 -0.1963790847D+01  0.3559668653D+01  0.2748385361D+01
 -0.2337207425D+01  0.3394452011D+01  0.1037101245D+01
  0.9340107869D-01  0.4745824122D+01  0.1516156917D+01
 -0.1013784868D+00  0.5167048316D+01  0.2506819985D+01
  0.1136832302D+01  0.4952614187D+01  0.1272547015D+01
 -0.5421248163D+00  0.5277585062D+01  0.8079827991D+00
 -0.1592352182D+00  0.3252502717D+01 -0.1581763902D+01
  0.1304746879D+00  0.2278649544D+01 -0.2727078728D+01
 -0.4973754729D+00  0.1388073492D+01 -0.2670202124D+01
 -0.6910687468D-01  0.2782555579D+01 -0.3677242948D+01
  0.1174353368D+01  0.1958369112D+01 -0.2729049666D+01
  0.6799445830D+00  0.4510347386D+01 -0.1805847589D+01
  0.3901778797D+00  0.4951589022D+01 -0.2763986085D+01
  0.5296447609D+00  0.5266908642D+01 -0.1038466691D+01
  0.1744244626D+01  0.4279762786D+01 -0.1861869705D+01
 -0.1640966073D+01  0.3616007345D+01 -0.1603873706D+01
 -0.2284972356D+01  0.2746235357D+01 -0.1457933456D+01
 -0.1899297765D+01  0.4368595823D+01 -0.8589688706D+00
 -0.1886076366D+01  0.4030599739D+01 -0.2585735893D+01
  0.2669984016D+01 -0.1194847827D+01 -0.1185124026D-01
  0.3752330556D+01 -0.1096622768D+01 -0.1449372114D-01
  0.2068565816D+01 -0.2392260752D+01 -0.9585664782D-02
  0.2650297795D+01 -0.3303457228D+01 -0.2147218960D-01
 -0.2462070662D+00 -0.3290478277D+01  0.1500763824D+01
  0.5255117652D+00 -0.4596911163D+01  0.1685882808D+01
  0.3374906035D+00 -0.5320605258D+01  0.8960616417D+00
  0.1600476227D+01 -0.4424276642D+01  0.1750365397D+01
  0.2113300347D+00 -0.5051654907D+01  0.2629889332D+01
 -0.1745974532D+01 -0.3574163089D+01  0.1484059552D+01
 -0.2035422199D+01 -0.4002697958D+01  0.2447601354D+01
 -0.2339092819D+01 -0.2667794367D+01  0.1345207600D+01
 -0.2024873346D+01 -0.4291506262D+01  0.7118651850D+00
  0.8171208725D-01 -0.2380151237D+01  0.2687427958D+01
 -0.1747925882D+00 -0.2902330318D+01  0.3613684074D+01
  0.1145215116D+01 -0.2135533969D+01  0.2722008825D+01
 -0.4772063330D+00 -0.1444089804D+01  0.2653370455D+01
 -0.2213090608D+00 -0.3182854977D+01 -0.1635010931D+01
  0.6555118825D+00 -0.2572164576D+01 -0.2731408203D+01
  0.2983111366D+00 -0.2925931272D+01 -0.3702646749D+01
  0.6038263059D+00 -0.1480901176D+01 -0.2726892786D+01
  0.1699947974D+01 -0.2865791733D+01 -0.2626017903D+01
 -0.1788689742D-01 -0.4694616035D+01 -0.1625673140D+01
 -0.1992952603D+00 -0.5076867375D+01 -0.2634543374D+01
  0.1000878044D+01 -0.4971385383D+01 -0.1349613907D+01
 -0.7116377277D+00 -0.5204331852D+01 -0.9571089261D+00
 -0.1679199890D+01 -0.2855422630D+01 -0.1959477180D+01
 -0.2374003033D+01 -0.3169676691D+01 -0.1179716449D+01
 -0.1805459366D+01 -0.1787122116D+01 -0.2148081984D+01
 -0.1964641542D+01 -0.3377518489D+01 -0.2876852706D+01
  0.1949173630D+01 -0.1319545491D-01 -0.1388096223D-01
 -0.2133770765D+01  0.6746413004D-02  0.4679746226D-01
 -0.2441063439D+01 -0.3196467813D-01  0.1014852658D+01
 -0.2558489118D+01  0.8358866696D+00 -0.3512157363D+00
 -0.2555274804D+01 -0.7875642566D+00 -0.4213517751D+00
  0.3069908387D+00  0.2329674821D+01 -0.4037374146D-02
  0.2779350070D+00 -0.2329137644D+01 -0.3143773835D-01

 Atom   1 has   14924 grid points ( 0)
 Atom   2 has    9980 grid points ( 1)
 Atom   3 has    8540 grid points ( 2)
 Atom   4 has    9980 grid points ( 3)
 Atom   5 has    8732 grid points ( 4)
 Atom   6 has    9572 grid points ( 5)
 Atom   7 has    9896 grid points ( 6)
 Atom   8 has    8632 grid points ( 7)
 Atom   9 has    8444 grid points ( 8)
 Atom  10 has    8696 grid points ( 9)
 Atom  11 has    9896 grid points (10)
 Atom  12 has    8608 grid points (11)
 Atom  13 has    8684 grid points (12)
 Atom  14 has    8592 grid points (13)
 Atom  15 has    9944 grid points (14)
 Atom  16 has    8672 grid points (15)
 Atom  17 has    8696 grid points (16)
 Atom  18 has    8208 grid points (17)
 Atom  19 has    9560 grid points (18)
 Atom  20 has    9860 grid points (19)
 Atom  21 has    8732 grid points (20)
 Atom  22 has    8576 grid points (21)
 Atom  23 has    8516 grid points (22)
 Atom  24 has    9824 grid points (23)
 Atom  25 has    8696 grid points ( 0)
 Atom  26 has    8636 grid points ( 1)
 Atom  27 has    8600 grid points ( 2)
 Atom  28 has    9848 grid points ( 3)
 Atom  29 has    8636 grid points ( 4)
 Atom  30 has    8684 grid points ( 5)
 Atom  31 has    8672 grid points ( 6)
 Atom  32 has    9872 grid points ( 7)
 Atom  33 has    8652 grid points ( 8)
 Atom  34 has    9848 grid points ( 9)
 Atom  35 has    8732 grid points (10)
 Atom  36 has    9560 grid points (11)
 Atom  37 has    9824 grid points (12)
 Atom  38 has    8672 grid points (13)
 Atom  39 has    8612 grid points (14)
 Atom  40 has    8648 grid points (15)
 Atom  41 has    9692 grid points (16)
 Atom  42 has    8684 grid points (17)
 Atom  43 has    8636 grid points (18)
 Atom  44 has    8600 grid points (19)
 Atom  45 has    9860 grid points (20)
 Atom  46 has    8684 grid points (21)
 Atom  47 has    8648 grid points (22)
 Atom  48 has    8732 grid points (23)
 Atom  49 has    9572 grid points ( 0)
 Atom  50 has    9848 grid points ( 1)
 Atom  51 has    8684 grid points ( 2)
 Atom  52 has    8512 grid points ( 3)
 Atom  53 has    8636 grid points ( 4)
 Atom  54 has    9980 grid points ( 5)
 Atom  55 has    8672 grid points ( 6)
 Atom  56 has    8672 grid points ( 7)
 Atom  57 has    8208 grid points ( 8)
 Atom  58 has    9884 grid points ( 9)
 Atom  59 has    8592 grid points (10)
 Atom  60 has    8608 grid points (11)
 Atom  61 has    8576 grid points (12)
 Atom  62 has    9860 grid points (13)
 Atom  63 has   10256 grid points (14)
 Atom  64 has    8744 grid points (15)
 Atom  65 has    8852 grid points (16)
 Atom  66 has    8624 grid points (17)
 Atom  67 has   10536 grid points (18)
 Atom  68 has   10524 grid points (19)
 Total         623332 grid points (generated in    4.5 seconds)
 


##############################################################################
                    Atomic, molecular, and basis sets info
##############################################################################


Atomic and Nuclear Constants
----------------------------
::

 The data used in this calculation (unless changed from input) are from
 the CODATA recommended values of the fundamental physical constants 2010
 (online at http://physics.nist.gov/constants) and from the 2006 compilation
 of the Particle Data Group (online at http://pdg.lbl.gov).
 All values are in the SI-based atomic units unless stated otherwise.

 Inverse fine-structure constant =   137.035999074000
 Bohr radius [A]                 =     0.529177210920
 Hartree energy [eV]             =    27.211385050000
 Electric dipole moment [Debye]  =     2.541746363608

 atom    label     Z    isotop    atomic mass       spin         g-value 
 ----------------------------------------------------------------------- 
  Ir       1      77     193      192.962926      1.500000      0.109133
  C        2       6      12       12.000000      0.000000      0.000000
  H        3       1       1        1.007825      0.500000      5.585695
  C        4       6      12       12.000000      0.000000      0.000000
  H        5       1       1        1.007825      0.500000      5.585695
  C        6       6      12       12.000000      0.000000      0.000000
  C        7       6      12       12.000000      0.000000      0.000000
  H        8       1       1        1.007825      0.500000      5.585695
  H        9       1       1        1.007825      0.500000      5.585695
  H       10       1       1        1.007825      0.500000      5.585695
  C       11       6      12       12.000000      0.000000      0.000000
  H       12       1       1        1.007825      0.500000      5.585695
  H       13       1       1        1.007825      0.500000      5.585695
  H       14       1       1        1.007825      0.500000      5.585695
  C       15       6      12       12.000000      0.000000      0.000000
  H       16       1       1        1.007825      0.500000      5.585695
  H       17       1       1        1.007825      0.500000      5.585695
  H       18       1       1        1.007825      0.500000      5.585695
  C       19       6      12       12.000000      0.000000      0.000000
  C       20       6      12       12.000000      0.000000      0.000000
  H       21       1       1        1.007825      0.500000      5.585695
  H       22       1       1        1.007825      0.500000      5.585695
  H       23       1       1        1.007825      0.500000      5.585695
  C       24       6      12       12.000000      0.000000      0.000000
  H       25       1       1        1.007825      0.500000      5.585695
  H       26       1       1        1.007825      0.500000      5.585695
  H       27       1       1        1.007825      0.500000      5.585695
  C       28       6      12       12.000000      0.000000      0.000000
  H       29       1       1        1.007825      0.500000      5.585695
  H       30       1       1        1.007825      0.500000      5.585695
  H       31       1       1        1.007825      0.500000      5.585695
  C       32       6      12       12.000000      0.000000      0.000000
  H       33       1       1        1.007825      0.500000      5.585695
  C       34       6      12       12.000000      0.000000      0.000000
  H       35       1       1        1.007825      0.500000      5.585695
  C       36       6      12       12.000000      0.000000      0.000000
  C       37       6      12       12.000000      0.000000      0.000000
  H       38       1       1        1.007825      0.500000      5.585695
  H       39       1       1        1.007825      0.500000      5.585695
  H       40       1       1        1.007825      0.500000      5.585695
  C       41       6      12       12.000000      0.000000      0.000000
  H       42       1       1        1.007825      0.500000      5.585695
  H       43       1       1        1.007825      0.500000      5.585695
  H       44       1       1        1.007825      0.500000      5.585695
  C       45       6      12       12.000000      0.000000      0.000000
  H       46       1       1        1.007825      0.500000      5.585695
  H       47       1       1        1.007825      0.500000      5.585695
  H       48       1       1        1.007825      0.500000      5.585695
  C       49       6      12       12.000000      0.000000      0.000000
  C       50       6      12       12.000000      0.000000      0.000000
  H       51       1       1        1.007825      0.500000      5.585695
  H       52       1       1        1.007825      0.500000      5.585695
  H       53       1       1        1.007825      0.500000      5.585695
  C       54       6      12       12.000000      0.000000      0.000000
  H       55       1       1        1.007825      0.500000      5.585695
  H       56       1       1        1.007825      0.500000      5.585695
  H       57       1       1        1.007825      0.500000      5.585695
  C       58       6      12       12.000000      0.000000      0.000000
  H       59       1       1        1.007825      0.500000      5.585695
  H       60       1       1        1.007825      0.500000      5.585695
  H       61       1       1        1.007825      0.500000      5.585695
  N       62       7      14       14.003074      1.000000      0.403761
  N       63       7      14       14.003074      1.000000      0.403761
  H       64       1       1        1.007825      0.500000      5.585695
  H       65       1       1        1.007825      0.500000      5.585695
  H       66       1       1        1.007825      0.500000      5.585695
  P       67      15      31       30.973762      0.500000      2.263200
  P       68      15      31       30.973762      0.500000      2.263200


Molecular geometry [A]
----------------------
::

 atom    label                 cartesian coordinates            
 -------------------------------------------------------------- 
  Ir       1         0.000000         0.000000         0.000000
  C        2        -0.026813         2.667284        -1.198611
  H        3        -0.035641         3.749712        -1.102761
  C        4        -0.005112         2.063945        -2.394703
  H        5         0.012470         2.645836        -3.305717
  C        6         1.580366        -0.235485        -3.236400
  C        7         2.708505         0.584327        -2.604644
  H        8         2.733429         0.464205        -1.518946
  H        9         2.612596         1.647116        -2.827987
  H       10         3.663190         0.235949        -3.008491
  C       11         1.872713        -1.715165        -2.988462
  H       12         2.036583        -1.913527        -1.928125
  H       13         2.794009        -1.985090        -3.512018
  H       14         1.085916        -2.375235        -3.352531
  C       15         1.546962         0.040400        -4.736621
  H       16         2.542548        -0.149429        -5.148391
  H       17         1.293143         1.077863        -4.960458
  H       18         0.849509        -0.610821        -5.263542
  C       19        -1.557943        -0.224972        -3.260108
  C       20        -2.712949         0.066187        -2.298206
  H       21        -2.655084        -0.547776        -1.398063
  H       22        -3.657415        -0.151472        -2.805330
  H       23        -2.728705         1.114589        -1.993460
  C       24        -1.782881         0.592987        -4.531704
  H       25        -2.734738         0.285993        -4.974888
  H       26        -1.008794         0.440173        -5.280894
  H       27        -1.852307         1.659876        -4.317301
  C       28        -1.561098        -1.712060        -3.601738
  H       29        -1.413856        -2.341482        -2.721571
  H       30        -0.808308        -1.973080        -4.345501
  H       31        -2.537353        -1.974278        -4.019093
  C       32        -0.049641         2.687021         1.155019
  H       33        -0.063677         3.767702         1.040740
  C       34        -0.048743         2.103399         2.361208
  H       35        -0.073247         2.698342         3.263580
  C       36         1.481211        -0.180751         3.303559
  C       37         1.648916         0.612192         4.599593
  H       38         0.856381         0.426005         5.320789
  H       39         1.702583         1.685149         4.411464
  H       40         2.593279         0.315381         5.065139
  C       41         1.479302        -1.676262         3.609337
  H       42         2.443099        -1.948510         4.048440
  H       43         1.353175        -2.284212         2.710970
  H       44         0.705447        -1.953206         4.325647
  C       45         2.670255         0.147015         2.396287
  H       46         3.595771        -0.091332         2.928289
  H       47         2.694634         1.207115         2.136159
  H       48         2.648732        -0.426001         1.468413
  C       49        -1.653851        -0.192682         3.174973
  C       50        -2.755808         0.662657         2.544156
  H       51        -3.725368         0.299823         2.896790
  H       52        -2.743365         0.594930         1.453832
  H       53        -2.664038         1.712430         2.822949
  C       54        -1.656965         0.033115         4.683580
  H       55        -2.666304        -0.153959         5.061841
  H       56        -1.394141         1.058891         4.947020
  H       57        -0.984164        -0.645483         5.207910
  C       58        -1.959844        -1.658800         2.867071
  H       59        -1.174528        -2.340084         3.196711
  H       60        -2.139830        -1.802919         1.799544
  H       61        -2.877480        -1.946798         3.387302
  N       62        -0.035680         1.948877        -0.015802
  N       63         0.070607        -2.132977         0.025204
  H       64         1.041742        -2.428768         0.074828
  H       65        -0.317056        -2.574329        -0.800145
  H       66        -0.398159        -2.547950         0.822584
  P       67         0.008239         0.272519        -2.333947
  P       68        -0.050223         0.311899         2.324503


Interatomic distances [A]
-------------------------
::

 ---          Ir (   1)          C  (   2)          H  (   3)          C  (   4)          H  (   5)
 Ir (   1)    0.000000
 C  (   2)    2.924344          0.000000
 H  (   3)    3.908669          1.086700          0.000000
 C  (   4)    3.161408          1.339823          2.124113          0.000000
 H  (   5)    4.234191          2.107582          2.464523          1.081135          0.000000
 ---          C  (   6)          C  (   7)          H  (   8)          H  (   9)          H  (  10)
 Ir (   1)    3.609335          3.802842          3.161379          4.187620          4.746120
 C  (   2)    3.893800          3.714512          3.546139          3.265286          4.775267
 H  (   3)    4.800592          4.450354          4.316887          3.796113          5.446071
 C  (   4)    2.917118          3.097913          3.290247          2.685867          4.144243
 H  (   5)    3.281023          3.465534          3.918633          2.826009          4.384479
 ---          C  (  11)          H  (  12)          H  (  13)          H  (  14)          C  (  15)
 Ir (   1)    3.921702          3.395132          4.907274          4.249756          4.983001
 C  (   2)    5.100747          5.076773          5.912146          5.595046          4.679188
 H  (   3)    6.087903          6.086675          6.833695          6.620750          5.428496
 C  (   4)    4.261508          4.495164          5.047590          4.670557          3.462406
 H  (   5)    4.751788          5.175190          5.406015          5.134748          3.345213
 ---          H  (  16)          H  (  17)          H  (  18)          C  (  19)          C  (  20)
 Ir (   1)    5.743937          5.238335          5.366530          3.620236          3.556153
 C  (   2)    5.489650          4.291857          5.295052          3.867722          3.897454
 H  (   3)    6.182029          4.877117          6.091784          4.771757          4.708017
 C  (   4)    4.355732          3.039889          4.014348          2.898164          3.366412
 H  (   5)    4.196457          2.614733          3.890954          3.272586          3.885560
 ---          H  (  21)          H  (  22)          H  (  23)          C  (  24)          H  (  25)
 Ir (   1)    3.050264          4.611888          3.558374          4.905777          5.684197
 C  (   2)    4.157427          4.869107          3.216033          4.300698          5.221463
 H  (   3)    5.041536          5.588849          3.871668          4.977491          5.854557
 C  (   4)    3.851848          4.291387          2.912084          3.144989          4.155638
 H  (   5)    4.577570          4.641484          3.403054          2.990071          3.987749
 ---          H  (  26)          H  (  27)          C  (  28)          H  (  29)          H  (  30)
 Ir (   1)    5.394373          4.982501          4.282603          3.858559          4.840433
 C  (   2)    4.752826          3.751470          5.225677          5.415813          5.660975
 H  (   3)    5.418198          4.242753          6.197003          6.451563          6.622894
 C  (   4)    3.460363          2.696625          4.258666          4.636722          4.555032
 H  (   5)    3.131973          2.339404          4.642736          5.220055          4.805124
 ---          H  (  31)          C  (  32)          H  (  33)          C  (  34)          H  (  35)
 Ir (   1)    5.146751          2.925169          3.909319          3.162589          4.235253
 C  (   2)    5.983480          2.353823          2.495390          3.604269          4.462540
 H  (   3)    6.894028          2.495412          2.143760          3.835310          4.491295
 C  (   4)    5.035687          3.604266          3.835164          4.756275          5.694143
 H  (   5)    5.325032          4.461359          4.489551          5.693156          6.570066
 ---          C  (  36)          C  (  37)          H  (  38)          H  (  39)          H  (  40)
 Ir (   1)    3.624935          4.924424          5.406077          5.019913          5.699140
 C  (   2)    5.536692          6.375785          6.950247          5.952170          7.185463
 H  (   3)    6.096313          6.722991          7.287299          6.139261          7.533183
 C  (   4)    6.302222          7.332364          7.934345          7.027348          8.090634
 H  (   5)    7.336847          8.325118          8.947427          7.958284          9.064371
 ---          C  (  41)          H  (  42)          H  (  43)          H  (  44)          C  (  45)
 Ir (   1)    4.245645          5.114224          3.794478          4.798322          3.590831
 C  (   2)    6.652152          7.411987          6.458057          7.238961          5.152593
 H  (   3)    7.344394          8.071478          7.271973          7.908230          5.704790
 C  (   4)    7.227803          7.975438          6.842464          7.861647          5.812555
 H  (   5)    8.285536          9.005531          7.893250          8.936953          6.769105
 ---          H  (  46)          H  (  47)          H  (  48)          C  (  49)          C  (  50)
 Ir (   1)    4.638188          3.644359          3.058349          3.585081          3.808716
 C  (   2)    6.145272          4.545223          4.882619          5.473106          5.047201
 H  (   3)    6.647566          4.940628          5.590472          6.038219          5.498110
 C  (   4)    6.778335          5.343360          5.307202          6.231533          5.824282
 H  (   5)    7.693826          6.235218          6.259264          7.268642          6.768853
 ---          H  (  51)          H  (  52)          H  (  53)          C  (  54)          H  (  55)
 Ir (   1)    4.728600          3.161269          4.242470          4.968154          5.723209
 C  (   2)    6.004706          4.325478          4.903024          6.648038          7.356601
 H  (   3)    6.442999          4.880634          5.144919          7.065659          7.756376
 C  (   4)    6.704650          4.946438          5.866629          7.546852          8.221988
 H  (   5)    7.612247          5.869766          6.752443          8.569842          9.221210
 ---          H  (  56)          H  (  57)          C  (  58)          H  (  59)          H  (  60)
 Ir (   1)    5.247655          5.339247          3.848727          4.132127          3.326822
 C  (   2)    6.498099          7.275607          6.243506          6.760905          5.782429
 H  (   3)    6.759134          7.748678          6.979550          7.541097          6.609289
 C  (   4)    7.539259          8.130146          6.735434          7.212969          6.091089
 H  (   5)    8.520835          9.181934          7.779667          8.279489          7.105456
 ---          H  (  61)          N  (  62)          N  (  63)          H  (  64)          H  (  65)
 Ir (   1)    4.852188          1.949268          2.134295          2.643811          2.714392
 C  (   2)    7.102580          1.383916          4.954767          5.360335          5.264743
 H  (   3)    7.790182          2.103447          5.990795          6.381307          6.337528
 C  (   4)    7.600535          2.381878          4.845187          5.232491          4.914622
 H  (   5)    8.616299          3.363274          5.825416          6.183777          5.799707
 ---          H  (  66)          P  (  67)          P  (  68)
 Ir (   1)    2.706885          2.349818          2.345873
 C  (   2)    5.605514          2.650493          4.238008
 H  (   3)    6.595371          3.688986          4.854370
 C  (   4)    5.636932          1.792506          5.034144
 H  (   5)    6.647323          2.564564          6.095127

 ---          C  (   6)          C  (   7)          H  (   8)          H  (   9)          H  (  10)
 C  (   6)    0.000000
 C  (   7)    1.530981          0.000000
 H  (   8)    2.183751          1.092607          0.000000
 H  (   9)    2.185517          1.090230          1.768464          0.000000
 H  (  10)    2.147638          1.093565          1.770678          1.768537          0.000000
 ---          C  (  11)          H  (  12)          H  (  13)          H  (  14)          C  (  15)
 C  (   6)    1.528527          2.176131          2.147094          2.199204          1.525743
 C  (   7)    2.476596          2.673655          2.726269          3.457041          2.488044
 H  (   8)    2.765857          2.511301          3.158330          3.760153          3.455538
 H  (   9)    3.446464          3.717488          3.700504          4.334190          2.712932
 H  (  10)    2.648218          2.904012          2.437628          3.684968          2.739178
 ---          H  (  16)          H  (  17)          H  (  18)          C  (  19)          C  (  20)
 C  (   6)    2.142174          2.186265          2.187312          3.138417          4.404971
 C  (   7)    2.652657          2.792254          3.457453          4.391717          5.454772
 H  (   8)    3.685899          3.780873          4.327451          4.682145          5.516221
 H  (   9)    2.935431          2.571467          3.760144          4.591824          5.580452
 H  (  10)    2.446125          3.183727          3.703927          5.247475          6.417825
 ---          H  (  21)          H  (  22)          H  (  23)          C  (  24)          H  (  25)
 C  (   6)    4.627748          5.256161          4.683556          3.698055          4.681282
 C  (   7)    5.612983          6.411444          5.497088          4.887349          5.944405
 H  (   8)    5.484049          6.548032          5.521148          5.430502          6.471178
 H  (   9)    5.883085          6.522919          5.432267          4.830535          5.920796
 H  (  10)    6.567213          7.333664          6.531357          5.666335          6.693482
 ---          H  (  26)          H  (  27)          C  (  28)          H  (  29)          H  (  30)
 C  (   6)    3.367524          4.067430          3.490350          3.696707          3.155172
 C  (   7)    4.582729          4.989088          4.949454          5.056470          4.683897
 H  (   8)    5.306323          5.503580          5.245675          5.149579          5.145257
 H  (   9)    4.537393          4.706759          5.413176          5.668559          5.206847
 H  (  10)    5.199323          5.844764          5.607126          5.701041          5.163497
 ---          H  (  31)          C  (  32)          H  (  33)          C  (  34)          H  (  35)
 C  (   6)    4.537800          5.521098          6.084596          6.281528          7.320623
 C  (   7)    6.005510          5.115052          5.577427          5.879599          6.829587
 H  (   8)    6.322822          4.453816          5.028806          5.048073          5.978408
 H  (   9)    6.407434          4.902371          5.160075          5.849672          6.739883
 H  (  10)    6.659817          6.093249          6.539044          6.789660          7.704753
 ---          C  (  36)          C  (  37)          H  (  38)          H  (  39)          H  (  40)
 C  (   6)    6.540940          7.882007          8.613200          7.886292          8.381229
 C  (   7)    6.082636          7.281795          8.140512          7.172828          7.675363
 H  (   8)    5.024000          6.215673          7.092725          6.141915          6.587259
 H  (   9)    6.497459          7.560997          8.424841          7.296521          8.004706
 H  (  10)    6.691535          7.879200          8.791542          7.810243          8.144601
 ---          C  (  41)          H  (  42)          H  (  43)          H  (  44)          C  (  45)
 C  (   6)    6.996440          7.533104          6.294451          7.803884          5.749898
 C  (   7)    6.725679          7.123849          6.190411          7.647238          5.020162
 H  (   8)    5.696817          6.074642          5.229827          6.641977          3.928569
 H  (   9)    7.332689          7.761603          6.908077          8.232497          5.435684
 H  (  10)    7.226449          7.487373          6.663304          8.205499          5.495949
 ---          H  (  46)          H  (  47)          H  (  48)          C  (  49)          C  (  50)
 C  (   6)    6.487374          5.673366          4.828351          7.181065          7.281750
 C  (   7)    5.644210          4.781555          4.196920          7.282710          7.508328
 H  (   8)    4.564006          3.730042          3.118326          6.458530          6.832269
 H  (   9)    6.092909          4.984282          4.770552          7.590978          7.658252
 H  (  10)    5.946176          5.324348          4.637885          8.166387          8.498088
 ---          H  (  51)          H  (  52)          H  (  53)          C  (  54)          H  (  55)
 C  (   6)    8.127324          6.432924          7.650167          8.560289          9.322106
 C  (   7)    8.470032          6.796633          7.719819          8.513482          9.391945
 H  (   8)    7.825715          6.232958          7.038662          7.611355          8.534988
 H  (   9)    8.646274          6.937390          7.731766          8.789641          9.662300
 H  (  10)    9.458711          7.815698          8.730378          9.354846         10.263761
 ---          H  (  56)          H  (  57)          C  (  58)          H  (  59)          H  (  60)
 C  (   6)    8.802924          8.834664          7.198005          7.307784          6.454257
 C  (   7)    8.607238          8.728358          7.534240          7.568741          6.971525
 H  (   8)    7.694102          7.765469          6.765435          6.735992          6.316714
 H  (   9)    8.766452          9.097710          8.016855          8.157025          7.476786
 H  (  10)    9.462769          9.480721          8.350498          8.279130          7.806998
 ---          H  (  61)          N  (  62)          N  (  63)          H  (  64)          H  (  65)
 C  (   6)    8.165441          4.213703          4.064224          4.008097          3.873725
 C  (   7)    8.573986          4.011814          4.610678          4.363074          4.731526
 H  (   8)    7.833678          3.483053          4.027453          3.710959          4.365183
 H  (   9)    9.038084          3.874637          5.375082          5.244687          5.524093
 H  (  10)    9.404835          5.056872          5.265147          4.845571          5.349468
 ---          H  (  66)          P  (  67)          P  (  68)
 C  (   6)    5.073205          1.882571          5.820833
 C  (   7)    5.586449          2.731654          5.655200
 H  (   8)    4.935857          2.850900          4.748054
 H  (   9)    6.323756          2.986012          5.951601
 H  (  10)    6.238733          3.716856          6.498925

 ---          C  (  11)          H  (  12)          H  (  13)          H  (  14)          C  (  15)
 C  (  11)    0.000000
 H  (  12)    1.091108          0.000000
 H  (  13)    1.093507          1.757137          0.000000
 H  (  14)    1.089627          1.773662          1.759327          0.000000
 C  (  15)    2.498836          3.456185          2.675330          2.821978          0.000000
 ---          H  (  16)          H  (  17)          H  (  18)          C  (  19)          C  (  20)
 C  (  11)    2.750546          3.467806          2.728096          3.750183          4.967692
 H  (  12)    3.706502          4.323906          3.772426          4.188797          5.158904
 H  (  13)    2.471963          3.705706          2.955932          4.701166          6.000639
 H  (  14)    3.209533          3.814742          2.611706          3.409130          4.637189
 C  (  15)    1.093975          1.091264          1.090034          3.448325          4.908500
 ---          H  (  21)          H  (  22)          H  (  23)          C  (  24)          H  (  25)
 C  (  11)    4.938938          5.749868          5.492776          4.590482          5.401770
 H  (  12)    4.915077          6.024611          5.646391          5.258284          6.073398
 H  (  13)    6.018911          6.744066          6.512634          5.351090          6.153442
 H  (  14)    4.599417          5.267233          5.345773          4.293109          4.930677
 C  (  15)    5.398991          5.554479          5.192316          3.381597          4.295351
 ---          H  (  26)          H  (  27)          C  (  28)          H  (  29)          H  (  30)
 C  (  11)    4.266592          5.199278          3.488147          3.356343          3.015949
 H  (  12)    5.104438          5.796623          3.973019          3.566263          3.733720
 H  (  13)    4.844805          5.960077          4.364579          4.296272          3.697503
 H  (  14)    4.004113          5.083902          2.740180          2.578393          2.176190
 C  (  15)    2.643471          3.788609          3.744210          4.301189          3.123199
 ---          H  (  31)          C  (  32)          H  (  33)          C  (  34)          H  (  35)
 C  (  11)    4.536300          6.343747          7.074314          6.847803          7.896445
 H  (  12)    5.029586          5.918036          6.745489          6.235596          7.257721
 H  (  13)    5.355433          7.190007          7.873284          7.700115          8.721492
 H  (  14)    3.705827          6.872695          7.639246          7.347955          8.417706
 C  (  15)    4.610358          6.653208          7.061504          7.561840          8.584460
 ---          C  (  36)          C  (  37)          H  (  38)          H  (  39)          H  (  40)
 C  (  11)    6.488238          7.940104          8.640671          8.145550          8.336836
 H  (  12)    5.539086          7.010038          7.707986          7.297425          7.360957
 H  (  13)    7.171553          8.593913          9.358753          8.800195          8.882572
 H  (  14)    7.019655          8.513399          9.117353          8.783315          8.964861
 C  (  15)    8.043490          9.354263         10.088464          9.296068          9.861283
 ---          C  (  41)          H  (  42)          H  (  43)          H  (  44)          C  (  45)
 C  (  11)    6.609632          7.063836          5.751284          7.410490          5.753201
 H  (  12)    5.570488          5.990476          4.703792          6.393994          4.831968
 H  (  13)    7.248277          7.568685          6.394611          8.111233          6.282456
 H  (  14)    7.007919          7.536472          6.070071          7.699174          6.474627
 C  (  15)    8.520946          9.051857          7.804357          9.317044          7.221602
 ---          H  (  46)          H  (  47)          H  (  48)          C  (  49)          C  (  50)
 C  (  11)    6.372888          5.956259          4.704029          7.262406          7.595202
 H  (  12)    5.416291          5.166221          3.758182          6.528569          7.043083
 H  (  13)    6.760672          6.488601          5.220782          8.228732          8.630658
 H  (  14)    7.138927          6.748846          5.429863          7.407981          7.665412
 C  (  15)    7.935100          7.064947          6.319326          8.537731          8.480020
 ---          H  (  51)          H  (  52)          H  (  53)          C  (  54)          H  (  55)
 C  (  11)    8.368685          6.810190          8.130376          8.624114          9.372696
 H  (  12)    7.834463          6.370078          7.603690          7.819614          8.606559
 H  (  13)    9.423159          7.872653          9.142961          9.542125         10.328559
 H  (  14)    8.328170          6.825423          8.301067          8.826247          9.477072
 C  (  15)    9.280826          7.552226          8.813359          9.950145         10.667673
 ---          H  (  56)          H  (  57)          C  (  58)          H  (  59)          H  (  60)
 C  (  11)    9.018847          8.745655          6.998495          6.923335          6.247655
 H  (  12)    8.238492          7.852124          6.247417          6.062766          5.599122
 H  (  13)    9.917749          9.597202          7.962309          7.802714          7.251802
 H  (  14)    9.318072          8.975435          6.962283          6.928450          6.105478
 C  (  15)   10.171544         10.284490          8.544068          8.718427          7.727335
 ---          H  (  61)          N  (  62)          N  (  63)          H  (  64)          H  (  65)
 C  (  11)    7.954141          5.089585          3.536147          3.253228          3.212784
 H  (  12)    7.238984          4.782198          2.780057          2.294995          2.692325
 H  (  13)    8.931286          5.975514          4.466624          4.016560          4.168954
 H  (  14)    7.830544          5.575813          3.535341          3.428062          2.919357
 C  (  15)    9.461647          5.332277          5.438582          5.431582          5.080080
 ---          H  (  66)          P  (  67)          P  (  68)
 C  (  11)    4.513808          2.802774          6.002855
 H  (  12)    3.727849          3.009597          5.233749
 H  (  13)    5.412534          3.774277          6.887002
 H  (  14)    4.434399          3.034717          6.382807
 C  (  15)    6.433336          2.862584          7.244597

 ---          H  (  16)          H  (  17)          H  (  18)          C  (  19)          C  (  20)
 H  (  16)    0.000000
 H  (  17)    1.761414          0.000000
 H  (  18)    1.758557          1.772096          0.000000
 C  (  19)    4.515014          3.566127          3.155702          0.000000
 C  (  20)    5.982499          4.915267          4.684300          1.531035          0.000000
 ---          H  (  21)          H  (  22)          H  (  23)          C  (  24)          H  (  25)
 H  (  16)    6.421762          6.627932          6.271957          4.431797          5.298061
 H  (  17)    5.560742          5.537496          4.997968          3.143383          4.105008
 H  (  18)    5.218053          5.154238          5.145298          2.985669          3.705998
 C  (  19)    2.185208          2.149420          2.183920          1.528597          2.141588
 C  (  20)    1.091126          1.093877          1.091909          2.476098          2.685780
 ---          H  (  26)          H  (  27)          C  (  28)          H  (  29)          H  (  30)
 H  (  16)    3.602391          4.824837          4.655519          5.133000          3.898535
 H  (  17)    2.410029          3.262859          4.216216          4.902283          3.755333
 H  (  18)    2.134989          3.653936          3.128154          3.818328          2.333861
 C  (  19)    2.197171          2.181045          1.525828          2.188698          2.189958
 C  (  20)    3.455494          2.712433          2.487593          2.768348          3.460879
 ---          H  (  31)          C  (  32)          H  (  33)          C  (  34)          H  (  35)
 H  (  16)    5.514598          7.382268          7.774424          8.257367          9.258156
 H  (  17)    4.987428          6.464636          6.714951          7.513932          8.492807
 H  (  18)    3.857266          7.272012          7.729770          8.143136          9.193141
 C  (  19)    2.143683          5.499821          6.055706          6.268827          7.301274
 C  (  20)    2.675030          5.087903          5.645212          5.740938          6.695501
 ---          C  (  36)          C  (  37)          H  (  38)          H  (  39)          H  (  40)
 H  (  16)    8.518385          9.818444         10.619700          9.770468         10.224228
 H  (  17)    8.361427          9.577995         10.311146          9.400498         10.138261
 H  (  18)    8.601118          9.970769         10.634995          9.980228         10.515714
 C  (  19)    7.233266          8.529929          8.937815          8.551761          9.318496
 C  (  20)    7.002266          8.179463          8.421323          8.193756          9.079483
 ---          C  (  41)          H  (  42)          H  (  43)          H  (  44)          C  (  45)
 H  (  16)    8.953184          9.371674          8.230521          9.817635          7.551580
 H  (  17)    9.003402          9.572960          8.376035          9.785934          7.542189
 H  (  18)    8.958782          9.541590          8.163747          9.683764          7.909640
 C  (  19)    7.649862          8.508455          6.954772          8.102679          7.071835
 C  (  20)    7.450514          8.421624          6.866556          7.722617          7.143087
 ---          H  (  46)          H  (  47)          H  (  48)          C  (  49)          C  (  50)
 H  (  16)    8.145269          7.411343          6.623433          9.321482          9.375891
 H  (  17)    8.300689          7.234836          6.740150          8.745530          8.537308
 H  (  18)    8.655513          7.839958          6.970695          8.811934          8.693687
 C  (  19)    8.054495          7.018190          6.332097          6.435877          5.992683
 C  (  20)    8.193962          7.085709          6.570943          5.580716          4.879148
 ---          H  (  51)          H  (  52)          H  (  53)          C  (  54)          H  (  55)
 H  (  16)   10.208504          8.490247          9.701408         10.692843         11.462156
 H  (  17)    9.355595          7.594059          8.754620         10.139137         10.846248
 H  (  18)    9.399457          7.712696          9.117776         10.278244         10.917106
 C  (  19)    6.548323          4.929371          6.479240          7.948497          8.395734
 C  (  20)    5.297883          3.789233          5.379474          7.061270          7.363487
 ---          H  (  56)          H  (  57)          C  (  58)          H  (  59)          H  (  60)
 H  (  16)   10.902976         10.951564          9.316511          9.394485          8.540052
 H  (  17)   10.265475         10.561807          8.907382          9.182111          8.110600
 H  (  18)   10.586665         10.630845          8.665886          8.869214          7.761728
 C  (  19)    8.308555          8.497846          6.305530          6.805235          5.331847
 C  (  20)    7.430883          7.735435          5.497530          6.192818          4.540218
 ---          H  (  61)          N  (  62)          N  (  63)          H  (  64)          H  (  65)
 H  (  16)   10.269630          6.115033          6.067211          5.893202          5.741491
 H  (  17)    9.809575          5.193656          6.054826          6.141154          5.765367
 H  (  18)    9.513800          5.905454          5.558280          5.642702          5.013796
 C  (  19)    6.992419          4.191471          4.133514          4.768321          3.620870
 C  (  20)    6.033588          3.990196          4.240606          5.094487          3.867404
 ---          H  (  66)          P  (  67)          P  (  68)
 H  (  16)    7.074829          3.810756          7.923347
 H  (  17)    7.032112          3.032840          7.447281
 H  (  18)    6.507693          3.173413          7.696711
 C  (  19)    4.838357          1.886319          5.809418
 C  (  20)    4.683086          2.729234          5.340405

 ---          H  (  21)          H  (  22)          H  (  23)          C  (  24)          H  (  25)
 H  (  21)    0.000000
 H  (  22)    1.772604          0.000000
 H  (  23)    1.767308          1.767639          0.000000
 C  (  24)    3.446997          2.654894          2.758502          0.000000
 H  (  25)    3.673580          2.397850          3.094433          1.093932          0.000000
 ---          H  (  26)          H  (  27)          C  (  28)          H  (  29)          H  (  30)
 H  (  21)    4.331592          3.747016          2.721864          2.551412          3.758918
 H  (  22)    3.673371          2.970766          2.732077          3.136354          3.715884
 H  (  23)    3.770962          2.542763          3.455403          3.768740          4.330557
 C  (  24)    1.088048          1.090432          2.495449          3.467545          2.751211
 H  (  25)    1.759629          1.760301          2.693545          3.704833          3.034909
 ---          H  (  31)          C  (  32)          H  (  33)          C  (  34)          H  (  35)
 H  (  21)    2.986397          4.875498          5.593434          5.287141          6.239718
 H  (  22)    2.459752          6.062793          6.562556          6.693286          7.602590
 H  (  23)    3.698771          4.422992          4.831952          5.207982          6.098869
 C  (  24)    2.724490          6.303010          6.639775          7.266418          8.253595
 H  (  25)    2.461976          7.109884          7.446116          8.020962          8.987509
 ---          C  (  36)          C  (  37)          H  (  38)          H  (  39)          H  (  40)
 H  (  21)    6.272869          7.472738          7.643403          7.597751          8.370384
 H  (  22)    7.982785          9.141839          9.313520          9.175231         10.061482
 H  (  23)    6.889101          7.929964          8.174671          7.809283          8.876152
 C  (  24)    8.523164          9.754906         10.201236          9.660307         10.551173
 H  (  25)    9.301868         10.535345         10.904893         10.476213         11.366212
 ---          C  (  41)          H  (  42)          H  (  43)          H  (  44)          C  (  45)
 H  (  21)    6.590955          7.590647          5.997124          6.784486          6.575641
 H  (  22)    8.358158          9.349855          7.751397          8.551704          8.196665
 H  (  23)    7.542381          8.522599          7.095440          7.818944          7.025301
 C  (  24)    9.059133          9.896312          8.400563          9.546075          8.247811
 H  (  25)    9.762043         10.640650          9.076860         10.166062          9.141525
 ---          H  (  46)          H  (  47)          H  (  48)          C  (  49)          C  (  50)
 H  (  21)    7.615698          6.647545          6.030090          4.694808          4.125092
 H  (  22)    9.245903          8.161655          7.622843          6.307139          5.485682
 H  (  23)    8.104126          6.817252          6.578360          5.438472          4.560147
 C  (  24)    9.222239          8.055166          7.528542          7.747697          7.142775
 H  (  25)   10.133011          8.994083          8.426435          8.235149          7.528501
 ---          H  (  51)          H  (  52)          H  (  53)          C  (  54)          H  (  55)
 H  (  21)    4.506628          3.073577          4.788063          6.190320          6.471907
 H  (  22)    5.720355          4.419623          6.011527          7.753687          7.929357
 H  (  23)    5.056850          3.486271          4.853802          6.848437          7.168709
 C  (  24)    7.683862          6.062110          7.491363          9.233135          9.663047
 H  (  25)    7.933779          6.436144          7.927545          9.721705         10.046600
 ---          H  (  56)          H  (  57)          C  (  58)          H  (  59)          H  (  60)
 H  (  21)    6.665691          6.814720          4.461961          5.149404          3.473552
 H  (  22)    8.166170          8.461817          6.109821          6.854141          5.122032
 H  (  23)    7.067845          7.615840          5.648681          6.425583          4.821360
 C  (  24)    9.498126          9.850475          7.735873          8.288631          6.778826
 H  (  25)   10.041854         10.374080          8.116587          8.723850          7.114098
 ---          H  (  61)          N  (  62)          N  (  63)          H  (  64)          H  (  65)
 H  (  21)    4.990635          3.873655          3.459471          4.401597          3.151317
 H  (  22)    6.494628          5.030895          5.082955          5.963511          4.587919
 H  (  23)    6.192482          3.443770          4.738971          5.572205          4.565980
 C  (  24)    8.388046          5.028372          5.624207          6.191094          5.109312
 H  (  25)    8.656324          5.885799          6.222724          6.865228          5.608485
 ---          H  (  66)          P  (  67)          P  (  68)
 H  (  21)    3.745087          2.939737          4.624050
 H  (  22)    5.433932          3.720079          6.288222
 H  (  23)    5.174529          2.883726          5.144258
 C  (  24)    6.360137          2.853235          7.077337
 H  (  25)    6.863054          3.807712          7.777429

 ---          H  (  26)          H  (  27)          C  (  28)          H  (  29)          H  (  30)
 H  (  26)    0.000000
 H  (  27)    1.768531          0.000000
 C  (  28)    2.785087          3.459304          0.000000
 H  (  29)    3.801554          4.330065          1.092038          0.000000
 H  (  30)    2.595948          3.780093          1.089958          1.771879          0.000000
 ---          H  (  31)          C  (  32)          H  (  33)          C  (  34)          H  (  35)
 H  (  26)    3.123813          6.883988          7.206161          7.879705          8.887217
 H  (  27)    3.710161          5.852429          6.029157          6.931958          7.855776
 C  (  28)    1.093627          6.653056          7.336393          7.238900          8.294452
 H  (  29)    1.755178          6.494219          7.300692          6.888770          7.938457
 H  (  30)    1.759585          7.248990          7.907127          7.885086          8.958829
 ---          C  (  36)          C  (  37)          H  (  38)          H  (  39)          H  (  40)
 H  (  26)    8.959827         10.233134         10.764515         10.141170         10.955862
 H  (  27)    8.519258          9.636763         10.087230          9.424925         10.469054
 C  (  28)    7.699589          9.108686          9.488257          9.295377          9.822633
 H  (  29)    7.025124          8.467833          8.802984          8.763911          9.151443
 H  (  30)    8.183060          9.629968         10.097721          9.816906         10.264892
 ---          C  (  41)          H  (  42)          H  (  43)          H  (  44)          C  (  45)
 H  (  26)    9.471332         10.230242          8.767615         10.047513          8.518243
 H  (  27)    9.222853         10.072566          8.673381          9.710665          8.234961
 C  (  28)    7.825913          8.637981          6.976434          8.248564          7.572107
 H  (  29)    6.992373          7.801511          6.096905          7.369226          7.004645
 H  (  30)    8.282555          9.001694          7.386650          8.802310          7.876987
 ---          H  (  46)          H  (  47)          H  (  48)          C  (  49)          C  (  50)
 H  (  26)    9.427365          8.325639          7.725342          8.504017          8.020783
 H  (  27)    9.232922          7.907390          7.621334          7.720462          6.992163
 C  (  28)    8.477104          7.717272          6.714391          6.945569          6.696164
 H  (  29)    7.879115          7.284901          6.142448          6.280460          6.209152
 H  (  30)    8.708898          8.024722          6.938745          7.774464          7.629367
 ---          H  (  51)          H  (  52)          H  (  53)          C  (  54)          H  (  55)
 H  (  26)    8.618236          6.956236          8.368437          9.993827         10.491545
 H  (  27)    7.576359          5.935829          7.186434          9.148791          9.587539
 C  (  28)    7.138810          5.681438          7.363437          8.467663          8.871683
 H  (  29)    6.624618          5.274855          6.981322          7.780365          8.181406
 H  (  30)    8.131796          6.631092          8.271239          9.288130          9.760095
 ---          H  (  56)          H  (  57)          C  (  58)          H  (  59)          H  (  60)
 H  (  26)   10.253855         10.544870          8.467557          8.923401          7.512876
 H  (  27)    9.295092          9.838598          7.914567          8.539288          7.034871
 C  (  28)    8.988176          8.892713          6.481306          6.838330          5.432958
 H  (  29)    8.388696          8.120205          5.656596          5.923120          4.610593
 H  (  30)    9.792191          9.646819          7.310677          7.560012          6.289951
 ---          H  (  61)          N  (  62)          N  (  63)          H  (  64)          H  (  65)
 H  (  26)    9.182987          5.562763          5.995072          6.412432          5.444524
 H  (  27)    8.568546          4.678306          6.077885          6.662081          5.714532
 C  (  28)    7.115802          5.346802          3.999292          4.561314          3.184348
 H  (  29)    6.294148          5.256209          3.129197          3.722557          2.224650
 H  (  30)    8.004899          5.892792          4.461067          4.813486          3.629377
 ---          H  (  66)          P  (  67)          P  (  68)
 H  (  26)    6.823064          3.122012          7.666641
 H  (  27)    6.799909          3.052881          7.012711
 C  (  28)    4.650351          2.829958          6.442009
 H  (  29)    3.692601          3.000935          5.861979
 H  (  30)    5.216110          3.123430          7.091176

 ---          H  (  31)          C  (  32)          H  (  33)          C  (  34)          H  (  35)
 H  (  31)    0.000000
 C  (  32)    7.395125          0.000000
 H  (  33)    8.043092          1.086798          0.000000
 C  (  34)    7.970501          1.339965          2.124562          0.000000
 H  (  35)    8.996807          2.108723          2.466707          1.081126          0.000000
 ---          C  (  36)          C  (  37)          H  (  38)          H  (  39)          H  (  40)
 H  (  31)    8.543233          9.924537         10.223121         10.121401         10.681255
 C  (  32)    3.896645          4.365214          4.825630          3.831248          5.281925
 H  (  33)    4.805966          5.055260          5.507474          4.338028          5.930744
 C  (  34)    2.906222          3.180584          3.520230          2.728667          4.181929
 H  (  35)    3.272172          3.017085          3.203097          2.344732          4.004307
 ---          C  (  41)          H  (  42)          H  (  43)          H  (  44)          C  (  45)
 H  (  31)    8.626429          9.481069          7.779847          8.952703          8.530895
 C  (  32)    5.234461          6.006145          5.394630          5.670515          3.923035
 H  (  33)    6.214115          6.928583          6.436055          6.641608          4.735110
 C  (  34)    4.263635          5.047177          4.619398          4.569887          3.349868
 H  (  35)    4.654795          5.342400          5.212092          4.834382          3.845552
 ---          H  (  46)          H  (  47)          H  (  48)          C  (  49)          C  (  50)
 H  (  31)    9.456575          8.682286          7.707488          7.463863          7.076538
 C  (  32)    4.914545          3.268608          4.131626          3.866057          3.653914
 H  (  33)    5.643275          3.919800          5.012705          4.771609          4.375972
 C  (  34)    4.291959          2.894839          3.804119          2.917289          3.072036
 H  (  35)    4.621298          3.340061          4.515896          3.296085          3.443503
 ---          H  (  51)          H  (  52)          H  (  53)          C  (  54)          H  (  55)
 H  (  31)    7.376474          6.049478          7.773121          8.974477          9.262482
 C  (  32)    4.716297          3.423782          3.250675          4.698665          5.493756
 H  (  33)    5.373927          4.173471          3.763282          5.454906          6.190505
 C  (  34)    4.130049          3.218664          2.684367          3.502265          4.386423
 H  (  35)    4.384679          3.850851          2.806844          3.409984          4.253623
 ---          H  (  56)          H  (  57)          C  (  58)          H  (  59)          H  (  60)
 H  (  31)    9.534057          9.450698          6.917536          7.352479          5.834717
 C  (  32)    4.340249          5.329619          5.046400          5.541269          4.994383
 H  (  33)    4.936276          6.139121          6.031406          6.571701          5.993164
 C  (  34)    3.096372          4.066334          4.249982          4.659399          4.466255
 H  (  35)    2.695650          3.973833          4.764572          5.157812          5.164834
 ---          H  (  61)          N  (  62)          N  (  63)          H  (  64)          H  (  65)
 H  (  31)    7.414252          6.138066          4.814871          5.456801          3.956186
 C  (  32)    5.869586          1.384151          4.952103          5.341276          5.619251
 H  (  33)    6.788178          2.103614          5.988937          6.367981          6.608662
 C  (  34)    5.045663          2.382063          4.839220          5.192035          5.652193
 H  (  35)    5.427370          3.364143          5.818026          6.139918          6.661408
 ---          H  (  66)          P  (  67)          P  (  68)
 H  (  31)    5.324198          3.790496          7.187047
 C  (  32)    5.257081          4.243355          2.647432
 H  (  33)    6.328265          4.859011          3.686571
 C  (  34)    4.911670          5.039827          1.791876
 H  (  35)    5.795482          6.101112          2.564664

 ---          C  (  36)          C  (  37)          H  (  38)          H  (  39)          H  (  40)
 C  (  36)    0.000000
 C  (  37)    1.528590          0.000000
 H  (  38)    2.197222          1.087613          0.000000
 H  (  39)    2.181293          1.090646          1.768721          0.000000
 H  (  40)    2.141497          1.093915          1.759093          1.759799          0.000000
 ---          C  (  41)          H  (  42)          H  (  43)          H  (  44)          C  (  45)
 C  (  36)    1.526453          2.145938          2.189087          2.188166          1.531143
 C  (  37)    2.499279          2.737095          3.470376          2.747080          2.472666
 H  (  38)    2.781480          3.126479          3.795160          2.583358          3.452635
 H  (  39)    3.462996          3.726074          4.332388          3.773496          2.713518
 H  (  40)    2.706834          2.486249          3.719927          3.042573          2.675265
 ---          H  (  46)          H  (  47)          H  (  48)          C  (  49)          C  (  50)
 C  (  36)    2.149463          2.182061          2.188838          3.137720          4.386383
 C  (  37)    2.660535          2.741526          3.446993          3.685869          4.860963
 H  (  38)    3.673685          3.759146          4.333502          3.359845          4.562193
 H  (  39)    2.989959          2.527785          3.743487          4.039901          4.940604
 H  (  40)    2.395107          3.063395          3.672759          4.676426          5.923570
 ---          H  (  51)          H  (  52)          H  (  53)          C  (  54)          H  (  55)
 C  (  36)    5.244509          4.676559          4.582380          3.434871          4.504903
 C  (  37)    5.646242          5.402614          4.792553          3.357265          4.407015
 H  (  38)    5.184990          5.285836          4.504159          2.622461          3.579486
 H  (  39)    5.803104          5.450010          4.646666          3.753641          4.784608
 H  (  40)    6.680365          6.449764          5.883752          4.276661          5.280483
 ---          H  (  56)          H  (  57)          C  (  58)          H  (  59)          H  (  60)
 C  (  36)    3.536287          3.149698          3.770412          3.424483          4.243280
 C  (  37)    3.095229          2.980756          4.602411          4.319241          5.294112
 H  (  38)    2.367508          2.132705          4.277647          4.035783          5.132694
 H  (  39)    3.204484          3.644828          5.194277          5.094692          5.809722
 H  (  40)    4.057866          3.706985          5.427691          4.973820          6.128101
 ---          H  (  61)          N  (  62)          N  (  63)          H  (  64)          H  (  65)
 C  (  36)    4.703628          4.225450          4.067998          3.958714          5.079701
 C  (  37)    5.339133          5.091803          5.563456          5.485398          6.570854
 H  (  38)    4.828072          5.620864          5.933722          5.975299          6.916993
 H  (  39)    5.934384          4.763590          6.039926          6.013936          7.027301
 H  (  40)    6.153194          5.949428          6.144858          5.902612          7.156957
 ---          H  (  66)          P  (  67)          P  (  68)
 C  (  36)    3.910358          5.844363          1.883227
 C  (  37)    5.333180          7.133104          2.855395
 H  (  38)    5.536437          7.703109          3.132520
 H  (  39)    5.933995          7.096964          3.051810
 H  (  40)    5.928460          7.837777          3.807781

 ---          C  (  41)          H  (  42)          H  (  43)          H  (  44)          C  (  45)
 C  (  41)    0.000000
 H  (  42)    1.093542          0.000000
 H  (  43)    1.092050          1.757685          0.000000
 H  (  44)    1.090252          1.759631          1.770959          0.000000
 C  (  45)    2.492829          2.678140          2.782910          3.463211          0.000000
 ---          H  (  46)          H  (  47)          H  (  48)          C  (  49)          C  (  50)
 C  (  41)    2.730435          3.458490          2.741217          3.493756          4.953918
 H  (  42)    2.456115          3.698385          3.002808          4.542122          6.009134
 H  (  43)    3.144072          3.784083          2.583673          3.692154          5.059209
 H  (  44)    3.711221          4.328782          3.777896          3.160661          4.690067
 C  (  45)    1.093808          1.091821          1.090762          4.406771          5.452513
 ---          H  (  51)          H  (  52)          H  (  53)          C  (  54)          H  (  55)
 C  (  41)    5.612596          5.256941          5.410075          3.729898          4.649003
 H  (  42)    6.665680          6.332494          6.402121          4.597909          5.509392
 H  (  43)    5.701172          5.162508          5.667776          4.280436          5.120623
 H  (  44)    5.172030          5.160874          5.200809          3.107182          3.892040
 C  (  45)    6.416997          5.513268          5.575593          4.895866          5.972824
 ---          H  (  56)          H  (  57)          C  (  58)          H  (  59)          H  (  60)
 C  (  41)    4.186542          3.112331          3.518379          2.766538          4.048395
 H  (  42)    4.957451          3.845566          4.567874          3.737111          5.107050
 H  (  43)    4.870729          3.792531          3.375145          2.574557          3.641898
 H  (  44)    3.723856          2.311561          3.052523          2.226763          3.807805
 C  (  45)    4.884370          4.678467          4.992036          4.648515          5.224486
 ---          H  (  61)          N  (  62)          N  (  63)          H  (  64)          H  (  65)
 C  (  41)    4.370817          5.345880          3.878018          3.640120          4.845302
 H  (  42)    5.361499          6.152400          4.674310          4.240759          5.614168
 H  (  43)    4.297641          5.223337          2.980133          2.658408          3.898944
 H  (  44)    3.703768          5.884191          4.350764          4.290537          5.263558
 C  (  45)    6.011948          4.048081          4.192681          3.830912          5.152370
 ---          H  (  66)          P  (  67)          P  (  68)
 C  (  41)    3.471411          6.425294          2.818338
 H  (  42)    4.340302          7.183062          3.781278
 H  (  43)    2.588963          5.813512          2.976353
 H  (  44)    3.720634          7.056213          3.115496
 C  (  45)    4.376591          5.429291          2.726415

 ---          H  (  46)          H  (  47)          H  (  48)          C  (  49)          C  (  50)
 H  (  46)    0.000000
 H  (  47)    1.767903          0.000000
 H  (  48)    1.772039          1.764953          0.000000
 C  (  49)    5.256392          4.684858          4.634544          0.000000
 C  (  50)    6.407699          5.492742          5.617067          1.530962          0.000000
 ---          H  (  51)          H  (  52)          H  (  53)          C  (  54)          H  (  55)
 H  (  46)    7.331649          6.544435          6.515356          5.539654          6.615857
 H  (  47)    6.528260          5.514723          5.426085          5.177262          6.257140
 H  (  48)    6.572384          5.487916          5.884996          5.393247          6.421553
 C  (  49)    2.147355          2.183965          2.184915          1.525414          2.141689
 C  (  50)    1.093640          1.092496          1.090032          2.486145          2.648323
 ---          H  (  56)          H  (  57)          C  (  58)          H  (  59)          H  (  60)
 H  (  46)    5.504318          5.145830          5.772830          5.280596          6.091035
 H  (  47)    4.963970          5.138222          5.514696          5.355166          5.704880
 H  (  48)    5.536283          5.218231          4.971420          4.611729          4.993583
 C  (  49)    2.184956          2.187771          1.529031          2.200354          2.172750
 C  (  50)    2.790142          3.456232          2.475276          3.455825          2.648196
 ---          H  (  61)          N  (  62)          N  (  63)          H  (  64)          H  (  65)
 H  (  46)    6.749550          5.100741          5.002300          4.486525          5.947832
 H  (  47)    6.523878          3.554682          4.743192          4.494528          5.656101
 H  (  48)    6.044334          3.879305          3.412236          2.921570          4.307850
 C  (  49)    2.149249          4.169628          4.081611          4.677307          4.822948
 C  (  50)    2.744987          3.950549          4.706305          5.484147          5.254515
 ---          H  (  66)          P  (  67)          P  (  68)
 H  (  46)    5.140082          6.379177          3.717583
 H  (  47)    5.038984          5.298305          2.893290
 H  (  48)    3.768728          4.681675          2.926046
 C  (  49)    3.557778          5.772968          1.884018
 C  (  50)    4.339391          5.620325          2.737054

 ---          H  (  51)          H  (  52)          H  (  53)          C  (  54)          H  (  55)
 H  (  51)    0.000000
 H  (  52)    1.770183          0.000000
 H  (  53)    1.768426          1.769062          0.000000
 C  (  54)    2.746279          3.453574          2.701156          0.000000
 H  (  55)    2.452546          3.685716          2.914799          1.094004          0.000000
 ---          H  (  56)          H  (  57)          C  (  58)          H  (  59)          H  (  60)
 H  (  51)    3.195973          3.707976          2.637074          3.683185          2.852965
 H  (  52)    3.773331          4.327415          2.773165          3.756752          2.496688
 H  (  53)    2.559576          3.750970          3.444274          4.333729          3.698626
 C  (  54)    1.091188          1.089990          2.500804          2.841760          3.452803
 H  (  55)    1.761416          1.758559          2.753298          3.237785          3.693079
 ---          H  (  61)          N  (  62)          N  (  63)          H  (  64)          H  (  65)
 H  (  51)    2.450882          4.981603          5.345461          6.175275          5.791776
 H  (  52)    3.196353          3.365197          4.171437          5.037006          4.583840
 H  (  53)    3.708638          3.875910          5.485692          6.199556          6.083702
 C  (  54)    2.662715          5.327560          5.420049          5.880857          6.218148
 H  (  55)    2.462305          6.092993          6.064232          6.617753          6.763138
 ---          H  (  66)          P  (  67)          P  (  68)
 H  (  51)    4.845871          6.426600          3.719456
 H  (  52)    3.971921          4.692818          2.844501
 H  (  53)    5.223648          5.983977          3.006986
 C  (  54)    4.811838          7.216364          2.867854
 H  (  55)    5.370938          7.876088          3.814961

 ---          H  (  56)          H  (  57)          C  (  58)          H  (  59)          H  (  60)
 H  (  56)    0.000000
 H  (  57)    1.772296          0.000000
 C  (  58)    3.468724          2.730988          0.000000
 H  (  59)    3.829470          2.636823          1.090658          0.000000
 H  (  60)    4.318867          3.780501          1.092144          1.781132          0.000000
 ---          H  (  61)          N  (  62)          N  (  63)          H  (  64)          H  (  65)
 H  (  56)    3.696914          5.221790          6.046303          6.468040          6.884061
 H  (  57)    2.931328          5.909103          5.494145          5.799390          6.345251
 C  (  58)    1.093453          5.002869          3.524739          4.171210          4.121337
 H  (  59)    1.758137          5.478358          3.413460          3.829604          4.094507
 H  (  60)    1.756646          4.668929          2.853638          3.672700          3.267408
 ---          H  (  66)          P  (  67)          P  (  68)
 H  (  56)    5.568865          7.456376          3.040018
 H  (  57)    4.816001          7.662063          3.178500
 C  (  58)    2.722017          5.886759          2.797265
 H  (  59)    2.506479          6.229993          3.009622
 H  (  60)    2.131417          5.099744          3.019022

 ---          H  (  61)          N  (  62)          N  (  63)          H  (  64)          H  (  65)
 H  (  61)    0.000000
 N  (  62)    5.901968          0.000000
 N  (  63)    4.475442          4.083444          0.000000
 H  (  64)    5.154132          4.509194          1.016395          0.000000
 H  (  65)    4.948159          4.599322          1.013052          1.622682          0.000000
 ---          H  (  66)          P  (  67)          P  (  68)
 H  (  61)    3.617485          6.781256          3.771556
 N  (  62)    4.588653          2.861102          2.856035
 N  (  63)    1.013784          3.369851          3.358392
 H  (  64)    1.626855          3.763945          3.710078
 H  (  65)    1.624968          3.250063          4.262035

 ---          H  (  66)          P  (  67)          P  (  68)
 H  (  66)    0.000000
 P  (  67)    4.252516          0.000000
 P  (  68)    3.248932          4.658984          0.000000


Atomic orbital basis
--------------------
::

 atom  label     prim    cont     orbital basis set details     
 ---------------------------------------------------------------
  Ir     1        204     204     [24s19p12d9f]  dyall-vdz
  C      2         29      29     [9s5p1d]       uiglo-ii
  H      3          8       8     [5s1p]         uiglo-ii
  C      4         29      29     [9s5p1d]       uiglo-ii
  H      5          8       8     [5s1p]         uiglo-ii
  C      6         29      29     [9s5p1d]       uiglo-ii
  C      7         29      29     [9s5p1d]       uiglo-ii
  H      8          8       8     [5s1p]         uiglo-ii
  H      9          8       8     [5s1p]         uiglo-ii
  H     10          8       8     [5s1p]         uiglo-ii
  C     11         29      29     [9s5p1d]       uiglo-ii
  H     12          8       8     [5s1p]         uiglo-ii
  H     13          8       8     [5s1p]         uiglo-ii
  H     14          8       8     [5s1p]         uiglo-ii
  C     15         29      29     [9s5p1d]       uiglo-ii
  H     16          8       8     [5s1p]         uiglo-ii
  H     17          8       8     [5s1p]         uiglo-ii
  H     18          8       8     [5s1p]         uiglo-ii
  C     19         29      29     [9s5p1d]       uiglo-ii
  C     20         29      29     [9s5p1d]       uiglo-ii
  H     21          8       8     [5s1p]         uiglo-ii
  H     22          8       8     [5s1p]         uiglo-ii
  H     23          8       8     [5s1p]         uiglo-ii
  C     24         29      29     [9s5p1d]       uiglo-ii
  H     25          8       8     [5s1p]         uiglo-ii
  H     26          8       8     [5s1p]         uiglo-ii
  H     27          8       8     [5s1p]         uiglo-ii
  C     28         29      29     [9s5p1d]       uiglo-ii
  H     29          8       8     [5s1p]         uiglo-ii
  H     30          8       8     [5s1p]         uiglo-ii
  H     31          8       8     [5s1p]         uiglo-ii
  C     32         29      29     [9s5p1d]       uiglo-ii
  H     33          8       8     [5s1p]         uiglo-ii
  C     34         29      29     [9s5p1d]       uiglo-ii
  H     35          8       8     [5s1p]         uiglo-ii
  C     36         29      29     [9s5p1d]       uiglo-ii
  C     37         29      29     [9s5p1d]       uiglo-ii
  H     38          8       8     [5s1p]         uiglo-ii
  H     39          8       8     [5s1p]         uiglo-ii
  H     40          8       8     [5s1p]         uiglo-ii
  C     41         29      29     [9s5p1d]       uiglo-ii
  H     42          8       8     [5s1p]         uiglo-ii
  H     43          8       8     [5s1p]         uiglo-ii
  H     44          8       8     [5s1p]         uiglo-ii
  C     45         29      29     [9s5p1d]       uiglo-ii
  H     46          8       8     [5s1p]         uiglo-ii
  H     47          8       8     [5s1p]         uiglo-ii
  H     48          8       8     [5s1p]         uiglo-ii
  C     49         29      29     [9s5p1d]       uiglo-ii
  C     50         29      29     [9s5p1d]       uiglo-ii
  H     51          8       8     [5s1p]         uiglo-ii
  H     52          8       8     [5s1p]         uiglo-ii
  H     53          8       8     [5s1p]         uiglo-ii
  C     54         29      29     [9s5p1d]       uiglo-ii
  H     55          8       8     [5s1p]         uiglo-ii
  H     56          8       8     [5s1p]         uiglo-ii
  H     57          8       8     [5s1p]         uiglo-ii
  C     58         29      29     [9s5p1d]       uiglo-ii
  H     59          8       8     [5s1p]         uiglo-ii
  H     60          8       8     [5s1p]         uiglo-ii
  H     61          8       8     [5s1p]         uiglo-ii
  N     62         29      29     [9s5p1d]       uiglo-ii
  N     63         29      29     [9s5p1d]       uiglo-ii
  H     64          8       8     [5s1p]         uiglo-ii
  H     65          8       8     [5s1p]         uiglo-ii
  H     66          8       8     [5s1p]         uiglo-ii
  P     67         42      42     [11s7p2d]      uiglo-ii
  P     68         42      42     [11s7p2d]      uiglo-ii

 Total number of           GTO shells =     692
 Total number of spherical GTO functions = 1270
 Total number of cartesian GTO functions = 1335


##############################################################################
                                ReSpect output
##############################################################################


Four-component SCF procedure (SCFun)
------------------------------------
::

 
  Fock setting
  ------------
  number atoms:                                68
  number electrons:                           283
  number matrices:                              2
  matrix dimension:                          1335
  number GTO shells:                          692
  nucleus model:                            gauss
  ERI classes (up to):                       SSSS (one-center approximation)
  ERI acceleration:                          none
  ERI screening threshold:             1.0000E-10
  HF exchange scaling factor:          0.00000000
  inverse fine-structure constant:   137.03599907
 
  TwoFock setting (ERI)
  ---------------------
  number atoms:                                68
  matrix dimension:                          1335
  number GTO shells:                          692
  ERI classes (up to):                       SSSS (one-center approximation)
  ERI screening threshold:             1.0000E-10
  inverse fine-structure constant:   137.03599907
 
  DFT setting
  -----------
  number atoms:                                  68
  number matrices:                                2
  matrix dimension:                            1335
  number GTO shells:                            692
  DFT functional ID:                              4
  DFT noncollinearity ID:                         4
  DFT screening threshold:               1.0000E-10
  DFT regularization cutoff:             1.0000E-16
  inverse fine-structure constant:     137.03599907
  HF global exchange scaling factor:     0.00000000
  HF range-separated scaling factor:     0.00000000
  HF range-separated erf w-argument:     0.00000000


  Restarting from a previous one-component calculation ... 
  Matrix to power -5.00E-01(min: 1.94E-04 max: 1.13E+02 thr: 1.00E-08 time: 2.00E+00 cpus:24)
  Matrix to power -5.00E-01(min: 2.11E-03 max: 4.40E+02 thr: 1.00E-08 time: 1.98E+00 cpus:24)
  Matrix to power -5.00E-01(min: 1.94E-04 max: 1.13E+02 thr: 1.00E-08 time: 1.99E+00 cpus:24)
  Matrix to power -5.00E-01(min: 2.11E-03 max: 4.40E+02 thr: 1.00E-08 time: 1.98E+00 cpus:24)
 
 
                     Energy           dE       max[F,D]   spin density    time (hh:mm:ss)
                ----------------   ---------   --------   ------------    ---------------
  Cycle:   1   -43084.2761399367   -4.31E+04   0.00E+00   <x>=-3.06E-03   eri= 00:08:42.0  
                                                          <y>= 8.45E-01   xc=  00:00:45.5  
                                                          <z>= 1.34E-03   dia= 00:00:35.4  
                                                                          tot= 00:10:07.0  
 
 
                     Energy           dE       max[F,D]   spin density    time (hh:mm:ss)
                ----------------   ---------   --------   ------------    ---------------
  Cycle:   2   -19435.6489085473    2.36E+04   3.44E+00   <x>=-1.05E-02   eri= 00:08:44.7  
                                                          <y>= 9.05E-01   xc=  00:01:11.3  
                                                          <z>= 2.68E-04   dia= 00:00:32.8  
                                                                          tot= 00:10:37.0  
 
 
                     Energy           dE       max[F,D]   spin density    time (hh:mm:ss)
                ----------------   ---------   --------   ------------    ---------------
  Cycle:   3   -19435.6437665783    5.14E-03   3.26E-02   <x>= 2.32E-01   eri= 00:08:43.7  
                                                          <y>=-2.11E-01   xc=  00:01:11.4  
                                                          <z>= 2.56E-02   dia= 00:00:32.7  
                                                                          tot= 00:10:37.2  
 
 
                     Energy           dE       max[F,D]   spin density    time (hh:mm:ss)
                ----------------   ---------   --------   ------------    ---------------
  Cycle:   4   -19434.7361862534    9.08E-01   1.53E-01   <x>=-5.93E-03   eri= 00:08:46.2  
                                                          <y>= 8.93E-01   xc=  00:01:11.5  
                                                          <z>= 1.57E-03   dia= 00:00:32.8  
                                                                          tot= 00:10:45.3  
 
 
                     Energy           dE       max[F,D]   spin density    time (hh:mm:ss)
                ----------------   ---------   --------   ------------    ---------------
  Cycle:   5   -19435.6345549355   -8.98E-01   3.58E-02   <x>= 1.40E-02   eri= 00:08:44.1  
                                                          <y>= 6.44E-01   xc=  00:01:11.6  
                                                          <z>= 6.28E-03   dia= 00:00:32.6  
                                                                          tot= 00:10:45.0  
 
 
                     Energy           dE       max[F,D]   spin density    time (hh:mm:ss)
                ----------------   ---------   --------   ------------    ---------------
  Cycle:   6   -19435.6580157000   -2.35E-02   2.28E-02   <x>=-4.90E-03   eri= 00:08:45.0  
                                                          <y>= 6.91E-01   xc=  00:01:11.5  
                                                          <z>= 3.82E-03   dia= 00:00:32.8  
                                                                          tot= 00:10:48.3  
 
 
                     Energy           dE       max[F,D]   spin density    time (hh:mm:ss)
                ----------------   ---------   --------   ------------    ---------------
  Cycle:   7   -19435.6709480286   -1.29E-02   7.71E-03   <x>=-1.07E-02   eri= 00:08:45.2  
                                                          <y>= 7.35E-01   xc=  00:01:11.4  
                                                          <z>= 3.03E-03   dia= 00:00:32.7  
                                                                          tot= 00:10:51.8  
 
 
                     Energy           dE       max[F,D]   spin density    time (hh:mm:ss)
                ----------------   ---------   --------   ------------    ---------------
  Cycle:   8   -19435.6743191841   -3.37E-03   8.57E-04   <x>=-1.28E-02   eri= 00:08:45.6  
                                                          <y>= 7.36E-01   xc=  00:01:11.6  
                                                          <z>= 2.65E-03   dia= 00:00:32.9  
                                                                          tot= 00:10:54.5  
 
 
                     Energy           dE       max[F,D]   spin density    time (hh:mm:ss)
                ----------------   ---------   --------   ------------    ---------------
  Cycle:   9   -19435.6743352917   -1.61E-05   7.95E-04   <x>=-1.43E-02   eri= 00:08:43.9  
                                                          <y>= 7.35E-01   xc=  00:01:11.4  
                                                          <z>= 2.33E-03   dia= 00:00:32.8  
                                                                          tot= 00:10:55.1  
 
 
                     Energy           dE       max[F,D]   spin density    time (hh:mm:ss)
                ----------------   ---------   --------   ------------    ---------------
  Cycle:  10   -19435.6743638980   -2.86E-05   7.85E-04   <x>=-1.60E-02   eri= 00:08:45.2  
                                                          <y>= 7.41E-01   xc=  00:01:11.4  
                                                          <z>= 1.96E-03   dia= 00:00:33.0  
                                                                          tot= 00:10:59.2  

                                                          Checkpointing ...
 
 
                     Energy           dE       max[F,D]   spin density    time (hh:mm:ss)
                ----------------   ---------   --------   ------------    ---------------
  Cycle:  11   -19435.6743930031   -2.91E-05   5.99E-05   <x>=-1.66E-02   eri= 00:08:43.8  
                                                          <y>= 7.41E-01   xc=  00:01:11.3  
                                                          <z>= 1.73E-03   dia= 00:00:32.7  
                                                                          tot= 00:11:00.1  
 
 
                     Energy           dE       max[F,D]   spin density    time (hh:mm:ss)
                ----------------   ---------   --------   ------------    ---------------
  Cycle:  12   -19435.6743934587   -4.56E-07   2.75E-05   <x>=-1.72E-02   eri= 00:08:44.3  
                                                          <y>= 7.42E-01   xc=  00:01:11.4  
                                                          <z>= 1.39E-03   dia= 00:00:32.9  
                                                                          tot= 00:11:03.8  
 
 
                     Energy           dE       max[F,D]   spin density    time (hh:mm:ss)
                ----------------   ---------   --------   ------------    ---------------
  Cycle:  13   -19435.6743935827   -1.24E-07   1.63E-05   <x>=-1.74E-02   eri= 00:08:43.6  
                                                          <y>= 7.42E-01   xc=  00:01:11.4  
                                                          <z>= 1.14E-03   dia= 00:00:32.6  
                                                                          tot= 00:11:05.5  
 
 
                     Energy           dE       max[F,D]   spin density    time (hh:mm:ss)
                ----------------   ---------   --------   ------------    ---------------
  Cycle:  14   -19435.6743936082   -2.54E-08   9.58E-06   <x>=-1.75E-02   eri= 00:08:44.5  
                                                          <y>= 7.42E-01   xc=  00:01:11.5  
                                                          <z>= 9.89E-04   dia= 00:00:32.7  
                                                                          tot= 00:11:09.1  
 
 
                     Energy           dE       max[F,D]   spin density    time (hh:mm:ss)
                ----------------   ---------   --------   ------------    ---------------
  Cycle:  15   -19435.6743936180   -9.81E-09   4.52E-06   <x>=-1.75E-02   eri= 00:08:44.6  
                                                          <y>= 7.42E-01   xc=  00:01:11.4  
                                                          <z>= 7.98E-04   dia= 00:00:32.6  
                                                                          tot= 00:11:11.7  
 
 
  Happy end
 
 
  --- Electronic energy        --- =    -24710.597613330388
  --- Nuclear-repulsion energy --- =      5274.923219712423
  --- Total energy             --- =    -19435.674393617966
 
 
 
  Energy of occupied orbitals
  ---------------------------
 
  (1-5)         -2792.35249   -2792.35247    -488.15128    -488.15040    -467.73270
  (6-10)         -467.73245    -407.92881    -407.92802    -407.92745    -407.92689
  (11-15)        -114.17756    -114.17727    -105.00117    -105.00112     -91.90785
  (16-20)         -91.90755     -91.90578     -91.90555     -76.64833     -76.64828
  (21-25)         -76.64820     -76.64815     -76.54112     -76.54077     -76.53921
  (26-30)         -76.53900     -73.71234     -73.71166     -73.71087     -73.71006
  (31-35)         -73.70946     -73.70917     -24.36756     -24.36677     -20.48997
  (36-40)         -20.48983     -17.39616     -17.39553     -17.39074     -17.39015
  (41-45)         -14.17567     -14.17550     -14.15382     -14.15076     -11.03037
  (46-50)         -11.02991     -11.02452     -11.02430     -10.45713     -10.45643
  (51-55)         -10.45295     -10.45141     -10.44873     -10.44826     -10.04199
  (56-60)         -10.04186     -10.04135     -10.04122     -10.02622     -10.02607
  (61-65)         -10.02587     -10.02582     -10.02574     -10.02571     -10.02558
  (66-70)         -10.02546     -10.00035     -10.00029      -9.99832      -9.99827
  (71-75)          -9.99327      -9.99325      -9.99255      -9.99254      -9.99218
  (76-80)          -9.99217      -9.99167      -9.99166      -9.98342      -9.98342
  (81-85)          -9.98327      -9.98326      -9.98145      -9.98143      -9.98080
  (86-90)          -9.98078      -9.97924      -9.97924      -9.97922      -9.97921
  (91-95)          -9.97918      -9.97917      -9.97896      -9.97895      -6.46176
  (96-100)         -6.46172      -6.46160      -6.46157      -4.66270      -4.66270
  (101-105)        -4.66255      -4.66255      -4.63048      -4.63046      -4.63033
  (106-110)        -4.63031      -4.62857      -4.62852      -4.62842      -4.62837
  (111-115)        -3.61200      -3.60545      -2.39600      -2.39393      -2.36269
  (116-120)        -2.36262      -2.35865      -2.35757      -2.35367      -2.35315
  (121-125)        -2.24950      -2.24923      -2.24648      -2.24582      -2.24282
  (126-130)        -2.24009      -2.23858      -2.23837      -1.91252      -1.90468
  (131-135)        -1.89013      -1.88470      -0.98455      -0.98022      -0.97259
  (136-140)        -0.97201      -0.87087      -0.87026      -0.86756      -0.86720
  (141-145)        -0.84725      -0.84711      -0.84694      -0.84680      -0.83541
  (146-150)        -0.83390      -0.78190      -0.77823      -0.73700      -0.73694
  (151-155)        -0.73527      -0.73518      -0.73111      -0.73106      -0.73045
  (156-160)        -0.73040      -0.72666      -0.72660      -0.72633      -0.72626
  (161-165)        -0.72110      -0.72107      -0.72066      -0.72063      -0.70167
  (166-170)        -0.70124      -0.69649      -0.69600      -0.63702      -0.63449
  (171-175)        -0.63284      -0.63199      -0.60675      -0.60642      -0.60474
  (176-180)        -0.60440      -0.60387      -0.60364      -0.60244      -0.60190
  (181-185)        -0.58796      -0.58756      -0.57247      -0.57209      -0.54806
  (186-190)        -0.54787      -0.54550      -0.54391      -0.52842      -0.52781
  (191-195)        -0.52765      -0.52729      -0.52436      -0.52299      -0.51314
  (196-200)        -0.51261      -0.50944      -0.50937      -0.50483      -0.50460
  (201-205)        -0.50011      -0.49996      -0.49971      -0.49958      -0.49931
  (206-210)        -0.49905      -0.49312      -0.49299      -0.49192      -0.49176
  (211-215)        -0.49126      -0.49106      -0.48582      -0.48501      -0.48002
  (216-220)        -0.47566      -0.47514      -0.47183      -0.46142      -0.46117
  (221-225)        -0.45707      -0.45690      -0.44983      -0.44977      -0.44969
  (226-230)        -0.44940      -0.44769      -0.44763      -0.44608      -0.44537
  (231-235)        -0.43941      -0.43878      -0.43721      -0.43702      -0.43668
  (236-240)        -0.43637      -0.42892      -0.42884      -0.42851      -0.42845
  (241-245)        -0.42659      -0.42651      -0.42583      -0.42576      -0.42303
  (246-250)        -0.42210      -0.41565      -0.41532      -0.41397      -0.41383
  (251-255)        -0.40772      -0.40767      -0.40455      -0.40423      -0.40122
  (256-260)        -0.40109      -0.40072      -0.40055      -0.39751      -0.39741
  (261-265)        -0.39621      -0.39592      -0.39290      -0.39248      -0.39215
  (266-270)        -0.39156      -0.38416      -0.38176      -0.36901      -0.36792
  (271-275)        -0.35408      -0.35186      -0.34316      -0.34082      -0.32948
  (276-280)        -0.32410      -0.31942      -0.31772      -0.30594      -0.30074
  (281-283)        -0.28250      -0.28132      -0.27516
 
 
 
  Energy of virtual orbitals (positive energy states)
  ---------------------------------------------------
 
  (284-288)        -0.25452      -0.15601      -0.15538      -0.15501      -0.15174
  (289-293)        -0.15042      -0.15000      -0.11785      -0.11637      -0.09904
  (294-298)        -0.09615      -0.09202      -0.09085      -0.08944      -0.08884
  (299-303)        -0.07926      -0.07875      -0.07587      -0.07545      -0.07306
  (304-308)        -0.07210      -0.06765      -0.06746      -0.05966      -0.05933
  (309-313)        -0.05849      -0.05789      -0.05724      -0.05670      -0.05412
  (314-318)        -0.05377      -0.04882      -0.04866      -0.04511      -0.04491
  (319-323)        -0.04294      -0.04271      -0.04162      -0.04142      -0.03984
  (324-328)        -0.03966      -0.03088      -0.03077      -0.03047      -0.02970
  (329-333)        -0.02644      -0.02578      -0.02326      -0.02276      -0.02005
  (334-338)        -0.01975      -0.01630      -0.01587      -0.01348      -0.01324
  (339-343)        -0.01127      -0.00988      -0.00936      -0.00911      -0.00457
  (344-348)        -0.00427      -0.00341      -0.00333      -0.00163      -0.00126
  (349-353)         0.00107       0.00143       0.00610       0.00621       0.00685
  (354-358)         0.00734       0.01208       0.01255       0.01265       0.01314
  (359-363)         0.01991       0.02012       0.02112       0.02151       0.02351
  (364-368)         0.02385       0.02485       0.02511       0.02719       0.02739
  (369-373)         0.03044       0.03062       0.03369       0.03414       0.03756
  (374-378)         0.03812       0.03966       0.04006       0.04034       0.04055
  (379-383)         0.04332       0.04371       0.04481       0.04515       0.04627
  (384-388)         0.04652       0.05204       0.05222       0.05402       0.05417
  (389-393)         0.05479       0.05512       0.05685       0.05713       0.06061
  (394-398)         0.06112       0.06536       0.06611       0.06791       0.06814
  (399-403)         0.07092       0.07103       0.07262       0.07294       0.07330
  (404-408)         0.07372       0.07805       0.07848       0.08044       0.08081
  (409-413)         0.08263       0.08319       0.08754       0.08787       0.09235
  (414-418)         0.09268       0.09469       0.09509       0.10258       0.10272
  (419-423)         0.10561       0.10608       0.11026       0.11079       0.11426
  (424-428)         0.11443       0.12407       0.12434       0.12958       0.13013
  (429-433)         0.13361       0.13399       0.13612       0.13671       0.14491
  (434-438)         0.14524       0.15265       0.15284       0.15455       0.15488
  (439-443)         0.15730       0.15772       0.15898       0.15967       0.16067
  (444-448)         0.16091       0.16478       0.16503       0.17071       0.17086
  (449-453)         0.17552       0.17569       0.18004       0.18058       0.18439
  (454-458)         0.18480       0.18729       0.18760       0.18942       0.19017
  (459-463)         0.19427       0.19515       0.20182       0.20229       0.20709
  (464-468)         0.20780       0.21051       0.21091       0.21187       0.21280
  (469-473)         0.21512       0.21549       0.22347       0.22422       0.22873
  (474-478)         0.22902       0.22980       0.23000       0.23641       0.23725
  (479-483)         0.24174       0.24223       0.24653       0.24683       0.24997
  (484-488)         0.25024       0.25259       0.25359       0.26173       0.26254
  (489-493)         0.26473       0.26512       0.26629       0.26720       0.27079
  (494-498)         0.27190       0.27841       0.27930       0.28241       0.28288
  (499-503)         0.28967       0.28985       0.29077       0.29121       0.29230
  (504-508)         0.29282       0.29413       0.29456       0.30101       0.30155
  (509-513)         0.30249       0.30296       0.30471       0.30504       0.31023
  (514-518)         0.31064       0.31266       0.31334       0.31699       0.31738
  (519-523)         0.31803       0.31875       0.31981       0.32014       0.32334
  (524-528)         0.32352       0.33381       0.33428       0.33453       0.33479
  (529-533)         0.33880       0.33904       0.34160       0.34187       0.34368
  (534-538)         0.34423       0.34909       0.34993       0.35153       0.35195
  (539-543)         0.35312       0.35341       0.35370       0.35410       0.35446
  (544-548)         0.35501       0.35654       0.35722       0.36227       0.36268
  (549-553)         0.36341       0.36382       0.36678       0.36749       0.36924
  (554-558)         0.36954       0.37043       0.37097       0.37210       0.37249
  (559-563)         0.37506       0.37531       0.37673       0.37719       0.38352
  (564-568)         0.38386       0.38520       0.38555       0.38674       0.38695
  (569-573)         0.39067       0.39111       0.39179       0.39250       0.39438
  (574-578)         0.39511       0.39832       0.39870       0.40007       0.40080
  (579-583)         0.40153       0.40169       0.40455       0.40504       0.40685
  (584-588)         0.40724       0.41299       0.41370       0.41483       0.41496
  (589-593)         0.41531       0.41588       0.41867       0.41911       0.42392
  (594-598)         0.42426       0.42544       0.42605       0.42833       0.42873
  (599-603)         0.42976       0.43010       0.43399       0.43458       0.44131
  (604-608)         0.44170       0.44405       0.44480       0.44642       0.44700
  (609-613)         0.44881       0.44946       0.45246       0.45272       0.45387
  (614-618)         0.45441       0.45622       0.45655       0.46099       0.46147
  (619-623)         0.46525       0.46619       0.46774       0.46813       0.47212
  (624-628)         0.47247       0.47410       0.47485       0.47707       0.47740
  (629-633)         0.49146       0.49194       0.49279       0.49338       0.50265
  (634-638)         0.50343       0.50520       0.50588       0.51530       0.51668
  (639-643)         0.51995       0.52069       0.52127       0.52186       0.52707
  (644-648)         0.52808       0.53293       0.53376       0.53893       0.53991
  (649-653)         0.54224       0.54308       0.54473       0.54623       0.55293
  (654-658)         0.55385       0.55723       0.55775       0.56647       0.56732
  (659-663)         0.56835       0.56939       0.57374       0.57473       0.57682
  (664-668)         0.57780       0.58588       0.58659       0.58885       0.58928
  (669-673)         0.60392       0.60509       0.61233       0.61335       0.61665
  (674-678)         0.61746       0.63240       0.63414       0.64529       0.64778
  (679-683)         0.65138       0.65409       0.66281       0.66442       0.66761
  (684-688)         0.66885       0.67420       0.67491       0.69185       0.69252
  (689-693)         0.70118       0.70179       0.70379       0.70464       0.72596
  (694-698)         0.72789       0.74012       0.74104       0.74963       0.75078
  (699-703)         0.75359       0.75406       0.77682       0.77719       0.77844
  (704-708)         0.77872       0.78959       0.79078       0.79341       0.79428
  (709-713)         0.80113       0.80206       0.80345       0.80426       0.81192
  (714-718)         0.81242       0.81970       0.82023       0.83141       0.83153
  (719-723)         0.83989       0.84042       0.85390       0.85431       0.85973
  (724-728)         0.86006       0.87829       0.87872       0.88339       0.88367
  (729-733)         0.89167       0.89200       0.89966       0.90013       0.90361
  (734-738)         0.90423       0.90824       0.90881       0.91447       0.91488
  (739-743)         0.92154       0.92187       0.92553       0.92629       0.92920
  (744-748)         0.92946       0.94085       0.94138       0.94661       0.94713
  (749-753)         0.95241       0.95313       0.96171       0.96387       0.97679
  (754-758)         0.97742       0.98980       0.99046       0.99380       0.99416
  (759-763)         0.99540       0.99585       0.99803       0.99868       1.00683
  (764-768)         1.00697       1.01579       1.01625       1.01926       1.01976
  (769-773)         1.02668       1.02717       1.03300       1.03480       1.04104
  (774-778)         1.04281       1.04547       1.04742       1.05953       1.06025
  (779-783)         1.06426       1.06517       1.09510       1.09565       1.10351
  (784-788)         1.10408       1.10696       1.10727       1.10748       1.10772
  (789-793)         1.10906       1.10930       1.11647       1.11677       1.11970
  (794-798)         1.12001       1.12517       1.12557       1.12951       1.12982
  (799-803)         1.13040       1.13064       1.13702       1.13722       1.14154
  (804-808)         1.14188       1.14439       1.14486       1.14784       1.14868
  (809-813)         1.15396       1.15418       1.15899       1.15925       1.16345
  (814-818)         1.16369       1.16517       1.16577       1.17671       1.17695
  (819-823)         1.17804       1.17821       1.18279       1.18332       1.18661
  (824-828)         1.18714       1.18913       1.18948       1.19776       1.19827
  (829-833)         1.20741       1.20782       1.21021       1.21059       1.21482
  (834-838)         1.21507       1.21665       1.21704       1.22038       1.22062
  (839-843)         1.22103       1.22144       1.22450       1.22492       1.22622
  (844-848)         1.22666       1.23819       1.23843       1.23984       1.24027
  (849-853)         1.24373       1.24409       1.24486       1.24504       1.24547
  (854-858)         1.24569       1.25210       1.25230       1.25844       1.25870
  (859-863)         1.26725       1.26760       1.26824       1.26861       1.27337
  (864-868)         1.27373       1.27426       1.27474       1.28797       1.28818
  (869-873)         1.28986       1.29000       1.29365       1.29384       1.30022
  (874-878)         1.30056       1.30309       1.30329       1.30387       1.30414
  (879-883)         1.31050       1.31083       1.31683       1.31707       1.32413
  (884-888)         1.32478       1.32935       1.32999       1.33844       1.33870
  (889-893)         1.34251       1.34339       1.34607       1.34646       1.34766
  (894-898)         1.34790       1.35383       1.35404       1.35793       1.35814
  (899-903)         1.35992       1.36010       1.37492       1.37513       1.37721
  (904-908)         1.37746       1.38263       1.38303       1.39168       1.39209
  (909-913)         1.39531       1.39596       1.40020       1.40062       1.40269
  (914-918)         1.40343       1.40997       1.41040       1.41423       1.41461
  (919-923)         1.42067       1.42099       1.42877       1.42926       1.43471
  (924-928)         1.43495       1.43666       1.43720       1.44317       1.44363
  (929-933)         1.44888       1.44955       1.45132       1.45150       1.45773
  (934-938)         1.45816       1.46382       1.46421       1.46822       1.46854
  (939-943)         1.47837       1.47901       1.48305       1.48370       1.48755
  (944-948)         1.48783       1.49232       1.49281       1.49815       1.49865
  (949-953)         1.50221       1.50296       1.51147       1.51222       1.51566
  (954-958)         1.51707       1.51936       1.51981       1.52077       1.52124
  (959-963)         1.53143       1.53175       1.53235       1.53254       1.53952
  (964-968)         1.53974       1.54438       1.54464       1.54766       1.54827
  (969-973)         1.55466       1.55511       1.55592       1.55629       1.56080
  (974-978)         1.56121       1.56699       1.56709       1.57026       1.57047
  (979-983)         1.57479       1.57517       1.58028       1.58041       1.58127
  (984-988)         1.58157       1.58595       1.58627       1.59916       1.59963
  (989-993)         1.60901       1.60963       1.61037       1.61083       1.61414
  (994-998)         1.61475       1.62056       1.62154       1.62492       1.62572
  (999-1003)        1.62693       1.62715       1.62972       1.62997       1.63014
  (1004-1008)       1.63053       1.63768       1.63822       1.63900       1.63941
  (1009-1013)       1.64028       1.64055       1.64356       1.64414       1.65053
  (1014-1018)       1.65082       1.66182       1.66215       1.66727       1.66758
  (1019-1023)       1.67328       1.67364       1.67927       1.67995       1.68177
  (1024-1028)       1.68203       1.68705       1.68754       1.69819       1.69954
  (1029-1033)       1.70344       1.70389       1.71235       1.71313       1.71971
  (1034-1038)       1.72069       1.72776       1.72877       1.73118       1.73174
  (1039-1043)       1.73523       1.73689       1.73895       1.73988       1.74745
  (1044-1048)       1.74830       1.76109       1.76214       1.76262       1.76340
  (1049-1053)       1.77307       1.77486       1.77887       1.77956       1.78469
  (1054-1058)       1.78514       1.78592       1.78634       1.79737       1.79763
  (1059-1063)       1.81156       1.81290       1.81420       1.81511       1.83829
  (1064-1068)       1.83941       1.84088       1.84157       1.84518       1.84562
  (1069-1073)       1.85458       1.85527       1.85759       1.85861       1.86512
  (1074-1078)       1.86672       1.87085       1.87253       1.87321       1.87549
  (1079-1083)       1.87930       1.88068       1.89001       1.89131       1.89448
  (1084-1088)       1.89499       1.89663       1.89681       1.90265       1.90344
  (1089-1093)       1.91708       1.91752       1.91819       1.91905       1.92251
  (1094-1098)       1.92264       1.92789       1.92829       1.93024       1.93091
  (1099-1103)       1.93207       1.93269       1.93457       1.93503       1.93767
  (1104-1108)       1.93828       1.94342       1.94410       1.94458       1.94613
  (1109-1113)       1.94905       1.95030       1.95236       1.95423       1.96139
  (1114-1118)       1.96241       1.97246       1.97310       1.98045       1.98151
  (1119-1123)       1.99721       1.99832       2.00328       2.00452       2.00928
  (1124-1128)       2.01001       2.01525       2.01663       2.01735       2.01829
  (1129-1133)       2.01911       2.01971       2.02341       2.02378       2.02582
  (1134-1138)       2.02615       2.02869       2.02907       2.03133       2.03153
  (1139-1143)       2.03392       2.03413       2.03611       2.03662       2.03917
  (1144-1148)       2.03955       2.04412       2.04506       2.05146       2.05181
  (1149-1153)       2.05368       2.05596       2.05784       2.05822       2.06227
  (1154-1158)       2.06306       2.07223       2.07276       2.07402       2.07449
  (1159-1163)       2.07837       2.07904       2.08260       2.08284       2.08563
  (1164-1168)       2.08608       2.08680       2.08725       2.08869       2.09056
  (1169-1173)       2.09615       2.09697       2.09998       2.10046       2.10284
  (1174-1178)       2.10369       2.10734       2.10846       2.11126       2.11182
  (1179-1183)       2.11444       2.11527       2.11673       2.11714       2.11868
  (1184-1188)       2.12087       2.12401       2.12500       2.12922       2.12975
  (1189-1193)       2.13079       2.13119       2.13581       2.13663       2.14116
  (1194-1198)       2.14195       2.14414       2.14514       2.14957       2.15172
  (1199-1203)       2.15503       2.15599       2.16110       2.16299       2.16758
  (1204-1208)       2.16882       2.17298       2.17366       2.17999       2.18093
  (1209-1213)       2.18968       2.19286       2.19953       2.20121       2.20478
  (1214-1218)       2.20521       2.21455       2.21582       2.21841       2.21989
  (1219-1223)       2.22682       2.22730       2.23600       2.23798       2.24237
  (1224-1228)       2.24348       2.25041       2.25066       2.25231       2.25327
  (1229-1233)       2.25539       2.25691       2.26651       2.26766       2.27069
  (1234-1238)       2.27148       2.27978       2.28043       2.28112       2.28167
  (1239-1243)       2.28348       2.28467       2.28649       2.28688       2.28862
  (1244-1248)       2.29005       2.29202       2.29299       2.29785       2.29911
  (1249-1253)       2.30282       2.30389       2.30733       2.30801       2.31297
  (1254-1258)       2.31417       2.31470       2.31570       2.32973       2.33145
  (1259-1263)       2.33381       2.33487       2.34343       2.34439       2.35551
  (1264-1268)       2.35770       2.37235       2.37280       2.37557       2.37629
  (1269-1273)       2.39191       2.39228       2.39763       2.39862       2.42991
  (1274-1278)       2.43108       2.43340       2.43422       2.44505       2.44601
  (1279-1283)       2.45115       2.45304       2.45691       2.45884       2.46725
  (1284-1288)       2.46808       2.47427       2.47489       2.47801       2.47864
  (1289-1293)       2.49194       2.49302       2.49812       2.49900       2.50447
  (1294-1298)       2.50485       2.50700       2.50721       2.51161       2.51209
  (1299-1303)       2.51656       2.51710       2.52196       2.52260       2.52632
  (1304-1308)       2.52665       2.53145       2.53191       2.53941       2.53975
  (1309-1313)       2.54519       2.54563       2.55161       2.55281       2.56677
  (1314-1318)       2.56731       2.57032       2.57127       2.57284       2.57333
  (1319-1323)       2.57464       2.57553       2.57980       2.58063       2.58321
  (1324-1328)       2.58372       2.59402       2.59619       2.60265       2.60498
  (1329-1333)       2.60613       2.60933       2.61851       2.62087       2.62120
  (1334-1338)       2.62347       2.63161       2.63357       2.63482       2.63550
  (1339-1343)       2.66024       2.66238       2.66985       2.67067       2.67736
  (1344-1348)       2.67807       2.69783       2.69858       2.70442       2.70518
  (1349-1353)       2.71334       2.71423       2.71955       2.71983       2.72206
  (1354-1358)       2.72250       2.72470       2.72503       2.72627       2.72664
  (1359-1363)       2.73243       2.73376       2.73929       2.74021       2.74131
  (1364-1368)       2.74227       2.74501       2.74551       2.74911       2.74975
  (1369-1373)       2.75443       2.75545       2.76485       2.76518       2.76599
  (1374-1378)       2.76744       2.77410       2.77440       2.77564       2.77615
  (1379-1383)       2.81667       2.81796       2.82390       2.82626       2.83139
  (1384-1388)       2.83669       2.85736       2.85988       2.86613       2.86789
  (1389-1393)       2.88535       2.88575       2.90141       2.90202       2.91048
  (1394-1398)       2.91098       2.94101       2.94143       2.95680       2.95728
  (1399-1403)       2.96579       2.96636       2.99214       2.99271       3.01383
  (1404-1408)       3.01626       3.04154       3.04420       3.05063       3.05206
  (1409-1413)       3.07902       3.08043       3.10949       3.11024       3.12710
  (1414-1418)       3.12805       3.14594       3.14949       3.16939       3.16970
  (1419-1423)       3.17397       3.17433       3.19237       3.19331       3.22586
  (1424-1428)       3.22800       3.23754       3.24116       3.30709       3.30798
  (1429-1433)       3.31231       3.31244       3.31860       3.31896       3.32797
  (1434-1438)       3.32810       3.33123       3.33152       3.34114       3.34126
  (1439-1443)       3.34172       3.34184       3.35161       3.35170       3.36276
  (1444-1448)       3.36355       3.37801       3.37820       3.38467       3.38539
  (1449-1453)       3.39749       3.39962       3.40585       3.40597       3.42947
  (1454-1458)       3.43004       3.43273       3.43301       3.43453       3.43464
  (1459-1463)       3.44557       3.44566       3.44726       3.44733       3.45211
  (1464-1468)       3.45221       3.46335       3.46397       3.46852       3.46875
  (1469-1473)       3.48083       3.48174       3.49388       3.49393       3.49588
  (1474-1478)       3.49594       3.51458       3.51465       3.51583       3.51587
  (1479-1483)       3.57770       3.57814       3.58790       3.58840       3.59266
  (1484-1488)       3.59286       3.59435       3.59481       3.59539       3.59621
  (1489-1493)       3.60172       3.60203       3.60869       3.60898       3.61073
  (1494-1498)       3.61078       3.61896       3.61909       3.62606       3.62626
  (1499-1503)       3.63033       3.63081       3.64001       3.64091       3.67680
  (1504-1508)       3.67887       3.93005       3.93180       4.57653       4.57675
  (1509-1513)       4.65479       4.65495       4.66487       4.66502       4.68983
  (1514-1518)       4.69040       4.71097       4.71144       4.85222       4.85241
  (1519-1523)       5.06309       5.06369       5.10840       5.10873       5.14783
  (1524-1528)       5.14807       5.14898       5.14920       5.18935       5.19099
  (1529-1533)       5.22752       5.22946       5.41849       5.41855       5.42231
  (1534-1538)       5.42241       5.42558       5.42564       5.42945       5.42949
  (1539-1543)       5.43505       5.43509       5.44038       5.44042       5.44304
  (1544-1548)       5.44311       5.45005       5.45010       5.53369       5.53397
  (1549-1553)       5.55124       5.55148       5.56097       5.56118       5.56463
  (1554-1558)       5.56487       5.60411       5.60731       5.62479       5.62781
  (1559-1563)       6.30579       6.31411       6.33099       6.33520       6.35472
  (1564-1568)       6.35785       6.38951       6.39188       6.39488       6.39856
  (1569-1573)       6.42866       6.43219       6.44746       6.44941       6.59476
  (1574-1578)       6.59655       6.63527       6.63737       7.11896       7.12404
  (1579-1583)       7.17209       7.17226       7.33831       7.33917       7.34321
  (1584-1588)       7.34372       7.35742       7.35748       7.36266       7.36300
  (1589-1593)       7.44508       7.44745       7.44806       7.44905       7.45032
  (1594-1598)       7.45222       7.46241       7.46262       7.46497       7.46518
  (1599-1603)       7.46760       7.46868       7.47221       7.47241       7.47407
  (1604-1608)       7.47463       7.48168       7.48522       7.48733       7.49002
  (1609-1613)       7.51749       7.51763       7.51855       7.51867       7.52690
  (1614-1618)       7.52695       7.53123       7.53127       7.54150       7.54163
  (1619-1623)       7.54376       7.54407       7.54500       7.54537       7.54649
  (1624-1628)       7.54674       7.55148       7.55192       7.55498       7.55588
  (1629-1633)       7.56358       7.56369       7.56387       7.56417       7.57014
  (1634-1638)       7.57030       7.57261       7.57269       7.57654       7.57712
  (1639-1643)       7.57968       7.58032       7.59506       7.59557       7.59600
  (1644-1648)       7.59636       7.61637       7.61656       7.61854       7.61872
  (1649-1653)       7.62324       7.62350       7.62667       7.62681       7.63593
  (1654-1658)       7.63649       7.63897       7.63907       7.64067       7.64090
  (1659-1663)       7.64320       7.64329       7.65067       7.65086       7.65730
  (1664-1668)       7.65759       7.66327       7.66340       7.67480       7.67661
  (1669-1673)       7.72115       7.72150       7.72229       7.72263       7.72315
  (1674-1678)       7.72343       7.72604       7.72646       7.73660       7.73752
  (1679-1683)       7.74777       7.74806       7.75337       7.75381       7.75934
  (1684-1688)       7.75979       7.76400       7.76447       7.77558       7.77585
  (1689-1693)       7.77862       7.77900       7.78428       7.78454       7.80128
  (1694-1698)       7.80174       7.81371       7.81394       8.08157       8.08264
  (1699-1703)       8.12498       8.12579       9.28342       9.28405       9.30937
  (1704-1708)       9.31044       9.32806       9.32823       9.33104       9.33106
  (1709-1713)       9.33366       9.33374       9.33689       9.33702       9.33967
  (1714-1718)       9.33987       9.34143       9.34169       9.35145       9.35162
  (1719-1723)       9.35654       9.35658       9.35814       9.35817       9.36186
  (1724-1728)       9.36210       9.36629       9.36639       9.37228       9.37244
  (1729-1733)       9.37576       9.37593       9.39952       9.39984       9.42645
  (1734-1738)       9.42647       9.42941       9.42943       9.43082       9.43086
  (1739-1743)       9.44829       9.44830       9.45506       9.45511       9.45883
  (1744-1748)       9.45887       9.45986       9.45991       9.46489       9.46492
  (1749-1753)       9.46806       9.46811       9.47151       9.47155       9.47876
  (1754-1758)       9.47879       9.47995       9.48000       9.49478       9.49482
  (1759-1763)       9.49574       9.49579       9.50354       9.50358       9.50874
  (1764-1768)       9.50877       9.51466       9.51471       9.51553       9.51557
  (1769-1773)       9.51921       9.51928       9.53164       9.53164       9.53540
  (1774-1778)       9.53541       9.53754       9.53802       9.54195       9.54260
  (1779-1783)       9.55924       9.55926       9.58406       9.58408       9.60176
  (1784-1788)       9.60181       9.61826       9.61828      11.04123      11.05598
  (1789-1793)      11.17396      11.17419      11.23780      11.23798      11.25179
  (1794-1798)      11.25197      11.50665      11.50869      11.54786      11.55077
  (1799-1803)      11.88864      11.89100      11.97326      11.97438      12.03639
  (1804-1808)      12.04003      12.26945      12.27618      12.30487      12.30671
  (1809-1813)      12.47875      12.48003      13.63592      13.63736      13.93305
  (1814-1818)      13.93407      17.07955      17.08316      18.40087      18.40376
  (1819-1823)      18.43132      18.43193      18.50956      18.51284      18.54303
  (1824-1828)      18.54814      18.56965      18.57072      18.64045      18.64241
  (1829-1833)      18.71099      18.71135      21.40175      21.40178      21.44421
  (1834-1838)      21.44421      21.48134      21.48134      21.50779      21.50781
  (1839-1843)      21.52414      21.52415      21.61323      21.61326      22.16118
  (1844-1848)      22.16155      22.17672      22.17694      22.20623      22.20636
  (1849-1853)      22.20835      22.20848      22.24075      22.24114      22.26061
  (1854-1858)      22.26068      22.37326      22.37397      22.38190      22.38228
  (1859-1863)      22.40427      22.40431      22.41030      22.41034      22.41184
  (1864-1868)      22.41187      22.41611      22.41621      22.41855      22.41858
  (1869-1873)      22.42013      22.42025      22.45901      22.46013      22.46375
  (1874-1878)      22.46500      22.46632      22.46789      22.48970      22.49008
  (1879-1883)      22.49486      22.49515      22.49880      22.50014      31.47575
  (1884-1888)      31.47590      31.54203      31.54822      37.97708      37.97769
  (1889-1893)      37.97925      37.97968      38.00447      38.00470      38.00663
  (1894-1898)      38.00687      38.07479      38.07840      38.08775      38.09088
  (1899-1903)      38.10972      38.10974      38.11158      38.11159      38.11604
  (1904-1908)      38.11607      38.11842      38.11846      38.12296      38.12299
  (1909-1913)      38.13093      38.13098      38.13281      38.13286      38.13862
  (1914-1918)      38.13865      38.14192      38.14199      38.14537      38.14539
  (1919-1923)      38.14807      38.14810      38.15310      38.15314      38.15438
  (1924-1928)      38.15441      38.16483      38.16484      38.16836      38.16839
  (1929-1933)      38.17344      38.17349      38.17496      38.17502      38.17676
  (1934-1938)      38.17681      38.17879      38.17881      38.18063      38.18069
  (1939-1943)      38.18249      38.18252      38.18542      38.18544      38.18678
  (1944-1948)      38.18680      38.19012      38.19014      38.19462      38.19463
  (1949-1953)      38.19609      38.19610      38.19794      38.19795      38.20045
  (1954-1958)      38.20047      38.20461      38.20462      38.20934      38.20938
  (1959-1963)      38.21279      38.21281      38.21640      38.21641      38.21791
  (1964-1968)      38.21794      38.22011      38.22014      38.22536      38.22538
  (1969-1973)      38.22797      38.22799      38.23302      38.23305      38.23438
  (1974-1978)      38.23439      38.23760      38.23762      38.23945      38.23946
  (1979-1983)      38.24146      38.24147      38.24518      38.24520      38.24877
  (1984-1988)      38.24879      38.25339      38.25343      38.26170      38.26178
  (1989-1993)      38.26507      38.26511      38.27138      38.27150      38.27634
  (1994-1998)      38.27640      38.27917      38.27924      38.28384      38.28387
  (1999-2003)      38.29676      38.29705      38.32702      38.32709      38.49680
  (2004-2008)      38.49701      38.52103      38.52124      38.81614      38.81619
  (2009-2013)      38.88190      38.88195      43.46007      43.46033      43.54903
  (2014-2018)      43.54947      44.61935      44.62324      44.66090      44.66193
  (2019-2023)      44.75768      44.75774      49.54346      49.54385      49.77390
  (2024-2028)      49.77482      49.81857      49.81894      49.86763      49.86790
  (2029-2033)      50.13298      50.13532      50.14964      50.14996      50.18569
  (2034-2038)      50.18685      50.26083      50.26107      55.41969      55.42013
  (2039-2043)      55.66952      55.67018      55.92048      55.92778      55.97744
  (2044-2048)      55.97763      56.05755      56.05760      56.09413      56.09426
  (2049-2053)      56.23841      56.23852      56.28766      56.28815      60.28739
  (2054-2058)      60.28814      60.32024      60.32154      60.33709      60.33718
  (2059-2063)      60.34399      60.34416      60.34586      60.34596      60.34650
  (2064-2068)      60.34654      60.34721      60.34734      60.35055      60.35081
  (2069-2073)      60.35550      60.35568      60.36500      60.36503      60.36574
  (2074-2078)      60.36586      60.37051      60.37053      60.37436      60.37442
  (2079-2083)      60.37745      60.37751      60.38196      60.38205      60.39502
  (2084-2088)      60.39522      60.39803      60.39807      60.40565      60.40573
  (2089-2093)      60.40757      60.40759      60.42180      60.42180      60.42623
  (2094-2098)      60.42623      60.42829      60.42834      60.42892      60.42894
  (2099-2103)      60.43529      60.43533      60.44016      60.44021      60.44377
  (2104-2108)      60.44379      60.44674      60.44677      60.44778      60.44782
  (2109-2113)      60.45872      60.45879      60.46382      60.46385      60.47026
  (2114-2118)      60.47033      60.47573      60.47583      60.48187      60.48191
  (2119-2123)      60.48546      60.48546      60.48752      60.48756      60.49631
  (2124-2128)      60.49669      60.49829      60.49871      60.50044      60.50128
  (2129-2133)      60.50442      60.50445      60.52936      60.52938      60.54882
  (2134-2138)      60.54885      60.56782      60.56786      60.58100      60.58102
  (2139-2143)      75.44115      75.44231      82.69570      82.69581      82.70375
  (2144-2148)      82.70383      82.71879      82.71884      82.72219      82.72225
  (2149-2153)      82.75489      82.75508      82.77496      82.77502      82.89437
  (2154-2158)      82.89461      82.90303      82.90315      82.92316      82.92317
  (2159-2163)      82.92738      82.92739      82.93044      82.93044      82.93266
  (2164-2168)      82.93269      82.93428      82.93431      82.93655      82.93657
  (2169-2173)      82.96078      82.96083      82.97036      82.97100      82.97348
  (2174-2178)      82.97380      82.98767      82.98783      82.99142      82.99161
  (2179-2183)      82.99373      82.99416      88.33448      88.33449      88.36547
  (2184-2188)      88.36547      88.67805      88.67808      88.70721      88.70723
  (2189-2193)      88.71456      88.71457      88.76294      88.76299     117.08369
  (2194-2198)     117.08379     117.14268     117.14521     131.02669     131.02739
  (2199-2203)     131.04200     131.04226     131.09741     131.09745     132.09424
  (2204-2208)     132.09608     132.10487     132.10496     132.13020     132.13105
  (2209-2213)     132.17870     132.17887     136.01374     136.01379     136.08114
  (2214-2218)     136.08132     139.34454     139.34668     139.37412     139.37461
  (2219-2223)     139.44497     139.44498     166.01381     166.01388     166.08045
  (2224-2228)     166.08052     167.90244     167.90262     185.71433     185.71457
  (2229-2233)     185.91892     185.91932     261.50405     261.50478     308.80324
  (2234-2238)     308.80329     308.80970     308.80974     308.82255     308.82258
  (2239-2243)     308.82550     308.82554     308.85565     308.85566     308.87432
  (2244-2248)     308.87435     308.98878     308.98885     308.99603     308.99606
  (2249-2253)     309.01266     309.01267     309.01595     309.01596     309.01959
  (2254-2258)     309.01959     309.02111     309.02112     309.02266     309.02267
  (2259-2263)     309.02464     309.02464     309.04313     309.04316     309.05482
  (2264-2268)     309.05500     309.05643     309.05654     309.06702     309.06707
  (2269-2273)     309.07033     309.07038     309.07296     309.07318     356.28363
  (2274-2278)     356.28426     356.29368     356.29395     356.33065     356.33070
  (2279-2283)     360.04238     360.04414     360.04964     360.04974     360.06606
  (2284-2288)     360.06693     360.09837     360.09850     387.83398     387.83401
  (2289-2293)     387.88353     387.88366     397.36284     397.36456     397.38431
  (2294-2298)     397.38469     397.43600     397.43601     416.72396     416.72397
  (2299-2303)     416.74461     416.74461     420.01218     420.01221     420.03159
  (2304-2308)     420.03160     420.03619     420.03620     420.06510     420.06512
  (2309-2313)     436.63165     436.63177     436.68296     436.68381     508.23050
  (2314-2318)     508.23064     558.54157     558.54179     558.70343     558.70377
  (2319-2323)     605.34102     605.34106     605.39803     605.39807     767.49029
  (2324-2328)     767.49095    1064.13859    1064.13862    1064.17349    1064.17360
  (2329-2333)    1094.10015    1094.10191    1094.11552    1094.11584    1094.15194
  (2334-2338)    1094.15198    1098.50033    1098.50095    1098.50616    1098.50644
  (2339-2343)    1098.52602    1098.52613    1117.89171    1117.89335    1117.89606
  (2344-2348)    1117.89617    1117.90498    1117.90581    1117.92237    1117.92249
  (2349-2353)    1291.68607    1291.68610    1291.69088    1291.69091    1291.70112
  (2354-2358)    1291.70114    1291.70359    1291.70362    1291.72802    1291.72806
  (2359-2363)    1291.74369    1291.74375    1291.84571    1291.84572    1291.85204
  (2364-2368)    1291.85205    1291.86549    1291.86549    1291.86798    1291.86799
  (2369-2373)    1291.87146    1291.87146    1291.87318    1291.87318    1291.87410
  (2374-2378)    1291.87410    1291.87629    1291.87629    1291.88860    1291.88862
  (2379-2383)    1291.89989    1291.89992    1291.90108    1291.90111    1291.90837
  (2384-2388)    1291.90839    1291.91127    1291.91129    1291.91383    1291.91390
  (2389-2393)    1408.20937    1408.20960    1543.25003    1543.25015    1543.37378
  (2394-2398)    1543.37406    1808.30650    1808.30662    1808.35198    1808.35220
  (2399-2403)    2005.80528    2005.80594    2162.42207    2162.42210    2162.46811
  (2404-2408)    2162.46813    2955.47559    2955.47563    2955.49744    2955.49749
  (2409-2413)    3064.35697    3064.35787    3064.36657    3064.36671    3064.38922
  (2414-2418)    3064.38923    3604.61649    3604.61657    3961.87882    3961.87884
  (2419-2423)    3961.96781    3961.96793    4714.95114    4714.95139    6743.40762
  (2424-2428)    6743.40764    6743.40992    6743.40994    6743.41613    6743.41614
  (2429-2433)    6743.41776    6743.41777    6743.42989    6743.42992    6743.43940
  (2434-2438)    6743.43943    6743.51599    6743.51600    6743.52154    6743.52154
  (2439-2443)    6743.52986    6743.52987    6743.53168    6743.53168    6743.53336
  (2444-2448)    6743.53337    6743.53504    6743.53504    6743.53866    6743.53866
  (2449-2453)    6743.54025    6743.54025    6743.54270    6743.54270    6743.55143
  (2454-2458)    6743.55144    6743.55229    6743.55230    6743.55485    6743.55486
  (2459-2463)    6743.55706    6743.55707    6743.55814    6743.55816    7874.79221
  (2464-2468)    7874.79223    7874.82337    7874.82339    8618.38915    8618.38918
  (2469-2473)    8894.71793    8894.71795    8894.72780    8894.72782    9052.36069
  (2474-2478)    9052.36074    9052.39811    9052.39816    9414.36322    9414.36338
  (2479-2483)    9414.36738    9414.36739    9414.37738    9414.37739    9545.33110
  (2484-2488)    9545.33111    9545.38824    9545.38827    9979.53285    9979.53291
  (2489-2493)   19331.60938   19331.60938   19457.25034   19457.25035   21764.71252
  (2494-2498)   21764.71252   21764.74385   21764.74386   29952.17894   29952.17894
  (2499-2503)   29952.19281   29952.19282   35059.42785   35059.42787   42317.55886
  (2504-2508)   42317.55888   47848.57050   47848.57051   47848.58491   47848.58492
  (2509-2513)   60896.69837   60896.69840   91486.05667   91486.05671  103284.08089
  (2514-2518)  103284.08093  104664.30475  104664.30475  104664.31027  104664.31027
  (2519-2523)  173756.61452  173756.61456  205289.80389  205289.80399  237572.34666
  (2524-2528)  237572.34667  237572.34837  237572.34838  293979.99245  293979.99255
  (2529-2533)  507479.44625  507479.44654  516086.27507  516086.27550  603767.43468
  (2534-2538)  603767.43477  603767.43509  603767.43513  910599.98355  910599.98357
  (2539-2540)  ************  ************
 
 
 

  Checkpointing ...
  Matrix to power -5.00E-01(min: 1.94E-04 max: 1.13E+02 thr: 1.00E-08 time: 1.99E+00 cpus:24)
  Matrix to power -5.00E-01(min: 2.11E-03 max: 4.40E+02 thr: 1.00E-08 time: 1.98E+00 cpus:24)


##############################################################################
                              Finalization info
##############################################################################

 Final time:
   2021 May  1  18:12:52
 

 Normal termination of ReSpect program


real	163m35.037s
user	3680m32.141s
sys	7m10.343s
