# Supplementary material for: Quadratic Spin–Orbit Mechanism of the Electronic g-Tensor
Source: J Chem Theory Comput. 2023 Mar 10;19(6):1765–76. doi: 10.1021/acs.jctc.2c01213 (PMC10061661; doi:10.1021/acs.jctc.2c01213)
Supplement: Supplementary file 2 — ct2c01213_si_002.zip [file ct2c01213_si_002.zip › respect_input/07.ir-nh3/4c-pbe-dz/RS-4c-HAepr.out_gt]

##############################################################################
                              Environment setting
##############################################################################

 Job setting:
    
    Call arguments   are    --scratch=/scratch/work/project/open-19-41/pikulove/10491280.isrv5 --nt=24 --gt --start-data=RS-4c_X RS-4c_Y RS-4c_Z --inp=HAepr 
    Input file name   is   HAepr.inp
    Binary  directory is   /home/pikulove/ReSpect_5.2.0-beta.8+Nov20_OMP_intel-18.0_glibc-2.27+PT3
    Work    directory is   /scratch/work/project/open-19-41/pikulove/10491280.isrv5/
    Scratch directory is   /scratch/work/project/open-19-41/pikulove/10491280.isrv5/tmp3473.XA_MSK.pikulove
    Machine name      is   r1i7n8.ib0.smc.salomon.it4i.cz
    OMP stack memory size  5000m
    OMP parallel job with  24 threads
    Output  file will be   /scratch/work/project/open-19-41/pikulove/10491280.isrv5/RS-4c-HAepr.out_gt


 System setting:

    core file size          (blocks, -c) 0
    data seg size           (kbytes, -d) unlimited
    scheduling priority             (-e) 0
    file size               (blocks, -f) unlimited
    pending signals                 (-i) 511050
    max locked memory       (kbytes, -l) unlimited
    max memory size         (kbytes, -m) unlimited
    open files                      (-n) 1048576
    pipe size            (512 bytes, -p) 8
    POSIX message queues     (bytes, -q) 819200
    real-time priority              (-r) 0
    stack size              (kbytes, -s) unlimited
    cpu time               (seconds, -t) unlimited
    max user processes              (-u) 511050
    virtual memory          (kbytes, -v) unlimited
    file locks                      (-x) unlimited
    omp_thread_limit:
    omp_stacksize:5000m
    

##############################################################################
                               Program ReSpect
##############################################################################
::

 Version:       5.2.0 (2020)
 Released:      beta (in testing period)

 Branch:        master
 Commit hash:   d07d9fd49
 Commit author: Debora Pastvova
 Commit date:   Wed Nov 4 10:13:55 2020 +0100

 Webpage:       http://www.respectprogram.org 
 Copyright:     ReSpect is distributed as proprietary software at no cost
                and is currently available as OpenMP parallel static binaries
                for Linux OS and x86_64 architecture at the program webpage.
                The program is limited to non-commercial, academic, and non-profit
                private use and its further copy and redistribution is not permitted.
                The specific terms of use are available at:
                http://www.respectprogram.org/download.html.
                The program is distributed AS IS in a hope it becomes useful.
                The experimental nature of the program means that authors accept
                no responsibility for the correctness of results nor fitness for
                a particular purpose.

 Reference(s):  If results obtained with ReSpect are published in the scientific
                literature or publicly accessible reports, the users shall reference
                the program as:

                ReSpect, version 5.2.0 (2020); Relativistic Spectroscopy DFT program of authors
                M. Repisky, S. Komorovsky, V. G. Malkin, O. L. Malkina, M. Kaupp, K. Ruud, 
                with contributions from R. Bast, R. Di Remigio, U. Ekstrom, M. Kadek, S. Knecht,
                L. Konecny, E. Malkin, I. Malkin-Ondik, (see http://www.respectprogram.org)

                Using specific theoretical methods included in ReSpect may require citing
                additional articles, as described in this output file as "REQUIRED REFERENCES".


 -------
 Authors
 -------
 Repisky Michal
 Komorovsky Stanislav


 --------
 Founders
 --------
 Ruud Kenneth
 Kaupp Martin
 Malkina Olga L.
 Malkin Vladimir G.


 ------------
 Contributors
 ------------
 Bast Radovan         - AutoCMake library
 Di Remigio Roberto   - PCMSolver library
 Ekstrom Ulf          - XCFun library
 Kadek Marius         - real-time TDDFT library
                      - solid-state pSCF library
 Knecht Stefan        - pilot MPI parallelization
 Konecny Lukas        - real-time TDDFT (RT-TDDFT) library
                      - damped-response TDDFT (DR-TDDFT) library
 Malkin Elena         - one-component molecular properties
                      - finite size nucleus and magnetic moment models
 Malkin-Ondik Irina   - Douglas-Kroll-Hess (DKH) Hamiltonians


##############################################################################
                    Configuration, build, and runtime info
##############################################################################
::

 -----------------------------------
 Configuration and build information
 -----------------------------------

 Who compiled           | uachstno
 Compiled on server     | pippin
 Operating system       | Linux-5.4.0-51-generic
 CMake version          | 3.10.2
 CMake generator        | Unix Makefiles
 CMake build type       | release
 Configuration time     | 2020-11-09 11:33:09.556228
 Python version         | 2.7.1
 Fortran compiler       | /opt/intel/compilers_and_libraries_2018.6.288/linux/bin/intel64/ifort
 Fortran compiler flags |  -w -fpp -assume byterecl -static -static-libgcc -static-intel -qopenmp -O2 -xW -ip
 C compiler             | /opt/intel/compilers_and_libraries_2018.6.288/linux/bin/intel64/icc
 C compiler flags       |  -g -wd981 -wd279 -wd383 -wd1572 -wd1777 -restrict -DRESTRICT=restrict -qopenmp -O2 -ip
 C++ compiler           | /opt/intel/compilers_and_libraries_2018.6.288/linux/bin/intel64/icpc
 C++ compiler flags     |  -Wno-unknown-pragmas -fno-exceptions -qopenmp -O3
 Static linking         | True
 MPI parallelization    | False
 OMP parallelization    | True
 Math libraries         | -Wl,--start-group;/opt/intel/compilers_and_libraries_2018.6.288/linux/mkl/lib/intel64/libmkl_lapack95_lp64.a;/opt/intel/compilers_and_libraries_2018.6.288/linux/mkl/lib/intel64/libmkl_intel_lp64.a;-qopenmp;-Wl,--end-group;-Wl,--start-group;/opt/intel/compilers_and_libraries_2018.6.288/linux/mkl/lib/intel64/libmkl_intel_lp64.a;/opt/intel/compilers_and_libraries_2018.6.288/linux/mkl/lib/intel64/libmkl_intel_thread.a;/opt/intel/compilers_and_libraries_2018.6.288/linux/mkl/lib/intel64/libmkl_core.a;/usr/lib/x86_64-linux-gnu/libpthread.a;/usr/lib/x86_64-linux-gnu/libm.a;-qopenmp;-Wl,--end-group;-ldl
 Explicit libraries     | unknown


 ------------
 Runtime info
 ------------

 Parallelization model: OpenMP
   Master process has 24 threads of total 24

 Initial time:
   2021 May  1  22:18:41
 


##############################################################################
                            Input processing info
##############################################################################
::

 ----------
 Input file
 ----------

 gt:
     gauge: atom 1
     print-level: long
     analysis:
        analyze: mo
        occ-threshold: 0.01
        sort: false
        #energy-degeneracy: 1.0e-10
 #the EPR A-tensor input block
 #hfcc:
  # nmm-model: gauss
  # isotope:
  #           N: 15
  # active-atoms: H,C,N,P


 ----------------
 Input processing
 ----------------

 ... reading in gauge origin position 

 ... print level: long

 ... analyze molecular orbital contributions 

 ... threshold for analysis of occupied MOs:   1.00E-02

 ... sort analyzed MO contributions:  F


##############################################################################
                             REQUIRED REFERENCES
##############################################################################

 Description of the relativistic four-component DFT method for calculation
 of the electronic g-tensor is presented for the first time in Ref [1]
 and is further validated in Ref [2].

 [1] M. Repisky, S. Komorovsky, E. Malkin, O.L. Malkina,
     and V.G. Malkin, Chem. Phys. Lett. 488, 94-97 (2010).
     [DOI: https://doi.org/10.1016/j.cplett.2010.01.077]

 [2] P. J. Cherry, S. Komorovsky, V. G. Malkin,
     and O. L. Malkina, Mol. Phys. 115, 75-89 (2017).
     [DOI: https://doi.org/10.1080/00268976.2016.1191688]

 XCFun: a library of DFT exchange-correlation functionals

 [3] U. Ekström, et al., J. Chem. Theory Comput. 6, 1971-1980 (2010)
     [DOI: https://doi.org/10.1021/ct100117s]


=============
Input setting
=============
::

 Common gauge origin (CGO) method
 Use canonical molecular orbitals
 Number of occupied MOs : 283
 Number of positive-energy virtual MOs : 2257
 Long user output
 Perform analysis of the g-tensor
   Threshold for occupied analysis                :  1.0E-02
   Threshold for detection of energy degeneracies :  1.0E-08


Common gauge origin [A]
-----------------------
::

 GO is placed on atom    1
 GO =      0.0000000     0.0000000     0.0000000


Molecular geometry [A]
----------------------
::

   atom    label    atomic mass                Cartesian coordinates
 ----------------------------------------------------------------------------- 

    Ir       1     192.96292640       0.0000000      0.0000000      0.0000000
    C        2      12.00000000      -0.0268128      2.6672837     -1.1986105
    H        3       1.00782503      -0.0356410      3.7497121     -1.1027612
    C        4      12.00000000      -0.0051123      2.0639453     -2.3947028
    H        5       1.00782503       0.0124700      2.6458361     -3.3057171
    C        6      12.00000000       1.5803661     -0.2354847     -3.2364003
    C        7      12.00000000       2.7085047      0.5843268     -2.6046443
    H        8       1.00782503       2.7334289      0.4642050     -1.5189464
    H        9       1.00782503       2.6125964      1.6471157     -2.8279865
    H       10       1.00782503       3.6631902      0.2359487     -3.0084908
    C       11      12.00000000       1.8727126     -1.7151653     -2.9884621
    H       12       1.00782503       2.0365831     -1.9135272     -1.9281248
    H       13       1.00782503       2.7940089     -1.9850903     -3.5120177
    H       14       1.00782503       1.0859161     -2.3752350     -3.3525314
    C       15      12.00000000       1.5469616      0.0403997     -4.7366211
    H       16       1.00782503       2.5425482     -0.1494290     -5.1483912
    H       17       1.00782503       1.2931430      1.0778629     -4.9604580
    H       18       1.00782503       0.8495090     -0.6108207     -5.2635418
    C       19      12.00000000      -1.5579435     -0.2249718     -3.2601084
    C       20      12.00000000      -2.7129493      0.0661869     -2.2982061
    H       21       1.00782503      -2.6550840     -0.5477760     -1.3980630
    H       22       1.00782503      -3.6574150     -0.1514725     -2.8053304
    H       23       1.00782503      -2.7287054      1.1145895     -1.9934605
    C       24      12.00000000      -1.7828812      0.5929866     -4.5317044
    H       25       1.00782503      -2.7347382      0.2859926     -4.9748876
    H       26       1.00782503      -1.0087941      0.4401731     -5.2808944
    H       27       1.00782503      -1.8523071      1.6598762     -4.3173009
    C       28      12.00000000      -1.5610977     -1.7120596     -3.6017378
    H       29       1.00782503      -1.4138562     -2.3414820     -2.7215712
    H       30       1.00782503      -0.8083082     -1.9730804     -4.3455012
    H       31       1.00782503      -2.5373533     -1.9742783     -4.0190934
    C       32      12.00000000      -0.0496405      2.6870211      1.1550194
    H       33       1.00782503      -0.0636770      3.7677025      1.0407398
    C       34      12.00000000      -0.0487433      2.1033991      2.3612082
    H       35       1.00782503      -0.0732475      2.6983418      3.2635802
    C       36      12.00000000       1.4812105     -0.1807506      3.3035590
    C       37      12.00000000       1.6489161      0.6121916      4.5995927
    H       38       1.00782503       0.8563805      0.4260051      5.3207893
    H       39       1.00782503       1.7025825      1.6851486      4.4114639
    H       40       1.00782503       2.5932786      0.3153814      5.0651393
    C       41      12.00000000       1.4793020     -1.6762622      3.6093368
    H       42       1.00782503       2.4430991     -1.9485097      4.0484396
    H       43       1.00782503       1.3531748     -2.2842119      2.7109702
    H       44       1.00782503       0.7054468     -1.9532063      4.3256468
    C       45      12.00000000       2.6702545      0.1470154      2.3962873
    H       46       1.00782503       3.5957713     -0.0913320      2.9282885
    H       47       1.00782503       2.6946344      1.2071149      2.1361588
    H       48       1.00782503       2.6487320     -0.4260008      1.4684135
    C       49      12.00000000      -1.6538508     -0.1926823      3.1749733
    C       50      12.00000000      -2.7558075      0.6626569      2.5441556
    H       51       1.00782503      -3.7253684      0.2998233      2.8967901
    H       52       1.00782503      -2.7433647      0.5949298      1.4538319
    H       53       1.00782503      -2.6640381      1.7124300      2.8229488
    C       54      12.00000000      -1.6569647      0.0331153      4.6835803
    H       55       1.00782503      -2.6663041     -0.1539588      5.0618415
    H       56       1.00782503      -1.3941413      1.0588907      4.9470201
    H       57       1.00782503      -0.9841636     -0.6454828      5.2079103
    C       58      12.00000000      -1.9598444     -1.6587996      2.8670709
    H       59       1.00782503      -1.1745277     -2.3400842      3.1967112
    H       60       1.00782503      -2.1398295     -1.8029191      1.7995437
    H       61       1.00782503      -2.8774802     -1.9467976      3.3873022
    N       62      14.00307400      -0.0356801      1.9488771     -0.0158019
    N       63      14.00307400       0.0706066     -2.1329774      0.0252038
    H       64       1.00782503       1.0417418     -2.4287678      0.0748284
    H       65       1.00782503      -0.3170560     -2.5743289     -0.8001448
    H       66       1.00782503      -0.3981594     -2.5479499      0.8225839
    P       67      30.97376163       0.0082389      0.2725193     -2.3339473
    P       68      30.97376163      -0.0502228      0.3118994      2.3245031


Atomic orbital basis
--------------------
::

 atom  label     prim    cont     orbital basis set details     
 ---------------------------------------------------------------
  Ir     1        204     204     [24s19p12d9f]  dyall-vdz
  C      2         29      29     [9s5p1d]       uiglo-ii
  H      3          8       8     [5s1p]         uiglo-ii
  C      4         29      29     [9s5p1d]       uiglo-ii
  H      5          8       8     [5s1p]         uiglo-ii
  C      6         29      29     [9s5p1d]       uiglo-ii
  C      7         29      29     [9s5p1d]       uiglo-ii
  H      8          8       8     [5s1p]         uiglo-ii
  H      9          8       8     [5s1p]         uiglo-ii
  H     10          8       8     [5s1p]         uiglo-ii
  C     11         29      29     [9s5p1d]       uiglo-ii
  H     12          8       8     [5s1p]         uiglo-ii
  H     13          8       8     [5s1p]         uiglo-ii
  H     14          8       8     [5s1p]         uiglo-ii
  C     15         29      29     [9s5p1d]       uiglo-ii
  H     16          8       8     [5s1p]         uiglo-ii
  H     17          8       8     [5s1p]         uiglo-ii
  H     18          8       8     [5s1p]         uiglo-ii
  C     19         29      29     [9s5p1d]       uiglo-ii
  C     20         29      29     [9s5p1d]       uiglo-ii
  H     21          8       8     [5s1p]         uiglo-ii
  H     22          8       8     [5s1p]         uiglo-ii
  H     23          8       8     [5s1p]         uiglo-ii
  C     24         29      29     [9s5p1d]       uiglo-ii
  H     25          8       8     [5s1p]         uiglo-ii
  H     26          8       8     [5s1p]         uiglo-ii
  H     27          8       8     [5s1p]         uiglo-ii
  C     28         29      29     [9s5p1d]       uiglo-ii
  H     29          8       8     [5s1p]         uiglo-ii
  H     30          8       8     [5s1p]         uiglo-ii
  H     31          8       8     [5s1p]         uiglo-ii
  C     32         29      29     [9s5p1d]       uiglo-ii
  H     33          8       8     [5s1p]         uiglo-ii
  C     34         29      29     [9s5p1d]       uiglo-ii
  H     35          8       8     [5s1p]         uiglo-ii
  C     36         29      29     [9s5p1d]       uiglo-ii
  C     37         29      29     [9s5p1d]       uiglo-ii
  H     38          8       8     [5s1p]         uiglo-ii
  H     39          8       8     [5s1p]         uiglo-ii
  H     40          8       8     [5s1p]         uiglo-ii
  C     41         29      29     [9s5p1d]       uiglo-ii
  H     42          8       8     [5s1p]         uiglo-ii
  H     43          8       8     [5s1p]         uiglo-ii
  H     44          8       8     [5s1p]         uiglo-ii
  C     45         29      29     [9s5p1d]       uiglo-ii
  H     46          8       8     [5s1p]         uiglo-ii
  H     47          8       8     [5s1p]         uiglo-ii
  H     48          8       8     [5s1p]         uiglo-ii
  C     49         29      29     [9s5p1d]       uiglo-ii
  C     50         29      29     [9s5p1d]       uiglo-ii
  H     51          8       8     [5s1p]         uiglo-ii
  H     52          8       8     [5s1p]         uiglo-ii
  H     53          8       8     [5s1p]         uiglo-ii
  C     54         29      29     [9s5p1d]       uiglo-ii
  H     55          8       8     [5s1p]         uiglo-ii
  H     56          8       8     [5s1p]         uiglo-ii
  H     57          8       8     [5s1p]         uiglo-ii
  C     58         29      29     [9s5p1d]       uiglo-ii
  H     59          8       8     [5s1p]         uiglo-ii
  H     60          8       8     [5s1p]         uiglo-ii
  H     61          8       8     [5s1p]         uiglo-ii
  N     62         29      29     [9s5p1d]       uiglo-ii
  N     63         29      29     [9s5p1d]       uiglo-ii
  H     64          8       8     [5s1p]         uiglo-ii
  H     65          8       8     [5s1p]         uiglo-ii
  H     66          8       8     [5s1p]         uiglo-ii
  P     67         42      42     [11s7p2d]      uiglo-ii
  P     68         42      42     [11s7p2d]      uiglo-ii

 Total number of           GTO shells =     692
 Total number of spherical GTO functions = 1270
 Total number of cartesian GTO functions = 1335


##############################################################################
                                   g-tensor
##############################################################################
::


  Analyze Kramers overlap for spin X
  ==================================

   MO_i    MO_j  |< K MO_i | MO_j >|
  ----------------------------------
         occupied/occupied          
  ----------------------------------
     1       2         1.000
     3       4         1.000
    19      20         1.000
    21      22         1.000
    93      94         1.000
    81      82         1.000
    79      80         1.000
    75      76         1.000
    83      84         1.000
    85      86         1.000
    73      74         1.000
    77      78         1.000
    71      72         1.000
    91      92         1.000
    11      12         1.000
    41      42         1.000
     5       6         1.000
    59      60         1.000
    65      66         1.000
    13      14         1.000
    62      64         1.000
    61      63         1.000
    89      90         1.000
    87      88         1.000
    33      34         1.000
    97      98         1.000
    95      96         1.000
    43      44         1.000
    35      36         1.000
    55      57         1.000
    56      58         1.000
    67      69         1.000
    68      70         1.000
    99     100         1.000
   101     102         1.000
   111     112         1.000
   143     144         1.000
   141     142         1.000
   149     150         1.000
   181     182         1.000
   139     140         1.000
   167     168         1.000
   251     252         1.000
   165     166         1.000
   183     184         1.000
   151     152         1.000
   197     198         1.000
   109     110         1.000
   105     106         1.000
   107     108         1.000
   103     104         1.000
   185     186         1.000
   219     220         1.000
   147     148         1.000
     7       8         1.000
     9      10         1.000
   137     138         1.000
   221     222         1.000
   145     146         1.000
   187     188         1.000
   155     156         1.000
   153     154         1.000
   259     260         1.000
   249     250         1.000
   199     200         1.000
   253     254         1.000
   247     248         1.000
   159     160         1.000
   157     158         1.000
   243     244         0.999
   191     192         0.999
    39      40         0.999
    37      38         0.999
   227     228         0.999
   113     114         0.999
   161     162         0.999
   163     164         0.999
    53      54         0.999
   189     190         0.999
   207     208         0.999
   241     242         0.999
   239     240         0.999
   237     238         0.999
    17      18         0.998
    15      16         0.998
   245     246         0.998
   177     178         0.998
   269     270         0.998
    47      48         0.998
    45      46         0.998
   195     196         0.998
   115     116         0.998
   213     214         0.998
   193     194         0.998
   171     172         0.997
   169     170         0.997
   261     262         0.997
   271     272         0.997
   255     256         0.997
   229     230         0.997
   257     258         0.996
   273     274         0.996
   267     268         0.995
    31      32         0.995
   179     180         0.993
   211     212         0.993
   129     130         0.993
   209     210         0.993
   131     132         0.993
   173     174         0.992
   119     120         0.992
    25      26         0.991
    23      24         0.991
   135     136         0.991
   133     134         0.991
   117     118         0.989
   265     266         0.988
   263     264         0.988
   175     176         0.986
   231     232         0.983
   281     282         0.981
   205     206         0.978
   127     128         0.972
   233     234         0.971
   223     224         0.970
   225     226         0.970
   277     278         0.968
   235     236         0.967
    51      52         0.964
    49      50         0.963
   121     122         0.953
   275     276         0.941
   279     280         0.924
   202     203         0.913
   125     126         0.912
   201     204         0.901
   123     124         0.898
    29      30         0.838
    27      28         0.833
   216     217         0.765
   215     218         0.760
  ----------------------------------
     occupied(SOMO)/virtual(SUMO)   
  ----------------------------------
   283     284         0.990
  ----------------------------------
          virtual/virtual           
  ----------------------------------
   301     302         0.999
   291     292         0.998
   299     300         0.996
   303     304         0.992
   293     294         0.959
   289     290         0.941
   297     298         0.855
   295     296         0.855
   285     288         0.665
   286     287         0.621


  Analyze Kramers overlap for spin Y
  ==================================

   MO_i    MO_j  |< K MO_i | MO_j >|
  ----------------------------------
         occupied/occupied          
  ----------------------------------
     1       2         1.000
     3       4         1.000
    93      94         1.000
    81      82         1.000
    79      80         1.000
    75      76         1.000
    83      84         1.000
    85      86         1.000
    73      74         1.000
    77      78         1.000
    71      72         1.000
    11      12         1.000
    41      42         1.000
    19      20         1.000
    21      22         1.000
     5       6         1.000
    91      92         1.000
    65      66         1.000
    59      60         1.000
    89      90         1.000
    13      14         1.000
    87      88         1.000
    62      64         1.000
    61      63         1.000
    33      34         1.000
    43      44         1.000
    35      36         1.000
    55      57         1.000
    56      58         1.000
    67      69         1.000
    68      70         1.000
   101     102         1.000
    99     100         1.000
    97      98         1.000
    95      96         1.000
   111     112         1.000
   149     150         1.000
   181     182         1.000
   103     104         1.000
   105     106         1.000
   107     108         1.000
   109     110         1.000
   143     144         1.000
   141     142         1.000
   167     168         1.000
   165     166         1.000
   139     140         1.000
   251     252         1.000
   183     184         1.000
   151     152         1.000
   197     198         1.000
   185     186         1.000
    25      26         1.000
    23      24         1.000
   219     220         1.000
    47      48         1.000
    45      46         1.000
   147     148         1.000
   115     116         1.000
   137     138         1.000
   221     222         1.000
   145     146         1.000
   187     188         1.000
   155     156         1.000
   153     154         1.000
   259     260         1.000
   199     200         1.000
   159     160         1.000
   157     158         1.000
   253     254         1.000
   243     244         0.999
   249     250         0.999
   113     114         0.999
   227     228         0.999
   247     248         0.999
    39      40         0.999
    37      38         0.999
   119     120         0.999
   161     162         0.999
   163     164         0.999
   177     178         0.999
   117     118         0.999
   207     208         0.999
   241     242         0.999
   239     240         0.998
   237     238         0.998
   245     246         0.998
   269     270         0.998
   213     214         0.998
   195     196         0.998
   193     194         0.998
    17      18         0.998
    15      16         0.998
   261     262         0.997
   271     272         0.997
   255     256         0.997
   229     230         0.997
     9      10         0.996
     7       8         0.996
   257     258         0.996
   127     128         0.996
   223     224         0.996
   225     226         0.996
   267     268         0.995
   125     126         0.995
   179     180         0.994
   173     174         0.993
   211     212         0.992
   209     210         0.992
   135     136         0.991
   133     134         0.991
    53      54         0.990
   175     176         0.989
   191     192         0.987
   189     190         0.987
   273     274         0.986
   129     130         0.984
   131     132         0.984
   231     232         0.982
   171     172         0.981
   169     170         0.981
    49      50         0.975
   205     206         0.974
   281     282         0.972
   123     124         0.968
   121     122         0.968
    51      52         0.966
   233     234         0.965
   235     236         0.960
    31      32         0.954
   279     280         0.922
   202     203         0.908
   201     204         0.892
   277     278         0.885
    27      28         0.880
    29      30         0.845
   275     276         0.820
   216     217         0.765
   215     218         0.761
   265     266         0.734
   263     264         0.734
  ----------------------------------
     occupied(SOMO)/virtual(SUMO)   
  ----------------------------------
   283     284         0.990
  ----------------------------------
          virtual/virtual           
  ----------------------------------
   301     302         0.999
   291     292         0.998
   299     300         0.996
   303     304         0.992
   293     294         0.959
   289     290         0.935
   297     298         0.799
   295     296         0.794
   285     288         0.673
   286     287         0.624


  Analyze Kramers overlap for spin Z
  ==================================

   MO_i    MO_j  |< K MO_i | MO_j >|
  ----------------------------------
         occupied/occupied          
  ----------------------------------
     1       2         1.000
     3       4         1.000
    93      94         1.000
    83      84         1.000
    85      86         1.000
    81      82         1.000
    79      80         1.000
    75      76         1.000
    73      74         1.000
    77      78         1.000
    71      72         1.000
    11      12         1.000
    19      20         1.000
    21      22         1.000
    41      42         1.000
     5       6         1.000
    91      92         1.000
    59      60         1.000
    87      88         1.000
    65      66         1.000
    62      64         1.000
    89      90         1.000
    13      14         1.000
    61      63         1.000
    33      34         1.000
    43      44         1.000
    35      36         1.000
    55      57         1.000
    56      58         1.000
    97      98         1.000
    95      96         1.000
    67      69         1.000
    68      70         1.000
   111     112         1.000
   163     164         1.000
   149     150         1.000
   161     162         1.000
    99     100         1.000
   101     102         1.000
   105     106         1.000
   181     182         1.000
   103     104         1.000
   143     144         1.000
   141     142         1.000
   109     110         1.000
   107     108         1.000
   139     140         1.000
   167     168         1.000
   251     252         1.000
   165     166         1.000
   151     152         1.000
   183     184         1.000
   197     198         1.000
   185     186         1.000
   147     148         1.000
   249     250         1.000
   219     220         1.000
   221     222         1.000
   137     138         1.000
   145     146         1.000
   187     188         1.000
   259     260         1.000
   247     248         1.000
   199     200         1.000
   153     154         1.000
   155     156         1.000
   227     228         0.999
   243     244         0.999
   159     160         0.999
   157     158         0.999
   113     114         0.999
   253     254         0.999
   237     238         0.999
   239     240         0.999
   207     208         0.998
   241     242         0.998
   269     270         0.997
   213     214         0.997
   255     256         0.997
   177     178         0.997
   195     196         0.997
   271     272         0.997
   193     194         0.997
   245     246         0.997
   261     262         0.997
   257     258         0.997
   229     230         0.997
   267     268         0.995
    37      38         0.995
    39      40         0.995
    47      48         0.995
    45      46         0.995
    15      16         0.994
    17      18         0.994
    53      54         0.993
   135     136         0.992
   133     134         0.992
   179     180         0.992
   173     174         0.991
   211     212         0.988
   209     210         0.988
   273     274         0.985
   205     206         0.985
   191     192         0.985
   189     190         0.984
   171     172         0.984
   169     170         0.984
   175     176         0.984
    25      26         0.980
    23      24         0.980
    49      50         0.978
   115     116         0.978
   231     232         0.977
   127     128         0.976
    31      32         0.975
   119     120         0.975
    51      52         0.972
   131     132         0.960
   129     130         0.960
   117     118         0.956
   233     234         0.953
   235     236         0.949
   281     282         0.946
   125     126         0.928
   121     122         0.927
     7       8         0.926
     9      10         0.926
   223     225         0.921
   224     226         0.921
    27      28         0.896
   279     280         0.895
   123     124         0.883
    29      30         0.872
   201     204         0.801
   202     203         0.797
   216     217         0.779
   215     218         0.773
   276     278         0.761
   264     266         0.734
   263     265         0.734
   275     277         0.705
  ----------------------------------
     occupied(SOMO)/virtual(SUMO)   
  ----------------------------------
   283     284         0.987
  ----------------------------------
          virtual/virtual           
  ----------------------------------
   301     302         0.999
   291     292         0.998
   299     300         0.995
   303     304         0.990
   289     290         0.955
   293     294         0.949
   285     287         0.910
   286     288         0.886
   297     298         0.740
   295     296         0.726


                   Tensor components of g-tensor
                   =============================

  Spin-Zeeman term:
        1.4476850292       -0.0351320565       -0.0605237929
        0.0230845944        1.4852516300        0.0087415290
        0.0442609621        0.0015976231        1.9484942358

  Orbital-Zeeman term:
        0.0699788264        0.0038216396       -0.0325601042
        0.0008042889        0.2913455735        0.0058898780
        0.0017027171        0.0043823291        1.0657923724

  Relativistic term:
        0.0000973978       -0.0000025427       -0.0000015724
        0.0000005494        0.0000405708       -0.0000002973
        0.0000011969       -0.0000003927       -0.0000102589

  g(B,S):
        1.5177612534       -0.0313129595       -0.0930854695
        0.0238894328        1.7766377743        0.0146311097
        0.0459648760        0.0059795594        3.0142763493

                    Principal values of the g-tensor
                    ================================

  Component         g-value                  Principal Axes 
 ---------------------------------------------------------------------
  g_11               1.518636          -0.9993   -0.0223   -0.0309
  g_22               1.776827          -0.0220    0.9997   -0.0102
  g_33               3.015810          -0.0311    0.0095    0.9995
  g_iso              2.103758
 ---------------------------------------------------------------------


                  Principal values of the g-shift [ppt]
                  =====================================
              g-shift = (g-value - 2.0023193044) * 1000

  Component         g-shift                  Principal Axes 
 ---------------------------------------------------------------------
  g_11            -483.683443          -0.9993   -0.0223   -0.0309
  g_22            -225.492352          -0.0220    0.9997   -0.0102
  g_33            1013.491154          -0.0311    0.0095    0.9995
  g_iso            101.438453
 ---------------------------------------------------------------------


##############################################################################
                         MO analysis of the g-tensor
##############################################################################


* only diagonal components of the input tensor are analyzed 
* contributions are not sorted
* only contributions with the modulus of isotropic value larger then threshold are printed
* threshold for the analysis:   1.0E-02
* threshold for detection of energy degeneracies :   1.0E-08
* tot : sum of all contributions 
* sum : sum of contributions above given threshold 

::


                    Analysed operator: Spin-Zeeman
                    ^^^^^^^^^^^^^^^^^^^^^^^^^^^^^^


               Diagonal contributions from occupied MOs
               ========================================


     occ          x    partial sum     |< K MO| MO >|  energy[au]      energy[au]    polarization
     7,8       0.04033     0.04033          1.000      -407.92887      -407.92801         0.00086
    9,10      -0.04037    -0.00004          1.000      -407.92742      -407.92697         0.00046
   15,16       0.14130     0.14126          0.998       -91.90787       -91.90758         0.00029
   17,18      -0.14140    -0.00013          0.998       -91.90583       -91.90556         0.00027
   23,24       0.18430     0.18417          0.991       -76.54102       -76.54094         0.00008
   25,26      -0.18292     0.00125          0.991       -76.53914       -76.53911         0.00003
   27,28       1.34511     1.34636          0.833       -73.71234       -73.71181         0.00054
   29,30      -1.36816    -0.02180          0.838       -73.71081       -73.71005         0.00076
   31,32       0.02167    -0.00013          0.995       -73.70942       -73.70929         0.00013
   37,38       0.07281     0.07268          0.999       -17.39618       -17.39558         0.00060
   39,40      -0.07369    -0.00101          0.999       -17.39077       -17.39017         0.00060
   45,46       0.08547     0.08446          0.998       -11.03018       -11.03017         0.00001
   47,48      -0.07539     0.00906          0.998       -11.02450       -11.02436         0.00014
   49,50       0.61763     0.62669          0.963       -10.45703       -10.45664         0.00038
   51,52      -0.65549    -0.02880          0.964       -10.45297       -10.45137         0.00160
   53,54       0.02780    -0.00101          0.999       -10.44865       -10.44841         0.00025
 103,104      -0.03379    -0.03480          1.000        -4.63049        -4.63047         0.00002
 105,106      -0.03342    -0.06822          1.000        -4.63034        -4.63033         0.00002
 107,108       0.03913    -0.02909          1.000        -4.62858        -4.62853         0.00005
 109,110       0.03871     0.00962          1.000        -4.62843        -4.62838         0.00005
 113,114       0.06832     0.07793          0.999        -2.39524        -2.39475         0.00048
 115,116       0.12631     0.20424          0.998        -2.36281        -2.36256         0.00025
 117,118       0.08705     0.29129          0.989        -2.35838        -2.35791         0.00047
 119,120      -0.10629     0.18500          0.992        -2.35358        -2.35324         0.00034
 121,122       0.60217     0.78717          0.953        -2.24944        -2.24941         0.00004
 123,124       0.03936     0.82653          0.898        -2.24701        -2.24558         0.00144
 125,126      -1.02083    -0.19430          0.912        -2.24151        -2.24125         0.00026
 127,128       0.26128     0.06698          0.972        -2.23857        -2.23835         0.00022
 129,130      -0.15816    -0.09118          0.993        -1.91304        -1.90410         0.00894
 131,132       0.10130     0.01012          0.993        -1.88992        -1.88509         0.00483
 173,174       0.01599     0.02612          0.992        -0.60675        -0.60645         0.00030
 177,178      -0.02205     0.00407          0.998        -0.60387        -0.60365         0.00022
 201,204       0.30794     0.31201          0.901        -0.50011        -0.49959         0.00051
 202,203      -0.06158     0.25043          0.913        -0.49996        -0.49971         0.00025
 205,206      -0.24568     0.00475          0.978        -0.49931        -0.49905         0.00026
 223,224       0.27275     0.27750          0.970        -0.44982        -0.44978         0.00004
 225,226      -0.27437     0.00313          0.970        -0.44968        -0.44940         0.00028
 237,238       0.01923     0.02237          0.999        -0.42892        -0.42884         0.00008
 239,240      -0.01875     0.00361          0.999        -0.42851        -0.42845         0.00007
 263,264       0.08130     0.08491          0.988        -0.39292        -0.39233         0.00059
 265,266      -0.07841     0.00650          0.988        -0.39228        -0.39156         0.00072
 273,274       0.05571     0.06221          0.996        -0.34281        -0.34108         0.00173
 275,276       0.83588     0.89810          0.941        -0.32989        -0.32278         0.00711
 277,278       0.56867     1.46676          0.968        -0.31937        -0.31903         0.00035
 279,280      -1.22521     0.24156          0.924        -0.30642        -0.30000         0.00643
 281,282      -0.28091    -0.03935          0.981        -0.28215        -0.28178         0.00037
     283       1.49115     1.45180          0.990        -0.27520
    sum:       1.45180 [100.3%]
    tot:       1.44769


     occ          y    partial sum     |< K MO| MO >|  energy[au]      energy[au]    polarization
     7,8       0.04966     0.04966          0.996      -407.92881      -407.92802         0.00078
    9,10      -0.04970    -0.00004          0.996      -407.92745      -407.92689         0.00056
   27,28       0.22622     0.22618          0.880       -73.71234       -73.71166         0.00068
   29,30      -0.22885    -0.00267          0.845       -73.71087       -73.71006         0.00080
   37,38      -0.01788    -0.02055          0.999       -17.39616       -17.39553         0.00063
   39,40       0.01699    -0.00356          0.999       -17.39074       -17.39015         0.00059
   45,46       0.01329     0.00974          1.000       -11.03037       -11.02991         0.00046
   51,52      -0.05032    -0.04059          0.966       -10.45295       -10.45141         0.00154
   53,54       0.04646     0.00587          0.990       -10.44873       -10.44826         0.00047
 107,108       0.01399     0.01986          1.000        -4.62857        -4.62852         0.00005
 109,110       0.01467     0.03453          1.000        -4.62842        -4.62837         0.00005
 113,114       0.05812     0.09265          0.999        -2.39600        -2.39393         0.00207
 115,116       0.03917     0.13181          1.000        -2.36269        -2.36262         0.00007
 117,118       0.07854     0.21036          0.999        -2.35865        -2.35757         0.00107
 121,122      -0.14217     0.06818          0.968        -2.24950        -2.24923         0.00027
 123,124       0.03647     0.10465          0.968        -2.24648        -2.24582         0.00066
 125,126       0.01880     0.12346          0.995        -2.24282        -2.24009         0.00273
 127,128      -0.03972     0.08373          0.996        -2.23858        -2.23837         0.00021
 129,130       0.20480     0.28854          0.984        -1.91252        -1.90468         0.00784
 131,132      -0.26251     0.02603          0.984        -1.89013        -1.88470         0.00543
 169,170       0.28129     0.30732          0.981        -0.63702        -0.63449         0.00252
 171,172      -0.28114     0.02618          0.981        -0.63284        -0.63199         0.00085
 189,190       0.11457     0.14075          0.987        -0.52842        -0.52781         0.00061
 191,192      -0.11491     0.02583          0.987        -0.52765        -0.52729         0.00036
 201,204       0.33523     0.36106          0.892        -0.50011        -0.49958         0.00053
 202,203      -0.04989     0.31116          0.908        -0.49996        -0.49971         0.00025
 205,206      -0.28511     0.02605          0.974        -0.49931        -0.49905         0.00026
 225,226      -0.01035     0.01570          0.996        -0.44969        -0.44940         0.00029
 233,234       0.13961     0.15531          0.965        -0.43721        -0.43702         0.00019
 235,236      -0.13991     0.01540          0.960        -0.43668        -0.43637         0.00031
 237,238       0.03303     0.04843          0.998        -0.42892        -0.42884         0.00008
 239,240      -0.03201     0.01642          0.998        -0.42851        -0.42845         0.00007
 263,264       2.32307     2.33950          0.734        -0.39290        -0.39248         0.00042
 265,266      -2.32153     0.01796          0.734        -0.39215        -0.39156         0.00059
 273,274       0.02679     0.04475          0.986        -0.34316        -0.34082         0.00234
 275,276       1.82675     1.87150          0.820        -0.32948        -0.32410         0.00538
 277,278      -0.45530     1.41620          0.885        -0.31942        -0.31772         0.00170
 279,280      -1.09272     0.32348          0.922        -0.30594        -0.30074         0.00520
 281,282      -0.38294    -0.05946          0.972        -0.28250        -0.28132         0.00118
     283       1.55562     1.49616          0.990        -0.27516
    sum:       1.49616 [100.7%]
    tot:       1.48525


     occ          z    partial sum     |< K MO| MO >|  energy[au]      energy[au]    polarization
     7,8       0.93024     0.93024          0.926      -407.92831      -407.92752         0.00080
    9,10      -0.93028    -0.00004          0.926      -407.92685      -407.92622         0.00063
   15,16       0.23963     0.23959          0.994       -91.90738       -91.90694         0.00044
   17,18      -0.23973    -0.00015          0.994       -91.90517       -91.90493         0.00025
   23,24       0.26916     0.26901          0.980       -76.54067       -76.54016         0.00051
   25,26      -0.26752     0.00149          0.980       -76.53857       -76.53838         0.00020
   27,28       0.79082     0.79231          0.896       -73.71176       -73.71113         0.00062
   29,30      -0.38541     0.40690          0.872       -73.71022       -73.70959         0.00063
   31,32      -0.40705    -0.00015          0.975       -73.70870       -73.70869         0.00001
   37,38       0.25069     0.25054          0.995       -17.39577       -17.39492         0.00085
   39,40      -0.25176    -0.00122          0.995       -17.39008       -17.38945         0.00063
   45,46       0.16339     0.16217          0.995       -11.02997       -11.02933         0.00064
   47,48      -0.15133     0.01084          0.995       -11.02395       -11.02350         0.00045
   49,50       0.42244     0.43328          0.978       -10.45659       -10.45594         0.00064
   51,52      -0.18725     0.24603          0.972       -10.45227       -10.45100         0.00126
   53,54      -0.24725    -0.00122          0.993       -10.44779       -10.44777         0.00002
 107,108       0.01288     0.01166          1.000        -4.62857        -4.62852         0.00005
 109,110       0.01220     0.02386          1.000        -4.62842        -4.62837         0.00005
 113,114       0.06298     0.08684          0.999        -2.39758        -2.39129         0.00629
 115,116       0.34249     0.42933          0.978        -2.36264        -2.36171         0.00093
 117,118       0.10663     0.53596          0.956        -2.35798        -2.35716         0.00082
 119,120      -0.30815     0.22781          0.975        -2.35282        -2.35236         0.00046
 121,122       0.76168     0.98950          0.927        -2.24938        -2.24851         0.00087
 123,124      -0.22224     0.76725          0.883        -2.24642        -2.24489         0.00153
 125,126      -0.23089     0.53636          0.928        -2.24081        -2.24075         0.00006
 127,128      -0.44564     0.09072          0.976        -2.23778        -2.23757         0.00021
 129,130       0.70910     0.79982          0.960        -1.91206        -1.90493         0.00713
 131,132      -0.77533     0.02448          0.960        -1.89117        -1.88131         0.00986
 169,170       0.24809     0.27257          0.984        -0.63745        -0.63488         0.00257
 171,172      -0.24805     0.02452          0.984        -0.63312        -0.63220         0.00091
 173,174       0.01667     0.04118          0.991        -0.60664        -0.60632         0.00033
 177,178      -0.03210     0.00908          0.997        -0.60382        -0.60358         0.00023
 189,190       0.13834     0.14742          0.984        -0.52842        -0.52776         0.00066
 191,192      -0.13772     0.00970          0.985        -0.52762        -0.52723         0.00039
 201,204       0.02997     0.03968          0.801        -0.50016        -0.49948         0.00068
 205,206      -0.03678     0.00289          0.985        -0.49930        -0.49898         0.00031
 223,225       0.49432     0.49721          0.921        -0.44978        -0.44961         0.00018
 224,226      -0.49332     0.00389          0.921        -0.44966        -0.44931         0.00035
 233,234       0.15692     0.16080          0.953        -0.43721        -0.43701         0.00021
 235,236      -0.15793     0.00287          0.949        -0.43670        -0.43637         0.00033
 237,238       0.02143     0.02430          0.999        -0.42888        -0.42877         0.00011
 239,240      -0.02056     0.00374          0.999        -0.42847        -0.42838         0.00009
 253,254       0.01078     0.01453          0.999        -0.40456        -0.40404         0.00052
 263,265       1.23506     1.24959          0.734        -0.39297        -0.39219         0.00078
 264,266      -1.23635     0.01324          0.734        -0.39257        -0.39164         0.00093
 273,274       0.13589     0.14913          0.985        -0.34307        -0.34073         0.00234
 275,277       2.10095     2.25008          0.705        -0.33195        -0.31988         0.01206
 276,278      -0.86206     1.38802          0.761        -0.32101        -0.31675         0.00426
 279,280      -0.33872     1.04930          0.895        -0.30471        -0.30151         0.00320
 281,282      -1.05393    -0.00463          0.946        -0.28483        -0.27693         0.00790
     283       1.95530     1.95067          0.987        -0.27440
    sum:       1.95067 [100.1%]
    tot:       1.94849


                   Analysed operator: Orbital Zeeman
                   ^^^^^^^^^^^^^^^^^^^^^^^^^^^^^^^^^


               Diagonal contributions from occupied MOs
               ========================================


     occ          x    partial sum     |< K MO| MO >|  energy[au]      energy[au]    polarization
     7,8       0.04034     0.04034          1.000      -407.92887      -407.92801         0.00086
    9,10      -0.04032     0.00002          1.000      -407.92742      -407.92697         0.00046
   15,16       0.14134     0.14136          0.998       -91.90787       -91.90758         0.00029
   17,18      -0.14130     0.00007          0.998       -91.90583       -91.90556         0.00027
   23,24      -0.55044    -0.55038          0.991       -76.54102       -76.54094         0.00008
   25,26       0.54975    -0.00063          0.991       -76.53914       -76.53911         0.00003
   27,28       2.69143     2.69080          0.833       -73.71234       -73.71181         0.00054
   29,30      -2.73504    -0.04423          0.838       -73.71081       -73.71005         0.00076
   31,32       0.04430     0.00007          0.995       -73.70942       -73.70929         0.00013
   37,38       0.07305     0.07312          0.999       -17.39618       -17.39558         0.00060
   39,40      -0.07262     0.00050          0.999       -17.39077       -17.39017         0.00060
   45,46      -0.23972    -0.23922          0.998       -11.03018       -11.03017         0.00001
   47,48       0.23470    -0.00452          0.998       -11.02450       -11.02436         0.00014
   49,50       1.23621     1.23169          0.963       -10.45703       -10.45664         0.00038
   51,52      -1.29358    -0.06189          0.964       -10.45297       -10.45137         0.00160
   53,54       0.06239     0.00050          0.999       -10.44865       -10.44841         0.00025
 103,104      -0.04084    -0.04034          1.000        -4.63049        -4.63047         0.00002
 105,106      -0.04051    -0.08085          1.000        -4.63034        -4.63033         0.00002
 107,108       0.03826    -0.04260          1.000        -4.62858        -4.62853         0.00005
 109,110       0.03788    -0.00472          1.000        -4.62843        -4.62838         0.00005
 113,114      -0.05149    -0.05621          0.999        -2.39524        -2.39475         0.00048
 115,116      -0.42163    -0.47784          0.998        -2.36281        -2.36256         0.00025
 117,118      -0.09311    -0.57094          0.989        -2.35838        -2.35791         0.00047
 119,120       0.47975    -0.09120          0.992        -2.35358        -2.35324         0.00034
 121,122       1.87283     1.78163          0.953        -2.24944        -2.24941         0.00004
 123,124       0.14963     1.93126          0.898        -2.24701        -2.24558         0.00144
 125,126      -2.77056    -0.83930          0.912        -2.24151        -2.24125         0.00026
 127,128       0.80624    -0.03305          0.972        -2.23857        -2.23835         0.00022
 129,130      -0.13282    -0.16587          0.993        -1.91304        -1.90410         0.00894
 131,132       0.16092    -0.00495          0.993        -1.88992        -1.88509         0.00483
 209,210       0.01012     0.00517          0.993        -0.49192        -0.49176         0.00015
 231,232      -0.02733    -0.02215          0.983        -0.43940        -0.43879         0.00061
 235,236       0.03115     0.00900          0.967        -0.43669        -0.43638         0.00031
 263,264       0.08721     0.09621          0.988        -0.39292        -0.39233         0.00059
 265,266      -0.09224     0.00397          0.988        -0.39228        -0.39156         0.00072
 271,272      -0.01585    -0.01188          0.997        -0.35407        -0.35186         0.00221
 273,274       0.05971     0.04783          0.996        -0.34281        -0.34108         0.00173
 275,276       0.02654     0.07436          0.941        -0.32989        -0.32278         0.00711
 277,278       0.28738     0.36174          0.968        -0.31937        -0.31903         0.00035
 279,280      -0.52619    -0.16445          0.924        -0.30642        -0.30000         0.00643
 281,282       0.18783     0.02338          0.981        -0.28215        -0.28178         0.00037
     283       0.06766     0.09103          0.990        -0.27520
    sum:       0.09103 [130.1%]
    tot:       0.06998


     occ          y    partial sum     |< K MO| MO >|  energy[au]      energy[au]    polarization
     7,8       0.04972     0.04972          0.996      -407.92881      -407.92802         0.00078
    9,10      -0.04970     0.00002          0.996      -407.92745      -407.92689         0.00056
   27,28       0.45630     0.45632          0.880       -73.71234       -73.71166         0.00068
   29,30      -0.45834    -0.00202          0.845       -73.71087       -73.71006         0.00080
   37,38      -0.01669    -0.01871          0.999       -17.39616       -17.39553         0.00063
   39,40       0.01713    -0.00158          0.999       -17.39074       -17.39015         0.00059
   45,46      -0.02384    -0.02541          1.000       -11.03037       -11.02991         0.00046
   47,48       0.01863    -0.00678          1.000       -11.02452       -11.02430         0.00023
   51,52      -0.09885    -0.10563          0.966       -10.45295       -10.45141         0.00154
   53,54       0.09431    -0.01132          0.990       -10.44873       -10.44826         0.00047
 103,104      -0.01604    -0.02736          1.000        -4.63048        -4.63046         0.00002
 105,106      -0.01660    -0.04396          1.000        -4.63033        -4.63031         0.00002
 107,108       0.01256    -0.03140          1.000        -4.62857        -4.62852         0.00005
 109,110       0.01336    -0.01804          1.000        -4.62842        -4.62837         0.00005
 113,114      -0.01816    -0.03620          0.999        -2.39600        -2.39393         0.00207
 115,116      -0.03441    -0.07061          1.000        -2.36269        -2.36262         0.00007
 117,118      -0.06146    -0.13207          0.999        -2.35865        -2.35757         0.00107
 119,120       0.02152    -0.11055          0.999        -2.35367        -2.35315         0.00052
 121,122      -0.30127    -0.41182          0.968        -2.24950        -2.24923         0.00027
 123,124       0.36824    -0.04358          0.968        -2.24648        -2.24582         0.00066
 125,126       0.10549     0.06191          0.995        -2.24282        -2.24009         0.00273
 127,128      -0.10946    -0.04755          0.996        -2.23858        -2.23837         0.00021
 129,130       0.29576     0.24821          0.984        -1.91252        -1.90468         0.00784
 131,132      -0.26645    -0.01824          0.984        -1.89013        -1.88470         0.00543
 173,174      -0.03367    -0.05191          0.993        -0.60675        -0.60642         0.00033
 175,176       0.02942    -0.02249          0.989        -0.60474        -0.60440         0.00034
 201,204       0.03502     0.01253          0.892        -0.50011        -0.49958         0.00053
 202,203      -0.03082    -0.01829          0.908        -0.49996        -0.49971         0.00025
 215,218      -0.01433    -0.03262          0.761        -0.48002        -0.47183         0.00819
 216,217       0.01046    -0.02216          0.765        -0.47566        -0.47514         0.00053
 223,224       0.05643     0.03427          0.996        -0.44983        -0.44977         0.00005
 225,226      -0.05756    -0.02329          0.996        -0.44969        -0.44940         0.00029
 245,246      -0.01033    -0.03362          0.998        -0.42303        -0.42210         0.00092
 267,268      -0.01119    -0.04481          0.995        -0.38416        -0.38176         0.00240
 271,272      -0.02029    -0.06510          0.997        -0.35408        -0.35186         0.00222
 273,274      -0.17077    -0.23587          0.986        -0.34316        -0.34082         0.00234
 275,276      -1.49827    -1.73415          0.820        -0.32948        -0.32410         0.00538
 277,278       1.20596    -0.52819          0.885        -0.31942        -0.31772         0.00170
 279,280       0.91738     0.38919          0.922        -0.30594        -0.30074         0.00520
 281,282      -0.42504    -0.03585          0.972        -0.28250        -0.28132         0.00118
     283       0.31812     0.28227          0.990        -0.27516
    sum:       0.28227 [ 96.9%]
    tot:       0.29135


     occ          z    partial sum     |< K MO| MO >|  energy[au]      energy[au]    polarization
     7,8       0.93025     0.93025          0.926      -407.92831      -407.92752         0.00080
    9,10      -0.93022     0.00002          0.926      -407.92685      -407.92622         0.00063
   15,16       0.23961     0.23963          0.994       -91.90738       -91.90694         0.00044
   17,18      -0.23956     0.00007          0.994       -91.90517       -91.90493         0.00025
   23,24      -0.80549    -0.80541          0.980       -76.54067       -76.54016         0.00051
   25,26       0.80467    -0.00074          0.980       -76.53857       -76.53838         0.00020
   27,28       1.58114     1.58040          0.896       -73.71176       -73.71113         0.00062
   29,30      -0.76812     0.81227          0.872       -73.71022       -73.70959         0.00063
   31,32      -0.81220     0.00007          0.975       -73.70870       -73.70869         0.00001
   37,38       0.25084     0.25091          0.995       -17.39577       -17.39492         0.00085
   39,40      -0.25030     0.00061          0.995       -17.39008       -17.38945         0.00063
   45,46      -0.47667    -0.47606          0.995       -11.02997       -11.02933         0.00064
   47,48       0.47063    -0.00543          0.995       -11.02395       -11.02350         0.00045
   49,50       0.84444     0.83901          0.978       -10.45659       -10.45594         0.00064
   51,52      -0.35682     0.48219          0.972       -10.45227       -10.45100         0.00126
   53,54      -0.48158     0.00061          0.993       -10.44779       -10.44777         0.00002
 113,114      -0.01500    -0.01439          0.999        -2.39758        -2.39129         0.00629
 115,116      -1.22014    -1.23453          0.978        -2.36264        -2.36171         0.00093
 117,118      -0.23070    -1.46523          0.956        -2.35798        -2.35716         0.00082
 119,120       1.36324    -0.10199          0.975        -2.35282        -2.35236         0.00046
 121,122       2.40473     2.30274          0.927        -2.24938        -2.24851         0.00087
 123,124      -0.64240     1.66034          0.883        -2.24642        -2.24489         0.00153
 125,126      -0.46876     1.19158          0.928        -2.24081        -2.24075         0.00006
 127,128      -1.22439    -0.03281          0.976        -2.23778        -2.23757         0.00021
 129,130       0.75858     0.72577          0.960        -1.91206        -1.90493         0.00713
 131,132      -0.72541     0.00036          0.960        -1.89117        -1.88131         0.00986
 193,194      -0.01596    -0.01559          0.997        -0.52452        -0.52292         0.00160
 201,204      -0.03327    -0.04886          0.801        -0.50016        -0.49948         0.00068
 202,203       0.02948    -0.01938          0.797        -0.49989        -0.49968         0.00021
 231,232      -0.01221    -0.03159          0.977        -0.43953        -0.43876         0.00077
 235,236       0.01406    -0.01753          0.949        -0.43670        -0.43637         0.00033
 269,270      -0.01411    -0.03164          0.997        -0.36904        -0.36787         0.00117
 273,274      -0.18092    -0.21255          0.985        -0.34307        -0.34073         0.00234
 275,277      -0.47232    -0.68487          0.705        -0.33195        -0.31988         0.01206
 276,278       0.88749     0.20262          0.761        -0.32101        -0.31675         0.00426
 279,280       0.02480     0.22743          0.895        -0.30471        -0.30151         0.00320
 281,282      -0.40674    -0.17932          0.946        -0.28483        -0.27693         0.00790
     283       1.25852     1.07921          0.987        -0.27440
    sum:       1.07921 [101.3%]
    tot:       1.06579


                   Analysed operator: Final g-tensor
                   ^^^^^^^^^^^^^^^^^^^^^^^^^^^^^^^^^


               Diagonal contributions from occupied MOs
               ========================================


     occ          x    partial sum     |< K MO| MO >|  energy[au]      energy[au]    polarization
     7,8       0.08038     0.08038          1.000      -407.92887      -407.92801         0.00086
    9,10      -0.08040    -0.00002          1.000      -407.92742      -407.92697         0.00046
   15,16       0.28247     0.28245          0.998       -91.90787       -91.90758         0.00029
   17,18      -0.28252    -0.00007          0.998       -91.90583       -91.90556         0.00027
   23,24      -0.36750    -0.36757          0.991       -76.54102       -76.54094         0.00008
   25,26       0.36820     0.00063          0.991       -76.53914       -76.53911         0.00003
   27,28       4.03278     4.03341          0.833       -73.71234       -73.71181         0.00054
   29,30      -4.09938    -0.06597          0.838       -73.71081       -73.71005         0.00076
   31,32       0.06590    -0.00007          0.995       -73.70942       -73.70929         0.00013
   37,38       0.14586     0.14579          0.999       -17.39618       -17.39558         0.00060
   39,40      -0.14630    -0.00051          0.999       -17.39077       -17.39017         0.00060
   45,46      -0.15424    -0.15475          0.998       -11.03018       -11.03017         0.00001
   47,48       0.15930     0.00455          0.998       -11.02450       -11.02436         0.00014
   49,50       1.85351     1.85806          0.963       -10.45703       -10.45664         0.00038
   51,52      -1.94873    -0.09067          0.964       -10.45297       -10.45137         0.00160
   53,54       0.09017    -0.00051          0.999       -10.44865       -10.44841         0.00025
 103,104      -0.07463    -0.07513          1.000        -4.63049        -4.63047         0.00002
 105,106      -0.07393    -0.14906          1.000        -4.63034        -4.63033         0.00002
 107,108       0.07738    -0.07168          1.000        -4.62858        -4.62853         0.00005
 109,110       0.07658     0.00490          1.000        -4.62843        -4.62838         0.00005
 113,114       0.01683     0.02173          0.999        -2.39524        -2.39475         0.00048
 115,116      -0.29550    -0.27377          0.998        -2.36281        -2.36256         0.00025
 119,120       0.37370     0.09993          0.992        -2.35358        -2.35324         0.00034
 121,122       2.47458     2.57452          0.953        -2.24944        -2.24941         0.00004
 123,124       0.18896     2.76347          0.898        -2.24701        -2.24558         0.00144
 125,126      -3.79085    -1.02737          0.912        -2.24151        -2.24125         0.00026
 127,128       1.06734     0.03997          0.972        -2.23857        -2.23835         0.00022
 129,130      -0.29098    -0.25101          0.993        -1.91304        -1.90410         0.00894
 131,132       0.26221     0.01121          0.993        -1.88992        -1.88509         0.00483
 173,174       0.01441     0.02562          0.992        -0.60675        -0.60645         0.00030
 177,178      -0.02197     0.00365          0.998        -0.60387        -0.60365         0.00022
 201,204       0.31459     0.31824          0.901        -0.50011        -0.49959         0.00051
 202,203      -0.06707     0.25117          0.913        -0.49996        -0.49971         0.00025
 205,206      -0.24470     0.00647          0.978        -0.49931        -0.49905         0.00026
 209,210       0.01317     0.01964          0.993        -0.49192        -0.49176         0.00015
 223,224       0.26423     0.28386          0.970        -0.44982        -0.44978         0.00004
 225,226      -0.26972     0.01414          0.970        -0.44968        -0.44940         0.00028
 231,232      -0.02859    -0.01444          0.983        -0.43940        -0.43879         0.00061
 235,236       0.02347     0.00902          0.967        -0.43669        -0.43638         0.00031
 237,238       0.02064     0.02966          0.999        -0.42892        -0.42884         0.00008
 239,240      -0.01762     0.01204          0.999        -0.42851        -0.42845         0.00007
 253,254       0.01098     0.02302          1.000        -0.40455        -0.40424         0.00031
 263,264       0.16850     0.19153          0.988        -0.39292        -0.39233         0.00059
 265,266      -0.17065     0.02088          0.988        -0.39228        -0.39156         0.00072
 271,272      -0.01799     0.00289          0.997        -0.35407        -0.35186         0.00221
 273,274       0.11542     0.11832          0.996        -0.34281        -0.34108         0.00173
 275,276       0.86247     0.98079          0.941        -0.32989        -0.32278         0.00711
 277,278       0.85607     1.83686          0.968        -0.31937        -0.31903         0.00035
 279,280      -1.75145     0.08541          0.924        -0.30642        -0.30000         0.00643
 281,282      -0.09310    -0.00770          0.981        -0.28215        -0.28178         0.00037
     283       1.55889     1.55120          0.990        -0.27520
    sum:       1.55120 [102.2%]
    tot:       1.51776


     occ          y    partial sum     |< K MO| MO >|  energy[au]      energy[au]    polarization
     7,8       0.09902     0.09902          0.996      -407.92881      -407.92802         0.00078
    9,10      -0.09904    -0.00002          0.996      -407.92745      -407.92689         0.00056
   15,16       0.01757     0.01756          0.998       -91.90785       -91.90755         0.00031
   17,18      -0.01762    -0.00006          0.998       -91.90578       -91.90555         0.00023
   27,28       0.68188     0.68181          0.880       -73.71234       -73.71166         0.00068
   29,30      -0.68655    -0.00474          0.845       -73.71087       -73.71006         0.00080
   37,38      -0.03457    -0.03930          0.999       -17.39616       -17.39553         0.00063
   39,40       0.03412    -0.00518          0.999       -17.39074       -17.39015         0.00059
   45,46      -0.01054    -0.01572          1.000       -11.03037       -11.02991         0.00046
   47,48       0.01578     0.00006          1.000       -11.02452       -11.02430         0.00023
   51,52      -0.14915    -0.14908          0.966       -10.45295       -10.45141         0.00154
   53,54       0.14074    -0.00834          0.990       -10.44873       -10.44826         0.00047
 103,104      -0.02347    -0.03181          1.000        -4.63048        -4.63046         0.00002
 105,106      -0.02456    -0.05637          1.000        -4.63033        -4.63031         0.00002
 107,108       0.02655    -0.02982          1.000        -4.62857        -4.62852         0.00005
 109,110       0.02802    -0.00179          1.000        -4.62842        -4.62837         0.00005
 113,114       0.03997     0.03818          0.999        -2.39600        -2.39393         0.00207
 117,118       0.01712     0.05530          0.999        -2.35865        -2.35757         0.00107
 119,120       0.03046     0.08576          0.999        -2.35367        -2.35315         0.00052
 121,122      -0.44340    -0.35765          0.968        -2.24950        -2.24923         0.00027
 123,124       0.40459     0.04694          0.968        -2.24648        -2.24582         0.00066
 125,126       0.12426     0.17120          0.995        -2.24282        -2.24009         0.00273
 127,128      -0.14916     0.02204          0.996        -2.23858        -2.23837         0.00021
 129,130       0.50056     0.52260          0.984        -1.91252        -1.90468         0.00784
 131,132      -0.52895    -0.00636          0.984        -1.89013        -1.88470         0.00543
 169,170       0.28165     0.27529          0.981        -0.63702        -0.63449         0.00252
 171,172      -0.28204    -0.00675          0.981        -0.63284        -0.63199         0.00085
 173,174      -0.03325    -0.04000          0.993        -0.60675        -0.60642         0.00033
 175,176       0.03361    -0.00639          0.989        -0.60474        -0.60440         0.00034
 189,190       0.11296     0.10657          0.987        -0.52842        -0.52781         0.00061
 191,192      -0.10837    -0.00180          0.987        -0.52765        -0.52729         0.00036
 201,204       0.37026     0.36845          0.892        -0.50011        -0.49958         0.00053
 202,203      -0.08071     0.28774          0.908        -0.49996        -0.49971         0.00025
 205,206      -0.29036    -0.00261          0.974        -0.49931        -0.49905         0.00026
 215,218      -0.01415    -0.01676          0.761        -0.48002        -0.47183         0.00819
 216,217       0.01098    -0.00578          0.765        -0.47566        -0.47514         0.00053
 223,224       0.06460     0.05882          0.996        -0.44983        -0.44977         0.00005
 225,226      -0.06791    -0.00909          0.996        -0.44969        -0.44940         0.00029
 233,234       0.13467     0.12557          0.965        -0.43721        -0.43702         0.00019
 235,236      -0.13138    -0.00581          0.960        -0.43668        -0.43637         0.00031
 237,238       0.03326     0.02745          0.998        -0.42892        -0.42884         0.00008
 239,240      -0.03266    -0.00521          0.998        -0.42851        -0.42845         0.00007
 249,250      -0.01008    -0.01529          0.999        -0.41397        -0.41383         0.00014
 263,264       2.32181     2.30652          0.734        -0.39290        -0.39248         0.00042
 265,266      -2.31327    -0.00676          0.734        -0.39215        -0.39156         0.00059
 267,268      -0.01387    -0.02063          0.995        -0.38416        -0.38176         0.00240
 271,272      -0.02151    -0.04214          0.997        -0.35408        -0.35186         0.00222
 273,274      -0.14396    -0.18610          0.986        -0.34316        -0.34082         0.00234
 275,276       0.32853     0.14243          0.820        -0.32948        -0.32410         0.00538
 277,278       0.75063     0.89307          0.885        -0.31942        -0.31772         0.00170
 279,280      -0.17539     0.71767          0.922        -0.30594        -0.30074         0.00520
 281,282      -0.80797    -0.09030          0.972        -0.28250        -0.28132         0.00118
     283       1.87377     1.78347          0.990        -0.27516
    sum:       1.78347 [100.4%]
    tot:       1.77664


     occ          z    partial sum     |< K MO| MO >|  energy[au]      energy[au]    polarization
     7,8       1.85383     1.85383          0.926      -407.92831      -407.92752         0.00080
    9,10      -1.85386    -0.00002          0.926      -407.92685      -407.92622         0.00063
   15,16       0.47895     0.47893          0.994       -91.90738       -91.90694         0.00044
   17,18      -0.47900    -0.00007          0.994       -91.90517       -91.90493         0.00025
   23,24      -0.53832    -0.53839          0.980       -76.54067       -76.54016         0.00051
   25,26       0.53914     0.00075          0.980       -76.53857       -76.53838         0.00020
   27,28       2.36975     2.37050          0.896       -73.71176       -73.71113         0.00062
   29,30      -1.15246     1.21804          0.872       -73.71022       -73.70959         0.00063
   31,32      -1.21812    -0.00007          0.975       -73.70870       -73.70869         0.00001
   37,38       0.50149     0.50142          0.995       -17.39577       -17.39492         0.00085
   39,40      -0.50203    -0.00061          0.995       -17.39008       -17.38945         0.00063
   45,46      -0.31325    -0.31387          0.995       -11.02997       -11.02933         0.00064
   47,48       0.31928     0.00542          0.995       -11.02395       -11.02350         0.00045
   49,50       1.26666     1.27208          0.978       -10.45659       -10.45594         0.00064
   51,52      -0.54399     0.72809          0.972       -10.45227       -10.45100         0.00126
   53,54      -0.72870    -0.00061          0.993       -10.44779       -10.44777         0.00002
 103,104      -0.01273    -0.01334          1.000        -4.63051        -4.63045         0.00006
 105,106      -0.01216    -0.02551          1.000        -4.63036        -4.63031         0.00006
 107,108       0.01655    -0.00895          1.000        -4.62857        -4.62852         0.00005
 109,110       0.01515     0.00620          1.000        -4.62842        -4.62837         0.00005
 113,114       0.04801     0.05420          0.999        -2.39758        -2.39129         0.00629
 115,116      -0.87819    -0.82398          0.978        -2.36264        -2.36171         0.00093
 117,118      -0.12412    -0.94810          0.956        -2.35798        -2.35716         0.00082
 119,120       1.05576     0.10766          0.975        -2.35282        -2.35236         0.00046
 121,122       3.16587     3.27353          0.927        -2.24938        -2.24851         0.00087
 123,124      -0.86451     2.40903          0.883        -2.24642        -2.24489         0.00153
 125,126      -0.69960     1.70943          0.928        -2.24081        -2.24075         0.00006
 127,128      -1.66979     0.03964          0.976        -2.23778        -2.23757         0.00021
 129,130       1.46768     1.50732          0.960        -1.91206        -1.90493         0.00713
 131,132      -1.50075     0.00657          0.960        -1.89117        -1.88131         0.00986
 169,170       0.24614     0.25271          0.984        -0.63745        -0.63488         0.00257
 171,172      -0.24672     0.00599          0.984        -0.63312        -0.63220         0.00091
 173,174       0.01767     0.02366          0.991        -0.60664        -0.60632         0.00033
 175,176       0.01000     0.03367          0.984        -0.60463        -0.60428         0.00035
 177,178      -0.03276     0.00090          0.997        -0.60382        -0.60358         0.00023
 189,190       0.14520     0.14610          0.984        -0.52842        -0.52776         0.00066
 191,192      -0.14090     0.00520          0.985        -0.52762        -0.52723         0.00039
 193,194      -0.01654    -0.01134          0.997        -0.52452        -0.52292         0.00160
 202,203       0.03573     0.02440          0.797        -0.49989        -0.49968         0.00021
 205,206      -0.03699    -0.01260          0.985        -0.49930        -0.49898         0.00031
 223,225       0.49311     0.48052          0.921        -0.44978        -0.44961         0.00018
 224,226      -0.48776    -0.00724          0.921        -0.44966        -0.44931         0.00035
 231,232      -0.01249    -0.01973          0.977        -0.43953        -0.43876         0.00077
 233,234       0.15605     0.13632          0.953        -0.43721        -0.43701         0.00021
 235,236      -0.14387    -0.00755          0.949        -0.43670        -0.43637         0.00033
 237,238       0.02157     0.01402          0.999        -0.42888        -0.42877         0.00011
 239,240      -0.01992    -0.00590          0.999        -0.42847        -0.42838         0.00009
 263,265       1.22514     1.21923          0.734        -0.39297        -0.39219         0.00078
 264,266      -1.23007    -0.01084          0.734        -0.39257        -0.39164         0.00093
 269,270      -0.01509    -0.02593          0.997        -0.36904        -0.36787         0.00117
 273,274      -0.04501    -0.07094          0.985        -0.34307        -0.34073         0.00234
 275,277       1.62872     1.55778          0.705        -0.33195        -0.31988         0.01206
 276,278       0.02541     1.58319          0.761        -0.32101        -0.31675         0.00426
 279,280      -0.31397     1.26923          0.895        -0.30471        -0.30151         0.00320
 281,282      -1.46070    -0.19147          0.946        -0.28483        -0.27693         0.00790
     283       3.21380     3.02233          0.987        -0.27440
    sum:       3.02233 [100.3%]
    tot:       3.01428


 ***************************************************
 * Well, here we are. How does it look for you ??? *
 ***************************************************

 Total user time: 42.8s


##############################################################################
                              Finalization info
##############################################################################


 Memory peak for process    0 is    1 GB   709.600 MB


 Final time:
   2021 May  1  22:19:24
 

 Normal termination of ReSpect program


real	0m42.874s
user	2m8.852s
sys	0m20.800s
