# Supplementary material for: Quadratic Spin–Orbit Mechanism of the Electronic g-Tensor
Source: J Chem Theory Comput. 2023 Mar 10;19(6):1765–76. doi: 10.1021/acs.jctc.2c01213 (PMC10061661; doi:10.1021/acs.jctc.2c01213)
Supplement: Supplementary file 2 — ct2c01213_si_002.zip [file ct2c01213_si_002.zip › respect_input/07.ir-nh3/4c-pbe-dz/RS-dkh2.out_scf]

##############################################################################
                              Environment setting
##############################################################################

 Job setting:
    
    Call arguments   are    --scratch=/scratch/work/project/open-19-41/pikulove/10491280.isrv5 --nt=24 --scf --inp=RS-dkh2 
    Input file name   is   RS-dkh2.inp
    Binary  directory is   /home/pikulove/ReSpect_5.2.0-beta.8+Nov20_OMP_intel-18.0_glibc-2.27+PT3
    Work    directory is   /scratch/work/project/open-19-41/pikulove/10491280.isrv5/
    Scratch directory is   /scratch/work/project/open-19-41/pikulove/10491280.isrv5/tmp3894.MTW1Sp.pikulove
    Machine name      is   r1i7n8.ib0.smc.salomon.it4i.cz
    OMP stack memory size  5000m
    OMP parallel job with  24 threads
    Output  file will be   /scratch/work/project/open-19-41/pikulove/10491280.isrv5/RS-dkh2.out_scf


 System setting:

    core file size          (blocks, -c) 0
    data seg size           (kbytes, -d) unlimited
    scheduling priority             (-e) 0
    file size               (blocks, -f) unlimited
    pending signals                 (-i) 511050
    max locked memory       (kbytes, -l) unlimited
    max memory size         (kbytes, -m) unlimited
    open files                      (-n) 1048576
    pipe size            (512 bytes, -p) 8
    POSIX message queues     (bytes, -q) 819200
    real-time priority              (-r) 0
    stack size              (kbytes, -s) unlimited
    cpu time               (seconds, -t) unlimited
    max user processes              (-u) 511050
    virtual memory          (kbytes, -v) unlimited
    file locks                      (-x) unlimited
    omp_thread_limit:
    omp_stacksize:5000m
    

##############################################################################
                               Program ReSpect
##############################################################################
::

 Version:       5.2.0 (2020)
 Released:      beta (in testing period)

 Branch:        master
 Commit hash:   d07d9fd49
 Commit author: Debora Pastvova
 Commit date:   Wed Nov 4 10:13:55 2020 +0100

 Webpage:       http://www.respectprogram.org 
 Copyright:     ReSpect is distributed as proprietary software at no cost
                and is currently available as OpenMP parallel static binaries
                for Linux OS and x86_64 architecture at the program webpage.
                The program is limited to non-commercial, academic, and non-profit
                private use and its further copy and redistribution is not permitted.
                The specific terms of use are available at:
                http://www.respectprogram.org/download.html.
                The program is distributed AS IS in a hope it becomes useful.
                The experimental nature of the program means that authors accept
                no responsibility for the correctness of results nor fitness for
                a particular purpose.

 Reference(s):  If results obtained with ReSpect are published in the scientific
                literature or publicly accessible reports, the users shall reference
                the program as:

                ReSpect, version 5.2.0 (2020); Relativistic Spectroscopy DFT program of authors
                M. Repisky, S. Komorovsky, V. G. Malkin, O. L. Malkina, M. Kaupp, K. Ruud, 
                with contributions from R. Bast, R. Di Remigio, U. Ekstrom, M. Kadek, S. Knecht,
                L. Konecny, E. Malkin, I. Malkin-Ondik, (see http://www.respectprogram.org)

                Using specific theoretical methods included in ReSpect may require citing
                additional articles, as described in this output file as "REQUIRED REFERENCES".


 -------
 Authors
 -------
 Repisky Michal
 Komorovsky Stanislav


 --------
 Founders
 --------
 Ruud Kenneth
 Kaupp Martin
 Malkina Olga L.
 Malkin Vladimir G.


 ------------
 Contributors
 ------------
 Bast Radovan         - AutoCMake library
 Di Remigio Roberto   - PCMSolver library
 Ekstrom Ulf          - XCFun library
 Kadek Marius         - real-time TDDFT library
                      - solid-state pSCF library
 Knecht Stefan        - pilot MPI parallelization
 Konecny Lukas        - real-time TDDFT (RT-TDDFT) library
                      - damped-response TDDFT (DR-TDDFT) library
 Malkin Elena         - one-component molecular properties
                      - finite size nucleus and magnetic moment models
 Malkin-Ondik Irina   - Douglas-Kroll-Hess (DKH) Hamiltonians


##############################################################################
                    Configuration, build, and runtime info
##############################################################################
::

 -----------------------------------
 Configuration and build information
 -----------------------------------

 Who compiled           | uachstno
 Compiled on server     | pippin
 Operating system       | Linux-5.4.0-51-generic
 CMake version          | 3.10.2
 CMake generator        | Unix Makefiles
 CMake build type       | release
 Configuration time     | 2020-11-09 11:33:09.556228
 Python version         | 2.7.1
 Fortran compiler       | /opt/intel/compilers_and_libraries_2018.6.288/linux/bin/intel64/ifort
 Fortran compiler flags |  -w -fpp -assume byterecl -static -static-libgcc -static-intel -qopenmp -O2 -xW -ip
 C compiler             | /opt/intel/compilers_and_libraries_2018.6.288/linux/bin/intel64/icc
 C compiler flags       |  -g -wd981 -wd279 -wd383 -wd1572 -wd1777 -restrict -DRESTRICT=restrict -qopenmp -O2 -ip
 C++ compiler           | /opt/intel/compilers_and_libraries_2018.6.288/linux/bin/intel64/icpc
 C++ compiler flags     |  -Wno-unknown-pragmas -fno-exceptions -qopenmp -O3
 Static linking         | True
 MPI parallelization    | False
 OMP parallelization    | True
 Math libraries         | -Wl,--start-group;/opt/intel/compilers_and_libraries_2018.6.288/linux/mkl/lib/intel64/libmkl_lapack95_lp64.a;/opt/intel/compilers_and_libraries_2018.6.288/linux/mkl/lib/intel64/libmkl_intel_lp64.a;-qopenmp;-Wl,--end-group;-Wl,--start-group;/opt/intel/compilers_and_libraries_2018.6.288/linux/mkl/lib/intel64/libmkl_intel_lp64.a;/opt/intel/compilers_and_libraries_2018.6.288/linux/mkl/lib/intel64/libmkl_intel_thread.a;/opt/intel/compilers_and_libraries_2018.6.288/linux/mkl/lib/intel64/libmkl_core.a;/usr/lib/x86_64-linux-gnu/libpthread.a;/usr/lib/x86_64-linux-gnu/libm.a;-qopenmp;-Wl,--end-group;-ldl
 Explicit libraries     | unknown


 ------------
 Runtime info
 ------------

 Parallelization model: OpenMP
   Master process has 24 threads of total 24

 Initial time:
   2021 May  1  11:11:32
 


##############################################################################
                            Input processing info
##############################################################################
::

 ----------
 Input file
 ----------

 scf:
     method: ks-dkh2/pbe
 
     geometry:
       Ir      0.00000000     0.00000000     0.00000000
       C     -0.02681277     2.66728367    -1.19861050
       H     -0.03564099     3.74971207    -1.10276122
       C     -0.00511232     2.06394534    -2.39470278
       H      0.01247004     2.64583612    -3.30571711
       C      1.58036608    -0.23548466    -3.23640026
       C      2.70850465     0.58432683    -2.60464433
       H      2.73342887     0.46420497    -1.51894644
       H      2.61259636     1.64711572    -2.82798653
       H      3.66319017     0.23594865    -3.00849085
       C      1.87271262    -1.71516532    -2.98846211
       H      2.03658311    -1.91352724    -1.92812477
       H      2.79400889    -1.98509030    -3.51201770
       H      1.08591609    -2.37523503    -3.35253140
       C      1.54696160     0.04039972    -4.73662114
       H      2.54254820    -0.14942903    -5.14839120
       H      1.29314297     1.07786287    -4.96045802
       H      0.84950905    -0.61082069    -5.26354178
       C     -1.55794345    -0.22497181    -3.26010839
       C     -2.71294928     0.06618691    -2.29820610
       H     -2.65508399    -0.54777604    -1.39806301
       H     -3.65741498    -0.15147246    -2.80533042
       H     -2.72870538     1.11458950    -1.99346048
       C     -1.78288125     0.59298659    -4.53170443
       H     -2.73473818     0.28599257    -4.97488764
       H     -1.00879412     0.44017310    -5.28089437
       H     -1.85230712     1.65987622    -4.31730088
       C     -1.56109770    -1.71205962    -3.60173784
       H     -1.41385619    -2.34148204    -2.72157120
       H     -0.80830815    -1.97308035    -4.34550122
       H     -2.53735327    -1.97427830    -4.01909343
       C     -0.04964053     2.68702109     1.15501944
       H     -0.06367705     3.76770250     1.04073977
       C     -0.04874328     2.10339913     2.36120819
       H     -0.07324749     2.69834181     3.26358015
       C      1.48121052    -0.18075064     3.30355897
       C      1.64891612     0.61219156     4.59959268
       H      0.85638054     0.42600515     5.32078929
       H      1.70258252     1.68514858     4.41146393
       H      2.59327856     0.31538144     5.06513933
       C      1.47930201    -1.67626220     3.60933681
       H      2.44309914    -1.94850969     4.04843963
       H      1.35317482    -2.28421188     2.71097021
       H      0.70544679    -1.95320626     4.32564680
       C      2.67025453     0.14701542     2.39628734
       H      3.59577129    -0.09133205     2.92828851
       H      2.69463437     1.20711489     2.13615877
       H      2.64873201    -0.42600078     1.46841346
       C     -1.65385078    -0.19268226     3.17497329
       C     -2.75580753     0.66265692     2.54415563
       H     -3.72536839     0.29982327     2.89679006
       H     -2.74336473     0.59492983     1.45383191
       H     -2.66403813     1.71243001     2.82294876
       C     -1.65696468     0.03311526     4.68358028
       H     -2.66630406    -0.15395884     5.06184147
       H     -1.39414129     1.05889073     4.94702008
       H     -0.98416363    -0.64548279     5.20791030
       C     -1.95984443    -1.65879956     2.86707086
       H     -1.17452770    -2.34008416     3.19671119
       H     -2.13982953    -1.80291905     1.79954374
       H     -2.87748021    -1.94679756     3.38730216
       N     -0.03568011     1.94887708    -0.01580189
       N      0.07060656    -2.13297742     0.02520380
       H      1.04174179    -2.42876782     0.07482841
       H     -0.31705599    -2.57432891    -0.80014483
       H     -0.39815939    -2.54794993     0.82258395
       P      0.00823893     0.27251927    -2.33394726
       P     -0.05022278     0.31189940     2.32450313
 
     geo-units:     angstrom
     initmo:        atomic
     nc-model:      gauss
     charge:        1
     multiplicity:  2
 
     xc:
        noncollinearity: v2019
 
     dmixing:       1.0D0
     diis:          on
     maxiterations: 60
     convergence:   5.0e-6
 
     basis:
         Ir: dyall-vdz
         C:  uiglo-ii
         N:  uiglo-ii
         P:  uiglo-ii
         H:  uiglo-ii


 ----------------
 Input processing
 ----------------

 ... method: one-component Kohn-Sham + second-order DKH transformation (KS-DKH2)

 ... GGA XC functional: PBE

 ... geometry processing (xyz format)

     Ir      0.00000000     0.00000000     0.00000000
     C     -0.02681277     2.66728367    -1.19861050
     H     -0.03564099     3.74971207    -1.10276122
     C     -0.00511232     2.06394534    -2.39470278
     H      0.01247004     2.64583612    -3.30571711
     C      1.58036608    -0.23548466    -3.23640026
     C      2.70850465     0.58432683    -2.60464433
     H      2.73342887     0.46420497    -1.51894644
     H      2.61259636     1.64711572    -2.82798653
     H      3.66319017     0.23594865    -3.00849085
     C      1.87271262    -1.71516532    -2.98846211
     H      2.03658311    -1.91352724    -1.92812477
     H      2.79400889    -1.98509030    -3.51201770
     H      1.08591609    -2.37523503    -3.35253140
     C      1.54696160     0.04039972    -4.73662114
     H      2.54254820    -0.14942903    -5.14839120
     H      1.29314297     1.07786287    -4.96045802
     H      0.84950905    -0.61082069    -5.26354178
     C     -1.55794345    -0.22497181    -3.26010839
     C     -2.71294928     0.06618691    -2.29820610
     H     -2.65508399    -0.54777604    -1.39806301
     H     -3.65741498    -0.15147246    -2.80533042
     H     -2.72870538     1.11458950    -1.99346048
     C     -1.78288125     0.59298659    -4.53170443
     H     -2.73473818     0.28599257    -4.97488764
     H     -1.00879412     0.44017310    -5.28089437
     H     -1.85230712     1.65987622    -4.31730088
     C     -1.56109770    -1.71205962    -3.60173784
     H     -1.41385619    -2.34148204    -2.72157120
     H     -0.80830815    -1.97308035    -4.34550122
     H     -2.53735327    -1.97427830    -4.01909343
     C     -0.04964053     2.68702109     1.15501944
     H     -0.06367705     3.76770250     1.04073977
     C     -0.04874328     2.10339913     2.36120819
     H     -0.07324749     2.69834181     3.26358015
     C      1.48121052    -0.18075064     3.30355897
     C      1.64891612     0.61219156     4.59959268
     H      0.85638054     0.42600515     5.32078929
     H      1.70258252     1.68514858     4.41146393
     H      2.59327856     0.31538144     5.06513933
     C      1.47930201    -1.67626220     3.60933681
     H      2.44309914    -1.94850969     4.04843963
     H      1.35317482    -2.28421188     2.71097021
     H      0.70544679    -1.95320626     4.32564680
     C      2.67025453     0.14701542     2.39628734
     H      3.59577129    -0.09133205     2.92828851
     H      2.69463437     1.20711489     2.13615877
     H      2.64873201    -0.42600078     1.46841346
     C     -1.65385078    -0.19268226     3.17497329
     C     -2.75580753     0.66265692     2.54415563
     H     -3.72536839     0.29982327     2.89679006
     H     -2.74336473     0.59492983     1.45383191
     H     -2.66403813     1.71243001     2.82294876
     C     -1.65696468     0.03311526     4.68358028
     H     -2.66630406    -0.15395884     5.06184147
     H     -1.39414129     1.05889073     4.94702008
     H     -0.98416363    -0.64548279     5.20791030
     C     -1.95984443    -1.65879956     2.86707086
     H     -1.17452770    -2.34008416     3.19671119
     H     -2.13982953    -1.80291905     1.79954374
     H     -2.87748021    -1.94679756     3.38730216
     N     -0.03568011     1.94887708    -0.01580189
     N      0.07060656    -2.13297742     0.02520380
     H      1.04174179    -2.42876782     0.07482841
     H     -0.31705599    -2.57432891    -0.80014483
     H     -0.39815939    -2.54794993     0.82258395
     P      0.00823893     0.27251927    -2.33394726
     P     -0.05022278     0.31189940     2.32450313
 
 ... geometry defined in units: angstrom

 ... MO init: superposition of atomic densities
 
 ... nuclear charge distribution model: gaussian

 ... charge of the system:   1

 ... multiplicity of the system:  2   (doublet)

 ... DFT noncollinear scheme: v2019

 ... density mixing parameter:  1.000

 ... DIIS scheme turned on

 ... maximum number of scf iterations:   60

 ... scf convergence criteria:  5.00E-06

 ... orbital basis required

     Ir: dyall-vdz
     C:  uiglo-ii
     N:  uiglo-ii
     P:  uiglo-ii
     H:  uiglo-ii
 


##############################################################################
                             REQUIRED REFERENCES
##############################################################################

 XCFun: a library of DFT exchange-correlation functionals

 [1] U. Ekström, et al., J. Chem. Theory Comput. 6, 1971-1980 (2010)
     [DOI: https://doi.org/10.1021/ct100117s]


##############################################################################
                              Molecular DFT grid
##############################################################################


DFT grid generator
------------------
::

 Becke atomic partitioning scheme
 Lebedev angular quadrature (adaptive size) 
 Adaptive angular distribution limit     = 11
 Adaptive angular distribution threshold =   1.0E-05
 Rotational invariance of grid points: rotation wrt. standard orientation
 Gauss-Chebyshev(I) radial quadrature
 Radial grid points mapping:  Koester
 Radial grid points shift:    False
 Grid file:                   fort.11

 Centre of nuclear charge (in A): -0.228D-01  0.964D-01 -0.426D-02
 NCMT eigenvalues:     0.3498305D+04  0.8422451D+04  0.9010268D+04  (n)

 Standard molecular orientation (in A):
  0.2282083169D-01 -0.9642616440D-01  0.4255660352D-02
 -0.3991938310D-02  0.2570857506D+01 -0.1194354840D+01
 -0.1282015831D-01  0.3653285906D+01 -0.1098505560D+01
  0.1770851169D-01  0.1967519176D+01 -0.2390447120D+01
  0.3529087169D-01  0.2549409956D+01 -0.3301461450D+01
  0.1603186912D+01 -0.3319108244D+00 -0.3232144600D+01
  0.2731325482D+01  0.4879006656D+00 -0.2600388670D+01
  0.2756249702D+01  0.3677788056D+00 -0.1514690780D+01
  0.2635417192D+01  0.1550689556D+01 -0.2823730870D+01
  0.3686011002D+01  0.1395224856D+00 -0.3004235190D+01
  0.1895533452D+01 -0.1811591484D+01 -0.2984206450D+01
  0.2059403942D+01 -0.2009953404D+01 -0.1923869110D+01
  0.2816829722D+01 -0.2081516464D+01 -0.3507762040D+01
  0.1108736922D+01 -0.2471661194D+01 -0.3348275740D+01
  0.1569782432D+01 -0.5602644440D-01 -0.4732365480D+01
  0.2565369032D+01 -0.2458551944D+00 -0.5144135540D+01
  0.1315963802D+01  0.9814367056D+00 -0.4956202360D+01
  0.8723298817D+00 -0.7072468544D+00 -0.5259286120D+01
 -0.1535122618D+01 -0.3213979744D+00 -0.3255852730D+01
 -0.2690128448D+01 -0.3023925440D-01 -0.2293950440D+01
 -0.2632263158D+01 -0.6442022044D+00 -0.1393807350D+01
 -0.3634594148D+01 -0.2478986244D+00 -0.2801074760D+01
 -0.2705884548D+01  0.1018163336D+01 -0.1989204820D+01
 -0.1760060418D+01  0.4965604256D+00 -0.4527448770D+01
 -0.2711917348D+01  0.1895664056D+00 -0.4970631980D+01
 -0.9859732883D+00  0.3437469356D+00 -0.5276638710D+01
 -0.1829486288D+01  0.1563450056D+01 -0.4313045220D+01
 -0.1538276868D+01 -0.1808485784D+01 -0.3597482180D+01
 -0.1391035358D+01 -0.2437908204D+01 -0.2717315540D+01
 -0.7854873183D+00 -0.2069506514D+01 -0.4341245560D+01
 -0.2514532438D+01 -0.2070704464D+01 -0.4014837770D+01
 -0.2681969831D-01  0.2590594926D+01  0.1159275100D+01
 -0.4085621831D-01  0.3671276336D+01  0.1044995430D+01
 -0.2592244831D-01  0.2006972966D+01  0.2365463850D+01
 -0.5042665831D-01  0.2601915646D+01  0.3267835810D+01
  0.1504031352D+01 -0.2771768044D+00  0.3307814630D+01
  0.1671736952D+01  0.5157653956D+00  0.4603848340D+01
  0.8792013717D+00  0.3295789856D+00  0.5325044950D+01
  0.1725403352D+01  0.1588722416D+01  0.4415719590D+01
  0.2616099392D+01  0.2189552756D+00  0.5069394990D+01
  0.1502122842D+01 -0.1772688364D+01  0.3613592470D+01
  0.2465919972D+01 -0.2044935854D+01  0.4052695290D+01
  0.1375995652D+01 -0.2380638044D+01  0.2715225870D+01
  0.7282676217D+00 -0.2049632424D+01  0.4329902460D+01
  0.2693075362D+01  0.5058925560D-01  0.2400543000D+01
  0.3618592122D+01 -0.1877582144D+00  0.2932544170D+01
  0.2717455202D+01  0.1110688726D+01  0.2140414430D+01
  0.2671552842D+01 -0.5224269444D+00  0.1472669120D+01
 -0.1631029948D+01 -0.2891084244D+00  0.3179228950D+01
 -0.2732986698D+01  0.5662307556D+00  0.2548411290D+01
 -0.3702547558D+01  0.2033971056D+00  0.2901045720D+01
 -0.2720543898D+01  0.4985036656D+00  0.1458087570D+01
 -0.2641217298D+01  0.1616003846D+01  0.2827204420D+01
 -0.1634143848D+01 -0.6331090440D-01  0.4687835940D+01
 -0.2643483228D+01 -0.2503850044D+00  0.5066097130D+01
 -0.1371320458D+01  0.9624645656D+00  0.4951275740D+01
 -0.9613427983D+00 -0.7419089544D+00  0.5212165960D+01
 -0.1937023598D+01 -0.1755225724D+01  0.2871326520D+01
 -0.1151706868D+01 -0.2436510324D+01  0.3200966850D+01
 -0.2117008698D+01 -0.1899345214D+01  0.1803799400D+01
 -0.2854659378D+01 -0.2043223724D+01  0.3391557820D+01
 -0.1285927831D-01  0.1852450916D+01 -0.1154622965D-01
  0.9342739169D-01 -0.2229403584D+01  0.2945946035D-01
  0.1064562622D+01 -0.2525193984D+01  0.7908407035D-01
 -0.2942351583D+00 -0.2670755074D+01 -0.7958891696D+00
 -0.3753385583D+00 -0.2644376094D+01  0.8268396104D+00
  0.3105976169D-01  0.1760931056D+00 -0.2329691600D+01
 -0.2740194831D-01  0.2154732356D+00  0.2328758790D+01

 Rotationally invariant molecular orientation (in A):
  0.0000000000D+00  0.0000000000D+00  0.0000000000D+00
  0.2684897807D+01  0.1158917500D+01 -0.4714523025D-02
  0.3765817010D+01  0.1047050564D+01 -0.7486126409D-03
  0.2099158444D+01  0.2363900641D+01  0.2343898137D-02
  0.2694262766D+01  0.3266328020D+01  0.2047670646D-01
 -0.2050547803D+00  0.3250096213D+01  0.1556317371D+01
  0.5926812709D+00  0.2613927896D+01  0.2697724455D+01
  0.4562025813D+00  0.1530313100D+01  0.2728431592D+01
  0.1659667613D+01  0.2820913547D+01  0.2612299355D+01
  0.2397176359D+00  0.3029293366D+01  0.3645760324D+01
 -0.1691414005D+01  0.3025992356D+01  0.1833641007D+01
 -0.1907290916D+01  0.1969825282D+01  0.2002236777D+01
 -0.1963790847D+01  0.3559668653D+01  0.2748385361D+01
 -0.2337207425D+01  0.3394452011D+01  0.1037101245D+01
  0.9340107869D-01  0.4745824122D+01  0.1516156917D+01
 -0.1013784868D+00  0.5167048316D+01  0.2506819985D+01
  0.1136832302D+01  0.4952614187D+01  0.1272547015D+01
 -0.5421248163D+00  0.5277585062D+01  0.8079827991D+00
 -0.1592352182D+00  0.3252502717D+01 -0.1581763902D+01
  0.1304746879D+00  0.2278649544D+01 -0.2727078728D+01
 -0.4973754729D+00  0.1388073492D+01 -0.2670202124D+01
 -0.6910687468D-01  0.2782555579D+01 -0.3677242948D+01
  0.1174353368D+01  0.1958369112D+01 -0.2729049666D+01
  0.6799445830D+00  0.4510347386D+01 -0.1805847589D+01
  0.3901778797D+00  0.4951589022D+01 -0.2763986085D+01
  0.5296447609D+00  0.5266908642D+01 -0.1038466691D+01
  0.1744244626D+01  0.4279762786D+01 -0.1861869705D+01
 -0.1640966073D+01  0.3616007345D+01 -0.1603873706D+01
 -0.2284972356D+01  0.2746235357D+01 -0.1457933456D+01
 -0.1899297765D+01  0.4368595823D+01 -0.8589688706D+00
 -0.1886076366D+01  0.4030599739D+01 -0.2585735893D+01
  0.2669984016D+01 -0.1194847827D+01 -0.1185124026D-01
  0.3752330556D+01 -0.1096622768D+01 -0.1449372114D-01
  0.2068565816D+01 -0.2392260752D+01 -0.9585664782D-02
  0.2650297795D+01 -0.3303457228D+01 -0.2147218960D-01
 -0.2462070662D+00 -0.3290478277D+01  0.1500763824D+01
  0.5255117652D+00 -0.4596911163D+01  0.1685882808D+01
  0.3374906035D+00 -0.5320605258D+01  0.8960616417D+00
  0.1600476227D+01 -0.4424276642D+01  0.1750365397D+01
  0.2113300347D+00 -0.5051654907D+01  0.2629889332D+01
 -0.1745974532D+01 -0.3574163089D+01  0.1484059552D+01
 -0.2035422199D+01 -0.4002697958D+01  0.2447601354D+01
 -0.2339092819D+01 -0.2667794367D+01  0.1345207600D+01
 -0.2024873346D+01 -0.4291506262D+01  0.7118651850D+00
  0.8171208725D-01 -0.2380151237D+01  0.2687427958D+01
 -0.1747925882D+00 -0.2902330318D+01  0.3613684074D+01
  0.1145215116D+01 -0.2135533969D+01  0.2722008825D+01
 -0.4772063330D+00 -0.1444089804D+01  0.2653370455D+01
 -0.2213090608D+00 -0.3182854977D+01 -0.1635010931D+01
  0.6555118825D+00 -0.2572164576D+01 -0.2731408203D+01
  0.2983111366D+00 -0.2925931272D+01 -0.3702646749D+01
  0.6038263059D+00 -0.1480901176D+01 -0.2726892786D+01
  0.1699947974D+01 -0.2865791733D+01 -0.2626017903D+01
 -0.1788689742D-01 -0.4694616035D+01 -0.1625673140D+01
 -0.1992952603D+00 -0.5076867375D+01 -0.2634543374D+01
  0.1000878044D+01 -0.4971385383D+01 -0.1349613907D+01
 -0.7116377277D+00 -0.5204331852D+01 -0.9571089261D+00
 -0.1679199890D+01 -0.2855422630D+01 -0.1959477180D+01
 -0.2374003033D+01 -0.3169676691D+01 -0.1179716449D+01
 -0.1805459366D+01 -0.1787122116D+01 -0.2148081984D+01
 -0.1964641542D+01 -0.3377518489D+01 -0.2876852706D+01
  0.1949173630D+01 -0.1319545491D-01 -0.1388096223D-01
 -0.2133770765D+01  0.6746413004D-02  0.4679746226D-01
 -0.2441063439D+01 -0.3196467813D-01  0.1014852658D+01
 -0.2558489118D+01  0.8358866696D+00 -0.3512157363D+00
 -0.2555274804D+01 -0.7875642566D+00 -0.4213517751D+00
  0.3069908387D+00  0.2329674821D+01 -0.4037374146D-02
  0.2779350070D+00 -0.2329137644D+01 -0.3143773835D-01

 Atom   1 has   14924 grid points ( 0)
 Atom   2 has    9980 grid points ( 1)
 Atom   3 has    8540 grid points ( 2)
 Atom   4 has    9980 grid points ( 3)
 Atom   5 has    8732 grid points ( 4)
 Atom   6 has    9572 grid points ( 5)
 Atom   7 has    9896 grid points ( 6)
 Atom   8 has    8632 grid points ( 7)
 Atom   9 has    8444 grid points ( 8)
 Atom  10 has    8696 grid points ( 9)
 Atom  11 has    9896 grid points (10)
 Atom  12 has    8608 grid points (11)
 Atom  13 has    8684 grid points (12)
 Atom  14 has    8592 grid points (13)
 Atom  15 has    9944 grid points (14)
 Atom  16 has    8672 grid points (15)
 Atom  17 has    8696 grid points (16)
 Atom  18 has    8208 grid points (17)
 Atom  19 has    9560 grid points (18)
 Atom  20 has    9860 grid points (19)
 Atom  21 has    8732 grid points (20)
 Atom  22 has    8576 grid points (21)
 Atom  23 has    8516 grid points (22)
 Atom  24 has    9824 grid points (23)
 Atom  25 has    8696 grid points ( 0)
 Atom  26 has    8636 grid points ( 1)
 Atom  27 has    8600 grid points ( 2)
 Atom  28 has    9848 grid points ( 3)
 Atom  29 has    8636 grid points ( 4)
 Atom  30 has    8684 grid points ( 5)
 Atom  31 has    8672 grid points ( 6)
 Atom  32 has    9872 grid points ( 7)
 Atom  33 has    8652 grid points ( 8)
 Atom  34 has    9848 grid points ( 9)
 Atom  35 has    8732 grid points (10)
 Atom  36 has    9560 grid points (11)
 Atom  37 has    9824 grid points (12)
 Atom  38 has    8672 grid points (13)
 Atom  39 has    8612 grid points (14)
 Atom  40 has    8648 grid points (15)
 Atom  41 has    9692 grid points (16)
 Atom  42 has    8684 grid points (17)
 Atom  43 has    8636 grid points (18)
 Atom  44 has    8600 grid points (19)
 Atom  45 has    9860 grid points (20)
 Atom  46 has    8684 grid points (21)
 Atom  47 has    8648 grid points (22)
 Atom  48 has    8732 grid points (23)
 Atom  49 has    9572 grid points ( 0)
 Atom  50 has    9848 grid points ( 1)
 Atom  51 has    8684 grid points ( 2)
 Atom  52 has    8512 grid points ( 3)
 Atom  53 has    8636 grid points ( 4)
 Atom  54 has    9980 grid points ( 5)
 Atom  55 has    8672 grid points ( 6)
 Atom  56 has    8672 grid points ( 7)
 Atom  57 has    8208 grid points ( 8)
 Atom  58 has    9884 grid points ( 9)
 Atom  59 has    8592 grid points (10)
 Atom  60 has    8608 grid points (11)
 Atom  61 has    8576 grid points (12)
 Atom  62 has    9860 grid points (13)
 Atom  63 has   10256 grid points (14)
 Atom  64 has    8744 grid points (15)
 Atom  65 has    8852 grid points (16)
 Atom  66 has    8624 grid points (17)
 Atom  67 has   10536 grid points (18)
 Atom  68 has   10524 grid points (19)
 Total         623332 grid points (generated in    4.6 seconds)
 


##############################################################################
                    Atomic, molecular, and basis sets info
##############################################################################


Atomic and Nuclear Constants
----------------------------
::

 The data used in this calculation (unless changed from input) are from
 the CODATA recommended values of the fundamental physical constants 2010
 (online at http://physics.nist.gov/constants) and from the 2006 compilation
 of the Particle Data Group (online at http://pdg.lbl.gov).
 All values are in the SI-based atomic units unless stated otherwise.

 Inverse fine-structure constant =   137.035999074000
 Bohr radius [A]                 =     0.529177210920
 Hartree energy [eV]             =    27.211385050000
 Electric dipole moment [Debye]  =     2.541746363608

 atom    label     Z    isotop    atomic mass       spin         g-value 
 ----------------------------------------------------------------------- 
  Ir       1      77     193      192.962926      1.500000      0.109133
  C        2       6      12       12.000000      0.000000      0.000000
  H        3       1       1        1.007825      0.500000      5.585695
  C        4       6      12       12.000000      0.000000      0.000000
  H        5       1       1        1.007825      0.500000      5.585695
  C        6       6      12       12.000000      0.000000      0.000000
  C        7       6      12       12.000000      0.000000      0.000000
  H        8       1       1        1.007825      0.500000      5.585695
  H        9       1       1        1.007825      0.500000      5.585695
  H       10       1       1        1.007825      0.500000      5.585695
  C       11       6      12       12.000000      0.000000      0.000000
  H       12       1       1        1.007825      0.500000      5.585695
  H       13       1       1        1.007825      0.500000      5.585695
  H       14       1       1        1.007825      0.500000      5.585695
  C       15       6      12       12.000000      0.000000      0.000000
  H       16       1       1        1.007825      0.500000      5.585695
  H       17       1       1        1.007825      0.500000      5.585695
  H       18       1       1        1.007825      0.500000      5.585695
  C       19       6      12       12.000000      0.000000      0.000000
  C       20       6      12       12.000000      0.000000      0.000000
  H       21       1       1        1.007825      0.500000      5.585695
  H       22       1       1        1.007825      0.500000      5.585695
  H       23       1       1        1.007825      0.500000      5.585695
  C       24       6      12       12.000000      0.000000      0.000000
  H       25       1       1        1.007825      0.500000      5.585695
  H       26       1       1        1.007825      0.500000      5.585695
  H       27       1       1        1.007825      0.500000      5.585695
  C       28       6      12       12.000000      0.000000      0.000000
  H       29       1       1        1.007825      0.500000      5.585695
  H       30       1       1        1.007825      0.500000      5.585695
  H       31       1       1        1.007825      0.500000      5.585695
  C       32       6      12       12.000000      0.000000      0.000000
  H       33       1       1        1.007825      0.500000      5.585695
  C       34       6      12       12.000000      0.000000      0.000000
  H       35       1       1        1.007825      0.500000      5.585695
  C       36       6      12       12.000000      0.000000      0.000000
  C       37       6      12       12.000000      0.000000      0.000000
  H       38       1       1        1.007825      0.500000      5.585695
  H       39       1       1        1.007825      0.500000      5.585695
  H       40       1       1        1.007825      0.500000      5.585695
  C       41       6      12       12.000000      0.000000      0.000000
  H       42       1       1        1.007825      0.500000      5.585695
  H       43       1       1        1.007825      0.500000      5.585695
  H       44       1       1        1.007825      0.500000      5.585695
  C       45       6      12       12.000000      0.000000      0.000000
  H       46       1       1        1.007825      0.500000      5.585695
  H       47       1       1        1.007825      0.500000      5.585695
  H       48       1       1        1.007825      0.500000      5.585695
  C       49       6      12       12.000000      0.000000      0.000000
  C       50       6      12       12.000000      0.000000      0.000000
  H       51       1       1        1.007825      0.500000      5.585695
  H       52       1       1        1.007825      0.500000      5.585695
  H       53       1       1        1.007825      0.500000      5.585695
  C       54       6      12       12.000000      0.000000      0.000000
  H       55       1       1        1.007825      0.500000      5.585695
  H       56       1       1        1.007825      0.500000      5.585695
  H       57       1       1        1.007825      0.500000      5.585695
  C       58       6      12       12.000000      0.000000      0.000000
  H       59       1       1        1.007825      0.500000      5.585695
  H       60       1       1        1.007825      0.500000      5.585695
  H       61       1       1        1.007825      0.500000      5.585695
  N       62       7      14       14.003074      1.000000      0.403761
  N       63       7      14       14.003074      1.000000      0.403761
  H       64       1       1        1.007825      0.500000      5.585695
  H       65       1       1        1.007825      0.500000      5.585695
  H       66       1       1        1.007825      0.500000      5.585695
  P       67      15      31       30.973762      0.500000      2.263200
  P       68      15      31       30.973762      0.500000      2.263200


Molecular geometry [A]
----------------------
::

 atom    label                 cartesian coordinates            
 -------------------------------------------------------------- 
  Ir       1         0.000000         0.000000         0.000000
  C        2        -0.026813         2.667284        -1.198611
  H        3        -0.035641         3.749712        -1.102761
  C        4        -0.005112         2.063945        -2.394703
  H        5         0.012470         2.645836        -3.305717
  C        6         1.580366        -0.235485        -3.236400
  C        7         2.708505         0.584327        -2.604644
  H        8         2.733429         0.464205        -1.518946
  H        9         2.612596         1.647116        -2.827987
  H       10         3.663190         0.235949        -3.008491
  C       11         1.872713        -1.715165        -2.988462
  H       12         2.036583        -1.913527        -1.928125
  H       13         2.794009        -1.985090        -3.512018
  H       14         1.085916        -2.375235        -3.352531
  C       15         1.546962         0.040400        -4.736621
  H       16         2.542548        -0.149429        -5.148391
  H       17         1.293143         1.077863        -4.960458
  H       18         0.849509        -0.610821        -5.263542
  C       19        -1.557943        -0.224972        -3.260108
  C       20        -2.712949         0.066187        -2.298206
  H       21        -2.655084        -0.547776        -1.398063
  H       22        -3.657415        -0.151472        -2.805330
  H       23        -2.728705         1.114589        -1.993460
  C       24        -1.782881         0.592987        -4.531704
  H       25        -2.734738         0.285993        -4.974888
  H       26        -1.008794         0.440173        -5.280894
  H       27        -1.852307         1.659876        -4.317301
  C       28        -1.561098        -1.712060        -3.601738
  H       29        -1.413856        -2.341482        -2.721571
  H       30        -0.808308        -1.973080        -4.345501
  H       31        -2.537353        -1.974278        -4.019093
  C       32        -0.049641         2.687021         1.155019
  H       33        -0.063677         3.767702         1.040740
  C       34        -0.048743         2.103399         2.361208
  H       35        -0.073247         2.698342         3.263580
  C       36         1.481211        -0.180751         3.303559
  C       37         1.648916         0.612192         4.599593
  H       38         0.856381         0.426005         5.320789
  H       39         1.702583         1.685149         4.411464
  H       40         2.593279         0.315381         5.065139
  C       41         1.479302        -1.676262         3.609337
  H       42         2.443099        -1.948510         4.048440
  H       43         1.353175        -2.284212         2.710970
  H       44         0.705447        -1.953206         4.325647
  C       45         2.670255         0.147015         2.396287
  H       46         3.595771        -0.091332         2.928289
  H       47         2.694634         1.207115         2.136159
  H       48         2.648732        -0.426001         1.468413
  C       49        -1.653851        -0.192682         3.174973
  C       50        -2.755808         0.662657         2.544156
  H       51        -3.725368         0.299823         2.896790
  H       52        -2.743365         0.594930         1.453832
  H       53        -2.664038         1.712430         2.822949
  C       54        -1.656965         0.033115         4.683580
  H       55        -2.666304        -0.153959         5.061841
  H       56        -1.394141         1.058891         4.947020
  H       57        -0.984164        -0.645483         5.207910
  C       58        -1.959844        -1.658800         2.867071
  H       59        -1.174528        -2.340084         3.196711
  H       60        -2.139830        -1.802919         1.799544
  H       61        -2.877480        -1.946798         3.387302
  N       62        -0.035680         1.948877        -0.015802
  N       63         0.070607        -2.132977         0.025204
  H       64         1.041742        -2.428768         0.074828
  H       65        -0.317056        -2.574329        -0.800145
  H       66        -0.398159        -2.547950         0.822584
  P       67         0.008239         0.272519        -2.333947
  P       68        -0.050223         0.311899         2.324503


Interatomic distances [A]
-------------------------
::

 ---          Ir (   1)          C  (   2)          H  (   3)          C  (   4)          H  (   5)
 Ir (   1)    0.000000
 C  (   2)    2.924344          0.000000
 H  (   3)    3.908669          1.086700          0.000000
 C  (   4)    3.161408          1.339823          2.124113          0.000000
 H  (   5)    4.234191          2.107582          2.464523          1.081135          0.000000
 ---          C  (   6)          C  (   7)          H  (   8)          H  (   9)          H  (  10)
 Ir (   1)    3.609335          3.802842          3.161379          4.187620          4.746120
 C  (   2)    3.893800          3.714512          3.546139          3.265286          4.775267
 H  (   3)    4.800592          4.450354          4.316887          3.796113          5.446071
 C  (   4)    2.917118          3.097913          3.290247          2.685867          4.144243
 H  (   5)    3.281023          3.465534          3.918633          2.826009          4.384479
 ---          C  (  11)          H  (  12)          H  (  13)          H  (  14)          C  (  15)
 Ir (   1)    3.921702          3.395132          4.907274          4.249756          4.983001
 C  (   2)    5.100747          5.076773          5.912146          5.595046          4.679188
 H  (   3)    6.087903          6.086675          6.833695          6.620750          5.428496
 C  (   4)    4.261508          4.495164          5.047590          4.670557          3.462406
 H  (   5)    4.751788          5.175190          5.406015          5.134748          3.345213
 ---          H  (  16)          H  (  17)          H  (  18)          C  (  19)          C  (  20)
 Ir (   1)    5.743937          5.238335          5.366530          3.620236          3.556153
 C  (   2)    5.489650          4.291857          5.295052          3.867722          3.897454
 H  (   3)    6.182029          4.877117          6.091784          4.771757          4.708017
 C  (   4)    4.355732          3.039889          4.014348          2.898164          3.366412
 H  (   5)    4.196457          2.614733          3.890954          3.272586          3.885560
 ---          H  (  21)          H  (  22)          H  (  23)          C  (  24)          H  (  25)
 Ir (   1)    3.050264          4.611888          3.558374          4.905777          5.684197
 C  (   2)    4.157427          4.869107          3.216033          4.300698          5.221463
 H  (   3)    5.041536          5.588849          3.871668          4.977491          5.854557
 C  (   4)    3.851848          4.291387          2.912084          3.144989          4.155638
 H  (   5)    4.577570          4.641484          3.403054          2.990071          3.987749
 ---          H  (  26)          H  (  27)          C  (  28)          H  (  29)          H  (  30)
 Ir (   1)    5.394373          4.982501          4.282603          3.858559          4.840433
 C  (   2)    4.752826          3.751470          5.225677          5.415813          5.660975
 H  (   3)    5.418198          4.242753          6.197003          6.451563          6.622894
 C  (   4)    3.460363          2.696625          4.258666          4.636722          4.555032
 H  (   5)    3.131973          2.339404          4.642736          5.220055          4.805124
 ---          H  (  31)          C  (  32)          H  (  33)          C  (  34)          H  (  35)
 Ir (   1)    5.146751          2.925169          3.909319          3.162589          4.235253
 C  (   2)    5.983480          2.353823          2.495390          3.604269          4.462540
 H  (   3)    6.894028          2.495412          2.143760          3.835310          4.491295
 C  (   4)    5.035687          3.604266          3.835164          4.756275          5.694143
 H  (   5)    5.325032          4.461359          4.489551          5.693156          6.570066
 ---          C  (  36)          C  (  37)          H  (  38)          H  (  39)          H  (  40)
 Ir (   1)    3.624935          4.924424          5.406077          5.019913          5.699140
 C  (   2)    5.536692          6.375785          6.950247          5.952170          7.185463
 H  (   3)    6.096313          6.722991          7.287299          6.139261          7.533183
 C  (   4)    6.302222          7.332364          7.934345          7.027348          8.090634
 H  (   5)    7.336847          8.325118          8.947427          7.958284          9.064371
 ---          C  (  41)          H  (  42)          H  (  43)          H  (  44)          C  (  45)
 Ir (   1)    4.245645          5.114224          3.794478          4.798322          3.590831
 C  (   2)    6.652152          7.411987          6.458057          7.238961          5.152593
 H  (   3)    7.344394          8.071478          7.271973          7.908230          5.704790
 C  (   4)    7.227803          7.975438          6.842464          7.861647          5.812555
 H  (   5)    8.285536          9.005531          7.893250          8.936953          6.769105
 ---          H  (  46)          H  (  47)          H  (  48)          C  (  49)          C  (  50)
 Ir (   1)    4.638188          3.644359          3.058349          3.585081          3.808716
 C  (   2)    6.145272          4.545223          4.882619          5.473106          5.047201
 H  (   3)    6.647566          4.940628          5.590472          6.038219          5.498110
 C  (   4)    6.778335          5.343360          5.307202          6.231533          5.824282
 H  (   5)    7.693826          6.235218          6.259264          7.268642          6.768853
 ---          H  (  51)          H  (  52)          H  (  53)          C  (  54)          H  (  55)
 Ir (   1)    4.728600          3.161269          4.242470          4.968154          5.723209
 C  (   2)    6.004706          4.325478          4.903024          6.648038          7.356601
 H  (   3)    6.442999          4.880634          5.144919          7.065659          7.756376
 C  (   4)    6.704650          4.946438          5.866629          7.546852          8.221988
 H  (   5)    7.612247          5.869766          6.752443          8.569842          9.221210
 ---          H  (  56)          H  (  57)          C  (  58)          H  (  59)          H  (  60)
 Ir (   1)    5.247655          5.339247          3.848727          4.132127          3.326822
 C  (   2)    6.498099          7.275607          6.243506          6.760905          5.782429
 H  (   3)    6.759134          7.748678          6.979550          7.541097          6.609289
 C  (   4)    7.539259          8.130146          6.735434          7.212969          6.091089
 H  (   5)    8.520835          9.181934          7.779667          8.279489          7.105456
 ---          H  (  61)          N  (  62)          N  (  63)          H  (  64)          H  (  65)
 Ir (   1)    4.852188          1.949268          2.134295          2.643811          2.714392
 C  (   2)    7.102580          1.383916          4.954767          5.360335          5.264743
 H  (   3)    7.790182          2.103447          5.990795          6.381307          6.337528
 C  (   4)    7.600535          2.381878          4.845187          5.232491          4.914622
 H  (   5)    8.616299          3.363274          5.825416          6.183777          5.799707
 ---          H  (  66)          P  (  67)          P  (  68)
 Ir (   1)    2.706885          2.349818          2.345873
 C  (   2)    5.605514          2.650493          4.238008
 H  (   3)    6.595371          3.688986          4.854370
 C  (   4)    5.636932          1.792506          5.034144
 H  (   5)    6.647323          2.564564          6.095127

 ---          C  (   6)          C  (   7)          H  (   8)          H  (   9)          H  (  10)
 C  (   6)    0.000000
 C  (   7)    1.530981          0.000000
 H  (   8)    2.183751          1.092607          0.000000
 H  (   9)    2.185517          1.090230          1.768464          0.000000
 H  (  10)    2.147638          1.093565          1.770678          1.768537          0.000000
 ---          C  (  11)          H  (  12)          H  (  13)          H  (  14)          C  (  15)
 C  (   6)    1.528527          2.176131          2.147094          2.199204          1.525743
 C  (   7)    2.476596          2.673655          2.726269          3.457041          2.488044
 H  (   8)    2.765857          2.511301          3.158330          3.760153          3.455538
 H  (   9)    3.446464          3.717488          3.700504          4.334190          2.712932
 H  (  10)    2.648218          2.904012          2.437628          3.684968          2.739178
 ---          H  (  16)          H  (  17)          H  (  18)          C  (  19)          C  (  20)
 C  (   6)    2.142174          2.186265          2.187312          3.138417          4.404971
 C  (   7)    2.652657          2.792254          3.457453          4.391717          5.454772
 H  (   8)    3.685899          3.780873          4.327451          4.682145          5.516221
 H  (   9)    2.935431          2.571467          3.760144          4.591824          5.580452
 H  (  10)    2.446125          3.183727          3.703927          5.247475          6.417825
 ---          H  (  21)          H  (  22)          H  (  23)          C  (  24)          H  (  25)
 C  (   6)    4.627748          5.256161          4.683556          3.698055          4.681282
 C  (   7)    5.612983          6.411444          5.497088          4.887349          5.944405
 H  (   8)    5.484049          6.548032          5.521148          5.430502          6.471178
 H  (   9)    5.883085          6.522919          5.432267          4.830535          5.920796
 H  (  10)    6.567213          7.333664          6.531357          5.666335          6.693482
 ---          H  (  26)          H  (  27)          C  (  28)          H  (  29)          H  (  30)
 C  (   6)    3.367524          4.067430          3.490350          3.696707          3.155172
 C  (   7)    4.582729          4.989088          4.949454          5.056470          4.683897
 H  (   8)    5.306323          5.503580          5.245675          5.149579          5.145257
 H  (   9)    4.537393          4.706759          5.413176          5.668559          5.206847
 H  (  10)    5.199323          5.844764          5.607126          5.701041          5.163497
 ---          H  (  31)          C  (  32)          H  (  33)          C  (  34)          H  (  35)
 C  (   6)    4.537800          5.521098          6.084596          6.281528          7.320623
 C  (   7)    6.005510          5.115052          5.577427          5.879599          6.829587
 H  (   8)    6.322822          4.453816          5.028806          5.048073          5.978408
 H  (   9)    6.407434          4.902371          5.160075          5.849672          6.739883
 H  (  10)    6.659817          6.093249          6.539044          6.789660          7.704753
 ---          C  (  36)          C  (  37)          H  (  38)          H  (  39)          H  (  40)
 C  (   6)    6.540940          7.882007          8.613200          7.886292          8.381229
 C  (   7)    6.082636          7.281795          8.140512          7.172828          7.675363
 H  (   8)    5.024000          6.215673          7.092725          6.141915          6.587259
 H  (   9)    6.497459          7.560997          8.424841          7.296521          8.004706
 H  (  10)    6.691535          7.879200          8.791542          7.810243          8.144601
 ---          C  (  41)          H  (  42)          H  (  43)          H  (  44)          C  (  45)
 C  (   6)    6.996440          7.533104          6.294451          7.803884          5.749898
 C  (   7)    6.725679          7.123849          6.190411          7.647238          5.020162
 H  (   8)    5.696817          6.074642          5.229827          6.641977          3.928569
 H  (   9)    7.332689          7.761603          6.908077          8.232497          5.435684
 H  (  10)    7.226449          7.487373          6.663304          8.205499          5.495949
 ---          H  (  46)          H  (  47)          H  (  48)          C  (  49)          C  (  50)
 C  (   6)    6.487374          5.673366          4.828351          7.181065          7.281750
 C  (   7)    5.644210          4.781555          4.196920          7.282710          7.508328
 H  (   8)    4.564006          3.730042          3.118326          6.458530          6.832269
 H  (   9)    6.092909          4.984282          4.770552          7.590978          7.658252
 H  (  10)    5.946176          5.324348          4.637885          8.166387          8.498088
 ---          H  (  51)          H  (  52)          H  (  53)          C  (  54)          H  (  55)
 C  (   6)    8.127324          6.432924          7.650167          8.560289          9.322106
 C  (   7)    8.470032          6.796633          7.719819          8.513482          9.391945
 H  (   8)    7.825715          6.232958          7.038662          7.611355          8.534988
 H  (   9)    8.646274          6.937390          7.731766          8.789641          9.662300
 H  (  10)    9.458711          7.815698          8.730378          9.354846         10.263761
 ---          H  (  56)          H  (  57)          C  (  58)          H  (  59)          H  (  60)
 C  (   6)    8.802924          8.834664          7.198005          7.307784          6.454257
 C  (   7)    8.607238          8.728358          7.534240          7.568741          6.971525
 H  (   8)    7.694102          7.765469          6.765435          6.735992          6.316714
 H  (   9)    8.766452          9.097710          8.016855          8.157025          7.476786
 H  (  10)    9.462769          9.480721          8.350498          8.279130          7.806998
 ---          H  (  61)          N  (  62)          N  (  63)          H  (  64)          H  (  65)
 C  (   6)    8.165441          4.213703          4.064224          4.008097          3.873725
 C  (   7)    8.573986          4.011814          4.610678          4.363074          4.731526
 H  (   8)    7.833678          3.483053          4.027453          3.710959          4.365183
 H  (   9)    9.038084          3.874637          5.375082          5.244687          5.524093
 H  (  10)    9.404835          5.056872          5.265147          4.845571          5.349468
 ---          H  (  66)          P  (  67)          P  (  68)
 C  (   6)    5.073205          1.882571          5.820833
 C  (   7)    5.586449          2.731654          5.655200
 H  (   8)    4.935857          2.850900          4.748054
 H  (   9)    6.323756          2.986012          5.951601
 H  (  10)    6.238733          3.716856          6.498925

 ---          C  (  11)          H  (  12)          H  (  13)          H  (  14)          C  (  15)
 C  (  11)    0.000000
 H  (  12)    1.091108          0.000000
 H  (  13)    1.093507          1.757137          0.000000
 H  (  14)    1.089627          1.773662          1.759327          0.000000
 C  (  15)    2.498836          3.456185          2.675330          2.821978          0.000000
 ---          H  (  16)          H  (  17)          H  (  18)          C  (  19)          C  (  20)
 C  (  11)    2.750546          3.467806          2.728096          3.750183          4.967692
 H  (  12)    3.706502          4.323906          3.772426          4.188797          5.158904
 H  (  13)    2.471963          3.705706          2.955932          4.701166          6.000639
 H  (  14)    3.209533          3.814742          2.611706          3.409130          4.637189
 C  (  15)    1.093975          1.091264          1.090034          3.448325          4.908500
 ---          H  (  21)          H  (  22)          H  (  23)          C  (  24)          H  (  25)
 C  (  11)    4.938938          5.749868          5.492776          4.590482          5.401770
 H  (  12)    4.915077          6.024611          5.646391          5.258284          6.073398
 H  (  13)    6.018911          6.744066          6.512634          5.351090          6.153442
 H  (  14)    4.599417          5.267233          5.345773          4.293109          4.930677
 C  (  15)    5.398991          5.554479          5.192316          3.381597          4.295351
 ---          H  (  26)          H  (  27)          C  (  28)          H  (  29)          H  (  30)
 C  (  11)    4.266592          5.199278          3.488147          3.356343          3.015949
 H  (  12)    5.104438          5.796623          3.973019          3.566263          3.733720
 H  (  13)    4.844805          5.960077          4.364579          4.296272          3.697503
 H  (  14)    4.004113          5.083902          2.740180          2.578393          2.176190
 C  (  15)    2.643471          3.788609          3.744210          4.301189          3.123199
 ---          H  (  31)          C  (  32)          H  (  33)          C  (  34)          H  (  35)
 C  (  11)    4.536300          6.343747          7.074314          6.847803          7.896445
 H  (  12)    5.029586          5.918036          6.745489          6.235596          7.257721
 H  (  13)    5.355433          7.190007          7.873284          7.700115          8.721492
 H  (  14)    3.705827          6.872695          7.639246          7.347955          8.417706
 C  (  15)    4.610358          6.653208          7.061504          7.561840          8.584460
 ---          C  (  36)          C  (  37)          H  (  38)          H  (  39)          H  (  40)
 C  (  11)    6.488238          7.940104          8.640671          8.145550          8.336836
 H  (  12)    5.539086          7.010038          7.707986          7.297425          7.360957
 H  (  13)    7.171553          8.593913          9.358753          8.800195          8.882572
 H  (  14)    7.019655          8.513399          9.117353          8.783315          8.964861
 C  (  15)    8.043490          9.354263         10.088464          9.296068          9.861283
 ---          C  (  41)          H  (  42)          H  (  43)          H  (  44)          C  (  45)
 C  (  11)    6.609632          7.063836          5.751284          7.410490          5.753201
 H  (  12)    5.570488          5.990476          4.703792          6.393994          4.831968
 H  (  13)    7.248277          7.568685          6.394611          8.111233          6.282456
 H  (  14)    7.007919          7.536472          6.070071          7.699174          6.474627
 C  (  15)    8.520946          9.051857          7.804357          9.317044          7.221602
 ---          H  (  46)          H  (  47)          H  (  48)          C  (  49)          C  (  50)
 C  (  11)    6.372888          5.956259          4.704029          7.262406          7.595202
 H  (  12)    5.416291          5.166221          3.758182          6.528569          7.043083
 H  (  13)    6.760672          6.488601          5.220782          8.228732          8.630658
 H  (  14)    7.138927          6.748846          5.429863          7.407981          7.665412
 C  (  15)    7.935100          7.064947          6.319326          8.537731          8.480020
 ---          H  (  51)          H  (  52)          H  (  53)          C  (  54)          H  (  55)
 C  (  11)    8.368685          6.810190          8.130376          8.624114          9.372696
 H  (  12)    7.834463          6.370078          7.603690          7.819614          8.606559
 H  (  13)    9.423159          7.872653          9.142961          9.542125         10.328559
 H  (  14)    8.328170          6.825423          8.301067          8.826247          9.477072
 C  (  15)    9.280826          7.552226          8.813359          9.950145         10.667673
 ---          H  (  56)          H  (  57)          C  (  58)          H  (  59)          H  (  60)
 C  (  11)    9.018847          8.745655          6.998495          6.923335          6.247655
 H  (  12)    8.238492          7.852124          6.247417          6.062766          5.599122
 H  (  13)    9.917749          9.597202          7.962309          7.802714          7.251802
 H  (  14)    9.318072          8.975435          6.962283          6.928450          6.105478
 C  (  15)   10.171544         10.284490          8.544068          8.718427          7.727335
 ---          H  (  61)          N  (  62)          N  (  63)          H  (  64)          H  (  65)
 C  (  11)    7.954141          5.089585          3.536147          3.253228          3.212784
 H  (  12)    7.238984          4.782198          2.780057          2.294995          2.692325
 H  (  13)    8.931286          5.975514          4.466624          4.016560          4.168954
 H  (  14)    7.830544          5.575813          3.535341          3.428062          2.919357
 C  (  15)    9.461647          5.332277          5.438582          5.431582          5.080080
 ---          H  (  66)          P  (  67)          P  (  68)
 C  (  11)    4.513808          2.802774          6.002855
 H  (  12)    3.727849          3.009597          5.233749
 H  (  13)    5.412534          3.774277          6.887002
 H  (  14)    4.434399          3.034717          6.382807
 C  (  15)    6.433336          2.862584          7.244597

 ---          H  (  16)          H  (  17)          H  (  18)          C  (  19)          C  (  20)
 H  (  16)    0.000000
 H  (  17)    1.761414          0.000000
 H  (  18)    1.758557          1.772096          0.000000
 C  (  19)    4.515014          3.566127          3.155702          0.000000
 C  (  20)    5.982499          4.915267          4.684300          1.531035          0.000000
 ---          H  (  21)          H  (  22)          H  (  23)          C  (  24)          H  (  25)
 H  (  16)    6.421762          6.627932          6.271957          4.431797          5.298061
 H  (  17)    5.560742          5.537496          4.997968          3.143383          4.105008
 H  (  18)    5.218053          5.154238          5.145298          2.985669          3.705998
 C  (  19)    2.185208          2.149420          2.183920          1.528597          2.141588
 C  (  20)    1.091126          1.093877          1.091909          2.476098          2.685780
 ---          H  (  26)          H  (  27)          C  (  28)          H  (  29)          H  (  30)
 H  (  16)    3.602391          4.824837          4.655519          5.133000          3.898535
 H  (  17)    2.410029          3.262859          4.216216          4.902283          3.755333
 H  (  18)    2.134989          3.653936          3.128154          3.818328          2.333861
 C  (  19)    2.197171          2.181045          1.525828          2.188698          2.189958
 C  (  20)    3.455494          2.712433          2.487593          2.768348          3.460879
 ---          H  (  31)          C  (  32)          H  (  33)          C  (  34)          H  (  35)
 H  (  16)    5.514598          7.382268          7.774424          8.257367          9.258156
 H  (  17)    4.987428          6.464636          6.714951          7.513932          8.492807
 H  (  18)    3.857266          7.272012          7.729770          8.143136          9.193141
 C  (  19)    2.143683          5.499821          6.055706          6.268827          7.301274
 C  (  20)    2.675030          5.087903          5.645212          5.740938          6.695501
 ---          C  (  36)          C  (  37)          H  (  38)          H  (  39)          H  (  40)
 H  (  16)    8.518385          9.818444         10.619700          9.770468         10.224228
 H  (  17)    8.361427          9.577995         10.311146          9.400498         10.138261
 H  (  18)    8.601118          9.970769         10.634995          9.980228         10.515714
 C  (  19)    7.233266          8.529929          8.937815          8.551761          9.318496
 C  (  20)    7.002266          8.179463          8.421323          8.193756          9.079483
 ---          C  (  41)          H  (  42)          H  (  43)          H  (  44)          C  (  45)
 H  (  16)    8.953184          9.371674          8.230521          9.817635          7.551580
 H  (  17)    9.003402          9.572960          8.376035          9.785934          7.542189
 H  (  18)    8.958782          9.541590          8.163747          9.683764          7.909640
 C  (  19)    7.649862          8.508455          6.954772          8.102679          7.071835
 C  (  20)    7.450514          8.421624          6.866556          7.722617          7.143087
 ---          H  (  46)          H  (  47)          H  (  48)          C  (  49)          C  (  50)
 H  (  16)    8.145269          7.411343          6.623433          9.321482          9.375891
 H  (  17)    8.300689          7.234836          6.740150          8.745530          8.537308
 H  (  18)    8.655513          7.839958          6.970695          8.811934          8.693687
 C  (  19)    8.054495          7.018190          6.332097          6.435877          5.992683
 C  (  20)    8.193962          7.085709          6.570943          5.580716          4.879148
 ---          H  (  51)          H  (  52)          H  (  53)          C  (  54)          H  (  55)
 H  (  16)   10.208504          8.490247          9.701408         10.692843         11.462156
 H  (  17)    9.355595          7.594059          8.754620         10.139137         10.846248
 H  (  18)    9.399457          7.712696          9.117776         10.278244         10.917106
 C  (  19)    6.548323          4.929371          6.479240          7.948497          8.395734
 C  (  20)    5.297883          3.789233          5.379474          7.061270          7.363487
 ---          H  (  56)          H  (  57)          C  (  58)          H  (  59)          H  (  60)
 H  (  16)   10.902976         10.951564          9.316511          9.394485          8.540052
 H  (  17)   10.265475         10.561807          8.907382          9.182111          8.110600
 H  (  18)   10.586665         10.630845          8.665886          8.869214          7.761728
 C  (  19)    8.308555          8.497846          6.305530          6.805235          5.331847
 C  (  20)    7.430883          7.735435          5.497530          6.192818          4.540218
 ---          H  (  61)          N  (  62)          N  (  63)          H  (  64)          H  (  65)
 H  (  16)   10.269630          6.115033          6.067211          5.893202          5.741491
 H  (  17)    9.809575          5.193656          6.054826          6.141154          5.765367
 H  (  18)    9.513800          5.905454          5.558280          5.642702          5.013796
 C  (  19)    6.992419          4.191471          4.133514          4.768321          3.620870
 C  (  20)    6.033588          3.990196          4.240606          5.094487          3.867404
 ---          H  (  66)          P  (  67)          P  (  68)
 H  (  16)    7.074829          3.810756          7.923347
 H  (  17)    7.032112          3.032840          7.447281
 H  (  18)    6.507693          3.173413          7.696711
 C  (  19)    4.838357          1.886319          5.809418
 C  (  20)    4.683086          2.729234          5.340405

 ---          H  (  21)          H  (  22)          H  (  23)          C  (  24)          H  (  25)
 H  (  21)    0.000000
 H  (  22)    1.772604          0.000000
 H  (  23)    1.767308          1.767639          0.000000
 C  (  24)    3.446997          2.654894          2.758502          0.000000
 H  (  25)    3.673580          2.397850          3.094433          1.093932          0.000000
 ---          H  (  26)          H  (  27)          C  (  28)          H  (  29)          H  (  30)
 H  (  21)    4.331592          3.747016          2.721864          2.551412          3.758918
 H  (  22)    3.673371          2.970766          2.732077          3.136354          3.715884
 H  (  23)    3.770962          2.542763          3.455403          3.768740          4.330557
 C  (  24)    1.088048          1.090432          2.495449          3.467545          2.751211
 H  (  25)    1.759629          1.760301          2.693545          3.704833          3.034909
 ---          H  (  31)          C  (  32)          H  (  33)          C  (  34)          H  (  35)
 H  (  21)    2.986397          4.875498          5.593434          5.287141          6.239718
 H  (  22)    2.459752          6.062793          6.562556          6.693286          7.602590
 H  (  23)    3.698771          4.422992          4.831952          5.207982          6.098869
 C  (  24)    2.724490          6.303010          6.639775          7.266418          8.253595
 H  (  25)    2.461976          7.109884          7.446116          8.020962          8.987509
 ---          C  (  36)          C  (  37)          H  (  38)          H  (  39)          H  (  40)
 H  (  21)    6.272869          7.472738          7.643403          7.597751          8.370384
 H  (  22)    7.982785          9.141839          9.313520          9.175231         10.061482
 H  (  23)    6.889101          7.929964          8.174671          7.809283          8.876152
 C  (  24)    8.523164          9.754906         10.201236          9.660307         10.551173
 H  (  25)    9.301868         10.535345         10.904893         10.476213         11.366212
 ---          C  (  41)          H  (  42)          H  (  43)          H  (  44)          C  (  45)
 H  (  21)    6.590955          7.590647          5.997124          6.784486          6.575641
 H  (  22)    8.358158          9.349855          7.751397          8.551704          8.196665
 H  (  23)    7.542381          8.522599          7.095440          7.818944          7.025301
 C  (  24)    9.059133          9.896312          8.400563          9.546075          8.247811
 H  (  25)    9.762043         10.640650          9.076860         10.166062          9.141525
 ---          H  (  46)          H  (  47)          H  (  48)          C  (  49)          C  (  50)
 H  (  21)    7.615698          6.647545          6.030090          4.694808          4.125092
 H  (  22)    9.245903          8.161655          7.622843          6.307139          5.485682
 H  (  23)    8.104126          6.817252          6.578360          5.438472          4.560147
 C  (  24)    9.222239          8.055166          7.528542          7.747697          7.142775
 H  (  25)   10.133011          8.994083          8.426435          8.235149          7.528501
 ---          H  (  51)          H  (  52)          H  (  53)          C  (  54)          H  (  55)
 H  (  21)    4.506628          3.073577          4.788063          6.190320          6.471907
 H  (  22)    5.720355          4.419623          6.011527          7.753687          7.929357
 H  (  23)    5.056850          3.486271          4.853802          6.848437          7.168709
 C  (  24)    7.683862          6.062110          7.491363          9.233135          9.663047
 H  (  25)    7.933779          6.436144          7.927545          9.721705         10.046600
 ---          H  (  56)          H  (  57)          C  (  58)          H  (  59)          H  (  60)
 H  (  21)    6.665691          6.814720          4.461961          5.149404          3.473552
 H  (  22)    8.166170          8.461817          6.109821          6.854141          5.122032
 H  (  23)    7.067845          7.615840          5.648681          6.425583          4.821360
 C  (  24)    9.498126          9.850475          7.735873          8.288631          6.778826
 H  (  25)   10.041854         10.374080          8.116587          8.723850          7.114098
 ---          H  (  61)          N  (  62)          N  (  63)          H  (  64)          H  (  65)
 H  (  21)    4.990635          3.873655          3.459471          4.401597          3.151317
 H  (  22)    6.494628          5.030895          5.082955          5.963511          4.587919
 H  (  23)    6.192482          3.443770          4.738971          5.572205          4.565980
 C  (  24)    8.388046          5.028372          5.624207          6.191094          5.109312
 H  (  25)    8.656324          5.885799          6.222724          6.865228          5.608485
 ---          H  (  66)          P  (  67)          P  (  68)
 H  (  21)    3.745087          2.939737          4.624050
 H  (  22)    5.433932          3.720079          6.288222
 H  (  23)    5.174529          2.883726          5.144258
 C  (  24)    6.360137          2.853235          7.077337
 H  (  25)    6.863054          3.807712          7.777429

 ---          H  (  26)          H  (  27)          C  (  28)          H  (  29)          H  (  30)
 H  (  26)    0.000000
 H  (  27)    1.768531          0.000000
 C  (  28)    2.785087          3.459304          0.000000
 H  (  29)    3.801554          4.330065          1.092038          0.000000
 H  (  30)    2.595948          3.780093          1.089958          1.771879          0.000000
 ---          H  (  31)          C  (  32)          H  (  33)          C  (  34)          H  (  35)
 H  (  26)    3.123813          6.883988          7.206161          7.879705          8.887217
 H  (  27)    3.710161          5.852429          6.029157          6.931958          7.855776
 C  (  28)    1.093627          6.653056          7.336393          7.238900          8.294452
 H  (  29)    1.755178          6.494219          7.300692          6.888770          7.938457
 H  (  30)    1.759585          7.248990          7.907127          7.885086          8.958829
 ---          C  (  36)          C  (  37)          H  (  38)          H  (  39)          H  (  40)
 H  (  26)    8.959827         10.233134         10.764515         10.141170         10.955862
 H  (  27)    8.519258          9.636763         10.087230          9.424925         10.469054
 C  (  28)    7.699589          9.108686          9.488257          9.295377          9.822633
 H  (  29)    7.025124          8.467833          8.802984          8.763911          9.151443
 H  (  30)    8.183060          9.629968         10.097721          9.816906         10.264892
 ---          C  (  41)          H  (  42)          H  (  43)          H  (  44)          C  (  45)
 H  (  26)    9.471332         10.230242          8.767615         10.047513          8.518243
 H  (  27)    9.222853         10.072566          8.673381          9.710665          8.234961
 C  (  28)    7.825913          8.637981          6.976434          8.248564          7.572107
 H  (  29)    6.992373          7.801511          6.096905          7.369226          7.004645
 H  (  30)    8.282555          9.001694          7.386650          8.802310          7.876987
 ---          H  (  46)          H  (  47)          H  (  48)          C  (  49)          C  (  50)
 H  (  26)    9.427365          8.325639          7.725342          8.504017          8.020783
 H  (  27)    9.232922          7.907390          7.621334          7.720462          6.992163
 C  (  28)    8.477104          7.717272          6.714391          6.945569          6.696164
 H  (  29)    7.879115          7.284901          6.142448          6.280460          6.209152
 H  (  30)    8.708898          8.024722          6.938745          7.774464          7.629367
 ---          H  (  51)          H  (  52)          H  (  53)          C  (  54)          H  (  55)
 H  (  26)    8.618236          6.956236          8.368437          9.993827         10.491545
 H  (  27)    7.576359          5.935829          7.186434          9.148791          9.587539
 C  (  28)    7.138810          5.681438          7.363437          8.467663          8.871683
 H  (  29)    6.624618          5.274855          6.981322          7.780365          8.181406
 H  (  30)    8.131796          6.631092          8.271239          9.288130          9.760095
 ---          H  (  56)          H  (  57)          C  (  58)          H  (  59)          H  (  60)
 H  (  26)   10.253855         10.544870          8.467557          8.923401          7.512876
 H  (  27)    9.295092          9.838598          7.914567          8.539288          7.034871
 C  (  28)    8.988176          8.892713          6.481306          6.838330          5.432958
 H  (  29)    8.388696          8.120205          5.656596          5.923120          4.610593
 H  (  30)    9.792191          9.646819          7.310677          7.560012          6.289951
 ---          H  (  61)          N  (  62)          N  (  63)          H  (  64)          H  (  65)
 H  (  26)    9.182987          5.562763          5.995072          6.412432          5.444524
 H  (  27)    8.568546          4.678306          6.077885          6.662081          5.714532
 C  (  28)    7.115802          5.346802          3.999292          4.561314          3.184348
 H  (  29)    6.294148          5.256209          3.129197          3.722557          2.224650
 H  (  30)    8.004899          5.892792          4.461067          4.813486          3.629377
 ---          H  (  66)          P  (  67)          P  (  68)
 H  (  26)    6.823064          3.122012          7.666641
 H  (  27)    6.799909          3.052881          7.012711
 C  (  28)    4.650351          2.829958          6.442009
 H  (  29)    3.692601          3.000935          5.861979
 H  (  30)    5.216110          3.123430          7.091176

 ---          H  (  31)          C  (  32)          H  (  33)          C  (  34)          H  (  35)
 H  (  31)    0.000000
 C  (  32)    7.395125          0.000000
 H  (  33)    8.043092          1.086798          0.000000
 C  (  34)    7.970501          1.339965          2.124562          0.000000
 H  (  35)    8.996807          2.108723          2.466707          1.081126          0.000000
 ---          C  (  36)          C  (  37)          H  (  38)          H  (  39)          H  (  40)
 H  (  31)    8.543233          9.924537         10.223121         10.121401         10.681255
 C  (  32)    3.896645          4.365214          4.825630          3.831248          5.281925
 H  (  33)    4.805966          5.055260          5.507474          4.338028          5.930744
 C  (  34)    2.906222          3.180584          3.520230          2.728667          4.181929
 H  (  35)    3.272172          3.017085          3.203097          2.344732          4.004307
 ---          C  (  41)          H  (  42)          H  (  43)          H  (  44)          C  (  45)
 H  (  31)    8.626429          9.481069          7.779847          8.952703          8.530895
 C  (  32)    5.234461          6.006145          5.394630          5.670515          3.923035
 H  (  33)    6.214115          6.928583          6.436055          6.641608          4.735110
 C  (  34)    4.263635          5.047177          4.619398          4.569887          3.349868
 H  (  35)    4.654795          5.342400          5.212092          4.834382          3.845552
 ---          H  (  46)          H  (  47)          H  (  48)          C  (  49)          C  (  50)
 H  (  31)    9.456575          8.682286          7.707488          7.463863          7.076538
 C  (  32)    4.914545          3.268608          4.131626          3.866057          3.653914
 H  (  33)    5.643275          3.919800          5.012705          4.771609          4.375972
 C  (  34)    4.291959          2.894839          3.804119          2.917289          3.072036
 H  (  35)    4.621298          3.340061          4.515896          3.296085          3.443503
 ---          H  (  51)          H  (  52)          H  (  53)          C  (  54)          H  (  55)
 H  (  31)    7.376474          6.049478          7.773121          8.974477          9.262482
 C  (  32)    4.716297          3.423782          3.250675          4.698665          5.493756
 H  (  33)    5.373927          4.173471          3.763282          5.454906          6.190505
 C  (  34)    4.130049          3.218664          2.684367          3.502265          4.386423
 H  (  35)    4.384679          3.850851          2.806844          3.409984          4.253623
 ---          H  (  56)          H  (  57)          C  (  58)          H  (  59)          H  (  60)
 H  (  31)    9.534057          9.450698          6.917536          7.352479          5.834717
 C  (  32)    4.340249          5.329619          5.046400          5.541269          4.994383
 H  (  33)    4.936276          6.139121          6.031406          6.571701          5.993164
 C  (  34)    3.096372          4.066334          4.249982          4.659399          4.466255
 H  (  35)    2.695650          3.973833          4.764572          5.157812          5.164834
 ---          H  (  61)          N  (  62)          N  (  63)          H  (  64)          H  (  65)
 H  (  31)    7.414252          6.138066          4.814871          5.456801          3.956186
 C  (  32)    5.869586          1.384151          4.952103          5.341276          5.619251
 H  (  33)    6.788178          2.103614          5.988937          6.367981          6.608662
 C  (  34)    5.045663          2.382063          4.839220          5.192035          5.652193
 H  (  35)    5.427370          3.364143          5.818026          6.139918          6.661408
 ---          H  (  66)          P  (  67)          P  (  68)
 H  (  31)    5.324198          3.790496          7.187047
 C  (  32)    5.257081          4.243355          2.647432
 H  (  33)    6.328265          4.859011          3.686571
 C  (  34)    4.911670          5.039827          1.791876
 H  (  35)    5.795482          6.101112          2.564664

 ---          C  (  36)          C  (  37)          H  (  38)          H  (  39)          H  (  40)
 C  (  36)    0.000000
 C  (  37)    1.528590          0.000000
 H  (  38)    2.197222          1.087613          0.000000
 H  (  39)    2.181293          1.090646          1.768721          0.000000
 H  (  40)    2.141497          1.093915          1.759093          1.759799          0.000000
 ---          C  (  41)          H  (  42)          H  (  43)          H  (  44)          C  (  45)
 C  (  36)    1.526453          2.145938          2.189087          2.188166          1.531143
 C  (  37)    2.499279          2.737095          3.470376          2.747080          2.472666
 H  (  38)    2.781480          3.126479          3.795160          2.583358          3.452635
 H  (  39)    3.462996          3.726074          4.332388          3.773496          2.713518
 H  (  40)    2.706834          2.486249          3.719927          3.042573          2.675265
 ---          H  (  46)          H  (  47)          H  (  48)          C  (  49)          C  (  50)
 C  (  36)    2.149463          2.182061          2.188838          3.137720          4.386383
 C  (  37)    2.660535          2.741526          3.446993          3.685869          4.860963
 H  (  38)    3.673685          3.759146          4.333502          3.359845          4.562193
 H  (  39)    2.989959          2.527785          3.743487          4.039901          4.940604
 H  (  40)    2.395107          3.063395          3.672759          4.676426          5.923570
 ---          H  (  51)          H  (  52)          H  (  53)          C  (  54)          H  (  55)
 C  (  36)    5.244509          4.676559          4.582380          3.434871          4.504903
 C  (  37)    5.646242          5.402614          4.792553          3.357265          4.407015
 H  (  38)    5.184990          5.285836          4.504159          2.622461          3.579486
 H  (  39)    5.803104          5.450010          4.646666          3.753641          4.784608
 H  (  40)    6.680365          6.449764          5.883752          4.276661          5.280483
 ---          H  (  56)          H  (  57)          C  (  58)          H  (  59)          H  (  60)
 C  (  36)    3.536287          3.149698          3.770412          3.424483          4.243280
 C  (  37)    3.095229          2.980756          4.602411          4.319241          5.294112
 H  (  38)    2.367508          2.132705          4.277647          4.035783          5.132694
 H  (  39)    3.204484          3.644828          5.194277          5.094692          5.809722
 H  (  40)    4.057866          3.706985          5.427691          4.973820          6.128101
 ---          H  (  61)          N  (  62)          N  (  63)          H  (  64)          H  (  65)
 C  (  36)    4.703628          4.225450          4.067998          3.958714          5.079701
 C  (  37)    5.339133          5.091803          5.563456          5.485398          6.570854
 H  (  38)    4.828072          5.620864          5.933722          5.975299          6.916993
 H  (  39)    5.934384          4.763590          6.039926          6.013936          7.027301
 H  (  40)    6.153194          5.949428          6.144858          5.902612          7.156957
 ---          H  (  66)          P  (  67)          P  (  68)
 C  (  36)    3.910358          5.844363          1.883227
 C  (  37)    5.333180          7.133104          2.855395
 H  (  38)    5.536437          7.703109          3.132520
 H  (  39)    5.933995          7.096964          3.051810
 H  (  40)    5.928460          7.837777          3.807781

 ---          C  (  41)          H  (  42)          H  (  43)          H  (  44)          C  (  45)
 C  (  41)    0.000000
 H  (  42)    1.093542          0.000000
 H  (  43)    1.092050          1.757685          0.000000
 H  (  44)    1.090252          1.759631          1.770959          0.000000
 C  (  45)    2.492829          2.678140          2.782910          3.463211          0.000000
 ---          H  (  46)          H  (  47)          H  (  48)          C  (  49)          C  (  50)
 C  (  41)    2.730435          3.458490          2.741217          3.493756          4.953918
 H  (  42)    2.456115          3.698385          3.002808          4.542122          6.009134
 H  (  43)    3.144072          3.784083          2.583673          3.692154          5.059209
 H  (  44)    3.711221          4.328782          3.777896          3.160661          4.690067
 C  (  45)    1.093808          1.091821          1.090762          4.406771          5.452513
 ---          H  (  51)          H  (  52)          H  (  53)          C  (  54)          H  (  55)
 C  (  41)    5.612596          5.256941          5.410075          3.729898          4.649003
 H  (  42)    6.665680          6.332494          6.402121          4.597909          5.509392
 H  (  43)    5.701172          5.162508          5.667776          4.280436          5.120623
 H  (  44)    5.172030          5.160874          5.200809          3.107182          3.892040
 C  (  45)    6.416997          5.513268          5.575593          4.895866          5.972824
 ---          H  (  56)          H  (  57)          C  (  58)          H  (  59)          H  (  60)
 C  (  41)    4.186542          3.112331          3.518379          2.766538          4.048395
 H  (  42)    4.957451          3.845566          4.567874          3.737111          5.107050
 H  (  43)    4.870729          3.792531          3.375145          2.574557          3.641898
 H  (  44)    3.723856          2.311561          3.052523          2.226763          3.807805
 C  (  45)    4.884370          4.678467          4.992036          4.648515          5.224486
 ---          H  (  61)          N  (  62)          N  (  63)          H  (  64)          H  (  65)
 C  (  41)    4.370817          5.345880          3.878018          3.640120          4.845302
 H  (  42)    5.361499          6.152400          4.674310          4.240759          5.614168
 H  (  43)    4.297641          5.223337          2.980133          2.658408          3.898944
 H  (  44)    3.703768          5.884191          4.350764          4.290537          5.263558
 C  (  45)    6.011948          4.048081          4.192681          3.830912          5.152370
 ---          H  (  66)          P  (  67)          P  (  68)
 C  (  41)    3.471411          6.425294          2.818338
 H  (  42)    4.340302          7.183062          3.781278
 H  (  43)    2.588963          5.813512          2.976353
 H  (  44)    3.720634          7.056213          3.115496
 C  (  45)    4.376591          5.429291          2.726415

 ---          H  (  46)          H  (  47)          H  (  48)          C  (  49)          C  (  50)
 H  (  46)    0.000000
 H  (  47)    1.767903          0.000000
 H  (  48)    1.772039          1.764953          0.000000
 C  (  49)    5.256392          4.684858          4.634544          0.000000
 C  (  50)    6.407699          5.492742          5.617067          1.530962          0.000000
 ---          H  (  51)          H  (  52)          H  (  53)          C  (  54)          H  (  55)
 H  (  46)    7.331649          6.544435          6.515356          5.539654          6.615857
 H  (  47)    6.528260          5.514723          5.426085          5.177262          6.257140
 H  (  48)    6.572384          5.487916          5.884996          5.393247          6.421553
 C  (  49)    2.147355          2.183965          2.184915          1.525414          2.141689
 C  (  50)    1.093640          1.092496          1.090032          2.486145          2.648323
 ---          H  (  56)          H  (  57)          C  (  58)          H  (  59)          H  (  60)
 H  (  46)    5.504318          5.145830          5.772830          5.280596          6.091035
 H  (  47)    4.963970          5.138222          5.514696          5.355166          5.704880
 H  (  48)    5.536283          5.218231          4.971420          4.611729          4.993583
 C  (  49)    2.184956          2.187771          1.529031          2.200354          2.172750
 C  (  50)    2.790142          3.456232          2.475276          3.455825          2.648196
 ---          H  (  61)          N  (  62)          N  (  63)          H  (  64)          H  (  65)
 H  (  46)    6.749550          5.100741          5.002300          4.486525          5.947832
 H  (  47)    6.523878          3.554682          4.743192          4.494528          5.656101
 H  (  48)    6.044334          3.879305          3.412236          2.921570          4.307850
 C  (  49)    2.149249          4.169628          4.081611          4.677307          4.822948
 C  (  50)    2.744987          3.950549          4.706305          5.484147          5.254515
 ---          H  (  66)          P  (  67)          P  (  68)
 H  (  46)    5.140082          6.379177          3.717583
 H  (  47)    5.038984          5.298305          2.893290
 H  (  48)    3.768728          4.681675          2.926046
 C  (  49)    3.557778          5.772968          1.884018
 C  (  50)    4.339391          5.620325          2.737054

 ---          H  (  51)          H  (  52)          H  (  53)          C  (  54)          H  (  55)
 H  (  51)    0.000000
 H  (  52)    1.770183          0.000000
 H  (  53)    1.768426          1.769062          0.000000
 C  (  54)    2.746279          3.453574          2.701156          0.000000
 H  (  55)    2.452546          3.685716          2.914799          1.094004          0.000000
 ---          H  (  56)          H  (  57)          C  (  58)          H  (  59)          H  (  60)
 H  (  51)    3.195973          3.707976          2.637074          3.683185          2.852965
 H  (  52)    3.773331          4.327415          2.773165          3.756752          2.496688
 H  (  53)    2.559576          3.750970          3.444274          4.333729          3.698626
 C  (  54)    1.091188          1.089990          2.500804          2.841760          3.452803
 H  (  55)    1.761416          1.758559          2.753298          3.237785          3.693079
 ---          H  (  61)          N  (  62)          N  (  63)          H  (  64)          H  (  65)
 H  (  51)    2.450882          4.981603          5.345461          6.175275          5.791776
 H  (  52)    3.196353          3.365197          4.171437          5.037006          4.583840
 H  (  53)    3.708638          3.875910          5.485692          6.199556          6.083702
 C  (  54)    2.662715          5.327560          5.420049          5.880857          6.218148
 H  (  55)    2.462305          6.092993          6.064232          6.617753          6.763138
 ---          H  (  66)          P  (  67)          P  (  68)
 H  (  51)    4.845871          6.426600          3.719456
 H  (  52)    3.971921          4.692818          2.844501
 H  (  53)    5.223648          5.983977          3.006986
 C  (  54)    4.811838          7.216364          2.867854
 H  (  55)    5.370938          7.876088          3.814961

 ---          H  (  56)          H  (  57)          C  (  58)          H  (  59)          H  (  60)
 H  (  56)    0.000000
 H  (  57)    1.772296          0.000000
 C  (  58)    3.468724          2.730988          0.000000
 H  (  59)    3.829470          2.636823          1.090658          0.000000
 H  (  60)    4.318867          3.780501          1.092144          1.781132          0.000000
 ---          H  (  61)          N  (  62)          N  (  63)          H  (  64)          H  (  65)
 H  (  56)    3.696914          5.221790          6.046303          6.468040          6.884061
 H  (  57)    2.931328          5.909103          5.494145          5.799390          6.345251
 C  (  58)    1.093453          5.002869          3.524739          4.171210          4.121337
 H  (  59)    1.758137          5.478358          3.413460          3.829604          4.094507
 H  (  60)    1.756646          4.668929          2.853638          3.672700          3.267408
 ---          H  (  66)          P  (  67)          P  (  68)
 H  (  56)    5.568865          7.456376          3.040018
 H  (  57)    4.816001          7.662063          3.178500
 C  (  58)    2.722017          5.886759          2.797265
 H  (  59)    2.506479          6.229993          3.009622
 H  (  60)    2.131417          5.099744          3.019022

 ---          H  (  61)          N  (  62)          N  (  63)          H  (  64)          H  (  65)
 H  (  61)    0.000000
 N  (  62)    5.901968          0.000000
 N  (  63)    4.475442          4.083444          0.000000
 H  (  64)    5.154132          4.509194          1.016395          0.000000
 H  (  65)    4.948159          4.599322          1.013052          1.622682          0.000000
 ---          H  (  66)          P  (  67)          P  (  68)
 H  (  61)    3.617485          6.781256          3.771556
 N  (  62)    4.588653          2.861102          2.856035
 N  (  63)    1.013784          3.369851          3.358392
 H  (  64)    1.626855          3.763945          3.710078
 H  (  65)    1.624968          3.250063          4.262035

 ---          H  (  66)          P  (  67)          P  (  68)
 H  (  66)    0.000000
 P  (  67)    4.252516          0.000000
 P  (  68)    3.248932          4.658984          0.000000


Atomic orbital basis
--------------------
::

 atom  label     prim    cont     orbital basis set details     
 ---------------------------------------------------------------
  Ir     1        204     204     [24s19p12d9f]  dyall-vdz
  C      2         29      29     [9s5p1d]       uiglo-ii
  H      3          8       8     [5s1p]         uiglo-ii
  C      4         29      29     [9s5p1d]       uiglo-ii
  H      5          8       8     [5s1p]         uiglo-ii
  C      6         29      29     [9s5p1d]       uiglo-ii
  C      7         29      29     [9s5p1d]       uiglo-ii
  H      8          8       8     [5s1p]         uiglo-ii
  H      9          8       8     [5s1p]         uiglo-ii
  H     10          8       8     [5s1p]         uiglo-ii
  C     11         29      29     [9s5p1d]       uiglo-ii
  H     12          8       8     [5s1p]         uiglo-ii
  H     13          8       8     [5s1p]         uiglo-ii
  H     14          8       8     [5s1p]         uiglo-ii
  C     15         29      29     [9s5p1d]       uiglo-ii
  H     16          8       8     [5s1p]         uiglo-ii
  H     17          8       8     [5s1p]         uiglo-ii
  H     18          8       8     [5s1p]         uiglo-ii
  C     19         29      29     [9s5p1d]       uiglo-ii
  C     20         29      29     [9s5p1d]       uiglo-ii
  H     21          8       8     [5s1p]         uiglo-ii
  H     22          8       8     [5s1p]         uiglo-ii
  H     23          8       8     [5s1p]         uiglo-ii
  C     24         29      29     [9s5p1d]       uiglo-ii
  H     25          8       8     [5s1p]         uiglo-ii
  H     26          8       8     [5s1p]         uiglo-ii
  H     27          8       8     [5s1p]         uiglo-ii
  C     28         29      29     [9s5p1d]       uiglo-ii
  H     29          8       8     [5s1p]         uiglo-ii
  H     30          8       8     [5s1p]         uiglo-ii
  H     31          8       8     [5s1p]         uiglo-ii
  C     32         29      29     [9s5p1d]       uiglo-ii
  H     33          8       8     [5s1p]         uiglo-ii
  C     34         29      29     [9s5p1d]       uiglo-ii
  H     35          8       8     [5s1p]         uiglo-ii
  C     36         29      29     [9s5p1d]       uiglo-ii
  C     37         29      29     [9s5p1d]       uiglo-ii
  H     38          8       8     [5s1p]         uiglo-ii
  H     39          8       8     [5s1p]         uiglo-ii
  H     40          8       8     [5s1p]         uiglo-ii
  C     41         29      29     [9s5p1d]       uiglo-ii
  H     42          8       8     [5s1p]         uiglo-ii
  H     43          8       8     [5s1p]         uiglo-ii
  H     44          8       8     [5s1p]         uiglo-ii
  C     45         29      29     [9s5p1d]       uiglo-ii
  H     46          8       8     [5s1p]         uiglo-ii
  H     47          8       8     [5s1p]         uiglo-ii
  H     48          8       8     [5s1p]         uiglo-ii
  C     49         29      29     [9s5p1d]       uiglo-ii
  C     50         29      29     [9s5p1d]       uiglo-ii
  H     51          8       8     [5s1p]         uiglo-ii
  H     52          8       8     [5s1p]         uiglo-ii
  H     53          8       8     [5s1p]         uiglo-ii
  C     54         29      29     [9s5p1d]       uiglo-ii
  H     55          8       8     [5s1p]         uiglo-ii
  H     56          8       8     [5s1p]         uiglo-ii
  H     57          8       8     [5s1p]         uiglo-ii
  C     58         29      29     [9s5p1d]       uiglo-ii
  H     59          8       8     [5s1p]         uiglo-ii
  H     60          8       8     [5s1p]         uiglo-ii
  H     61          8       8     [5s1p]         uiglo-ii
  N     62         29      29     [9s5p1d]       uiglo-ii
  N     63         29      29     [9s5p1d]       uiglo-ii
  H     64          8       8     [5s1p]         uiglo-ii
  H     65          8       8     [5s1p]         uiglo-ii
  H     66          8       8     [5s1p]         uiglo-ii
  P     67         42      42     [11s7p2d]      uiglo-ii
  P     68         42      42     [11s7p2d]      uiglo-ii

 Total number of           GTO shells =     692
 Total number of spherical GTO functions = 1270
 Total number of cartesian GTO functions = 1335


##############################################################################
                                ReSpect output
##############################################################################


Non-relativistic SCF procedure (SCFun)
--------------------------------------
::

 
  Fock setting
  ------------
  number atoms:                                68
  number electrons:                           283
  number matrices:                              2
  matrix dimension:                          1335
  number GTO shells:                          692
  nucleus model:                            gauss
  ERI classes (up to):                       LLLL
  ERI acceleration:                          none
  ERI screening threshold:             1.0000E-10
  HF exchange scaling factor:          0.00000000
  inverse fine-structure constant:   137.03599907
 
  TwoFock setting (ERI)
  ---------------------
  number atoms:                                68
  matrix dimension:                          1335
  number GTO shells:                          692
  ERI classes (up to):                       LLLL
  ERI screening threshold:             1.0000E-10
  inverse fine-structure constant:   137.03599907
 
  DFT setting
  -----------
  number atoms:                                  68
  number matrices:                                2
  matrix dimension:                            1335
  number GTO shells:                            692
  DFT functional ID:                              4
  DFT noncollinearity ID:                         4
  DFT screening threshold:               1.0000E-10
  DFT regularization cutoff:             1.0000E-16
  inverse fine-structure constant:     137.03599907
  HF global exchange scaling factor:     0.00000000
  HF range-separated scaling factor:     0.00000000
  HF range-separated erf w-argument:     0.00000000
 
 
  Atomic initial guess ... 
  Matrix to power -5.00E-01(min: 1.94E-04 max: 1.13E+02 thr: 1.00E-08 time: 1.99E+00 cpus:24)
  Matrix to power -5.00E-01(min: 1.94E-04 max: 1.13E+02 thr: 1.00E-08 time: 2.02E+00 cpus:24)
  Matrix to power -5.00E-01(min: 1.94E-04 max: 1.13E+02 thr: 1.00E-08 time: 2.00E+00 cpus:24)
  Matrix to power -5.00E-01(min: 1.94E-04 max: 1.13E+02 thr: 1.00E-08 time: 1.99E+00 cpus:24)
  DKH transforming: min: 0.64E-01 max: 0.30E+09
 
  qDFT 2cV info:
  number atoms:                                  68
  number matrices:                                1
  matrix dimension:                            1335
  matrix components:                              2
  number GTO shells:                            692
  number grid points:                        623332
  DFT functional ID:                              4
  DFT noncollinearity ID:                         4
  DFT screening threshold:               1.0000E-10
  DFT regularization cutoff:             1.0000E-16
  HF global exchange scaling factor:     0.00000000
  HF range-separated scaling factor:     0.00000000
  HF range-separated erf w-argument:     0.00000000
 
 
                     Energy           dE       max[F,D]   spin density    time (hh:mm:ss)
                ----------------   ---------   --------   ------------    ---------------
  Cycle:   1   -19400.3198208312   -1.94E+04   2.84E+02   <x>= 0.00E+00   eri= 00:00:52.2  
                                                          <y>= 0.00E+00   xc=  00:00:08.1  
                                                          <z>= 1.00E+00   dia= 00:00:01.2  
                                                                          tot= 00:01:01.7  
 
 
                     Energy           dE       max[F,D]   spin density    time (hh:mm:ss)
                ----------------   ---------   --------   ------------    ---------------
  Cycle:   2   -19392.2891443855    8.03E+00   2.05E-01   <x>= 0.00E+00   eri= 00:00:56.6  
                                                          <y>= 0.00E+00   xc=  00:00:08.1  
                                                          <z>= 1.00E+00   dia= 00:00:01.2  
                                                                          tot= 00:01:06.2  
 
 
                     Energy           dE       max[F,D]   spin density    time (hh:mm:ss)
                ----------------   ---------   --------   ------------    ---------------
  Cycle:   3   -19385.4994425345    6.79E+00   2.11E-01   <x>= 0.00E+00   eri= 00:00:59.9  
                                                          <y>= 0.00E+00   xc=  00:00:08.0  
                                                          <z>= 1.00E+00   dia= 00:00:01.2  
                                                                          tot= 00:01:09.4  
 
 
                     Energy           dE       max[F,D]   spin density    time (hh:mm:ss)
                ----------------   ---------   --------   ------------    ---------------
  Cycle:   4   -19341.2318572675    4.43E+01   6.06E-01   <x>= 0.00E+00   eri= 00:00:59.1  
                                                          <y>= 0.00E+00   xc=  00:00:08.0  
                                                          <z>= 1.00E+00   dia= 00:00:01.1  
                                                                          tot= 00:01:08.6  
 
 
                     Energy           dE       max[F,D]   spin density    time (hh:mm:ss)
                ----------------   ---------   --------   ------------    ---------------
  Cycle:   5   -19388.9791787950   -4.77E+01   2.94E-01   <x>= 0.00E+00   eri= 00:00:59.5  
                                                          <y>= 0.00E+00   xc=  00:00:08.0  
                                                          <z>= 1.00E+00   dia= 00:00:01.1  
                                                                          tot= 00:01:09.0  
 
 
                     Energy           dE       max[F,D]   spin density    time (hh:mm:ss)
                ----------------   ---------   --------   ------------    ---------------
  Cycle:   6   -19394.7595685890   -5.78E+00   5.33E-02   <x>= 0.00E+00   eri= 00:00:57.5  
                                                          <y>= 0.00E+00   xc=  00:00:08.0  
                                                          <z>= 1.00E+00   dia= 00:00:01.1  
                                                                          tot= 00:01:07.1  
 
 
                     Energy           dE       max[F,D]   spin density    time (hh:mm:ss)
                ----------------   ---------   --------   ------------    ---------------
  Cycle:   7   -19394.6624887955    9.71E-02   8.25E-02   <x>= 0.00E+00   eri= 00:00:57.7  
                                                          <y>= 0.00E+00   xc=  00:00:08.0  
                                                          <z>= 1.00E+00   dia= 00:00:01.1  
                                                                          tot= 00:01:07.3  
 
 
                     Energy           dE       max[F,D]   spin density    time (hh:mm:ss)
                ----------------   ---------   --------   ------------    ---------------
  Cycle:   8   -19394.8498234058   -1.87E-01   4.68E-02   <x>= 0.00E+00   eri= 00:00:57.6  
                                                          <y>= 0.00E+00   xc=  00:00:08.1  
                                                          <z>= 1.00E+00   dia= 00:00:01.2  
                                                                          tot= 00:01:07.3  
 
 
                     Energy           dE       max[F,D]   spin density    time (hh:mm:ss)
                ----------------   ---------   --------   ------------    ---------------
  Cycle:   9   -19394.9172823057   -6.75E-02   2.03E-02   <x>= 0.00E+00   eri= 00:00:57.4  
                                                          <y>= 0.00E+00   xc=  00:00:08.0  
                                                          <z>= 1.00E+00   dia= 00:00:01.2  
                                                                          tot= 00:01:07.1  
 
 
                     Energy           dE       max[F,D]   spin density    time (hh:mm:ss)
                ----------------   ---------   --------   ------------    ---------------
  Cycle:  10   -19394.9285061967   -1.12E-02   7.73E-03   <x>= 0.00E+00   eri= 00:00:57.5  
                                                          <y>= 0.00E+00   xc=  00:00:08.0  
                                                          <z>= 1.00E+00   dia= 00:00:01.2  
                                                                          tot= 00:01:07.2  

                                                          Checkpointing ...
 
 
                     Energy           dE       max[F,D]   spin density    time (hh:mm:ss)
                ----------------   ---------   --------   ------------    ---------------
  Cycle:  11   -19394.9308477288   -2.34E-03   6.07E-03   <x>= 0.00E+00   eri= 00:00:57.4  
                                                          <y>= 0.00E+00   xc=  00:00:08.1  
                                                          <z>= 1.00E+00   dia= 00:00:01.2  
                                                                          tot= 00:01:07.1  
 
 
                     Energy           dE       max[F,D]   spin density    time (hh:mm:ss)
                ----------------   ---------   --------   ------------    ---------------
  Cycle:  12   -19394.9318867752   -1.04E-03   2.66E-03   <x>= 0.00E+00   eri= 00:00:57.5  
                                                          <y>= 0.00E+00   xc=  00:00:08.0  
                                                          <z>= 1.00E+00   dia= 00:00:01.1  
                                                                          tot= 00:01:07.3  
 
 
                     Energy           dE       max[F,D]   spin density    time (hh:mm:ss)
                ----------------   ---------   --------   ------------    ---------------
  Cycle:  13   -19394.9323804505   -4.94E-04   1.47E-03   <x>= 0.00E+00   eri= 00:00:57.4  
                                                          <y>= 0.00E+00   xc=  00:00:08.0  
                                                          <z>= 1.00E+00   dia= 00:00:01.2  
                                                                          tot= 00:01:07.2  
 
 
                     Energy           dE       max[F,D]   spin density    time (hh:mm:ss)
                ----------------   ---------   --------   ------------    ---------------
  Cycle:  14   -19394.9324802314   -9.98E-05   3.71E-04   <x>= 0.00E+00   eri= 00:00:57.5  
                                                          <y>= 0.00E+00   xc=  00:00:08.1  
                                                          <z>= 1.00E+00   dia= 00:00:01.1  
                                                                          tot= 00:01:07.3  
 
 
                     Energy           dE       max[F,D]   spin density    time (hh:mm:ss)
                ----------------   ---------   --------   ------------    ---------------
  Cycle:  15   -19394.9324880783   -7.85E-06   2.70E-04   <x>= 0.00E+00   eri= 00:00:57.4  
                                                          <y>= 0.00E+00   xc=  00:00:08.0  
                                                          <z>= 1.00E+00   dia= 00:00:01.2  
                                                                          tot= 00:01:07.2  
 
 
                     Energy           dE       max[F,D]   spin density    time (hh:mm:ss)
                ----------------   ---------   --------   ------------    ---------------
  Cycle:  16   -19394.9324917072   -3.63E-06   1.12E-04   <x>= 0.00E+00   eri= 00:00:57.5  
                                                          <y>= 0.00E+00   xc=  00:00:08.1  
                                                          <z>= 1.00E+00   dia= 00:00:01.2  
                                                                          tot= 00:01:07.4  
 
 
                     Energy           dE       max[F,D]   spin density    time (hh:mm:ss)
                ----------------   ---------   --------   ------------    ---------------
  Cycle:  17   -19394.9324923267   -6.19E-07   6.00E-05   <x>= 0.00E+00   eri= 00:00:57.4  
                                                          <y>= 0.00E+00   xc=  00:00:08.0  
                                                          <z>= 1.00E+00   dia= 00:00:01.1  
                                                                          tot= 00:01:07.3  
 
 
                     Energy           dE       max[F,D]   spin density    time (hh:mm:ss)
                ----------------   ---------   --------   ------------    ---------------
  Cycle:  18   -19394.9324927624   -4.36E-07   2.62E-05   <x>= 0.00E+00   eri= 00:00:57.5  
                                                          <y>= 0.00E+00   xc=  00:00:08.1  
                                                          <z>= 1.00E+00   dia= 00:00:01.2  
                                                                          tot= 00:01:07.4  
 
 
                     Energy           dE       max[F,D]   spin density    time (hh:mm:ss)
                ----------------   ---------   --------   ------------    ---------------
  Cycle:  19   -19394.9324927778   -1.54E-08   2.51E-05   <x>= 0.00E+00   eri= 00:00:57.4  
                                                          <y>= 0.00E+00   xc=  00:00:08.0  
                                                          <z>= 1.00E+00   dia= 00:00:01.1  
                                                                          tot= 00:01:07.3  
 
 
                     Energy           dE       max[F,D]   spin density    time (hh:mm:ss)
                ----------------   ---------   --------   ------------    ---------------
  Cycle:  20   -19394.9324928002   -2.24E-08   1.75E-05   <x>= 0.00E+00   eri= 00:00:57.5  
                                                          <y>= 0.00E+00   xc=  00:00:08.0  
                                                          <z>= 1.00E+00   dia= 00:00:01.2  
                                                                          tot= 00:01:07.5  

                                                          Checkpointing ...
 
 
                     Energy           dE       max[F,D]   spin density    time (hh:mm:ss)
                ----------------   ---------   --------   ------------    ---------------
  Cycle:  21   -19394.9324928100   -9.76E-09   5.43E-06   <x>= 0.00E+00   eri= 00:00:57.4  
                                                          <y>= 0.00E+00   xc=  00:00:08.0  
                                                          <z>= 1.00E+00   dia= 00:00:01.2  
                                                                          tot= 00:01:07.4  
 
 
                     Energy           dE       max[F,D]   spin density    time (hh:mm:ss)
                ----------------   ---------   --------   ------------    ---------------
  Cycle:  22   -19394.9324928150   -5.03E-09   1.57E-06   <x>= 0.00E+00   eri= 00:00:57.5  
                                                          <y>= 0.00E+00   xc=  00:00:08.0  
                                                          <z>= 1.00E+00   dia= 00:00:01.1  
                                                                          tot= 00:01:07.5  
 
 
  Happy end
 
 
  --- Electronic energy        --- =    -24669.855712527416
  --- Nuclear-repulsion energy --- =      5274.923219712423
  --- Total energy             --- =    -19394.932492814994
 
 
 
  Energy of occupied orbitals
  ---------------------------
 
  (1-5)          alpha:  -2780.59563    -486.82440    -425.33774    -425.33539    -425.33534
                 beta:   -2780.59564    -486.82319    -425.33648    -425.33497    -425.33412
 
  (6-10)         alpha:   -113.91362     -95.77405     -95.77060     -95.77003     -76.62096
                 beta:    -113.91321     -95.77341     -95.76997     -95.76988     -76.62103
 
  (11-15)        alpha:    -76.62084     -74.81955     -74.81921     -74.81724     -74.81600
                 beta:     -76.62090     -74.81911     -74.81704     -74.81669     -74.81547
 
  (16-20)        alpha:    -74.81570     -24.30549     -18.31207     -18.30313     -18.30220
                 beta:     -74.81515     -24.30436     -18.31066     -18.30276     -18.30081
 
  (21-25)        alpha:    -14.17210     -14.15740     -10.68649     -10.68244     -10.67922
                 beta:     -14.17228     -14.15369     -10.68580     -10.67928     -10.67844
 
  (26-30)        alpha:    -10.67478     -10.67410     -10.04254     -10.04241     -10.02469
                 beta:     -10.67407     -10.67332     -10.04334     -10.04321     -10.02453
 
  (31-35)        alpha:    -10.02434     -10.02419     -10.02397     -10.00346     -10.00339
                 beta:     -10.02420     -10.02408     -10.02384     -10.00103     -10.00097
 
  (36-40)        alpha:     -9.99138      -9.99090      -9.99054      -9.98989      -9.98192
                 beta:      -9.99136      -9.99089      -9.99052      -9.98987      -9.98192
 
  (41-45)        alpha:     -9.98179      -9.97913      -9.97842      -9.97787      -9.97763
                 beta:      -9.98179      -9.97911      -9.97840      -9.97786      -9.97762
 
  (46-50)        alpha:     -9.97739      -9.97738      -6.46006      -6.45991      -4.64082
                 beta:      -9.97737      -9.97736      -6.46011      -6.45997      -4.64090
 
  (51-55)        alpha:     -4.64067      -4.64001      -4.63988      -4.63751      -4.63736
                 beta:      -4.64075      -4.64006      -4.63992      -4.63761      -4.63745
 
  (56-60)        alpha:     -3.59928      -2.30582      -2.30403      -2.30291      -2.29771
                 beta:      -3.59035      -2.30435      -2.30206      -2.30029      -2.29461
 
  (61-65)        alpha:     -2.29740      -2.29175      -2.29154      -2.06558      -2.04050
                 beta:      -2.29425      -2.29103      -2.29066      -2.05088      -2.03604
 
  (66-70)        alpha:     -2.02620      -0.98832      -0.97159      -0.87116      -0.86736
                 beta:      -2.01189      -0.98286      -0.97121      -0.87038      -0.86692
 
  (71-75)        alpha:     -0.84686      -0.84656      -0.83785      -0.78474      -0.73669
                 beta:      -0.84669      -0.84639      -0.83612      -0.78030      -0.73662
 
  (76-80)        alpha:     -0.73500      -0.73063      -0.72998      -0.72632      -0.72598
                 beta:      -0.73489      -0.73056      -0.72991      -0.72623      -0.72589
 
  (81-85)        alpha:     -0.72063      -0.72020      -0.70226      -0.69716      -0.63980
                 beta:      -0.72057      -0.72015      -0.70174      -0.69661      -0.63672
 
  (86-90)        alpha:     -0.63439      -0.60585      -0.60376      -0.60332      -0.60163
                 beta:      -0.63328      -0.60548      -0.60344      -0.60309      -0.60091
 
  (91-95)        alpha:     -0.58888      -0.57241      -0.54845      -0.54741      -0.52830
                 beta:      -0.58842      -0.57192      -0.54824      -0.54549      -0.52749
 
  (96-100)       alpha:     -0.52735      -0.52438      -0.51285      -0.50910      -0.50512
                 beta:      -0.52690      -0.52266      -0.51221      -0.50901      -0.50479
 
  (101-105)      alpha:     -0.49981      -0.49964      -0.49908      -0.49289      -0.49158
                 beta:      -0.49941      -0.49906      -0.49868      -0.49266      -0.49135
 
  (106-110)      alpha:     -0.49103      -0.48734      -0.48289      -0.47640      -0.46113
                 beta:      -0.49080      -0.48631      -0.47691      -0.47326      -0.46081
 
  (111-115)      alpha:     -0.45703      -0.44938      -0.44912      -0.44712      -0.44584
                 beta:      -0.45685      -0.44915      -0.44885      -0.44703      -0.44507
 
  (116-120)      alpha:     -0.43941      -0.43707      -0.43660      -0.42857      -0.42815
                 beta:      -0.43855      -0.43685      -0.43626      -0.42846      -0.42806
 
  (121-125)      alpha:     -0.42627      -0.42551      -0.42246      -0.41569      -0.41359
                 beta:      -0.42616      -0.42543      -0.42120      -0.41528      -0.41339
 
  (126-130)      alpha:     -0.40720      -0.40357      -0.40085      -0.40041      -0.39712
                 beta:      -0.40712      -0.40300      -0.40067      -0.40018      -0.39699
 
  (131-135)      alpha:     -0.39586      -0.39301      -0.39286      -0.38517      -0.36895
                 beta:      -0.39543      -0.39232      -0.39200      -0.38207      -0.36758
 
  (136-140)      alpha:     -0.35522      -0.34109      -0.32699      -0.31545      -0.30470
                 beta:      -0.35289      -0.33873      -0.31101      -0.30878      -0.29814
 
  (141-142)      alpha:     -0.28427      -0.27960
                 beta:      -0.27667
 
 
 
 
  Energy of virtual orbitals
  --------------------------
 
  (142-142)      beta:      -0.25712
 
  (143-147)      alpha:     -0.15843      -0.15394      -0.15157      -0.11720      -0.09997
                 beta:      -0.15386      -0.15189      -0.14892      -0.11498      -0.09561
 
  (148-152)      alpha:     -0.09206      -0.09011      -0.08009      -0.07608      -0.07270
                 beta:      -0.08984      -0.08890      -0.07950      -0.07555      -0.07154
 
  (153-157)      alpha:     -0.06784      -0.05935      -0.05864      -0.05743      -0.05377
                 beta:      -0.06751      -0.05887      -0.05791      -0.05676      -0.05333
 
  (158-162)      alpha:     -0.04857      -0.04518      -0.04272      -0.04154      -0.03965
                 beta:      -0.04837      -0.04478      -0.04240      -0.04121      -0.03940
 
  (163-167)      alpha:     -0.03036      -0.03014      -0.02654      -0.02308      -0.02000
                 beta:      -0.03014      -0.02919      -0.02569      -0.02243      -0.01962
 
  (168-172)      alpha:     -0.01639      -0.01333      -0.01110      -0.00977      -0.00516
                 beta:      -0.01581      -0.01303      -0.00894      -0.00871      -0.00427
 
  (173-177)      alpha:     -0.00439      -0.00129       0.00123       0.00589       0.00688
                 beta:      -0.00390      -0.00080       0.00164       0.00613       0.00761
 
  (178-182)      alpha:      0.01216       0.01263       0.02009       0.02169       0.02386
                 beta:       0.01275       0.01326       0.02035       0.02222       0.02439
 
  (183-187)      alpha:      0.02486       0.02745       0.03075       0.03383       0.03742
                 beta:       0.02520       0.02771       0.03099       0.03443       0.03816
 
  (188-192)      alpha:      0.03997       0.04056       0.04346       0.04493       0.04641
                 beta:       0.04040       0.04084       0.04401       0.04536       0.04674
 
  (193-197)      alpha:      0.05242       0.05441       0.05513       0.05725       0.06089
                 beta:       0.05270       0.05466       0.05563       0.05761       0.06160
 
  (198-202)      alpha:      0.06532       0.06808       0.07109       0.07286       0.07323
                 beta:       0.06623       0.06839       0.07130       0.07331       0.07375
 
  (203-207)      alpha:      0.07781       0.08046       0.08247       0.08772       0.09285
                 beta:       0.07837       0.08092       0.08338       0.08810       0.09327
 
  (208-212)      alpha:      0.09492       0.10322       0.10826       0.10880       0.11452
                 beta:       0.09541       0.10349       0.10868       0.11016       0.11473
 
  (213-217)      alpha:      0.12406       0.12960       0.13379       0.13648       0.14536
                 beta:       0.12439       0.13031       0.13429       0.13725       0.14584
 
  (218-222)      alpha:      0.15281       0.15449       0.15738       0.15915       0.16085
                 beta:       0.15306       0.15496       0.15789       0.16004       0.16118
 
  (223-227)      alpha:      0.16485       0.17078       0.17544       0.17953       0.18404
                 beta:       0.16525       0.17099       0.17568       0.18030       0.18457
 
  (228-232)      alpha:      0.18691       0.18883       0.19437       0.20190       0.20668
                 beta:       0.18718       0.18974       0.19577       0.20249       0.20753
 
  (233-237)      alpha:      0.21079       0.21152       0.21513       0.22334       0.22904
                 beta:       0.21132       0.21264       0.21563       0.22435       0.22977
 
  (238-242)      alpha:      0.22938       0.23691       0.24184       0.24709       0.25000
                 beta:       0.23004       0.23800       0.24248       0.24754       0.25056
 
  (243-247)      alpha:      0.25286       0.26215       0.26474       0.26575       0.27031
                 beta:       0.25401       0.26325       0.26532       0.26695       0.27173
 
  (248-252)      alpha:      0.27827       0.28226       0.28991       0.29083       0.29215
                 beta:       0.27940       0.28291       0.29012       0.29149       0.29284
 
  (253-257)      alpha:      0.29398       0.30089       0.30249       0.30454       0.31059
                 beta:       0.29448       0.30168       0.30304       0.30495       0.31115
 
  (258-262)      alpha:      0.31229       0.31663       0.31824       0.31961       0.32334
                 beta:       0.31317       0.31712       0.31915       0.32006       0.32365
 
  (263-267)      alpha:      0.33365       0.33437       0.33902       0.34170       0.34370
                 beta:       0.33430       0.33495       0.33932       0.34210       0.34445
 
  (268-272)      alpha:      0.34912       0.35144       0.35309       0.35320       0.35446
                 beta:       0.35050       0.35217       0.35352       0.35397       0.35518
 
  (273-277)      alpha:      0.35658       0.36234       0.36334       0.36677       0.36943
                 beta:       0.35742       0.36290       0.36388       0.36774       0.36981
 
  (278-282)      alpha:      0.37048       0.37216       0.37543       0.37639       0.38380
                 beta:       0.37116       0.37266       0.37591       0.37738       0.38426
 
  (283-287)      alpha:      0.38523       0.38707       0.39055       0.39188       0.39434
                 beta:       0.38572       0.38737       0.39108       0.39278       0.39534
 
  (288-292)      alpha:      0.39853       0.40017       0.40150       0.40456       0.40691
                 beta:       0.39897       0.40132       0.40191       0.40520       0.40741
 
  (293-297)      alpha:      0.41313       0.41498       0.41534       0.41888       0.42408
                 beta:       0.41412       0.41537       0.41619       0.41946       0.42456
 
  (298-302)      alpha:      0.42562       0.42836       0.42983       0.43406       0.44107
                 beta:       0.42642       0.42896       0.43032       0.43486       0.44157
 
  (303-307)      alpha:      0.44423       0.44659       0.44872       0.45265       0.45397
                 beta:       0.44539       0.44734       0.44963       0.45302       0.45470
 
  (308-312)      alpha:      0.45624       0.46103       0.46517       0.46795       0.47219
                 beta:       0.45679       0.46174       0.46653       0.46869       0.47267
 
  (313-317)      alpha:      0.47441       0.47690       0.49164       0.49318       0.50275
                 beta:       0.47545       0.47732       0.49233       0.49396       0.50385
 
  (318-322)      alpha:      0.50546       0.51549       0.51979       0.52166       0.52726
                 beta:       0.50649       0.51729       0.52089       0.52238       0.52854
 
  (323-327)      alpha:      0.53303       0.53888       0.54221       0.54471       0.55315
                 beta:       0.53408       0.54022       0.54314       0.54729       0.55441
 
  (328-332)      alpha:      0.55703       0.56634       0.56829       0.57407       0.57655
                 beta:       0.55791       0.56748       0.56962       0.57530       0.57780
 
  (333-337)      alpha:      0.58579       0.58897       0.60411       0.61209       0.61657
                 beta:       0.58693       0.58968       0.60555       0.61344       0.61772
 
  (338-342)      alpha:      0.63317       0.64542       0.65154       0.66290       0.66726
                 beta:       0.63533       0.64873       0.65539       0.66500       0.66887
 
  (343-347)      alpha:      0.67399       0.69131       0.70144       0.70349       0.72648
                 beta:       0.67515       0.69221       0.70268       0.70557       0.72950
 
  (348-352)      alpha:      0.73996       0.74871       0.75357       0.77707       0.77839
                 beta:       0.74155       0.75040       0.75470       0.77802       0.77987
 
  (353-357)      alpha:      0.79059       0.79378       0.80117       0.80356       0.81188
                 beta:       0.79221       0.79518       0.80245       0.80461       0.81269
 
  (358-362)      alpha:      0.81972       0.83166       0.84019       0.85397       0.85992
                 beta:       0.82040       0.83180       0.84093       0.85449       0.86037
 
  (363-367)      alpha:      0.87900       0.88357       0.89204       0.89986       0.90381
                 beta:       0.88004       0.88427       0.89267       0.90042       0.90472
 
  (368-372)      alpha:      0.90882       0.91493       0.92200       0.92553       0.92957
                 beta:       0.90964       0.91548       0.92245       0.92646       0.92998
 
  (373-377)      alpha:      0.94101       0.94695       0.95269       0.96265       0.97588
                 beta:       0.94169       0.94761       0.95369       0.96577       0.97671
 
  (378-382)      alpha:      0.98998       0.99381       0.99502       0.99791       1.00710
                 beta:       0.99089       0.99433       0.99564       0.99875       1.00736
 
  (383-387)      alpha:      1.01591       1.01901       1.02698       1.03286       1.04126
                 beta:       1.01655       1.01970       1.02771       1.03507       1.04362
 
  (388-392)      alpha:      1.04576       1.05921       1.06453       1.09596       1.10440
                 beta:       1.04841       1.06019       1.06568       1.09690       1.10539
 
  (393-397)      alpha:      1.10693       1.10780       1.10865       1.11650       1.11991
                 beta:       1.10748       1.10820       1.10924       1.11691       1.12030
 
  (398-402)      alpha:      1.12519       1.12966       1.13074       1.13716       1.14173
                 beta:       1.12573       1.13007       1.13107       1.13741       1.14212
 
  (403-407)      alpha:      1.14480       1.14880       1.15419       1.15943       1.16370
                 beta:       1.14527       1.15013       1.15447       1.15981       1.16409
 
  (408-412)      alpha:      1.16543       1.17670       1.17811       1.18319       1.18667
                 beta:       1.16634       1.17703       1.17835       1.18394       1.18738
 
  (413-417)      alpha:      1.18911       1.19752       1.20761       1.21057       1.21502
                 beta:       1.18960       1.19815       1.20817       1.21113       1.21536
 
  (418-422)      alpha:      1.21658       1.22056       1.22109       1.22445       1.22637
                 beta:       1.21713       1.22088       1.22157       1.22504       1.22683
 
  (423-427)      alpha:      1.23819       1.23985       1.24386       1.24525       1.24555
                 beta:       1.23849       1.24041       1.24428       1.24549       1.24578
 
  (428-432)      alpha:      1.25187       1.25865       1.26672       1.26838       1.27329
                 beta:       1.25213       1.25900       1.26715       1.26886       1.27394
 
  (433-437)      alpha:      1.27417       1.28815       1.29004       1.29389       1.30027
                 beta:       1.27462       1.28843       1.29022       1.29413       1.30068
 
  (438-442)      alpha:      1.30329       1.30408       1.31068       1.31714       1.32402
                 beta:       1.30358       1.30444       1.31110       1.31744       1.32489
 
  (443-447)      alpha:      1.32932       1.33864       1.34245       1.34612       1.34802
                 beta:       1.33010       1.33896       1.34352       1.34659       1.34831
 
  (448-452)      alpha:      1.35420       1.35826       1.36026       1.37521       1.37738
                 beta:       1.35448       1.35854       1.36048       1.37549       1.37770
 
  (453-457)      alpha:      1.38233       1.39177       1.39525       1.40027       1.40265
                 beta:       1.38286       1.39233       1.39608       1.40083       1.40348
 
  (458-462)      alpha:      1.40974       1.41441       1.42106       1.42883       1.43454
                 beta:       1.41023       1.41487       1.42145       1.42945       1.43483
 
  (463-467)      alpha:      1.43643       1.44309       1.44858       1.45119       1.45753
                 beta:       1.43707       1.44363       1.44942       1.45141       1.45805
 
  (468-472)      alpha:      1.46362       1.46787       1.47819       1.48282       1.48762
                 beta:       1.46411       1.46829       1.47908       1.48359       1.48800
 
  (473-477)      alpha:      1.49219       1.49818       1.50192       1.51133       1.51505
                 beta:       1.49278       1.49883       1.50283       1.51250       1.51647
 
  (478-482)      alpha:      1.51948       1.52098       1.53181       1.53268       1.53975
                 beta:       1.51998       1.52158       1.53231       1.53298       1.54003
 
  (483-487)      alpha:      1.54459       1.54804       1.55501       1.55569       1.56102
                 beta:       1.54491       1.54876       1.55559       1.55619       1.56153
 
  (488-492)      alpha:      1.56700       1.57011       1.57492       1.58025       1.58149
                 beta:       1.56714       1.57039       1.57542       1.58042       1.58188
 
  (493-497)      alpha:      1.58597       1.59940       1.60806       1.61013       1.61337
                 beta:       1.58638       1.60001       1.60882       1.61071       1.61414
 
  (498-502)      alpha:      1.61955       1.62471       1.62711       1.62954       1.62986
                 beta:       1.62083       1.62563       1.62738       1.62998       1.63054
 
  (503-507)      alpha:      1.63735       1.63860       1.64015       1.64355       1.65033
                 beta:       1.63800       1.63908       1.64045       1.64428       1.65068
 
  (508-512)      alpha:      1.66180       1.66727       1.67346       1.67885       1.68190
                 beta:       1.66224       1.66767       1.67394       1.67970       1.68224
 
  (513-517)      alpha:      1.68705       1.69835       1.70373       1.71205       1.71941
                 beta:       1.68764       1.70015       1.70434       1.71303       1.72069
 
  (518-522)      alpha:      1.72647       1.73088       1.73474       1.73936       1.74651
                 beta:       1.72776       1.73170       1.73676       1.74041       1.74754
 
  (523-527)      alpha:      1.76089       1.76243       1.77249       1.77911       1.78481
                 beta:       1.76224       1.76339       1.77466       1.77991       1.78537
 
  (528-532)      alpha:      1.78599       1.79748       1.81170       1.81425       1.83790
                 beta:       1.78648       1.79780       1.81336       1.81542       1.83934
 
  (533-537)      alpha:      1.84027       1.84547       1.85496       1.85783       1.86476
                 beta:       1.84120       1.84603       1.85592       1.85932       1.86690
 
  (538-542)      alpha:      1.87061       1.87269       1.87951       1.89113       1.89459
                 beta:       1.87266       1.87541       1.88120       1.89380       1.89576
 
  (543-547)      alpha:      1.89692       1.90301       1.91783       1.91836       1.92291
                 beta:       1.89752       1.90403       1.91878       1.91973       1.92310
 
  (548-552)      alpha:      1.92835       1.93055       1.93233       1.93481       1.93724
                 beta:       1.92888       1.93158       1.93309       1.93544       1.93794
 
  (553-557)      alpha:      1.94349       1.94476       1.94892       1.95214       1.96153
                 beta:       1.94431       1.94661       1.95054       1.95448       1.96279
 
  (558-562)      alpha:      1.97343       1.97870       2.00136       2.00256       2.01120
                 beta:       1.97410       1.97996       2.00394       2.00559       2.01424
 
  (563-567)      alpha:      2.01522       2.01760       2.01935       2.02370       2.02602
                 beta:       2.01684       2.01866       2.02004       2.02418       2.02645
 
  (568-572)      alpha:      2.02988       2.03140       2.03459       2.03643       2.04074
                 beta:       2.03138       2.03190       2.03517       2.03777       2.04206
 
  (573-577)      alpha:      2.04480       2.05169       2.05201       2.06087       2.06243
                 beta:       2.04620       2.05275       2.05513       2.06199       2.06440
 
  (578-582)      alpha:      2.07279       2.07407       2.07945       2.08444       2.08679
                 beta:       2.07396       2.07465       2.08040       2.08558       2.08766
 
  (583-587)      alpha:      2.08716       2.08766       2.09598       2.09879       2.10268
                 beta:       2.08869       2.09116       2.09782       2.10044       2.10448
 
  (588-592)      alpha:      2.10743       2.11123       2.11470       2.11722       2.11833
                 beta:       2.11089       2.11210       2.11578       2.11794       2.12124
 
  (593-597)      alpha:      2.12368       2.12971       2.13090       2.13581       2.14135
                 beta:       2.12529       2.13097       2.13159       2.13700       2.14294
 
  (598-602)      alpha:      2.14357       2.14920       2.15482       2.16144       2.16825
                 beta:       2.14573       2.15333       2.15706       2.16384       2.17149
 
  (603-607)      alpha:      2.17722       2.18010       2.18852       2.19860       2.20077
                 beta:       2.17899       2.18302       2.19243       2.20145       2.20393
 
  (608-612)      alpha:      2.21311       2.21613       2.22597       2.23390       2.24198
                 beta:       2.21780       2.21980       2.22740       2.23674       2.24360
 
  (613-617)      alpha:      2.25066       2.25208       2.25456       2.26625       2.27016
                 beta:       2.25121       2.25348       2.25658       2.26812       2.27154
 
  (618-622)      alpha:      2.27993       2.28090       2.28345       2.28667       2.28822
                 beta:       2.28093       2.28176       2.28503       2.28729       2.29008
 
  (623-627)      alpha:      2.29205       2.29764       2.30284       2.30648       2.31223
                 beta:       2.29353       2.29923       2.30437       2.30733       2.31403
 
  (628-632)      alpha:      2.31448       2.32902       2.33341       2.34243       2.35428
                 beta:       2.31550       2.33125       2.33477       2.34374       2.35709
 
  (633-637)      alpha:      2.37292       2.37377       2.39250       2.39723       2.43185
                 beta:       2.37459       2.37585       2.39341       2.39885       2.43377
 
  (638-642)      alpha:      2.43367       2.44476       2.44978       2.45618       2.46745
                 beta:       2.43522       2.44626       2.45258       2.45878       2.46851
 
  (643-647)      alpha:      2.47458       2.47778       2.49187       2.49803       2.50468
                 beta:       2.47541       2.47867       2.49332       2.49916       2.50524
 
  (648-652)      alpha:      2.50733       2.51193       2.51743       2.52128       2.52653
                 beta:       2.50763       2.51269       2.51833       2.52214       2.52692
 
  (653-657)      alpha:      2.53176       2.53992       2.54547       2.55205       2.56715
                 beta:       2.53236       2.54038       2.54610       2.55360       2.56807
 
  (658-662)      alpha:      2.57204       2.57249       2.57420       2.57922       2.58352
                 beta:       2.57279       2.57418       2.57529       2.58077       2.58465
 
  (663-667)      alpha:      2.59300       2.60014       2.60430       2.61637       2.62091
                 beta:       2.59545       2.60583       2.60839       2.61961       2.62310
 
  (668-672)      alpha:      2.63040       2.63469       2.65902       2.66973       2.67744
                 beta:       2.63273       2.63537       2.66148       2.67071       2.67838
 
  (673-677)      alpha:      2.69895       2.70503       2.71289       2.71974       2.72219
                 beta:       2.70005       2.70624       2.71409       2.72010       2.72277
 
  (678-682)      alpha:      2.72501       2.72560       2.73244       2.73912       2.74120
                 beta:       2.72612       2.72688       2.73397       2.74046       2.74281
 
  (683-687)      alpha:      2.74495       2.74854       2.75322       2.76378       2.76548
                 beta:       2.74555       2.74950       2.75490       2.76651       2.76662
 
  (688-692)      alpha:      2.77363       2.77396       2.81936       2.82218       2.83173
                 beta:       2.77543       2.77584       2.82168       2.82665       2.83929
 
  (693-697)      alpha:      2.86015       2.86273       2.89028       2.89918       2.90390
                 beta:       2.86457       2.86835       2.89260       2.90118       2.90750
 
  (698-702)      alpha:      2.93371       2.95660       2.95739       2.98968       3.01743
                 beta:       2.93467       2.95785       2.95846       2.99050       3.02201
 
  (703-707)      alpha:      3.03683       3.04672       3.07232       3.10770       3.12682
                 beta:       3.04074       3.04838       3.07640       3.10875       3.12849
 
  (708-712)      alpha:      3.14243       3.16919       3.17418       3.18996       3.22296
                 beta:       3.14666       3.16965       3.17464       3.19129       3.22552
 
  (713-717)      alpha:      3.23553       3.30705       3.31259       3.31882       3.32809
                 beta:       3.24037       3.30819       3.31277       3.31927       3.32826
 
  (718-722)      alpha:      3.33152       3.34145       3.34199       3.35213       3.36197
                 beta:       3.33193       3.34166       3.34219       3.35231       3.36314
 
  (723-727)      alpha:      3.37825       3.38433       3.39808       3.40599       3.42913
                 beta:       3.37852       3.38515       3.40125       3.40617       3.42999
 
  (728-732)      alpha:      3.43271       3.43478       3.44578       3.44749       3.45220
                 beta:       3.43301       3.43494       3.44591       3.44760       3.45233
 
  (733-737)      alpha:      3.46316       3.46754       3.48137       3.49413       3.49614
                 beta:       3.46419       3.46777       3.48267       3.49421       3.49623
 
  (738-742)      alpha:      3.51488       3.51613       3.57819       3.58732       3.59273
                 beta:       3.51498       3.51621       3.57881       3.58818       3.59304
 
  (743-747)      alpha:      3.59321       3.59507       3.60182       3.60880       3.61132
                 beta:       3.59413       3.59540       3.60219       3.60915       3.61137
 
  (748-752)      alpha:      3.61931       3.62608       3.63010       3.63744       3.67499
                 beta:       3.61946       3.62636       3.63078       3.63844       3.67766
 
  (753-757)      alpha:      3.92659       4.57787       4.65558       4.66645       4.68854
                 beta:       3.92864       4.57815       4.65574       4.66663       4.68923
 
  (758-762)      alpha:      4.71029       4.85268       5.06303       5.10880       5.14816
                 beta:       4.71087       4.85294       5.06376       5.10922       5.14845
 
  (763-767)      alpha:      5.14933       5.18692       5.22463       5.41904       5.42258
                 beta:       5.14959       5.18885       5.22693       5.41913       5.42272
 
  (768-772)      alpha:      5.42599       5.43001       5.43560       5.44083       5.44348
                 beta:       5.42607       5.43009       5.43566       5.44089       5.44358
 
  (773-777)      alpha:      5.45056       5.53410       5.55152       5.56133       5.56497
                 beta:       5.45063       5.53445       5.55184       5.56158       5.56526
 
  (778-782)      alpha:      5.60096       5.62172       6.31277       6.33047       6.36363
                 beta:       5.60474       5.62529       6.32231       6.33827       6.37496
 
  (783-787)      alpha:      6.37385       6.39533       6.43037       6.43777       6.59663
                 beta:       6.38590       6.39711       6.43678       6.44228       6.60142
 
  (788-792)      alpha:      6.62536       7.11516       7.17310       7.33655       7.34094
                 beta:       6.63016       7.12138       7.17326       7.33548       7.34028
 
  (793-797)      alpha:      7.35469       7.35978       7.44303       7.44753       7.45049
                 beta:       7.35457       7.36014       7.44781       7.44921       7.45175
 
  (798-802)      alpha:      7.46286       7.46522       7.46729       7.47247       7.47397
                 beta:       7.46322       7.46561       7.46880       7.47272       7.47477
 
  (803-807)      alpha:      7.48059       7.48660       7.51789       7.51890       7.52732
                 beta:       7.48441       7.48950       7.51806       7.51906       7.52739
 
  (808-812)      alpha:      7.53165       7.54203       7.54388       7.54545       7.54635
                 beta:       7.53172       7.54228       7.54436       7.54627       7.54652
 
  (813-817)      alpha:      7.55175       7.55507       7.56374       7.56414       7.57019
                 beta:       7.55226       7.55606       7.56414       7.56433       7.57042
 
  (818-822)      alpha:      7.57293       7.57661       7.57941       7.59476       7.59582
                 beta:       7.57302       7.57730       7.58017       7.59539       7.59627
 
  (823-827)      alpha:      7.61680       7.61900       7.62336       7.62663       7.63616
                 beta:       7.61704       7.61924       7.62368       7.62681       7.63684
 
  (828-832)      alpha:      7.63947       7.64066       7.64338       7.65050       7.65708
                 beta:       7.63962       7.64097       7.64351       7.65074       7.65739
 
  (833-837)      alpha:      7.66361       7.67291       7.72134       7.72236       7.72332
                 beta:       7.66383       7.67496       7.72188       7.72288       7.72370
 
  (838-842)      alpha:      7.72603       7.73520       7.74780       7.75362       7.75932
                 beta:       7.72658       7.73627       7.74814       7.75413       7.75985
 
  (843-847)      alpha:      7.76405       7.77566       7.77818       7.78448       7.80051
                 beta:       7.76459       7.77599       7.77861       7.78477       7.80103
 
  (848-852)      alpha:      7.81224       8.07833       8.12175       9.28429       9.31009
                 beta:       7.81250       8.07959       8.12268       9.28496       9.31125
 
  (853-857)      alpha:      9.32830       9.33104       9.33350       9.33720       9.33950
                 beta:       9.32848       9.33106       9.33357       9.33736       9.33965
 
  (858-862)      alpha:      9.34147       9.35164       9.35690       9.35846       9.36194
                 beta:       9.34188       9.35181       9.35693       9.35850       9.36219
 
  (863-867)      alpha:      9.36634       9.37284       9.37608       9.40009       9.42613
                 beta:       9.36648       9.37305       9.37627       9.40042       9.42613
 
  (868-872)      alpha:      9.42948       9.43080       9.44825       9.45516       9.45884
                 beta:       9.42950       9.43076       9.44825       9.45508       9.45887
 
  (873-877)      alpha:      9.46002       9.46506       9.46847       9.47173       9.47878
                 beta:       9.46007       9.46510       9.46853       9.47179       9.47882
 
  (878-882)      alpha:      9.48028       9.49475       9.49547       9.50373       9.50906
                 beta:       9.48034       9.49479       9.49553       9.50376       9.50911
 
  (883-887)      alpha:      9.51505       9.51578       9.51987       9.53204       9.53543
                 beta:       9.51511       9.51583       9.51996       9.53198       9.53522
 
  (888-892)      alpha:      9.53680       9.54039       9.55945       9.58480       9.60224
                 beta:       9.53650       9.53964       9.55949       9.58485       9.60231
 
  (893-897)      alpha:      9.61905      11.03486      11.17548      11.24091      11.25293
                 beta:       9.61910      11.05272      11.17570      11.24117      11.25275
 
  (898-902)      alpha:     11.50721      11.54326      12.03146      12.15114      12.15697
                 beta:      11.50973      11.54676      12.04594      12.15478      12.16062
 
  (903-907)      alpha:     12.18335      12.39568      12.91245      13.26412      13.45360
                 beta:      12.18717      12.39959      12.91983      13.27154      13.45589
 
  (908-912)      alpha:     17.11657      18.44740      18.47666      18.48406      18.52188
                 beta:      17.12127      18.45374      18.48264      18.49090      18.52307
 
  (913-917)      alpha:     18.53005      18.63883      18.65850      21.42358      21.47264
                 beta:      18.53403      18.64144      18.66099      21.42353      21.47262
 
  (918-922)      alpha:     21.48281      21.48435      21.50949      21.60634      22.16152
                 beta:      21.48281      21.48437      21.50949      21.60629      22.16198
 
  (923-927)      alpha:     22.17725      22.20669      22.20883      22.23834      22.25818
                 beta:      22.17753      22.20684      22.20898      22.23877      22.25807
 
  (928-932)      alpha:     22.37242      22.38175      22.40507      22.41107      22.41251
                 beta:      22.37333      22.38225      22.40514      22.41112      22.41250
 
  (933-937)      alpha:     22.41665      22.41927      22.42048      22.45791      22.46347
                 beta:      22.41679      22.41931      22.42065      22.45985      22.46431
 
  (938-942)      alpha:     22.46499      22.49000      22.49520      22.49840      31.47734
                 beta:      22.46700      22.49047      22.49559      22.49971      31.47723
 
  (943-947)      alpha:     31.53682      37.97835      37.97978      38.00251      38.00491
                 beta:      31.54424      37.97742      37.97907      38.00270      38.00512
 
  (948-952)      alpha:     38.07091      38.08480      38.11786      38.12377      38.12548
                 beta:      38.07558      38.08895      38.11786      38.12379      38.12554
 
  (953-957)      alpha:     38.12641      38.12920      38.13123      38.13301      38.13805
                 beta:      38.12645      38.12923      38.13127      38.13303      38.13815
 
  (958-962)      alpha:     38.14025      38.15455      38.15602      38.15864      38.16070
                 beta:      38.14037      38.15457      38.15609      38.15867      38.16073
 
  (963-967)      alpha:     38.16909      38.17027      38.17519      38.17714      38.17757
                 beta:      38.16925      38.17052      38.17526      38.17735      38.17761
 
  (968-972)      alpha:     38.17898      38.18036      38.18286      38.18334      38.18495
                 beta:      38.17905      38.18040      38.18298      38.18342      38.18500
 
  (973-977)      alpha:     38.18660      38.19322      38.19524      38.19847      38.19993
                 beta:      38.18662      38.19333      38.19527      38.19851      38.20004
 
  (978-982)      alpha:     38.20304      38.21173      38.21267      38.21523      38.21810
                 beta:      38.20313      38.21181      38.21273      38.21531      38.21818
 
  (983-987)      alpha:     38.22115      38.22342      38.22758      38.23040      38.23172
                 beta:      38.22129      38.22348      38.22760      38.23046      38.23181
 
  (988-992)      alpha:     38.23499      38.23928      38.24217      38.24473      38.24583
                 beta:      38.23512      38.23940      38.24230      38.24488      38.24595
 
  (993-997)      alpha:     38.24779      38.25844      38.26185      38.26408      38.26782
                 beta:      38.24789      38.25864      38.26218      38.26433      38.26792
 
  (998-1002)     alpha:     38.27420      38.27969      38.29271      38.32316      38.49299
                 beta:      38.27434      38.27973      38.29305      38.32323      38.49323
 
  (1003-1007)    alpha:     38.51724      38.81893      38.88483      44.09868      44.17479
                 beta:      38.51748      38.81887      38.88477      44.10446      44.17602
 
  (1008-1012)    alpha:     44.18396      44.21419      44.32804      49.94148      49.96029
                 beta:      44.18543      44.21568      44.32957      49.94424      49.96298
 
  (1013-1017)    alpha:     49.96470      49.99126      49.99837      50.07432      50.08439
                 beta:      49.96740      49.99160      50.00013      50.07531      50.08547
 
  (1018-1022)    alpha:     53.38385      53.67450      53.82289      55.91995      56.00273
                 beta:      53.38655      53.67714      53.82363      55.92903      56.00279
 
  (1023-1027)    alpha:     56.05291      56.07561      56.24590      56.26252      60.28815
                 beta:      56.05279      56.07540      56.24718      56.26414      60.28894
 
  (1028-1032)    alpha:     60.32078      60.33548      60.34384      60.34581      60.34625
                 beta:      60.32218      60.33558      60.34404      60.34592      60.34628
 
  (1033-1037)    alpha:     60.34727      60.35060      60.35554      60.36527      60.36574
                 beta:      60.34743      60.35090      60.35575      60.36529      60.36588
 
  (1038-1042)    alpha:     60.37065      60.37441      60.37751      60.38233      60.39524
                 beta:      60.37070      60.37447      60.37758      60.38245      60.39545
 
  (1043-1047)    alpha:     60.39765      60.40569      60.40718      60.42170      60.42612
                 beta:      60.39770      60.40577      60.40716      60.42169      60.42611
 
  (1048-1052)    alpha:     60.42813      60.42891      60.43539      60.44030      60.44382
                 beta:      60.42820      60.42892      60.43545      60.44036      60.44385
 
  (1053-1057)    alpha:     60.44682      60.44766      60.45839      60.46372      60.47037
                 beta:      60.44686      60.44771      60.45846      60.46367      60.47044
 
  (1058-1062)    alpha:     60.47596      60.48209      60.48550      60.48746      60.49559
                 beta:      60.47606      60.48214      60.48549      60.48737      60.49473
 
  (1063-1067)    alpha:     60.49812      60.49937      60.50447      60.52947      60.54925
                 beta:      60.49800      60.49851      60.50451      60.52951      60.54930
 
  (1068-1072)    alpha:     60.56807      60.58160      75.57017      82.69572      82.70395
                 beta:      60.56814      60.58165      75.57183      82.69587      82.70404
 
  (1073-1077)    alpha:     82.71896      82.72233      82.75195      82.77195      82.89308
                 beta:      82.71902      82.72240      82.75217      82.77202      82.89338
 
  (1078-1082)    alpha:     82.90243      82.92357      82.92773      82.93084      82.93273
                 beta:      82.90260      82.92359      82.92774      82.93084      82.93278
 
  (1083-1087)    alpha:     82.93458      82.93660      82.96110      82.96818      82.97247
                 beta:      82.93461      82.93662      82.96116      82.96893      82.97292
 
  (1088-1092)    alpha:     82.98732      82.99096      82.99319      88.54122      88.58210
                 beta:      82.98757      82.99125      82.99345      88.54111      88.58203
 
  (1093-1097)    alpha:     88.59023      88.59166      88.60572      88.67032     117.08456
                 beta:      88.59014      88.59160      88.60564      88.67025     117.08448
 
  (1098-1102)    alpha:    117.13695     131.57185     131.58604     131.58934     131.60728
                 beta:     117.13992     131.57408     131.58794     131.59147     131.60740
 
  (1103-1107)    alpha:    131.61219     131.66768     131.67620     137.94762     138.00058
                 beta:     131.61357     131.66835     131.67716     137.95068     138.00121
 
  (1108-1112)    alpha:    138.00646     138.03193     138.11402     166.01949     166.08651
                 beta:     138.00721     138.03269     138.11479     166.01940     166.08643
 
  (1113-1117)    alpha:    179.85160     180.08903     180.20253     261.87278     308.79897
                 beta:     179.85305     180.09050     180.20294     261.87385     308.79904
 
  (1118-1122)    alpha:    308.80558     308.81841     308.82132     308.84840     308.86704
                 beta:     308.80563     308.81844     308.82137     308.84842     308.86700
 
  (1123-1127)    alpha:    308.98324     308.99118     309.00875     309.01199     309.01566
                 beta:     308.98333     308.99123     309.00876     309.01200     309.01567
 
  (1128-1132)    alpha:    309.01685     309.01859     309.02046     309.03915     309.04847
                 beta:     309.01686     309.01860     309.02046     309.03919     309.04871
 
  (1133-1137)    alpha:    309.05136     309.06258     309.06568     309.06743     358.28098
                 beta:     309.05149     309.06266     309.06580     309.06758     358.28317
 
  (1138-1142)    alpha:    358.29043     358.29260     358.30449     358.30787     358.34451
                 beta:     358.29231     358.29469     358.30466     358.30927     358.34522
 
  (1143-1147)    alpha:    358.35013     393.42973     393.46756     393.47185     393.49088
                 beta:     358.35104     393.43215     393.46803     393.47244     393.49148
 
  (1148-1152)    alpha:    393.55065     418.90455     418.93037     418.93546     418.93634
                 beta:     393.55125     418.90448     418.93032     418.93540     418.93630
 
  (1153-1157)    alpha:    418.94559     418.98713     436.62532     436.67019     542.23175
                 beta:     418.94554     418.98708     436.62522     436.67120     542.23308
 
  (1158-1162)    alpha:    542.42076     542.50833     605.33806     605.39507     768.40327
                 beta:     542.42210     542.50873     605.33800     605.39501     768.40434
 
  (1163-1167)    alpha:   1081.80335    1081.83029    1081.83319    1081.84627    1081.88900
                 beta:    1081.80593    1081.83081    1081.83384    1081.84693    1081.88965
 
  (1168-1172)    alpha:   1108.98012    1108.98540    1108.98659    1108.99348    1108.99528
                 beta:    1108.98199    1108.98708    1108.98840    1108.99366    1108.99647
 
  (1173-1177)    alpha:   1109.01496    1109.01792    1291.65015    1291.65510    1291.66530
                 beta:    1109.01561    1109.01861    1291.65019    1291.65513    1291.66533
 
  (1178-1182)    alpha:   1291.66774    1291.68919    1291.70482    1291.80844    1291.81550
                 beta:    1291.66777    1291.68913    1291.70474    1291.80845    1291.81551
 
  (1183-1187)    alpha:   1291.82990    1291.83234    1291.83571    1291.83731    1291.83828
                 beta:    1291.82991    1291.83235    1291.83571    1291.83732    1291.83829
 
  (1188-1192)    alpha:   1291.84055    1291.85295    1291.86220    1291.86441    1291.87234
                 beta:    1291.84055    1291.85297    1291.86226    1291.86444    1291.87237
 
  (1193-1197)    alpha:   1291.87504    1291.87640    1499.43346    1499.57826    1499.64468
                 beta:    1291.87508    1291.87646    1499.43461    1499.57940    1499.64502
 
  (1198-1202)    alpha:   1808.24895    1808.28808    2007.80983    2162.34767    2162.39371
                 beta:    1808.24884    1808.28834    2007.81070    2162.34764    2162.39368
 
  (1203-1207)    alpha:   3019.81679    3019.83370    3019.83546    3019.84342    3019.87036
                 beta:    3019.81809    3019.83388    3019.83573    3019.84369    3019.87062
 
  (1208-1212)    alpha:   3844.95759    3845.06198    3845.10950    4718.57073    6743.09510
                 beta:    3844.95814    3845.06253    3845.10964    4718.57115    6743.09512
 
  (1213-1217)    alpha:   6743.09753    6743.10366    6743.10529    6743.11465    6743.12409
                 beta:    6743.09755    6743.10367    6743.10530    6743.11460    6743.12404
 
  (1218-1222)    alpha:   6743.20174    6743.20818    6743.21769    6743.21944    6743.22083
                 beta:    6743.20175    6743.20819    6743.21770    6743.21945    6743.22083
 
  (1223-1227)    alpha:   6743.22231    6743.22625    6743.22802    6743.23042    6743.23776
                 beta:    6743.22231    6743.22625    6743.22802    6743.23043    6743.23778
 
  (1228-1232)    alpha:   6743.23944    6743.24217    6743.24375    6743.24494    7874.34380
                 beta:    6743.23945    6743.24218    6743.24377    6743.24495    7874.34377
 
  (1233-1237)    alpha:   7874.37496    9051.87996    9051.91119    9200.93293    9200.94036
                 beta:    7874.37494    9051.87991    9051.91125    9200.93317    9200.94034
 
  (1238-1242)    alpha:   9200.94114    9200.94464    9200.95670    9239.11191    9239.17936
                 beta:    9200.94115    9200.94466    9200.95672    9239.11206    9239.17950
 
  (1243-1247)    alpha:   9239.20978    9985.23795   19339.08499   20995.71050   20995.74792
                 beta:    9239.20980    9985.23809   19339.08502   20995.71052   20995.74794
 
  (1248-1252)    alpha:  20995.76461   29949.38623   29949.40011   35070.45875   45987.97683
                 beta:   20995.76461   29949.38622   29949.40010   35070.45875   45987.97682
 
  (1253-1257)    alpha:  45987.99430   45988.00202   60898.69825  100188.22382  100188.23063
                 beta:   45987.99429   45988.00201   60898.69824  100188.22381  100188.23062
 
  (1258-1262)    alpha: 100188.23361  103295.01206  173838.04584  226367.98723  226367.98937
                 beta:  100188.23360  103295.01204  173838.04583  226367.98722  226367.98936
 
  (1263-1267)    alpha: 226367.99030  293833.11765  507338.39332  572250.41145  572250.41190
                 beta:  226367.99030  293833.11760  507338.39323  572250.41137  572250.41182
 
  (1268-1270)    alpha: 572250.41210  911133.29649  ************
                 beta:  572250.41203  911133.29655  ************
 
 
 
 

  Checkpointing ...
  Matrix to power -5.00E-01(min: 1.94E-04 max: 1.13E+02 thr: 1.00E-08 time: 1.99E+00 cpus:24)
  Matrix to power -5.00E-01(min: 1.94E-04 max: 1.13E+02 thr: 1.00E-08 time: 1.99E+00 cpus:24)
  Matrix to power -5.00E-01(min: 1.94E-04 max: 1.13E+02 thr: 1.00E-08 time: 1.99E+00 cpus:24)
  Matrix to power -5.00E-01(min: 1.94E-04 max: 1.13E+02 thr: 1.00E-08 time: 2.06E+00 cpus:24)


##############################################################################
                              Finalization info
##############################################################################

 Final time:
   2021 May  1  11:36:49
 

 Normal termination of ReSpect program


real	25m17.297s
user	575m51.852s
sys	4m23.528s
