# Supplementary material for: Quadratic Spin–Orbit Mechanism of the Electronic g-Tensor
Source: J Chem Theory Comput. 2023 Mar 10;19(6):1765–76. doi: 10.1021/acs.jctc.2c01213 (PMC10061661; doi:10.1021/acs.jctc.2c01213)
Supplement: Supplementary file 2 — ct2c01213_si_002.zip [file ct2c01213_si_002.zip › respect_input/06.ir-cl/pt-pbe-dz/RS-ks-HAepr.out_gt]

##############################################################################
                              Environment setting
##############################################################################

 Job setting:
    
    Call arguments   are    --scratch=/scratch/work/project/open-19-41/pikulove/10494089.isrv5 --nt=24 --gt --start-data=RS-ks --inp=HAepr 
    Input file name   is   HAepr.inp
    Binary  directory is   /home/pikulove/ReSpect_5.2.0-beta.8+Nov20_OMP_intel-18.0_glibc-2.27+PT3
    Work    directory is   /scratch/work/project/open-19-41/pikulove/10494089.isrv5/
    Scratch directory is   /scratch/work/project/open-19-41/pikulove/10494089.isrv5/tmp26956.TdXW_c.pikulove
    Machine name      is   r3i1n17.ib0.smc.salomon.it4i.cz
    OMP stack memory size  5000m
    OMP parallel job with  24 threads
    Output  file will be   /scratch/work/project/open-19-41/pikulove/10494089.isrv5/RS-ks-HAepr.out_gt


 System setting:

    core file size          (blocks, -c) 0
    data seg size           (kbytes, -d) unlimited
    scheduling priority             (-e) 0
    file size               (blocks, -f) unlimited
    pending signals                 (-i) 511049
    max locked memory       (kbytes, -l) unlimited
    max memory size         (kbytes, -m) unlimited
    open files                      (-n) 1048576
    pipe size            (512 bytes, -p) 8
    POSIX message queues     (bytes, -q) 819200
    real-time priority              (-r) 0
    stack size              (kbytes, -s) unlimited
    cpu time               (seconds, -t) unlimited
    max user processes              (-u) 511049
    virtual memory          (kbytes, -v) unlimited
    file locks                      (-x) unlimited
    omp_thread_limit:
    omp_stacksize:5000m
    

##############################################################################
                               Program ReSpect
##############################################################################
::

 Version:       5.2.0 (2020)
 Released:      beta (in testing period)

 Branch:        master
 Commit hash:   d07d9fd49
 Commit author: Debora Pastvova
 Commit date:   Wed Nov 4 10:13:55 2020 +0100

 Webpage:       http://www.respectprogram.org 
 Copyright:     ReSpect is distributed as proprietary software at no cost
                and is currently available as OpenMP parallel static binaries
                for Linux OS and x86_64 architecture at the program webpage.
                The program is limited to non-commercial, academic, and non-profit
                private use and its further copy and redistribution is not permitted.
                The specific terms of use are available at:
                http://www.respectprogram.org/download.html.
                The program is distributed AS IS in a hope it becomes useful.
                The experimental nature of the program means that authors accept
                no responsibility for the correctness of results nor fitness for
                a particular purpose.

 Reference(s):  If results obtained with ReSpect are published in the scientific
                literature or publicly accessible reports, the users shall reference
                the program as:

                ReSpect, version 5.2.0 (2020); Relativistic Spectroscopy DFT program of authors
                M. Repisky, S. Komorovsky, V. G. Malkin, O. L. Malkina, M. Kaupp, K. Ruud, 
                with contributions from R. Bast, R. Di Remigio, U. Ekstrom, M. Kadek, S. Knecht,
                L. Konecny, E. Malkin, I. Malkin-Ondik, (see http://www.respectprogram.org)

                Using specific theoretical methods included in ReSpect may require citing
                additional articles, as described in this output file as "REQUIRED REFERENCES".


 -------
 Authors
 -------
 Repisky Michal
 Komorovsky Stanislav


 --------
 Founders
 --------
 Ruud Kenneth
 Kaupp Martin
 Malkina Olga L.
 Malkin Vladimir G.


 ------------
 Contributors
 ------------
 Bast Radovan         - AutoCMake library
 Di Remigio Roberto   - PCMSolver library
 Ekstrom Ulf          - XCFun library
 Kadek Marius         - real-time TDDFT library
                      - solid-state pSCF library
 Knecht Stefan        - pilot MPI parallelization
 Konecny Lukas        - real-time TDDFT (RT-TDDFT) library
                      - damped-response TDDFT (DR-TDDFT) library
 Malkin Elena         - one-component molecular properties
                      - finite size nucleus and magnetic moment models
 Malkin-Ondik Irina   - Douglas-Kroll-Hess (DKH) Hamiltonians


##############################################################################
                    Configuration, build, and runtime info
##############################################################################
::

 -----------------------------------
 Configuration and build information
 -----------------------------------

 Who compiled           | uachstno
 Compiled on server     | pippin
 Operating system       | Linux-5.4.0-51-generic
 CMake version          | 3.10.2
 CMake generator        | Unix Makefiles
 CMake build type       | release
 Configuration time     | 2020-11-09 11:33:09.556228
 Python version         | 2.7.1
 Fortran compiler       | /opt/intel/compilers_and_libraries_2018.6.288/linux/bin/intel64/ifort
 Fortran compiler flags |  -w -fpp -assume byterecl -static -static-libgcc -static-intel -qopenmp -O2 -xW -ip
 C compiler             | /opt/intel/compilers_and_libraries_2018.6.288/linux/bin/intel64/icc
 C compiler flags       |  -g -wd981 -wd279 -wd383 -wd1572 -wd1777 -restrict -DRESTRICT=restrict -qopenmp -O2 -ip
 C++ compiler           | /opt/intel/compilers_and_libraries_2018.6.288/linux/bin/intel64/icpc
 C++ compiler flags     |  -Wno-unknown-pragmas -fno-exceptions -qopenmp -O3
 Static linking         | True
 MPI parallelization    | False
 OMP parallelization    | True
 Math libraries         | -Wl,--start-group;/opt/intel/compilers_and_libraries_2018.6.288/linux/mkl/lib/intel64/libmkl_lapack95_lp64.a;/opt/intel/compilers_and_libraries_2018.6.288/linux/mkl/lib/intel64/libmkl_intel_lp64.a;-qopenmp;-Wl,--end-group;-Wl,--start-group;/opt/intel/compilers_and_libraries_2018.6.288/linux/mkl/lib/intel64/libmkl_intel_lp64.a;/opt/intel/compilers_and_libraries_2018.6.288/linux/mkl/lib/intel64/libmkl_intel_thread.a;/opt/intel/compilers_and_libraries_2018.6.288/linux/mkl/lib/intel64/libmkl_core.a;/usr/lib/x86_64-linux-gnu/libpthread.a;/usr/lib/x86_64-linux-gnu/libm.a;-qopenmp;-Wl,--end-group;-ldl
 Explicit libraries     | unknown


 ------------
 Runtime info
 ------------

 Parallelization model: OpenMP
   Master process has 24 threads of total 24

 Initial time:
   2021 May  4  20:23:24
 


##############################################################################
                            Input processing info
##############################################################################
::

 ----------
 Input file
 ----------

 gt:
     gauge: atom 1
     print-level: long
     analysis:
       analyze: mo
       kramers-pairs: False
       sort-by: iso
       sort: False
       occ-threshold: 1.0
       vir-threshold: 1.0
       energy-degeneracy: 1.0e-10
       output-digits: 5


 ----------------
 Input processing
 ----------------

 ... reading in gauge origin position 

 ... print level: long

 ... analyze molecular orbital contributions 

 ... use Kramers pairs in the MO analysis:  F

 ... analyze isotropic values

 ... sort analyzed MO contributions:  F

 ... threshold for analysis of occupied MOs:   1.00E+00

 ... threshold for analysis of occupied/virtual MOs:   1.00E+00

 ... threshold for definition of energy degeneracy:   1.00E-10

 ... number of digits after comma in analyzed contributions: 5


##############################################################################
                             REQUIRED REFERENCES
##############################################################################

 Description of the relativistic four-component DFT method for calculation
 of the electronic g-tensor is presented for the first time in Ref [1]
 and is further validated in Ref [2].

 [1] M. Repisky, S. Komorovsky, E. Malkin, O.L. Malkina,
     and V.G. Malkin, Chem. Phys. Lett. 488, 94-97 (2010).
     [DOI: https://doi.org/10.1016/j.cplett.2010.01.077]

 [2] P. J. Cherry, S. Komorovsky, V. G. Malkin,
     and O. L. Malkina, Mol. Phys. 115, 75-89 (2017).
     [DOI: https://doi.org/10.1080/00268976.2016.1191688]

 XCFun: a library of DFT exchange-correlation functionals

 [3] U. Ekström, et al., J. Chem. Theory Comput. 6, 1971-1980 (2010)
     [DOI: https://doi.org/10.1021/ct100117s]


##############################################################################
                                Initialization
##############################################################################
::

 Initialize modules necessary for calculation of your property.

 
  TwoFock setting (ERI)
  ---------------------
  number atoms:                                65
  matrix dimension:                          1325
  number GTO shells:                          679
  ERI classes (up to):                       LLLL
  ERI screening threshold:             1.0000E-10
  inverse fine-structure constant:   137.03599907

 -------------------------------------------------------- 
                 initialize diis module                   

    DIIS scheme is turned ON
      Print level           = 1
      Unit for err vector   = 17
      Unit for sol vector   = 61
      Unit for dbg file     = 20
      First DIIS iteration  = 1
      Start DIIS interpolation using 3 matrices
      Maximum number of interpolated vectors = 30
      Mixing parameter      =  1.000
 -------------------------------------------------------- 


=============
Input setting
=============
::

 Common Gauge Origin (CGO) method
 Kohn-Sham Hamiltonian (no fitting):
   Uncoupled perturbation theory
 Long user output
 Perform MO analysis of the paramagnetic contribution
   Threshold for occupied         analysis        :  1.0E+00
   Threshold for occupied/virtual analysis        :  1.0E+00
   Threshold for detection of energy degeneracies :  1.0E-10


Common gauge origin [A]
-----------------------
::

 GO is placed on atom    1
 GO =      0.0000000     0.0000000     0.0000000


Atomic orbital basis
--------------------
::

 atom  label     prim    cont     orbital basis set details     
 ---------------------------------------------------------------
  Ir     1        204     204     [24s19p12d9f]  dyall-vdz
  Cl     2         42      42     [11s7p2d]      uiglo-ii
  P      3         42      42     [11s7p2d]      uiglo-ii
  N      4         29      29     [9s5p1d]       uiglo-ii
  C      5         29      29     [9s5p1d]       uiglo-ii
  C      6         29      29     [9s5p1d]       uiglo-ii
  C      7         29      29     [9s5p1d]       uiglo-ii
  C      8         29      29     [9s5p1d]       uiglo-ii
  C      9         29      29     [9s5p1d]       uiglo-ii
  C     10         29      29     [9s5p1d]       uiglo-ii
  C     11         29      29     [9s5p1d]       uiglo-ii
  C     12         29      29     [9s5p1d]       uiglo-ii
  C     13         29      29     [9s5p1d]       uiglo-ii
  C     14         29      29     [9s5p1d]       uiglo-ii
  H     15          8       8     [5s1p]         uiglo-ii
  H     16          8       8     [5s1p]         uiglo-ii
  H     17          8       8     [5s1p]         uiglo-ii
  H     18          8       8     [5s1p]         uiglo-ii
  H     19          8       8     [5s1p]         uiglo-ii
  H     20          8       8     [5s1p]         uiglo-ii
  H     21          8       8     [5s1p]         uiglo-ii
  H     22          8       8     [5s1p]         uiglo-ii
  H     23          8       8     [5s1p]         uiglo-ii
  H     24          8       8     [5s1p]         uiglo-ii
  H     25          8       8     [5s1p]         uiglo-ii
  H     26          8       8     [5s1p]         uiglo-ii
  H     27          8       8     [5s1p]         uiglo-ii
  H     28          8       8     [5s1p]         uiglo-ii
  H     29          8       8     [5s1p]         uiglo-ii
  H     30          8       8     [5s1p]         uiglo-ii
  H     31          8       8     [5s1p]         uiglo-ii
  H     32          8       8     [5s1p]         uiglo-ii
  H     33          8       8     [5s1p]         uiglo-ii
  H     34          8       8     [5s1p]         uiglo-ii
  P     35         42      42     [11s7p2d]      uiglo-ii
  C     36         29      29     [9s5p1d]       uiglo-ii
  C     37         29      29     [9s5p1d]       uiglo-ii
  C     38         29      29     [9s5p1d]       uiglo-ii
  C     39         29      29     [9s5p1d]       uiglo-ii
  C     40         29      29     [9s5p1d]       uiglo-ii
  C     41         29      29     [9s5p1d]       uiglo-ii
  C     42         29      29     [9s5p1d]       uiglo-ii
  C     43         29      29     [9s5p1d]       uiglo-ii
  C     44         29      29     [9s5p1d]       uiglo-ii
  C     45         29      29     [9s5p1d]       uiglo-ii
  H     46          8       8     [5s1p]         uiglo-ii
  H     47          8       8     [5s1p]         uiglo-ii
  H     48          8       8     [5s1p]         uiglo-ii
  H     49          8       8     [5s1p]         uiglo-ii
  H     50          8       8     [5s1p]         uiglo-ii
  H     51          8       8     [5s1p]         uiglo-ii
  H     52          8       8     [5s1p]         uiglo-ii
  H     53          8       8     [5s1p]         uiglo-ii
  H     54          8       8     [5s1p]         uiglo-ii
  H     55          8       8     [5s1p]         uiglo-ii
  H     56          8       8     [5s1p]         uiglo-ii
  H     57          8       8     [5s1p]         uiglo-ii
  H     58          8       8     [5s1p]         uiglo-ii
  H     59          8       8     [5s1p]         uiglo-ii
  H     60          8       8     [5s1p]         uiglo-ii
  H     61          8       8     [5s1p]         uiglo-ii
  H     62          8       8     [5s1p]         uiglo-ii
  H     63          8       8     [5s1p]         uiglo-ii
  H     64          8       8     [5s1p]         uiglo-ii
  H     65          8       8     [5s1p]         uiglo-ii

 Total number of           GTO shells =     679
 Total number of spherical GTO functions = 1259
 Total number of cartesian GTO functions = 1325


Molecular geometry [A]
----------------------
::

 atom    label                 cartesian coordinates            
 -------------------------------------------------------------- 
  Ir       1         0.000000         0.000000         0.000000
  Cl       2         0.031156         2.333600        -0.000895
  P        3         0.063231        -0.279315         2.320154
  N        4         0.008083        -1.966977         0.002481
  C        5         0.082088        -2.676370         1.182732
  C        6         0.132562        -2.071914         2.380673
  C        7        -1.507541         0.170630         3.260890
  C        8        -2.627808        -0.640125         2.602977
  C        9        -1.831557         1.653709         3.084543
  C       10        -1.456004        -0.176223         4.745846
  C       11         1.621770         0.290162         3.211576
  C       12         2.765455         0.059811         2.219966
  C       13         1.549586         1.779046         3.541434
  C       14         1.920509        -0.514928         4.475184
  H       15         0.096387        -3.760602         1.089907
  H       16         0.178994        -2.657314         3.288809
  H       17        -2.493162        -1.712717         2.747072
  H       18        -2.685473        -0.443722         1.530244
  H       19        -3.581018        -0.350520         3.054954
  H       20        -1.867237         1.931923         2.031161
  H       21        -1.109851         2.302911         3.578093
  H       22        -2.812341         1.851550         3.528152
  H       23        -1.178691        -1.217828         4.919969
  H       24        -2.450570        -0.024898         5.177297
  H       25        -0.765477         0.464683         5.294536
  H       26         2.820468        -0.984538         1.904593
  H       27         3.711561         0.316940         2.706537
  H       28         2.652735         0.679660         1.329915
  H       29         1.258954         2.371678         2.672024
  H       30         2.538586         2.116796         3.866105
  H       31         0.852840         1.985020         4.354755
  H       32         2.048379        -1.575675         4.254507
  H       33         1.151396        -0.412192         5.238675
  H       34         2.860262        -0.153219         4.904089
  P       35        -0.064753        -0.285657        -2.319746
  C       36        -0.048347        -2.680364        -1.176363
  C       37        -0.101432        -2.079516        -2.375910
  C       38         1.488978         0.190144        -3.275749
  C       39         2.630575        -0.587747        -2.614730
  C       40         1.781800         1.681980        -3.120722
  C       41         1.435763        -0.175250        -4.756219
  C       42        -1.643176         0.249064        -3.198182
  C       43        -2.773101        -0.015756        -2.199393
  C       44        -1.610270         1.741201        -3.519026
  C       45        -1.931970        -0.555621        -4.464252
  H       46        -0.045744        -3.764459        -1.080960
  H       47        -0.134108        -2.667664        -3.282872
  H       48         2.518295        -1.664803        -2.744279
  H       49         2.690261        -0.376420        -1.544929
  H       50         3.574507        -0.283419        -3.076403
  H       51         1.817195         1.975411        -2.071600
  H       52         1.043604         2.308520        -3.619236
  H       53         2.755455         1.894720        -3.573098
  H       54         1.176140        -1.223420        -4.917551
  H       55         2.425116        -0.010740        -5.194757
  H       56         0.731110         0.447470        -5.307889
  H       57        -2.799975        -1.063229        -1.890761
  H       58        -3.729074         0.221452        -2.676656
  H       59        -2.668206         0.600381        -1.305697
  H       60        -1.322887         2.335399        -2.649476
  H       61        -2.610663         2.057850        -3.829726
  H       62        -0.928195         1.968436        -4.339085
  H       63        -2.026036        -1.621249        -4.250101
  H       64        -1.174682        -0.424739        -5.235126
  H       65        -2.886597        -0.218939        -4.880507


##############################################################################
                   Contributions to the electronic g-tensor
##############################################################################
::


   alpha   beta    |< alpha | beta >|
  ------------------------------------
          occupied/occupied           
  ------------------------------------
     1       1           1.000
    11      11           1.000
    12      12           1.000
     2       2           1.000
    45      45           1.000
     6       6           1.000
    47      47           1.000
    44      44           1.000
    46      46           1.000
    40      40           1.000
    43      43           1.000
    39      39           1.000
    38      38           1.000
    37      37           1.000
    36      36           1.000
     7       7           1.000
    31      31           1.000
    30      30           1.000
    42      42           1.000
    41      41           1.000
    32      32           1.000
    33      33           1.000
    18      18           1.000
    48      48           1.000
    22      22           1.000
    19      19           1.000
     8       8           1.000
    53      53           1.000
    52      52           1.000
    29      29           1.000
    28      28           1.000
    35      35           1.000
    34      34           1.000
    57      57           1.000
    85      85           1.000
    60      60           1.000
    92      92           1.000
    56      56           1.000
    86      86           1.000
    91      91           1.000
    81      81           1.000
     3       3           1.000
    59      59           1.000
    58      58           1.000
    55      55           1.000
   100     100           1.000
    75      75           1.000
    74      74           1.000
    68      68           1.000
    54      54           1.000
    95      95           1.000
    93      93           1.000
    88      88           1.000
    73      73           1.000
    82      82           1.000
    71      71           1.000
    83      83           1.000
    90      90           1.000
    84      84           1.000
    94      94           1.000
    98      98           1.000
   127     127           1.000
    87      87           1.000
    51      51           1.000
    96      96           1.000
    89      89           1.000
    69      69           1.000
    70      70           1.000
    49      49           1.000
   101     101           1.000
    23      23           1.000
    72      72           1.000
    76      76           1.000
   102     102           1.000
    50      50           1.000
    78      78           1.000
    77      77           1.000
    97      97           1.000
   104     104           1.000
    99      99           1.000
   125     125           0.999
   131     131           0.999
   107     107           0.999
   143     142           0.999
   128     128           0.999
   126     126           0.999
   112     112           0.999
   122     122           0.999
   111     111           0.999
   145     145           0.999
    20      20           0.999
    21      21           0.999
    65      65           0.999
   133     133           0.999
    13      13           0.999
   120     120           0.999
   121     121           0.999
   134     134           0.999
   119     119           0.999
   103     103           0.999
   144     144           0.999
   105     105           0.999
   108     108           0.999
    17      17           0.998
   123     123           0.998
   114     114           0.998
   140     139           0.998
   106     106           0.998
    25      25           0.998
    24      24           0.998
   118     118           0.997
   115     115           0.997
   116     116           0.997
    27      27           0.997
   141     141           0.997
    26      26           0.997
    16      16           0.997
   137     137           0.997
     4       4           0.996
     5       5           0.996
   124     124           0.996
    66      67           0.995
   132     132           0.995
   117     117           0.995
   135     135           0.995
   113     113           0.994
    67      66           0.994
    64      64           0.993
   129     129           0.990
   142     143           0.990
   130     130           0.989
     9       9           0.989
    10      10           0.989
    61      61           0.988
    63      62           0.988
    62      63           0.984
    15      14           0.974
    14      15           0.974
   136     136           0.969
   110     109           0.879
   109     110           0.873
   138     138           0.794
   139     140           0.777
    79      79           0.760
    80      80           0.760
  ------------------------------------
      occupied(SOMO)/virtual(SUMO)    
  ------------------------------------
   146     146           0.000
  ------------------------------------
           virtual/virtual            
  ------------------------------------
   158     159           1.000
   160     161           1.000
   150     151           0.999
   159     160           0.999
   152     153           0.999
   155     156           0.998
   151     152           0.997
   162     163           0.997
   165     166           0.996
   164     165           0.996
   161     162           0.996
   163     164           0.996
   157     158           0.994
   156     157           0.993
   147     148           0.992
   149     150           0.989
   153     154           0.988
   148     149           0.987
   154     155           0.983
   166     147           0.004

  Tensor components of the g-tensor (B,S)
  ---------------------------------------

  Free electron g-factor:
        2.0023193044        0.0000000000        0.0000000000
        0.0000000000        2.0023193044        0.0000000000
        0.0000000000        0.0000000000        2.0023193044


  <<OZ,SO>> contribution from alpha MOs:
       -0.3713419849        0.0006711144       -0.0005026070
       -0.0004667905       -0.2866764301       -0.0000134052
       -0.0000236999        0.0000754798       -0.3309212412

  <<OZ,SO>> contribution from beta MOs:
        0.7076235942       -0.0035179541       -0.0141408589
       -0.0078741392        0.8182095522        0.0031735687
        0.0224169543        0.0030389949        2.5277402362

  <<OZ,SO>> contribution:
        0.3362816093       -0.0028468397       -0.0146434659
       -0.0083409297        0.5315331221        0.0031601635
        0.0223932544        0.0031144747        2.1968189950


  <<SZ;SO,SO>> contribution:
       -1.0976440414        0.0022966824       -0.0178446688
        0.0005025775       -1.0208282467       -0.0024886528
       -0.0179782141       -0.0026512435       -0.1807011719


  <<OZ;SO,SO>> contribution:
       -0.2918259437        0.0097277409        0.0046279104
        0.0150805113        0.4101729276       -0.0012065307
       -0.0138884757       -0.0005049319       -0.3213898015


  g(B,S):
        0.9491309286        0.0091775835       -0.0278602243
        0.0072421591        1.9231971073       -0.0005350200
       -0.0094734354       -0.0000417007        3.6970473259


                    Principal values of the g-tensor
                    ================================

  Component         g-tensor                 Principal Axes 
 ---------------------------------------------------------------------
  g_11               0.948953           0.9999   -0.0088    0.0088
  g_22               1.923267          -0.0088   -1.0000   -0.0003
  g_33               3.697192          -0.0088   -0.0002    1.0000
  g_iso              2.189804
 ---------------------------------------------------------------------


                  Principal values of the g-shift [ppt]
                  =====================================
              g-shift = (g-value - 2.0023193044) * 1000

  Component         g-shift                  Principal Axes 
 ---------------------------------------------------------------------
  g_11           -1053.365813           0.9999   -0.0088    0.0088
  g_22             -79.052774          -0.0088   -1.0000   -0.0003
  g_33            1694.873088          -0.0088   -0.0002    1.0000
  g_iso            187.484834
 ---------------------------------------------------------------------


  Contributions to g_uu = <<SZ_u;SO,SO>>; Psi(J_u)
  ================================================
  + (-) is spin up (spin down) eigenfunction of Pauli matrix Sigma_u

  SO_1:SO_1   = SO_1+-:SO_1 + SO_1-+:SO_1
  SO_1+-:SO_1 = <i+|SO_1|a-> <a-|SO_1|i+> / [(ei-ea)*(ei-ea)]
  SO_1-+:SO_1 = <i-|SO_1|a+> <a+|SO_1|i-> / [(ei-ea)*(ei-ea)]

  SO_2:SO_2   = SO_2+-:SO_2 + SO_2-+:SO_2
  SO_2+-:SO_2 = <i+|SO_2|a-> <a-|SO_2|i+> / [(ei-ea)*(ei-ea)]
  SO_2-+:SO_2 = <i-|SO_2|a+> <a+|SO_2|i-> / [(ei-ea)*(ei-ea)]

  SO_3:SO_3   = SO_3+-:SO_3 + SO_3-+:SO_3
  SO_3+-:SO_3 = <i+|SO_3|a-> <a-|SO_3|i+> / [(ei-ea)*(ei-ea)]
  SO_3-+:SO_3 = <i-|SO_3|a+> <a+|SO_3|i-> / [(ei-ea)*(ei-ea)]

                      g_11          g_22          g_33
  ----------------------------------------------------------------------
  SO_1:SO_1       0.0000000000  -0.0519426886  -0.0519426886
  SO_1+-:SO_1     0.0000000000  -0.1332001513  -0.1332001513
  SO_1-+:SO_1     0.0000000000   0.0812574626   0.0812574626
  SO_2:SO_2      -0.1287584833   0.0000000000  -0.1287584833
  SO_2+-:SO_2    -0.1934017527   0.0000000000  -0.1934017527
  SO_2-+:SO_2     0.0646432695   0.0000000000   0.0646432695
  SO_3:SO_3      -0.9688855581  -0.9688855581   0.0000000000
  SO_3+-:SO_3    -1.0284133740  -1.0284133740   0.0000000000
  SO_3-+:SO_3     0.0595278159   0.0595278159   0.0000000000


  Contributions to g_uv = <<OZ_u;SO,SO>>; Psi(J_v)
  ================================================
  + (-) is spin up (spin down) eigenfunction of Pauli matrix Sigma_v

        ----------------------------------------------------- 
        SO_2:SO_3:L_1       SO_3:SO_1:L_1       SO_1:SO_2:L_1 
        SO_2:SO_3:L_2       SO_3:SO_1:L_2       SO_1:SO_2:L_2 
        SO_2:SO_3:L_3       SO_3:SO_1:L_3       SO_1:SO_2:L_3 
        ----------------------------------------------------- 

  SO+-:SOij:L = <a+|SO|i-> <i-|SO|j+> <j+|L|a+> / [(ei-ea)*(ej-ea)]
        0.0132904027        0.0000326717        0.0005472570
       -0.0000416358        0.0201327899        0.0000046023
        0.0001426957       -0.0000078054        0.0133543084

  SO-+:SOij:L = <a-|SO|i+> <i+|SO|j-> <j-|L|a-> / [(ei-ea)*(ej-ea)]
        0.0531496256        0.0039402037        0.0059725979
        0.0000373619       -0.0570249617       -0.0007929331
       -0.0137609128       -0.0000123122       -0.3640438826

  SO+-:SOab:L = <i+|SO|-> <a-|SO|b+> <b+|L|i+> / [(ei-ea)*(ei-eb)]
       -0.0330403578        0.0000945945       -0.0000978114
        0.0002174328       -0.0154374858        0.0000011156
        0.0009356270       -0.0000472114       -0.0215305278

  SO-+:SOab:L = <i-|SO|a+> <a+|SO|b-> <b-|L|i-> / [(ei-ea)*(ei-eb)]
        0.0340271622       -0.0002888939        0.0004883977
        0.0006961118       -0.0152200228       -0.0000646812
       -0.0012976064       -0.0000000811        0.0260316179

        ----------------------------------------------------- 
        L_1:SO_2:SO_3       L_1:SO_3:SO_1       L_1:SO_1:SO_2 
        L_2:SO_2:SO_3       L_2:SO_3:SO_1       L_2:SO_1:SO_2 
        L_3:SO_2:SO_3       L_3:SO_3:SO_1       L_3:SO_1:SO_2 
        ----------------------------------------------------- 

  L:SOij:SO-+ = <a+|L|i+> <i+|SO|j-> <j-|SO|a+> / [(ei-ea)*(ej-ea)]
        0.0137218728       -0.0000045084       -0.0000748054
        0.0001850538        0.0069560558       -0.0000046238
        0.0000209552       -0.0000026094        0.0149954883

  L:SOij:SO+- = <a-|L|i-> <i-|SO|j+> <j+|SO|a-> / [(ei-ea)*(ej-ea)]
       -0.3552537703        0.0008088052       -0.0013634992
        0.0076105083        0.0749564972        0.0000341991
        0.0041198740       -0.0002937803       -0.0442761963

  L:SOab:SO-+ = <i+|L|a+> <a+|SO|b-> <b-|SO|i+> / [(ei-ea)*(ei-eb)]
       -0.0155179030        0.0000719677        0.0004654508
       -0.0001748689       -0.0265895978       -0.0000102236
        0.0003729567        0.0000204316       -0.0060586731

  L:SOab:SO+- = <i-|L|a-> <a-|SO|b+> <b+|SO|i-> / [(ei-ea)*(ei-eb)]
        0.0020755281        0.0007760883       -0.0006966458
       -0.0001544688        0.1093464915        0.0001505040
        0.0021625542        0.0001757889        0.0985405474

        ----------------------------------------------------- 
        SO_3:L_1:SO_2       SO_1:L_1:SO_3       SO_2:L_1:SO_1 
        SO_3:L_2:SO_2       SO_1:L_2:SO_3       SO_2:L_2:SO_1 
        SO_3:L_3:SO_2       SO_1:L_3:SO_3       SO_2:L_3:SO_1 
        ----------------------------------------------------- 

  SO+-:Lij:SO = <a+|SO|i-> <i-|L|j-> <j-|SO|a+> / [(ei-ea)*(ej-ea)]
        0.0167607240        0.0042534450       -0.0018182009
        0.0068655463        0.3458123407       -0.0005415013
       -0.0083619438       -0.0002753112       -0.0184346400

  SO-+:Lij:SO = <a-|SO|i+> <i+|L|j+> <j+|SO|a-> / [(ei-ea)*(ej-ea)]
       -0.0235815819        0.0000065847       -0.0002005156
        0.0001104468       -0.0316233789       -0.0000166903
       -0.0003278227       -0.0000141220       -0.0344977457

  SO+-:Lab:SO = <i+|SO|a-> <a-|L|b-> <b-|SO|i+> / [(ei-ea)*(ei-eb)]
       -0.0290474350        0.0000043201       -0.0000363598
       -0.0000099264       -0.0272599246        0.0000070043
        0.0000513002        0.0000025292       -0.0263436927

  SO-+:Lab:SO = <i-|SO|a+> <a+|L|b+> <b+|L|i-> / [(ei-ea)*(ei-eb)]
        0.0315897891        0.0000324623        0.0014420449
       -0.0002610503        0.0261241241        0.0000266972
        0.0020538470       -0.0000504484        0.0408735946


                    iso             x              y              z
  ----------------------------------------------------------------------
  SO_1:SO_1          -34.628         -0.008        -51.939        -51.939
  SO_1+-:SO_1        -88.800         -0.020       -133.190       -133.190
  SO_1-+:SO_1         54.172          0.012         81.251         81.251
  SO_2:SO_2          -85.839       -128.749         -0.010       -128.758
  SO_2+-:SO_2       -128.935       -193.387         -0.015       -193.402
  SO_2-+:SO_2         43.096         64.638          0.005         64.643
  SO_3:SO_3         -645.924       -968.811       -968.885         -0.075
  SO_3+-:SO_3       -685.609      -1028.334      -1028.413         -0.079
  SO_3-+:SO_3         39.685         59.523         59.528          0.005
  SO+-:SOij:L         15.593         13.297         20.132         13.348
  SO-+:SOij:L       -122.640         53.006        -56.982       -363.943
  SO+-:SOab:L        -23.336        -33.034        -15.436        -21.539
  SO-+:SOab:L         14.946         34.012        -15.213         26.039
  L:SOij:SO-+         11.891         13.719          6.958         14.996
  L:SOij:SO+-       -108.191       -355.246         74.997        -44.324
  L:SOab:SO-+        -16.055        -15.510        -26.590         -6.067
  L:SOab:SO+-         69.988          2.099        109.344         98.520
  SO+-:Lij:SO        -29.901        -23.589        -31.622        -34.492
  SO-+:Lij:SO        114.713         16.597        345.884        -18.342
  SO+-:Lab:SO         32.863         31.623         26.123         40.842
  SO-+:Lab:SO        -27.550        -29.047        -27.260        -26.344


##############################################################################
              Analysis of the SO/OZ contribution to the g-tensor
##############################################################################


* only diagonal components of the input tensor are analysed 
* contributions are not sorted
* only contributions with the modulus of isotropic value larger then threshold are printed
* threshold for occupied         analysis        :  1.0E+00
* threshold for occupied/virtual analysis        :  1.0E+00
* threshold for detection of energy degeneracies :  1.0E-10
* tot : sum of all contributions 
* sum : sum of contributions above given threshold 


=================================
Contributions from alpha orbitals
=================================
::


                  Contributions from occupied MOs
                  ===============================

                   principal tensor components
          ---------------------------------------------
  occ          x           y           z          iso          energy
  100      -1.19459    -2.16890    -0.01002    -1.12450        -0.40084
  108      -2.69993    -2.13772    -0.56238    -1.80001        -0.37924
  110      -4.61068    -0.17865    -1.36080    -2.05005        -0.36775
  112      -1.13563    -1.85437    -0.61942    -1.20314        -0.35304
  113       7.49549    -0.55711   -11.01358    -1.35840        -0.34788
  114      -1.00689    -1.64387    -0.66685    -1.10587        -0.34486
  115      -2.04079    -0.88058    -1.27581    -1.39906        -0.34294
  117      -0.74334    -1.73606    -1.17848    -1.21929        -0.33823
  118      -0.78926    -1.84779    -0.86903    -1.16869        -0.33355
  119      -0.41387    -1.68468    -1.08434    -1.06096        -0.33327
  124      14.24376    -5.77051    -2.11196     2.12043        -0.31253
  125      -4.17317    -0.27715    -0.87881    -1.77637        -0.30588
  126      -1.51253    -1.68530    -0.43021    -1.20935        -0.30570
  127      -2.13379    -0.83696    -1.02295    -1.33124        -0.29916
  128      -1.49291    -3.39345    -2.44198    -2.44278        -0.29364
  131      -2.69862    -2.41361    -1.01472    -2.04232        -0.28974
  132      -1.17355    -5.24502    -0.91754    -2.44537        -0.28862
  133     -31.38013     3.58871    -0.07782    -9.28975        -0.28466
  135      -4.00376    -0.38619    -1.80345    -2.06447        -0.27711
  136       1.25077    -1.58017   -11.62946    -3.98629        -0.26177
  137     -30.15279    -0.25092   -63.65917   -31.35429        -0.25827
  138     -24.27628    -8.75247   -12.67958   -15.23611        -0.25279
  139     -29.54165    -7.49695   -15.79604   -17.61155        -0.25165
  141     -73.22986   -54.65530    -5.52378   -44.46965        -0.22153
  142     -15.91100    -2.77228   -39.92867   -19.53732        -0.20145
  143      -9.14293   -66.18470    -9.93283   -28.42015        -0.20066
  144    -110.08863   -53.37004   -15.55490   -59.67119        -0.16991
  145      -0.51778   -36.98879   -34.16950   -23.89202        -0.16483
  146       0.53657    -6.51894   -72.48549   -26.15595        -0.16187
 sum:    -332.53777  -269.67979  -310.69955  -304.30570 [ 92.3%]
 tot:    -371.34198  -286.67643  -330.92124  -329.64655


                  Contributions from virtual MOs
                  ==============================

                   principal tensor components
          ---------------------------------------------
  vir          x           y           z          iso          energy
  147       1.67875    -2.53997    -2.36911    -1.07678        -0.05005
  148     -22.28842   -69.09052   -48.35241   -46.57711        -0.02735
  149    -185.15764   -44.02805   -74.45796  -101.21455        -0.02622
  150      -3.28831    -4.79800   -11.63974    -6.57535         0.01454
  151      -4.44870    -3.08361    -3.14892    -3.56041         0.01546
  152      -0.90398   -21.60923   -23.75138   -15.42153         0.01848
  153      -0.53652    -4.82712    -2.63037    -2.66467         0.02065
  154      -3.42934    -4.20320    -4.35850    -3.99702         0.02753
  155      -3.99422    -6.14079    -4.26087    -4.79863         0.02998
  156      -3.58921    -8.06616    -0.72839    -4.12792         0.03979
  157      -0.50909    -2.79468    -0.36805    -1.22394         0.04029
  158      -0.12507    -5.51974    -1.99835    -2.54772         0.04215
  160      -0.73122     0.54582    -4.44151    -1.54230         0.05312
  161      -1.24352    -0.44410    -2.12346    -1.27036         0.05862
  162      -0.71441    -2.21551    -8.88192    -3.93728         0.06085
  163      -2.24064    -2.33600    -3.79299    -2.78988         0.06533
  166      -0.10913    -3.03952    -2.42224    -1.85696         0.07437
  167      -1.36391   -15.31729    -7.70078    -8.12733         0.07665
  168      -2.92194    -1.80532    -1.68732    -2.13819         0.08132
  169      -2.31830    -5.53445    -5.42762    -4.42679         0.08423
  170      -2.42974    -3.56615    -2.46690    -2.82093         0.08446
  171      -1.36799    -0.15552    -2.18390    -1.23580         0.09037
  172     -11.28912    -1.83390    -6.99429    -6.70577         0.09306
  173      -0.41407    -1.06304    -2.07292    -1.18334         0.09328
  174      -1.18736    -3.19722    -3.90678    -2.76379         0.09519
  175      -4.10533    -0.25311    -3.19583    -2.51809         0.09807
  178      -4.07757    -0.25355    -2.36802    -2.23305         0.10683
  179      -4.06754    -2.28094    -5.90281    -4.08377         0.11118
  180      -2.83651    -1.21321    -2.72243    -2.25738         0.11213
  181      -0.99487    -0.88685    -1.58884    -1.15685         0.11686
  182      -2.38222    -2.36200    -2.01351    -2.25258         0.12013
  184      -0.65066    -1.35265    -1.08523    -1.02951         0.12358
  185      -1.56271    -0.28098    -2.90419    -1.58263         0.12682
  186      -0.95372    -3.55726    -1.97701    -2.16266         0.12740
  188      -0.32134    -2.23505    -1.13392    -1.23010         0.13831
  190      -1.31885     1.51359    -5.20170    -1.66899         0.14056
  194      -0.85680    -1.82495    -2.42116    -1.70097         0.15197
  195      -1.70416    -0.64634    -1.18361    -1.17804         0.15493
  196      -3.58214     0.61834    -1.74633    -1.57005         0.15499
  197      -2.67907    -0.66054    -0.84036    -1.39333         0.16310
  204      -1.47458    -1.69459    -0.15785    -1.10900         0.17688
  207      -5.88094    -1.31470    -2.89497    -3.36353         0.18946
  209      -9.44533    -0.36204     1.39180    -2.80519         0.19519
  211      -1.19940    -3.68029    -6.96221    -3.94730         0.21555
  212      -1.10771    -0.49903    -2.98192    -1.52955         0.21644
  213      -4.77577     0.12032    -0.96827    -1.87457         0.21730
  215      -3.13483    -1.81941    -3.14507    -2.69977         0.23843
  216      -4.60482    -6.78684    -2.35827    -4.58331         0.24107
  219      -4.39698    -1.52786    -0.64124    -2.18869         0.25941
  220      -1.59066    -1.75572    -0.47234    -1.27291         0.26033
  221      -5.75109    -0.92726     0.42795    -2.08347         0.26569
  223      -5.19490     1.31710    -1.80808    -1.89529         0.27068
  230      -1.46693    -0.12003    -2.16158    -1.24951         0.29457
  234      -2.16130    -1.09497    -0.08631    -1.11420         0.31583
  236       0.22192    -2.10606    -1.61024    -1.16479         0.32584
  238      -5.08691    -0.34493    -0.53748    -1.98978         0.33694
  240      -3.14235    -1.06396    -0.11043    -1.43891         0.34127
  241       0.00129    -0.79158    -4.73580    -1.84203         0.34612
  243      -0.00266     0.54110    -6.83039    -2.09732         0.35415
  246      -5.77753     1.11218     0.54508    -1.37342         0.37047
  254      -3.24960     0.23948    -1.72286    -1.57766         0.40394
  259       4.54550    -2.04859     0.79208     1.09633         0.41797
  263       4.03952     0.31093     2.29867     2.21637         0.43149
  268      -0.76178    -0.01522    -2.49521    -1.09073         0.44746
  288       0.36406     0.21199     2.48344     1.01983         0.49825
  314       0.77899     1.79190     3.13156     1.90082         0.57881
  337       0.98054     1.19453     2.90524     1.69344         0.73935
  385       1.97912    -0.13518     1.41401     1.08598         1.12032
  520      -0.02787     0.30636     2.76220     1.01356         1.88028
  643       0.16416     2.11333     1.50681     1.26144         2.63492
  657      -0.00664     1.21613    -9.57017    -2.78689         2.74153
  682      -0.98736    -3.09136     0.11612    -1.32087         2.93884
  694       4.85765     0.46028    -0.01271     1.76841         3.17736
  697      -2.76450    -0.25297    -0.48412    -1.16720         3.24251
 sum:    -343.07625  -252.83576  -301.42419  -299.11207 [ 90.7%]
 tot:    -371.34198  -286.67643  -330.92124  -329.64655


           Virtual contributions from occupied MO = 100
           ============================================

                   principal tensor components
          ---------------------------------------------
  vir          x           y           z          iso          energy        energy gap
  190       0.00078    -3.36450    -0.00057    -1.12143         0.14056        -0.54140
 sum:       0.00078    -3.36450    -0.00057    -1.12143 [ 99.7%]
 tot:      -1.19459    -2.16890    -0.01002    -1.12450


           Virtual contributions from occupied MO = 108
           ============================================

                   principal tensor components
          ---------------------------------------------
  vir          x           y           z          iso          energy        energy gap
  152       0.00018    -3.38738     0.00006    -1.12905         0.01848        -0.39771
 sum:       0.00018    -3.38738     0.00006    -1.12905 [ 62.7%]
 tot:      -2.69993    -2.13772    -0.56238    -1.80001


           Virtual contributions from occupied MO = 110
           ============================================

                   principal tensor components
          ---------------------------------------------
  vir          x           y           z          iso          energy        energy gap
  149      -2.53558    -0.06373    -0.86264    -1.15398        -0.02622        -0.34153
 sum:      -2.53558    -0.06373    -0.86264    -1.15398 [ 56.3%]
 tot:      -4.61068    -0.17865    -1.36080    -2.05005


           Virtual contributions from occupied MO = 113
           ============================================

                   principal tensor components
          ---------------------------------------------
  vir          x           y           z          iso          energy        energy gap
  148       0.01275     0.00282    -7.46503    -2.48315        -0.02735        -0.32052
  152       0.06563    -0.00012    -9.72994    -3.22148         0.01848        -0.36635
  221      -4.61352     0.00012     0.39392    -1.40649         0.26569        -0.61357
  247       3.89123    -0.00105    -0.34217     1.18267         0.37473        -0.72261
  257       2.75706    -0.00020     1.14996     1.30227         0.41051        -0.75838
  337      -0.30784     0.00004     6.49002     2.06074         0.73935        -1.08722
 sum:       1.80530     0.00161    -9.50323    -2.56544 [188.9%]
 tot:       7.49549    -0.55711   -11.01358    -1.35840


           Virtual contributions from occupied MO = 124
           ============================================

                   principal tensor components
          ---------------------------------------------
  vir          x           y           z          iso          energy        energy gap
  153       5.79817     0.00036    -0.00922     1.92977         0.02065        -0.33318
  166      -0.00047    -4.83011    -0.00031    -1.61030         0.07437        -0.38690
  167      -0.00288    -3.19766    -0.00034    -1.06696         0.07665        -0.38918
  188      -2.89978     0.00100    -0.19464    -1.03114         0.13831        -0.45084
  220      -0.00128     3.22699     0.00007     1.07526         0.26033        -0.57286
  346       0.00132     3.77055     0.00008     1.25732         0.82788        -1.14041
 sum:       2.89508    -1.02887    -0.20437     0.55395 [ 26.1%]
 tot:      14.24376    -5.77051    -2.11196     2.12043


           Virtual contributions from occupied MO = 126
           ============================================

                   principal tensor components
          ---------------------------------------------
  vir          x           y           z          iso          energy        energy gap
  167       0.00087    -3.49518     0.00107    -1.16441         0.07665        -0.38235
 sum:       0.00087    -3.49518     0.00107    -1.16441 [ 96.3%]
 tot:      -1.51253    -1.68530    -0.43021    -1.20935


           Virtual contributions from occupied MO = 132
           ============================================

                   principal tensor components
          ---------------------------------------------
  vir          x           y           z          iso          energy        energy gap
  149       0.00779     3.69380     0.00088     1.23416        -0.02622        -0.26240
  151       0.00307    -6.78102    -0.00016    -2.25937         0.01546        -0.30408
 sum:       0.01086    -3.08721     0.00072    -1.02521 [ 41.9%]
 tot:      -1.17355    -5.24502    -0.91754    -2.44537


           Virtual contributions from occupied MO = 133
           ============================================

                   principal tensor components
          ---------------------------------------------
  vir          x           y           z          iso          energy        energy gap
  149     -38.75172     0.48904     0.11984   -12.71428        -0.02622        -0.25844
  150      -7.53952     0.00042     0.09720    -2.48064         0.01454        -0.29919
  151       3.12750     0.00508    -0.13047     1.00070         0.01546        -0.30012
  154       4.39187     0.00068     0.06576     1.48610         0.02753        -0.31219
  167      -0.12783     0.00004     3.41957     1.09726         0.07665        -0.36131
  172      13.52006     0.00381    -0.09558     4.47610         0.09306        -0.37772
  179      -4.62689    -0.00048     0.04765    -1.52658         0.11118        -0.39584
  223       3.38886    -0.00056    -0.00121     1.12903         0.27068        -0.55533
 sum:     -26.61767     0.49800     3.52276    -7.53230 [ 81.1%]
 tot:     -31.38013     3.58871    -0.07782    -9.28975


           Virtual contributions from occupied MO = 135
           ============================================

                   principal tensor components
          ---------------------------------------------
  vir          x           y           z          iso          energy        energy gap
  154      -0.00039     3.29009    -0.00001     1.09656         0.02753        -0.30464
  162       0.00077    -3.17956     0.00138    -1.05914         0.06085        -0.33796
 sum:       0.00038     0.11053     0.00137     0.03743 [  1.8%]
 tot:      -4.00376    -0.38619    -1.80345    -2.06447


           Virtual contributions from occupied MO = 136
           ============================================

                   principal tensor components
          ---------------------------------------------
  vir          x           y           z          iso          energy        energy gap
  149       0.09256    -0.00833    -6.45737    -2.12438        -0.02622        -0.23556
  155       0.00486     7.28155    -0.00019     2.42874         0.02998        -0.29175
 sum:       0.09743     7.27322    -6.45755     0.30436 [  7.6%]
 tot:       1.25077    -1.58017   -11.62946    -3.98629


           Virtual contributions from occupied MO = 137
           ============================================

                   principal tensor components
          ---------------------------------------------
  vir          x           y           z          iso          energy        energy gap
  148      -0.07301    -0.00086   -14.65230    -4.90872        -0.02735        -0.23092
  152      -0.03770    -0.00957   -15.54850    -5.19859         0.01848        -0.27674
  173      -4.38214     0.02922    -0.00982    -1.45425         0.09328        -0.35154
  190      -0.39146     0.00988    -4.06503    -1.48220         0.14056        -0.39883
  197      -3.28213     0.00196    -0.17223    -1.15080         0.16310        -0.42137
  211       0.48112    -0.01152    -5.60930    -1.71323         0.21555        -0.47382
  213      -4.62572    -0.00416    -0.32117    -1.65035         0.21730        -0.47556
  215      -1.99365    -0.04359    -1.19863    -1.07862         0.23843        -0.49670
  216      -4.86242     0.00980    -2.13153    -2.32805         0.24107        -0.49934
  219      -3.01568     0.03020    -0.58259    -1.18936         0.25941        -0.51768
  221      -4.76539    -0.00028    -0.00640    -1.59069         0.26569        -0.52396
  241       0.09493     0.00008    -4.43047    -1.44515         0.34612        -0.60438
  243       0.02821    -0.00759    -6.23970    -2.07303         0.35415        -0.61241
  247      -2.39154    -0.00288    -0.66518    -1.01987         0.37473        -0.63300
  259       3.66187     0.01251     0.28059     1.31833         0.41797        -0.67623
  262       1.28910    -0.00001     1.79272     1.02727         0.42705        -0.68532
  263       1.94996     0.02387     2.10240     1.35875         0.43149        -0.68975
  657       0.02087     0.00021    -9.30610    -3.09501         2.74153        -2.99979
 sum:     -22.29478     0.03728   -60.76324   -27.67358 [ 88.3%]
 tot:     -30.15279    -0.25092   -63.65917   -31.35429


           Virtual contributions from occupied MO = 138
           ============================================

                   principal tensor components
          ---------------------------------------------
  vir          x           y           z          iso          energy        energy gap
  148       0.08527    -3.91715    -0.21914    -1.35034        -0.02735        -0.22544
  150       4.25012     0.00015    -0.07636     1.39130         0.01454        -0.26732
  151     -13.52039     0.00022    -2.46440    -5.32819         0.01546        -0.26825
  154      -3.12344    -0.00001    -0.77391    -1.29912         0.02753        -0.28032
  155      -0.00841    -3.36404     0.00008    -1.12412         0.02998        -0.28277
  163       0.00795     0.00087     3.89959     1.30280         0.06533        -0.31812
  167      -1.57917     0.00002    -3.35636    -1.64517         0.07665        -0.32944
  172     -10.80430    -0.00378    -0.94041    -3.91617         0.09306        -0.34585
  176      -2.90178    -0.00106    -0.66497    -1.18927         0.10140        -0.35418
  179       2.68551     0.00014     0.71242     1.13269         0.11118        -0.36397
 sum:     -24.90864    -7.28465    -3.88347   -12.02559 [ 78.9%]
 tot:     -24.27628    -8.75247   -12.67958   -15.23611


           Virtual contributions from occupied MO = 139
           ============================================

                   principal tensor components
          ---------------------------------------------
  vir          x           y           z          iso          energy        energy gap
  148      -0.90451    -3.04516    -0.45544    -1.46837        -0.02735        -0.22430
  149      -2.77347    -0.37643    -9.94428    -4.36473        -0.02622        -0.22543
  151     -15.31134     0.00202    -2.21126    -5.84020         0.01546        -0.26711
  154      -3.28186     0.00027    -0.41549    -1.23236         0.02753        -0.27918
  163       0.30368    -0.00069     6.28293     2.19531         0.06533        -0.31698
  172     -12.22615     0.00374    -2.14998    -4.79079         0.09306        -0.34471
  209      -4.14257    -0.00798    -0.93516    -1.69523         0.19519        -0.44684
  230      -1.65408     0.00042    -1.36866    -1.00744         0.29457        -0.54622
 sum:     -39.99028    -3.42381   -11.19734   -18.20381 [103.4%]
 tot:     -29.54165    -7.49695   -15.79604   -17.61155


           Virtual contributions from occupied MO = 141
           ============================================

                   principal tensor components
          ---------------------------------------------
  vir          x           y           z          iso          energy        energy gap
  148      -2.49979   -12.98462    -0.00137    -5.16193        -0.02735        -0.19418
  149     -30.33593    -1.04461    -0.02742   -10.46932        -0.02622        -0.19531
  150      -3.90714    -0.00680    -0.01096    -1.30830         0.01454        -0.23607
  151      -8.55049    -0.01231     0.00159    -2.85374         0.01546        -0.23700
  152      -0.00043   -16.56867     0.00012    -5.52299         0.01848        -0.24001
  153      -0.00018    -3.10927    -0.00029    -1.03658         0.02065        -0.24218
  158       0.00025    -4.43320     0.00010    -1.47762         0.04215        -0.26369
  167      -0.00038    -0.00004    -3.88687    -1.29576         0.07665        -0.29818
  172      -5.17888    -0.00759     0.00220    -1.72809         0.09306        -0.31459
  190      -0.00320     5.73397    -0.06813     1.88755         0.14056        -0.36209
  207      -6.48468    -0.02245    -0.02849    -2.17854         0.18946        -0.41100
  211      -0.17873    -5.38938    -0.03784    -1.86865         0.21555        -0.43708
  216       0.00688    -8.72159     0.00210    -2.90420         0.24107        -0.46261
  231       0.00184     3.55159    -0.00002     1.18447         0.30333        -0.52487
  238      -6.55101     0.00786    -0.06917    -2.20411         0.33694        -0.55847
  254      -3.74521     0.00832     0.11178    -1.20837         0.40394        -0.62548
 sum:     -67.42707   -42.99880    -4.01267   -38.14618 [ 85.8%]
 tot:     -73.22986   -54.65530    -5.52378   -44.46965


           Virtual contributions from occupied MO = 142
           ============================================

                   principal tensor components
          ---------------------------------------------
  vir          x           y           z          iso          energy        energy gap
  147     -11.82712     0.00174    -0.38579    -4.07039        -0.05005        -0.15140
  149       0.33573     0.01481    -8.58295    -2.74414        -0.02622        -0.17523
  150       0.00816    -0.00261   -12.60628    -4.20024         0.01454        -0.21598
  151       0.09336     0.00288     3.44722     1.18115         0.01546        -0.21691
  154       0.00001    -0.00429    -5.67963    -1.89464         0.02753        -0.22898
  162      -0.03405     0.00696    -5.18962    -1.73890         0.06085        -0.26230
  163      -0.11930     0.00208    -4.12599    -1.41440         0.06533        -0.26678
  254       0.11729     0.01608    -3.55875    -1.14180         0.40394        -0.60539
  348       0.01673    -0.00040    -3.19910    -1.06092         0.85456        -1.05601
  704      -0.00622     0.00003    -3.17735    -1.06118         3.36211        -3.56356
 sum:     -11.41540     0.03727   -43.05823   -18.14546 [ 92.9%]
 tot:     -15.91100    -2.77228   -39.92867   -19.53732


           Virtual contributions from occupied MO = 143
           ============================================

                   principal tensor components
          ---------------------------------------------
  vir          x           y           z          iso          energy        energy gap
  148      -6.10694    -4.42638    -0.00656    -3.51329        -0.02735        -0.17331
  149      -0.47748   -41.25725    -0.01093   -13.91522        -0.02622        -0.17444
  150      -0.00031    -6.74731    -0.00603    -2.25122         0.01454        -0.21519
  151      -0.02197     6.94200     0.00190     2.30731         0.01546        -0.21612
  154      -0.00134    -8.28753    -0.00297    -2.76395         0.02753        -0.22819
  155      -0.00673    -0.00259    -3.28420    -1.09784         0.02998        -0.23064
  156      -0.00104   -12.01875     0.00017    -4.00654         0.03979        -0.24045
  162      -0.00178     4.28612    -0.01606     1.42276         0.06085        -0.26151
  205      -0.00048    -5.61477    -0.01080    -1.87535         0.18082        -0.38148
  218      -0.00000     3.91843     0.00020     1.30621         0.25101        -0.45167
  223       0.00843     4.79197     0.00568     1.60203         0.27068        -0.47133
 sum:      -6.60964   -58.41605    -3.32960   -22.78510 [ 80.2%]
 tot:      -9.14293   -66.18470    -9.93283   -28.42015


           Virtual contributions from occupied MO = 144
           ============================================

                   principal tensor components
          ---------------------------------------------
  vir          x           y           z          iso          energy        energy gap
  148      -9.81732   -46.42972    -0.00679   -18.75128        -0.02735        -0.14256
  149    -102.37162    -4.76353    -0.06339   -35.73284        -0.02622        -0.14369
  151      30.63890    -0.00284    -0.00064    10.21181         0.01546        -0.18537
  167      -0.16728    -0.00019    -3.22668    -1.13138         0.07665        -0.24656
  172       5.04541    -0.00042    -0.00084     1.68138         0.09306        -0.26297
  175      -3.45096    -0.00002    -1.63483    -1.69527         0.09807        -0.26798
  178      -2.61502    -0.00131    -0.79794    -1.13809         0.10683        -0.27674
  179      -3.84874     0.00029    -0.08186    -1.31010         0.11118        -0.28109
  189       0.80280     0.06819     3.46410     1.44503         0.14004        -0.30995
  199       3.72892     0.00044    -0.71344     1.00531         0.16515        -0.33505
  223      -6.66640     0.00179     0.04354    -2.20702         0.27068        -0.44059
  368      -3.60666    -0.00203     0.03761    -1.19036         1.00561        -1.17552
 sum:     -92.32798   -51.12935    -2.98114   -48.81282 [ 81.8%]
 tot:    -110.08863   -53.37004   -15.55490   -59.67119


           Virtual contributions from occupied MO = 145
           ============================================

                   principal tensor components
          ---------------------------------------------
  vir          x           y           z          iso          energy        energy gap
  148      -0.01043    -0.00140   -10.32334    -3.44506        -0.02735        -0.13748
  167       0.00021    -9.47798    -0.00083    -3.15954         0.07665        -0.24149
  169      -0.03990    -8.00278    -0.02372    -2.68880         0.08423        -0.24907
  170      -0.03727    -3.68450    -0.04111    -1.25429         0.08446        -0.24930
  182      -0.00219    -3.25772    -0.00105    -1.08699         0.12013        -0.28496
  220      -0.00027    -3.01089    -0.00102    -1.00406         0.26033        -0.42516
  222      -0.00019    -3.49468    -0.00166    -1.16551         0.26751        -0.43235
  346      -0.00007    -3.07104     0.00031    -1.02360         0.82788        -0.99272
 sum:      -0.09012   -34.00099   -10.39241   -14.82784 [ 62.1%]
 tot:      -0.51778   -36.98879   -34.16950   -23.89202


           Virtual contributions from occupied MO = 146
           ============================================

                   principal tensor components
          ---------------------------------------------
  vir          x           y           z          iso          energy        energy gap
  147      15.05065     0.00398     0.49385     5.18283        -0.05005        -0.11182
  148       0.02204    -0.04203    -3.12764    -1.04921        -0.02735        -0.13452
  149       0.22294    -0.00392   -30.62982   -10.13693        -0.02622        -0.13565
  163      -0.12809    -0.00018    -8.63180    -2.92002         0.06533        -0.22720
  172       0.15812    -0.00249    -4.31252    -1.38563         0.09306        -0.25493
  175      -0.18911     0.00396    -4.14498    -1.44337         0.09807        -0.25994
  178      -0.40457     0.00031    -2.93963    -1.11463         0.10683        -0.26870
  179       0.00682    -0.00043    -3.78174    -1.25845         0.11118        -0.27305
  207       0.19059    -0.00010    -3.77974    -1.19641         0.18946        -0.35133
  345       0.34269     0.00216     2.66931     1.00472         0.81969        -0.98156
  348       0.10332     0.00004     4.24807     1.45048         0.85456        -1.01643
  628      -0.00152     0.00013    -3.91939    -1.30692         2.53181        -2.69368
  704      -0.01426    -0.00004     4.67231     1.55267         3.36211        -3.52398
 sum:      15.35964    -0.03859   -53.18371   -12.62088 [ 48.3%]
 tot:       0.53657    -6.51894   -72.48549   -26.15595


* only diagonal components of the input tensor are analysed 
* contributions are not sorted
* only contributions with the modulus of isotropic value larger then threshold are printed
* threshold for occupied         analysis        :  1.0E+00
* threshold for occupied/virtual analysis        :  1.0E+00
* threshold for detection of energy degeneracies :  1.0E-10
* tot : sum of all contributions 
* sum : sum of contributions above given threshold 


================================
Contributions from beta orbitals
================================
::


                  Contributions from occupied MOs
                  ===============================

                   principal tensor components
          ---------------------------------------------
  occ          x           y           z          iso          energy
   77      -0.35501    -0.07173    -4.36547    -1.59740        -0.66857
   88      -1.20173    -1.76530    -0.73292    -1.23332        -0.58089
   90       1.81783    -0.10772    12.06339     4.59117        -0.51737
   94      -1.50679     0.29450     6.43812     1.74194        -0.46161
   99       1.41583    -0.80281     8.81387     3.14230        -0.41024
  100       1.17996     2.20762     0.00653     1.13137        -0.40078
  102       1.86429     0.31805     2.94220     1.70818        -0.39670
  105      -1.17641     0.87620     5.25789     1.65256        -0.38579
  108       2.72738     2.36975     0.55603     1.88439        -0.37848
  109       6.30158     1.11391     0.87171     2.76240        -0.36760
  111       0.65850     0.79033    10.55721     4.00201        -0.35594
  112       1.12132     1.59155     0.63080     1.11456        -0.35279
  113      -5.74294     0.77565   100.57324    31.86865        -0.34601
  114       1.19283     1.45621     0.80871     1.15258        -0.34475
  115       1.96945     1.28585     1.34997     1.53509        -0.34271
  117       0.73804     1.89167     1.08955     1.23976        -0.33764
  118       0.65771     1.73860     0.87858     1.09163        -0.33339
  119       0.88118     1.69545     1.44227     1.33963        -0.33318
  124     -14.75365     5.74084     5.34380    -1.22300        -0.31100
  125       3.84939     2.77299     0.94202     2.52147        -0.30564
  126       1.31364     1.82227     5.35582     2.83057        -0.30553
  128       1.18927     3.32184     1.78089     2.09733        -0.29329
  130      -0.95767    -0.03568    -2.53722    -1.17686        -0.29037
  131       2.21960     2.94398     1.05995     2.07451        -0.28959
  132       1.87493     5.14434     0.78744     2.60224        -0.28822
  133      29.02905     8.93480     0.27270    12.74552        -0.28369
  135      -8.64421     1.25549     1.89271    -1.83200        -0.27464
  136      -0.17720     5.05213     4.42484     3.09992        -0.25989
  137      30.19539     0.06550    91.18470    40.48186        -0.25651
  138      49.50289    20.15961    -0.39308    23.08981        -0.24923
  139      25.24476     6.61466     0.43033    10.76325        -0.24366
  140      -1.87855     3.97699    23.35596     8.48480        -0.24121
  141      75.41795   139.92415     5.17780    73.50663        -0.21982
  142     316.60543    71.18988    10.32050   132.70527        -0.19404
  143      16.03394     2.94785    37.72795    18.90325        -0.18892
  144     122.86224   473.63629    17.11063   204.53639        -0.16660
  145       0.29924    38.74166  2147.40924   728.81671        -0.15847
 sum:     661.76944   809.86738  2500.82869  1324.15517 [ 98.0%]
 tot:     707.62359   818.20955  2527.74024  1351.19113


                  Contributions from virtual MOs
                  ==============================

                   principal tensor components
          ---------------------------------------------
  vir          x           y           z          iso          energy
  146     326.23993   528.76781  2269.28741  1041.43172        -0.14230
  147      15.57290     2.94736     3.09448     7.20492        -0.04603
  148      13.77334    77.00552    56.29082    49.02323        -0.02409
  149     197.68919    45.93327    35.69375    93.10540        -0.02234
  150       1.56047     6.66157     9.58486     5.93564         0.01486
  151       7.40366     1.42770     7.95123     5.59419         0.01641
  152       0.75088     1.47640     1.91536     1.38088         0.02051
  153       1.60479    20.10761    24.30658    15.33966         0.02314
  154       4.16160     4.01411     5.07917     4.41829         0.02770
  155       4.15019     5.43342     4.37140     4.65167         0.03051
  156       3.70615     8.19859     0.62254     4.17576         0.04028
  158      -0.03248     6.00506     2.53233     2.83497         0.04262
  160       0.77515    -0.53897     3.23328     1.15649         0.05338
  161       1.24492     1.14351     2.16033     1.51625         0.05880
  162       0.67689     2.29990     5.88651     2.95443         0.06108
  167       1.50756    15.05451     7.21130     7.92446         0.07754
  168       2.82041     1.67590     1.80776     2.10136         0.08162
  169       2.51215     1.40569     0.64030     1.51938         0.08482
  170      -0.46118     8.97431     7.46779     5.32697         0.08556
  171       1.35022     1.97322     2.40801     1.91048         0.09082
  172       0.64708     1.76120     1.83555     1.41461         0.09365
  173      12.45272     2.09725     2.08202     5.54400         0.09402
  174       1.32804     4.08532     4.30269     3.23868         0.09559
  175       3.84870     0.34385    -0.81842     1.12471         0.09851
  176       2.10251     1.04665     0.32263     1.15726         0.10173
  178       4.20409     0.41978    -0.75376     1.29004         0.10716
  179       5.89243     1.35846     0.50096     2.58395         0.11191
  180       1.71997     2.02511     2.71859     2.15456         0.11270
  181       0.99330     0.60630     1.57945     1.05968         0.11707
  182       0.94968     2.77816     2.25945     1.99576         0.12068
  185       1.90537     0.30743     0.82811     1.01364         0.12704
  186       0.99177     1.78409     1.90538     1.56041         0.12787
  188       0.29923     2.39133     0.93242     1.20766         0.13852
  190       1.52527    -1.60543     5.53965     1.81983         0.14101
  193       1.19527     0.61065     1.51484     1.10692         0.14857
  194       0.83719     2.27574     2.46381     1.85891         0.15248
  195       1.15361     1.06125     1.08087     1.09858         0.15525
  196       3.19693    -1.12942     2.86325     1.64359         0.15545
  197       2.75905     0.70462     0.89159     1.45175         0.16344
  204       0.89437     1.65330     1.76883     1.43884         0.17732
  205      -0.23858     3.30849     0.68044     1.25012         0.18114
  207       5.94859     1.79087    -1.06055     2.22630         0.19022
  209       9.31263     0.27509     0.23650     3.27474         0.19645
  211       1.27832     1.37965     3.67473     2.11090         0.21612
  212       1.30559     2.61201     5.05319     2.99026         0.21691
  213       4.09844     1.87928     1.63124     2.53632         0.21770
  215       3.66087     2.62298     2.92444     3.06943         0.23887
  216       4.14626     7.77283     2.81775     4.91228         0.24185
  219       4.42149     1.39563     0.63581     2.15098         0.25969
  221       5.60830    -0.17071    -0.45826     1.65978         0.26609
  223       5.29916    -1.38812     0.13458     1.34854         0.27126
  226       1.49675     0.41810     1.78521     1.23335         0.28114
  238       4.28150     0.39018    -0.26976     1.46731         0.33760
  240       3.10125     1.28963     0.15458     1.51515         0.34163
  241       0.06183     1.13032     4.50392     1.89869         0.34693
  243       0.01478    -0.41223     6.75307     2.11854         0.35547
  254       3.05877    -0.25076     2.22418     1.67740         0.40466
  259      -4.85978    -0.70693    -0.87959    -2.14877         0.41861
  264      -3.00392    -0.14207    -1.98354    -1.70984         0.43299
  267      -0.47322    -0.81635    -2.03004    -1.10654         0.44130
  288      -0.49917    -0.47668    -2.62953    -1.20179         0.49912
  314      -0.88410    -1.88087    -3.26815    -2.01104         0.58116
  337      -1.01224    -1.21347    -2.43527    -1.55366         0.74353
  345      -0.21755     2.26543     2.42641     1.49143         0.82101
  643      -0.16136    -2.26386    -1.49546    -1.30689         2.63603
  658      -0.02602    -0.81284    10.00328     3.05481         2.74798
  694      -4.95796    -0.65763     0.01579    -1.86660         3.17998
  697       2.77724     0.17802     0.06848     1.00791         3.24536
  702       3.94399    -0.67548     0.11385     1.12745         3.32623
  703      -3.04575    -0.44491    -0.00714    -1.16593         3.34126
  704       2.14317    -0.01905     4.88000     2.33470         3.36678
 sum:     682.48258   780.91871  2519.56328  1327.65486 [ 98.3%]
 tot:     707.62359   818.20955  2527.74024  1351.19113


            Virtual contributions from occupied MO = 77
            ===========================================

                   principal tensor components
          ---------------------------------------------
  vir          x           y           z          iso          energy        energy gap
  146      -0.00637    -0.00000    -4.43187    -1.47942        -0.14230        -0.52627
 sum:      -0.00637    -0.00000    -4.43187    -1.47942 [ 92.6%]
 tot:      -0.35501    -0.07173    -4.36547    -1.59740


            Virtual contributions from occupied MO = 90
            ===========================================

                   principal tensor components
          ---------------------------------------------
  vir          x           y           z          iso          energy        energy gap
  146       0.03100     0.00001    14.13920     4.72341        -0.14230        -0.37507
  148       0.01287     0.00003     6.39788     2.13693        -0.02409        -0.49328
  153      -0.02111    -0.00003    -6.38823    -2.13646         0.02314        -0.54051
 sum:       0.02276     0.00001    14.14886     4.72388 [102.9%]
 tot:       1.81783    -0.10772    12.06339     4.59117


            Virtual contributions from occupied MO = 94
            ===========================================

                   principal tensor components
          ---------------------------------------------
  vir          x           y           z          iso          energy        energy gap
  146       0.01411     0.00006     7.64043     2.55153        -0.14230        -0.31931
 sum:       0.01411     0.00006     7.64043     2.55153 [146.5%]
 tot:      -1.50679     0.29450     6.43812     1.74194


            Virtual contributions from occupied MO = 99
            ===========================================

                   principal tensor components
          ---------------------------------------------
  vir          x           y           z          iso          energy        energy gap
  146       0.05391     0.00000     8.22855     2.76082        -0.14230        -0.26794
 sum:       0.05391     0.00000     8.22855     2.76082 [ 87.9%]
 tot:       1.41583    -0.80281     8.81387     3.14230


           Virtual contributions from occupied MO = 100
           ============================================

                   principal tensor components
          ---------------------------------------------
  vir          x           y           z          iso          energy        energy gap
  190      -0.00119     3.43272     0.00023     1.14392         0.14101        -0.54179
 sum:      -0.00119     3.43272     0.00023     1.14392 [101.1%]
 tot:       1.17996     2.20762     0.00653     1.13137


           Virtual contributions from occupied MO = 105
           ============================================

                   principal tensor components
          ---------------------------------------------
  vir          x           y           z          iso          energy        energy gap
  146      -0.10297     0.00036     3.11016     1.00252        -0.14230        -0.24349
 sum:      -0.10297     0.00036     3.11016     1.00252 [ 60.7%]
 tot:      -1.17641     0.87620     5.25789     1.65256


           Virtual contributions from occupied MO = 109
           ============================================

                   principal tensor components
          ---------------------------------------------
  vir          x           y           z          iso          energy        energy gap
  149       4.13389     0.02554     0.02437     1.39460        -0.02234        -0.34526
 sum:       4.13389     0.02554     0.02437     1.39460 [ 50.5%]
 tot:       6.30158     1.11391     0.87171     2.76240


           Virtual contributions from occupied MO = 111
           ============================================

                   principal tensor components
          ---------------------------------------------
  vir          x           y           z          iso          energy        energy gap
  146       0.02548    -0.00082    10.81432     3.61300        -0.14230        -0.21364
 sum:       0.02548    -0.00082    10.81432     3.61300 [ 90.3%]
 tot:       0.65850     0.79033    10.55721     4.00201


           Virtual contributions from occupied MO = 113
           ============================================

                   principal tensor components
          ---------------------------------------------
  vir          x           y           z          iso          energy        energy gap
  146       0.44521     0.00001    86.39530    28.94684        -0.14230        -0.20371
  148      -0.01424    -0.00043     9.41355     3.13296        -0.02409        -0.32193
  153       0.15005     0.00017    10.15934     3.43652         0.02314        -0.36915
  213       2.83526     0.00004     0.33486     1.05672         0.21770        -0.56372
  221       3.91611     0.00009    -0.41589     1.16677         0.26609        -0.61210
  247      -4.08378     0.00077     0.26632    -1.27223         0.37566        -0.72167
  257      -2.41712     0.00037    -1.05050    -1.15575         0.41218        -0.75820
  337       0.37565    -0.00043    -5.93421    -1.85300         0.74353        -1.08954
 sum:       1.20713     0.00059    99.16878    33.45883 [105.0%]
 tot:      -5.74294     0.77565   100.57324    31.86865


           Virtual contributions from occupied MO = 124
           ============================================

                   principal tensor components
          ---------------------------------------------
  vir          x           y           z          iso          energy        energy gap
  146       0.27578     0.00000     3.19207     1.15595        -0.14230        -0.16870
  152      -5.38769    -0.00026     0.05287    -1.77836         0.02051        -0.33151
  167       0.00441     4.06572     0.00025     1.35679         0.07754        -0.38853
  174      -3.28078     0.00097     0.00264    -1.09239         0.09559        -0.40659
  175      -0.00021     3.02331     0.00005     1.00772         0.09851        -0.40950
  346      -0.00117    -3.66216    -0.00009    -1.22114         0.82968        -1.14067
 sum:      -8.38966     3.42758     3.24779    -0.57143 [ 46.7%]
 tot:     -14.75365     5.74084     5.34380    -1.22300


           Virtual contributions from occupied MO = 126
           ============================================

                   principal tensor components
          ---------------------------------------------
  vir          x           y           z          iso          energy        energy gap
  146      -0.07234     0.02213     4.95663     1.63548        -0.14230        -0.16323
  167      -0.00127     3.61084    -0.00101     1.20285         0.07754        -0.38307
 sum:      -0.07361     3.63297     4.95562     2.83833 [100.3%]
 tot:       1.31364     1.82227     5.35582     2.83057


           Virtual contributions from occupied MO = 130
           ============================================

                   principal tensor components
          ---------------------------------------------
  vir          x           y           z          iso          energy        energy gap
  146      -0.06494     0.00010    -4.48625    -1.51703        -0.14230        -0.14807
  152       4.45546    -0.00262     0.00133     1.48472         0.02051        -0.31088
  155      -4.53012     0.02475    -0.00712    -1.50416         0.03051        -0.32088
  172      -8.00464    -0.00373    -0.00402    -2.67080         0.09365        -0.38402
  181       3.37385     0.00915     0.02121     1.13473         0.11707        -0.40744
  189       0.18984     3.12091    -0.01129     1.09982         0.14037        -0.43074
  221       3.77663     0.00824     0.00444     1.26310         0.26609        -0.55645
  245      -3.50754    -0.00434     0.00700    -1.16829         0.36802        -0.65839
 sum:      -4.31146     3.15247    -4.47471    -1.87790 [159.6%]
 tot:      -0.95767    -0.03568    -2.53722    -1.17686


           Virtual contributions from occupied MO = 132
           ============================================

                   principal tensor components
          ---------------------------------------------
  vir          x           y           z          iso          energy        energy gap
  149      -0.00100    -3.67279     0.00087    -1.22430        -0.02234        -0.26587
  151      -0.00158     5.47217    -0.00003     1.82352         0.01641        -0.30463
 sum:      -0.00258     1.79938     0.00084     0.59922 [ 23.0%]
 tot:       1.87493     5.14434     0.78744     2.60224


           Virtual contributions from occupied MO = 133
           ============================================

                   principal tensor components
          ---------------------------------------------
  vir          x           y           z          iso          energy        energy gap
  146      -0.00108    12.74232     0.00046     4.24723        -0.14230        -0.14139
  148       1.32702    -4.87917    -0.00307    -1.18508        -0.02409        -0.25961
  149      38.08073    -0.20174    -0.08673    12.59742        -0.02234        -0.26135
  150       3.96390    -0.00168    -0.04557     1.30555         0.01486        -0.29855
  154      -4.90555    -0.00042    -0.04437    -1.65012         0.02770        -0.31140
  173     -13.17473    -0.00010     0.06605    -4.36959         0.09402        -0.37771
  179       3.44098     0.00032     0.01609     1.15246         0.11191        -0.39560
  223      -3.30497     0.00063     0.00500    -1.09978         0.27126        -0.55496
 sum:      25.42628     7.66015    -0.09214    10.99810 [ 86.3%]
 tot:      29.02905     8.93480     0.27270    12.74552


           Virtual contributions from occupied MO = 135
           ============================================

                   principal tensor components
          ---------------------------------------------
  vir          x           y           z          iso          energy        energy gap
  146     -12.60807     0.02138    -0.00534    -4.19734        -0.14230        -0.13234
  150       0.00144    -3.13163     0.00000    -1.04339         0.01486        -0.28950
  151       0.00249     4.42394    -0.00003     1.47547         0.01641        -0.29106
  162      -0.00068     3.53176    -0.00094     1.17671         0.06108        -0.33573
 sum:     -12.60481     4.84546    -0.00631    -2.58856 [141.3%]
 tot:      -8.64421     1.25549     1.89271    -1.83200


           Virtual contributions from occupied MO = 137
           ============================================

                   principal tensor components
          ---------------------------------------------
  vir          x           y           z          iso          energy        energy gap
  146       0.00158    -0.00015    26.68877     8.89673        -0.14230        -0.11421
  148       0.06591     0.00071    19.25695     6.44119        -0.02409        -0.23242
  153       0.01829     0.00297    13.71680     4.57935         0.02314        -0.27964
  172       4.48550    -0.00802     0.08846     1.52198         0.09365        -0.35016
  190       0.41660    -0.00248     4.01690     1.47701         0.14101        -0.39751
  197       3.27644    -0.00104     0.15306     1.14282         0.16344        -0.41994
  212      -0.12529     0.00644     3.88540     1.25552         0.21691        -0.47341
  213       4.33682     0.00095     0.82449     1.72075         0.21770        -0.47421
  215       2.56895     0.01409     1.05164     1.21156         0.23887        -0.49537
  216       4.25613    -0.00325     2.41418     2.22235         0.24185        -0.49836
  219       3.19110    -0.00967     0.59630     1.25925         0.25969        -0.51619
  221       4.61678    -0.00006     0.00197     1.53957         0.26609        -0.52259
  241      -0.06424    -0.00002     4.25615     1.39730         0.34693        -0.60344
  243      -0.02365     0.00115     6.30171     2.09307         0.35547        -0.61197
  245       1.74315    -0.00229     1.47697     1.07261         0.36802        -0.62453
  247       2.44894    -0.00006     0.73413     1.06101         0.37566        -0.63216
  259      -3.81076    -0.00482    -0.35464    -1.39007         0.41861        -0.67512
  262      -1.49578    -0.00002    -1.54338    -1.01306         0.42759        -0.68410
  264      -1.76223    -0.00389    -1.91396    -1.22669         0.43299        -0.68950
  288      -0.55386    -0.00136    -2.51892    -1.02472         0.49912        -0.75562
  658      -0.02807    -0.00025     9.70702     3.22623         2.74798        -3.00449
 sum:      23.56231    -0.01106    88.84001    37.46375 [ 92.5%]
 tot:      30.19539     0.06550    91.18470    40.48186


           Virtual contributions from occupied MO = 138
           ============================================

                   principal tensor components
          ---------------------------------------------
  vir          x           y           z          iso          energy        energy gap
  146       0.03055     9.21130     0.00083     3.08089        -0.14230        -0.10693
  148       0.20942     8.76805    -0.00256     2.99164        -0.02409        -0.22515
  149      -8.44401     0.39773     0.01302    -2.67775        -0.02234        -0.22689
  150      -5.47224    -0.00048    -0.09607    -1.85626         0.01486        -0.26409
  151      24.52529    -0.00107     0.13990     8.22137         0.01641        -0.26565
  154       6.79550     0.00015     0.03002     2.27522         0.02770        -0.27694
  167       0.29297     0.00002     3.94768     1.41355         0.07754        -0.32677
  173      21.44566    -0.00296    -0.07715     7.12185         0.09402        -0.34325
  179      -3.72943     0.00039    -0.05414    -1.26106         0.11191        -0.36114
  196       4.22650    -0.00084     0.42603     1.55056         0.15545        -0.40468
  209       4.79033    -0.00016     0.09582     1.62866         0.19645        -0.44569
 sum:      44.67055    18.37212     4.42336    22.48868 [ 97.4%]
 tot:      49.50289    20.15961    -0.39308    23.08981


           Virtual contributions from occupied MO = 139
           ============================================

                   principal tensor components
          ---------------------------------------------
  vir          x           y           z          iso          energy        energy gap
  146      30.13071    -0.00026    -0.08842    10.01401        -0.14230        -0.10136
  148      -3.62325    -0.05252    -0.01854    -1.23144        -0.02409        -0.21957
  162       0.00090     4.90981    -0.00313     1.63586         0.06108        -0.30474
 sum:      26.50836     4.85702    -0.11009    10.41843 [ 96.8%]
 tot:      25.24476     6.61466     0.43033    10.76325


           Virtual contributions from occupied MO = 140
           ============================================

                   principal tensor components
          ---------------------------------------------
  vir          x           y           z          iso          energy        energy gap
  149       1.19328     0.00158    16.46880     5.88789        -0.02234        -0.21886
  151       0.57735     0.00167     7.07289     2.55064         0.01641        -0.25762
  160      -0.01016     0.00045     3.49096     1.16042         0.05338        -0.29459
  163      -0.20935    -0.00002   -10.61417    -3.60785         0.06583        -0.30704
 sum:       1.55113     0.00368    16.41848     5.99110 [ 70.6%]
 tot:      -1.87855     3.97699    23.35596     8.48480


           Virtual contributions from occupied MO = 141
           ============================================

                   principal tensor components
          ---------------------------------------------
  vir          x           y           z          iso          energy        energy gap
  146      -0.02117    84.28753    -0.00001    28.08878        -0.14230        -0.07752
  148       0.73135    13.76596     0.00046     4.83259        -0.02409        -0.19574
  149      29.64684     0.33739     0.03808    10.00744        -0.02234        -0.19748
  151      15.46309    -0.00000    -0.00000     5.15436         0.01641        -0.23623
  153      -0.00019    17.94220     0.00010     5.98070         0.02314        -0.24296
  158      -0.00028     5.65819    -0.00009     1.88594         0.04262        -0.26244
  167      -0.00278     0.00010     3.81104     1.26945         0.07754        -0.29736
  173       6.50424     0.01602    -0.00198     2.17276         0.09402        -0.31384
  190       0.01308    -6.02391     0.05289    -1.98598         0.14101        -0.36083
  207       6.08510     0.02089     0.04845     2.05148         0.19022        -0.41004
  212       0.16981     3.95864     0.04556     1.39134         0.21691        -0.43673
  216      -0.00405    10.14045    -0.00266     3.37792         0.24185        -0.46167
  232       0.00069    -3.20476    -0.00022    -1.06810         0.31080        -0.53062
  238       5.33330    -0.00462     0.05249     1.79372         0.33760        -0.55742
  254       3.80664    -0.00317    -0.11756     1.22864         0.40466        -0.62448
 sum:      67.72569   126.89089     3.92657    66.18105 [ 90.0%]
 tot:      75.41795   139.92415     5.17780    73.50663


           Virtual contributions from occupied MO = 142
           ============================================

                   principal tensor components
          ---------------------------------------------
  vir          x           y           z          iso          energy        energy gap
  146     304.39574     0.21920     0.10076   101.57190        -0.14230        -0.05174
  148       8.42876     1.91872     0.01438     3.45395        -0.02409        -0.16996
  149       0.21208    48.13001     0.00005    16.11404        -0.02234        -0.17170
  150       0.00142     9.77795     0.00077     3.26004         0.01486        -0.20890
  151       0.01804   -10.57934     0.00019    -3.52037         0.01641        -0.21046
  154       0.00452     7.35453     0.00014     2.45306         0.02770        -0.22175
  155       0.00819    -0.00023     3.39858     1.13551         0.03051        -0.22456
  156       0.00042    11.59776     0.00037     3.86618         0.04028        -0.23432
  162       0.00119    -3.47552     0.00315    -1.15706         0.06108        -0.25513
  205      -0.00035     5.16808     0.01399     1.72724         0.18114        -0.37519
  218       0.00011    -3.79002    -0.00021    -1.26337         0.25130        -0.44535
  223      -0.00855    -4.43948    -0.00947    -1.48583         0.27126        -0.46531
 sum:     313.06156    61.88166     3.52269   126.15530 [ 95.1%]
 tot:     316.60543    71.18988    10.32050   132.70527


           Virtual contributions from occupied MO = 143
           ============================================

                   principal tensor components
          ---------------------------------------------
  vir          x           y           z          iso          energy        energy gap
  147      14.32176     0.00268     0.44907     4.92450        -0.04603        -0.14289
  149      -0.37106     0.00479     9.01674     2.88349        -0.02234        -0.16658
  150       0.00055     0.00016     9.94160     3.31411         0.01486        -0.20378
  154       0.00014     0.00026     5.66881     1.88974         0.02770        -0.21662
  162       0.02888     0.00278     5.29365     1.77510         0.06108        -0.25000
  170       3.96634     0.02480    -0.67253     1.10620         0.08556        -0.27448
  180       0.37137    -0.00001     2.92563     1.09900         0.11270        -0.30162
  254      -0.12980    -0.00766     3.34633     1.06963         0.40466        -0.59358
  348      -0.01039    -0.00022     3.25100     1.08013         0.85637        -1.04529
  704      -0.00680     0.00000     3.48733     1.16018         3.36678        -3.55570
 sum:      18.17100     0.02759    42.70763    20.30207 [107.4%]
 tot:      16.03394     2.94785    37.72795    18.90325


           Virtual contributions from occupied MO = 144
           ============================================

                   principal tensor components
          ---------------------------------------------
  vir          x           y           z          iso          energy        energy gap
  146       0.02067   417.36283    -0.00033   139.12772        -0.14230        -0.02430
  148       4.05333    54.44179     0.00415    19.49976        -0.02409        -0.14251
  149     121.64537     2.06581     0.11751    41.27623        -0.02234        -0.14426
  151     -35.56846     0.00748    -0.01771   -11.85956         0.01641        -0.18301
  170      -2.46273     0.00154     7.27403     1.60428         0.08556        -0.25216
  173      -4.86327     0.00144     0.00018    -1.62055         0.09402        -0.26062
  175       3.39633    -0.00010     2.01192     1.80272         0.09851        -0.26511
  178       3.34822     0.00112     0.83964     1.39633         0.10716        -0.27376
  179       5.31906    -0.00015    -0.05673     1.75406         0.11191        -0.27851
  189      -0.92128    -0.01610    -3.79289    -1.57676         0.14037        -0.30697
  223       6.70409    -0.00130    -0.01748     2.22844         0.27126        -0.43786
 sum:     100.67132   473.86436     6.36229   193.63266 [ 94.7%]
 tot:     122.86224   473.63629    17.11063   204.53639


           Virtual contributions from occupied MO = 145
           ============================================

                   principal tensor components
          ---------------------------------------------
  vir          x           y           z          iso          energy        energy gap
  146      -0.18092     0.00846  2102.62026   700.81593        -0.14230        -0.01617
  148       0.01070     0.00052    17.50326     5.83816        -0.02409        -0.13439
  153      -0.00366     0.00066     3.07049     1.02250         0.02314        -0.18161
  167      -0.00019     9.38760     0.00055     3.12932         0.07754        -0.23601
  170       0.00423    13.79018    -0.00014     4.59809         0.08556        -0.24403
  182      -0.00220     3.62502     0.00409     1.20897         0.12068        -0.27915
  222       0.00156     3.88481    -0.00197     1.29480         0.26799        -0.42646
 sum:      -0.17048    30.69726  2123.19653   717.90777 [ 98.5%]
 tot:       0.29924    38.74166  2147.40924   728.81671


##############################################################################
          Analysis of the <<SZ;SO,SO>> contribution to the g-tensor
##############################################################################


* only diagonal components of the input tensor are analysed 
* contributions are not sorted
* only contributions with the modulus of isotropic value larger then threshold are printed
* threshold for occupied         analysis        :  1.0E+00
* threshold for occupied/virtual analysis        :  1.0E+00
* threshold for detection of energy degeneracies :  1.0E-10
* tot : sum of all contributions 
* sum : sum of contributions above given threshold 


==============================
Contributions from SO_1+-:SO_1
==============================
::

    SO_1+-:SO_1 = <i+|SO_1|a-> <a-|SO_1|i+> / [(ei-ea)*(ei-ea)]
    ===========================================================


             Contributions from occupied alpha(+) MOs
             ========================================

                   principal tensor components
          ---------------------------------------------
  occ          x           y           z          iso          energy
    3       0.00000    -3.27706    -3.27706    -2.18471      -405.45672
    4       0.00000    -3.25026    -3.25026    -2.16684      -405.45433
    8       0.00000    -3.79264    -3.79264    -2.52843       -89.95555
    9       0.00000    -3.63771    -3.63771    -2.42514       -89.95177
   19       0.00000    -4.92414    -4.92414    -3.28276       -16.82380
   20       0.00000    -4.90575    -4.90575    -3.27050       -16.81585
   68       0.00000    -7.05452    -7.05452    -4.70302        -1.74449
   69       0.00000    -7.09450    -7.09450    -4.72967        -1.72291
  138       0.00000    -3.44345    -3.44345    -2.29563        -0.25279
  139       0.00000    -3.92215    -3.92215    -2.61477        -0.25165
  141       0.00000    -5.07911    -5.07911    -3.38607        -0.22153
  143       0.00000   -54.44965   -54.44965   -36.29976        -0.20066
  144       0.00000   -17.22850   -17.22850   -11.48566        -0.16991
 sum:       0.00000  -122.05943  -122.05943   -81.37295 [ 91.6%]
 tot:       0.00000  -133.20015  -133.20015   -88.80010


              Contributions from virtual beta(-) MOs
              ======================================

                   principal tensor components
          ---------------------------------------------
  vir          x           y           z          iso          energy
  146       0.00000   -54.12243   -54.12243   -36.08162        -0.14230
  149       0.00000   -23.48271   -23.48271   -15.65514        -0.02234
  151       0.00000    -2.11685    -2.11685    -1.41123         0.01641
  891       0.00000    -3.93138    -3.93138    -2.62092        14.35507
  892       0.00000    -3.86377    -3.86377    -2.57585        14.55680
 1010       0.00000    -3.11266    -3.11266    -2.07511        57.80829
 1011       0.00000    -3.10778    -3.10778    -2.07185        57.96391
 1098       0.00000    -2.36205    -2.36205    -1.57470       195.71767
 1099       0.00000    -2.35758    -2.35758    -1.57172       195.84309
 sum:       0.00000   -98.45721   -98.45721   -65.63814 [ 73.9%]
 tot:       0.00000  -133.20015  -133.20015   -88.80010


    Virtual beta(-) contributions from occupied alpha(+) MO = 19
    ============================================================

                   principal tensor components
          ---------------------------------------------
  vir          x           y           z          iso          energy        energy gap
  892       0.00000    -1.84592    -1.84592    -1.23061        14.55680       -31.38060
 sum:       0.00000    -1.84592    -1.84592    -1.23061 [ 37.5%]
 tot:       0.00000    -4.92414    -4.92414    -3.28276


    Virtual beta(-) contributions from occupied alpha(+) MO = 20
    ============================================================

                   principal tensor components
          ---------------------------------------------
  vir          x           y           z          iso          energy        energy gap
  891       0.00000    -1.86606    -1.86606    -1.24404        14.35507       -31.17091
 sum:       0.00000    -1.86606    -1.86606    -1.24404 [ 38.0%]
 tot:       0.00000    -4.90575    -4.90575    -3.27050


    Virtual beta(-) contributions from occupied alpha(+) MO = 138
    =============================================================

                   principal tensor components
          ---------------------------------------------
  vir          x           y           z          iso          energy        energy gap
  149       0.00000    -2.55809    -2.55809    -1.70540        -0.02234        -0.23044
 sum:       0.00000    -2.55809    -2.55809    -1.70540 [ 74.3%]
 tot:       0.00000    -3.44345    -3.44345    -2.29563


    Virtual beta(-) contributions from occupied alpha(+) MO = 139
    =============================================================

                   principal tensor components
          ---------------------------------------------
  vir          x           y           z          iso          energy        energy gap
  149       0.00000    -2.91442    -2.91442    -1.94295        -0.02234        -0.22931
 sum:       0.00000    -2.91442    -2.91442    -1.94295 [ 74.3%]
 tot:       0.00000    -3.92215    -3.92215    -2.61477


    Virtual beta(-) contributions from occupied alpha(+) MO = 141
    =============================================================

                   principal tensor components
          ---------------------------------------------
  vir          x           y           z          iso          energy        energy gap
  149       0.00000    -2.88476    -2.88476    -1.92317        -0.02234        -0.19919
 sum:       0.00000    -2.88476    -2.88476    -1.92317 [ 56.8%]
 tot:       0.00000    -5.07911    -5.07911    -3.38607


    Virtual beta(-) contributions from occupied alpha(+) MO = 143
    =============================================================

                   principal tensor components
          ---------------------------------------------
  vir          x           y           z          iso          energy        energy gap
  146       0.00000   -53.18720   -53.18720   -35.45814        -0.14230        -0.05836
 sum:       0.00000   -53.18720   -53.18720   -35.45814 [ 97.7%]
 tot:       0.00000   -54.44965   -54.44965   -36.29976


    Virtual beta(-) contributions from occupied alpha(+) MO = 144
    =============================================================

                   principal tensor components
          ---------------------------------------------
  vir          x           y           z          iso          energy        energy gap
  149       0.00000   -13.96826   -13.96826    -9.31218        -0.02234        -0.14757
 sum:       0.00000   -13.96826   -13.96826    -9.31218 [ 81.1%]
 tot:       0.00000   -17.22850   -17.22850   -11.48566


* only diagonal components of the input tensor are analysed 
* contributions are not sorted
* only contributions with the modulus of isotropic value larger then threshold are printed
* threshold for occupied         analysis        :  1.0E+00
* threshold for occupied/virtual analysis        :  1.0E+00
* threshold for detection of energy degeneracies :  1.0E-10
* tot : sum of all contributions 
* sum : sum of contributions above given threshold 


==============================
Contributions from SO_1-+:SO_1
==============================
::

    SO_1-+:SO_1 = <i-|SO_1|a+> <a+|SO_1|i-> / [(ei-ea)*(ei-ea)]
    ===========================================================


              Contributions from occupied beta(-) MOs
              =======================================

                   principal tensor components
          ---------------------------------------------
  occ          x           y           z          iso          energy
    3       0.00000    -3.27732    -3.27732    -2.18488      -405.45531
    4       0.00000    -3.27754    -3.27754    -2.18503      -405.45391
    8       0.00000    -3.79288    -3.79288    -2.52859       -89.95481
    9       0.00000    -3.78321    -3.78321    -2.52214       -89.95159
   19       0.00000    -4.92551    -4.92551    -3.28368       -16.82227
   20       0.00000    -4.92939    -4.92939    -3.28626       -16.81544
   68       0.00000    -7.14742    -7.14742    -4.76495        -1.72860
   69       0.00000    -7.16520    -7.16520    -4.77680        -1.71818
  138       0.00000    -6.55839    -6.55839    -4.37226        -0.24923
  141       0.00000    -5.46581    -5.46581    -3.64388        -0.21982
  144       0.00000   -20.54288   -20.54288   -13.69525        -0.16660
 sum:       0.00000   -70.86556   -70.86556   -47.24371 [ 87.2%]
 tot:       0.00000   -81.25746   -81.25746   -54.17164


              Contributions from virtual alpha(+) MOs
              =======================================

                   principal tensor components
          ---------------------------------------------
  vir          x           y           z          iso          energy
  148       0.00000    -2.96335    -2.96335    -1.97557        -0.02735
  149       0.00000   -25.27572   -25.27572   -16.85048        -0.02622
  151       0.00000    -1.67819    -1.67819    -1.11879         0.01546
  891       0.00000    -3.93606    -3.93606    -2.62404        14.34757
  892       0.00000    -3.86992    -3.86992    -2.57994        14.55453
 1010       0.00000    -3.11310    -3.11310    -2.07540        57.80547
 1011       0.00000    -3.10877    -3.10877    -2.07251        57.96313
 1098       0.00000    -2.36215    -2.36215    -1.57476       195.71607
 1099       0.00000    -2.35782    -2.35782    -1.57188       195.84264
 sum:       0.00000   -48.66507   -48.66507   -32.44338 [ 59.9%]
 tot:       0.00000   -81.25746   -81.25746   -54.17164


    Virtual alpha(+) contributions from occupied beta(-) MO = 19
    ============================================================

                   principal tensor components
          ---------------------------------------------
  vir          x           y           z          iso          energy        energy gap
  892       0.00000    -1.84637    -1.84637    -1.23092        14.55453       -31.37680
 sum:       0.00000    -1.84637    -1.84637    -1.23092 [ 37.5%]
 tot:       0.00000    -4.92551    -4.92551    -3.28368


    Virtual alpha(+) contributions from occupied beta(-) MO = 20
    ============================================================

                   principal tensor components
          ---------------------------------------------
  vir          x           y           z          iso          energy        energy gap
  891       0.00000    -1.87473    -1.87473    -1.24982        14.34757       -31.16301
 sum:       0.00000    -1.87473    -1.87473    -1.24982 [ 38.0%]
 tot:       0.00000    -4.92939    -4.92939    -3.28626


    Virtual alpha(+) contributions from occupied beta(-) MO = 138
    =============================================================

                   principal tensor components
          ---------------------------------------------
  vir          x           y           z          iso          energy        energy gap
  149       0.00000    -4.90864    -4.90864    -3.27242        -0.02622        -0.22301
 sum:       0.00000    -4.90864    -4.90864    -3.27242 [ 74.8%]
 tot:       0.00000    -6.55839    -6.55839    -4.37226


    Virtual alpha(+) contributions from occupied beta(-) MO = 141
    =============================================================

                   principal tensor components
          ---------------------------------------------
  vir          x           y           z          iso          energy        energy gap
  149       0.00000    -3.06590    -3.06590    -2.04393        -0.02622        -0.19360
 sum:       0.00000    -3.06590    -3.06590    -2.04393 [ 56.1%]
 tot:       0.00000    -5.46581    -5.46581    -3.64388


    Virtual alpha(+) contributions from occupied beta(-) MO = 144
    =============================================================

                   principal tensor components
          ---------------------------------------------
  vir          x           y           z          iso          energy        energy gap
  148       0.00000    -1.58315    -1.58315    -1.05543        -0.02735        -0.13925
  149       0.00000   -16.16887   -16.16887   -10.77925        -0.02622        -0.14038
 sum:       0.00000   -17.75201   -17.75201   -11.83468 [ 86.4%]
 tot:       0.00000   -20.54288   -20.54288   -13.69525


* only diagonal components of the input tensor are analysed 
* contributions are not sorted
* only contributions with the modulus of isotropic value larger then threshold are printed
* threshold for occupied         analysis        :  1.0E+00
* threshold for occupied/virtual analysis        :  1.0E+00
* threshold for detection of energy degeneracies :  1.0E-10
* tot : sum of all contributions 
* sum : sum of contributions above given threshold 


==============================
Contributions from SO_2+-:SO_2
==============================
::

    SO_2+-:SO_2 = <i+|SO_2|a-> <a-|SO_2|i+> / [(ei-ea)*(ei-ea)]
    ===========================================================


             Contributions from occupied alpha(+) MOs
             ========================================

                   principal tensor components
          ---------------------------------------------
  occ          x           y           z          iso          energy
    4      -3.27870     0.00000    -3.27870    -2.18580      -405.45433
    5      -3.27712     0.00000    -3.27712    -2.18474      -405.45393
    9      -3.79929     0.00000    -3.79929    -2.53286       -89.95177
   10      -3.79323     0.00000    -3.79323    -2.52882       -89.95143
   20      -4.97239     0.00000    -4.97239    -3.31492       -16.81585
   21      -4.92908     0.00000    -4.92908    -3.28605       -16.81419
   69      -7.84097     0.00000    -7.84097    -5.22731        -1.72291
   70      -7.26907     0.00000    -7.26907    -4.84604        -1.70934
  138      -2.53623     0.00000    -2.53623    -1.69082        -0.25279
  139      -2.73623     0.00000    -2.73623    -1.82415        -0.25165
  141      -9.54681     0.00000    -9.54681    -6.36454        -0.22153
  143      -8.90240     0.00000    -8.90240    -5.93494        -0.20066
  144    -118.35088     0.00000  -118.35088   -78.90059        -0.16991
  145      -4.07730     0.00000    -4.07730    -2.71820        -0.16483
 sum:    -185.30969     0.00000  -185.30969  -123.53979 [ 95.8%]
 tot:    -193.40175     0.00000  -193.40175  -128.93450


              Contributions from virtual beta(-) MOs
              ======================================

                   principal tensor components
          ---------------------------------------------
  vir          x           y           z          iso          energy
  146    -128.61622     0.00000  -128.61622   -85.74415        -0.14230
  148      -3.25862     0.00000    -3.25862    -2.17241        -0.02409
  149      -5.05432     0.00000    -5.05432    -3.36955        -0.02234
  890      -4.06046     0.00000    -4.06046    -2.70697        14.02359
  892      -3.82942     0.00000    -3.82942    -2.55295        14.55680
 1009      -3.14204     0.00000    -3.14204    -2.09469        57.52573
 1011      -3.10217     0.00000    -3.10217    -2.06811        57.96391
 1097      -2.36597     0.00000    -2.36597    -1.57731       195.48702
 1099      -2.35749     0.00000    -2.35749    -1.57166       195.84309
 sum:    -155.78669     0.00000  -155.78669  -103.85779 [ 80.6%]
 tot:    -193.40175     0.00000  -193.40175  -128.93450


    Virtual beta(-) contributions from occupied alpha(+) MO = 20
    ============================================================

                   principal tensor components
          ---------------------------------------------
  vir          x           y           z          iso          energy        energy gap
  890      -1.91221     0.00000    -1.91221    -1.27481        14.02359       -30.83944
 sum:      -1.91221     0.00000    -1.91221    -1.27481 [ 38.5%]
 tot:      -4.97239     0.00000    -4.97239    -3.31492


    Virtual beta(-) contributions from occupied alpha(+) MO = 21
    ============================================================

                   principal tensor components
          ---------------------------------------------
  vir          x           y           z          iso          energy        energy gap
  892      -1.83150     0.00000    -1.83150    -1.22100        14.55680       -31.37099
 sum:      -1.83150     0.00000    -1.83150    -1.22100 [ 37.2%]
 tot:      -4.92908     0.00000    -4.92908    -3.28605


    Virtual beta(-) contributions from occupied alpha(+) MO = 138
    =============================================================

                   principal tensor components
          ---------------------------------------------
  vir          x           y           z          iso          energy        energy gap
  146      -2.17980     0.00000    -2.17980    -1.45320        -0.14230        -0.11049
 sum:      -2.17980     0.00000    -2.17980    -1.45320 [ 85.9%]
 tot:      -2.53623     0.00000    -2.53623    -1.69082


    Virtual beta(-) contributions from occupied alpha(+) MO = 139
    =============================================================

                   principal tensor components
          ---------------------------------------------
  vir          x           y           z          iso          energy        energy gap
  146      -2.34842     0.00000    -2.34842    -1.56562        -0.14230        -0.10935
 sum:      -2.34842     0.00000    -2.34842    -1.56562 [ 85.8%]
 tot:      -2.73623     0.00000    -2.73623    -1.82415


    Virtual beta(-) contributions from occupied alpha(+) MO = 141
    =============================================================

                   principal tensor components
          ---------------------------------------------
  vir          x           y           z          iso          energy        energy gap
  146      -7.31554     0.00000    -7.31554    -4.87703        -0.14230        -0.07923
 sum:      -7.31554     0.00000    -7.31554    -4.87703 [ 76.6%]
 tot:      -9.54681     0.00000    -9.54681    -6.36454


    Virtual beta(-) contributions from occupied alpha(+) MO = 143
    =============================================================

                   principal tensor components
          ---------------------------------------------
  vir          x           y           z          iso          energy        energy gap
  149      -4.71610     0.00000    -4.71610    -3.14407        -0.02234        -0.17831
 sum:      -4.71610     0.00000    -4.71610    -3.14407 [ 53.0%]
 tot:      -8.90240     0.00000    -8.90240    -5.93494


    Virtual beta(-) contributions from occupied alpha(+) MO = 144
    =============================================================

                   principal tensor components
          ---------------------------------------------
  vir          x           y           z          iso          energy        energy gap
  146    -115.92482     0.00000  -115.92482   -77.28321        -0.14230        -0.02761
  148      -1.82423     0.00000    -1.82423    -1.21616        -0.02409        -0.14582
 sum:    -117.74906     0.00000  -117.74906   -78.49937 [ 99.5%]
 tot:    -118.35088     0.00000  -118.35088   -78.90059


* only diagonal components of the input tensor are analysed 
* contributions are not sorted
* only contributions with the modulus of isotropic value larger then threshold are printed
* threshold for occupied         analysis        :  1.0E+00
* threshold for occupied/virtual analysis        :  1.0E+00
* threshold for detection of energy degeneracies :  1.0E-10
* tot : sum of all contributions 
* sum : sum of contributions above given threshold 


==============================
Contributions from SO_2-+:SO_2
==============================
::

    SO_2-+:SO_2 = <i-|SO_2|a+> <a+|SO_2|i-> / [(ei-ea)*(ei-ea)]
    ===========================================================


              Contributions from occupied beta(-) MOs
              =======================================

                   principal tensor components
          ---------------------------------------------
  occ          x           y           z          iso          energy
    4      -3.27889     0.00000    -3.27889    -2.18593      -405.45391
    5      -3.27736     0.00000    -3.27736    -2.18490      -405.45253
    9      -3.80035     0.00000    -3.80035    -2.53357       -89.95159
   10      -3.79316     0.00000    -3.79316    -2.52878       -89.95072
   20      -4.97764     0.00000    -4.97764    -3.31843       -16.81544
   21      -4.93020     0.00000    -4.93020    -3.28680       -16.81270
   69      -7.93155     0.00000    -7.93155    -5.28770        -1.71818
   70      -7.36843     0.00000    -7.36843    -4.91229        -1.69361
  141      -2.42716     0.00000    -2.42716    -1.61811        -0.21982
  142      -9.41622     0.00000    -9.41622    -6.27748        -0.19404
  144      -2.23021     0.00000    -2.23021    -1.48680        -0.16660
  145      -4.20308     0.00000    -4.20308    -2.80205        -0.15847
 sum:     -57.63425     0.00000   -57.63425   -38.42283 [ 89.2%]
 tot:     -64.64327     0.00000   -64.64327   -43.09551


              Contributions from virtual alpha(+) MOs
              =======================================

                   principal tensor components
          ---------------------------------------------
  vir          x           y           z          iso          energy
  148      -3.28153     0.00000    -3.28153    -2.18768        -0.02735
  149      -5.34050     0.00000    -5.34050    -3.56033        -0.02622
  890      -4.06574     0.00000    -4.06574    -2.71050        14.01624
  892      -3.83597     0.00000    -3.83597    -2.55731        14.55453
 1009      -3.14252     0.00000    -3.14252    -2.09501        57.52290
 1011      -3.10325     0.00000    -3.10325    -2.06883        57.96313
 1097      -2.36606     0.00000    -2.36606    -1.57737       195.48544
 1099      -2.35775     0.00000    -2.35775    -1.57183       195.84264
 sum:     -27.49331     0.00000   -27.49331   -18.32888 [ 42.5%]
 tot:     -64.64327     0.00000   -64.64327   -43.09551


    Virtual alpha(+) contributions from occupied beta(-) MO = 20
    ============================================================

                   principal tensor components
          ---------------------------------------------
  vir          x           y           z          iso          energy        energy gap
  890      -1.92642     0.00000    -1.92642    -1.28428        14.01624       -30.83168
 sum:      -1.92642     0.00000    -1.92642    -1.28428 [ 38.7%]
 tot:      -4.97764     0.00000    -4.97764    -3.31843


    Virtual alpha(+) contributions from occupied beta(-) MO = 21
    ============================================================

                   principal tensor components
          ---------------------------------------------
  vir          x           y           z          iso          energy        energy gap
  892      -1.84400     0.00000    -1.84400    -1.22934        14.55453       -31.36723
 sum:      -1.84400     0.00000    -1.84400    -1.22934 [ 37.4%]
 tot:      -4.93020     0.00000    -4.93020    -3.28680


    Virtual alpha(+) contributions from occupied beta(-) MO = 142
    =============================================================

                   principal tensor components
          ---------------------------------------------
  vir          x           y           z          iso          energy        energy gap
  149      -4.87551     0.00000    -4.87551    -3.25034        -0.02622        -0.16783
 sum:      -4.87551     0.00000    -4.87551    -3.25034 [ 51.8%]
 tot:      -9.41622     0.00000    -9.41622    -6.27748


    Virtual alpha(+) contributions from occupied beta(-) MO = 144
    =============================================================

                   principal tensor components
          ---------------------------------------------
  vir          x           y           z          iso          energy        energy gap
  148      -1.54923     0.00000    -1.54923    -1.03282        -0.02735        -0.13925
 sum:      -1.54923     0.00000    -1.54923    -1.03282 [ 69.5%]
 tot:      -2.23021     0.00000    -2.23021    -1.48680


* only diagonal components of the input tensor are analysed 
* contributions are not sorted
* only contributions with the modulus of isotropic value larger then threshold are printed
* threshold for occupied         analysis        :  1.0E+00
* threshold for occupied/virtual analysis        :  1.0E+00
* threshold for detection of energy degeneracies :  1.0E-10
* tot : sum of all contributions 
* sum : sum of contributions above given threshold 


==============================
Contributions from SO_3+-:SO_3
==============================
::

    SO_3+-:SO_3 = <i+|SO_3|a-> <a-|SO_3|i+> / [(ei-ea)*(ei-ea)]
    ===========================================================


             Contributions from occupied alpha(+) MOs
             ========================================

                   principal tensor components
          ---------------------------------------------
  occ          x           y           z          iso          energy
    3      -3.27869    -3.27869     0.00000    -2.18579      -405.45672
    5      -3.25026    -3.25026     0.00000    -2.16684      -405.45393
    8      -3.79938    -3.79938     0.00000    -2.53292       -89.95555
   10      -3.63771    -3.63771     0.00000    -2.42514       -89.95143
   19      -4.96934    -4.96934     0.00000    -3.31289       -16.82380
   21      -4.90702    -4.90702     0.00000    -3.27135       -16.81419
   68      -7.72237    -7.72237     0.00000    -5.14825        -1.74449
   70      -7.20712    -7.20712     0.00000    -4.80475        -1.70934
  113      -3.08152    -3.08152     0.00000    -2.05435        -0.34788
  137      -3.24163    -3.24163     0.00000    -2.16109        -0.25827
  139      -1.58466    -1.58466     0.00000    -1.05644        -0.25165
  142      -2.54537    -2.54537     0.00000    -1.69691        -0.20145
  145    -957.45315  -957.45315     0.00000  -638.30210        -0.16483
  146     -10.66577   -10.66577     0.00000    -7.11052        -0.16187
 sum:   -1017.34399 -1017.34399     0.00000  -678.22933 [ 98.9%]
 tot:   -1028.41337 -1028.41337     0.00000  -685.60892


              Contributions from virtual beta(-) MOs
              ======================================

                   principal tensor components
          ---------------------------------------------
  vir          x           y           z          iso          energy
  146    -959.21126  -959.21126     0.00000  -639.47417        -0.14230
  148      -4.92145    -4.92145     0.00000    -3.28096        -0.02409
  149      -8.51247    -8.51247     0.00000    -5.67498        -0.02234
  890      -4.05058    -4.05058     0.00000    -2.70039        14.02359
  891      -3.88696    -3.88696     0.00000    -2.59131        14.35507
 1009      -3.13825    -3.13825     0.00000    -2.09217        57.52573
 1010      -3.10329    -3.10329     0.00000    -2.06886        57.80829
 1097      -2.36365    -2.36365     0.00000    -1.57577       195.48702
 1098      -2.35964    -2.35964     0.00000    -1.57309       195.71767
 sum:    -991.54756  -991.54756     0.00000  -661.03171 [ 96.4%]
 tot:   -1028.41337 -1028.41337     0.00000  -685.60892


    Virtual beta(-) contributions from occupied alpha(+) MO = 19
    ============================================================

                   principal tensor components
          ---------------------------------------------
  vir          x           y           z          iso          energy        energy gap
  890      -1.92781    -1.92781     0.00000    -1.28521        14.02359       -30.84739
 sum:      -1.92781    -1.92781     0.00000    -1.28521 [ 38.8%]
 tot:      -4.96934    -4.96934     0.00000    -3.31289


    Virtual beta(-) contributions from occupied alpha(+) MO = 21
    ============================================================

                   principal tensor components
          ---------------------------------------------
  vir          x           y           z          iso          energy        energy gap
  891      -1.86659    -1.86659     0.00000    -1.24440        14.35507       -31.16925
 sum:      -1.86659    -1.86659     0.00000    -1.24440 [ 38.0%]
 tot:      -4.90702    -4.90702     0.00000    -3.27135


    Virtual beta(-) contributions from occupied alpha(+) MO = 113
    =============================================================

                   principal tensor components
          ---------------------------------------------
  vir          x           y           z          iso          energy        energy gap
  146      -2.70774    -2.70774     0.00000    -1.80516        -0.14230        -0.20558
 sum:      -2.70774    -2.70774     0.00000    -1.80516 [ 87.9%]
 tot:      -3.08152    -3.08152     0.00000    -2.05435


    Virtual beta(-) contributions from occupied alpha(+) MO = 145
    =============================================================

                   principal tensor components
          ---------------------------------------------
  vir          x           y           z          iso          energy        energy gap
  146    -952.48286  -952.48286     0.00000  -634.98857        -0.14230        -0.02254
  148      -2.84000    -2.84000     0.00000    -1.89333        -0.02409        -0.14075
 sum:    -955.32286  -955.32286     0.00000  -636.88190 [ 99.8%]
 tot:    -957.45315  -957.45315     0.00000  -638.30210


    Virtual beta(-) contributions from occupied alpha(+) MO = 146
    =============================================================

                   principal tensor components
          ---------------------------------------------
  vir          x           y           z          iso          energy        energy gap
  146      -1.60135    -1.60135     0.00000    -1.06757        -0.14230        -0.01957
  149      -5.27529    -5.27529     0.00000    -3.51686        -0.02234        -0.13953
 sum:      -6.87664    -6.87664     0.00000    -4.58443 [ 64.5%]
 tot:     -10.66577   -10.66577     0.00000    -7.11052


* only diagonal components of the input tensor are analysed 
* contributions are not sorted
* only contributions with the modulus of isotropic value larger then threshold are printed
* threshold for occupied         analysis        :  1.0E+00
* threshold for occupied/virtual analysis        :  1.0E+00
* threshold for detection of energy degeneracies :  1.0E-10
* tot : sum of all contributions 
* sum : sum of contributions above given threshold 


==============================
Contributions from SO_3-+:SO_3
==============================
::

    SO_3-+:SO_3 = <i-|SO_3|a+> <a+|SO_3|i-> / [(ei-ea)*(ei-ea)]
    ===========================================================


              Contributions from occupied beta(-) MOs
              =======================================

                   principal tensor components
          ---------------------------------------------
  occ          x           y           z          iso          energy
    3       0.00000    -3.27888     0.00000    -1.09296      -405.45531
    5       0.00000    -3.27756     0.00000    -1.09252      -405.45253
    8       0.00000    -3.80018     0.00000    -1.26673       -89.95481
   10       0.00000    -3.78325     0.00000    -1.26108       -89.95072
   19       0.00000    -4.97448     0.00000    -1.65816       -16.82227
   21       0.00000    -4.93080     0.00000    -1.64360       -16.81270
   68       0.00000    -7.87695     0.00000    -2.62565        -1.72860
   70       0.00000    -7.33944     0.00000    -2.44648        -1.69361
  145       0.00000    -4.49427     0.00000    -1.49809        -0.15847
 sum:       0.00000   -43.75580     0.00000   -14.58527 [ 73.5%]
 tot:       0.00000   -59.52782     0.00000   -19.84261


              Contributions from virtual alpha(+) MOs
              =======================================

                   principal tensor components
          ---------------------------------------------
  vir          x           y           z          iso          energy
  148       0.00000    -4.34112     0.00000    -1.44704        -0.02735
  149       0.00000    -3.24166     0.00000    -1.08055        -0.02622
  890       0.00000    -4.06002     0.00000    -1.35334        14.01624
  891       0.00000    -3.89596     0.00000    -1.29865        14.34757
 1009       0.00000    -3.13942     0.00000    -1.04647        57.52290
 1010       0.00000    -3.10450     0.00000    -1.03483        57.80547
 sum:       0.00000   -21.78269     0.00000    -7.26090 [ 36.6%]
 tot:       0.00000   -59.52782     0.00000   -19.84261


##############################################################################
          Analysis of the <<OZ;SO,SO>> contribution to the g-tensor
##############################################################################


* only diagonal components of the input tensor are analysed 
* contributions are not sorted
* only contributions with the modulus of isotropic value larger then threshold are printed
* threshold for occupied         analysis        :  1.0E+00
* threshold for occupied/virtual analysis        :  1.0E+00
* threshold for detection of energy degeneracies :  1.0E-10
* tot : sum of all contributions 
* sum : sum of contributions above given threshold 


==============================
Contributions from SO+-:SOij:L
==============================
::

    SO+-:SOij:L = <a+|SO|i-> <i-|SO|j+> <j+|L|a+> / [(ei-ea)*(ej-ea)]
    =================================================================


     Contributions from occupied beta(-) MOs (A_.i B_i. C_..)
     ========================================================

                   principal tensor components
          ---------------------------------------------
  occ          x           y           z          iso          energy
    3      -0.00002    -3.44496     0.00000    -1.14832      -405.45531
    8      -0.00003    -3.70808     0.00000    -1.23603       -89.95481
   19      -0.00005    -4.71552     0.00000    -1.57185       -16.82227
   68       0.00017    -7.22503     0.00016    -2.40823        -1.72860
  142      -4.71976     0.29644    -1.01066    -1.81133        -0.19404
  144       0.25521     0.08519    -4.29299    -1.31753        -0.16660
 sum:      -4.46447   -18.71196    -5.30348    -9.49330 [ 60.9%]
 tot:     -13.29040   -20.13279   -13.35431   -15.59250


     Contributions from occupied alpha(+) MOs (A_.. B_.j C_j.)
     =========================================================

                   principal tensor components
          ---------------------------------------------
  occ          x           y           z          iso          energy
  137      -6.11218     0.00721    -0.00257    -2.03585        -0.25827
  141      -1.64138   -12.04963     0.16671    -4.50810        -0.22153
  142      -3.17898     0.13404    -1.65116    -1.56537        -0.20145
  144      -2.72643    -9.05165     0.46181    -3.77209        -0.16991
 sum:     -13.65898   -20.96003    -1.02522   -11.88141 [ 76.2%]
 tot:     -13.29040   -20.13279   -13.35431   -15.59250


     Contributions from virtual alpha(+) MOs (A_a. B_.. C_.a)
     ========================================================

                   principal tensor components
          ---------------------------------------------
  vir          x           y           z          iso          energy
  148      -0.26374   -11.76979    -1.61182    -4.54845        -0.02735
  149      -5.78258     0.76145    -8.90458    -4.64191        -0.02622
  152       0.04083    -4.17103    -0.10276    -1.41099         0.01848
 sum:      -6.00549   -15.17937   -10.61916   -10.60134 [ 68.0%]
 tot:     -13.29040   -20.13279   -13.35431   -15.59250


    Virtual alpha(+) contributions (A_ai B_i. C_.a) from occupied beta(-) MO = 68
    =============================================================================

                   principal tensor components
          ---------------------------------------------
  vir          x           y           z          iso          energy        energy gap
  148      -0.00001    -3.68435     0.00000    -1.22812        -0.02735        -1.70125
 sum:      -0.00001    -3.68435     0.00000    -1.22812 [ 51.0%]
 tot:       0.00017    -7.22503     0.00016    -2.40823


    Virtual alpha(+) contributions (A_ai B_i. C_.a) from occupied beta(-) MO = 142
    ==============================================================================

                   principal tensor components
          ---------------------------------------------
  vir          x           y           z          iso          energy        energy gap
  149      -4.11752    -0.00002    -0.04205    -1.38653        -0.02622        -0.16783
 sum:      -4.11752    -0.00002    -0.04205    -1.38653 [ 76.5%]
 tot:      -4.71976     0.29644    -1.01066    -1.81133


    Virtual alpha(+) contributions (A_ai B_i. C_.a) from occupied beta(-) MO = 144
    ==============================================================================

                   principal tensor components
          ---------------------------------------------
  vir          x           y           z          iso          energy        energy gap
  149       0.02219     0.00095    -3.51805    -1.16497        -0.02622        -0.14038
 sum:       0.02219     0.00095    -3.51805    -1.16497 [ 88.4%]
 tot:       0.25521     0.08519    -4.29299    -1.31753


==============================
Contributions from SO-+:SOij:L
==============================
::

    SO-+:SOij:L = <a-|SO|i+> <i+|SO|j-> <j-|L|a-> / [(ei-ea)*(ej-ea)]
    =================================================================


     Contributions from occupied alpha(+) MOs (A_.i B_i. C_..)
     =========================================================

                   principal tensor components
          ---------------------------------------------
  occ          x           y           z          iso          energy
    3       0.00009     3.30954    -0.00001     1.10321      -405.45672
    8       0.00003     3.56219    -0.00000     1.18741       -89.95555
   13      -0.03897     9.54573     0.04935     3.18537       -75.31194
   17       0.68947    -0.11088    13.61738     4.73199       -75.30794
   19       0.00005     4.52900    -0.00000     1.50969       -16.82380
   23      -0.08341    16.06497     0.10135     5.36097       -10.69467
   27       1.17090    -0.31237    22.98621     7.94825       -10.68349
   68      -0.00003     6.84020    -0.00020     2.27999        -1.74449
  113       0.02129    11.35271     0.05928     3.81109        -0.34788
  135       0.11988     0.01587     4.44271     1.52615        -0.27711
  137       0.00028     5.30026    -0.00356     1.76566        -0.25827
  138      -4.12938    -0.20578     0.54940    -1.26192        -0.25279
  139      -4.20053    -0.23586     0.65242    -1.26132        -0.25165
  140       0.08044    -0.01204     3.48263     1.18368        -0.24562
  141      -7.91406    -0.03939     0.59854    -2.45163        -0.22153
  143       4.60192    -0.10875   308.95525   104.48281        -0.20066
  144     -45.34725    -0.07632     1.73462   -14.56298        -0.16991
 sum:     -55.02927    59.41908   357.22537   120.53839 [ 98.3%]
 tot:     -53.14963    57.02496   364.04388   122.63974


     Contributions from occupied beta(-) MOs (A_.. B_.j C_j.)
     ========================================================

                   principal tensor components
          ---------------------------------------------
  occ          x           y           z          iso          energy
  130      -0.13047     0.01248     3.72395     1.20199        -0.29037
  137       6.12256     0.00010     0.27112     2.13126        -0.25651
  139      -6.01558    -0.04730    -0.03439    -2.03242        -0.24366
  141       1.64345    14.22209    -0.25928     5.20209        -0.21982
  142     -64.85146    -1.73296     0.59735   -21.99569        -0.19404
  143       3.26507    -0.23111     1.68997     1.57464        -0.18892
  144       3.03026    42.20032    -0.91544    14.77171        -0.16660
  145       0.23340     0.00220   352.29653   117.51071        -0.15847
 sum:     -56.70278    54.42582   357.36981   118.36428 [ 96.5%]
 tot:     -53.14963    57.02496   364.04388   122.63974


      Contributions from virtual beta(-) MOs (A_a. B_.. C_.a)
      =======================================================

                   principal tensor components
          ---------------------------------------------
  vir          x           y           z          iso          energy
  146     -68.66696    38.01411   356.31456   108.55391        -0.14230
  147       3.16917    -0.02983     0.00424     1.04786        -0.04603
  148      -0.27577    13.09052     1.34479     4.71984        -0.02409
  149       6.10102    -3.39935     3.95379     2.21849        -0.02234
  153      -0.08787     3.65797     0.17061     1.24690         0.02314
 sum:     -59.76040    51.33342   361.78799   117.78700 [ 96.0%]
 tot:     -53.14963    57.02496   364.04388   122.63974


    Virtual beta(-) contributions (A_ai B_i. C_.a) from occupied alpha(+) MO = 13
    =============================================================================

                   principal tensor components
          ---------------------------------------------
  vir          x           y           z          iso          energy        energy gap
  146      -0.00000     9.11183     0.00578     3.03920        -0.14230       -75.16964
 sum:      -0.00000     9.11183     0.00578     3.03920 [ 95.4%]
 tot:      -0.03897     9.54573     0.04935     3.18537


    Virtual beta(-) contributions (A_ai B_i. C_.a) from occupied alpha(+) MO = 17
    =============================================================================

                   principal tensor components
          ---------------------------------------------
  vir          x           y           z          iso          energy        energy gap
  146      -0.00130    -0.08728    13.36171     4.42438        -0.14230       -75.16564
 sum:      -0.00130    -0.08728    13.36171     4.42438 [ 93.5%]
 tot:       0.68947    -0.11088    13.61738     4.73199


    Virtual beta(-) contributions (A_ai B_i. C_.a) from occupied alpha(+) MO = 23
    =============================================================================

                   principal tensor components
          ---------------------------------------------
  vir          x           y           z          iso          energy        energy gap
  146      -0.00000    15.33896     0.00164     5.11353        -0.14230       -10.55237
 sum:      -0.00000    15.33896     0.00164     5.11353 [ 95.4%]
 tot:      -0.08341    16.06497     0.10135     5.36097


    Virtual beta(-) contributions (A_ai B_i. C_.a) from occupied alpha(+) MO = 27
    =============================================================================

                   principal tensor components
          ---------------------------------------------
  vir          x           y           z          iso          energy        energy gap
  146      -0.00216    -0.26705    22.56119     7.43066        -0.14230       -10.54119
 sum:      -0.00216    -0.26705    22.56119     7.43066 [ 93.5%]
 tot:       1.17090    -0.31237    22.98621     7.94825


    Virtual beta(-) contributions (A_ai B_i. C_.a) from occupied alpha(+) MO = 68
    =============================================================================

                   principal tensor components
          ---------------------------------------------
  vir          x           y           z          iso          energy        energy gap
  148      -0.00000     3.95897    -0.00000     1.31966        -0.02409        -1.72041
 sum:      -0.00000     3.95897    -0.00000     1.31966 [ 57.9%]
 tot:      -0.00003     6.84020    -0.00020     2.27999


    Virtual beta(-) contributions (A_ai B_i. C_.a) from occupied alpha(+) MO = 113
    ==============================================================================

                   principal tensor components
          ---------------------------------------------
  vir          x           y           z          iso          energy        energy gap
  146      -0.00000    11.09707     0.06774     3.72160        -0.14230        -0.20558
 sum:      -0.00000    11.09707     0.06774     3.72160 [ 97.7%]
 tot:       0.02129    11.35271     0.05928     3.81109


    Virtual beta(-) contributions (A_ai B_i. C_.a) from occupied alpha(+) MO = 135
    ==============================================================================

                   principal tensor components
          ---------------------------------------------
  vir          x           y           z          iso          energy        energy gap
  146      -0.00202     0.01506     4.40842     1.47382        -0.14230        -0.13481
 sum:      -0.00202     0.01506     4.40842     1.47382 [ 96.6%]
 tot:       0.11988     0.01587     4.44271     1.52615


    Virtual beta(-) contributions (A_ai B_i. C_.a) from occupied alpha(+) MO = 137
    ==============================================================================

                   principal tensor components
          ---------------------------------------------
  vir          x           y           z          iso          energy        energy gap
  146      -0.00006     3.37351    -0.00024     1.12440        -0.14230        -0.11597
 sum:      -0.00006     3.37351    -0.00024     1.12440 [ 63.7%]
 tot:       0.00028     5.30026    -0.00356     1.76566


    Virtual beta(-) contributions (A_ai B_i. C_.a) from occupied alpha(+) MO = 138
    ==============================================================================

                   principal tensor components
          ---------------------------------------------
  vir          x           y           z          iso          energy        energy gap
  146      -4.04170     0.00993     0.00042    -1.34378        -0.14230        -0.11049
 sum:      -4.04170     0.00993     0.00042    -1.34378 [106.5%]
 tot:      -4.12938    -0.20578     0.54940    -1.26192


    Virtual beta(-) contributions (A_ai B_i. C_.a) from occupied alpha(+) MO = 139
    ==============================================================================

                   principal tensor components
          ---------------------------------------------
  vir          x           y           z          iso          energy        energy gap
  146      -4.10710     0.00555     0.00196    -1.36653        -0.14230        -0.10935
 sum:      -4.10710     0.00555     0.00196    -1.36653 [108.3%]
 tot:      -4.20053    -0.23586     0.65242    -1.26132


    Virtual beta(-) contributions (A_ai B_i. C_.a) from occupied alpha(+) MO = 140
    ==============================================================================

                   principal tensor components
          ---------------------------------------------
  vir          x           y           z          iso          energy        energy gap
  146      -0.00064    -0.01213     3.45956     1.14893        -0.14230        -0.10332
 sum:      -0.00064    -0.01213     3.45956     1.14893 [ 97.1%]
 tot:       0.08044    -0.01204     3.48263     1.18368


    Virtual beta(-) contributions (A_ai B_i. C_.a) from occupied alpha(+) MO = 141
    ==============================================================================

                   principal tensor components
          ---------------------------------------------
  vir          x           y           z          iso          energy        energy gap
  146      -7.94116     0.00003    -0.00576    -2.64897        -0.14230        -0.07923
 sum:      -7.94116     0.00003    -0.00576    -2.64897 [108.0%]
 tot:      -7.91406    -0.03939     0.59854    -2.45163


    Virtual beta(-) contributions (A_ai B_i. C_.a) from occupied alpha(+) MO = 143
    ==============================================================================

                   principal tensor components
          ---------------------------------------------
  vir          x           y           z          iso          energy        energy gap
  146      -0.01434     0.00993   307.56933   102.52164        -0.14230        -0.05836
  149       4.23745    -0.00003     0.01837     1.41860        -0.02234        -0.17831
 sum:       4.22311     0.00989   307.58770   103.94024 [ 99.5%]
 tot:       4.60192    -0.10875   308.95525   104.48281


    Virtual beta(-) contributions (A_ai B_i. C_.a) from occupied alpha(+) MO = 144
    ==============================================================================

                   principal tensor components
          ---------------------------------------------
  vir          x           y           z          iso          energy        energy gap
  146     -44.99211    -0.00013    -0.00159   -14.99794        -0.14230        -0.02761
 sum:     -44.99211    -0.00013    -0.00159   -14.99794 [103.0%]
 tot:     -45.34725    -0.07632     1.73462   -14.56298


    Occupied beta(-) contributions from occupied alpha(+)/virtual beta(-) MOs = 13/146
    ==================================================================================

                   principal tensor components
          ---------------------------------------------
  occ          x           y           z          iso          energy        energy gap
  144      -0.00000     7.15760     0.00000     2.38587        -0.16660         1.82644
 sum:      -0.00000     7.15760     0.00000     2.38587 [ 78.5%]
 tot:      -0.00000     9.11183     0.00578     3.03920


    Occupied beta(-) contributions from occupied alpha(+)/virtual beta(-) MOs = 17/146
    ==================================================================================

                   principal tensor components
          ---------------------------------------------
  occ          x           y           z          iso          energy        energy gap
  145       0.00000    -0.00007    13.11554     4.37182        -0.15847         1.21556
 sum:       0.00000    -0.00007    13.11554     4.37182 [ 98.8%]
 tot:      -0.00130    -0.08728    13.36171     4.42438


    Occupied beta(-) contributions from occupied alpha(+)/virtual beta(-) MOs = 23/146
    ==================================================================================

                   principal tensor components
          ---------------------------------------------
  occ          x           y           z          iso          energy        energy gap
  144      -0.00000    12.04756    -0.00000     4.01585        -0.16660         0.25640
 sum:      -0.00000    12.04756    -0.00000     4.01585 [ 78.5%]
 tot:      -0.00000    15.33896     0.00164     5.11353


    Occupied beta(-) contributions from occupied alpha(+)/virtual beta(-) MOs = 27/146
    ==================================================================================

                   principal tensor components
          ---------------------------------------------
  occ          x           y           z          iso          energy        energy gap
  145       0.00001    -0.00016    22.13881     7.37955        -0.15847         0.17047
 sum:       0.00001    -0.00016    22.13881     7.37955 [ 99.3%]
 tot:      -0.00216    -0.26705    22.56119     7.43066


    Occupied beta(-) contributions from occupied alpha(+)/virtual beta(-) MOs = 113/146
    ===================================================================================

                   principal tensor components
          ---------------------------------------------
  occ          x           y           z          iso          energy        energy gap
  144       0.00000     8.20932    -0.00000     2.73644        -0.16660         0.00499
 sum:       0.00000     8.20932    -0.00000     2.73644 [ 73.5%]
 tot:      -0.00000    11.09707     0.06774     3.72160


    Occupied beta(-) contributions from occupied alpha(+)/virtual beta(-) MOs = 135/146
    ===================================================================================

                   principal tensor components
          ---------------------------------------------
  occ          x           y           z          iso          energy        energy gap
  145       0.00001    -0.00001     4.33235     1.44412        -0.15847         0.00218
 sum:       0.00001    -0.00001     4.33235     1.44412 [ 98.0%]
 tot:      -0.00202     0.01506     4.40842     1.47382


    Occupied beta(-) contributions from occupied alpha(+)/virtual beta(-) MOs = 137/146
    ===================================================================================

                   principal tensor components
          ---------------------------------------------
  occ          x           y           z          iso          energy        energy gap
  144       0.00001     4.12588    -0.00000     1.37529        -0.16660         0.00282
 sum:       0.00001     4.12588    -0.00000     1.37529 [122.3%]
 tot:      -0.00006     3.37351    -0.00024     1.12440


    Occupied beta(-) contributions from occupied alpha(+)/virtual beta(-) MOs = 138/146
    ===================================================================================

                   principal tensor components
          ---------------------------------------------
  occ          x           y           z          iso          energy        energy gap
  142      -3.67979    -0.00278     0.00000    -1.22752        -0.19404         0.00572
 sum:      -3.67979    -0.00278     0.00000    -1.22752 [ 91.3%]
 tot:      -4.04170     0.00993     0.00042    -1.34378


    Occupied beta(-) contributions from occupied alpha(+)/virtual beta(-) MOs = 139/146
    ===================================================================================

                   principal tensor components
          ---------------------------------------------
  occ          x           y           z          iso          energy        energy gap
  142      -4.02969    -0.00272    -0.00001    -1.34414        -0.19404         0.00566
 sum:      -4.02969    -0.00272    -0.00001    -1.34414 [ 98.4%]
 tot:      -4.10710     0.00555     0.00196    -1.36653


    Occupied beta(-) contributions from occupied alpha(+)/virtual beta(-) MOs = 140/146
    ===================================================================================

                   principal tensor components
          ---------------------------------------------
  occ          x           y           z          iso          energy        energy gap
  145       0.00002     0.00000     3.41403     1.13802        -0.15847         0.00167
 sum:       0.00002     0.00000     3.41403     1.13802 [ 99.1%]
 tot:      -0.00064    -0.01213     3.45956     1.14893


    Occupied beta(-) contributions from occupied alpha(+)/virtual beta(-) MOs = 141/146
    ===================================================================================

                   principal tensor components
          ---------------------------------------------
  occ          x           y           z          iso          energy        energy gap
  142      -7.54052     0.00001     0.00000    -2.51350        -0.19404         0.00410
 sum:      -7.54052     0.00001     0.00000    -2.51350 [ 94.9%]
 tot:      -7.94116     0.00003    -0.00576    -2.64897


    Occupied beta(-) contributions from occupied alpha(+)/virtual beta(-) MOs = 143/146
    ===================================================================================

                   principal tensor components
          ---------------------------------------------
  occ          x           y           z          iso          energy        energy gap
  130      -0.00002     0.00000     3.41999     1.13999        -0.29037         0.00864
  145       0.00075     0.00012   302.10830   100.70306        -0.15847         0.00094
 sum:       0.00074     0.00012   305.52830   101.84305 [ 99.3%]
 tot:      -0.01434     0.00993   307.56933   102.52164


    Occupied beta(-) contributions from occupied alpha(+)/virtual beta(-) MOs = 144/146
    ===================================================================================

                   principal tensor components
          ---------------------------------------------
  occ          x           y           z          iso          energy        energy gap
  139      -4.35998     0.00000     0.00003    -1.45332        -0.24366         0.00280
  142     -41.82877    -0.00009     0.00001   -13.94295        -0.19404         0.00143
 sum:     -46.18875    -0.00009     0.00004   -15.39627 [102.7%]
 tot:     -44.99211    -0.00013    -0.00159   -14.99794


==============================
Contributions from SO+-:SOab:L
==============================
::

    SO+-:SOab:L = <i+|SO|a-> <a-|SO|b+> <b+|L|i+> / [(ei-ea)*(ei-eb)]
    =================================================================


     Contributions from occupied alpha(+) MOs (A_i. B_.. C_.i)
     =========================================================

                   principal tensor components
          ---------------------------------------------
  occ          x           y           z          iso          energy
  137      -0.00342     0.00101   -18.54591    -6.18277        -0.25827
  141      -9.54361    -0.03222    -0.61792    -3.39792        -0.22153
  144     -18.34847     0.67035    -2.22251    -6.63354        -0.16991
  145       0.22425   -10.36854    -0.29744    -3.48058        -0.16483
 sum:     -27.67127    -9.72939   -21.68378   -19.69481 [ 84.4%]
 tot:     -33.04036   -15.43749   -21.53053   -23.33612


      Contributions from virtual beta(-) MOs (A_.a B_a. C_..)
      =======================================================

                   principal tensor components
          ---------------------------------------------
  vir          x           y           z          iso          energy
  146     -15.38301    -8.76245     0.83394    -7.77051        -0.14230
 sum:     -15.38301    -8.76245     0.83394    -7.77051 [ 33.3%]
 tot:     -33.04036   -15.43749   -21.53053   -23.33612


     Contributions from virtual alpha(+) MOs (A_.. B_.b C_b.)
     ========================================================

                   principal tensor components
          ---------------------------------------------
  vir          x           y           z          iso          energy
  148      -1.88344     0.32896    -4.78964    -2.11471        -0.02735
  149     -18.43270    -3.37083     1.91474    -6.62960        -0.02622
  152      -0.04720     0.05714    -4.55618    -1.51542         0.01848
  167       0.01059    -2.73965    -0.93044    -1.21984         0.07665
 sum:     -20.35276    -5.72438    -8.36153   -11.47956 [ 49.2%]
 tot:     -33.04036   -15.43749   -21.53053   -23.33612


    Virtual beta(-) contributions (A_ia B_a. C_.i) from occupied alpha(+) MO = 144
    ==============================================================================

                   principal tensor components
          ---------------------------------------------
  vir          x           y           z          iso          energy        energy gap
  146     -11.36847    -0.00005     0.00029    -3.78941        -0.14230        -0.02761
 sum:     -11.36847    -0.00005     0.00029    -3.78941 [ 57.1%]
 tot:     -18.34847     0.67035    -2.22251    -6.63354


    Virtual beta(-) contributions (A_ia B_a. C_.i) from occupied alpha(+) MO = 145
    ==============================================================================

                   principal tensor components
          ---------------------------------------------
  vir          x           y           z          iso          energy        energy gap
  146      -0.00003    -8.81003    -0.00539    -2.93848        -0.14230        -0.02254
 sum:      -0.00003    -8.81003    -0.00539    -2.93848 [ 84.4%]
 tot:       0.22425   -10.36854    -0.29744    -3.48058


    Virtual alpha(+) contributions from occupied alpha(+)/virtual beta(-) MOs = 144/146
    ===================================================================================

                   principal tensor components
          ---------------------------------------------
  vir          x           y           z          iso          energy        denominator
  149     -11.41924    -0.00058     0.00000    -3.80661        -0.02622         0.00397
  151       3.45412     0.00001    -0.00001     1.15138         0.01546         0.00512
 sum:      -7.96512    -0.00057    -0.00000    -2.65523 [ 70.1%]
 tot:     -11.36847    -0.00005     0.00029    -3.78941


==============================
Contributions from SO-+:SOab:L
==============================
::

    SO-+:SOab:L = <i-|SO|a+> <a+|SO|b-> <b-|L|i-> / [(ei-ea)*(ei-eb)]
    =================================================================


     Contributions from occupied beta(-) MOs (A_i. B_.. C_.i)
     ========================================================

                   principal tensor components
          ---------------------------------------------
  occ          x           y           z          iso          energy
  113       0.06380     0.16997     2.76652     1.00009        -0.34601
  137       0.00372    -0.00289    19.12484     6.37522        -0.25651
  141       7.74703    -3.17174     0.57364     1.71631        -0.21982
  142      15.93340     3.86519    -0.41748     6.46037        -0.19404
  144       6.85250   -17.38533     2.46594    -2.68896        -0.16660
 sum:      30.60046   -16.52480    24.51345    12.86304 [ 86.1%]
 tot:      34.02716   -15.22002    26.03162    14.94625


     Contributions from virtual alpha(+) MOs (A_.a B_a. C_..)
     ========================================================

                   principal tensor components
          ---------------------------------------------
  vir          x           y           z          iso          energy
  149      -9.58635     0.24267     1.09013    -2.75118        -0.02622
  886       5.70288    -0.15730     0.05803     1.86787        12.27104
  887       0.15155    -3.11892    -0.16982    -1.04573        12.29786
  994       4.95082    -0.11672     0.00646     1.61352        44.80003
 1091       3.84855    -0.09865     0.00392     1.25127       141.58653
 sum:       5.06745    -3.24892     0.98872     0.93575 [  6.3%]
 tot:      34.02716   -15.22002    26.03162    14.94625


      Contributions from virtual beta(-) MOs (A_.. B_.b C_b.)
      =======================================================

                   principal tensor components
          ---------------------------------------------
  vir          x           y           z          iso          energy
  148       0.49155    -0.77341     5.93442     1.88419        -0.02409
  149       5.01993     3.87850    -0.93953     2.65297        -0.02234
  153       0.08612    -0.09515     4.06728     1.35275         0.02314
 sum:       5.59760     3.00994     9.06217     5.88990 [ 39.4%]
 tot:      34.02716   -15.22002    26.03162    14.94625


    Virtual alpha(+) contributions (A_ia B_a. C_.i) from occupied beta(-) MO = 142
    ==============================================================================

                   principal tensor components
          ---------------------------------------------
  vir          x           y           z          iso          energy        energy gap
  149      -9.26077    -0.00001    -0.00627    -3.08902        -0.02622        -0.16783
  886       5.36722    -0.00001     0.00002     1.78908        12.27104       -12.46508
  994       4.65699     0.00003     0.00001     1.55234        44.80003       -44.99407
 1091       3.61926     0.00003     0.00001     1.20643       141.58653      -141.78057
 sum:       4.38270     0.00004    -0.00623     1.45884 [ 22.6%]
 tot:      15.93340     3.86519    -0.41748     6.46037


    Virtual beta(-) contributions from occupied beta(-)/virtual alpha(+) MOs = 142/149
    ==================================================================================

                   principal tensor components
          ---------------------------------------------
  vir          x           y           z          iso          energy        denominator
  146      -8.83344    -0.00003     0.00002    -2.94448        -0.14230         0.00868
 sum:      -8.83344    -0.00003     0.00002    -2.94448 [ 95.3%]
 tot:      -9.26077    -0.00001    -0.00627    -3.08902


    Virtual beta(-) contributions from occupied beta(-)/virtual alpha(+) MOs = 142/886
    ==================================================================================

                   principal tensor components
          ---------------------------------------------
  vir          x           y           z          iso          energy        denominator
  146       5.16631    -0.00001     0.00000     1.72210        -0.14230         0.64500
 sum:       5.16631    -0.00001     0.00000     1.72210 [ 96.3%]
 tot:       5.36722    -0.00001     0.00002     1.78908


    Virtual beta(-) contributions from occupied beta(-)/virtual alpha(+) MOs = 142/994
    ==================================================================================

                   principal tensor components
          ---------------------------------------------
  vir          x           y           z          iso          energy        denominator
  146       4.47919     0.00004    -0.00000     1.49308        -0.14230         2.32819
 sum:       4.47919     0.00004    -0.00000     1.49308 [ 96.2%]
 tot:       4.65699     0.00003     0.00001     1.55234


    Virtual beta(-) contributions from occupied beta(-)/virtual alpha(+) MOs = 142/1091
    ===================================================================================

                   principal tensor components
          ---------------------------------------------
  vir          x           y           z          iso          energy        denominator
  146       3.48093     0.00003    -0.00000     1.16032        -0.14230         7.33634
 sum:       3.48093     0.00003    -0.00000     1.16032 [ 96.2%]
 tot:       3.61926     0.00003     0.00001     1.20643


==============================
Contributions from L:SOij:SO-+
==============================
::

    L:SOij:SO-+ = <a+|L|i+> <i+|SO|j-> <j-|SO|a+> / [(ei-ea)*(ej-ea)]
    =================================================================


     Contributions from occupied alpha(+) MOs (A_.i B_i. C_..)
     =========================================================

                   principal tensor components
          ---------------------------------------------
  occ          x           y           z          iso          energy
  137       0.00018     0.00582    13.90777     4.63792        -0.25827
  141       5.27424     0.10157     0.33367     1.90316        -0.22153
  143       1.92684     5.81867    -0.30796     2.47918        -0.20066
  144       4.74452    -1.20883     0.93156     1.48908        -0.16991
 sum:      11.94577     4.71723    14.86505    10.50935 [ 88.4%]
 tot:      13.72187     6.95606    14.99549    11.89114


     Contributions from occupied beta(-) MOs (A_.. B_.j C_j.)
     ========================================================

                   principal tensor components
          ---------------------------------------------
  occ          x           y           z          iso          energy
   20       0.00214    -0.00007     3.59758     1.19988       -16.81544
   69       0.00017     0.00015     5.40782     1.80271        -1.71818
  142      -0.22498    -0.93836    -1.93781    -1.03371        -0.19404
  144       0.01713     2.50103     1.07773     1.19863        -0.16660
 sum:      -0.20553     1.56274     8.14533     3.16751 [ 26.6%]
 tot:      13.72187     6.95606    14.99549    11.89114


     Contributions from virtual alpha(+) MOs (A_a. B_.. C_.a)
     ========================================================

                   principal tensor components
          ---------------------------------------------
  vir          x           y           z          iso          energy
  148       1.33443    -0.51131     4.26033     1.69448        -0.02735
  149       4.33998     5.79826    -3.56907     2.18972        -0.02622
  152       0.13021    -0.08016     3.54466     1.19823         0.01848
 sum:       5.80462     5.20679     4.23592     5.08244 [ 42.7%]
 tot:      13.72187     6.95606    14.99549    11.89114


    Virtual alpha(+) contributions (A_ai B_i. C_.a) from occupied alpha(+) MO = 137
    ===============================================================================

                   principal tensor components
          ---------------------------------------------
  vir          x           y           z          iso          energy        energy gap
  152      -0.00001     0.00039     3.33889     1.11309         0.01848        -0.27674
 sum:      -0.00001     0.00039     3.33889     1.11309 [ 24.0%]
 tot:       0.00018     0.00582    13.90777     4.63792


    Virtual alpha(+) contributions (A_ai B_i. C_.a) from occupied alpha(+) MO = 143
    ===============================================================================

                   principal tensor components
          ---------------------------------------------
  vir          x           y           z          iso          energy        energy gap
  149       0.12297     6.38676    -0.00036     2.16979        -0.02622        -0.17444
 sum:       0.12297     6.38676    -0.00036     2.16979 [ 87.5%]
 tot:       1.92684     5.81867    -0.30796     2.47918


==============================
Contributions from L:SOij:SO+-
==============================
::

    L:SOij:SO+- = <a-|L|i-> <i-|SO|j+> <j+|SO|a-> / [(ei-ea)*(ej-ea)]
    =================================================================


     Contributions from occupied beta(-) MOs (A_.i B_i. C_..)
     ========================================================

                   principal tensor components
          ---------------------------------------------
  occ          x           y           z          iso          energy
   90       0.00361    -0.01840    -3.32853    -1.11444        -0.51737
   99      -0.06912    -0.08693    -3.54585    -1.23397        -0.41024
  113      -0.23810    -0.34676   -15.60476    -5.39654        -0.34601
  124       0.58775     0.08792    -4.10211    -1.14215        -0.31100
  130      -0.03477     0.01069     5.71623     1.89738        -0.29037
  135      12.57754    -0.61890     0.00061     3.98642        -0.27464
  137      -0.00160    -0.00094   -23.03857    -7.68037        -0.25651
  139     -30.40198    -0.16800    -0.04442   -10.20480        -0.24366
  141      -6.30122    12.94866    -0.31243     2.11167        -0.21982
  142    -316.95518    -6.05378     0.55482  -107.48472        -0.19404
  144      -7.07260    66.11292    -1.04032    19.33334        -0.16660
 sum:    -347.90568    71.86648   -44.74532  -106.92817 [ 98.8%]
 tot:    -355.25377    74.95650   -44.27620  -108.19116


     Contributions from occupied alpha(+) MOs (A_.. B_.j C_j.)
     =========================================================

                   principal tensor components
          ---------------------------------------------
  occ          x           y           z          iso          energy
   16      -5.48873     0.13941    -0.12044    -1.82325       -75.30805
   17      -0.10615     3.26360     0.17575     1.11107       -75.30794
   20      -0.01121     0.00017    -3.39868    -1.13658       -16.81585
   26      -9.79141     0.44531    -0.14413    -3.16341       -10.68375
   27      -0.57023     5.53116     0.28811     1.74968       -10.68349
   69      -0.00018    -0.00008    -5.08041    -1.69356        -1.72291
  139      -0.69280    -0.79390    -2.22676    -1.23782        -0.25165
  143       0.20279    72.21269     1.17692    24.53080        -0.20066
  144       0.37093    -2.28607   -25.05142    -8.98885        -0.16991
  145    -324.93599    -0.17540     0.00000  -108.37047        -0.16483
  146      -4.50992    -0.65056     0.21315    -1.64911        -0.16187
 sum:    -345.53291    77.68633   -34.16791  -100.67150 [ 93.0%]
 tot:    -355.25377    74.95650   -44.27620  -108.19116


      Contributions from virtual beta(-) MOs (A_a. B_.. C_.a)
      =======================================================

                   principal tensor components
          ---------------------------------------------
  vir          x           y           z          iso          energy
  146    -337.20613    82.15672   -28.88148   -94.64363        -0.14230
  148      -1.67414     1.21635    -5.41624    -1.95801        -0.02409
  149      -8.49745    -6.31029     1.68831    -4.37314        -0.02234
  153      -0.23098     0.12959    -3.19804    -1.09981         0.02314
 sum:    -347.60870    77.19237   -35.80745  -102.07459 [ 94.3%]
 tot:    -355.25377    74.95650   -44.27620  -108.19116


    Virtual beta(-) contributions (A_ai B_i. C_.a) from occupied beta(-) MO = 99
    ============================================================================

                   principal tensor components
          ---------------------------------------------
  vir          x           y           z          iso          energy        energy gap
  146      -0.00825     0.00000    -3.47071    -1.15965        -0.14230        -0.26794
 sum:      -0.00825     0.00000    -3.47071    -1.15965 [ 94.0%]
 tot:      -0.06912    -0.08693    -3.54585    -1.23397


    Virtual beta(-) contributions (A_ai B_i. C_.a) from occupied beta(-) MO = 113
    =============================================================================

                   principal tensor components
          ---------------------------------------------
  vir          x           y           z          iso          energy        energy gap
  146      -0.18902     0.00001   -14.85674    -5.01525        -0.14230        -0.20371
 sum:      -0.18902     0.00001   -14.85674    -5.01525 [ 92.9%]
 tot:      -0.23810    -0.34676   -15.60476    -5.39654


    Virtual beta(-) contributions (A_ai B_i. C_.a) from occupied beta(-) MO = 124
    =============================================================================

                   principal tensor components
          ---------------------------------------------
  vir          x           y           z          iso          energy        energy gap
  146      -0.07564     0.00000    -4.04422    -1.37329        -0.14230        -0.16870
 sum:      -0.07564     0.00000    -4.04422    -1.37329 [120.2%]
 tot:       0.58775     0.08792    -4.10211    -1.14215


    Virtual beta(-) contributions (A_ai B_i. C_.a) from occupied beta(-) MO = 130
    =============================================================================

                   principal tensor components
          ---------------------------------------------
  vir          x           y           z          iso          energy        energy gap
  146      -0.02817     0.00002     6.16662     2.04616        -0.14230        -0.14807
 sum:      -0.02817     0.00002     6.16662     2.04616 [107.8%]
 tot:      -0.03477     0.01069     5.71623     1.89738


    Virtual beta(-) contributions (A_ai B_i. C_.a) from occupied beta(-) MO = 135
    =============================================================================

                   principal tensor components
          ---------------------------------------------
  vir          x           y           z          iso          energy        energy gap
  146      13.29508     0.00229     0.00166     4.43301        -0.14230        -0.13234
 sum:      13.29508     0.00229     0.00166     4.43301 [111.2%]
 tot:      12.57754    -0.61890     0.00061     3.98642


    Virtual beta(-) contributions (A_ai B_i. C_.a) from occupied beta(-) MO = 137
    =============================================================================

                   principal tensor components
          ---------------------------------------------
  vir          x           y           z          iso          energy        energy gap
  146       0.00015    -0.00001    -8.96637    -2.98874        -0.14230        -0.11421
  148       0.00020    -0.00001    -3.79329    -1.26437        -0.02409        -0.23242
 sum:       0.00035    -0.00003   -12.75967    -4.25311 [ 55.4%]
 tot:      -0.00160    -0.00094   -23.03857    -7.68037


    Virtual beta(-) contributions (A_ai B_i. C_.a) from occupied beta(-) MO = 139
    =============================================================================

                   principal tensor components
          ---------------------------------------------
  vir          x           y           z          iso          energy        energy gap
  146     -31.41355    -0.00014    -0.03437   -10.48269        -0.14230        -0.10136
 sum:     -31.41355    -0.00014    -0.03437   -10.48269 [102.7%]
 tot:     -30.40198    -0.16800    -0.04442   -10.20480


    Virtual beta(-) contributions (A_ai B_i. C_.a) from occupied beta(-) MO = 141
    =============================================================================

                   principal tensor components
          ---------------------------------------------
  vir          x           y           z          iso          energy        energy gap
  146      -0.01576    13.06006     0.00000     4.34810        -0.14230        -0.07752
 sum:      -0.01576    13.06006     0.00000     4.34810 [205.9%]
 tot:      -6.30122    12.94866    -0.31243     2.11167


    Virtual beta(-) contributions (A_ai B_i. C_.a) from occupied beta(-) MO = 142
    =============================================================================

                   principal tensor components
          ---------------------------------------------
  vir          x           y           z          iso          energy        energy gap
  146    -314.57518     0.00155    -0.00863  -104.86075        -0.14230        -0.05174
  149      -0.05737    -6.99388    -0.00002    -2.35042        -0.02234        -0.17170
 sum:    -314.63255    -6.99233    -0.00864  -107.21118 [ 99.7%]
 tot:    -316.95518    -6.05378     0.55482  -107.48472


    Virtual beta(-) contributions (A_ai B_i. C_.a) from occupied beta(-) MO = 144
    =============================================================================

                   principal tensor components
          ---------------------------------------------
  vir          x           y           z          iso          energy        energy gap
  146      -0.01407    64.55859    -0.00001    21.51484        -0.14230        -0.02430
  149      -5.97298     0.03939    -0.00185    -1.97848        -0.02234        -0.14426
 sum:      -5.98705    64.59798    -0.00186    19.53636 [101.1%]
 tot:      -7.07260    66.11292    -1.04032    19.33334


    Occupied alpha(+) contributions from occupied beta(-)/virtual beta(-) MOs = 113/146
    ===================================================================================

                   principal tensor components
          ---------------------------------------------
  occ          x           y           z          iso          energy        energy gap
  144      -0.00000     0.00000    -9.11999    -3.04000        -0.16991         0.00562
 sum:      -0.00000     0.00000    -9.11999    -3.04000 [ 60.6%]
 tot:      -0.18902     0.00001   -14.85674    -5.01525


    Occupied alpha(+) contributions from occupied beta(-)/virtual beta(-) MOs = 130/146
    ===================================================================================

                   principal tensor components
          ---------------------------------------------
  occ          x           y           z          iso          energy        energy gap
  144       0.00001    -0.00000     4.25291     1.41764        -0.16991         0.00409
 sum:       0.00001    -0.00000     4.25291     1.41764 [ 69.3%]
 tot:      -0.02817     0.00002     6.16662     2.04616


    Occupied alpha(+) contributions from occupied beta(-)/virtual beta(-) MOs = 135/146
    ===================================================================================

                   principal tensor components
          ---------------------------------------------
  occ          x           y           z          iso          energy        energy gap
  145      12.77526     0.00001     0.00000     4.25842        -0.16483         0.00298
 sum:      12.77526     0.00001     0.00000     4.25842 [ 96.1%]
 tot:      13.29508     0.00229     0.00166     4.43301


    Occupied alpha(+) contributions from occupied beta(-)/virtual beta(-) MOs = 137/146
    ===================================================================================

                   principal tensor components
          ---------------------------------------------
  occ          x           y           z          iso          energy        energy gap
  144      -0.00000     0.00000   -10.37652    -3.45884        -0.16991         0.00315
 sum:      -0.00000     0.00000   -10.37652    -3.45884 [115.7%]
 tot:       0.00015    -0.00001    -8.96637    -2.98874


    Occupied alpha(+) contributions from occupied beta(-)/virtual beta(-) MOs = 139/146
    ===================================================================================

                   principal tensor components
          ---------------------------------------------
  occ          x           y           z          iso          energy        energy gap
  145     -30.21053     0.00001    -0.00002   -10.07018        -0.16483         0.00228
 sum:     -30.21053     0.00001    -0.00002   -10.07018 [ 96.1%]
 tot:     -31.41355    -0.00014    -0.03437   -10.48269


    Occupied alpha(+) contributions from occupied beta(-)/virtual beta(-) MOs = 141/146
    ===================================================================================

                   principal tensor components
          ---------------------------------------------
  occ          x           y           z          iso          energy        energy gap
  143       0.00013    11.31839     0.00000     3.77284        -0.20066         0.00452
 sum:       0.00013    11.31839     0.00000     3.77284 [ 86.8%]
 tot:      -0.01576    13.06006     0.00000     4.34810


    Occupied alpha(+) contributions from occupied beta(-)/virtual beta(-) MOs = 142/146
    ===================================================================================

                   principal tensor components
          ---------------------------------------------
  occ          x           y           z          iso          energy        energy gap
   16      -4.97022    -0.00006     0.00000    -1.65676       -75.30805         3.88940
   26      -8.85345    -0.00015     0.00000    -2.95120       -10.68375         0.54546
  145    -301.79667    -0.00023     0.00005  -100.59895        -0.16483         0.00117
 sum:    -315.62034    -0.00043     0.00006  -105.20690 [100.3%]
 tot:    -314.57518     0.00155    -0.00863  -104.86075


    Occupied alpha(+) contributions from occupied beta(-)/virtual beta(-) MOs = 144/146
    ===================================================================================

                   principal tensor components
          ---------------------------------------------
  occ          x           y           z          iso          energy        energy gap
   27       0.00007     4.12236    -0.00001     1.37414       -10.68349         0.25613
  143       0.00022    55.75750    -0.00001    18.58590        -0.20066         0.00142
 sum:       0.00029    59.87986    -0.00002    19.96004 [ 92.8%]
 tot:      -0.01407    64.55859    -0.00001    21.51484


==============================
Contributions from L:SOab:SO-+
==============================
::

    L:SOab:SO-+ = <i+|L|a+> <a+|SO|b-> <b-|SO|i+> / [(ei-ea)*(ei-eb)]
    =================================================================


     Contributions from occupied alpha(+) MOs (A_i. B_.. C_.i)
     =========================================================

                   principal tensor components
          ---------------------------------------------
  occ          x           y           z          iso          energy
  137      -9.39614    -0.00023     0.00338    -3.13100        -0.25827
  141      -1.01728   -15.95729     0.55343    -5.47371        -0.22153
  144      -1.83699   -13.34815     3.88309    -3.76735        -0.16991
  145      -1.63026     0.00867    -1.42486    -1.01549        -0.16483
 sum:     -13.88068   -29.29699     3.01503   -13.38755 [ 83.4%]
 tot:     -15.51790   -26.58960    -6.05867   -16.05539


     Contributions from virtual alpha(+) MOs (A_.a B_a. C_..)
     ========================================================

                   principal tensor components
          ---------------------------------------------
  vir          x           y           z          iso          energy
  148      -0.15414   -16.48447    -0.95886    -5.86582        -0.02735
  149      -3.38682     4.73188    -5.22159    -1.29218        -0.02622
  152       0.02754    -5.51720    -0.06989    -1.85318         0.01848
  216      -1.31664    -1.98807     0.00250    -1.10074         0.24107
 sum:      -4.83006   -19.25786    -6.24784   -10.11192 [ 63.0%]
 tot:     -15.51790   -26.58960    -6.05867   -16.05539


      Contributions from virtual beta(-) MOs (A_.. B_.b C_b.)
      =======================================================

                   principal tensor components
          ---------------------------------------------
  vir          x           y           z          iso          energy
  146      -0.60164     2.35280     3.44703     1.73273        -0.14230
  891       0.00093    -3.69043     0.00152    -1.22933        14.35507
 1010       0.00009    -3.13717     0.00016    -1.04564        57.80829
 sum:      -0.60061    -4.47480     3.44871    -0.54223 [  3.4%]
 tot:     -15.51790   -26.58960    -6.05867   -16.05539


    Virtual alpha(+) contributions (A_ia B_a. C_.i) from occupied alpha(+) MO = 141
    ===============================================================================

                   principal tensor components
          ---------------------------------------------
  vir          x           y           z          iso          energy        energy gap
  148      -0.05307    -4.86488    -0.00026    -1.63940        -0.02735        -0.19418
  152      -0.00004    -4.30673    -0.00000    -1.43559         0.01848        -0.24001
 sum:      -0.05311    -9.17161    -0.00026    -3.07499 [ 56.2%]
 tot:      -1.01728   -15.95729     0.55343    -5.47371


    Virtual alpha(+) contributions (A_ia B_a. C_.i) from occupied alpha(+) MO = 144
    ===============================================================================

                   principal tensor components
          ---------------------------------------------
  vir          x           y           z          iso          energy        energy gap
  148      -0.18607   -10.98286    -0.00243    -3.72379        -0.02735        -0.14256
  149      -1.94732    -1.06344    -0.02244    -1.01107        -0.02622        -0.14369
 sum:      -2.13339   -12.04630    -0.02488    -4.73486 [125.7%]
 tot:      -1.83699   -13.34815     3.88309    -3.76735


==============================
Contributions from L:SOab:SO+-
==============================
::

    L:SOab:SO+- = <i-|L|a-> <a-|SO|b+> <b+|SO|i-> / [(ei-ea)*(ei-eb)]
    =================================================================


     Contributions from occupied beta(-) MOs (A_i. B_.. C_.i)
     ========================================================

                   principal tensor components
          ---------------------------------------------
  occ          x           y           z          iso          energy
  137       9.61143     0.00402     0.05841     3.22462        -0.25651
  138       0.70372     3.33574     0.06496     1.36814        -0.24923
  141       1.05664    27.56170    -0.16211     9.48541        -0.21982
  142     -12.74559    -0.96217     1.34606    -4.12056        -0.19404
  144       2.11034    78.05919    -0.69848    26.49035        -0.16660
  145       0.39401    -0.00843    92.36868    30.91809        -0.15847
 sum:       1.13055   107.99007    92.97753    67.36605 [ 96.3%]
 tot:       2.07553   109.34649    98.54055    69.98752


      Contributions from virtual beta(-) MOs (A_.a B_a. C_..)
      =======================================================

                   principal tensor components
          ---------------------------------------------
  vir          x           y           z          iso          energy
  146     -13.05689    79.38447    91.99506    52.77421        -0.14230
  148      -0.16684    19.55291     0.84252     6.74287        -0.02409
  149       3.71894    -1.44462     2.37878     1.55104        -0.02234
  153      -0.05670     4.94621     0.12314     1.67088         0.02314
  216       1.15607     2.24766     0.00480     1.13618         0.24185
 sum:      -8.40541   104.68663    95.34431    63.87518 [ 91.3%]
 tot:       2.07553   109.34649    98.54055    69.98752


     Contributions from virtual alpha(+) MOs (A_.. B_.b C_b.)
     ========================================================

                   principal tensor components
          ---------------------------------------------
  vir          x           y           z          iso          energy
  148       0.45436     3.37598    -0.02890     1.26715        -0.02735
  149      -0.20603    38.08842     0.47320    12.78520        -0.02622
  167       0.25847    -0.00985     6.38365     2.21075         0.07665
  169       0.15049     0.08844     3.82119     1.35337         0.08423
  172      -0.00934     2.99676     0.02245     1.00329         0.09306
  346       0.13460    -0.01606     2.89866     1.00573         0.82788
  692       0.40295    -0.00566     8.34166     2.91298         3.13983
  887       0.66147    -0.13714    13.02183     4.51538        12.29786
  889      -0.05145     7.54503     0.05635     2.51664        12.50499
  891      -0.00104     3.58799    -0.00215     1.19493        14.34757
  995       0.54616    -0.09739    10.69949     3.71609        44.82604
  997      -0.04662     5.80035     0.07100     1.94158        44.95435
 1010      -0.00012     3.01700    -0.00023     1.00555        57.80547
 1092       0.42550    -0.07930     8.31248     2.88622       141.60450
 1094      -0.03644     4.52648     0.05589     1.51531       141.70108
 1131       0.30612    -0.05694     5.97830     2.07583       412.47981
 1133      -0.02623     3.24896     0.04046     1.08773       412.55193
 1153       0.19321    -0.03590     3.77105     1.30945      1183.01377
 sum:       3.15606    71.83717    63.91638    46.30320 [ 66.2%]
 tot:       2.07553   109.34649    98.54055    69.98752


    Virtual beta(-) contributions (A_ia B_a. C_.i) from occupied beta(-) MO = 141
    =============================================================================

                   principal tensor components
          ---------------------------------------------
  vir          x           y           z          iso          energy        energy gap
  146      -0.00254    11.36200    -0.00000     3.78649        -0.14230        -0.07752
  148       0.01576     5.34429    -0.00001     1.78668        -0.02409        -0.19574
  153      -0.00002     4.52220    -0.00000     1.50739         0.02314        -0.24296
 sum:       0.01321    21.22849    -0.00002     7.08056 [ 74.6%]
 tot:       1.05664    27.56170    -0.16211     9.48541


    Virtual beta(-) contributions (A_ia B_a. C_.i) from occupied beta(-) MO = 142
    =============================================================================

                   principal tensor components
          ---------------------------------------------
  vir          x           y           z          iso          energy        energy gap
  146     -12.25570     0.00243     0.00729    -4.08199        -0.14230        -0.05174
 sum:     -12.25570     0.00243     0.00729    -4.08199 [ 99.1%]
 tot:     -12.74559    -0.96217     1.34606    -4.12056


    Virtual beta(-) contributions (A_ia B_a. C_.i) from occupied beta(-) MO = 144
    =============================================================================

                   principal tensor components
          ---------------------------------------------
  vir          x           y           z          iso          energy        energy gap
  146      -0.00536    64.49560    -0.00002    21.49674        -0.14230        -0.02430
  148       0.07870    12.58061     0.00024     4.21985        -0.02409        -0.14251
 sum:       0.07334    77.07621     0.00022    25.71659 [ 97.1%]
 tot:       2.11034    78.05919    -0.69848    26.49035


    Virtual beta(-) contributions (A_ia B_a. C_.i) from occupied beta(-) MO = 145
    =============================================================================

                   principal tensor components
          ---------------------------------------------
  vir          x           y           z          iso          energy        energy gap
  146      -0.02102     0.00051    90.49270    30.15740        -0.14230        -0.01617
 sum:      -0.02102     0.00051    90.49270    30.15740 [ 97.5%]
 tot:       0.39401    -0.00843    92.36868    30.91809


    Virtual alpha(+) contributions from occupied beta(-)/virtual beta(-) MOs = 141/146
    ==================================================================================

                   principal tensor components
          ---------------------------------------------
  vir          x           y           z          iso          energy        denominator
  149      -0.00000     3.84424    -0.00000     1.28141        -0.02622         0.01501
 sum:      -0.00000     3.84424    -0.00000     1.28141 [ 33.8%]
 tot:      -0.00254    11.36200    -0.00000     3.78649


    Virtual alpha(+) contributions from occupied beta(-)/virtual beta(-) MOs = 144/146
    ==================================================================================

                   principal tensor components
          ---------------------------------------------
  vir          x           y           z          iso          energy        denominator
  149      -0.00003    30.21674    -0.00007    10.07221        -0.02622         0.00341
  889      -0.00001     5.63566    -0.00000     1.87855        12.50499         0.30789
  997      -0.00002     4.34778    -0.00000     1.44925        44.95435         1.09633
 1094      -0.00001     3.39267    -0.00000     1.13089       141.70108         3.44705
 sum:      -0.00007    43.59285    -0.00007    14.53090 [ 67.6%]
 tot:      -0.00536    64.49560    -0.00002    21.49674


    Virtual alpha(+) contributions from occupied beta(-)/virtual beta(-) MOs = 144/148
    ==================================================================================

                   principal tensor components
          ---------------------------------------------
  vir          x           y           z          iso          energy        denominator
  149       0.00001     3.00099     0.00010     1.00037        -0.02622         0.02001
 sum:       0.00001     3.00099     0.00010     1.00037 [ 23.7%]
 tot:       0.07870    12.58061     0.00024     4.21985


    Virtual alpha(+) contributions from occupied beta(-)/virtual beta(-) MOs = 145/146
    ==================================================================================

                   principal tensor components
          ---------------------------------------------
  vir          x           y           z          iso          energy        denominator
  167      -0.00001     0.00001     6.18033     2.06011         0.07665         0.00380
  169      -0.00003    -0.00000     3.70025     1.23340         0.08423         0.00392
  692       0.00003    -0.00000     8.03702     2.67901         3.13983         0.05334
  887       0.00001    -0.00007    12.53809     4.17934        12.29786         0.20144
  995      -0.00001    -0.00006    10.30250     3.43414        44.82604         0.72748
 1092      -0.00001    -0.00005     8.00378     2.66791       141.60450         2.29255
 1131      -0.00001    -0.00003     5.75625     1.91874       412.47981         6.67306
 1153      -0.00000    -0.00002     3.63095     1.21031      1183.01377        19.13391
 sum:      -0.00003    -0.00023    58.14915    19.38296 [ 64.3%]
 tot:      -0.02102     0.00051    90.49270    30.15740


==============================
Contributions from SO+-:Lij:SO
==============================
::

    SO+-:Lij:SO = <a+|SO|i-> <i-|L|j-> <j-|SO|a+> / [(ei-ea)*(ej-ea)]
    =================================================================


     Contributions from occupied beta(-) MOs (A_.i B_i. C_..)
     ========================================================

                   principal tensor components
          ---------------------------------------------
  occ          x           y           z          iso          energy
    3      -3.27881    -0.00000    -0.00007    -1.09296      -405.45531
    4      -0.00000    -3.27755    -0.00001    -1.09252      -405.45391
    5      -0.00007    -0.00001    -3.27733    -1.09247      -405.45253
    8      -3.80014    -0.00000    -0.00011    -1.26675       -89.95481
    9      -0.00000    -3.78321    -0.01062    -1.26461       -89.95159
   10      -0.00011    -0.01063    -3.78243    -1.26439       -89.95072
   19      -4.97548     0.00000    -0.00018    -1.65855       -16.82227
   20      -0.00000    -4.92942    -0.00314    -1.64419       -16.81544
   21      -0.00018    -0.00317    -4.92591    -1.64309       -16.81270
   68      -7.92617     0.00021    -0.00020    -2.64205        -1.72860
   69       0.00000    -7.24818    -0.00175    -2.41664        -1.71818
   70      -0.00010    -0.00231    -7.31074    -2.43772        -1.69361
  142       0.50061    -2.90592   -11.56370    -4.65634        -0.19404
 sum:     -19.48045   -22.16020   -30.87619   -24.17228 [ 80.8%]
 tot:     -23.58158   -31.62338   -34.49775   -29.90090


     Contributions from occupied beta(-) MOs (A_.. B_.j C_j.)
     ========================================================

                   principal tensor components
          ---------------------------------------------
  occ          x           y           z          iso          energy
    3      -0.00000    -0.00007    -3.27734    -1.09247      -405.45531
    4      -3.27888    -0.00001    -0.00000    -1.09296      -405.45391
    5      -0.00001    -3.27748    -0.00007    -1.09252      -405.45253
    8      -0.00000    -0.00011    -3.79295    -1.26435       -89.95481
    9      -3.78966    -0.01063    -0.00000    -1.26676       -89.95159
   10      -0.01066    -3.78313    -0.00011    -1.26464       -89.95072
   19      -0.00000    -0.00018    -4.92669    -1.64229       -16.82227
   20      -4.97343    -0.00317     0.00000    -1.65887       -16.81544
   21      -0.00323    -4.93066    -0.00018    -1.64469       -16.81270
   68       0.00001    -0.00082    -7.24158    -2.41413        -1.72860
   69      -7.95867    -0.00228    -0.00063    -2.65386        -1.71818
   70      -0.00224    -7.28424    -0.00019    -2.42889        -1.69361
  138      -0.08817     0.19120    -3.71408    -1.20368        -0.24923
  143       0.17264    -3.46896    -0.56585    -1.28739        -0.18892
  144      -1.37018     0.15886    -5.40260    -2.20464        -0.16660
  145      -0.13347    -3.11208    -0.02007    -1.08854        -0.15847
 sum:     -21.43593   -25.52377   -28.94233   -25.30068 [ 84.6%]
 tot:     -23.58158   -31.62338   -34.49775   -29.90090


     Contributions from virtual alpha(+) MOs (A_a. B_.. C_.a)
     ========================================================

                   principal tensor components
          ---------------------------------------------
  vir          x           y           z          iso          energy
  148      -1.16705    -1.95326    -0.49771    -1.20600        -0.02735
  149       2.45515    -4.75635    -9.66961    -3.99027        -0.02622
  890      -4.02717    -0.00011    -0.00409    -1.34379        14.01624
  891      -0.00020    -3.88963     0.00004    -1.29659        14.34757
  892      -0.00380    -0.00022    -3.82118    -1.27506        14.55453
 1009      -3.13263    -0.00007    -0.00290    -1.04520        57.52290
 1010      -0.00007    -3.10317    -0.00000    -1.03442        57.80547
 1011      -0.00287    -0.00001    -3.09805    -1.03364        57.96313
 sum:      -5.87862   -13.70282   -17.09350   -12.22498 [ 40.9%]
 tot:     -23.58158   -31.62338   -34.49775   -29.90090


    Virtual alpha(+) contributions (A_ai B_i. C_.a) from occupied beta(-) MO = 142
    ==============================================================================

                   principal tensor components
          ---------------------------------------------
  vir          x           y           z          iso          energy        energy gap
  149      -0.00005    -0.10124    -9.09901    -3.06677        -0.02622        -0.16783
 sum:      -0.00005    -0.10124    -9.09901    -3.06677 [ 65.9%]
 tot:       0.50061    -2.90592   -11.56370    -4.65634


    Occupied beta(-) contributions from occupied beta(-)/virtual alpha(+) MOs = 142/149
    ===================================================================================

                   principal tensor components
          ---------------------------------------------
  occ          x           y           z          iso          energy        energy gap
  144      -0.00003     0.00003    -3.97399    -1.32466        -0.16660         0.02356
 sum:      -0.00003     0.00003    -3.97399    -1.32466 [ 43.2%]
 tot:      -0.00005    -0.10124    -9.09901    -3.06677


==============================
Contributions from SO-+:Lij:SO
==============================
::

    SO-+:Lij:SO = <a-|SO|i+> <i+|L|j+> <j+|SO|a-> / [(ei-ea)*(ej-ea)]
    =================================================================


     Contributions from occupied alpha(+) MOs (A_.i B_i. C_..)
     =========================================================

                   principal tensor components
          ---------------------------------------------
  occ          x           y           z          iso          energy
    3       3.27844     0.00000     0.00027     1.09290      -405.45672
    4       0.00001     3.25026     0.02713     1.09246      -405.45433
    5       0.00026     0.02714     3.24995     1.09245      -405.45393
    8       3.79933     0.00000     0.00012     1.26648       -89.95555
    9       0.00001     3.63771     0.15540     1.26437       -89.95177
   10       0.00011     0.15544     3.63742     1.26433       -89.95143
   19       4.97017    -0.00000     0.00017     1.65678       -16.82380
   20       0.00000     4.90593     0.02222     1.64272       -16.81585
   21       0.00017     0.02230     4.90545     1.64264       -16.81419
   68       7.80326    -0.00026     0.00042     2.60114        -1.74449
   69       0.00000     7.14819    -0.00039     2.38260        -1.72291
   70       0.00031    -0.00000     7.21100     2.40377        -1.70934
  113      18.59033     0.18622     0.06514     6.28056        -0.34788
  124       2.68318     0.60702    -0.07189     1.07277        -0.31253
  135       0.07779     8.38499     0.33546     2.93274        -0.27711
  137       8.09811    -0.01128     0.00946     2.69876        -0.25827
  138      -0.18650     1.55483    -4.61599    -1.08255        -0.25279
  139      -0.24134     1.97263    -5.60794    -1.29222        -0.25165
  140      -0.07093     3.30919     0.17561     1.13796        -0.24562
  141       0.30274     3.17700    -7.81226    -1.44417        -0.22153
  143      -1.01455   294.70680    10.58986   101.42737        -0.20066
  144       0.61349     7.39783   -35.25554    -9.08141        -0.16991
  145     -38.70259    -0.11569     3.11457   -11.90124        -0.16483
 sum:      10.00179   340.31625   -19.86436   110.15122 [ 96.0%]
 tot:      16.76072   345.81234   -18.43464   114.71281


     Contributions from occupied alpha(+) MOs (A_.. B_.j C_j.)
     =========================================================

                   principal tensor components
          ---------------------------------------------
  occ          x           y           z          iso          energy
    3       0.00000     0.00027     3.27707     1.09245      -405.45672
    4       3.25156     0.02713     0.00001     1.09290      -405.45433
    5       0.02715     3.24999     0.00026     1.09247      -405.45393
    8       0.00000     0.00012     3.79271     1.26428       -89.95555
    9       3.64382     0.15544     0.00001     1.26642       -89.95177
   10       0.15574     3.63759     0.00011     1.26448       -89.95143
   19       0.00000     0.00017     4.92532     1.64183       -16.82380
   20       4.94925     0.02230     0.00000     1.65718       -16.81585
   21       0.02256     4.90673     0.00017     1.64316       -16.81419
   68       0.00000     0.00071     7.14878     2.38317        -1.74449
   69       7.83236     0.00001     0.00063     2.61100        -1.72291
   70      -0.00000     7.18305     0.00043     2.39449        -1.70934
  134       0.15171     3.94998    -0.08142     1.34009        -0.28115
  138       4.43916     1.04393     2.30752     2.59687        -0.25279
  139       5.87755     1.25554     2.48503     3.20604        -0.25165
  142      -0.37244     3.37357     0.55205     1.18440        -0.20145
  143      -3.37416     1.15547   -52.83937   -18.35269        -0.20066
  144     -11.67451    -0.53713     4.48805    -2.57453        -0.16991
  145       0.10332   306.15253     0.12719   102.12768        -0.16483
  146      -0.48364     9.17995     1.38680     3.36104        -0.16187
 sum:      14.54945   344.75736   -22.42864   112.29273 [ 97.9%]
 tot:      16.76072   345.81234   -18.43464   114.71281


      Contributions from virtual beta(-) MOs (A_a. B_.. C_.a)
      =======================================================

                   principal tensor components
          ---------------------------------------------
  vir          x           y           z          iso          energy
  146      -4.20259   305.00776   -54.14149    82.22123        -0.14230
  148       1.44906     2.19931    -0.24825     1.13338        -0.02409
  149      -5.75458    12.39387     9.28425     5.30785        -0.02234
  890       4.01981     0.00011     0.00407     1.34133        14.02359
  891       0.00019     3.88277    -0.00004     1.29431        14.35507
  892       0.00377     0.00022     3.81436     1.27278        14.55680
 1009       3.13179     0.00007     0.00290     1.04492        57.52573
 1010       0.00007     3.10235     0.00000     1.03414        57.80829
 1011       0.00286     0.00001     3.09691     1.03326        57.96391
 sum:      -1.34960   326.58647   -38.18729    95.68319 [ 83.4%]
 tot:      16.76072   345.81234   -18.43464   114.71281


    Virtual beta(-) contributions (A_ai B_i. C_.a) from occupied alpha(+) MO = 113
    ==============================================================================

                   principal tensor components
          ---------------------------------------------
  vir          x           y           z          iso          energy        energy gap
  146      17.99890     0.18956    -0.00000     6.06282        -0.14230        -0.20558
 sum:      17.99890     0.18956    -0.00000     6.06282 [ 96.5%]
 tot:      18.59033     0.18622     0.06514     6.28056


    Virtual beta(-) contributions (A_ai B_i. C_.a) from occupied alpha(+) MO = 135
    ==============================================================================

                   principal tensor components
          ---------------------------------------------
  vir          x           y           z          iso          energy        energy gap
  146       0.06387     8.21990    -0.00181     2.76065        -0.14230        -0.13481
 sum:       0.06387     8.21990    -0.00181     2.76065 [ 94.1%]
 tot:       0.07779     8.38499     0.33546     2.93274


    Virtual beta(-) contributions (A_ai B_i. C_.a) from occupied alpha(+) MO = 137
    ==============================================================================

                   principal tensor components
          ---------------------------------------------
  vir          x           y           z          iso          energy        energy gap
  146       6.71758    -0.00112     0.00002     2.23883        -0.14230        -0.11597
 sum:       6.71758    -0.00112     0.00002     2.23883 [ 83.0%]
 tot:       8.09811    -0.01128     0.00946     2.69876


    Virtual beta(-) contributions (A_ai B_i. C_.a) from occupied alpha(+) MO = 138
    ==============================================================================

                   principal tensor components
          ---------------------------------------------
  vir          x           y           z          iso          energy        energy gap
  146       0.02252    -0.00053    -4.45537    -1.47779        -0.14230        -0.11049
 sum:       0.02252    -0.00053    -4.45537    -1.47779 [136.5%]
 tot:      -0.18650     1.55483    -4.61599    -1.08255


    Virtual beta(-) contributions (A_ai B_i. C_.a) from occupied alpha(+) MO = 139
    ==============================================================================

                   principal tensor components
          ---------------------------------------------
  vir          x           y           z          iso          energy        energy gap
  146       0.01415     0.00052    -5.42895    -1.80476        -0.14230        -0.10935
 sum:       0.01415     0.00052    -5.42895    -1.80476 [139.7%]
 tot:      -0.24134     1.97263    -5.60794    -1.29222


    Virtual beta(-) contributions (A_ai B_i. C_.a) from occupied alpha(+) MO = 140
    ==============================================================================

                   principal tensor components
          ---------------------------------------------
  vir          x           y           z          iso          energy        energy gap
  146      -0.00669     3.25058    -0.00118     1.08090        -0.14230        -0.10332
 sum:      -0.00669     3.25058    -0.00118     1.08090 [ 95.0%]
 tot:      -0.07093     3.30919     0.17561     1.13796


    Virtual beta(-) contributions (A_ai B_i. C_.a) from occupied alpha(+) MO = 141
    ==============================================================================

                   principal tensor components
          ---------------------------------------------
  vir          x           y           z          iso          energy        energy gap
  146       0.00003    -0.00664    -7.78946    -2.59869        -0.14230        -0.07923
 sum:       0.00003    -0.00664    -7.78946    -2.59869 [179.9%]
 tot:       0.30274     3.17700    -7.81226    -1.44417


    Virtual beta(-) contributions (A_ai B_i. C_.a) from occupied alpha(+) MO = 143
    ==============================================================================

                   principal tensor components
          ---------------------------------------------
  vir          x           y           z          iso          energy        energy gap
  146       0.02457   291.50265    -0.00004    97.17573        -0.14230        -0.05836
  149      -0.00054     0.03994     8.62000     2.88646        -0.02234        -0.17831
 sum:       0.02402   291.54259     8.61996   100.06219 [ 98.7%]
 tot:      -1.01455   294.70680    10.58986   101.42737


    Virtual beta(-) contributions (A_ai B_i. C_.a) from occupied alpha(+) MO = 144
    ==============================================================================

                   principal tensor components
          ---------------------------------------------
  vir          x           y           z          iso          energy        energy gap
  146      -0.00020    -0.00138   -34.64499   -11.54886        -0.14230        -0.02761
  149       0.00340     5.86667    -0.01204     1.95268        -0.02234        -0.14757
 sum:       0.00320     5.86529   -34.65703    -9.59618 [105.7%]
 tot:       0.61349     7.39783   -35.25554    -9.08141


    Virtual beta(-) contributions (A_ai B_i. C_.a) from occupied alpha(+) MO = 145
    ==============================================================================

                   principal tensor components
          ---------------------------------------------
  vir          x           y           z          iso          energy        energy gap
  146     -38.53027    -0.05866     0.00098   -12.86265        -0.14230        -0.02254
 sum:     -38.53027    -0.05866     0.00098   -12.86265 [108.1%]
 tot:     -38.70259    -0.11569     3.11457   -11.90124


    Occupied alpha(+) contributions from occupied alpha(+)/virtual beta(-) MOs = 113/146
    ====================================================================================

                   principal tensor components
          ---------------------------------------------
  occ          x           y           z          iso          energy        energy gap
  144      14.02933     0.00001     0.00000     4.67645        -0.16991         0.00568
 sum:      14.02933     0.00001     0.00000     4.67645 [ 77.1%]
 tot:      17.99890     0.18956    -0.00000     6.06282


    Occupied alpha(+) contributions from occupied alpha(+)/virtual beta(-) MOs = 135/146
    ====================================================================================

                   principal tensor components
          ---------------------------------------------
  occ          x           y           z          iso          energy        energy gap
  145      -0.00004     8.20072    -0.00001     2.73356        -0.16483         0.00304
 sum:      -0.00004     8.20072    -0.00001     2.73356 [ 99.0%]
 tot:       0.06387     8.21990    -0.00181     2.76065


    Occupied alpha(+) contributions from occupied alpha(+)/virtual beta(-) MOs = 137/146
    ====================================================================================

                   principal tensor components
          ---------------------------------------------
  occ          x           y           z          iso          energy        energy gap
  144       7.43108     0.00001     0.00000     2.47703        -0.16991         0.00320
 sum:       7.43108     0.00001     0.00000     2.47703 [110.6%]
 tot:       6.71758    -0.00112     0.00002     2.23883


    Occupied alpha(+) contributions from occupied alpha(+)/virtual beta(-) MOs = 138/146
    ====================================================================================

                   principal tensor components
          ---------------------------------------------
  occ          x           y           z          iso          energy        energy gap
  143      -0.00297     0.00001    -4.81450    -1.60582        -0.20066         0.00645
 sum:      -0.00297     0.00001    -4.81450    -1.60582 [108.7%]
 tot:       0.02252    -0.00053    -4.45537    -1.47779


    Occupied alpha(+) contributions from occupied alpha(+)/virtual beta(-) MOs = 139/146
    ====================================================================================

                   principal tensor components
          ---------------------------------------------
  occ          x           y           z          iso          energy        energy gap
  143      -0.00281    -0.00002    -5.10923    -1.70402        -0.20066         0.00638
 sum:      -0.00281    -0.00002    -5.10923    -1.70402 [ 94.4%]
 tot:       0.01415     0.00052    -5.42895    -1.80476


    Occupied alpha(+) contributions from occupied alpha(+)/virtual beta(-) MOs = 140/146
    ====================================================================================

                   principal tensor components
          ---------------------------------------------
  occ          x           y           z          iso          energy        energy gap
  145      -0.00007     3.22679    -0.00002     1.07557        -0.16483         0.00233
 sum:      -0.00007     3.22679    -0.00002     1.07557 [ 99.5%]
 tot:      -0.00669     3.25058    -0.00118     1.08090


    Occupied alpha(+) contributions from occupied alpha(+)/virtual beta(-) MOs = 141/146
    ====================================================================================

                   principal tensor components
          ---------------------------------------------
  occ          x           y           z          iso          energy        energy gap
  143       0.00001     0.00004    -7.78498    -2.59498        -0.20066         0.00462
 sum:       0.00001     0.00004    -7.78498    -2.59498 [ 99.9%]
 tot:       0.00003    -0.00664    -7.78946    -2.59869


    Occupied alpha(+) contributions from occupied alpha(+)/virtual beta(-) MOs = 143/146
    ====================================================================================

                   principal tensor components
          ---------------------------------------------
  occ          x           y           z          iso          energy        energy gap
  134      -0.00000     4.14213    -0.00006     1.38069        -0.28115         0.00810
  145      -0.00004   289.37474    -0.00051    96.45806        -0.16483         0.00132
 sum:      -0.00005   293.51687    -0.00057    97.83875 [100.7%]
 tot:       0.02457   291.50265    -0.00004    97.17573


    Occupied alpha(+) contributions from occupied alpha(+)/virtual beta(-) MOs = 143/149
    ====================================================================================

                   principal tensor components
          ---------------------------------------------
  occ          x           y           z          iso          energy        energy gap
  144       0.00022     0.00009     3.36236     1.12089        -0.16991         0.02631
 sum:       0.00022     0.00009     3.36236     1.12089 [ 38.8%]
 tot:      -0.00054     0.03994     8.62000     2.88646


    Occupied alpha(+) contributions from occupied alpha(+)/virtual beta(-) MOs = 144/146
    ====================================================================================

                   principal tensor components
          ---------------------------------------------
  occ          x           y           z          iso          energy        energy gap
  143      -0.00010    -0.00011   -32.52916   -10.84312        -0.20066         0.00161
 sum:      -0.00010    -0.00011   -32.52916   -10.84312 [ 93.9%]
 tot:      -0.00020    -0.00138   -34.64499   -11.54886


    Occupied alpha(+) contributions from occupied alpha(+)/virtual beta(-) MOs = 144/149
    ====================================================================================

                   principal tensor components
          ---------------------------------------------
  occ          x           y           z          iso          energy        energy gap
  146      -0.00000     4.01159    -0.00000     1.33719        -0.16187         0.02059
 sum:      -0.00000     4.01159    -0.00000     1.33719 [ 68.5%]
 tot:       0.00340     5.86667    -0.01204     1.95268


    Occupied alpha(+) contributions from occupied alpha(+)/virtual beta(-) MOs = 145/146
    ====================================================================================

                   principal tensor components
          ---------------------------------------------
  occ          x           y           z          iso          energy        energy gap
  138       4.06492    -0.00001     0.00037     1.35509        -0.25279         0.00249
  139       5.15116    -0.00004    -0.00057     1.71685        -0.25165         0.00246
  141      -4.89153     0.00001     0.00000    -1.63051        -0.22153         0.00179
  144     -42.45040    -0.00016    -0.00000   -14.15019        -0.16991         0.00062
 sum:     -38.12585    -0.00020    -0.00020   -12.70875 [ 98.8%]
 tot:     -38.53027    -0.05866     0.00098   -12.86265


==============================
Contributions from SO+-:Lab:SO
==============================
::

    SO+-:Lab:SO = <i+|SO|a-> <a-|L|b-> <b-|SO|i+> / [(ei-ea)*(ei-eb)]
    =================================================================


     Contributions from occupied alpha(+) MOs (A_i. B_.. C_.i)
     =========================================================

                   principal tensor components
          ---------------------------------------------
  occ          x           y           z          iso          energy
    3      -0.00027    -3.27686    -0.00000    -1.09238      -405.45672
    4      -0.02712    -0.00001    -3.24990    -1.09234      -405.45433
    5      -3.24893    -0.00026    -0.02714    -1.09211      -405.45393
    8      -0.00012    -3.79168    -0.00000    -1.26393       -89.95555
    9      -0.15521    -0.00001    -3.63599    -1.26374       -89.95177
   10      -3.63258    -0.00011    -0.15539    -1.26269       -89.95143
   19      -0.00017    -4.91728    -0.00000    -1.63915       -16.82380
   20      -0.02211    -0.00000    -4.89369    -1.63860       -16.81585
   21      -4.87129    -0.00017    -0.02228    -1.63125       -16.81419
   68      -0.00038    -6.91368     0.00002    -2.30468        -1.74449
   69       0.00003    -0.00004    -6.90499    -2.30167        -1.72291
   70      -6.65781    -0.00037    -0.00002    -2.21940        -1.70934
  141       0.11073    -0.78045    -2.92728    -1.19900        -0.22153
  143      -3.92958     1.55060    -1.05348    -1.14415        -0.20066
  144       0.56018    -2.48890   -13.01613    -4.98162        -0.16991
 sum:     -21.87462   -20.61923   -35.88626   -26.12671 [ 79.5%]
 tot:     -31.58979   -26.12412   -40.87359   -32.86250


      Contributions from virtual beta(-) MOs (A_.a B_a. C_..)
      =======================================================

                   principal tensor components
          ---------------------------------------------
  vir          x           y           z          iso          energy
  146       0.34719     1.01748   -14.45097    -4.36210        -0.14230
  890      -0.00003    -0.00408    -4.03711    -1.34707        14.02359
  891      -3.85480     0.00003    -0.00022    -1.28500        14.35507
  892      -0.00030    -3.86429    -0.00383    -1.28947        14.55680
 1009      -0.00008    -0.00290    -3.14674    -1.04990        57.52573
 1010      -3.10589    -0.00000    -0.00007    -1.03532        57.80829
 1011      -0.00000    -3.10670    -0.00290    -1.03653        57.96391
 sum:      -6.61393    -5.96045   -21.64184   -11.40541 [ 34.7%]
 tot:     -31.58979   -26.12412   -40.87359   -32.86250


      Contributions from virtual beta(-) MOs (A_.. B_.b C_b.)
      =======================================================

                   principal tensor components
          ---------------------------------------------
  vir          x           y           z          iso          energy
  147      16.01865    -0.07128     0.11473     5.35403        -0.04603
  149      -2.82911     2.24503   -14.31909    -4.96773        -0.02234
  170      -3.50625    -1.29466     0.02770    -1.59107         0.08556
  222      -3.06650    -0.33693     0.05072    -1.11757         0.26799
  890      -0.00398    -4.01886    -0.00010    -1.34098        14.02359
  891       0.00001    -0.00025    -3.92425    -1.30816        14.35507
  892      -3.82501    -0.00401    -0.00012    -1.27638        14.55680
 1009      -0.00275    -3.14145    -0.00007    -1.04809        57.52573
 1010      -0.00000    -0.00004    -3.11463    -1.03822        57.80829
 1011      -3.10642    -0.00294    -0.00001    -1.03646        57.96391
 sum:      -0.32138    -6.62539   -21.16512    -9.37063 [ 28.5%]
 tot:     -31.58979   -26.12412   -40.87359   -32.86250


    Virtual beta(-) contributions (A_ia B_a. C_.i) from occupied alpha(+) MO = 143
    ==============================================================================

                   principal tensor components
          ---------------------------------------------
  vir          x           y           z          iso          energy        energy gap
  149      -0.00048     0.00045     4.67449     1.55815        -0.02234        -0.17831
 sum:      -0.00048     0.00045     4.67449     1.55815 [136.2%]
 tot:      -3.92958     1.55060    -1.05348    -1.14415


    Virtual beta(-) contributions (A_ia B_a. C_.i) from occupied alpha(+) MO = 144
    ==============================================================================

                   principal tensor components
          ---------------------------------------------
  vir          x           y           z          iso          energy        energy gap
  146      -0.00010     0.00019   -11.24373    -3.74788        -0.14230        -0.02761
 sum:      -0.00010     0.00019   -11.24373    -3.74788 [ 75.2%]
 tot:       0.56018    -2.48890   -13.01613    -4.98162


    Virtual beta(-) contributions from occupied alpha(+)/virtual beta(-) MOs = 143/149
    ==================================================================================

                   principal tensor components
          ---------------------------------------------
  vir          x           y           z          iso          energy        denominator
  146      -0.00012    -0.00004     3.84841     1.28275        -0.14230         0.01041
 sum:      -0.00012    -0.00004     3.84841     1.28275 [ 82.3%]
 tot:      -0.00048     0.00045     4.67449     1.55815


    Virtual beta(-) contributions from occupied alpha(+)/virtual beta(-) MOs = 144/146
    ==================================================================================

                   principal tensor components
          ---------------------------------------------
  vir          x           y           z          iso          energy        denominator
  149       0.00014     0.00001    -9.77789    -3.25925        -0.02234         0.00407
 sum:       0.00014     0.00001    -9.77789    -3.25925 [ 87.0%]
 tot:      -0.00010     0.00019   -11.24373    -3.74788


==============================
Contributions from SO-+:Lab:SO
==============================
::

    SO-+:Lab:SO = <i-|SO|a+> <a+|L|b+> <b+|SO|i-> / [(ei-ea)*(ei-eb)]
    =================================================================


     Contributions from occupied beta(-) MOs (A_i. B_.. C_.i)
     ========================================================

                   principal tensor components
          ---------------------------------------------
  occ          x           y           z          iso          energy
    3       0.00007     3.27719     0.00000     1.09242      -405.45531
    4       0.00001     0.00000     3.27717     1.09239      -405.45391
    5       3.27635     0.00007     0.00001     1.09214      -405.45253
    8       0.00011     3.79220     0.00000     1.26410       -89.95481
    9       0.01061     0.00000     3.78139     1.26400       -89.95159
   10       3.77765     0.00011     0.01063     1.26280       -89.95072
   19       0.00017     4.92051    -0.00000     1.64023       -16.82227
   20       0.00313     0.00000     4.91693     1.64002       -16.81544
   21       4.89318     0.00017     0.00318     1.63218       -16.81270
   68       0.00021     7.02428    -0.00001     2.34149        -1.72860
   69       0.00215    -0.00001     6.96590     2.32268        -1.71818
   70       6.75711     0.00019     0.00213     2.25315        -1.69361
  142       4.09933    -0.57753     0.39288     1.30489        -0.19404
  144      -0.52754     2.83378     1.83489     1.38037        -0.16660
 sum:      22.29256    21.27098    21.18509    21.58288 [ 78.3%]
 tot:      29.04744    27.25992    26.34369    27.55035


     Contributions from virtual alpha(+) MOs (A_.a B_a. C_..)
     ========================================================

                   principal tensor components
          ---------------------------------------------
  vir          x           y           z          iso          energy
  149       1.46321     3.52096    -0.83515     1.38301        -0.02622
  890       0.00003     0.00409     4.04222     1.34878        14.01624
  891       3.86321    -0.00004     0.00014     1.28777        14.34757
  892       0.00030     3.87158     0.00387     1.29192        14.55453
 1009       0.00008     0.00291     3.14724     1.05007        57.52290
 1010       3.10714     0.00000     0.00007     1.03574        57.80547
 1011       0.00000     3.10763     0.00291     1.03685        57.96313
 sum:       8.43397    10.50713     6.36130     8.43413 [ 30.6%]
 tot:      29.04744    27.25992    26.34369    27.55035


     Contributions from virtual alpha(+) MOs (A_.. B_.b C_b.)
     ========================================================

                   principal tensor components
          ---------------------------------------------
  vir          x           y           z          iso          energy
  149       2.81637    -0.75589     1.97023     1.34357        -0.02622
  890       0.00397     4.02756     0.00010     1.34388        14.01624
  891      -0.00001     0.00030     3.92467     1.30832        14.34757
  892       3.83170     0.00397     0.00011     1.27859        14.55453
 1009       0.00275     3.14269     0.00007     1.04850        57.52290
 1010       0.00000     0.00004     3.11588     1.03864        57.80547
 1011       3.10755     0.00295     0.00001     1.03683        57.96313
 sum:       9.76232     6.42161     9.01107     8.39833 [ 30.5%]
 tot:      29.04744    27.25992    26.34369    27.55035


 ***************************************************
 * Well, here we are. How does it look for you ??? *
 ***************************************************

 Total user time: 31m 41.5s


##############################################################################
                              Finalization info
##############################################################################


 Memory peak for process    0 is            65.641 MB


 Final time:
   2021 May  4  20:55:05
 

 Normal termination of ReSpect program


real	31m41.659s
user	33m55.535s
sys	0m17.079s
