# Supplementary material for: Quadratic Spin–Orbit Mechanism of the Electronic g-Tensor
Source: J Chem Theory Comput. 2023 Mar 10;19(6):1765–76. doi: 10.1021/acs.jctc.2c01213 (PMC10061661; doi:10.1021/acs.jctc.2c01213)
Supplement: Supplementary file 2 — ct2c01213_si_002.zip [file ct2c01213_si_002.zip › respect_input/06.ir-cl/pt-pbe-dz/RS-ks.out_scf]

##############################################################################
                              Environment setting
##############################################################################

 Job setting:
    
    Call arguments   are    --scratch=/scratch/work/project/open-19-41/pikulove/10385905.isrv5 --nt=24 --scf --inp=RS-ks 
    Input file name   is   RS-ks.inp
    Binary  directory is   /home/pikulove/ReSpect_5.2.0-beta.8+Nov20_OMP_intel-18.0_glibc-2.27+PT3
    Work    directory is   /scratch/work/project/open-19-41/pikulove/10385905.isrv5/
    Scratch directory is   /scratch/work/project/open-19-41/pikulove/10385905.isrv5/tmp25333.TGueP1.pikulove
    Machine name      is   r36u35n968.ib0.smc.salomon.it4i.cz
    OMP stack memory size  5000m
    OMP parallel job with  24 threads
    Output  file will be   /scratch/work/project/open-19-41/pikulove/10385905.isrv5/RS-ks.out_scf


 System setting:

    core file size          (blocks, -c) 0
    data seg size           (kbytes, -d) unlimited
    scheduling priority             (-e) 0
    file size               (blocks, -f) unlimited
    pending signals                 (-i) 510108
    max locked memory       (kbytes, -l) unlimited
    max memory size         (kbytes, -m) unlimited
    open files                      (-n) 1048576
    pipe size            (512 bytes, -p) 8
    POSIX message queues     (bytes, -q) 819200
    real-time priority              (-r) 0
    stack size              (kbytes, -s) unlimited
    cpu time               (seconds, -t) unlimited
    max user processes              (-u) 510108
    virtual memory          (kbytes, -v) unlimited
    file locks                      (-x) unlimited
    omp_thread_limit:
    omp_stacksize:5000m
    

##############################################################################
                               Program ReSpect
##############################################################################
::

 Version:       5.2.0 (2020)
 Released:      beta (in testing period)

 Branch:        master
 Commit hash:   d07d9fd49
 Commit author: Debora Pastvova
 Commit date:   Wed Nov 4 10:13:55 2020 +0100

 Webpage:       http://www.respectprogram.org 
 Copyright:     ReSpect is distributed as proprietary software at no cost
                and is currently available as OpenMP parallel static binaries
                for Linux OS and x86_64 architecture at the program webpage.
                The program is limited to non-commercial, academic, and non-profit
                private use and its further copy and redistribution is not permitted.
                The specific terms of use are available at:
                http://www.respectprogram.org/download.html.
                The program is distributed AS IS in a hope it becomes useful.
                The experimental nature of the program means that authors accept
                no responsibility for the correctness of results nor fitness for
                a particular purpose.

 Reference(s):  If results obtained with ReSpect are published in the scientific
                literature or publicly accessible reports, the users shall reference
                the program as:

                ReSpect, version 5.2.0 (2020); Relativistic Spectroscopy DFT program of authors
                M. Repisky, S. Komorovsky, V. G. Malkin, O. L. Malkina, M. Kaupp, K. Ruud, 
                with contributions from R. Bast, R. Di Remigio, U. Ekstrom, M. Kadek, S. Knecht,
                L. Konecny, E. Malkin, I. Malkin-Ondik, (see http://www.respectprogram.org)

                Using specific theoretical methods included in ReSpect may require citing
                additional articles, as described in this output file as "REQUIRED REFERENCES".


 -------
 Authors
 -------
 Repisky Michal
 Komorovsky Stanislav


 --------
 Founders
 --------
 Ruud Kenneth
 Kaupp Martin
 Malkina Olga L.
 Malkin Vladimir G.


 ------------
 Contributors
 ------------
 Bast Radovan         - AutoCMake library
 Di Remigio Roberto   - PCMSolver library
 Ekstrom Ulf          - XCFun library
 Kadek Marius         - real-time TDDFT library
                      - solid-state pSCF library
 Knecht Stefan        - pilot MPI parallelization
 Konecny Lukas        - real-time TDDFT (RT-TDDFT) library
                      - damped-response TDDFT (DR-TDDFT) library
 Malkin Elena         - one-component molecular properties
                      - finite size nucleus and magnetic moment models
 Malkin-Ondik Irina   - Douglas-Kroll-Hess (DKH) Hamiltonians


##############################################################################
                    Configuration, build, and runtime info
##############################################################################
::

 -----------------------------------
 Configuration and build information
 -----------------------------------

 Who compiled           | uachstno
 Compiled on server     | pippin
 Operating system       | Linux-5.4.0-51-generic
 CMake version          | 3.10.2
 CMake generator        | Unix Makefiles
 CMake build type       | release
 Configuration time     | 2020-11-09 11:33:09.556228
 Python version         | 2.7.1
 Fortran compiler       | /opt/intel/compilers_and_libraries_2018.6.288/linux/bin/intel64/ifort
 Fortran compiler flags |  -w -fpp -assume byterecl -static -static-libgcc -static-intel -qopenmp -O2 -xW -ip
 C compiler             | /opt/intel/compilers_and_libraries_2018.6.288/linux/bin/intel64/icc
 C compiler flags       |  -g -wd981 -wd279 -wd383 -wd1572 -wd1777 -restrict -DRESTRICT=restrict -qopenmp -O2 -ip
 C++ compiler           | /opt/intel/compilers_and_libraries_2018.6.288/linux/bin/intel64/icpc
 C++ compiler flags     |  -Wno-unknown-pragmas -fno-exceptions -qopenmp -O3
 Static linking         | True
 MPI parallelization    | False
 OMP parallelization    | True
 Math libraries         | -Wl,--start-group;/opt/intel/compilers_and_libraries_2018.6.288/linux/mkl/lib/intel64/libmkl_lapack95_lp64.a;/opt/intel/compilers_and_libraries_2018.6.288/linux/mkl/lib/intel64/libmkl_intel_lp64.a;-qopenmp;-Wl,--end-group;-Wl,--start-group;/opt/intel/compilers_and_libraries_2018.6.288/linux/mkl/lib/intel64/libmkl_intel_lp64.a;/opt/intel/compilers_and_libraries_2018.6.288/linux/mkl/lib/intel64/libmkl_intel_thread.a;/opt/intel/compilers_and_libraries_2018.6.288/linux/mkl/lib/intel64/libmkl_core.a;/usr/lib/x86_64-linux-gnu/libpthread.a;/usr/lib/x86_64-linux-gnu/libm.a;-qopenmp;-Wl,--end-group;-ldl
 Explicit libraries     | unknown


 ------------
 Runtime info
 ------------

 Parallelization model: OpenMP
   Master process has 24 threads of total 24

 Initial time:
   2021 February 18   0:13:54
 


##############################################################################
                            Input processing info
##############################################################################
::

 ----------
 Input file
 ----------

 scf:
     method: ks/pbe
 
     geometry:
       Ir      0.00000000     0.00000000     0.00000000
       Cl      0.03115583     2.33360035    -0.00089452
       P      0.06323087    -0.27931460     2.32015354
       N      0.00808331    -1.96697726     0.00248122
       C      0.08208828    -2.67637015     1.18273207
       C      0.13256216    -2.07191434     2.38067302
       C     -1.50754076     0.17063034     3.26088963
       C     -2.62780762    -0.64012488     2.60297724
       C     -1.83155690     1.65370930     3.08454268
       C     -1.45600368    -0.17622279     4.74584606
       C      1.62176977     0.29016240     3.21157588
       C      2.76545540     0.05981110     2.21996557
       C      1.54958570     1.77904636     3.54143426
       C      1.92050905    -0.51492830     4.47518449
       H      0.09638726    -3.76060164     1.08990737
       H      0.17899378    -2.65731351     3.28880934
       H     -2.49316186    -1.71271699     2.74707210
       H     -2.68547299    -0.44372153     1.53024419
       H     -3.58101791    -0.35052045     3.05495449
       H     -1.86723658     1.93192259     2.03116057
       H     -1.10985090     2.30291078     3.57809284
       H     -2.81234144     1.85154991     3.52815203
       H     -1.17869101    -1.21782806     4.91996899
       H     -2.45057032    -0.02489778     5.17729671
       H     -0.76547728     0.46468316     5.29453592
       H      2.82046808    -0.98453794     1.90459313
       H      3.71156104     0.31694012     2.70653728
       H      2.65273516     0.67965960     1.32991466
       H      1.25895432     2.37167844     2.67202410
       H      2.53858556     2.11679615     3.86610537
       H      0.85284006     1.98501999     4.35475492
       H      2.04837948    -1.57567453     4.25450664
       H      1.15139621    -0.41219180     5.23867497
       H      2.86026222    -0.15321881     4.90408853
       P     -0.06475342    -0.28565666    -2.31974605
       C     -0.04834700    -2.68036388    -1.17636330
       C     -0.10143229    -2.07951557    -2.37591017
       C      1.48897753     0.19014399    -3.27574850
       C      2.63057534    -0.58774748    -2.61473039
       C      1.78180028     1.68197959    -3.12072180
       C      1.43576271    -0.17525039    -4.75621879
       C     -1.64317646     0.24906404    -3.19818178
       C     -2.77310075    -0.01575584    -2.19939302
       C     -1.61026977     1.74120083    -3.51902628
       C     -1.93197014    -0.55562132    -4.46425228
       H     -0.04574403    -3.76445887    -1.08096033
       H     -0.13410804    -2.66766385    -3.28287234
       H      2.51829477    -1.66480305    -2.74427932
       H      2.69026102    -0.37642045    -1.54492942
       H      3.57450722    -0.28341896    -3.07640317
       H      1.81719479     1.97541097    -2.07160025
       H      1.04360381     2.30851967    -3.61923612
       H      2.75545463     1.89472043    -3.57309799
       H      1.17614029    -1.22341953    -4.91755099
       H      2.42511649    -0.01074003    -5.19475656
       H      0.73110971     0.44747040    -5.30788853
       H     -2.79997536    -1.06322942    -1.89076087
       H     -3.72907389     0.22145187    -2.67665600
       H     -2.66820643     0.60038139    -1.30569662
       H     -1.32288734     2.33539903    -2.64947581
       H     -2.61066309     2.05784955    -3.82972578
       H     -0.92819470     1.96843560    -4.33908492
       H     -2.02603634    -1.62124892    -4.25010142
       H     -1.17468165    -0.42473902    -5.23512636
       H     -2.88659659    -0.21893913    -4.88050724
 
     geo-units:     angstrom
     initmo:        atomic
     nc-model:      gauss #nuclear charge model point/gauss
     charge:        0
     multiplicity:  2
 
     xc:
        noncollinearity: v2019
 
     dmixing:       1.0D0
     diis:          on
     maxiterations: 60
     convergence:   1.0e-6
 
     basis:
         Ir: dyall-vdz
         P: uiglo-ii
         N: uiglo-ii
         C: uiglo-ii
         Cl: uiglo-ii
         H: uiglo-ii
 
     mo-analysis: mulliken


 ----------------
 Input processing
 ----------------

 ... method: one-component Kohn-Sham (KS)

 ... GGA XC functional: PBE

 ... geometry processing (xyz format)

     Ir      0.00000000     0.00000000     0.00000000
     Cl      0.03115583     2.33360035    -0.00089452
     P      0.06323087    -0.27931460     2.32015354
     N      0.00808331    -1.96697726     0.00248122
     C      0.08208828    -2.67637015     1.18273207
     C      0.13256216    -2.07191434     2.38067302
     C     -1.50754076     0.17063034     3.26088963
     C     -2.62780762    -0.64012488     2.60297724
     C     -1.83155690     1.65370930     3.08454268
     C     -1.45600368    -0.17622279     4.74584606
     C      1.62176977     0.29016240     3.21157588
     C      2.76545540     0.05981110     2.21996557
     C      1.54958570     1.77904636     3.54143426
     C      1.92050905    -0.51492830     4.47518449
     H      0.09638726    -3.76060164     1.08990737
     H      0.17899378    -2.65731351     3.28880934
     H     -2.49316186    -1.71271699     2.74707210
     H     -2.68547299    -0.44372153     1.53024419
     H     -3.58101791    -0.35052045     3.05495449
     H     -1.86723658     1.93192259     2.03116057
     H     -1.10985090     2.30291078     3.57809284
     H     -2.81234144     1.85154991     3.52815203
     H     -1.17869101    -1.21782806     4.91996899
     H     -2.45057032    -0.02489778     5.17729671
     H     -0.76547728     0.46468316     5.29453592
     H      2.82046808    -0.98453794     1.90459313
     H      3.71156104     0.31694012     2.70653728
     H      2.65273516     0.67965960     1.32991466
     H      1.25895432     2.37167844     2.67202410
     H      2.53858556     2.11679615     3.86610537
     H      0.85284006     1.98501999     4.35475492
     H      2.04837948    -1.57567453     4.25450664
     H      1.15139621    -0.41219180     5.23867497
     H      2.86026222    -0.15321881     4.90408853
     P     -0.06475342    -0.28565666    -2.31974605
     C     -0.04834700    -2.68036388    -1.17636330
     C     -0.10143229    -2.07951557    -2.37591017
     C      1.48897753     0.19014399    -3.27574850
     C      2.63057534    -0.58774748    -2.61473039
     C      1.78180028     1.68197959    -3.12072180
     C      1.43576271    -0.17525039    -4.75621879
     C     -1.64317646     0.24906404    -3.19818178
     C     -2.77310075    -0.01575584    -2.19939302
     C     -1.61026977     1.74120083    -3.51902628
     C     -1.93197014    -0.55562132    -4.46425228
     H     -0.04574403    -3.76445887    -1.08096033
     H     -0.13410804    -2.66766385    -3.28287234
     H      2.51829477    -1.66480305    -2.74427932
     H      2.69026102    -0.37642045    -1.54492942
     H      3.57450722    -0.28341896    -3.07640317
     H      1.81719479     1.97541097    -2.07160025
     H      1.04360381     2.30851967    -3.61923612
     H      2.75545463     1.89472043    -3.57309799
     H      1.17614029    -1.22341953    -4.91755099
     H      2.42511649    -0.01074003    -5.19475656
     H      0.73110971     0.44747040    -5.30788853
     H     -2.79997536    -1.06322942    -1.89076087
     H     -3.72907389     0.22145187    -2.67665600
     H     -2.66820643     0.60038139    -1.30569662
     H     -1.32288734     2.33539903    -2.64947581
     H     -2.61066309     2.05784955    -3.82972578
     H     -0.92819470     1.96843560    -4.33908492
     H     -2.02603634    -1.62124892    -4.25010142
     H     -1.17468165    -0.42473902    -5.23512636
     H     -2.88659659    -0.21893913    -4.88050724
 
 ... geometry defined in units: angstrom

 ... MO init: superposition of atomic densities
 
 ... nuclear charge distribution model: gaussian

 ... charge of the system:   0

 ... multiplicity of the system:  2   (doublet)

 ... DFT noncollinear scheme: v2019

 ... density mixing parameter:  1.000

 ... DIIS scheme turned on

 ... maximum number of scf iterations:   60

 ... scf convergence criteria:  1.00E-06

 ... orbital basis required

     Ir: dyall-vdz
     P: uiglo-ii
     N: uiglo-ii
     C: uiglo-ii
     Cl: uiglo-ii
     H: uiglo-ii
 
 ... perform Mulliken population analysis


##############################################################################
                             REQUIRED REFERENCES
##############################################################################

 XCFun: a library of DFT exchange-correlation functionals

 [1] U. Ekström, et al., J. Chem. Theory Comput. 6, 1971-1980 (2010)
     [DOI: https://doi.org/10.1021/ct100117s]


##############################################################################
                              Molecular DFT grid
##############################################################################


DFT grid generator
------------------
::

 Becke atomic partitioning scheme
 Lebedev angular quadrature (adaptive size) 
 Adaptive angular distribution limit     = 11
 Adaptive angular distribution threshold =   1.0E-05
 Rotational invariance of grid points: rotation wrt. standard orientation
 Gauss-Chebyshev(I) radial quadrature
 Radial grid points mapping:  Koester
 Radial grid points shift:    False
 Grid file:                   fort.11

 Centre of nuclear charge (in A): -0.185D-02 -0.258D-01  0.140D-03
 NCMT eigenvalues:     0.3650212D+04  0.8547703D+04  0.8959937D+04  (n)

 Standard molecular orientation (in A):
  0.1845576357D-02  0.2578044787D-01 -0.1395384880D-03
  0.3300140636D-01  0.2359380798D+01 -0.1034058488D-02
  0.6507644636D-01 -0.2535341521D+00  0.2320014002D+01
  0.9928886357D-02 -0.1941196812D+01  0.2341681512D-02
  0.8393385636D-01 -0.2650589702D+01  0.1182592532D+01
  0.1344077364D+00 -0.2046133892D+01  0.2380533482D+01
 -0.1505695184D+01  0.1964107879D+00  0.3260750092D+01
 -0.2625962044D+01 -0.6143444321D+00  0.2602837702D+01
 -0.1829711324D+01  0.1679489748D+01  0.3084403142D+01
 -0.1454158104D+01 -0.1504423421D+00  0.4745706522D+01
  0.1623615346D+01  0.3159428479D+00  0.3211436342D+01
  0.2767300976D+01  0.8559154787D-01  0.2219826032D+01
  0.1551431276D+01  0.1804826808D+01  0.3541294722D+01
  0.1922354626D+01 -0.4891478521D+00  0.4475044952D+01
  0.9823283636D-01 -0.3734821192D+01  0.1089767832D+01
  0.1808393564D+00 -0.2631533062D+01  0.3288669802D+01
 -0.2491316284D+01 -0.1686936542D+01  0.2746932562D+01
 -0.2683627414D+01 -0.4179410821D+00  0.1530104652D+01
 -0.3579172334D+01 -0.3247400021D+00  0.3054814952D+01
 -0.1865391004D+01  0.1957703038D+01  0.2031021032D+01
 -0.1108005324D+01  0.2328691228D+01  0.3577953302D+01
 -0.2810495864D+01  0.1877330358D+01  0.3528012492D+01
 -0.1176845434D+01 -0.1192047612D+01  0.4919829452D+01
 -0.2448724744D+01  0.8826678694D-03  0.5177157172D+01
 -0.7636317036D+00  0.4904636079D+00  0.5294396382D+01
  0.2822313656D+01 -0.9587574921D+00  0.1904453592D+01
  0.3713406616D+01  0.3427205679D+00  0.2706397742D+01
  0.2654580736D+01  0.7054400479D+00  0.1329775122D+01
  0.1260799896D+01  0.2397458888D+01  0.2671884562D+01
  0.2540431136D+01  0.2142576598D+01  0.3865965832D+01
  0.8546856364D+00  0.2010800438D+01  0.4354615382D+01
  0.2050225056D+01 -0.1549894082D+01  0.4254367102D+01
  0.1153241786D+01 -0.3864113521D+00  0.5238535432D+01
  0.2862107796D+01 -0.1274383621D+00  0.4903948992D+01
 -0.6290784364D-01 -0.2598762121D+00 -0.2319885588D+01
 -0.4650142364D-01 -0.2654583432D+01 -0.1176502838D+01
 -0.9958671364D-01 -0.2053735122D+01 -0.2376049708D+01
  0.1490823106D+01  0.2159244379D+00 -0.3275888038D+01
  0.2632420916D+01 -0.5619670321D+00 -0.2614869928D+01
  0.1783645856D+01  0.1707760038D+01 -0.3120861338D+01
  0.1437608286D+01 -0.1494699421D+00 -0.4756358328D+01
 -0.1641330884D+01  0.2748444879D+00 -0.3198321318D+01
 -0.2771255174D+01  0.1002460787D-01 -0.2199532558D+01
 -0.1608424194D+01  0.1766981278D+01 -0.3519165818D+01
 -0.1930124564D+01 -0.5298408721D+00 -0.4464391818D+01
 -0.4389845364D-01 -0.3738678422D+01 -0.1081099868D+01
 -0.1322624636D+00 -0.2641883402D+01 -0.3283011878D+01
  0.2520140346D+01 -0.1639022602D+01 -0.2744418858D+01
  0.2692106596D+01 -0.3506400021D+00 -0.1545068958D+01
  0.3576352796D+01 -0.2576385121D+00 -0.3076542708D+01
  0.1819040366D+01  0.2001191418D+01 -0.2071739788D+01
  0.1045449386D+01  0.2334300118D+01 -0.3619375658D+01
  0.2757300206D+01  0.1920500878D+01 -0.3573237528D+01
  0.1177985866D+01 -0.1197639082D+01 -0.4917690528D+01
  0.2426962066D+01  0.1504041787D-01 -0.5194896098D+01
  0.7329552864D+00  0.4732508479D+00 -0.5308028068D+01
 -0.2798129784D+01 -0.1037448972D+01 -0.1890900408D+01
 -0.3727228314D+01  0.2472323179D+00 -0.2676795538D+01
 -0.2666360854D+01  0.6261618379D+00 -0.1305836158D+01
 -0.1321041764D+01  0.2361179478D+01 -0.2649615348D+01
 -0.2608817514D+01  0.2083629998D+01 -0.3829865318D+01
 -0.9263491236D+00  0.1994216048D+01 -0.4339224458D+01
 -0.2024190764D+01 -0.1595468472D+01 -0.4250240958D+01
 -0.1172836074D+01 -0.3989585721D+00 -0.5235265898D+01
 -0.2884751014D+01 -0.1931586821D+00 -0.4880646778D+01

 Rotationally invariant molecular orientation (in A):
  0.0000000000D+00  0.0000000000D+00  0.0000000000D+00
  0.2332514923D+01  0.7433626470D-01 -0.2259052661D-01
 -0.2046080562D+00 -0.2327668429D+01  0.7226661476D-01
 -0.1965218731D+01 -0.6432029377D-01  0.5337860256D-01
 -0.2635216181D+01 -0.1266156408D+01  0.1450325707D+00
 -0.1992347144D+01 -0.2444401023D+01  0.1829269872D+00
  0.2385132274D+00 -0.3256699828D+01 -0.1507386050D+01
 -0.6180821818D+00 -0.2626686180D+01 -0.2609428556D+01
  0.1707467537D+01 -0.3034402790D+01 -0.1865666903D+01
 -0.6014377510D-01 -0.4751731202D+01 -0.1446198231D+01
  0.4283153968D+00 -0.3197851211D+01  0.1618284459D+01
  0.1932046207D+00 -0.2211856946D+01  0.2765850483D+01
  0.1924793496D+01 -0.3480858936D+01  0.1512206824D+01
 -0.3295184154D+00 -0.4485596549D+01  0.1936910839D+01
 -0.3721217424D+01 -0.1207446964D+01  0.1841900831D+00
 -0.2547645237D+01 -0.3370409550D+01  0.2438523100D+00
 -0.1682228738D+01 -0.2804189620D+01 -0.2449956677D+01
 -0.4569241813D+00 -0.1548416137D+01 -0.2672812941D+01
 -0.3363743616D+00 -0.3071098815D+01 -0.3568543842D+01
  0.1951487747D+01 -0.1972860663D+01 -0.1908933465D+01
  0.2388298484D+01 -0.3505954905D+01 -0.1158544780D+01
  0.1896584163D+01 -0.3473388474D+01 -0.2850245466D+01
 -0.1089103148D+01 -0.4958008925D+01 -0.1144776997D+01
  0.8179310501D-01 -0.5180052537D+01 -0.2443497824D+01
  0.6134172838D+00 -0.5278714315D+01 -0.7699941138D+00
 -0.8590149233D+00 -0.1929380567D+01  0.2844541110D+01
  0.4871981794D+00 -0.2688347586D+01  0.3706333179D+01
  0.7819718652D+00 -0.1302964401D+01  0.2637881304D+01
  0.2482926294D+01 -0.2593782541D+01  0.1207023837D+01
  0.2295235472D+01 -0.3792914546D+01  0.2493532973D+01
  0.2140203297D+01 -0.4288590197D+01  0.8118219686D+00
 -0.1393467276D+01 -0.4298148356D+01  0.2088924394D+01
 -0.2204990511D+00 -0.5246902985D+01  0.1166499032D+01
  0.6701471430D-01 -0.4901171185D+01  0.2868569387D+01
 -0.3599560569D+00  0.2309491739D+01 -0.6077840407D-01
 -0.2716471508D+01  0.1091400795D+01  0.1205931700D-01
 -0.2155062874D+01  0.2309148741D+01 -0.5620281256D-01
  0.1210925901D+00  0.3282862141D+01  0.1480503228D+01
 -0.6091635477D+00  0.2599825878D+01  0.2640457140D+01
  0.1623404246D+01  0.3175368718D+01  0.1739069950D+01
 -0.2918540245D+00  0.4751008533D+01  0.1434044486D+01
  0.1104310224D+00  0.3201381066D+01 -0.1652087386D+01
 -0.1487108833D+00  0.2192665835D+01 -0.2774485048D+01
  0.1592089620D+01  0.3569050368D+01 -0.1653912071D+01
 -0.7401369438D+00  0.4440983081D+01 -0.1923704415D+01
 -0.3796679503D+01  0.9619585976D+00  0.3973338907D-01
 -0.2772067399D+01  0.3197104798D+01 -0.7635069008D-01
 -0.1692059319D+01  0.2695232361D+01  0.2552862024D+01
 -0.3629468699D+00  0.1537312051D+01  0.2696468960D+01
 -0.2979081831D+00  0.3072589368D+01  0.3576608719D+01
  0.1950453647D+01  0.2136060947D+01  0.1768883038D+01
  0.2216810216D+01  0.3691970049D+01  0.9860789489D+00
  0.1844117234D+01  0.3636015178D+01  0.2707055637D+01
 -0.1350271894D+01  0.4878817789D+01  0.1198445602D+01
 -0.1185384357D+00  0.5196335843D+01  0.2418851690D+01
  0.2968330101D+00  0.5320680974D+01  0.7146159487D+00
 -0.1186289998D+01  0.1851197272D+01 -0.2776883178D+01
  0.5132294272D-01  0.2675379420D+01 -0.3736205464D+01
  0.4975033272D+00  0.1318982992D+01 -0.2682797297D+01
  0.2219815012D+01  0.2719149814D+01 -0.1379306788D+01
  0.1875726907D+01  0.3887698972D+01 -0.2661682056D+01
  0.1809009776D+01  0.4397112122D+01 -0.9781772183D+00
 -0.1800374770D+01  0.4193253485D+01 -0.1992964949D+01
 -0.6162192044D+00  0.5216994115D+01 -0.1170501820D+01
 -0.4387526726D+00  0.4865849581D+01 -0.2886300242D+01

 Atom   1 has   14912 grid points ( 0)
 Atom   2 has    9888 grid points ( 1)
 Atom   3 has   10488 grid points ( 2)
 Atom   4 has    9716 grid points ( 3)
 Atom   5 has    9980 grid points ( 4)
 Atom   6 has    9860 grid points ( 5)
 Atom   7 has    9560 grid points ( 6)
 Atom   8 has    9836 grid points ( 7)
 Atom   9 has    9992 grid points ( 8)
 Atom  10 has   10088 grid points ( 9)
 Atom  11 has    9536 grid points (10)
 Atom  12 has    9908 grid points (11)
 Atom  13 has   10004 grid points (12)
 Atom  14 has    9896 grid points (13)
 Atom  15 has    8532 grid points (14)
 Atom  16 has    8732 grid points (15)
 Atom  17 has    8612 grid points (16)
 Atom  18 has    8608 grid points (17)
 Atom  19 has    8636 grid points (18)
 Atom  20 has    8692 grid points (19)
 Atom  21 has    8196 grid points (20)
 Atom  22 has    8684 grid points (21)
 Atom  23 has    8624 grid points (22)
 Atom  24 has    8696 grid points (23)
 Atom  25 has    8256 grid points ( 0)
 Atom  26 has    8672 grid points ( 1)
 Atom  27 has    8684 grid points ( 2)
 Atom  28 has    8636 grid points ( 3)
 Atom  29 has    8672 grid points ( 4)
 Atom  30 has    8672 grid points ( 5)
 Atom  31 has    8684 grid points ( 6)
 Atom  32 has    8636 grid points ( 7)
 Atom  33 has    8612 grid points ( 8)
 Atom  34 has    8708 grid points ( 9)
 Atom  35 has   10488 grid points (10)
 Atom  36 has    9980 grid points (11)
 Atom  37 has    9860 grid points (12)
 Atom  38 has    9560 grid points (13)
 Atom  39 has    9836 grid points (14)
 Atom  40 has    9992 grid points (15)
 Atom  41 has   10040 grid points (16)
 Atom  42 has    9536 grid points (17)
 Atom  43 has    9824 grid points (18)
 Atom  44 has   10004 grid points (19)
 Atom  45 has    9896 grid points (20)
 Atom  46 has    8532 grid points (21)
 Atom  47 has    8732 grid points (22)
 Atom  48 has    8448 grid points (23)
 Atom  49 has    8500 grid points ( 0)
 Atom  50 has    8696 grid points ( 1)
 Atom  51 has    8680 grid points ( 2)
 Atom  52 has    8316 grid points ( 3)
 Atom  53 has    8672 grid points ( 4)
 Atom  54 has    8616 grid points ( 5)
 Atom  55 has    8684 grid points ( 6)
 Atom  56 has    8256 grid points ( 7)
 Atom  57 has    8516 grid points ( 8)
 Atom  58 has    8684 grid points ( 9)
 Atom  59 has    8636 grid points (10)
 Atom  60 has    8672 grid points (11)
 Atom  61 has    8672 grid points (12)
 Atom  62 has    8684 grid points (13)
 Atom  63 has    8444 grid points (14)
 Atom  64 has    8660 grid points (15)
 Atom  65 has    8696 grid points (16)
 Total         596720 grid points (generated in    4.0 seconds)
 


##############################################################################
                    Atomic, molecular, and basis sets info
##############################################################################


Atomic and Nuclear Constants
----------------------------
::

 The data used in this calculation (unless changed from input) are from
 the CODATA recommended values of the fundamental physical constants 2010
 (online at http://physics.nist.gov/constants) and from the 2006 compilation
 of the Particle Data Group (online at http://pdg.lbl.gov).
 All values are in the SI-based atomic units unless stated otherwise.

 Inverse fine-structure constant =   137.035999074000
 Bohr radius [A]                 =     0.529177210920
 Hartree energy [eV]             =    27.211385050000
 Electric dipole moment [Debye]  =     2.541746363608

 atom    label     Z    isotop    atomic mass       spin         g-value 
 ----------------------------------------------------------------------- 
  Ir       1      77     193      192.962926      1.500000      0.109133
  Cl       2      17      35       34.968853      1.500000      0.547916
  P        3      15      31       30.973762      0.500000      2.263200
  N        4       7      14       14.003074      1.000000      0.403761
  C        5       6      12       12.000000      0.000000      0.000000
  C        6       6      12       12.000000      0.000000      0.000000
  C        7       6      12       12.000000      0.000000      0.000000
  C        8       6      12       12.000000      0.000000      0.000000
  C        9       6      12       12.000000      0.000000      0.000000
  C       10       6      12       12.000000      0.000000      0.000000
  C       11       6      12       12.000000      0.000000      0.000000
  C       12       6      12       12.000000      0.000000      0.000000
  C       13       6      12       12.000000      0.000000      0.000000
  C       14       6      12       12.000000      0.000000      0.000000
  H       15       1       1        1.007825      0.500000      5.585695
  H       16       1       1        1.007825      0.500000      5.585695
  H       17       1       1        1.007825      0.500000      5.585695
  H       18       1       1        1.007825      0.500000      5.585695
  H       19       1       1        1.007825      0.500000      5.585695
  H       20       1       1        1.007825      0.500000      5.585695
  H       21       1       1        1.007825      0.500000      5.585695
  H       22       1       1        1.007825      0.500000      5.585695
  H       23       1       1        1.007825      0.500000      5.585695
  H       24       1       1        1.007825      0.500000      5.585695
  H       25       1       1        1.007825      0.500000      5.585695
  H       26       1       1        1.007825      0.500000      5.585695
  H       27       1       1        1.007825      0.500000      5.585695
  H       28       1       1        1.007825      0.500000      5.585695
  H       29       1       1        1.007825      0.500000      5.585695
  H       30       1       1        1.007825      0.500000      5.585695
  H       31       1       1        1.007825      0.500000      5.585695
  H       32       1       1        1.007825      0.500000      5.585695
  H       33       1       1        1.007825      0.500000      5.585695
  H       34       1       1        1.007825      0.500000      5.585695
  P       35      15      31       30.973762      0.500000      2.263200
  C       36       6      12       12.000000      0.000000      0.000000
  C       37       6      12       12.000000      0.000000      0.000000
  C       38       6      12       12.000000      0.000000      0.000000
  C       39       6      12       12.000000      0.000000      0.000000
  C       40       6      12       12.000000      0.000000      0.000000
  C       41       6      12       12.000000      0.000000      0.000000
  C       42       6      12       12.000000      0.000000      0.000000
  C       43       6      12       12.000000      0.000000      0.000000
  C       44       6      12       12.000000      0.000000      0.000000
  C       45       6      12       12.000000      0.000000      0.000000
  H       46       1       1        1.007825      0.500000      5.585695
  H       47       1       1        1.007825      0.500000      5.585695
  H       48       1       1        1.007825      0.500000      5.585695
  H       49       1       1        1.007825      0.500000      5.585695
  H       50       1       1        1.007825      0.500000      5.585695
  H       51       1       1        1.007825      0.500000      5.585695
  H       52       1       1        1.007825      0.500000      5.585695
  H       53       1       1        1.007825      0.500000      5.585695
  H       54       1       1        1.007825      0.500000      5.585695
  H       55       1       1        1.007825      0.500000      5.585695
  H       56       1       1        1.007825      0.500000      5.585695
  H       57       1       1        1.007825      0.500000      5.585695
  H       58       1       1        1.007825      0.500000      5.585695
  H       59       1       1        1.007825      0.500000      5.585695
  H       60       1       1        1.007825      0.500000      5.585695
  H       61       1       1        1.007825      0.500000      5.585695
  H       62       1       1        1.007825      0.500000      5.585695
  H       63       1       1        1.007825      0.500000      5.585695
  H       64       1       1        1.007825      0.500000      5.585695
  H       65       1       1        1.007825      0.500000      5.585695


Molecular geometry [A]
----------------------
::

 atom    label                 cartesian coordinates            
 -------------------------------------------------------------- 
  Ir       1         0.000000         0.000000         0.000000
  Cl       2         0.031156         2.333600        -0.000895
  P        3         0.063231        -0.279315         2.320154
  N        4         0.008083        -1.966977         0.002481
  C        5         0.082088        -2.676370         1.182732
  C        6         0.132562        -2.071914         2.380673
  C        7        -1.507541         0.170630         3.260890
  C        8        -2.627808        -0.640125         2.602977
  C        9        -1.831557         1.653709         3.084543
  C       10        -1.456004        -0.176223         4.745846
  C       11         1.621770         0.290162         3.211576
  C       12         2.765455         0.059811         2.219966
  C       13         1.549586         1.779046         3.541434
  C       14         1.920509        -0.514928         4.475184
  H       15         0.096387        -3.760602         1.089907
  H       16         0.178994        -2.657314         3.288809
  H       17        -2.493162        -1.712717         2.747072
  H       18        -2.685473        -0.443722         1.530244
  H       19        -3.581018        -0.350520         3.054954
  H       20        -1.867237         1.931923         2.031161
  H       21        -1.109851         2.302911         3.578093
  H       22        -2.812341         1.851550         3.528152
  H       23        -1.178691        -1.217828         4.919969
  H       24        -2.450570        -0.024898         5.177297
  H       25        -0.765477         0.464683         5.294536
  H       26         2.820468        -0.984538         1.904593
  H       27         3.711561         0.316940         2.706537
  H       28         2.652735         0.679660         1.329915
  H       29         1.258954         2.371678         2.672024
  H       30         2.538586         2.116796         3.866105
  H       31         0.852840         1.985020         4.354755
  H       32         2.048379        -1.575675         4.254507
  H       33         1.151396        -0.412192         5.238675
  H       34         2.860262        -0.153219         4.904089
  P       35        -0.064753        -0.285657        -2.319746
  C       36        -0.048347        -2.680364        -1.176363
  C       37        -0.101432        -2.079516        -2.375910
  C       38         1.488978         0.190144        -3.275749
  C       39         2.630575        -0.587747        -2.614730
  C       40         1.781800         1.681980        -3.120722
  C       41         1.435763        -0.175250        -4.756219
  C       42        -1.643176         0.249064        -3.198182
  C       43        -2.773101        -0.015756        -2.199393
  C       44        -1.610270         1.741201        -3.519026
  C       45        -1.931970        -0.555621        -4.464252
  H       46        -0.045744        -3.764459        -1.080960
  H       47        -0.134108        -2.667664        -3.282872
  H       48         2.518295        -1.664803        -2.744279
  H       49         2.690261        -0.376420        -1.544929
  H       50         3.574507        -0.283419        -3.076403
  H       51         1.817195         1.975411        -2.071600
  H       52         1.043604         2.308520        -3.619236
  H       53         2.755455         1.894720        -3.573098
  H       54         1.176140        -1.223420        -4.917551
  H       55         2.425116        -0.010740        -5.194757
  H       56         0.731110         0.447470        -5.307889
  H       57        -2.799975        -1.063229        -1.890761
  H       58        -3.729074         0.221452        -2.676656
  H       59        -2.668206         0.600381        -1.305697
  H       60        -1.322887         2.335399        -2.649476
  H       61        -2.610663         2.057850        -3.829726
  H       62        -0.928195         1.968436        -4.339085
  H       63        -2.026036        -1.621249        -4.250101
  H       64        -1.174682        -0.424739        -5.235126
  H       65        -2.886597        -0.218939        -4.880507


Interatomic distances [A]
-------------------------
::

 ---          Ir (   1)          Cl (   2)          P  (   3)          N  (   4)          C  (   5)
 Ir (   1)    0.000000
 Cl (   2)    2.333808          0.000000
 P  (   3)    2.337761          3.495085          0.000000
 N  (   4)    1.966995          4.300641          2.867551          0.000000
 C  (   5)    2.927209          5.148142          2.653292          1.379024          0.000000
 ---          C  (   6)          C  (   7)          C  (   8)          C  (   9)          C  (  10)
 Ir (   1)    3.158798          3.596553          3.753748          3.950159          4.967299
 Cl (   2)    5.009062          4.205385          4.763746          3.667680          5.571571
 P  (   3)    1.794961          1.885407          2.729810          2.812667          2.864033
 N  (   4)    2.383758          4.181352          3.933324          5.098309          5.277297
 C  (   5)    1.342750          3.866661          3.675177          5.101814          4.616519
 ---          C  (  11)          C  (  12)          C  (  13)          C  (  14)          H  (  15)
 Ir (   1)    3.609508          3.546769          4.255347          4.897018          3.916544
 Cl (   2)    4.126216          4.192700          3.893745          5.631967          6.191397
 P  (   3)    1.883609          2.725264          2.817379          2.854672          3.692420
 N  (   4)    4.242281          4.077770          5.378951          5.076504          2.099376
 C  (   5)    3.909877          3.970265          5.250501          4.346477          1.088292
 ---          H  (  16)          H  (  17)          H  (  18)          H  (  19)          H  (  20)
 Ir (   1)    4.231976          4.086032          3.122547          4.720095          3.368161
 Cl (   2)    5.979400          5.504197          4.175880          5.439717          2.809713
 P  (   3)    2.570326          2.961764          2.864674          3.718273          2.949541
 N  (   4)    3.362399          3.722050          3.451031          4.981182          4.778471
 C  (   5)    2.108392          3.163495          3.572797          4.725795          5.075043
 ---          H  (  21)          H  (  22)          H  (  23)          H  (  24)          H  (  25)
 Ir (   1)    4.397490          4.877023          5.203702          5.728029          5.369730
 Cl (   2)    3.756593          4.557633          6.187994          6.207668          5.671777
 P  (   3)    3.102647          3.777401          3.030217          3.814078          3.176042
 N  (   4)    5.680380          5.913231          5.113838          6.049410          5.875135
 C  (   5)    5.652584          5.863512          4.205217          5.422288          5.243235
 ---          H  (  26)          H  (  27)          H  (  28)          H  (  29)          H  (  30)
 Ir (   1)    3.542856          4.604507          3.044276          3.788078          5.086454
 Cl (   2)    4.735102          4.994245          3.373315          2.941672          4.613881
 P  (   3)    2.876176          3.716870          2.933554          2.929391          3.776069
 N  (   4)    3.534505          5.122884          3.970006          5.245481          6.165082
 C  (   5)    3.298803          4.945196          4.229991          5.393125          6.017418
 ---          H  (  31)          H  (  32)          H  (  33)          H  (  34)          P  (  35)
 Ir (   1)    4.861227          4.977895          5.379529          5.679319          2.338165
 Cl (   2)    4.446162          6.120462          6.020581          6.184414          3.499540
 P  (   3)    3.144884          3.059916          3.117616          3.809987          4.641669
 N  (   4)    5.939207          4.732404          5.580524          5.954024          2.867906
 C  (   5)    5.690724          3.809676          4.766613          5.285171          4.243162
 ---          C  (  36)          C  (  37)          C  (  38)          C  (  39)          C  (  40)
 Ir (   1)    2.927545          3.159054          3.603295          3.755288          3.967716
 Cl (   2)    5.150523          5.013369          4.176640          4.703551          3.636301
 P  (   3)    4.243008          5.031983          5.793726          5.571308          6.033513
 N  (   4)    1.379050          2.383570          4.194402          3.953421          5.120093
 C  (   5)    2.362702          3.613011          5.484003          5.027708          6.356410
 ---          C  (  41)          C  (  42)          C  (  43)          C  (  44)          C  (  45)
 Ir (   1)    4.971292          3.604224          3.539444          4.243618          4.895996
 Cl (   2)    5.557010          4.167892          4.268106          3.927145          5.667718
 P  (   3)    7.209003          5.800262          5.342335          6.401493          7.077099
 N  (   4)    5.281456          4.228681          4.048518          5.363829          5.070251
 C  (   5)    6.584768          5.543204          5.164276          6.669748          6.359437
 ---          H  (  46)          H  (  47)          H  (  48)          H  (  49)          H  (  50)
 Ir (   1)    3.916851          4.232218          4.079761          3.125061          4.724583
 Cl (   2)    6.193447          5.984257          5.449702          4.098670          5.372419
 P  (   3)    4.870902          6.094018          5.796154          4.674354          6.438315
 N  (   4)    2.099448          3.362250          3.733251          3.481153          5.003327
 C  (   5)    2.514872          4.470843          4.730728          4.419556          6.005284
 ---          H  (  51)          H  (  52)          H  (  53)          H  (  54)          H  (  55)
 Ir (   1)    3.390571          4.417832          4.893825          5.202150          5.732957
 Cl (   2)    2.757908          3.757403          4.513874          6.175507          6.180872
 P  (   3)    5.239053          6.552432          6.834099          7.383378          7.881910
 N  (   4)    4.808027          5.698159          5.936794          5.111160          6.056418
 C  (   5)    5.936358          6.988028          7.117561          6.365648          7.298474
 ---          H  (  56)          H  (  57)          H  (  58)          H  (  59)          H  (  60)
 Ir (   1)    5.376656          3.541934          4.595598          3.030615          3.771451
 Cl (   2)    5.675527          4.808883          5.075451          3.463107          2.974629
 P  (   3)    7.691639          5.152113          6.292889          4.624003          5.784053
 N  (   4)    5.878125          3.505185          5.092479          3.932580          5.226356
 C  (   5)    7.232411          4.511637          6.149570          4.949091          6.463560
 ---          H  (  61)          H  (  62)          H  (  63)          H  (  64)          H  (  65)
 Ir (   1)    5.071204          4.854270          4.979622          5.382084          5.674480
 Cl (   2)    4.659956          4.457981          6.158623          6.038184          6.232123
 P  (   3)    7.101624          7.097941          7.023822          7.657404          7.781686
 N  (   4)    6.143523          5.934078          4.726693          5.586588          5.939561
 C  (   5)    7.401924          7.285970          5.922259          6.916518          7.184353

 ---          C  (   6)          C  (   7)          C  (   8)          C  (   9)          C  (  10)
 C  (   6)    0.000000
 C  (   7)    2.914400          0.000000
 C  (   8)    3.117544          1.531395          0.000000
 C  (   9)    4.270066          1.528270          2.475398          0.000000
 C  (  10)    3.422168          1.525798          2.486004          2.499924          0.000000
 ---          C  (  11)          C  (  12)          C  (  13)          C  (  14)          H  (  15)
 C  (   6)    2.913339          3.391490          4.264413          3.163533          2.125806
 C  (   7)    3.131981          4.399352          3.465794          3.700815          4.768683
 C  (   8)    4.392577          5.451962          4.917693          4.920164          4.409988
 C  (   9)    3.714951          4.941713          3.414174          4.551359          6.083609
 C  (  10)    3.470474          4.925089          3.782493          3.404235          5.350101
 ---          H  (  16)          H  (  17)          H  (  18)          H  (  19)          H  (  20)
 C  (   6)    1.081462          2.675387          3.363861          4.148316          4.489105
 C  (   7)    3.292787          2.186882          2.181762          2.147863          2.178019
 C  (   8)    3.523854          1.090572          1.092088          1.093967          2.742421
 C  (   9)    4.761193          3.447381          2.746677          2.660531          1.090087
 C  (  10)    3.309378          2.726098          3.453005          2.721246          3.461634
 ---          H  (  21)          H  (  22)          H  (  23)          H  (  24)          H  (  25)
 C  (   6)    4.702818          5.038128          2.982763          4.322494          3.966283
 C  (   7)    2.192121          2.144627          2.188265          2.144797          2.184684
 C  (   8)    3.452029          2.664291          2.793229          2.652742          3.454470
 C  (   9)    1.088997          1.094472          3.469978          2.753274          2.726606
 C  (  10)    2.762168          2.726590          1.091862          1.094629          1.090251
 ---          H  (  26)          H  (  27)          H  (  28)          H  (  29)          H  (  30)
 C  (   6)    2.938346          4.315327          3.876406          4.593382          5.053786
 C  (   7)    4.680343          5.250499          4.614723          3.583974          4.530451
 C  (   8)    5.503641          6.412043          5.589870          4.917585          5.990636
 C  (   9)    5.476675          5.714543          4.912878          3.199517          4.463567
 C  (  10)    5.197528          5.577250          5.411364          4.261870          4.689203
 ---          H  (  31)          H  (  32)          H  (  33)          H  (  34)          P  (  35)
 C  (   6)    4.568864          2.725410          3.458450          4.182029          5.032255
 C  (   7)    3.171742          4.084290          3.364708          4.677893          5.782156
 C  (   8)    4.698406          5.046734          4.613159          5.970854          5.561304
 C  (   9)    2.988176          5.181857          4.219744          5.346859          6.007418
 C  (  10)    3.186641          3.805336          2.664038          4.319227          7.202093
 ---          C  (  36)          C  (  37)          C  (  38)          C  (  39)          C  (  40)
 C  (   6)    3.613232          4.762341          6.241144          5.779003          6.861272
 C  (   7)    5.472351          6.230073          7.190768          7.226483          7.336818
 C  (   8)    5.009951          5.765738          7.224727          7.407956          7.589304
 C  (   9)    6.333984          6.837166          7.322655          7.577365          7.180700
 C  (  10)    6.582156          7.495118          8.552960          8.428972          8.707421
 ---          C  (  41)          C  (  42)          C  (  43)          C  (  44)          C  (  45)
 C  (   6)    7.498726          6.297921          5.800661          7.237663          7.308518
 C  (   7)    8.547321          6.460971          5.608125          6.960209          7.770804
 C  (   8)    8.419411          5.950933          4.844967          6.647182          7.101906
 C  (   9)    8.688959          6.440586          5.620818          6.607855          7.866100
 C  (  10)    9.932349          7.957605          7.070844          8.485778          9.230190
 ---          H  (  46)          H  (  47)          H  (  48)          H  (  49)          H  (  50)
 C  (   6)    3.857383          5.701033          5.667680          4.982658          6.695176
 C  (   7)    6.039324          7.263818          7.459103          6.404428          8.136010
 C  (   8)    5.477217          6.706167          7.491695          6.749557          8.417322
 C  (   9)    7.063787          7.880328          7.994304          6.782350          8.422307
 C  (  10)    6.986841          8.509701          8.608885          7.536939          9.300813
 ---          H  (  51)          H  (  52)          H  (  53)          H  (  54)          H  (  55)
 C  (   6)    6.248325          7.484458          7.619786          7.421123          8.178715
 C  (   7)    6.538084          7.642973          8.237051          8.719657          9.327199
 C  (   8)    6.960657          7.803186          8.576063          8.447994          9.313046
 C  (   9)    6.324768          7.323659          8.088445          9.019846          9.457085
 C  (  10)    7.862629          9.077256          9.551441         10.070057         10.672678
 ---          H  (  56)          H  (  57)          H  (  58)          H  (  59)          H  (  60)
 C  (   6)    8.112924          5.278482          6.763752          5.345539          6.844351
 C  (   7)    8.860709          5.452733          6.339735          4.731336          6.297042
 C  (   8)    8.662966          4.516895          5.461651          4.101002          6.176149
 C  (   9)    8.857493          5.750933          6.232443          4.591697          5.796759
 C  (  10)   10.307766          6.829172          7.772936          6.220428          7.811322
 ---          H  (  61)          H  (  62)          H  (  63)          H  (  64)          H  (  65)
 C  (   6)    7.946653          7.912318          6.987833          7.900789          8.079206
 C  (   7)    7.419926          7.831179          7.739164          8.523353          8.266553
 C  (   8)    6.975602          7.608252          6.949059          7.974574          7.499794
 C  (   9)    6.969752          7.485009          8.034935          8.600484          8.249966
 C  (  10)    8.936708          9.349551          9.129080          9.988028          9.732168

 ---          C  (  11)          C  (  12)          C  (  13)          C  (  14)          H  (  15)
 C  (  11)    0.000000
 C  (  12)    1.531133          0.000000
 C  (  13)    1.526693          2.486039          0.000000
 C  (  14)    1.527784          2.475939          2.504355          0.000000
 H  (  15)    4.820473          4.795468          6.229725          5.032089          0.000000
 ---          H  (  16)          H  (  17)          H  (  18)          H  (  19)          H  (  20)
 C  (  11)    3.282557          4.599995          4.681645          5.244426          4.032607
 C  (  12)    3.900638          5.574294          5.517416          6.414304          5.000228
 C  (  13)    4.650122          5.400669          5.188574          5.576272          3.738846
 C  (  14)    3.005025          4.888922          5.467432          5.684266          5.129069
 H  (  15)    2.461552          3.694021          4.351360          5.386406          6.094802
 ---          H  (  21)          H  (  22)          H  (  23)          H  (  24)          H  (  25)
 C  (  11)    3.412806          4.711634          3.610432          4.532910          3.173031
 C  (  12)    4.679103          6.002791          4.947592          5.996658          4.699403
 C  (  13)    2.710790          4.362550          4.280784          4.683109          3.187543
 C  (  14)    4.234155          5.375590          3.208885          4.454147          2.974138
 H  (  15)    6.664252          6.775100          4.770838          6.095017          6.022852
 ---          H  (  26)          H  (  27)          H  (  28)          H  (  29)          H  (  30)
 C  (  11)    2.184020          2.150118          2.180653          2.180702          2.146055
 C  (  12)    1.092315          1.094524          1.090463          2.796182          2.644321
 C  (  13)    3.454242          2.740245          2.704886          1.091583          1.094352
 C  (  14)    2.763765          2.651035          3.443242          3.467209          2.771095
 H  (  15)    3.973771          5.684129          5.129175          6.438906          6.943732
 ---          H  (  31)          H  (  32)          H  (  33)          H  (  34)          P  (  35)
 C  (  11)    2.184183          2.179690          2.196289          2.143607          5.811321
 C  (  12)    3.452804          2.707096          3.455514          2.694232          5.360822
 C  (  13)    1.090582          3.465750          2.800126          2.703396          6.420477
 C  (  14)    2.721059          1.090978          1.088580          1.094499          7.082719
 H  (  15)    6.651588          4.312641          5.434810          5.932975          4.871031
 ---          C  (  36)          C  (  37)          C  (  38)          C  (  39)          C  (  40)
 C  (  11)    5.555837          6.309104          6.489454          5.977814          6.485427
 C  (  12)    5.192407          5.823902          5.643514          4.879735          5.667623
 C  (  13)    6.685607          7.254607          7.000162          6.683458          6.666908
 C  (  14)    6.364393          7.312570          7.794890          7.125755          7.908441
 H  (  15)    2.514726          3.857081          6.050343          5.496677          7.084610
 ---          C  (  41)          C  (  42)          C  (  43)          C  (  44)          C  (  45)
 C  (  11)    7.983543          7.193508          6.977611          7.606090          8.500750
 C  (  12)    7.105666          6.987716          7.086046          7.410133          8.192883
 C  (  13)    8.525449          7.612950          7.407026          7.735388          9.036754
 C  (  14)    9.250360          8.494945          8.174909          9.025737          9.734310
 H  (  15)    6.987550          6.123007          5.751289          7.377315          6.725684
 ---          H  (  46)          H  (  47)          H  (  48)          H  (  49)          H  (  50)
 C  (  11)    6.135668          7.349129          6.332287          4.920401          6.609150
 C  (  12)    5.781349          6.791746          5.261094          3.790829          5.368789
 C  (  13)    7.392027          8.317404          7.232475          5.640769          7.221485
 C  (  14)    6.730256          8.309222          7.334863          6.070706          7.734066
 H  (  15)    2.175519          4.513186          4.995898          5.012308          6.445639
 ---          H  (  51)          H  (  52)          H  (  53)          H  (  54)          H  (  55)
 C  (  11)    5.548892          7.146190          7.063402          8.280834          8.449990
 C  (  12)    4.794399          6.489818          6.076724          7.424065          7.422864
 C  (  13)    5.622840          7.198025          7.216929          8.983802          8.960520
 C  (  14)    7.005202          8.617451          8.442653          9.448784          9.696215
 H  (  15)    6.771865          7.739993          7.797238          6.610047          7.679938
 ---          H  (  56)          H  (  57)          H  (  58)          H  (  59)          H  (  60)
 C  (  11)    8.567339          6.886025          7.956603          6.237458          6.870657
 C  (  12)    7.807524          7.009516          8.135228          6.499784          6.753096
 C  (  13)    8.986296          7.517044          8.303914          6.532511          6.847481
 C  (  14)    9.901990          7.944109          9.143788          7.464503          8.330953
 H  (  15)    7.683914          4.954706          6.684153          5.692106          7.290991
 ---          H  (  61)          H  (  62)          H  (  63)          H  (  64)          H  (  65)
 C  (  11)    8.403460          8.144409          8.522711          8.926254          9.277196
 C  (  12)    8.336281          7.765761          8.224726          8.446175          9.079653
 C  (  13)    8.468731          8.263041          9.222533          9.450202          9.726292
 C  (  14)    9.804195          9.590284          9.640009         10.192079         10.522587
 H  (  15)    8.086117          7.958994          6.131656          7.262895          7.555622

 ---          H  (  16)          H  (  17)          H  (  18)          H  (  19)          H  (  20)
 H  (  16)    0.000000
 H  (  17)    2.885508          0.000000
 H  (  18)    4.024638          1.768616          0.000000
 H  (  19)    4.417428          1.770255          1.770714          0.000000
 H  (  20)    5.179752          3.766658          2.562053          3.032284          0.000000
 ---          H  (  21)          H  (  22)          H  (  23)          H  (  24)          H  (  25)
 H  (  16)    5.133092          5.416200          2.564392          4.172602          3.829077
 H  (  17)    4.327749          3.662780          2.587321          2.959145          3.770350
 H  (  18)    3.770976          3.045653          3.789442          3.678530          4.322207
 H  (  19)    3.663473          2.379894          3.162543          2.426578          3.688841
 H  (  20)    1.761892          1.772193          4.329000          3.750680          3.743833
 ---          H  (  26)          H  (  27)          H  (  28)          H  (  29)          H  (  30)
 H  (  16)    3.419301          4.654488          4.592609          5.180492          5.356591
 H  (  17)    5.429059          6.528379          5.849107          5.546737          6.421518
 H  (  18)    5.545089          6.548612          5.458808          4.978820          6.269233
 H  (  19)    6.534855          7.331344          6.549558          5.566178          6.647944
 H  (  20)    5.522349          5.846989          4.742368          3.221360          4.776240
 ---          H  (  31)          H  (  32)          H  (  33)          H  (  34)          P  (  35)
 H  (  16)    4.810568          2.365823          3.128596          4.008593          6.094265
 H  (  17)    5.239621          4.787143          4.602418          5.978621          5.797095
 H  (  18)    5.137733          5.577839          5.336199          6.497876          4.659998
 H  (  19)    5.177193          5.884730          5.212311          6.704350          6.423062
 H  (  20)    3.577810          5.707763          4.989505          5.911918          5.205477
 ---          C  (  36)          C  (  37)          C  (  38)          C  (  39)          C  (  40)
 H  (  16)    4.471016          5.701012          7.274441          6.719013          7.904463
 H  (  17)    4.723008          5.665674          7.466772          7.501144          8.014379
 H  (  18)    4.391210          4.960961          6.397295          6.742546          6.790186
 H  (  19)    5.984312          6.677667          8.128651          8.413412          8.427921
 H  (  20)    5.905062          6.215462          6.516230          6.939982          6.318214
 ---          C  (  41)          C  (  42)          C  (  43)          C  (  44)          C  (  45)
 H  (  16)    8.512496          7.338146          6.768534          8.300302          8.305615
 H  (  17)    8.608114          6.317998          5.236942          7.209233          7.325094
 H  (  18)    7.521720          4.891252          3.755133          5.605808          6.042704
 H  (  19)    9.285108          6.573922          5.326628          7.174703          7.700643
 H  (  20)    7.836996          5.498021          4.744642          5.559405          6.955750
 ---          H  (  46)          H  (  47)          H  (  48)          H  (  49)          H  (  50)
 H  (  16)    4.513443          6.579144          6.546416          5.905418          7.594789
 H  (  17)    4.985312          6.545020          7.434510          6.861111          8.530672
 H  (  18)    4.981351          5.884001          6.844106          6.193524          7.773947
 H  (  19)    6.423311          7.577492          8.518220          7.777438          9.423353
 H  (  20)    6.741802          7.238707          7.414455          6.235996          7.785083
 ---          H  (  51)          H  (  52)          H  (  53)          H  (  54)          H  (  55)
 H  (  16)    7.271852          8.551499          8.628148          8.390155          9.166259
 H  (  17)    7.443189          8.319191          8.972521          8.511735          9.495200
 H  (  18)    6.252960          6.928058          7.817679          7.556060          8.457614
 H  (  19)    7.799501          8.544147          9.440502          9.324878         10.210134
 H  (  20)    5.514487          6.367244          7.264872          8.216016          8.626245
 ---          H  (  56)          H  (  57)          H  (  58)          H  (  59)          H  (  60)
 H  (  16)    9.156841          6.184117          7.690713          6.310991          7.902282
 H  (  17)    8.941182          4.693129          5.889424          4.669689          6.846862
 H  (  18)    7.695929          3.478531          4.385153          3.022087          5.200982
 H  (  19)    9.442901          5.057478          5.761982          4.555515          6.697301
 H  (  20)    7.925695          5.022191          5.343752          3.680920          4.729426
 ---          H  (  61)          H  (  62)          H  (  63)          H  (  64)          H  (  65)
 H  (  16)    8.982677          8.989338          7.922800          8.914836          9.059870
 H  (  17)    7.581903          8.137176          7.013345          8.192238          7.782424
 H  (  18)    5.915466          6.584493          5.935809          6.932034          6.417843
 H  (  19)    7.358033          8.190656          7.576052          8.632578          7.966874
 H  (  20)    5.909190          6.439189          7.218345          7.670229          7.310024

 ---          H  (  21)          H  (  22)          H  (  23)          H  (  24)          H  (  25)
 H  (  21)    0.000000
 H  (  22)    1.762014          0.000000
 H  (  23)    3.768418          3.745270          0.000000
 H  (  24)    3.126288          2.524205          1.762662          0.000000
 H  (  25)    2.538474          3.038612          1.772538          1.758685          0.000000
 ---          H  (  26)          H  (  27)          H  (  28)          H  (  29)          H  (  30)
 H  (  21)    5.390299          5.286748          4.674003          2.537110          3.664516
 H  (  22)    6.512133          6.752139          6.006050          4.192724          5.368146
 H  (  23)    5.013999          5.582952          5.582900          4.886709          5.103772
 H  (  24)    6.278164          6.647809          6.429812          5.077454          5.585495
 H  (  25)    5.143049          5.173339          5.239142          3.822633          3.960647
 ---          H  (  31)          H  (  32)          H  (  33)          H  (  34)          P  (  35)
 H  (  21)    2.134576          5.047314          3.904171          4.853106          6.525137
 H  (  22)    3.759607          5.991666          4.874590          6.171769          6.805498
 H  (  23)    3.834687          3.314344          2.485946          4.176935          7.383988
 H  (  24)    3.953336          4.847370          3.623248          5.319403          7.871834
 H  (  25)    2.411133          3.628017          2.108657          3.698681          7.683184
 ---          C  (  36)          C  (  37)          C  (  38)          C  (  39)          C  (  40)
 H  (  21)    6.968836          7.461415          7.628423          7.790876          7.322658
 H  (  22)    7.092980          7.593435          8.219165          8.562156          8.083466
 H  (  23)    6.370397          7.425149          8.733191          8.466357          9.045778
 H  (  24)    7.293228          8.172566          9.328465          9.319363          9.470137
 H  (  25)    7.230362          8.108616          8.866099          8.671636          8.876204
 ---          C  (  41)          C  (  42)          C  (  43)          C  (  44)          C  (  45)
 H  (  21)    9.059922          7.100748          6.443753          7.136879          8.574754
 H  (  22)    9.528122          7.012737          6.024379          7.149816          8.393334
 H  (  23)   10.077249          8.262681          7.394081          8.953142          9.437667
 H  (  24)   10.667751          8.418764          7.383743          8.913543          9.670061
 H  (  25)   10.308862          8.540673          7.773052          8.945504          9.881077
 ---          H  (  46)          H  (  47)          H  (  48)          H  (  49)          H  (  50)
 H  (  21)    7.723476          8.528278          8.299312          6.918455          8.539006
 H  (  22)    7.774158          8.601528          8.951191          7.808882          9.432395
 H  (  23)    6.616649          8.395224          8.521044          7.581007          9.349224
 H  (  24)    7.676802          9.161041          9.493697          8.469949         10.222131
 H  (  25)    7.684440          9.153259          8.940941          7.708947          9.458739
 ---          H  (  51)          H  (  52)          H  (  53)          H  (  54)          H  (  55)
 H  (  21)    6.371333          7.512586          8.139210          9.478224          9.737138
 H  (  22)    7.266717          8.134021          9.023856          9.833276         10.343511
 H  (  23)    8.249494          9.502197          9.863957         10.115437         10.805191
 H  (  24)    8.646477          9.748491         10.361324         10.793305         11.460891
 H  (  25)    7.950626          9.280509          9.647637         10.531205         10.974114
 ---          H  (  56)          H  (  57)          H  (  58)          H  (  59)          H  (  60)
 H  (  21)    9.262422          6.640465          7.093284          5.401711          6.231296
 H  (  22)    9.623050          6.153106          6.480529          4.995227          6.373042
 H  (  23)   10.537060          7.002750          8.141541          6.654581          8.363176
 H  (  24)   10.967467          7.152458          7.961145          6.516713          8.252335
 H  (  25)   10.707543          7.622479          8.507759          6.870361          8.180318
 ---          H  (  61)          H  (  62)          H  (  63)          H  (  64)          H  (  65)
 H  (  21)    7.562293          7.926322          8.804490          9.225893          9.003581
 H  (  22)    7.363532          8.090556          8.554521          9.201004          8.660138
 H  (  23)    9.451866          9.795157          9.217968         10.186018          9.998203
 H  (  24)    9.246076          9.841368          9.571019         10.497920         10.069121
 H  (  25)    9.444313          9.751636          9.850900         10.575080         10.416237

 ---          H  (  26)          H  (  27)          H  (  28)          H  (  29)          H  (  30)
 H  (  26)    0.000000
 H  (  27)    1.769465          0.000000
 H  (  28)    1.768599          1.774195          0.000000
 H  (  29)    3.780405          3.199753          2.570372          0.000000
 H  (  30)    3.680389          2.441301          2.917303          1.768686          0.000000
 ---          H  (  31)          H  (  32)          H  (  33)          H  (  34)          P  (  35)
 H  (  26)    4.323555          2.543159          3.772199          3.112820          5.163137
 H  (  27)    3.697485          2.957088          3.673935          2.403121          6.315631
 H  (  28)    3.754097          3.742328          4.327189          3.675796          4.651516
 H  (  29)    1.773701          4.325395          3.788034          3.731140          5.807874
 H  (  30)    1.760080          3.745063          3.194373          2.516715          7.128388
 ---          C  (  36)          C  (  37)          C  (  38)          C  (  39)          C  (  40)
 H  (  26)    4.538526          5.297092          5.476192          4.540681          5.782987
 H  (  27)    6.180425          6.790669          6.383079          5.504805          6.288423
 H  (  28)    4.986685          5.378812          4.775572          4.143312          4.644495
 H  (  29)    6.484000          6.866252          6.339401          6.212030          5.857043
 H  (  30)    7.425056          7.971291          7.471261          7.023123          7.041132
 ---          C  (  41)          C  (  42)          C  (  43)          C  (  44)          C  (  45)
 H  (  26)    6.851188          6.890879          7.004945          7.515101          7.958130
 H  (  27)    7.817560          7.971419          8.138162          8.313125          9.166844
 H  (  28)    6.265215          6.256511          6.509939          6.543112          7.491182
 H  (  29)    7.854737          6.883834          6.759291          6.852668          8.347306
 H  (  30)    8.989670          8.419009          8.339788          8.479047          9.824589
 ---          H  (  46)          H  (  47)          H  (  48)          H  (  49)          H  (  50)
 H  (  26)    4.985646          6.202599          4.708087          3.505134          5.086302
 H  (  27)    6.717164          7.718164          5.921367          4.427050          5.815635
 H  (  28)    5.730994          6.344200          4.702514          3.062914          4.603566
 H  (  29)    7.310220          7.924417          6.871351          5.232913          6.742087
 H  (  30)    8.108106          9.007898          7.615648          5.959734          7.418395
 ---          H  (  51)          H  (  52)          H  (  53)          H  (  54)          H  (  55)
 H  (  26)    5.057467          6.671894          6.188655          7.021576          7.176723
 H  (  27)    5.400902          7.148412          6.545025          8.180941          8.012038
 H  (  28)    3.734622          5.453126          5.052371          6.695735          6.565044
 H  (  29)    4.792769          6.295262          6.439608          8.398407          8.301933
 H  (  30)    5.983038          7.635579          7.445676          9.495574          9.307981
 ---          H  (  56)          H  (  57)          H  (  58)          H  (  59)          H  (  60)
 H  (  26)    7.644342          6.782351          8.083239          6.553127          6.994921
 H  (  27)    8.551675          8.089507          9.184277          7.541869          7.622777
 H  (  28)    6.914260          6.568292          7.549175          5.938447          5.863667
 H  (  29)    8.225582          7.006605          7.623141          5.863646          5.914861
 H  (  30)    9.498199          8.470791          9.256544          7.493846          7.577042
 ---          H  (  61)          H  (  62)          H  (  63)          H  (  64)          H  (  65)
 H  (  26)    8.463789          7.858501          7.859661          8.200621          8.899119
 H  (  27)    9.258727          8.596253          9.223417          9.353902         10.069066
 H  (  28)    7.498310          6.827998          7.636862          7.679100          8.370246
 H  (  29)    7.572660          7.355398          8.640049          8.733016          8.996534
 H  (  30)    9.259808          8.908744         10.034020         10.152841         10.554217

 ---          H  (  31)          H  (  32)          H  (  33)          H  (  34)          P  (  35)
 H  (  31)    0.000000
 H  (  32)    3.757381          0.000000
 H  (  33)    2.572368          1.768292          0.000000
 H  (  34)    2.983886          1.761956          1.760465          0.000000
 P  (  35)    7.109635          7.024975          7.656681          7.794680          0.000000
 ---          C  (  36)          C  (  37)          C  (  38)          C  (  39)          C  (  40)
 H  (  31)    7.291859          7.920413          7.864530          7.638927          7.539068
 H  (  32)    5.925449          6.988417          7.754727          6.964292          8.067055
 H  (  33)    6.909175          7.895027          8.542375          7.993420          8.640745
 H  (  34)    7.198497          8.092011          8.301087          7.534866          8.302326
 P  (  35)    2.653717          1.795113          1.885313          2.728199          2.814767
 ---          C  (  41)          C  (  42)          C  (  43)          C  (  44)          C  (  45)
 H  (  31)    9.381706          8.141897          7.752897          8.253653          9.590877
 H  (  32)    9.139456          8.514683          8.205659          9.209516          9.638488
 H  (  33)   10.001745          8.912208          8.419245          9.431926         10.182068
 H  (  34)    9.764795          9.278447          9.067145          9.722312         10.530585
 P  (  35)    2.863588          1.883878          2.724422          2.816921          2.856271
 ---          H  (  46)          H  (  47)          H  (  48)          H  (  49)          H  (  50)
 H  (  31)    7.963100          8.997493          8.154216          6.615043          8.232581
 H  (  32)    6.135417          7.922612          7.015110          5.956818          7.598765
 H  (  33)    7.253181          8.908223          8.195426          6.956053          8.661904
 H  (  34)    7.570121          9.072762          7.803804          6.455118          8.013448
 P  (  35)    3.692833          2.570288          2.958785          2.863334          3.717089
 ---          H  (  51)          H  (  52)          H  (  53)          H  (  54)          H  (  55)
 H  (  31)    6.498316          7.982830          8.153462          9.817039          9.881714
 H  (  32)    7.258325          8.836988          8.591565          9.220170          9.585381
 H  (  33)    7.719071          9.266956          9.248902         10.188603         10.518556
 H  (  34)    7.367448          9.055797          8.721682         10.022285         10.109220
 P  (  35)    2.952242          3.105943          3.778691          3.027839          3.813229
 ---          H  (  56)          H  (  57)          H  (  58)          H  (  59)          H  (  60)
 H  (  31)    9.784966          7.851201          8.575829          6.808502          7.342738
 H  (  32)    9.862440          7.844326          9.200524          7.609025          8.621306
 H  (  33)   10.589885          8.177166          9.320566          7.644833          8.711731
 H  (  34)   10.448856          8.890241         10.051240          8.348252          8.986005
 P  (  35)    3.178029          2.875776          3.716421          2.931097          2.926014
 ---          H  (  61)          H  (  62)          H  (  63)          H  (  64)          H  (  65)
 H  (  31)    8.887456          8.874413          9.764049         10.093741         10.204454
 H  (  32)   10.013191          9.760662          9.430339         10.087909         10.471065
 H  (  33)   10.123739         10.085909         10.079423         10.728994         10.896815
 H  (  34)   10.540368         10.212251         10.479991         10.915960         11.347644
 P  (  35)    3.775409          3.147093          3.058874          3.122615          3.811135

 ---          C  (  36)          C  (  37)          C  (  38)          C  (  39)          C  (  40)
 C  (  36)    0.000000
 C  (  37)    1.342665          0.000000
 C  (  38)    3.874352          2.913841          0.000000
 C  (  39)    3.691147          3.121902          1.531439          0.000000
 C  (  40)    5.114686          4.272020          1.528186          2.475501          0.000000
 ---          C  (  41)          C  (  42)          C  (  43)          C  (  44)          C  (  45)
 C  (  36)    4.614492          3.900356          3.946012          5.241937          4.344281
 C  (  37)    3.413951          2.911252          3.380544          4.263939          3.167696
 C  (  38)    1.525823          3.133668          4.400710          3.474233          3.697511
 C  (  39)    2.486705          4.393817          5.449715          4.922044          4.923270
 C  (  40)    2.498779          3.713450          4.947552          3.415888          4.539165
 ---          H  (  46)          H  (  47)          H  (  48)          H  (  49)          H  (  50)
 C  (  36)    1.088288          2.108292          3.174488          3.597773          4.741368
 C  (  37)    2.125801          1.081465          2.677807          3.374109          4.150805
 C  (  38)    4.776123          3.286567          2.186957          2.181699          2.147891
 C  (  39)    4.427938          3.523626          1.090614          1.092106          1.093968
 C  (  40)    6.096248          4.755670          3.447475          2.746895          2.660555
 ---          H  (  51)          H  (  52)          H  (  53)          H  (  54)          H  (  55)
 C  (  36)    5.094893          5.661179          5.876822          4.197445          5.421476
 C  (  37)    4.496239          4.702321          5.038811          2.970695          4.313835
 C  (  38)    2.178274          2.191770          2.144286          2.188960          2.144598
 C  (  39)    2.743421          3.451938          2.663965          2.796863          2.651733
 C  (  40)    1.089959          1.089038          1.094489          3.469404          2.753321
 ---          H  (  56)          H  (  57)          H  (  58)          H  (  59)          H  (  60)
 C  (  36)    5.240267          3.270619          4.921297          4.200438          5.380743
 C  (  37)    3.959202          2.924097          4.306354          3.862063          4.588928
 C  (  38)    2.184073          4.678061          5.252424          4.618612          3.591785
 C  (  39)    3.454381          5.499190          6.411223          5.585903          4.916895
 C  (  40)    2.722437          5.481026          5.718397          4.926127          3.207509
 ---          H  (  61)          H  (  62)          H  (  63)          H  (  64)          H  (  65)
 C  (  36)    6.004703          5.691070          3.805371          4.778078          5.275884
 C  (  37)    5.052485          4.574221          2.725198          3.473509          4.182331
 C  (  38)    4.538972          3.183666          4.072570          3.363380          4.678488
 C  (  39)    5.995496          4.708749          5.042479          4.623097          5.975697
 C  (  40)    4.465165          2.985053          5.165892          4.201161          5.338939

 ---          C  (  41)          C  (  42)          C  (  43)          C  (  44)          C  (  45)
 C  (  41)    0.000000
 C  (  42)    3.476692          0.000000
 C  (  43)    4.927203          1.531156          0.000000
 C  (  44)    3.805489          1.526596          2.486062          0.000000
 C  (  45)    3.401698          1.527696          2.475589          2.504463          0.000000
 ---          H  (  46)          H  (  47)          H  (  48)          H  (  49)          H  (  50)
 C  (  41)    5.346476          3.293534          2.727369          3.453493          2.721711
 C  (  42)    4.810695          3.285082          4.602908          4.680081          5.246198
 C  (  43)    4.768872          3.894974          5.569122          5.514229          6.413495
 C  (  44)    6.221270          4.655417          5.407970          5.184201          5.583629
 C  (  45)    5.030025          3.014745          4.898311          5.469879          5.685201
 ---          H  (  51)          H  (  52)          H  (  53)          H  (  54)          H  (  55)
 C  (  41)    3.460926          2.759643          2.725095          1.091829          1.094623
 C  (  42)    4.027857          3.411368          4.711338          3.615658          4.539253
 C  (  43)    5.005186          4.688864          6.008486          4.944021          5.999474
 C  (  44)    3.727923          2.715684          4.368757          4.302200          4.707623
 C  (  45)    5.117338          4.215613          5.363794          3.211197          4.451375
 ---          H  (  56)          H  (  57)          H  (  58)          H  (  59)          H  (  60)
 C  (  41)    1.090255          5.190456          5.581890          5.417589          4.283909
 C  (  42)    3.182367          2.183952          2.150284          2.180736          2.180930
 C  (  43)    4.707102          1.092326          1.094501          1.090560          2.798861
 C  (  44)    3.218047          3.454197          2.740174          2.705462          1.091686
 C  (  45)    2.968149          2.762962          2.651212          3.443089          3.467332
 ---          H  (  61)          H  (  62)          H  (  63)          H  (  64)          H  (  65)
 C  (  41)    4.713670          3.218336          3.785646          2.665711          4.324367
 C  (  42)    2.146295          2.183826          2.179722          2.196051          2.143674
 C  (  43)    2.642766          3.452387          2.709450          3.455125          2.691196
 C  (  44)    1.094343          1.090577          3.466035          2.797505          2.706435
 C  (  45)    2.773712          2.719209          1.090996          1.088514          1.094502

 ---          H  (  46)          H  (  47)          H  (  48)          H  (  49)          H  (  50)
 H  (  46)    0.000000
 H  (  47)    2.461541          0.000000
 H  (  48)    3.708029          2.886356          0.000000
 H  (  49)    4.379474          4.030794          1.768599          0.000000
 H  (  50)    5.404225          4.413738          1.770343          1.770862          0.000000
 ---          H  (  51)          H  (  52)          H  (  53)          H  (  54)          H  (  55)
 H  (  46)    6.115392          6.671626          6.788503          4.761230          6.092526
 H  (  47)    5.180049          5.124700          5.408249          2.544556          4.155018
 H  (  48)    3.767651          4.327535          3.662430          2.592163          2.957946
 H  (  49)    2.563345          3.771357          3.045620          3.792696          3.677671
 H  (  50)    3.033165          3.663098          2.379463          3.166321          2.425464
 ---          H  (  56)          H  (  57)          H  (  58)          H  (  59)          H  (  60)
 H  (  46)    6.017539          3.941853          5.656912          5.097023          6.426477
 H  (  47)    3.814886          3.408670          4.651695          4.583776          5.181219
 H  (  48)    3.771978          5.419814          6.526266          5.839553          5.546646
 H  (  49)    4.321682          5.543826          6.545695          5.452022          4.967831
 H  (  50)    3.687633          6.530534          7.331916          6.548891          5.570004
 ---          H  (  61)          H  (  62)          H  (  63)          H  (  64)          H  (  65)
 H  (  46)    6.930642          6.652832          4.307942          5.448424          5.922644
 H  (  47)    5.363101          4.820744          2.368525          3.150365          4.015580
 H  (  48)    6.429817          5.255675          4.787519          4.623868          5.988893
 H  (  49)    6.264644          5.137984          5.577725          5.343938          6.500171
 H  (  50)    6.656228          5.190331          5.876516          5.218702          6.708563

 ---          H  (  51)          H  (  52)          H  (  53)          H  (  54)          H  (  55)
 H  (  51)    0.000000
 H  (  52)    1.761982          0.000000
 H  (  53)    1.772382          1.761758          0.000000
 H  (  54)    4.329307          3.765340          3.744941          0.000000
 H  (  55)    3.750796          3.125669          2.523822          1.762775          0.000000
 ---          H  (  56)          H  (  57)          H  (  58)          H  (  59)          H  (  60)
 H  (  51)    3.740019          5.530307          5.848381          4.753540          3.213043
 H  (  52)    2.532332          5.397168          5.293653          4.695502          2.557623
 H  (  53)    3.033480          6.514793          6.756667          6.019346          4.204777
 H  (  54)    1.772650          4.999661          5.583045          5.581285          4.904538
 H  (  55)    1.758526          6.271021          6.653480          6.437406          5.101995
 ---          H  (  61)          H  (  62)          H  (  63)          H  (  64)          H  (  65)
 H  (  51)    4.764843          3.560716          5.696688          4.971915          5.901761
 H  (  52)    3.668897          2.126459          5.026307          3.873318          4.839972
 H  (  53)    5.374727          3.763169          5.973527          4.856769          6.165194
 H  (  54)    5.127375          3.866625          3.295101          2.503020          4.185234
 H  (  55)    5.612615          3.986729          4.826891          3.623751          5.325072

 ---          H  (  56)          H  (  57)          H  (  58)          H  (  59)          H  (  60)
 H  (  56)    0.000000
 H  (  57)    5.140772          0.000000
 H  (  58)    5.183407          1.769537          0.000000
 H  (  59)    5.253215          1.768407          1.774417          0.000000
 H  (  60)    3.853613          3.782607          3.203006          2.574085          0.000000
 ---          H  (  61)          H  (  62)          H  (  63)          H  (  64)          H  (  65)
 H  (  56)    3.993211          2.450552          3.605602          2.097161          3.703317
 H  (  57)    3.679206          4.323060          2.544967          3.772801          3.107879
 H  (  58)    2.439830          3.696018          2.961691          3.672636          2.400140
 H  (  59)    2.915175          3.755084          3.744001          4.326882          3.673997
 H  (  60)    1.768726          1.773478          4.325677          3.784959          3.734613

 ---          H  (  61)          H  (  62)          H  (  63)          H  (  64)          H  (  65)
 H  (  61)    0.000000
 H  (  62)    1.760154          0.000000
 H  (  63)    3.748902          3.754865          0.000000
 H  (  64)    3.193813          2.567281          1.768252          0.000000
 H  (  65)    2.522706          2.985479          1.761944          1.760330          0.000000


Atomic orbital basis
--------------------
::

 atom  label     prim    cont     orbital basis set details     
 ---------------------------------------------------------------
  Ir     1        204     204     [24s19p12d9f]  dyall-vdz
  Cl     2         42      42     [11s7p2d]      uiglo-ii
  P      3         42      42     [11s7p2d]      uiglo-ii
  N      4         29      29     [9s5p1d]       uiglo-ii
  C      5         29      29     [9s5p1d]       uiglo-ii
  C      6         29      29     [9s5p1d]       uiglo-ii
  C      7         29      29     [9s5p1d]       uiglo-ii
  C      8         29      29     [9s5p1d]       uiglo-ii
  C      9         29      29     [9s5p1d]       uiglo-ii
  C     10         29      29     [9s5p1d]       uiglo-ii
  C     11         29      29     [9s5p1d]       uiglo-ii
  C     12         29      29     [9s5p1d]       uiglo-ii
  C     13         29      29     [9s5p1d]       uiglo-ii
  C     14         29      29     [9s5p1d]       uiglo-ii
  H     15          8       8     [5s1p]         uiglo-ii
  H     16          8       8     [5s1p]         uiglo-ii
  H     17          8       8     [5s1p]         uiglo-ii
  H     18          8       8     [5s1p]         uiglo-ii
  H     19          8       8     [5s1p]         uiglo-ii
  H     20          8       8     [5s1p]         uiglo-ii
  H     21          8       8     [5s1p]         uiglo-ii
  H     22          8       8     [5s1p]         uiglo-ii
  H     23          8       8     [5s1p]         uiglo-ii
  H     24          8       8     [5s1p]         uiglo-ii
  H     25          8       8     [5s1p]         uiglo-ii
  H     26          8       8     [5s1p]         uiglo-ii
  H     27          8       8     [5s1p]         uiglo-ii
  H     28          8       8     [5s1p]         uiglo-ii
  H     29          8       8     [5s1p]         uiglo-ii
  H     30          8       8     [5s1p]         uiglo-ii
  H     31          8       8     [5s1p]         uiglo-ii
  H     32          8       8     [5s1p]         uiglo-ii
  H     33          8       8     [5s1p]         uiglo-ii
  H     34          8       8     [5s1p]         uiglo-ii
  P     35         42      42     [11s7p2d]      uiglo-ii
  C     36         29      29     [9s5p1d]       uiglo-ii
  C     37         29      29     [9s5p1d]       uiglo-ii
  C     38         29      29     [9s5p1d]       uiglo-ii
  C     39         29      29     [9s5p1d]       uiglo-ii
  C     40         29      29     [9s5p1d]       uiglo-ii
  C     41         29      29     [9s5p1d]       uiglo-ii
  C     42         29      29     [9s5p1d]       uiglo-ii
  C     43         29      29     [9s5p1d]       uiglo-ii
  C     44         29      29     [9s5p1d]       uiglo-ii
  C     45         29      29     [9s5p1d]       uiglo-ii
  H     46          8       8     [5s1p]         uiglo-ii
  H     47          8       8     [5s1p]         uiglo-ii
  H     48          8       8     [5s1p]         uiglo-ii
  H     49          8       8     [5s1p]         uiglo-ii
  H     50          8       8     [5s1p]         uiglo-ii
  H     51          8       8     [5s1p]         uiglo-ii
  H     52          8       8     [5s1p]         uiglo-ii
  H     53          8       8     [5s1p]         uiglo-ii
  H     54          8       8     [5s1p]         uiglo-ii
  H     55          8       8     [5s1p]         uiglo-ii
  H     56          8       8     [5s1p]         uiglo-ii
  H     57          8       8     [5s1p]         uiglo-ii
  H     58          8       8     [5s1p]         uiglo-ii
  H     59          8       8     [5s1p]         uiglo-ii
  H     60          8       8     [5s1p]         uiglo-ii
  H     61          8       8     [5s1p]         uiglo-ii
  H     62          8       8     [5s1p]         uiglo-ii
  H     63          8       8     [5s1p]         uiglo-ii
  H     64          8       8     [5s1p]         uiglo-ii
  H     65          8       8     [5s1p]         uiglo-ii

 Total number of           GTO shells =     679
 Total number of spherical GTO functions = 1259
 Total number of cartesian GTO functions = 1325


##############################################################################
                                ReSpect output
##############################################################################


Non-relativistic SCF procedure (SCFun)
--------------------------------------
::

 
  Fock setting
  ------------
  number atoms:                                65
  number electrons:                           291
  number matrices:                              2
  matrix dimension:                          1325
  number GTO shells:                          679
  nucleus model:                            gauss
  ERI classes (up to):                       LLLL
  ERI acceleration:                          none
  ERI screening threshold:             1.0000E-10
  HF exchange scaling factor:          0.00000000
  inverse fine-structure constant:   137.03599907
 
  TwoFock setting (ERI)
  ---------------------
  number atoms:                                65
  matrix dimension:                          1325
  number GTO shells:                          679
  ERI classes (up to):                       LLLL
  ERI screening threshold:             1.0000E-10
  inverse fine-structure constant:   137.03599907
 
  DFT setting
  -----------
  number atoms:                                  65
  number matrices:                                2
  matrix dimension:                            1325
  number GTO shells:                            679
  DFT functional ID:                              4
  DFT noncollinearity ID:                         4
  DFT screening threshold:               1.0000E-10
  DFT regularization cutoff:             1.0000E-16
  inverse fine-structure constant:     137.03599907
  HF global exchange scaling factor:     0.00000000
  HF range-separated scaling factor:     0.00000000
  HF range-separated erf w-argument:     0.00000000
 
 
  Atomic initial guess ... 
  Matrix to power -5.00E-01(min: 1.94E-04 max: 1.13E+02 thr: 1.00E-08 time: 2.23E+00 cpus:24)
  Matrix to power -5.00E-01(min: 1.94E-04 max: 1.13E+02 thr: 1.00E-08 time: 2.23E+00 cpus:24)
  Matrix to power -5.00E-01(min: 1.94E-04 max: 1.13E+02 thr: 1.00E-08 time: 2.23E+00 cpus:24)
  Matrix to power -5.00E-01(min: 1.94E-04 max: 1.13E+02 thr: 1.00E-08 time: 2.23E+00 cpus:24)
 
  qDFT 2cV info:
  number atoms:                                  65
  number matrices:                                1
  matrix dimension:                            1325
  matrix components:                              2
  number GTO shells:                            679
  number grid points:                        596720
  DFT functional ID:                              4
  DFT noncollinearity ID:                         4
  DFT screening threshold:               1.0000E-10
  DFT regularization cutoff:             1.0000E-16
  HF global exchange scaling factor:     0.00000000
  HF range-separated scaling factor:     0.00000000
  HF range-separated erf w-argument:     0.00000000
 
 
                     Energy           dE       max[F,D]   spin density    time (hh:mm:ss)
                ----------------   ---------   --------   ------------    ---------------
  Cycle:   1   -15988.1027166086   -1.60E+04   6.42E+04   <x>= 0.00E+00   eri= 00:00:51.4  
                                                          <y>= 0.00E+00   xc=  00:00:07.4  
                                                          <z>= 1.00E+00   dia= 00:00:01.2  
                                                                          tot= 00:01:00.3  
 
 
                     Energy           dE       max[F,D]   spin density    time (hh:mm:ss)
                ----------------   ---------   --------   ------------    ---------------
  Cycle:   2   -18786.5681809499   -2.80E+03   3.69E+00   <x>= 0.00E+00   eri= 00:00:56.9  
                                                          <y>= 0.00E+00   xc=  00:00:07.6  
                                                          <z>= 1.00E+00   dia= 00:00:01.2  
                                                                          tot= 00:01:06.0  
 
 
                     Energy           dE       max[F,D]   spin density    time (hh:mm:ss)
                ----------------   ---------   --------   ------------    ---------------
  Cycle:   3   -18770.1996270373    1.64E+01   8.43E-01   <x>= 0.00E+00   eri= 00:00:59.4  
                                                          <y>= 0.00E+00   xc=  00:00:07.6  
                                                          <z>= 1.00E+00   dia= 00:00:01.2  
                                                                          tot= 00:01:08.5  
 
 
                     Energy           dE       max[F,D]   spin density    time (hh:mm:ss)
                ----------------   ---------   --------   ------------    ---------------
  Cycle:   4   -18224.4413458451    5.46E+02   2.87E+00   <x>= 0.00E+00   eri= 00:01:03.0  
                                                          <y>= 0.00E+00   xc=  00:00:07.7  
                                                          <z>= 1.00E+00   dia= 00:00:01.2  
                                                                          tot= 00:01:12.3  
 
 
                     Energy           dE       max[F,D]   spin density    time (hh:mm:ss)
                ----------------   ---------   --------   ------------    ---------------
  Cycle:   5   -18783.2898085477   -5.59E+02   4.80E-01   <x>= 0.00E+00   eri= 00:00:56.8  
                                                          <y>= 0.00E+00   xc=  00:00:07.6  
                                                          <z>= 1.00E+00   dia= 00:00:01.3  
                                                                          tot= 00:01:06.0  
 
 
                     Energy           dE       max[F,D]   spin density    time (hh:mm:ss)
                ----------------   ---------   --------   ------------    ---------------
  Cycle:   6   -18628.0706624110    1.55E+02   7.48E-01   <x>= 0.00E+00   eri= 00:01:03.3  
                                                          <y>= 0.00E+00   xc=  00:00:07.9  
                                                          <z>= 1.00E+00   dia= 00:00:01.2  
                                                                          tot= 00:01:12.7  
 
 
                     Energy           dE       max[F,D]   spin density    time (hh:mm:ss)
                ----------------   ---------   --------   ------------    ---------------
  Cycle:   7   -18494.2903785481    1.34E+02   7.50E-01   <x>= 0.00E+00   eri= 00:01:03.7  
                                                          <y>= 0.00E+00   xc=  00:00:07.8  
                                                          <z>= 1.00E+00   dia= 00:00:01.2  
                                                                          tot= 00:01:13.1  
 
 
                     Energy           dE       max[F,D]   spin density    time (hh:mm:ss)
                ----------------   ---------   --------   ------------    ---------------
  Cycle:   8   -18779.7155293828   -2.85E+02   1.63E-01   <x>= 0.00E+00   eri= 00:00:59.3  
                                                          <y>= 0.00E+00   xc=  00:00:07.5  
                                                          <z>= 1.00E+00   dia= 00:00:01.2  
                                                                          tot= 00:01:08.6  
 
 
                     Energy           dE       max[F,D]   spin density    time (hh:mm:ss)
                ----------------   ---------   --------   ------------    ---------------
  Cycle:   9   -18721.1848920220    5.85E+01   6.20E-01   <x>= 0.00E+00   eri= 00:01:00.6  
                                                          <y>= 0.00E+00   xc=  00:00:07.8  
                                                          <z>= 1.00E+00   dia= 00:00:01.2  
                                                                          tot= 00:01:10.1  
 
 
                     Energy           dE       max[F,D]   spin density    time (hh:mm:ss)
                ----------------   ---------   --------   ------------    ---------------
  Cycle:  10   -18768.6767035149   -4.75E+01   3.94E-01   <x>= 0.00E+00   eri= 00:00:58.8  
                                                          <y>= 0.00E+00   xc=  00:00:07.6  
                                                          <z>= 1.00E+00   dia= 00:00:01.2  
                                                                          tot= 00:01:08.1  

                                                          Checkpointing ...
 
 
                     Energy           dE       max[F,D]   spin density    time (hh:mm:ss)
                ----------------   ---------   --------   ------------    ---------------
  Cycle:  11   -18790.0815562555   -2.14E+01   8.59E-02   <x>= 0.00E+00   eri= 00:00:58.5  
                                                          <y>= 0.00E+00   xc=  00:00:07.5  
                                                          <z>= 1.00E+00   dia= 00:00:01.2  
                                                                          tot= 00:01:07.8  
 
 
                     Energy           dE       max[F,D]   spin density    time (hh:mm:ss)
                ----------------   ---------   --------   ------------    ---------------
  Cycle:  12   -18777.5514259856    1.25E+01   4.03E-01   <x>= 0.00E+00   eri= 00:00:59.4  
                                                          <y>= 0.00E+00   xc=  00:00:07.5  
                                                          <z>= 1.00E+00   dia= 00:00:01.2  
                                                                          tot= 00:01:08.7  
 
 
                     Energy           dE       max[F,D]   spin density    time (hh:mm:ss)
                ----------------   ---------   --------   ------------    ---------------
  Cycle:  13   -18791.5840851315   -1.40E+01   6.25E-02   <x>= 0.00E+00   eri= 00:00:57.6  
                                                          <y>= 0.00E+00   xc=  00:00:07.5  
                                                          <z>= 1.00E+00   dia= 00:00:01.2  
                                                                          tot= 00:01:06.9  
 
 
                     Energy           dE       max[F,D]   spin density    time (hh:mm:ss)
                ----------------   ---------   --------   ------------    ---------------
  Cycle:  14   -18791.4375388483    1.47E-01   1.04E-01   <x>= 0.00E+00   eri= 00:00:57.8  
                                                          <y>= 0.00E+00   xc=  00:00:07.5  
                                                          <z>= 1.00E+00   dia= 00:00:01.2  
                                                                          tot= 00:01:07.2  
 
 
                     Energy           dE       max[F,D]   spin density    time (hh:mm:ss)
                ----------------   ---------   --------   ------------    ---------------
  Cycle:  15   -18791.9297323812   -4.92E-01   2.72E-02   <x>= 0.00E+00   eri= 00:00:57.4  
                                                          <y>= 0.00E+00   xc=  00:00:07.5  
                                                          <z>= 1.00E+00   dia= 00:00:01.2  
                                                                          tot= 00:01:06.7  
 
 
                     Energy           dE       max[F,D]   spin density    time (hh:mm:ss)
                ----------------   ---------   --------   ------------    ---------------
  Cycle:  16   -18791.9178699227    1.19E-02   3.61E-02   <x>= 0.00E+00   eri= 00:00:57.1  
                                                          <y>= 0.00E+00   xc=  00:00:07.6  
                                                          <z>= 1.00E+00   dia= 00:00:01.2  
                                                                          tot= 00:01:06.6  
 
 
                     Energy           dE       max[F,D]   spin density    time (hh:mm:ss)
                ----------------   ---------   --------   ------------    ---------------
  Cycle:  17   -18791.9827248721   -6.49E-02   6.79E-03   <x>= 0.00E+00   eri= 00:00:57.2  
                                                          <y>= 0.00E+00   xc=  00:00:07.6  
                                                          <z>= 1.00E+00   dia= 00:00:01.2  
                                                                          tot= 00:01:06.6  
 
 
                     Energy           dE       max[F,D]   spin density    time (hh:mm:ss)
                ----------------   ---------   --------   ------------    ---------------
  Cycle:  18   -18791.9850815308   -2.36E-03   8.89E-03   <x>= 0.00E+00   eri= 00:00:57.1  
                                                          <y>= 0.00E+00   xc=  00:00:07.6  
                                                          <z>= 1.00E+00   dia= 00:00:01.2  
                                                                          tot= 00:01:06.6  
 
 
                     Energy           dE       max[F,D]   spin density    time (hh:mm:ss)
                ----------------   ---------   --------   ------------    ---------------
  Cycle:  19   -18791.9882491336   -3.17E-03   2.98E-03   <x>= 0.00E+00   eri= 00:00:57.1  
                                                          <y>= 0.00E+00   xc=  00:00:07.5  
                                                          <z>= 1.00E+00   dia= 00:00:01.2  
                                                                          tot= 00:01:06.7  
 
 
                     Energy           dE       max[F,D]   spin density    time (hh:mm:ss)
                ----------------   ---------   --------   ------------    ---------------
  Cycle:  20   -18791.9888620214   -6.13E-04   8.88E-04   <x>= 0.00E+00   eri= 00:00:57.1  
                                                          <y>= 0.00E+00   xc=  00:00:07.5  
                                                          <z>= 1.00E+00   dia= 00:00:01.2  
                                                                          tot= 00:01:06.6  

                                                          Checkpointing ...
 
 
                     Energy           dE       max[F,D]   spin density    time (hh:mm:ss)
                ----------------   ---------   --------   ------------    ---------------
  Cycle:  21   -18791.9889150164   -5.30E-05   5.39E-04   <x>= 0.00E+00   eri= 00:00:57.1  
                                                          <y>= 0.00E+00   xc=  00:00:07.5  
                                                          <z>= 1.00E+00   dia= 00:00:01.2  
                                                                          tot= 00:01:06.6  
 
 
                     Energy           dE       max[F,D]   spin density    time (hh:mm:ss)
                ----------------   ---------   --------   ------------    ---------------
  Cycle:  22   -18791.9889301112   -1.51E-05   2.79E-04   <x>= 0.00E+00   eri= 00:00:57.1  
                                                          <y>= 0.00E+00   xc=  00:00:07.5  
                                                          <z>= 1.00E+00   dia= 00:00:01.2  
                                                                          tot= 00:01:06.8  
 
 
                     Energy           dE       max[F,D]   spin density    time (hh:mm:ss)
                ----------------   ---------   --------   ------------    ---------------
  Cycle:  23   -18791.9889325902   -2.48E-06   1.31E-04   <x>= 0.00E+00   eri= 00:00:57.1  
                                                          <y>= 0.00E+00   xc=  00:00:07.6  
                                                          <z>= 1.00E+00   dia= 00:00:01.2  
                                                                          tot= 00:01:06.7  
 
 
                     Energy           dE       max[F,D]   spin density    time (hh:mm:ss)
                ----------------   ---------   --------   ------------    ---------------
  Cycle:  24   -18791.9889333592   -7.69E-07   3.26E-05   <x>= 0.00E+00   eri= 00:00:57.1  
                                                          <y>= 0.00E+00   xc=  00:00:07.6  
                                                          <z>= 1.00E+00   dia= 00:00:01.2  
                                                                          tot= 00:01:06.7  
 
 
                     Energy           dE       max[F,D]   spin density    time (hh:mm:ss)
                ----------------   ---------   --------   ------------    ---------------
  Cycle:  25   -18791.9889335006   -1.41E-07   1.20E-05   <x>= 0.00E+00   eri= 00:00:57.1  
                                                          <y>= 0.00E+00   xc=  00:00:07.6  
                                                          <z>= 1.00E+00   dia= 00:00:01.2  
                                                                          tot= 00:01:06.8  
 
 
                     Energy           dE       max[F,D]   spin density    time (hh:mm:ss)
                ----------------   ---------   --------   ------------    ---------------
  Cycle:  26   -18791.9889335237   -2.32E-08   9.11E-06   <x>= 0.00E+00   eri= 00:00:57.1  
                                                          <y>= 0.00E+00   xc=  00:00:07.6  
                                                          <z>= 1.00E+00   dia= 00:00:01.2  
                                                                          tot= 00:01:06.8  
 
 
                     Energy           dE       max[F,D]   spin density    time (hh:mm:ss)
                ----------------   ---------   --------   ------------    ---------------
  Cycle:  27   -18791.9889335328   -9.10E-09   2.29E-06   <x>= 0.00E+00   eri= 00:00:57.2  
                                                          <y>= 0.00E+00   xc=  00:00:07.5  
                                                          <z>= 1.00E+00   dia= 00:00:01.2  
                                                                          tot= 00:01:06.9  
 
 
                     Energy           dE       max[F,D]   spin density    time (hh:mm:ss)
                ----------------   ---------   --------   ------------    ---------------
  Cycle:  28   -18791.9889335311    1.69E-09   2.22E-06   <x>= 0.00E+00   eri= 00:00:57.1  
                                                          <y>= 0.00E+00   xc=  00:00:07.5  
                                                          <z>= 1.00E+00   dia= 00:00:01.2  
                                                                          tot= 00:01:06.9  
 
 
                     Energy           dE       max[F,D]   spin density    time (hh:mm:ss)
                ----------------   ---------   --------   ------------    ---------------
  Cycle:  29   -18791.9889335301    1.08E-09   2.86E-07   <x>= 0.00E+00   eri= 00:00:57.1  
                                                          <y>= 0.00E+00   xc=  00:00:07.5  
                                                          <z>= 1.00E+00   dia= 00:00:01.2  
                                                                          tot= 00:01:06.8  
 
 
  Happy end
 
 
  --- Electronic energy        --- =    -24343.291058657720
  --- Nuclear-repulsion energy --- =      5551.302125127669
  --- Total energy             --- =    -18791.988933530050
 
 
 
  Energy of occupied orbitals
  ---------------------------
 
  (1-5)          alpha:  -2545.18636    -422.19701    -405.45672    -405.45433    -405.45393
                 beta:   -2545.18636    -422.19560    -405.45531    -405.45391    -405.45253
 
  (6-10)         alpha:   -100.58819     -97.79920     -89.95555     -89.95177     -89.95143
                 beta:    -100.58752     -97.79867     -89.95481     -89.95159     -89.95072
 
  (11-15)        alpha:    -76.30202     -76.30199     -75.31194     -75.31140     -75.30986
                 beta:     -76.30207     -76.30204     -75.31140     -75.30925     -75.30904
 
  (16-20)        alpha:    -75.30805     -75.30794     -20.16209     -16.82380     -16.81585
                 beta:     -75.30749     -75.30733     -20.16103     -16.82227     -16.81544
 
  (21-25)        alpha:    -16.81419     -14.02450     -10.69467     -10.69136     -10.68775
                 beta:     -16.81270     -14.02184     -10.69383     -10.68782     -10.68685
 
  (26-30)        alpha:    -10.68375     -10.68349      -9.92948      -9.92946      -9.91102
                 beta:     -10.68296     -10.68262      -9.92999      -9.92997      -9.91085
 
  (31-35)        alpha:     -9.91098      -9.91080      -9.91079      -9.88716      -9.88714
                 beta:      -9.91085      -9.91068      -9.91064      -9.88535      -9.88533
 
  (36-40)        alpha:     -9.87952      -9.87934      -9.87635      -9.87622      -9.87166
                 beta:      -9.87953      -9.87935      -9.87635      -9.87622      -9.87165
 
  (41-45)        alpha:     -9.87142      -9.87134      -9.87116      -9.86969      -9.86920
                 beta:      -9.87141      -9.87133      -9.87115      -9.86968      -9.86920
 
  (46-50)        alpha:     -9.86566      -9.86510      -9.10344      -6.92022      -6.91870
                 beta:      -9.86565      -9.86509      -9.10282      -6.91989      -6.91679
 
  (51-55)        alpha:     -6.91503      -6.30930      -6.30926      -4.52439      -4.52436
                 beta:      -6.91462      -6.30935      -6.30931      -4.52445      -4.52442
 
  (56-60)        alpha:     -4.52362      -4.52359      -4.52059      -4.52055      -2.74464
                 beta:      -4.52366      -4.52362      -4.52068      -4.52063      -2.73347
 
  (61-65)        alpha:     -2.55987      -2.55889      -2.55763      -2.55336      -2.55313
                 beta:      -2.55829      -2.55673      -2.55518      -2.55012      -2.54988
 
  (66-70)        alpha:     -2.54798      -2.54772      -1.74449      -1.72291      -1.70934
                 beta:      -2.54725      -2.54683      -1.72860      -1.71818      -1.69361
 
  (71-75)        alpha:     -0.86943      -0.76013      -0.75717      -0.73796      -0.73790
                 beta:      -0.86506      -0.75957      -0.75682      -0.73780      -0.73774
 
  (76-80)        alpha:     -0.72578      -0.67200      -0.66817      -0.62752      -0.62751
                 beta:      -0.72438      -0.66857      -0.66462      -0.62748      -0.62747
 
  (81-85)        alpha:     -0.62268      -0.62184      -0.61791      -0.61768      -0.61409
                 beta:      -0.62262      -0.62175      -0.61787      -0.61764      -0.61403
 
  (86-90)        alpha:     -0.61375      -0.58995      -0.58135      -0.52809      -0.51818
                 beta:      -0.61368      -0.58940      -0.58089      -0.52575      -0.51737
 
  (91-95)        alpha:     -0.49558      -0.49542      -0.47900      -0.46201      -0.44187
                 beta:      -0.49532      -0.49515      -0.47859      -0.46161      -0.44166
 
  (96-100)       alpha:     -0.43463      -0.41973      -0.41840      -0.41086      -0.40084
                 beta:      -0.43319      -0.41918      -0.41802      -0.41024      -0.40078
 
  (101-105)      alpha:     -0.39841      -0.39696      -0.39203      -0.39094      -0.38622
                 beta:      -0.39818      -0.39670      -0.39174      -0.39074      -0.38579
 
  (106-110)      alpha:     -0.38387      -0.38242      -0.37924      -0.36902      -0.36775
                 beta:      -0.38362      -0.38229      -0.37848      -0.36760      -0.36203
 
  (111-115)      alpha:     -0.35619      -0.35304      -0.34788      -0.34486      -0.34294
                 beta:      -0.35594      -0.35279      -0.34601      -0.34475      -0.34271
 
  (116-120)      alpha:     -0.34115      -0.33823      -0.33355      -0.33327      -0.32196
                 beta:      -0.34089      -0.33764      -0.33339      -0.33318      -0.32190
 
  (121-125)      alpha:     -0.32152      -0.31648      -0.31596      -0.31253      -0.30588
                 beta:      -0.32142      -0.31641      -0.31587      -0.31100      -0.30564
 
  (126-130)      alpha:     -0.30570      -0.29916      -0.29364      -0.29142      -0.29116
                 beta:      -0.30553      -0.29905      -0.29329      -0.29123      -0.29037
 
  (131-135)      alpha:     -0.28974      -0.28862      -0.28466      -0.28115      -0.27711
                 beta:      -0.28959      -0.28822      -0.28369      -0.28024      -0.27464
 
  (136-140)      alpha:     -0.26177      -0.25827      -0.25279      -0.25165      -0.24562
                 beta:      -0.25989      -0.25651      -0.24923      -0.24366      -0.24121
 
  (141-145)      alpha:     -0.22153      -0.20145      -0.20066      -0.16991      -0.16483
                 beta:      -0.21982      -0.19404      -0.18892      -0.16660      -0.15847
 
  (146-146)      alpha:     -0.16187
                 beta:  
 
 
 
 
  Energy of virtual orbitals
  --------------------------
 
  (146-146)      beta:      -0.14230
 
  (147-151)      alpha:     -0.05005      -0.02735      -0.02622       0.01454       0.01546
                 beta:      -0.04603      -0.02409      -0.02234       0.01486       0.01641
 
  (152-156)      alpha:      0.01848       0.02065       0.02753       0.02998       0.03979
                 beta:       0.02051       0.02314       0.02770       0.03051       0.04028
 
  (157-161)      alpha:      0.04029       0.04215       0.04488       0.05312       0.05862
                 beta:       0.04064       0.04262       0.04500       0.05338       0.05880
 
  (162-166)      alpha:      0.06085       0.06533       0.06691       0.06976       0.07437
                 beta:       0.06108       0.06583       0.06710       0.07003       0.07462
 
  (167-171)      alpha:      0.07665       0.08132       0.08423       0.08446       0.09037
                 beta:       0.07754       0.08162       0.08482       0.08556       0.09082
 
  (172-176)      alpha:      0.09306       0.09328       0.09519       0.09807       0.10140
                 beta:       0.09365       0.09402       0.09559       0.09851       0.10173
 
  (177-181)      alpha:      0.10369       0.10683       0.11118       0.11213       0.11686
                 beta:       0.10388       0.10716       0.11191       0.11270       0.11707
 
  (182-186)      alpha:      0.12013       0.12181       0.12358       0.12682       0.12740
                 beta:       0.12068       0.12207       0.12381       0.12704       0.12787
 
  (187-191)      alpha:      0.13620       0.13831       0.14004       0.14056       0.14475
                 beta:       0.13646       0.13852       0.14037       0.14101       0.14501
 
  (192-196)      alpha:      0.14487       0.14819       0.15197       0.15493       0.15499
                 beta:       0.14505       0.14857       0.15248       0.15525       0.15545
 
  (197-201)      alpha:      0.16310       0.16406       0.16515       0.16740       0.16930
                 beta:       0.16344       0.16442       0.16590       0.16764       0.16963
 
  (202-206)      alpha:      0.17166       0.17628       0.17688       0.18082       0.18471
                 beta:       0.17202       0.17666       0.17732       0.18114       0.18505
 
  (207-211)      alpha:      0.18946       0.19330       0.19519       0.20922       0.21555
                 beta:       0.19022       0.19352       0.19645       0.20954       0.21612
 
  (212-216)      alpha:      0.21644       0.21730       0.23304       0.23843       0.24107
                 beta:       0.21691       0.21770       0.23359       0.23887       0.24185
 
  (217-221)      alpha:      0.24234       0.25101       0.25941       0.26033       0.26569
                 beta:       0.24307       0.25130       0.25969       0.26103       0.26609
 
  (222-226)      alpha:      0.26751       0.27068       0.27318       0.27491       0.28033
                 beta:       0.26799       0.27126       0.27336       0.27525       0.28114
 
  (227-231)      alpha:      0.28668       0.28866       0.29240       0.29457       0.30333
                 beta:       0.28708       0.28897       0.29287       0.29559       0.30378
 
  (232-236)      alpha:      0.30946       0.31335       0.31583       0.32071       0.32584
                 beta:       0.31080       0.31375       0.31679       0.32121       0.32665
 
  (237-241)      alpha:      0.32650       0.33694       0.33865       0.34127       0.34612
                 beta:       0.32737       0.33760       0.33912       0.34163       0.34693
 
  (242-246)      alpha:      0.35197       0.35415       0.35945       0.36742       0.37047
                 beta:       0.35318       0.35547       0.36012       0.36802       0.37168
 
  (247-251)      alpha:      0.37473       0.37898       0.38339       0.38774       0.39397
                 beta:       0.37566       0.37949       0.38365       0.38838       0.39424
 
  (252-256)      alpha:      0.39745       0.40042       0.40394       0.40479       0.40643
                 beta:       0.39801       0.40125       0.40466       0.40574       0.40691
 
  (257-261)      alpha:      0.41051       0.41594       0.41797       0.42232       0.42281
                 beta:       0.41218       0.41682       0.41861       0.42303       0.42331
 
  (262-266)      alpha:      0.42705       0.43149       0.43228       0.43438       0.43751
                 beta:       0.42759       0.43224       0.43299       0.43545       0.43792
 
  (267-271)      alpha:      0.44030       0.44746       0.44858       0.44993       0.45635
                 beta:       0.44130       0.44841       0.44965       0.45037       0.45669
 
  (272-276)      alpha:      0.45658       0.45952       0.46155       0.46271       0.46707
                 beta:       0.45731       0.45980       0.46264       0.46335       0.46749
 
  (277-281)      alpha:      0.46834       0.46902       0.47337       0.47621       0.47985
                 beta:       0.46879       0.47025       0.47424       0.47661       0.48049
 
  (282-286)      alpha:      0.48217       0.48452       0.48634       0.48974       0.49208
                 beta:       0.48249       0.48521       0.48695       0.49049       0.49249
 
  (287-291)      alpha:      0.49291       0.49825       0.49895       0.50464       0.50771
                 beta:       0.49313       0.49912       0.49992       0.50503       0.50831
 
  (292-296)      alpha:      0.51073       0.51198       0.51501       0.51703       0.52002
                 beta:       0.51121       0.51260       0.51556       0.51807       0.52024
 
  (297-301)      alpha:      0.52367       0.52790       0.53300       0.53418       0.53792
                 beta:       0.52432       0.52890       0.53353       0.53610       0.53845
 
  (302-306)      alpha:      0.54137       0.54193       0.54783       0.55159       0.55401
                 beta:       0.54176       0.54229       0.54821       0.55217       0.55421
 
  (307-311)      alpha:      0.55815       0.56028       0.56107       0.56359       0.56744
                 beta:       0.55884       0.56059       0.56148       0.56456       0.56830
 
  (312-316)      alpha:      0.56959       0.57683       0.57881       0.58938       0.59229
                 beta:       0.57013       0.57763       0.58116       0.59013       0.59392
 
  (317-321)      alpha:      0.59404       0.61395       0.61468       0.61602       0.62590
                 beta:       0.59454       0.61461       0.61554       0.61694       0.62682
 
  (322-326)      alpha:      0.62731       0.63418       0.65510       0.65734       0.66144
                 beta:       0.62862       0.63512       0.65648       0.65900       0.66298
 
  (327-331)      alpha:      0.66255       0.67386       0.67691       0.67818       0.68447
                 beta:       0.66340       0.67508       0.67823       0.67889       0.68530
 
  (332-336)      alpha:      0.68963       0.70154       0.71097       0.71371       0.72383
                 beta:       0.69064       0.70305       0.71215       0.71455       0.72464
 
  (337-341)      alpha:      0.73935       0.74446       0.75650       0.76071       0.77128
                 beta:       0.74353       0.74625       0.75764       0.76284       0.77277
 
  (342-346)      alpha:      0.77673       0.79283       0.80466       0.81969       0.82788
                 beta:       0.78014       0.79370       0.80578       0.82101       0.82968
 
  (347-351)      alpha:      0.83723       0.85456       0.86583       0.86664       0.88766
                 beta:       0.84229       0.85637       0.86717       0.86751       0.89051
 
  (352-356)      alpha:      0.89204       0.89889       0.90985       0.91208       0.91470
                 beta:       0.89409       0.89977       0.91078       0.91326       0.91582
 
  (357-361)      alpha:      0.92323       0.92604       0.93425       0.94311       0.94616
                 beta:       0.92398       0.92700       0.93570       0.94349       0.94745
 
  (362-366)      alpha:      0.95921       0.96764       0.97898       0.99844       1.00150
                 beta:       0.96142       0.96819       0.98073       0.99927       1.00343
 
  (367-371)      alpha:      1.00515       1.00561       1.01387       1.01962       1.02357
                 beta:       1.00631       1.00661       1.01443       1.01991       1.02409
 
  (372-376)      alpha:      1.03199       1.03638       1.04178       1.04677       1.05306
                 beta:       1.03277       1.03688       1.04227       1.04761       1.05350
 
  (377-381)      alpha:      1.06502       1.08168       1.09235       1.09435       1.10161
                 beta:       1.06657       1.08221       1.09318       1.09484       1.10205
 
  (382-386)      alpha:      1.10391       1.11666       1.11943       1.12032       1.13030
                 beta:       1.10425       1.11766       1.11992       1.12143       1.13123
 
  (387-391)      alpha:      1.13439       1.14934       1.14987       1.16312       1.17666
                 beta:       1.13613       1.15062       1.15113       1.16386       1.17751
 
  (392-396)      alpha:      1.21037       1.21286       1.21544       1.22142       1.22320
                 beta:       1.21084       1.21363       1.21598       1.22158       1.22349
 
  (397-401)      alpha:      1.22589       1.23127       1.23638       1.23701       1.24077
                 beta:       1.22619       1.23192       1.23661       1.23719       1.24099
 
  (402-406)      alpha:      1.24250       1.25650       1.25682       1.26042       1.26701
                 beta:       1.24300       1.25666       1.25705       1.26139       1.26725
 
  (407-411)      alpha:      1.27141       1.27663       1.28175       1.28333       1.28982
                 beta:       1.27240       1.27713       1.28251       1.28388       1.29035
 
  (412-416)      alpha:      1.29056       1.29307       1.30719       1.31175       1.31695
                 beta:       1.29121       1.29378       1.30796       1.31240       1.31711
 
  (417-421)      alpha:      1.31898       1.32128       1.32960       1.33305       1.33435
                 beta:       1.31961       1.32166       1.33059       1.33325       1.33465
 
  (422-426)      alpha:      1.33679       1.33831       1.34193       1.34344       1.34934
                 beta:       1.33689       1.33857       1.34210       1.34375       1.34982
 
  (427-431)      alpha:      1.35392       1.35796       1.36517       1.36990       1.37077
                 beta:       1.35414       1.35937       1.36556       1.37050       1.37120
 
  (432-436)      alpha:      1.37536       1.38298       1.39382       1.39530       1.40420
                 beta:       1.37577       1.38368       1.39462       1.39571       1.40436
 
  (437-441)      alpha:      1.40798       1.41037       1.41147       1.42137       1.42182
                 beta:       1.40825       1.41058       1.41193       1.42197       1.42206
 
  (442-446)      alpha:      1.43155       1.43587       1.43763       1.45461       1.45584
                 beta:       1.43229       1.43618       1.43793       1.45486       1.45609
 
  (447-451)      alpha:      1.45947       1.46184       1.46399       1.47003       1.47352
                 beta:       1.46063       1.46229       1.46415       1.47036       1.47370
 
  (452-456)      alpha:      1.48827       1.50279       1.50449       1.50694       1.50880
                 beta:       1.48847       1.50315       1.50473       1.50715       1.51028
 
  (457-461)      alpha:      1.51477       1.52795       1.52991       1.54033       1.54215
                 beta:       1.51544       1.52858       1.53051       1.54055       1.54233
 
  (462-466)      alpha:      1.54850       1.55143       1.55935       1.56123       1.56239
                 beta:       1.54893       1.55179       1.56000       1.56149       1.56275
 
  (467-471)      alpha:      1.56498       1.57121       1.57704       1.58675       1.59848
                 beta:       1.56538       1.57174       1.57796       1.58714       1.59890
 
  (472-476)      alpha:      1.59978       1.60546       1.60629       1.62052       1.62893
                 beta:       1.60034       1.60591       1.60678       1.62263       1.62934
 
  (477-481)      alpha:      1.63286       1.63974       1.64237       1.64455       1.64574
                 beta:       1.63332       1.63997       1.64265       1.64488       1.64595
 
  (482-486)      alpha:      1.65433       1.66029       1.66784       1.66852       1.67369
                 beta:       1.65472       1.66068       1.66810       1.66880       1.67379
 
  (487-491)      alpha:      1.67695       1.68432       1.68748       1.70915       1.71389
                 beta:       1.67701       1.68440       1.68761       1.70955       1.71463
 
  (492-496)      alpha:      1.72005       1.72324       1.72398       1.72915       1.73500
                 beta:       1.72079       1.72369       1.72447       1.72955       1.73543
 
  (497-501)      alpha:      1.73568       1.73731       1.73913       1.74165       1.74535
                 beta:       1.73630       1.73771       1.73933       1.74254       1.74577
 
  (502-506)      alpha:      1.75535       1.76751       1.77611       1.77750       1.78016
                 beta:       1.75583       1.76798       1.77652       1.77783       1.78064
 
  (507-511)      alpha:      1.78238       1.79540       1.80196       1.81506       1.81553
                 beta:       1.78284       1.79577       1.80304       1.81567       1.81641
 
  (512-516)      alpha:      1.82682       1.83043       1.83865       1.84368       1.84501
                 beta:       1.82760       1.83086       1.83923       1.84473       1.84701
 
  (517-521)      alpha:      1.85835       1.86945       1.87240       1.88028       1.88736
                 beta:       1.85971       1.87002       1.87295       1.88232       1.88795
 
  (522-526)      alpha:      1.88783       1.89687       1.92573       1.92807       1.93864
                 beta:       1.88836       1.89716       1.92725       1.92927       1.93983
 
  (527-531)      alpha:      1.94680       1.95296       1.95346       1.95752       1.96718
                 beta:       1.94771       1.95380       1.95436       1.95872       1.96846
 
  (532-536)      alpha:      1.97028       1.97512       2.00070       2.00238       2.00468
                 beta:       1.97136       1.97754       2.00141       2.00294       2.00533
 
  (537-541)      alpha:      2.00582       2.01190       2.01802       2.02843       2.03358
                 beta:       2.00756       2.01276       2.01827       2.03039       2.03428
 
  (542-546)      alpha:      2.03374       2.03780       2.04025       2.04172       2.04748
                 beta:       2.03470       2.03810       2.04052       2.04191       2.04808
 
  (547-551)      alpha:      2.04934       2.05500       2.06098       2.07491       2.07852
                 beta:       2.04992       2.05620       2.06649       2.07700       2.07898
 
  (552-556)      alpha:      2.08432       2.10624       2.11055       2.11502       2.11779
                 beta:       2.09301       2.10784       2.11281       2.11637       2.11899
 
  (557-561)      alpha:      2.11995       2.12155       2.12916       2.13049       2.13245
                 beta:       2.12027       2.12224       2.13091       2.13242       2.13271
 
  (562-566)      alpha:      2.13602       2.13907       2.14696       2.14706       2.15154
                 beta:       2.13643       2.14027       2.14759       2.14839       2.15285
 
  (567-571)      alpha:      2.15601       2.16184       2.16341       2.17257       2.17530
                 beta:       2.15952       2.16285       2.16522       2.17318       2.17592
 
  (572-576)      alpha:      2.17745       2.18011       2.18379       2.18841       2.19520
                 beta:       2.17792       2.18196       2.18555       2.18979       2.19582
 
  (577-581)      alpha:      2.19848       2.20414       2.20876       2.21311       2.21904
                 beta:       2.20254       2.20488       2.20958       2.21544       2.22079
 
  (582-586)      alpha:      2.21992       2.22536       2.22614       2.23103       2.23595
                 beta:       2.22177       2.22584       2.22702       2.23214       2.23667
 
  (587-591)      alpha:      2.23775       2.23825       2.24132       2.24879       2.24939
                 beta:       2.23902       2.23951       2.24343       2.24997       2.25067
 
  (592-596)      alpha:      2.25327       2.26454       2.27423       2.28326       2.29685
                 beta:       2.25559       2.26637       2.27709       2.28467       2.29980
 
  (597-601)      alpha:      2.30477       2.30794       2.32213       2.32974       2.33578
                 beta:       2.30706       2.31102       2.32291       2.33127       2.33999
 
  (602-606)      alpha:      2.33864       2.34746       2.34965       2.35547       2.36059
                 beta:       2.34252       2.34931       2.35128       2.35669       2.36230
 
  (607-611)      alpha:      2.36724       2.36935       2.38036       2.38277       2.38617
                 beta:       2.36839       2.37184       2.38077       2.38356       2.38711
 
  (612-616)      alpha:      2.38692       2.38895       2.39184       2.40557       2.41494
                 beta:       2.38841       2.38945       2.39258       2.40626       2.41595
 
  (617-621)      alpha:      2.41673       2.41902       2.42308       2.42770       2.44374
                 beta:       2.41750       2.41976       2.42409       2.42838       2.44551
 
  (622-626)      alpha:      2.44457       2.45179       2.46773       2.47605       2.50049
                 beta:       2.44669       2.45461       2.46902       2.47767       2.50199
 
  (627-631)      alpha:      2.50355       2.53181       2.54309       2.54724       2.56055
                 beta:       2.50428       2.53525       2.54383       2.54917       2.56276
 
  (632-636)      alpha:      2.57476       2.58034       2.58225       2.58889       2.59286
                 beta:       2.57638       2.58169       2.58327       2.59038       2.59552
 
  (637-641)      alpha:      2.60665       2.60726       2.61295       2.61348       2.62459
                 beta:       2.60679       2.60773       2.61367       2.61407       2.62647
 
  (642-646)      alpha:      2.62725       2.63492       2.64449       2.64559       2.66257
                 beta:       2.62799       2.63603       2.64494       2.64624       2.66316
 
  (647-651)      alpha:      2.66865       2.67034       2.68270       2.68818       2.68973
                 beta:       2.67055       2.67164       2.68321       2.68925       2.69110
 
  (652-656)      alpha:      2.69758       2.71360       2.71973       2.72550       2.73379
                 beta:       2.70048       2.71830       2.72143       2.72879       2.73666
 
  (657-661)      alpha:      2.74153       2.74353       2.74893       2.76301       2.76827
                 beta:       2.74444       2.74798       2.75030       2.76369       2.77040
 
  (662-666)      alpha:      2.78101       2.80218       2.80734       2.81686       2.82346
                 beta:       2.78221       2.80348       2.80871       2.81791       2.82443
 
  (667-671)      alpha:      2.83159       2.83630       2.83703       2.84409       2.84638
                 beta:       2.83218       2.83669       2.83853       2.84551       2.84713
 
  (672-676)      alpha:      2.84993       2.85166       2.85374       2.85708       2.85831
                 beta:       2.85066       2.85299       2.85569       2.85803       2.85876
 
  (677-681)      alpha:      2.87052       2.87864       2.88169       2.92538       2.93027
                 beta:       2.87240       2.88144       2.88315       2.92697       2.93764
 
  (682-686)      alpha:      2.93884       2.94751       2.96428       3.00198       3.01032
                 beta:       2.94581       2.94839       2.96863       3.00364       3.01189
 
  (687-691)      alpha:      3.01456       3.05015       3.07767       3.09201       3.11462
                 beta:       3.01752       3.05134       3.07855       3.09295       3.11702
 
  (692-696)      alpha:      3.13983       3.14765       3.17736       3.20446       3.22762
                 beta:       3.14389       3.14932       3.17998       3.20671       3.22812
 
  (697-701)      alpha:      3.24251       3.25077       3.27961       3.28462       3.28618
                 beta:       3.24536       3.25403       3.27997       3.28517       3.28878
 
  (702-706)      alpha:      3.32490       3.33895       3.36211       3.41682       3.41789
                 beta:       3.32623       3.34126       3.36678       3.41694       3.41797
 
  (707-711)      alpha:      3.42909       3.43227       3.44632       3.45268       3.45467
                 beta:       3.42921       3.43240       3.44648       3.45294       3.45478
 
  (712-716)      alpha:      3.46265       3.47785       3.48467       3.51218       3.51276
                 beta:       3.46289       3.47802       3.48491       3.51241       3.51291
 
  (717-721)      alpha:      3.53371       3.53540       3.54946       3.54992       3.55433
                 beta:       3.53378       3.53549       3.54953       3.54998       3.55444
 
  (722-726)      alpha:      3.55809       3.56960       3.57912       3.60097       3.60310
                 beta:       3.55818       3.56977       3.57929       3.60102       3.60316
 
  (727-731)      alpha:      3.62379       3.62672       3.67316       3.69936       3.70171
                 beta:       3.62383       3.62678       3.67508       3.69966       3.70195
 
  (732-736)      alpha:      3.70844       3.70878       3.71559       3.72564       3.72986
                 beta:       3.70871       3.70905       3.71595       3.72588       3.73051
 
  (737-741)      alpha:      3.73353       3.74869       3.76476       3.94705       4.04277
                 beta:       3.73374       3.74969       3.76660       3.95488       4.04445
 
  (742-746)      alpha:      4.68354       4.77434       4.78288       4.78883       4.82663
                 beta:       4.68385       4.77450       4.78304       4.78936       4.82708
 
  (747-751)      alpha:      4.97332       5.17478       5.21838       5.26152       5.26222
                 beta:       4.97348       5.17544       5.21882       5.26176       5.26248
 
  (752-756)      alpha:      5.29520       5.33369       5.53174       5.53392       5.53652
                 beta:       5.29688       5.33554       5.53181       5.53405       5.53659
 
  (757-761)      alpha:      5.53848       5.55115       5.55294       5.55736       5.56002
                 beta:       5.53853       5.55121       5.55300       5.55742       5.56008
 
  (762-766)      alpha:      5.64401       5.65604       5.67572       5.67969       5.71099
                 beta:       5.64436       5.65640       5.67595       5.67993       5.71388
 
  (767-771)      alpha:      5.73906       5.85809       5.96428       5.96934       6.30157
                 beta:       5.74185       5.86203       5.96517       5.97062       6.31531
 
  (772-776)      alpha:      6.33690       6.34561       6.41625       6.41908       6.48723
                 beta:       6.35204       6.35813       6.41942       6.42752       6.48815
 
  (777-781)      alpha:      6.50352       6.63468       6.66862       7.23608       7.44846
                 beta:       6.50658       6.63928       6.67112       7.24080       7.44773
 
  (782-786)      alpha:      7.45628       7.46964       7.47820       7.55703       7.55873
                 beta:       7.45594       7.46979       7.47877       7.55935       7.56086
 
  (787-791)      alpha:      7.56154       7.57214       7.57547       7.57641       7.57975
                 beta:       7.56197       7.57310       7.57550       7.57672       7.57983
 
  (792-796)      alpha:      7.58315       7.59196       7.59627       7.62825       7.62934
                 beta:       7.58371       7.59562       7.59871       7.62833       7.62938
 
  (797-801)      alpha:      7.63614       7.64001       7.65353       7.65378       7.65679
                 beta:       7.63629       7.64005       7.65393       7.65444       7.65703
 
  (802-806)      alpha:      7.66071       7.66240       7.66654       7.67179       7.67320
                 beta:       7.66073       7.66315       7.66742       7.67197       7.67383
 
  (807-811)      alpha:      7.67579       7.67677       7.68754       7.69219       7.70580
                 beta:       7.67586       7.67690       7.68772       7.69245       7.70630
 
  (812-816)      alpha:      7.70688       7.72408       7.72957       7.73217       7.73449
                 beta:       7.70736       7.72440       7.72991       7.73242       7.73462
 
  (817-821)      alpha:      7.74551       7.74766       7.74953       7.76068       7.76233
                 beta:       7.74579       7.74777       7.74983       7.76074       7.76247
 
  (822-826)      alpha:      7.77072       7.77542       7.78863       7.83343       7.83450
                 beta:       7.77117       7.77547       7.79017       7.83380       7.83491
 
  (827-831)      alpha:      7.83842       7.83908       7.85123       7.85863       7.86251
                 beta:       7.83897       7.83954       7.85191       7.85900       7.86329
 
  (832-836)      alpha:      7.87043       7.87302       7.88954       7.89182       7.89771
                 beta:       7.87091       7.87358       7.88982       7.89221       7.89804
 
  (837-841)      alpha:      7.91091       7.92351       8.19554       8.22799       8.54632
                 beta:       7.91143       7.92378       8.19655       8.22875       8.54777
 
  (842-846)      alpha:      9.42648       9.42832       9.44031       9.44330       9.44502
                 beta:       9.42650       9.42834       9.44031       9.44339       9.44510
 
  (847-851)      alpha:      9.45323       9.45676       9.46173       9.46243       9.46378
                 beta:       9.45328       9.45681       9.46178       9.46244       9.46378
 
  (852-856)      alpha:      9.47370       9.47436       9.47504       9.51717       9.52109
                 beta:       9.47372       9.47442       9.47510       9.51719       9.52112
 
  (857-861)      alpha:      9.53213       9.55331       9.55491       9.56360       9.56883
                 beta:       9.53202       9.55333       9.55489       9.56362       9.56890
 
  (862-866)      alpha:      9.57268       9.57542       9.57779       9.58541       9.60065
                 beta:       9.57269       9.57540       9.57778       9.58543       9.60068
 
  (867-871)      alpha:      9.60262       9.60491       9.61052       9.61625       9.62026
                 beta:       9.60264       9.60493       9.61054       9.61620       9.62028
 
  (872-876)      alpha:      9.62465       9.62898       9.63944       9.64331       9.64807
                 beta:       9.62466       9.62897       9.63909       9.64293       9.64793
 
  (877-881)      alpha:      9.64918       9.65650       9.69823       9.71366       9.72196
                 beta:       9.64908       9.65652       9.69827       9.71369       9.72197
 
  (882-886)      alpha:     11.17310      11.57094      11.67566      12.15528      12.27104
                 beta:      11.18626      11.57331      11.67815      12.17014      12.27450
 
  (887-891)      alpha:     12.29786      12.31708      12.50499      14.01624      14.34757
                 beta:      12.30177      12.32096      12.50899      14.02359      14.35507
 
  (892-896)      alpha:     14.55453      18.33563      18.36442      18.36524      18.41329
                 beta:      14.55680      18.34228      18.37076      18.37263      18.41439
 
  (897-901)      alpha:     18.41886      18.52213      18.54333      20.65055      21.59440
                 beta:      18.42290      18.52486      18.54593      20.65490      21.59435
 
  (902-906)      alpha:     21.65180      21.65539      21.66250      21.69165      21.79376
                 beta:      21.65180      21.65538      21.66249      21.69166      21.79370
 
  (907-911)      alpha:     22.31107      22.32240      22.35941      22.35971      22.38697
                 beta:      22.31146      22.32273      22.35957      22.35987      22.38747
 
  (912-916)      alpha:     22.40282      22.52293      22.53194      22.55445      22.55837
                 beta:      22.40280      22.52362      22.53230      22.55448      22.55835
 
  (917-921)      alpha:     22.56640      22.56761      22.57228      22.57271      22.60129
                 beta:      22.56644      22.56763      22.57231      22.57275      22.60285
 
  (922-926)      alpha:     22.60887      22.61503      22.64386      22.64828      22.65104
                 beta:      22.61022      22.61571      22.64408      22.64846      22.65269
 
  (927-931)      alpha:     28.08402      28.15505      28.17174      31.74433      38.17429
                 beta:      28.08681      28.15560      28.17218      31.74982      38.17371
 
  (932-936)      alpha:     38.17847      38.20099      38.20599      38.27182      38.28440
                 beta:      38.17808      38.20115      38.20621      38.27534      38.28756
 
  (937-941)      alpha:     38.31736      38.32002      38.32189      38.32234      38.32351
                 beta:      38.31735      38.32003      38.32191      38.32236      38.32355
 
  (942-946)      alpha:     38.32643      38.32663      38.32962      38.33355      38.35035
                 beta:      38.32645      38.32665      38.32964      38.33366      38.35037
 
  (947-951)      alpha:     38.35243      38.35498      38.35585      38.36353      38.36627
                 beta:      38.35244      38.35507      38.35586      38.36370      38.36655
 
  (952-956)      alpha:     38.37080      38.37157      38.37364      38.37440      38.37720
                 beta:      38.37085      38.37162      38.37367      38.37442      38.37726
 
  (957-961)      alpha:     38.37743      38.37851      38.37904      38.38473      38.38764
                 beta:      38.37747      38.37853      38.37907      38.38488      38.38767
 
  (962-966)      alpha:     38.38967      38.39475      38.39515      38.39646      38.40793
                 beta:      38.38970      38.39483      38.39524      38.39654      38.40797
 
  (967-971)      alpha:     38.40832      38.41298      38.41454      38.42003      38.42037
                 beta:      38.40836      38.41305      38.41457      38.42008      38.42044
 
  (972-976)      alpha:     38.42288      38.42567      38.43019      38.43224      38.43563
                 beta:      38.42295      38.42570      38.43026      38.43238      38.43576
 
  (977-981)      alpha:     38.43793      38.43846      38.44648      38.44715      38.45240
                 beta:      38.43804      38.43853      38.44664      38.44733      38.45258
 
  (982-986)      alpha:     38.45796      38.46194      38.46603      38.47247      38.47508
                 beta:      38.45821      38.46215      38.46615      38.47258      38.47514
 
  (987-991)      alpha:     38.48984      38.52263      38.69264      38.71097      39.24051
                 beta:      38.49017      38.52271      38.69284      38.71116      39.24045
 
  (992-996)      alpha:     39.32022      44.72878      44.80003      44.82604      44.84731
                 beta:      39.32016      44.73495      44.80133      44.82762      44.84890
 
  (997-1001)     alpha:     44.95435      49.90016      49.91847      49.92061      49.95261
                 beta:      44.95601      49.90309      49.92178      49.92316      49.95295
 
  (1002-1006)    alpha:     49.95756      50.03057      50.04154      51.73012      56.23720
                 beta:      49.95936      50.03166      50.04266      51.73127      56.24386
 
  (1007-1011)    alpha:     56.53132      56.57899      57.52290      57.80547      57.96313
                 beta:      56.53232      56.58011      57.52573      57.80829      57.96391
 
  (1012-1016)    alpha:     60.55935      60.56276      60.56422      60.57519      60.57588
                 beta:      60.55936      60.56278      60.56424      60.57526      60.57597
 
  (1017-1021)    alpha:     60.58335      60.58456      60.58769      60.58995      60.59505
                 beta:      60.58338      60.58462      60.58769      60.58996      60.59506
 
  (1022-1026)    alpha:     60.60045      60.60177      60.60412      60.61386      60.61627
                 beta:      60.60048      60.60181      60.60412      60.61390      60.61630
 
  (1027-1031)    alpha:     60.62704      60.64379      60.64584      60.65916      60.65966
                 beta:      60.62693      60.64371      60.64586      60.65913      60.65971
 
  (1032-1036)    alpha:     60.66233      60.66386      60.66512      60.66961      60.68249
                 beta:      60.66235      60.66387      60.66512      60.66963      60.68250
 
  (1037-1041)    alpha:     60.68913      60.69192      60.69375      60.69807      60.70038
                 beta:      60.68917      60.69191      60.69373      60.69803      60.70039
 
  (1042-1046)    alpha:     60.71189      60.71570      60.72195      60.72323      60.73671
                 beta:      60.71189      60.71561      60.72131      60.72244      60.73664
 
  (1047-1051)    alpha:     60.73731      60.74666      60.78238      60.79697      60.80494
                 beta:      60.73731      60.74667      60.78241      60.79700      60.80496
 
  (1052-1056)    alpha:     83.17133      83.17630      83.19760      83.19970      83.22882
                 beta:      83.17146      83.17641      83.19766      83.19977      83.22903
 
  (1057-1061)    alpha:     83.24446      83.37093      83.38015      83.40206      83.40474
                 beta:      83.24453      83.37115      83.38027      83.40208      83.40473
 
  (1062-1066)    alpha:     83.41159      83.41190      83.41569      83.41606      83.43758
                 beta:      83.41160      83.41191      83.41569      83.41607      83.43773
 
  (1067-1071)    alpha:     83.44342      83.44497      83.46840      83.47215      83.47418
                 beta:      83.44393      83.44527      83.46850      83.47221      83.47476
 
  (1072-1076)    alpha:     89.25659      89.31870      89.34638      89.35017      89.35705
                 beta:      89.25767      89.31916      89.34630      89.35012      89.35700
 
  (1077-1081)    alpha:     89.37446      89.44251     115.88592     115.93573     115.94517
                 beta:      89.37446      89.44243     115.88819     115.93621     115.94555
 
  (1082-1086)    alpha:    117.99933     132.80130     132.81512     132.81635     132.83829
                 beta:     118.00152     132.80378     132.81767     132.81842     132.83843
 
  (1087-1091)    alpha:    132.84224     132.89449     132.90317     141.53643     141.58653
                 beta:     132.84373     132.89526     132.90424     141.53975     141.58721
 
  (1092-1096)    alpha:    141.60450     141.62288     141.70108     168.53065     168.60719
                 beta:     141.60534     141.62372     141.70195     168.53058     168.60712
 
  (1097-1101)    alpha:    195.48544     195.71607     195.84264     220.50139     309.04684
                 beta:     195.48702     195.71767     195.84309     220.50239     309.04799
 
  (1102-1106)    alpha:    312.80322     312.80670     312.82519     312.82708     312.85439
                 beta:     312.80328     312.80676     312.82523     312.82712     312.85442
 
  (1107-1111)    alpha:    312.86956     312.99099     312.99884     313.01832     313.02007
                 beta:     312.86953     312.99105     312.99887     313.01832     313.02006
 
  (1112-1116)    alpha:    313.02656     313.02690     313.02910     313.02987     313.04746
                 beta:     313.02656     313.02690     313.02910     313.02987     313.04750
 
  (1117-1121)    alpha:    313.05533     313.05547     313.07406     313.07717     313.08080
                 beta:     313.05546     313.05563     313.07410     313.07721     313.08103
 
  (1122-1126)    alpha:    368.58207     368.59140     368.59242     368.60698     368.60982
                 beta:     368.58447     368.59387     368.59440     368.60717     368.61130
 
  (1127-1131)    alpha:    368.64463     368.65007     412.43007     412.46657     412.47981
                 beta:     368.64543     368.65110     412.43265     412.46708     412.48046
 
  (1132-1136)    alpha:    412.49363     412.55193     428.82731     428.85792     428.86038
                 beta:     412.49428     412.55259     428.82725     428.85787     428.86034
 
  (1137-1141)    alpha:    428.86472     428.87475     428.92105     444.56286     551.39483
                 beta:     428.86469     428.87471     428.92100     444.56358     551.39613
 
  (1142-1146)    alpha:    551.42721     551.43377     604.61007     604.79888     604.90003
                 beta:     551.42746     551.43395     604.61152     604.80033     604.90046
 
  (1147-1151)    alpha:    625.26707     625.33396     814.98912     928.79207    1182.97699
                 beta:     625.26702     625.33391     814.98970     928.79324    1182.97971
 
  (1152-1156)    alpha:   1183.00410    1183.01377    1183.02365    1183.06749    1195.98479
                 beta:    1183.00463    1183.01446    1183.02434    1183.06819    1195.98667
 
  (1157-1161)    alpha:   1195.99022    1195.99094    1195.99955    1196.00113    1196.02069
                 beta:    1195.99225    1195.99251    1195.99970    1196.00227    1196.02136
 
  (1162-1166)    alpha:   1196.02369    1348.77659    1348.77951    1348.79529    1348.79693
                 beta:    1196.02438    1348.77663    1348.77955    1348.79532    1348.79697
 
  (1167-1171)    alpha:   1348.82078    1348.83440    1348.94611    1348.95316    1348.97085
                 beta:    1348.82074    1348.83434    1348.94612    1348.95316    1348.97085
 
  (1172-1176)    alpha:   1348.97184    1348.97767    1348.97805    1348.97960    1348.98059
                 beta:    1348.97184    1348.97767    1348.97806    1348.97959    1348.98059
 
  (1177-1181)    alpha:   1348.99413    1349.00186    1349.00215    1349.01703    1349.01964
                 beta:    1348.99416    1349.00188    1349.00220    1349.01706    1349.01966
 
  (1182-1186)    alpha:   1349.02373    1761.97211    1762.12688    1762.20914    1920.09581
                 beta:    1349.02379    1761.97328    1762.12806    1762.20948    1920.09597
 
  (1187-1191)    alpha:   2354.61264    2354.67146    2575.82612    3068.90854    3619.44308
                 beta:    2354.61261    2354.67143    2575.82697    3068.90869    3619.44434
 
  (1192-1196)    alpha:   3619.46194    3619.46870    3619.47561    3619.50669    5004.67215
                 beta:    3619.46210    3619.46896    3619.47587    3619.50696    5004.67266
 
  (1197-1201)    alpha:   5004.80043    5004.86775    6731.41314    8139.48586    8139.48798
                 beta:    5004.80094    5004.86788    6731.41349    8139.48588    8139.48800
 
  (1202-1206)    alpha:   8139.50082    8139.50210    8139.52046    8139.53147    8139.62870
                 beta:    8139.50084    8139.50212    8139.52043    8139.53143    8139.62870
 
  (1207-1211)    alpha:   8139.63501    8139.65099    8139.65115    8139.65575    8139.65613
                 beta:    8139.63501    8139.65099    8139.65115    8139.65575    8139.65613
 
  (1212-1216)    alpha:   8139.65787    8139.65907    8139.66756    8139.67446    8139.67472
                 beta:    8139.65787    8139.65907    8139.66757    8139.67447    8139.67473
 
  (1217-1221)    alpha:   8139.68591    8139.68795    8139.69182   10058.20112   10058.25254
                 beta:    8139.68592    8139.68797    8139.69185   10058.20110   10058.25252
 
  (1222-1226)    alpha:  11580.86577   13206.73836   13794.60494   13794.61575   13794.61977
                 beta:   11580.86579   13206.73837   13794.60516   13794.61573   13794.61979
 
  (1227-1231)    alpha:  13794.62418   13794.64276   14477.10749   14477.21362   14477.26853
                 beta:   13794.62420   13794.64278   14477.10760   14477.21374   14477.26854
 
  (1232-1236)    alpha:  16823.39444   41128.47837   44525.33434   44525.42015   44525.46403
                 beta:   16823.39454   41128.47839   44525.33434   44525.42016   44525.46402
 
  (1237-1241)    alpha:  59477.15051   59477.19306   79029.83642  100296.68960  151251.31734
                 beta:   59477.15050   59477.19305   79029.83640  100296.68959  151251.31733
 
  (1242-1246)    alpha: 151251.38358  151251.41724  247564.91132  586995.60211  586995.64984
                 beta:  151251.38357  151251.41722  247564.91130  586995.60210  586995.64982
 
  (1247-1251)    alpha: 586995.67402  625607.56049  ************  ************  ************
                 beta:  586995.67401  625607.56047  ************  ************  ************
 
  (1252-1256)    alpha: ************  ************  ************  ************  ************
                 beta:  ************  ************  ************  ************  ************
 
  (1257-1259)    alpha: ************  ************  ************
                 beta:  ************  ************  ************
 
 
 
 

  Checkpointing ...
  Matrix to power -5.00E-01(min: 1.94E-04 max: 1.13E+02 thr: 1.00E-08 time: 2.23E+00 cpus:24)
  Matrix to power -5.00E-01(min: 1.94E-04 max: 1.13E+02 thr: 1.00E-08 time: 2.23E+00 cpus:24)
  Matrix to power -5.00E-01(min: 1.94E-04 max: 1.13E+02 thr: 1.00E-08 time: 2.22E+00 cpus:24)
  Matrix to power -5.00E-01(min: 1.94E-04 max: 1.13E+02 thr: 1.00E-08 time: 2.22E+00 cpus:24)


Mulliken Population Analysis
============================


  Atomic charge population
  ------------------------

  --------------------------------
  atom   label     atomic charge  
                  --------------- 
                   gross     net  
  --------------------------------
   Ir      1       77.10   -0.10
   Cl      2       17.27   -0.27
   P       3       14.78    0.22
   N       4        7.34   -0.34
   C       5        5.85    0.15
   C       6        6.20   -0.20
   C       7        6.23   -0.23
   C       8        6.17   -0.17
   C       9        6.16   -0.16
   C      10        6.17   -0.17
   C      11        6.22   -0.22
   C      12        6.17   -0.17
   C      13        6.18   -0.18
   C      14        6.16   -0.16
   H      15        0.94    0.06
   H      16        0.91    0.09
   H      17        0.92    0.08
   H      18        0.89    0.11
   H      19        0.93    0.07
   H      20        0.90    0.10
   H      21        0.92    0.08
   H      22        0.93    0.07
   H      23        0.92    0.08
   H      24        0.92    0.08
   H      25        0.92    0.08
   H      26        0.91    0.09
   H      27        0.93    0.07
   H      28        0.89    0.11
   H      29        0.90    0.10
   H      30        0.93    0.07
   H      31        0.93    0.07
   H      32        0.92    0.08
   H      33        0.92    0.08
   H      34        0.93    0.07
   P      35       14.77    0.23
   C      36        5.85    0.15
   C      37        6.20   -0.20
   C      38        6.23   -0.23
   C      39        6.17   -0.17
   C      40        6.16   -0.16
   C      41        6.17   -0.17
   C      42        6.22   -0.22
   C      43        6.17   -0.17
   C      44        6.18   -0.18
   C      45        6.16   -0.16
   H      46        0.94    0.06
   H      47        0.91    0.09
   H      48        0.92    0.08
   H      49        0.89    0.11
   H      50        0.93    0.07
   H      51        0.90    0.10
   H      52        0.92    0.08
   H      53        0.93    0.07
   H      54        0.92    0.08
   H      55        0.92    0.08
   H      56        0.92    0.08
   H      57        0.91    0.09
   H      58        0.93    0.07
   H      59        0.89    0.11
   H      60        0.90    0.10
   H      61        0.93    0.07
   H      62        0.93    0.07
   H      63        0.92    0.08
   H      64        0.92    0.08
   H      65        0.93    0.07
  --------------------------------
  sum             291.00   -0.00


  Electron spin population
  ------------------------

  --------------------------------
  atom   label     electron spin  
  --------------------------------
   Ir      1           0.533
   Cl      2           0.106
   P       3          -0.006
   N       4           0.128
   C       5          -0.051
   C       6           0.165
   C       7           0.007
   C       8           0.001
   C       9           0.001
   C      10          -0.001
   C      11           0.007
   C      12          -0.000
   C      13           0.000
   C      14          -0.000
   H      15           0.001
   H      16          -0.007
   H      17          -0.000
   H      18          -0.001
   H      19          -0.000
   H      20           0.000
   H      21          -0.000
   H      22           0.001
   H      23           0.000
   H      24           0.000
   H      25           0.000
   H      26          -0.000
   H      27          -0.000
   H      28          -0.001
   H      29           0.000
   H      30           0.001
   H      31           0.000
   H      32          -0.000
   H      33           0.000
   H      34          -0.000
   P      35          -0.006
   C      36          -0.051
   C      37           0.165
   C      38           0.007
   C      39           0.001
   C      40           0.001
   C      41          -0.001
   C      42           0.007
   C      43          -0.000
   C      44           0.000
   C      45          -0.000
   H      46           0.001
   H      47          -0.007
   H      48          -0.000
   H      49          -0.001
   H      50          -0.000
   H      51           0.001
   H      52          -0.000
   H      53           0.001
   H      54           0.000
   H      55           0.000
   H      56           0.000
   H      57          -0.000
   H      58          -0.000
   H      59          -0.001
   H      60           0.000
   H      61           0.001
   H      62           0.000
   H      63          -0.000
   H      64           0.000
   H      65          -0.000
  --------------------------------
  sum                  1.000


  Orbital density population
  --------------------------
 
 
  Orbital:   1  Energy=  -2545.18636 [au]   Occ=1.00           Orbital:   1  Energy=  -2545.18636 [au]   Occ=1.00
  (alpha)               -69258.04596 [eV]                      (beta)                -69258.04607 [eV]
  --------------------------------------------------           --------------------------------------------------
  atom  label   AO type   orbital density population           atom  label   AO type   orbital density population
  --------------------------------------------------           --------------------------------------------------
   Ir     1        s              100.0%                        Ir     1        s              100.0%
 
 
  Orbital:   2  Energy=   -422.19701 [au]   Occ=1.00           Orbital:   2  Energy=   -422.19560 [au]   Occ=1.00
  (alpha)               -11488.56547 [eV]                      (beta)                -11488.52692 [eV]
  --------------------------------------------------           --------------------------------------------------
  atom  label   AO type   orbital density population           atom  label   AO type   orbital density population
  --------------------------------------------------           --------------------------------------------------
   Ir     1        s              100.0%                        Ir     1        s              100.0%
 
 
  Orbital:   3  Energy=   -405.45672 [au]   Occ=1.00           Orbital:   3  Energy=   -405.45531 [au]   Occ=1.00
  (alpha)               -11033.03884 [eV]                      (beta)                -11033.00066 [eV]
  --------------------------------------------------           --------------------------------------------------
  atom  label   AO type   orbital density population           atom  label   AO type   orbital density population
  --------------------------------------------------           --------------------------------------------------
   Ir     1        py             100.0%                        Ir     1        py             100.0%
 
 
  Orbital:   4  Energy=   -405.45433 [au]   Occ=1.00           Orbital:   4  Energy=   -405.45391 [au]   Occ=1.00
  (alpha)               -11032.97384 [eV]                      (beta)                -11032.96251 [eV]
  --------------------------------------------------           --------------------------------------------------
  atom  label   AO type   orbital density population           atom  label   AO type   orbital density population
  --------------------------------------------------           --------------------------------------------------
   Ir     1        pz              99.2%                        Ir     1        pz             100.0%
 
 
  Orbital:   5  Energy=   -405.45393 [au]   Occ=1.00           Orbital:   5  Energy=   -405.45253 [au]   Occ=1.00
  (alpha)               -11032.96298 [eV]                      (beta)                -11032.92489 [eV]
  --------------------------------------------------           --------------------------------------------------
  atom  label   AO type   orbital density population           atom  label   AO type   orbital density population
  --------------------------------------------------           --------------------------------------------------
   Ir     1        px              99.2%                        Ir     1        px             100.0%
 
 
  Orbital:   6  Energy=   -100.58819 [au]   Occ=1.00           Orbital:   6  Energy=   -100.58752 [au]   Occ=1.00
  (alpha)                -2737.14384 [eV]                      (beta)                 -2737.12574 [eV]
  --------------------------------------------------           --------------------------------------------------
  atom  label   AO type   orbital density population           atom  label   AO type   orbital density population
  --------------------------------------------------           --------------------------------------------------
   Cl     2        s              100.0%                        Cl     2        s              100.0%
 
 
  Orbital:   7  Energy=    -97.79920 [au]   Occ=1.00           Orbital:   7  Energy=    -97.79867 [au]   Occ=1.00
  (alpha)                -2661.25166 [eV]                      (beta)                 -2661.23733 [eV]
  --------------------------------------------------           --------------------------------------------------
  atom  label   AO type   orbital density population           atom  label   AO type   orbital density population
  --------------------------------------------------           --------------------------------------------------
   Ir     1        s              100.0%                        Ir     1        s              100.0%
 
 
  Orbital:   8  Energy=    -89.95555 [au]   Occ=1.00           Orbital:   8  Energy=    -89.95481 [au]   Occ=1.00
  (alpha)                -2447.81509 [eV]                      (beta)                 -2447.79502 [eV]
  --------------------------------------------------           --------------------------------------------------
  atom  label   AO type   orbital density population           atom  label   AO type   orbital density population
  --------------------------------------------------           --------------------------------------------------
   Ir     1        py             100.0%                        Ir     1        py             100.0%
 
 
  Orbital:   9  Energy=    -89.95177 [au]   Occ=1.00           Orbital:   9  Energy=    -89.95159 [au]   Occ=1.00
  (alpha)                -2447.71228 [eV]                      (beta)                 -2447.70728 [eV]
  --------------------------------------------------           --------------------------------------------------
  atom  label   AO type   orbital density population           atom  label   AO type   orbital density population
  --------------------------------------------------           --------------------------------------------------
   Ir     1        px               4.1%                        Ir     1        px               0.3%
                   pz              95.9%                                        pz              99.7%
 
 
  Orbital:  10  Energy=    -89.95143 [au]   Occ=1.00           Orbital:  10  Energy=    -89.95072 [au]   Occ=1.00
  (alpha)                -2447.70309 [eV]                      (beta)                 -2447.68370 [eV]
  --------------------------------------------------           --------------------------------------------------
  atom  label   AO type   orbital density population           atom  label   AO type   orbital density population
  --------------------------------------------------           --------------------------------------------------
   Ir     1        px              95.9%                        Ir     1        px              99.7%
                   pz               4.1%                                        pz               0.3%
 
 
  Orbital:  11  Energy=    -76.30202 [au]   Occ=1.00           Orbital:  11  Energy=    -76.30207 [au]   Occ=1.00
  (alpha)                -2076.28353 [eV]                      (beta)                 -2076.28500 [eV]
  --------------------------------------------------           --------------------------------------------------
  atom  label   AO type   orbital density population           atom  label   AO type   orbital density population
  --------------------------------------------------           --------------------------------------------------
   P      3        s              100.0%                        P      3        s              100.0%
 
 
  Orbital:  12  Energy=    -76.30199 [au]   Occ=1.00           Orbital:  12  Energy=    -76.30204 [au]   Occ=1.00
  (alpha)                -2076.28275 [eV]                      (beta)                 -2076.28422 [eV]
  --------------------------------------------------           --------------------------------------------------
  atom  label   AO type   orbital density population           atom  label   AO type   orbital density population
  --------------------------------------------------           --------------------------------------------------
   P     35        s              100.0%                        P     35        s              100.0%
 
 
  Orbital:  13  Energy=    -75.31194 [au]   Occ=1.00           Orbital:  13  Energy=    -75.31140 [au]   Occ=1.00
  (alpha)                -2049.34232 [eV]                      (beta)                 -2049.32763 [eV]
  --------------------------------------------------           --------------------------------------------------
  atom  label   AO type   orbital density population           atom  label   AO type   orbital density population
  --------------------------------------------------           --------------------------------------------------
   Ir     1        d0              44.9%                        Ir     1        d0              41.1%
                   d2+             55.1%                                        d2+             58.9%
 
 
  Orbital:  14  Energy=    -75.31140 [au]   Occ=1.00           Orbital:  14  Energy=    -75.30925 [au]   Occ=1.00
  (alpha)                -2049.32754 [eV]                      (beta)                 -2049.26908 [eV]
  --------------------------------------------------           --------------------------------------------------
  atom  label   AO type   orbital density population           atom  label   AO type   orbital density population
  --------------------------------------------------           --------------------------------------------------
   Ir     1        d2-             99.5%                        Ir     1        d2-              2.6%
                   d1-              0.4%                                        d1-             97.4%
 
 
  Orbital:  15  Energy=    -75.30986 [au]   Occ=1.00           Orbital:  15  Energy=    -75.30904 [au]   Occ=1.00
  (alpha)                -2049.28548 [eV]                      (beta)                 -2049.26319 [eV]
  --------------------------------------------------           --------------------------------------------------
  atom  label   AO type   orbital density population           atom  label   AO type   orbital density population
  --------------------------------------------------           --------------------------------------------------
   Ir     1        d2-              0.4%                        Ir     1        d2-             97.4%
                   d1-             99.6%                                        d1-              2.6%
 
 
  Orbital:  16  Energy=    -75.30805 [au]   Occ=1.00           Orbital:  16  Energy=    -75.30749 [au]   Occ=1.00
  (alpha)                -2049.23645 [eV]                      (beta)                 -2049.22114 [eV]
  --------------------------------------------------           --------------------------------------------------
  atom  label   AO type   orbital density population           atom  label   AO type   orbital density population
  --------------------------------------------------           --------------------------------------------------
   Ir     1        d0              52.2%                        Ir     1        d0              57.3%
                   d1+              5.3%                                        d1+              2.8%
                   d2+             42.5%                                        d2+             39.9%
 
 
  Orbital:  17  Energy=    -75.30794 [au]   Occ=1.00           Orbital:  17  Energy=    -75.30733 [au]   Occ=1.00
  (alpha)                -2049.23335 [eV]                      (beta)                 -2049.21680 [eV]
  --------------------------------------------------           --------------------------------------------------
  atom  label   AO type   orbital density population           atom  label   AO type   orbital density population
  --------------------------------------------------           --------------------------------------------------
   Ir     1        d0               2.9%                        Ir     1        d0               1.6%
                   d1+             94.6%                                        d1+             97.2%
                   d2+              2.4%                                        d2+              1.2%
 
 
  Orbital:  18  Energy=    -20.16209 [au]   Occ=1.00           Orbital:  18  Energy=    -20.16103 [au]   Occ=1.00
  (alpha)                 -548.63846 [eV]                      (beta)                  -548.60944 [eV]
  --------------------------------------------------           --------------------------------------------------
  atom  label   AO type   orbital density population           atom  label   AO type   orbital density population
  --------------------------------------------------           --------------------------------------------------
   Ir     1        s              100.2%                        Ir     1        s              100.2%
 
 
  Orbital:  19  Energy=    -16.82380 [au]   Occ=1.00           Orbital:  19  Energy=    -16.82227 [au]   Occ=1.00
  (alpha)                 -457.79887 [eV]                      (beta)                  -457.75738 [eV]
  --------------------------------------------------           --------------------------------------------------
  atom  label   AO type   orbital density population           atom  label   AO type   orbital density population
  --------------------------------------------------           --------------------------------------------------
   Ir     1        py             100.0%                        Ir     1        py             100.0%
 
 
  Orbital:  20  Energy=    -16.81585 [au]   Occ=1.00           Orbital:  20  Energy=    -16.81544 [au]   Occ=1.00
  (alpha)                 -457.58246 [eV]                      (beta)                  -457.57148 [eV]
  --------------------------------------------------           --------------------------------------------------
  atom  label   AO type   orbital density population           atom  label   AO type   orbital density population
  --------------------------------------------------           --------------------------------------------------
   Ir     1        pz              99.6%                        Ir     1        pz             100.0%
 
 
  Orbital:  21  Energy=    -16.81419 [au]   Occ=1.00           Orbital:  21  Energy=    -16.81270 [au]   Occ=1.00
  (alpha)                 -457.53729 [eV]                      (beta)                  -457.49683 [eV]
  --------------------------------------------------           --------------------------------------------------
  atom  label   AO type   orbital density population           atom  label   AO type   orbital density population
  --------------------------------------------------           --------------------------------------------------
   Ir     1        px              99.5%                        Ir     1        px              99.9%
 
 
  Orbital:  22  Energy=    -14.02450 [au]   Occ=1.00           Orbital:  22  Energy=    -14.02184 [au]   Occ=1.00
  (alpha)                 -381.62593 [eV]                      (beta)                  -381.55364 [eV]
  --------------------------------------------------           --------------------------------------------------
  atom  label   AO type   orbital density population           atom  label   AO type   orbital density population
  --------------------------------------------------           --------------------------------------------------
   N      4        s              100.0%                        N      4        s              100.0%
 
 
  Orbital:  23  Energy=    -10.69467 [au]   Occ=1.00           Orbital:  23  Energy=    -10.69383 [au]   Occ=1.00
  (alpha)                 -291.01672 [eV]                      (beta)                  -290.99391 [eV]
  --------------------------------------------------           --------------------------------------------------
  atom  label   AO type   orbital density population           atom  label   AO type   orbital density population
  --------------------------------------------------           --------------------------------------------------
   Ir     1        d0              51.2%                        Ir     1        d0              49.3%
                   d2+             48.8%                                        d2+             50.7%
 
 
  Orbital:  24  Energy=    -10.69136 [au]   Occ=1.00           Orbital:  24  Energy=    -10.68782 [au]   Occ=1.00
  (alpha)                 -290.92660 [eV]                      (beta)                  -290.83038 [eV]
  --------------------------------------------------           --------------------------------------------------
  atom  label   AO type   orbital density population           atom  label   AO type   orbital density population
  --------------------------------------------------           --------------------------------------------------
   Ir     1        d2-             99.6%                        Ir     1        d2-             98.2%
                   d1-              0.4%                                        d1-              1.8%
 
 
  Orbital:  25  Energy=    -10.68775 [au]   Occ=1.00           Orbital:  25  Energy=    -10.68685 [au]   Occ=1.00
  (alpha)                 -290.82850 [eV]                      (beta)                  -290.80395 [eV]
  --------------------------------------------------           --------------------------------------------------
  atom  label   AO type   orbital density population           atom  label   AO type   orbital density population
  --------------------------------------------------           --------------------------------------------------
   Ir     1        d2-              0.4%                        Ir     1        d2-              1.8%
                   d1-             99.6%                                        d1-             98.2%
 
 
  Orbital:  26  Energy=    -10.68375 [au]   Occ=1.00           Orbital:  26  Energy=    -10.68296 [au]   Occ=1.00
  (alpha)                 -290.71976 [eV]                      (beta)                  -290.69811 [eV]
  --------------------------------------------------           --------------------------------------------------
  atom  label   AO type   orbital density population           atom  label   AO type   orbital density population
  --------------------------------------------------           --------------------------------------------------
   Ir     1        d0              44.1%                        Ir     1        d0              47.8%
                   d1+              9.3%                                        d1+              5.5%
                   d2+             46.6%                                        d2+             46.6%
 
 
  Orbital:  27  Energy=    -10.68349 [au]   Occ=1.00           Orbital:  27  Energy=    -10.68262 [au]   Occ=1.00
  (alpha)                 -290.71267 [eV]                      (beta)                  -290.68877 [eV]
  --------------------------------------------------           --------------------------------------------------
  atom  label   AO type   orbital density population           atom  label   AO type   orbital density population
  --------------------------------------------------           --------------------------------------------------
   Ir     1        d0               4.7%                        Ir     1        d0               2.9%
                   d1+             90.7%                                        d1+             94.5%
                   d2+              4.6%                                        d2+              2.6%
 
 
  Orbital:  28  Energy=     -9.92948 [au]   Occ=1.00           Orbital:  28  Energy=     -9.92999 [au]   Occ=1.00
  (alpha)                 -270.19501 [eV]                      (beta)                  -270.20882 [eV]
  --------------------------------------------------           --------------------------------------------------
  atom  label   AO type   orbital density population           atom  label   AO type   orbital density population
  --------------------------------------------------           --------------------------------------------------
   C      5        s              100.0%                        C      5        s              100.0%
 
 
  Orbital:  29  Energy=     -9.92946 [au]   Occ=1.00           Orbital:  29  Energy=     -9.92997 [au]   Occ=1.00
  (alpha)                 -270.19444 [eV]                      (beta)                  -270.20823 [eV]
  --------------------------------------------------           --------------------------------------------------
  atom  label   AO type   orbital density population           atom  label   AO type   orbital density population
  --------------------------------------------------           --------------------------------------------------
   C     36        s              100.0%                        C     36        s              100.0%
 
 
  Orbital:  30  Energy=     -9.91102 [au]   Occ=1.00           Orbital:  30  Energy=     -9.91085 [au]   Occ=1.00
  (alpha)                 -269.69248 [eV]                      (beta)                  -269.68808 [eV]
  --------------------------------------------------           --------------------------------------------------
  atom  label   AO type   orbital density population           atom  label   AO type   orbital density population
  --------------------------------------------------           --------------------------------------------------
   C      7        s              100.0%                        C      7        s              100.0%
 
 
  Orbital:  31  Energy=     -9.91098 [au]   Occ=1.00           Orbital:  31  Energy=     -9.91085 [au]   Occ=1.00
  (alpha)                 -269.69137 [eV]                      (beta)                  -269.68791 [eV]
  --------------------------------------------------           --------------------------------------------------
  atom  label   AO type   orbital density population           atom  label   AO type   orbital density population
  --------------------------------------------------           --------------------------------------------------
   C     42        s              100.0%                        C     42        s              100.0%
 
 
  Orbital:  32  Energy=     -9.91080 [au]   Occ=1.00           Orbital:  32  Energy=     -9.91068 [au]   Occ=1.00
  (alpha)                 -269.68653 [eV]                      (beta)                  -269.68322 [eV]
  --------------------------------------------------           --------------------------------------------------
  atom  label   AO type   orbital density population           atom  label   AO type   orbital density population
  --------------------------------------------------           --------------------------------------------------
   C     11        s              100.0%                        C     11        s              100.0%
 
 
  Orbital:  33  Energy=     -9.91079 [au]   Occ=1.00           Orbital:  33  Energy=     -9.91064 [au]   Occ=1.00
  (alpha)                 -269.68639 [eV]                      (beta)                  -269.68219 [eV]
  --------------------------------------------------           --------------------------------------------------
  atom  label   AO type   orbital density population           atom  label   AO type   orbital density population
  --------------------------------------------------           --------------------------------------------------
   C     38        s              100.0%                        C     38        s              100.0%
 
 
  Orbital:  34  Energy=     -9.88716 [au]   Occ=1.00           Orbital:  34  Energy=     -9.88535 [au]   Occ=1.00
  (alpha)                 -269.04338 [eV]                      (beta)                  -268.99395 [eV]
  --------------------------------------------------           --------------------------------------------------
  atom  label   AO type   orbital density population           atom  label   AO type   orbital density population
  --------------------------------------------------           --------------------------------------------------
   C      6        s              100.0%                        C      6        s              100.0%
 
 
  Orbital:  35  Energy=     -9.88714 [au]   Occ=1.00           Orbital:  35  Energy=     -9.88533 [au]   Occ=1.00
  (alpha)                 -269.04289 [eV]                      (beta)                  -268.99354 [eV]
  --------------------------------------------------           --------------------------------------------------
  atom  label   AO type   orbital density population           atom  label   AO type   orbital density population
  --------------------------------------------------           --------------------------------------------------
   C     37        s              100.0%                        C     37        s              100.0%
 
 
  Orbital:  36  Energy=     -9.87952 [au]   Occ=1.00           Orbital:  36  Energy=     -9.87953 [au]   Occ=1.00
  (alpha)                 -268.83548 [eV]                      (beta)                  -268.83566 [eV]
  --------------------------------------------------           --------------------------------------------------
  atom  label   AO type   orbital density population           atom  label   AO type   orbital density population
  --------------------------------------------------           --------------------------------------------------
   C     10        s              100.0%                        C     10        s              100.0%
 
 
  Orbital:  37  Energy=     -9.87934 [au]   Occ=1.00           Orbital:  37  Energy=     -9.87935 [au]   Occ=1.00
  (alpha)                 -268.83054 [eV]                      (beta)                  -268.83073 [eV]
  --------------------------------------------------           --------------------------------------------------
  atom  label   AO type   orbital density population           atom  label   AO type   orbital density population
  --------------------------------------------------           --------------------------------------------------
   C     41        s              100.0%                        C     41        s              100.0%
 
 
  Orbital:  38  Energy=     -9.87635 [au]   Occ=1.00           Orbital:  38  Energy=     -9.87635 [au]   Occ=1.00
  (alpha)                 -268.74914 [eV]                      (beta)                  -268.74904 [eV]
  --------------------------------------------------           --------------------------------------------------
  atom  label   AO type   orbital density population           atom  label   AO type   orbital density population
  --------------------------------------------------           --------------------------------------------------
   C     45        s              100.0%                        C     45        s              100.0%
 
 
  Orbital:  39  Energy=     -9.87622 [au]   Occ=1.00           Orbital:  39  Energy=     -9.87622 [au]   Occ=1.00
  (alpha)                 -268.74574 [eV]                      (beta)                  -268.74564 [eV]
  --------------------------------------------------           --------------------------------------------------
  atom  label   AO type   orbital density population           atom  label   AO type   orbital density population
  --------------------------------------------------           --------------------------------------------------
   C     14        s              100.0%                        C     14        s              100.0%
 
 
  Orbital:  40  Energy=     -9.87166 [au]   Occ=1.00           Orbital:  40  Energy=     -9.87165 [au]   Occ=1.00
  (alpha)                 -268.62158 [eV]                      (beta)                  -268.62134 [eV]
  --------------------------------------------------           --------------------------------------------------
  atom  label   AO type   orbital density population           atom  label   AO type   orbital density population
  --------------------------------------------------           --------------------------------------------------
   C     44        s              100.0%                        C     44        s              100.0%
 
 
  Orbital:  41  Energy=     -9.87142 [au]   Occ=1.00           Orbital:  41  Energy=     -9.87141 [au]   Occ=1.00
  (alpha)                 -268.61511 [eV]                      (beta)                  -268.61470 [eV]
  --------------------------------------------------           --------------------------------------------------
  atom  label   AO type   orbital density population           atom  label   AO type   orbital density population
  --------------------------------------------------           --------------------------------------------------
   C      8        s              100.0%                        C      8        s              100.0%
 
 
  Orbital:  42  Energy=     -9.87134 [au]   Occ=1.00           Orbital:  42  Energy=     -9.87133 [au]   Occ=1.00
  (alpha)                 -268.61289 [eV]                      (beta)                  -268.61267 [eV]
  --------------------------------------------------           --------------------------------------------------
  atom  label   AO type   orbital density population           atom  label   AO type   orbital density population
  --------------------------------------------------           --------------------------------------------------
   C     13        s              100.0%                        C     13        s              100.0%
 
 
  Orbital:  43  Energy=     -9.87116 [au]   Occ=1.00           Orbital:  43  Energy=     -9.87115 [au]   Occ=1.00
  (alpha)                 -268.60802 [eV]                      (beta)                  -268.60761 [eV]
  --------------------------------------------------           --------------------------------------------------
  atom  label   AO type   orbital density population           atom  label   AO type   orbital density population
  --------------------------------------------------           --------------------------------------------------
   C     39        s              100.0%                        C     39        s              100.0%
 
 
  Orbital:  44  Energy=     -9.86969 [au]   Occ=1.00           Orbital:  44  Energy=     -9.86968 [au]   Occ=1.00
  (alpha)                 -268.56801 [eV]                      (beta)                  -268.56779 [eV]
  --------------------------------------------------           --------------------------------------------------
  atom  label   AO type   orbital density population           atom  label   AO type   orbital density population
  --------------------------------------------------           --------------------------------------------------
   C     43        s              100.0%                        C     43        s              100.0%
 
 
  Orbital:  45  Energy=     -9.86920 [au]   Occ=1.00           Orbital:  45  Energy=     -9.86920 [au]   Occ=1.00
  (alpha)                 -268.55467 [eV]                      (beta)                  -268.55450 [eV]
  --------------------------------------------------           --------------------------------------------------
  atom  label   AO type   orbital density population           atom  label   AO type   orbital density population
  --------------------------------------------------           --------------------------------------------------
   C     12        s              100.0%                        C     12        s              100.0%
 
 
  Orbital:  46  Energy=     -9.86566 [au]   Occ=1.00           Orbital:  46  Energy=     -9.86565 [au]   Occ=1.00
  (alpha)                 -268.45820 [eV]                      (beta)                  -268.45789 [eV]
  --------------------------------------------------           --------------------------------------------------
  atom  label   AO type   orbital density population           atom  label   AO type   orbital density population
  --------------------------------------------------           --------------------------------------------------
   C      9        s              100.0%                        C      9        s              100.0%
 
 
  Orbital:  47  Energy=     -9.86510 [au]   Occ=1.00           Orbital:  47  Energy=     -9.86509 [au]   Occ=1.00
  (alpha)                 -268.44297 [eV]                      (beta)                  -268.44264 [eV]
  --------------------------------------------------           --------------------------------------------------
  atom  label   AO type   orbital density population           atom  label   AO type   orbital density population
  --------------------------------------------------           --------------------------------------------------
   C     40        s              100.0%                        C     40        s              100.0%
 
 
  Orbital:  48  Energy=     -9.10344 [au]   Occ=1.00           Orbital:  48  Energy=     -9.10282 [au]   Occ=1.00
  (alpha)                 -247.71727 [eV]                      (beta)                  -247.70039 [eV]
  --------------------------------------------------           --------------------------------------------------
  atom  label   AO type   orbital density population           atom  label   AO type   orbital density population
  --------------------------------------------------           --------------------------------------------------
   Cl     2        s               99.7%                        Cl     2        s               99.7%
 
 
  Orbital:  49  Energy=     -6.92022 [au]   Occ=1.00           Orbital:  49  Energy=     -6.91989 [au]   Occ=1.00
  (alpha)                 -188.30873 [eV]                      (beta)                  -188.29975 [eV]
  --------------------------------------------------           --------------------------------------------------
  atom  label   AO type   orbital density population           atom  label   AO type   orbital density population
  --------------------------------------------------           --------------------------------------------------
   Cl     2        py             100.0%                        Cl     2        py             100.0%
 
 
  Orbital:  50  Energy=     -6.91870 [au]   Occ=1.00           Orbital:  50  Energy=     -6.91679 [au]   Occ=1.00
  (alpha)                 -188.26741 [eV]                      (beta)                  -188.21556 [eV]
  --------------------------------------------------           --------------------------------------------------
  atom  label   AO type   orbital density population           atom  label   AO type   orbital density population
  --------------------------------------------------           --------------------------------------------------
   Cl     2        px             100.0%                        Cl     2        px             100.0%
 
 
  Orbital:  51  Energy=     -6.91503 [au]   Occ=1.00           Orbital:  51  Energy=     -6.91462 [au]   Occ=1.00
  (alpha)                 -188.16742 [eV]                      (beta)                  -188.15644 [eV]
  --------------------------------------------------           --------------------------------------------------
  atom  label   AO type   orbital density population           atom  label   AO type   orbital density population
  --------------------------------------------------           --------------------------------------------------
   Cl     2        pz             100.0%                        Cl     2        pz             100.0%
 
 
  Orbital:  52  Energy=     -6.30930 [au]   Occ=1.00           Orbital:  52  Energy=     -6.30935 [au]   Occ=1.00
  (alpha)                 -171.68486 [eV]                      (beta)                  -171.68605 [eV]
  --------------------------------------------------           --------------------------------------------------
  atom  label   AO type   orbital density population           atom  label   AO type   orbital density population
  --------------------------------------------------           --------------------------------------------------
   P      3        s               92.8%                        P      3        s               92.8%
   P     35        s                6.3%                        P     35        s                6.3%
 
 
  Orbital:  53  Energy=     -6.30926 [au]   Occ=1.00           Orbital:  53  Energy=     -6.30931 [au]   Occ=1.00
  (alpha)                 -171.68379 [eV]                      (beta)                  -171.68498 [eV]
  --------------------------------------------------           --------------------------------------------------
  atom  label   AO type   orbital density population           atom  label   AO type   orbital density population
  --------------------------------------------------           --------------------------------------------------
   P      3        s                6.3%                        P      3        s                6.4%
   P     35        s               92.8%                        P     35        s               92.8%
 
 
  Orbital:  54  Energy=     -4.52439 [au]   Occ=1.00           Orbital:  54  Energy=     -4.52445 [au]   Occ=1.00
  (alpha)                 -123.11494 [eV]                      (beta)                  -123.11665 [eV]
  --------------------------------------------------           --------------------------------------------------
  atom  label   AO type   orbital density population           atom  label   AO type   orbital density population
  --------------------------------------------------           --------------------------------------------------
   P      3        py              91.3%                        P      3        py              91.5%
                   pz               8.6%                                        pz               8.3%
 
 
  Orbital:  55  Energy=     -4.52436 [au]   Occ=1.00           Orbital:  55  Energy=     -4.52442 [au]   Occ=1.00
  (alpha)                 -123.11402 [eV]                      (beta)                  -123.11573 [eV]
  --------------------------------------------------           --------------------------------------------------
  atom  label   AO type   orbital density population           atom  label   AO type   orbital density population
  --------------------------------------------------           --------------------------------------------------
   P     35        py              91.0%                        P     35        py              91.3%
                   pz               8.8%                                        pz               8.5%
 
 
  Orbital:  56  Energy=     -4.52362 [au]   Occ=1.00           Orbital:  56  Energy=     -4.52366 [au]   Occ=1.00
  (alpha)                 -123.09390 [eV]                      (beta)                  -123.09494 [eV]
  --------------------------------------------------           --------------------------------------------------
  atom  label   AO type   orbital density population           atom  label   AO type   orbital density population
  --------------------------------------------------           --------------------------------------------------
   P      3        px              99.6%                        P      3        px              99.6%
 
 
  Orbital:  57  Energy=     -4.52359 [au]   Occ=1.00           Orbital:  57  Energy=     -4.52362 [au]   Occ=1.00
  (alpha)                 -123.09307 [eV]                      (beta)                  -123.09409 [eV]
  --------------------------------------------------           --------------------------------------------------
  atom  label   AO type   orbital density population           atom  label   AO type   orbital density population
  --------------------------------------------------           --------------------------------------------------
   P     35        px              99.6%                        P     35        px              99.6%
 
 
  Orbital:  58  Energy=     -4.52059 [au]   Occ=1.00           Orbital:  58  Energy=     -4.52068 [au]   Occ=1.00
  (alpha)                 -123.01155 [eV]                      (beta)                  -123.01395 [eV]
  --------------------------------------------------           --------------------------------------------------
  atom  label   AO type   orbital density population           atom  label   AO type   orbital density population
  --------------------------------------------------           --------------------------------------------------
   P      3        py               7.7%                        P      3        py               7.4%
                   pz              82.4%                                        pz              82.6%
   P     35        pz               8.9%                        P     35        pz               9.0%
 
 
  Orbital:  59  Energy=     -4.52055 [au]   Occ=1.00           Orbital:  59  Energy=     -4.52063 [au]   Occ=1.00
  (alpha)                 -123.01030 [eV]                      (beta)                  -123.01270 [eV]
  --------------------------------------------------           --------------------------------------------------
  atom  label   AO type   orbital density population           atom  label   AO type   orbital density population
  --------------------------------------------------           --------------------------------------------------
   P      3        pz               8.9%                        P      3        pz               9.0%
   P     35        py               7.9%                        P     35        py               7.7%
                   pz              82.1%                                        pz              82.3%
 
 
  Orbital:  60  Energy=     -2.74464 [au]   Occ=1.00           Orbital:  60  Energy=     -2.73347 [au]   Occ=1.00
  (alpha)                  -74.68550 [eV]                      (beta)                   -74.38153 [eV]
  --------------------------------------------------           --------------------------------------------------
  atom  label   AO type   orbital density population           atom  label   AO type   orbital density population
  --------------------------------------------------           --------------------------------------------------
   Ir     1        s              100.0%                        Ir     1        s              100.0%
 
 
  Orbital:  61  Energy=     -2.55987 [au]   Occ=1.00           Orbital:  61  Energy=     -2.55829 [au]   Occ=1.00
  (alpha)                  -69.65752 [eV]                      (beta)                   -69.61469 [eV]
  --------------------------------------------------           --------------------------------------------------
  atom  label   AO type   orbital density population           atom  label   AO type   orbital density population
  --------------------------------------------------           --------------------------------------------------
   Ir     1        f3-             57.9%                        Ir     1        f3-             46.9%
                   f1-             41.1%                                        f1-             53.1%
 
 
  Orbital:  62  Energy=     -2.55889 [au]   Occ=1.00           Orbital:  62  Energy=     -2.55673 [au]   Occ=1.00
  (alpha)                  -69.63105 [eV]                      (beta)                   -69.57228 [eV]
  --------------------------------------------------           --------------------------------------------------
  atom  label   AO type   orbital density population           atom  label   AO type   orbital density population
  --------------------------------------------------           --------------------------------------------------
   Ir     1        f0               0.9%                        Ir     1        f0              64.6%
                   f1+             18.6%                                        f1+              0.0%
                   f2+              0.4%                                        f2+             35.3%
                   f3+             79.0%                                        f3+              0.1%
 
 
  Orbital:  63  Energy=     -2.55763 [au]   Occ=1.00           Orbital:  63  Energy=     -2.55518 [au]   Occ=1.00
  (alpha)                  -69.59662 [eV]                      (beta)                   -69.52990 [eV]
  --------------------------------------------------           --------------------------------------------------
  atom  label   AO type   orbital density population           atom  label   AO type   orbital density population
  --------------------------------------------------           --------------------------------------------------
   Ir     1        f0              68.7%                        Ir     1        f0               0.1%
                   f1+              0.4%                                        f1+             20.4%
                   f2+             29.8%                                        f2+              0.0%
                   f3+              0.9%                                        f3+             79.5%
 
 
  Orbital:  64  Energy=     -2.55336 [au]   Occ=1.00           Orbital:  64  Energy=     -2.55012 [au]   Occ=1.00
  (alpha)                  -69.48034 [eV]                      (beta)                   -69.39220 [eV]
  --------------------------------------------------           --------------------------------------------------
  atom  label   AO type   orbital density population           atom  label   AO type   orbital density population
  --------------------------------------------------           --------------------------------------------------
   Ir     1        f3-             39.0%                        Ir     1        f3-             49.4%
                   f2-              5.1%                                        f2-              6.7%
                   f1-             55.9%                                        f1-             43.9%
 
 
  Orbital:  65  Energy=     -2.55313 [au]   Occ=1.00           Orbital:  65  Energy=     -2.54988 [au]   Occ=1.00
  (alpha)                  -69.47413 [eV]                      (beta)                   -69.38578 [eV]
  --------------------------------------------------           --------------------------------------------------
  atom  label   AO type   orbital density population           atom  label   AO type   orbital density population
  --------------------------------------------------           --------------------------------------------------
   Ir     1        f3-              2.6%                        Ir     1        f3-              3.7%
                   f2-             94.9%                                        f2-             93.2%
                   f1-              2.5%                                        f1-              3.0%
 
 
  Orbital:  66  Energy=     -2.54798 [au]   Occ=1.00           Orbital:  66  Energy=     -2.54725 [au]   Occ=1.00
  (alpha)                  -69.33417 [eV]                      (beta)                   -69.31417 [eV]
  --------------------------------------------------           --------------------------------------------------
  atom  label   AO type   orbital density population           atom  label   AO type   orbital density population
  --------------------------------------------------           --------------------------------------------------
   Ir     1        f0               0.6%                        Ir     1        f0              35.2%
                   f1+             79.6%                                        f1+              0.0%
                   f2+              0.8%                                        f2+             64.6%
                   f3+             19.0%                                        f3+              0.0%
 
 
  Orbital:  67  Energy=     -2.54772 [au]   Occ=1.00           Orbital:  67  Energy=     -2.54683 [au]   Occ=1.00
  (alpha)                  -69.32703 [eV]                      (beta)                   -69.30288 [eV]
  --------------------------------------------------           --------------------------------------------------
  atom  label   AO type   orbital density population           atom  label   AO type   orbital density population
  --------------------------------------------------           --------------------------------------------------
   Ir     1        f0              29.7%                        Ir     1        f0               0.1%
                   f1+              1.1%                                        f1+             79.5%
                   f2+             68.9%                                        f2+              0.0%
                   f3+              0.3%                                        f3+             20.4%
 
 
  Orbital:  68  Energy=     -1.74449 [au]   Occ=1.00           Orbital:  68  Energy=     -1.72860 [au]   Occ=1.00
  (alpha)                  -47.47008 [eV]                      (beta)                   -47.03765 [eV]
  --------------------------------------------------           --------------------------------------------------
  atom  label   AO type   orbital density population           atom  label   AO type   orbital density population
  --------------------------------------------------           --------------------------------------------------
   Ir     1        py             100.2%                        Ir     1        py             100.3%
 
 
  Orbital:  69  Energy=     -1.72291 [au]   Occ=1.00           Orbital:  69  Energy=     -1.71818 [au]   Occ=1.00
  (alpha)                  -46.88286 [eV]                      (beta)                   -46.75406 [eV]
  --------------------------------------------------           --------------------------------------------------
  atom  label   AO type   orbital density population           atom  label   AO type   orbital density population
  --------------------------------------------------           --------------------------------------------------
   Ir     1        pz             100.4%                        Ir     1        pz             100.4%
 
 
  Orbital:  70  Energy=     -1.70934 [au]   Occ=1.00           Orbital:  70  Energy=     -1.69361 [au]   Occ=1.00
  (alpha)                  -46.51341 [eV]                      (beta)                   -46.08558 [eV]
  --------------------------------------------------           --------------------------------------------------
  atom  label   AO type   orbital density population           atom  label   AO type   orbital density population
  --------------------------------------------------           --------------------------------------------------
   Ir     1        px             100.1%                        Ir     1        px             100.1%
 
 
  Orbital:  71  Energy=     -0.86943 [au]   Occ=1.00           Orbital:  71  Energy=     -0.86506 [au]   Occ=1.00
  (alpha)                  -23.65850 [eV]                      (beta)                   -23.53935 [eV]
  --------------------------------------------------           --------------------------------------------------
  atom  label   AO type   orbital density population           atom  label   AO type   orbital density population
  --------------------------------------------------           --------------------------------------------------
   Ir     1        py               1.3%                        Ir     1        py               1.2%
   N      4        s               56.3%                        N      4        s               55.2%
                   py               2.7%                                        py               2.5%
   C      5        s               13.0%                        C      5        s               13.6%
                   pz               2.0%                                        pz               2.1%
   C      6        s                2.1%                        C      6        s                2.1%
   C     36        s               13.0%                        C     36        s               13.6%
                   pz               2.0%                                        pz               2.1%
   C     37        s                2.1%                        C     37        s                2.1%
 
 
  Orbital:  72  Energy=     -0.76013 [au]   Occ=1.00           Orbital:  72  Energy=     -0.75957 [au]   Occ=1.00
  (alpha)                  -20.68427 [eV]                      (beta)                   -20.66901 [eV]
  --------------------------------------------------           --------------------------------------------------
  atom  label   AO type   orbital density population           atom  label   AO type   orbital density population
  --------------------------------------------------           --------------------------------------------------
   P      3        s                6.3%                        P      3        s                6.3%
   N      4        pz               1.2%                        N      4        pz               1.1%
   C      5        s                1.9%                        C      5        s                1.8%
   C      6        s                4.0%                        C      6        s                3.5%
   C      7        s                8.9%                        C      7        s                9.0%
   C      8        s                2.3%                        C      8        s                2.4%
   C      9        s                2.1%                        C      9        s                2.1%
   C     10        s                2.6%                        C     10        s                2.6%
   C     11        s                8.7%                        C     11        s                8.9%
   C     12        s                2.0%                        C     12        s                2.1%
   C     13        s                2.2%                        C     13        s                2.2%
   C     14        s                2.5%                        C     14        s                2.6%
   P     35        s                6.2%                        P     35        s                6.2%
   C     36        s                1.9%                        C     36        s                1.8%
   C     37        s                3.9%                        C     37        s                3.5%
   C     38        s                8.6%                        C     38        s                8.7%
   C     39        s                2.2%                        C     39        s                2.3%
   C     40        s                2.0%                        C     40        s                2.0%
   C     41        s                2.5%                        C     41        s                2.5%
   C     42        s                8.7%                        C     42        s                8.9%
   C     43        s                2.1%                        C     43        s                2.1%
   C     44        s                2.2%                        C     44        s                2.3%
   C     45        s                2.5%                        C     45        s                2.6%
 
 
  Orbital:  73  Energy=     -0.75717 [au]   Occ=1.00           Orbital:  73  Energy=     -0.75682 [au]   Occ=1.00
  (alpha)                  -20.60356 [eV]                      (beta)                   -20.59419 [eV]
  --------------------------------------------------           --------------------------------------------------
  atom  label   AO type   orbital density population           atom  label   AO type   orbital density population
  --------------------------------------------------           --------------------------------------------------
   P      3        s                5.4%                        P      3        s                5.4%
   C      7        s               10.2%                        C      7        s               10.1%
   C      8        s                2.6%                        C      8        s                2.6%
   C      9        s                2.5%                        C      9        s                2.5%
   C     10        s                2.9%                        C     10        s                2.9%
   C     11        s               10.0%                        C     11        s               10.0%
   C     12        s                2.4%                        C     12        s                2.4%
   C     13        s                2.7%                        C     13        s                2.7%
   C     14        s                2.8%                        C     14        s                2.8%
   P     35        s                5.5%                        P     35        s                5.5%
   C     38        s               10.1%                        C     38        s               10.1%
   C     39        s                2.6%                        C     39        s                2.6%
   C     40        s                2.5%                        C     40        s                2.5%
   C     41        s                2.9%                        C     41        s                2.9%
   C     42        s               10.4%                        C     42        s               10.4%
   C     43        s                2.5%                        C     43        s                2.6%
   C     44        s                2.8%                        C     44        s                2.8%
   C     45        s                2.9%                        C     45        s                2.9%
 
 
  Orbital:  74  Energy=     -0.73796 [au]   Occ=1.00           Orbital:  74  Energy=     -0.73780 [au]   Occ=1.00
  (alpha)                  -20.08081 [eV]                      (beta)                   -20.07655 [eV]
  --------------------------------------------------           --------------------------------------------------
  atom  label   AO type   orbital density population           atom  label   AO type   orbital density population
  --------------------------------------------------           --------------------------------------------------
   C      7        s                3.7%                        C      7        s                3.8%
   C      8        s                1.5%                        C      8        s                1.5%
   C      9        s                1.2%                        C      9        s                1.2%
   C     10        s                1.3%                        C     10        s                1.4%
   C     11        s                4.0%                        C     11        s                4.1%
   C     12        s                1.5%                        C     12        s                1.5%
   C     13        s                1.3%                        C     13        s                1.3%
   C     14        s                1.4%                        C     14        s                1.4%
   P     35        px               2.1%                        P     35        px               2.0%
   C     38        s               15.9%                        C     38        s               15.8%
   C     39        s                6.2%                        C     39        s                6.2%
   C     40        s                5.0%                        C     40        s                5.0%
   C     41        s                5.7%                        C     41        s                5.7%
   C     42        s               15.9%                        C     42        s               15.8%
   C     43        s                6.0%                        C     43        s                6.0%
   C     44        s                5.2%                        C     44        s                5.2%
   C     45        s                5.6%                        C     45        s                5.6%
 
 
  Orbital:  75  Energy=     -0.73790 [au]   Occ=1.00           Orbital:  75  Energy=     -0.73774 [au]   Occ=1.00
  (alpha)                  -20.07932 [eV]                      (beta)                   -20.07505 [eV]
  --------------------------------------------------           --------------------------------------------------
  atom  label   AO type   orbital density population           atom  label   AO type   orbital density population
  --------------------------------------------------           --------------------------------------------------
   P      3        px               2.1%                        P      3        px               2.1%
   C      7        s               15.7%                        C      7        s               15.6%
   C      8        s                6.2%                        C      8        s                6.2%
   C      9        s                4.9%                        C      9        s                4.9%
   C     10        s                5.6%                        C     10        s                5.6%
   C     11        s               16.0%                        C     11        s               15.9%
   C     12        s                6.1%                        C     12        s                6.0%
   C     13        s                5.3%                        C     13        s                5.2%
   C     14        s                5.7%                        C     14        s                5.7%
   C     38        s                3.9%                        C     38        s                4.0%
   C     39        s                1.5%                        C     39        s                1.6%
   C     40        s                1.2%                        C     40        s                1.2%
   C     41        s                1.4%                        C     41        s                1.4%
   C     42        s                3.7%                        C     42        s                3.8%
   C     43        s                1.4%                        C     43        s                1.5%
   C     44        s                1.2%                        C     44        s                1.3%
   C     45        s                1.4%                        C     45        s                1.4%
 
 
  Orbital:  76  Energy=     -0.72578 [au]   Occ=1.00           Orbital:  76  Energy=     -0.72438 [au]   Occ=1.00
  (alpha)                  -19.74940 [eV]                      (beta)                   -19.71137 [eV]
  --------------------------------------------------           --------------------------------------------------
  atom  label   AO type   orbital density population           atom  label   AO type   orbital density population
  --------------------------------------------------           --------------------------------------------------
   P      3        py               1.6%                        P      3        py               1.6%
   N      4        pz               8.9%                        N      4        pz               9.0%
   C      5        s               15.6%                        C      5        s               16.3%
   C      6        s               13.1%                        C      6        s               12.7%
                   pz               1.6%                                        pz               1.5%
   C      7        s                1.7%                        C      7        s                1.5%
   C     11        s                1.4%                        C     11        s                1.3%
   P     35        py               1.6%                        P     35        py               1.6%
   C     36        s               15.5%                        C     36        s               16.3%
   C     37        s               13.1%                        C     37        s               12.7%
                   pz               1.6%                                        pz               1.5%
   C     38        s                1.8%                        C     38        s                1.6%
   C     42        s                1.4%                        C     42        s                1.3%
 
 
  Orbital:  77  Energy=     -0.67200 [au]   Occ=1.00           Orbital:  77  Energy=     -0.66857 [au]   Occ=1.00
  (alpha)                  -18.28596 [eV]                      (beta)                   -18.19258 [eV]
  --------------------------------------------------           --------------------------------------------------
  atom  label   AO type   orbital density population           atom  label   AO type   orbital density population
  --------------------------------------------------           --------------------------------------------------
   Cl     2        s               22.4%                        Cl     2        s               20.6%
   P      3        s                3.2%                        P      3        s                3.5%
                   py               1.7%                                        py               1.8%
   N      4        s                5.3%                        N      4        s                5.6%
   C      5        s                2.1%                        C      5        s                2.2%
                   pz               5.7%                                        pz               6.1%
   C      6        s               15.4%                        C      6        s               15.1%
   H     16        s                1.9%                        H     16        s                1.9%
   P     35        s                3.2%                        P     35        s                3.5%
                   py               1.7%                                        py               1.8%
   C     36        s                2.1%                        C     36        s                2.2%
                   pz               5.7%                                        pz               6.1%
   C     37        s               15.4%                        C     37        s               15.1%
   H     47        s                1.9%                        H     47        s                1.9%
 
 
  Orbital:  78  Energy=     -0.66817 [au]   Occ=1.00           Orbital:  78  Energy=     -0.66462 [au]   Occ=1.00
  (alpha)                  -18.18181 [eV]                      (beta)                   -18.08534 [eV]
  --------------------------------------------------           --------------------------------------------------
  atom  label   AO type   orbital density population           atom  label   AO type   orbital density population
  --------------------------------------------------           --------------------------------------------------
   Ir     1        py               1.6%                        Ir     1        py               1.7%
   Cl     2        s               71.4%                        Cl     2        s               73.0%
   P      3        s                1.6%                        P      3        s                1.6%
   N      4        s                1.5%                        N      4        s                1.4%
   C      5        pz               1.8%                        C      5        pz               1.7%
   C      6        s                4.7%                        C      6        s                4.2%
   P     35        s                1.6%                        P     35        s                1.6%
   C     36        pz               1.8%                        C     36        pz               1.7%
   C     37        s                4.7%                        C     37        s                4.2%
 
 
  Orbital:  79  Energy=     -0.62752 [au]   Occ=1.00           Orbital:  79  Energy=     -0.62748 [au]   Occ=1.00
  (alpha)                  -17.07582 [eV]                      (beta)                   -17.07470 [eV]
  --------------------------------------------------           --------------------------------------------------
  atom  label   AO type   orbital density population           atom  label   AO type   orbital density population
  --------------------------------------------------           --------------------------------------------------
   C      7        pz               3.4%                        C      7        pz               2.9%
   C      8        s                4.7%                        C      8        s                3.7%
   C      9        s                5.2%                        C      9        s                5.0%
   C     10        s               21.9%                        C     10        s               18.6%
   C     11        py               1.4%                        C     11        py               1.4%
                   pz               1.9%                                        pz               1.6%
   C     12        s                2.4%                        C     12        s                1.9%
   C     13        s                4.8%                        C     13        s                4.8%
   C     14        s               14.6%                        C     14        s               12.9%
   H     23        s                4.0%                        H     23        s                3.5%
   H     24        s                3.4%                        H     24        s                2.9%
   H     25        s                3.9%                        H     25        s                3.3%
   H     32        s                2.5%                        H     32        s                2.2%
   H     33        s                3.3%                        H     33        s                2.9%
   H     34        s                2.2%                        H     34        s                2.0%
   C     40        s                0.2%                        C     40        s                1.3%
   C     41        s                1.6%                        C     41        s                3.8%
   C     44        s                0.2%                        C     44        s                1.6%
   C     45        s                1.1%                        C     45        s                3.2%
 
 
  Orbital:  80  Energy=     -0.62751 [au]   Occ=1.00           Orbital:  80  Energy=     -0.62747 [au]   Occ=1.00
  (alpha)                  -17.07551 [eV]                      (beta)                   -17.07426 [eV]
  --------------------------------------------------           --------------------------------------------------
  atom  label   AO type   orbital density population           atom  label   AO type   orbital density population
  --------------------------------------------------           --------------------------------------------------
   C      8        s                0.2%                        C      8        s                1.2%
   C     10        s                1.3%                        C     10        s                4.7%
   C     14        s                1.1%                        C     14        s                2.8%
   C     38        pz               3.1%                        C     38        pz               2.8%
   C     39        s                4.1%                        C     39        s                4.0%
   C     40        s                5.2%                        C     40        s                4.1%
   C     41        s               20.3%                        C     41        s               18.1%
   C     42        py               1.7%                        C     42        py               1.3%
                   pz               1.9%                                        pz               1.7%
   C     43        s                2.3%                        C     43        s                2.3%
   C     44        s                5.9%                        C     44        s                4.5%
   C     45        s               15.8%                        C     45        s               13.6%
   H     54        s                3.8%                        H     54        s                3.3%
   H     55        s                3.2%                        H     55        s                2.8%
   H     56        s                3.7%                        H     56        s                3.3%
   H     60        s                1.1%                        H     60        s                0.8%
   H     63        s                2.7%                        H     63        s                2.3%
   H     64        s                3.5%                        H     64        s                3.0%
   H     65        s                2.4%                        H     65        s                2.1%
 
 
  Orbital:  81  Energy=     -0.62268 [au]   Occ=1.00           Orbital:  81  Energy=     -0.62262 [au]   Occ=1.00
  (alpha)                  -16.94389 [eV]                      (beta)                   -16.94242 [eV]
  --------------------------------------------------           --------------------------------------------------
  atom  label   AO type   orbital density population           atom  label   AO type   orbital density population
  --------------------------------------------------           --------------------------------------------------
   C      7        pz               1.2%                        C      7        pz               1.2%
   C      8        s                8.4%                        C      8        s                8.4%
   C      9        s                1.0%                        C      9        s                1.0%
   C     10        s                4.1%                        C     10        s                4.1%
   C     11        py               2.2%                        C     11        py               2.2%
   C     12        s                2.0%                        C     12        s                2.0%
   C     13        s               10.4%                        C     13        s               10.4%
   C     14        s                2.9%                        C     14        s                2.9%
   H     17        s                1.4%                        H     17        s                1.3%
   H     18        s                1.2%                        H     18        s                1.2%
   H     19        s                1.2%                        H     19        s                1.2%
   H     29        s                1.7%                        H     29        s                1.7%
   H     30        s                1.6%                        H     30        s                1.6%
   H     31        s                2.0%                        H     31        s                2.0%
   C     38        pz               1.2%                        C     38        pz               1.2%
   C     39        s                7.9%                        C     39        s                7.9%
   C     41        s                4.1%                        C     41        s                4.1%
   C     42        py               2.2%                        C     42        py               2.2%
   C     43        s                2.4%                        C     43        s                2.3%
   C     44        s               10.1%                        C     44        s               10.1%
   C     45        s                2.3%                        C     45        s                2.4%
   H     48        s                1.3%                        H     48        s                1.3%
   H     49        s                1.2%                        H     49        s                1.2%
   H     50        s                1.1%                        H     50        s                1.1%
   H     60        s                1.6%                        H     60        s                1.6%
   H     61        s                1.6%                        H     61        s                1.6%
   H     62        s                2.0%                        H     62        s                2.0%
 
 
  Orbital:  82  Energy=     -0.62184 [au]   Occ=1.00           Orbital:  82  Energy=     -0.62175 [au]   Occ=1.00
  (alpha)                  -16.92109 [eV]                      (beta)                   -16.91863 [eV]
  --------------------------------------------------           --------------------------------------------------
  atom  label   AO type   orbital density population           atom  label   AO type   orbital density population
  --------------------------------------------------           --------------------------------------------------
   C      8        s                7.3%                        C      8        s                7.3%
   C     10        s                2.6%                        C     10        s                2.6%
   C     11        py               2.3%                        C     11        py               2.3%
   C     12        s                2.1%                        C     12        s                2.1%
   C     13        s               10.7%                        C     13        s               10.7%
   C     14        s                4.3%                        C     14        s                4.4%
   H     17        s                1.1%                        H     17        s                1.1%
   H     18        s                1.2%                        H     18        s                1.2%
   H     19        s                1.1%                        H     19        s                1.1%
   H     29        s                1.7%                        H     29        s                1.7%
   H     30        s                1.6%                        H     30        s                1.6%
   H     31        s                2.0%                        H     31        s                2.0%
   C     39        s                7.3%                        C     39        s                7.3%
   C     41        s                2.8%                        C     41        s                2.8%
   C     42        py               2.4%                        C     42        py               2.4%
   C     43        s                2.7%                        C     43        s                2.6%
   C     44        s               11.4%                        C     44        s               11.4%
   C     45        s                3.9%                        C     45        s                4.0%
   H     48        s                1.1%                        H     48        s                1.1%
   H     49        s                1.2%                        H     49        s                1.2%
   H     50        s                1.1%                        H     50        s                1.1%
   H     60        s                1.8%                        H     60        s                1.8%
   H     61        s                1.7%                        H     61        s                1.7%
   H     62        s                2.2%                        H     62        s                2.2%
 
 
  Orbital:  83  Energy=     -0.61791 [au]   Occ=1.00           Orbital:  83  Energy=     -0.61787 [au]   Occ=1.00
  (alpha)                  -16.81408 [eV]                      (beta)                   -16.81317 [eV]
  --------------------------------------------------           --------------------------------------------------
  atom  label   AO type   orbital density population           atom  label   AO type   orbital density population
  --------------------------------------------------           --------------------------------------------------
   C     10        s                1.0%                        C     10        s                1.0%
   C     12        s                3.2%                        C     12        s                3.4%
   C     14        s                2.3%                        C     14        s                2.5%
   C     38        py               1.1%                        C     38        py               1.1%
                   pz               1.2%                                        pz               1.2%
   C     40        s                4.8%                        C     40        s                4.7%
   C     41        s                8.5%                        C     41        s                8.4%
   C     42        pz               4.6%                        C     42        pz               4.5%
   C     43        s               21.6%                        C     43        s               21.5%
   C     44        s                1.4%                        C     44        s                1.4%
   C     45        s               14.3%                        C     45        s               14.2%
   H     54        s                1.6%                        H     54        s                1.6%
   H     55        s                1.5%                        H     55        s                1.5%
   H     56        s                1.1%                        H     56        s                1.1%
   H     57        s                3.5%                        H     57        s                3.5%
   H     58        s                3.1%                        H     58        s                3.1%
   H     59        s                3.6%                        H     59        s                3.6%
   H     63        s                2.1%                        H     63        s                2.1%
   H     64        s                2.6%                        H     64        s                2.6%
   H     65        s                2.4%                        H     65        s                2.4%
 
 
  Orbital:  84  Energy=     -0.61768 [au]   Occ=1.00           Orbital:  84  Energy=     -0.61764 [au]   Occ=1.00
  (alpha)                  -16.80793 [eV]                      (beta)                   -16.80695 [eV]
  --------------------------------------------------           --------------------------------------------------
  atom  label   AO type   orbital density population           atom  label   AO type   orbital density population
  --------------------------------------------------           --------------------------------------------------
   C      7        py               1.4%                        C      7        py               1.4%
                   pz               1.1%                                        pz               1.1%
   C      9        s                6.3%                        C      9        s                6.2%
   C     10        s                8.2%                        C     10        s                8.1%
   C     11        pz               4.4%                        C     11        pz               4.4%
   C     12        s               21.0%                        C     12        s               20.9%
   C     13        s                1.1%                        C     13        s                1.2%
   C     14        s               14.2%                        C     14        s               14.0%
   H     20        s                1.1%                        H     20        s                1.1%
   H     21        s                1.1%                        H     21        s                1.1%
   H     23        s                1.6%                        H     23        s                1.6%
   H     24        s                1.5%                        H     24        s                1.5%
   H     25        s                1.0%                        H     25        s                1.0%
   H     26        s                3.4%                        H     26        s                3.4%
   H     27        s                3.0%                        H     27        s                3.0%
   H     28        s                3.5%                        H     28        s                3.5%
   H     32        s                2.1%                        H     32        s                2.1%
   H     33        s                2.6%                        H     33        s                2.5%
   H     34        s                2.4%                        H     34        s                2.3%
   C     41        s                1.4%                        C     41        s                1.5%
   C     43        s                3.1%                        C     43        s                3.3%
   C     45        s                1.8%                        C     45        s                1.9%
 
 
  Orbital:  85  Energy=     -0.61409 [au]   Occ=1.00           Orbital:  85  Energy=     -0.61403 [au]   Occ=1.00
  (alpha)                  -16.71037 [eV]                      (beta)                   -16.70848 [eV]
  --------------------------------------------------           --------------------------------------------------
  atom  label   AO type   orbital density population           atom  label   AO type   orbital density population
  --------------------------------------------------           --------------------------------------------------
   C      7        py               4.2%                        C      7        py               4.2%
   C      8        s               11.8%                        C      8        s               11.9%
   C      9        s               17.6%                        C      9        s               17.7%
   C     11        py               1.6%                        C     11        py               1.6%
   C     12        s                4.7%                        C     12        s                4.7%
   C     13        s                8.3%                        C     13        s                8.3%
   H     17        s                2.5%                        H     17        s                2.5%
   H     18        s                1.8%                        H     18        s                1.8%
   H     19        s                1.8%                        H     19        s                1.8%
   H     20        s                2.6%                        H     20        s                2.6%
   H     21        s                2.9%                        H     21        s                2.9%
   H     22        s                2.8%                        H     22        s                2.8%
   H     26        s                1.0%                        H     26        s                1.0%
   H     29        s                1.2%                        H     29        s                1.2%
   H     30        s                1.4%                        H     30        s                1.4%
   H     31        s                1.3%                        H     31        s                1.3%
   C     38        py               1.7%                        C     38        py               1.7%
   C     39        s                4.1%                        C     39        s                4.1%
   C     40        s                7.1%                        C     40        s                7.1%
   C     43        s                1.3%                        C     43        s                1.3%
   C     44        s                2.7%                        C     44        s                2.7%
   H     51        s                1.0%                        H     51        s                1.0%
   H     52        s                1.2%                        H     52        s                1.2%
   H     53        s                1.1%                        H     53        s                1.1%
 
 
  Orbital:  86  Energy=     -0.61375 [au]   Occ=1.00           Orbital:  86  Energy=     -0.61368 [au]   Occ=1.00
  (alpha)                  -16.70099 [eV]                      (beta)                   -16.69897 [eV]
  --------------------------------------------------           --------------------------------------------------
  atom  label   AO type   orbital density population           atom  label   AO type   orbital density population
  --------------------------------------------------           --------------------------------------------------
   C      7        py               1.5%                        C      7        py               1.5%
   C      8        s                4.9%                        C      8        s                4.9%
   C      9        s                6.4%                        C      9        s                6.4%
   C     12        s                1.6%                        C     12        s                1.6%
   C     13        s                2.7%                        C     13        s                2.7%
   H     17        s                1.0%                        H     17        s                1.0%
   H     21        s                1.1%                        H     21        s                1.1%
   C     38        py               4.5%                        C     38        py               4.5%
   C     39        s               12.8%                        C     39        s               12.9%
   C     40        s               19.1%                        C     40        s               19.1%
   C     42        py               1.4%                        C     42        py               1.4%
   C     43        s                3.5%                        C     43        s                3.5%
   C     44        s                6.9%                        C     44        s                6.9%
   H     48        s                2.7%                        H     48        s                2.7%
   H     49        s                1.8%                        H     49        s                1.8%
   H     50        s                1.9%                        H     50        s                1.9%
   H     51        s                2.8%                        H     51        s                2.8%
   H     52        s                3.2%                        H     52        s                3.2%
   H     53        s                3.0%                        H     53        s                3.0%
   H     60        s                1.0%                        H     60        s                1.0%
   H     61        s                1.2%                        H     61        s                1.2%
   H     62        s                1.1%                        H     62        s                1.1%
 
 
  Orbital:  87  Energy=     -0.58995 [au]   Occ=1.00           Orbital:  87  Energy=     -0.58940 [au]   Occ=1.00
  (alpha)                  -16.05331 [eV]                      (beta)                   -16.03852 [eV]
  --------------------------------------------------           --------------------------------------------------
  atom  label   AO type   orbital density population           atom  label   AO type   orbital density population
  --------------------------------------------------           --------------------------------------------------
   Ir     1        pz               1.2%                        Ir     1        pz               1.2%
   P      3        s               17.6%                        P      3        s               18.0%
   N      4        pz               4.1%                        N      4        pz               3.8%
   C      5        s                5.4%                        C      5        s                5.2%
   C      6        s                1.9%                        C      6        s                1.8%
                   py               2.0%                                        py               2.0%
   C      7        px               1.7%                        C      7        px               1.7%
   C      8        s                2.0%                        C      8        s                2.0%
   C     11        px               1.5%                        C     11        px               1.5%
   C     12        s                1.8%                        C     12        s                1.8%
   H     15        s                1.2%                        H     15        s                1.2%
   P     35        s               17.6%                        P     35        s               18.0%
   C     36        s                5.4%                        C     36        s                5.2%
   C     37        s                1.9%                        C     37        s                1.8%
                   py               2.0%                                        py               2.0%
   C     38        px               1.7%                        C     38        px               1.7%
   C     39        s                2.0%                        C     39        s                2.0%
   C     42        px               1.5%                        C     42        px               1.5%
   C     43        s                1.8%                        C     43        s                1.8%
   H     46        s                1.2%                        H     46        s                1.2%
 
 
  Orbital:  88  Energy=     -0.58135 [au]   Occ=1.00           Orbital:  88  Energy=     -0.58089 [au]   Occ=1.00
  (alpha)                  -15.81925 [eV]                      (beta)                   -15.80686 [eV]
  --------------------------------------------------           --------------------------------------------------
  atom  label   AO type   orbital density population           atom  label   AO type   orbital density population
  --------------------------------------------------           --------------------------------------------------
   Ir     1        s                1.2%                        Ir     1        s                1.1%
                   d0               1.1%                                        d0               1.1%
   P      3        s               15.7%                        P      3        s               15.6%
   N      4        s                3.1%                        N      4        s                3.3%
                   py               1.5%                                        py               1.5%
   C      5        s                4.4%                        C      5        s                4.4%
                   py               1.2%                                        py               1.2%
                   pz               1.6%                                        pz               1.7%
   C      6        py               4.0%                        C      6        py               3.9%
   C      7        px               1.5%                        C      7        px               1.4%
   C      8        s                1.2%                        C      8        s                1.1%
   C     11        px               1.3%                        C     11        px               1.3%
   C     12        s                1.5%                        C     12        s                1.4%
   H     15        s                2.7%                        H     15        s                2.7%
   P     35        s               15.8%                        P     35        s               15.7%
   C     36        s                4.4%                        C     36        s                4.5%
                   py               1.2%                                        py               1.2%
                   pz               1.6%                                        pz               1.7%
   C     37        py               4.0%                        C     37        py               3.9%
   C     38        px               1.4%                        C     38        px               1.4%
   C     39        s                1.2%                        C     39        s                1.2%
   C     42        px               1.4%                        C     42        px               1.4%
   C     43        s                1.5%                        C     43        s                1.4%
   H     46        s                2.7%                        H     46        s                2.7%
 
 
  Orbital:  89  Energy=     -0.52809 [au]   Occ=1.00           Orbital:  89  Energy=     -0.52575 [au]   Occ=1.00
  (alpha)                  -14.37015 [eV]                      (beta)                   -14.30645 [eV]
  --------------------------------------------------           --------------------------------------------------
  atom  label   AO type   orbital density population           atom  label   AO type   orbital density population
  --------------------------------------------------           --------------------------------------------------
   P      3        s                1.8%                        P      3        s                1.6%
                   py               1.0%                                        py               1.0%
   N      4        pz              17.5%                        N      4        pz              17.3%
   C      5        s                2.1%                        C      5        s                2.1%
                   py               1.1%                                        py               1.1%
                   pz               6.3%                                        pz               6.5%
   C      6        s               10.2%                        C      6        s               10.2%
                   py               1.2%                                        py               1.2%
                   pz               2.0%                                        pz               2.1%
   H     16        s                6.7%                        H     16        s                7.0%
   P     35        s                1.8%                        P     35        s                1.6%
                   py               1.0%                                        py               1.0%
   C     36        s                2.0%                        C     36        s                2.0%
                   py               1.1%                                        py               1.1%
                   pz               6.3%                                        pz               6.5%
   C     37        s               10.2%                        C     37        s               10.2%
                   py               1.3%                                        py               1.2%
                   pz               2.0%                                        pz               2.1%
   H     47        s                6.7%                        H     47        s                7.0%
 
 
  Orbital:  90  Energy=     -0.51818 [au]   Occ=1.00           Orbital:  90  Energy=     -0.51737 [au]   Occ=1.00
  (alpha)                  -14.10039 [eV]                      (beta)                   -14.07833 [eV]
  --------------------------------------------------           --------------------------------------------------
  atom  label   AO type   orbital density population           atom  label   AO type   orbital density population
  --------------------------------------------------           --------------------------------------------------
   Ir     1        d2+              1.8%                        Ir     1        d2+              1.7%
   P      3        py               1.9%                        P      3        py               1.9%
   N      4        s                4.6%                        N      4        s                4.6%
                   py              12.4%                                        py              12.1%
   C      5        s                3.3%                        C      5        s                3.2%
                   py               9.3%                                        py               9.4%
                   pz               1.0%                                        pz               1.1%
   C      6        s                1.7%                        C      6        s                1.7%
   C      7        s                1.3%                        C      7        s                1.3%
   C     11        s                1.3%                        C     11        s                1.3%
   H     15        s                8.9%                        H     15        s                8.9%
   P     35        py               1.9%                        P     35        py               1.9%
   C     36        s                3.3%                        C     36        s                3.2%
                   py               9.2%                                        py               9.4%
                   pz               1.0%                                        pz               1.1%
   C     37        s                1.7%                        C     37        s                1.7%
   C     38        s                1.2%                        C     38        s                1.3%
   C     42        s                1.3%                        C     42        s                1.3%
   H     46        s                8.9%                        H     46        s                8.9%
 
 
  Orbital:  91  Energy=     -0.49558 [au]   Occ=1.00           Orbital:  91  Energy=     -0.49532 [au]   Occ=1.00
  (alpha)                  -13.48547 [eV]                      (beta)                   -13.47832 [eV]
  --------------------------------------------------           --------------------------------------------------
  atom  label   AO type   orbital density population           atom  label   AO type   orbital density population
  --------------------------------------------------           --------------------------------------------------
   P      3        px               3.7%                        P      3        px               3.7%
   C      7        s                5.5%                        C      7        s                5.5%
   C      8        s                1.3%                        C      8        s                1.3%
                   px               1.8%                                        px               1.8%
   C      9        s                1.1%                        C      9        s                1.1%
                   py               1.2%                                        py               1.2%
   C     10        pz               1.6%                        C     10        pz               1.6%
   C     11        s                5.5%                        C     11        s                5.5%
   C     12        s                1.4%                        C     12        s                1.4%
                   px               1.7%                                        px               1.7%
   C     13        py               1.4%                        C     13        py               1.4%
   C     14        pz               1.2%                        C     14        pz               1.2%
   H     19        s                1.4%                        H     19        s                1.3%
   H     22        s                1.1%                        H     22        s                1.1%
   H     27        s                1.4%                        H     27        s                1.4%
   H     30        s                1.0%                        H     30        s                1.0%
   P     35        px               4.1%                        P     35        px               4.1%
   C     38        s                6.0%                        C     38        s                6.1%
   C     39        s                1.4%                        C     39        s                1.4%
                   px               2.0%                                        px               2.0%
   C     40        s                1.2%                        C     40        s                1.2%
                   py               1.4%                                        py               1.4%
   C     41        pz               1.7%                        C     41        pz               1.7%
   C     42        s                6.1%                        C     42        s                6.1%
   C     43        s                1.6%                        C     43        s                1.6%
                   px               1.8%                                        px               1.8%
   C     44        s                1.0%                        C     44        s                1.0%
                   py               1.5%                                        py               1.5%
   C     45        pz               1.3%                        C     45        pz               1.3%
   H     50        s                1.5%                        H     50        s                1.5%
   H     53        s                1.2%                        H     53        s                1.2%
   H     55        s                1.1%                        H     55        s                1.1%
   H     58        s                1.5%                        H     58        s                1.5%
   H     61        s                1.1%                        H     61        s                1.1%
   H     65        s                1.1%                        H     65        s                1.1%
 
 
  Orbital:  92  Energy=     -0.49542 [au]   Occ=1.00           Orbital:  92  Energy=     -0.49515 [au]   Occ=1.00
  (alpha)                  -13.48097 [eV]                      (beta)                   -13.47370 [eV]
  --------------------------------------------------           --------------------------------------------------
  atom  label   AO type   orbital density population           atom  label   AO type   orbital density population
  --------------------------------------------------           --------------------------------------------------
   P      3        px               4.3%                        P      3        px               4.3%
   C      7        s                6.1%                        C      7        s                6.1%
   C      8        s                1.5%                        C      8        s                1.5%
                   px               1.9%                                        px               1.9%
   C      9        s                1.3%                        C      9        s                1.3%
                   py               1.4%                                        py               1.4%
   C     10        pz               1.7%                        C     10        pz               1.7%
   C     11        s                6.0%                        C     11        s                6.0%
   C     12        s                1.6%                        C     12        s                1.6%
                   px               1.8%                                        px               1.8%
   C     13        s                1.0%                        C     13        s                1.0%
                   py               1.5%                                        py               1.5%
   C     14        pz               1.3%                        C     14        pz               1.3%
   H     19        s                1.6%                        H     19        s                1.6%
   H     22        s                1.2%                        H     22        s                1.2%
   H     24        s                1.1%                        H     24        s                1.1%
   H     27        s                1.6%                        H     27        s                1.6%
   H     30        s                1.1%                        H     30        s                1.1%
   H     34        s                1.1%                        H     34        s                1.1%
   P     35        px               3.9%                        P     35        px               3.9%
   C     38        s                5.5%                        C     38        s                5.5%
   C     39        s                1.4%                        C     39        s                1.4%
                   px               1.8%                                        px               1.8%
   C     40        s                1.2%                        C     40        s                1.1%
                   py               1.3%                                        py               1.3%
   C     41        pz               1.5%                        C     41        pz               1.5%
   C     42        s                5.5%                        C     42        s                5.5%
   C     43        s                1.5%                        C     43        s                1.5%
                   px               1.7%                                        px               1.7%
   C     44        py               1.4%                        C     44        py               1.4%
   C     45        pz               1.2%                        C     45        pz               1.2%
   H     50        s                1.4%                        H     50        s                1.4%
   H     53        s                1.1%                        H     53        s                1.1%
   H     58        s                1.4%                        H     58        s                1.4%
   H     61        s                1.0%                        H     61        s                1.0%
 
 
  Orbital:  93  Energy=     -0.47900 [au]   Occ=1.00           Orbital:  93  Energy=     -0.47859 [au]   Occ=1.00
  (alpha)                  -13.03425 [eV]                      (beta)                   -13.02305 [eV]
  --------------------------------------------------           --------------------------------------------------
  atom  label   AO type   orbital density population           atom  label   AO type   orbital density population
  --------------------------------------------------           --------------------------------------------------
   Ir     1        d1-              1.5%                        Ir     1        d1-              1.4%
   P      3        s                1.0%                        P      3        s                1.1%
                   py               2.1%                                        py               2.1%
                   pz               1.1%                                        pz               1.1%
   N      4        pz               3.6%                        N      4        pz               3.7%
   C      5        s                1.5%                        C      5        s                1.5%
                   py               6.7%                                        py               6.8%
                   pz               1.1%                                        pz               1.1%
   C      6        py               4.8%                        C      6        py               4.6%
   C      7        s                3.1%                        C      7        s                3.1%
   C      9        py               1.2%                        C      9        py               1.2%
   C     10        pz               1.4%                        C     10        pz               1.4%
   C     11        s                3.0%                        C     11        s                3.0%
   C     13        py               1.4%                        C     13        py               1.4%
   H     15        s                4.6%                        H     15        s                4.5%
   P     35        s                1.0%                        P     35        s                1.1%
                   py               2.1%                                        py               2.1%
                   pz               1.1%                                        pz               1.1%
   C     36        s                1.5%                        C     36        s                1.5%
                   py               6.7%                                        py               6.9%
                   pz               1.1%                                        pz               1.1%
   C     37        py               4.8%                        C     37        py               4.6%
   C     38        s                3.1%                        C     38        s                3.1%
   C     40        py               1.2%                        C     40        py               1.3%
   C     41        pz               1.4%                        C     41        pz               1.4%
   C     42        s                2.9%                        C     42        s                2.9%
   C     44        py               1.4%                        C     44        py               1.4%
   H     46        s                4.6%                        H     46        s                4.6%
 
 
  Orbital:  94  Energy=     -0.46201 [au]   Occ=1.00           Orbital:  94  Energy=     -0.46161 [au]   Occ=1.00
  (alpha)                  -12.57191 [eV]                      (beta)                   -12.56113 [eV]
  --------------------------------------------------           --------------------------------------------------
  atom  label   AO type   orbital density population           atom  label   AO type   orbital density population
  --------------------------------------------------           --------------------------------------------------
   Ir     1        d0               2.3%                        Ir     1        d0               2.2%
   P      3        s                3.4%                        P      3        s                3.4%
   N      4        py               3.3%                        N      4        py               3.2%
   C      5        py               1.2%                        C      5        py               1.2%
                   pz               1.4%                                        pz               1.4%
   C      7        s                3.4%                        C      7        s                3.3%
                   px               1.0%                                        px               1.0%
   C      9        py               1.9%                        C      9        py               1.9%
   C     10        pz               2.2%                        C     10        pz               2.2%
   C     11        s                3.4%                        C     11        s                3.4%
                   px               1.0%                                        px               1.0%
   C     12        pz               1.6%                        C     12        pz               1.7%
   C     13        py               2.0%                        C     13        py               2.0%
   C     14        py               1.1%                        C     14        py               1.1%
                   pz               1.4%                                        pz               1.4%
   H     21        s                1.0%                        H     21        s                1.0%
   H     33        s                1.2%                        H     33        s                1.2%
   P     35        s                3.4%                        P     35        s                3.4%
   C     36        py               1.2%                        C     36        py               1.2%
                   pz               1.4%                                        pz               1.4%
   C     38        s                3.4%                        C     38        s                3.4%
   C     40        py               1.9%                        C     40        py               1.9%
   C     41        pz               2.1%                        C     41        pz               2.1%
   C     42        s                3.4%                        C     42        s                3.3%
                   px               1.0%                                        px               1.1%
   C     43        pz               1.7%                        C     43        pz               1.7%
   C     44        py               2.0%                        C     44        py               2.0%
   C     45        py               1.1%                        C     45        py               1.1%
                   pz               1.4%                                        pz               1.4%
   H     52        s                1.0%                        H     52        s                1.0%
   H     64        s                1.2%                        H     64        s                1.2%
 
 
  Orbital:  95  Energy=     -0.44187 [au]   Occ=1.00           Orbital:  95  Energy=     -0.44166 [au]   Occ=1.00
  (alpha)                  -12.02383 [eV]                      (beta)                   -12.01805 [eV]
  --------------------------------------------------           --------------------------------------------------
  atom  label   AO type   orbital density population           atom  label   AO type   orbital density population
  --------------------------------------------------           --------------------------------------------------
   P      3        s                1.5%                        P      3        s                1.5%
                   py               1.7%                                        py               1.8%
   N      4        pz               1.0%                        N      4        pz               1.0%
   C      5        s                1.4%                        C      5        s                1.4%
                   py               5.5%                                        py               5.6%
   C      6        s                1.1%                        C      6        s                1.1%
   C      7        px               2.8%                        C      7        px               2.8%
   C      8        pz               1.2%                        C      8        pz               1.2%
   C     10        px               1.6%                        C     10        px               1.6%
                   pz               1.0%                                        pz               1.0%
   C     11        px               2.9%                        C     11        px               2.9%
   C     12        pz               1.8%                        C     12        pz               1.8%
   C     13        px               1.5%                        C     13        px               1.5%
   C     14        pz               1.0%                        C     14        pz               1.0%
   H     15        s                5.0%                        H     15        s                5.1%
   H     25        s                1.1%                        H     25        s                1.1%
   H     33        s                1.5%                        H     33        s                1.5%
   P     35        s                1.5%                        P     35        s                1.5%
                   py               1.7%                                        py               1.8%
   C     36        s                1.4%                        C     36        s                1.4%
                   py               5.5%                                        py               5.6%
   C     37        s                1.1%                        C     37        s                1.1%
   C     38        px               2.7%                        C     38        px               2.7%
   C     39        pz               1.3%                        C     39        pz               1.3%
   C     41        px               1.6%                        C     41        px               1.6%
                   pz               1.0%                                        pz               1.0%
   C     42        px               2.9%                        C     42        px               2.9%
   C     43        pz               1.8%                        C     43        pz               1.8%
   C     44        px               1.4%                        C     44        px               1.4%
   C     45        pz               1.1%                        C     45        pz               1.1%
   H     46        s                5.0%                        H     46        s                5.1%
   H     56        s                1.1%                        H     56        s                1.1%
   H     64        s                1.5%                        H     64        s                1.5%
 
 
  Orbital:  96  Energy=     -0.43463 [au]   Occ=1.00           Orbital:  96  Energy=     -0.43319 [au]   Occ=1.00
  (alpha)                  -11.82690 [eV]                      (beta)                   -11.78769 [eV]
  --------------------------------------------------           --------------------------------------------------
  atom  label   AO type   orbital density population           atom  label   AO type   orbital density population
  --------------------------------------------------           --------------------------------------------------
   Ir     1        d0               1.7%                        Ir     1        d0               1.7%
   P      3        pz               3.0%                        P      3        pz               3.0%
   N      4        py               2.4%                        N      4        py               2.3%
   C      5        s                2.0%                        C      5        s                1.9%
                   pz               2.9%                                        pz               2.9%
   C      6        s                2.2%                        C      6        s                2.2%
                   pz              17.0%                                        pz              16.6%
   H     16        s               11.3%                        H     16        s               11.5%
   P     35        pz               3.0%                        P     35        pz               3.0%
   C     36        s                2.0%                        C     36        s                1.9%
                   pz               2.9%                                        pz               2.9%
   C     37        s                2.2%                        C     37        s                2.1%
                   pz              17.0%                                        pz              16.6%
   H     47        s               11.3%                        H     47        s               11.5%
 
 
  Orbital:  97  Energy=     -0.41973 [au]   Occ=1.00           Orbital:  97  Energy=     -0.41918 [au]   Occ=1.00
  (alpha)                  -11.42141 [eV]                      (beta)                   -11.40656 [eV]
  --------------------------------------------------           --------------------------------------------------
  atom  label   AO type   orbital density population           atom  label   AO type   orbital density population
  --------------------------------------------------           --------------------------------------------------
   P      3        px               3.2%                        P      3        px               3.1%
   N      4        px               1.4%                        N      4        px               1.0%
   C      7        px               2.4%                        C      7        px               2.5%
                   pz               2.0%                                        pz               2.1%
   C      8        pz               1.9%                        C      8        pz               1.9%
   C      9        pz               1.1%                        C      9        pz               1.2%
   C     10        px               1.3%                        C     10        px               1.4%
   C     11        px               2.4%                        C     11        px               2.5%
                   py               1.1%                                        py               1.1%
                   pz               1.9%                                        pz               1.9%
   C     12        pz               1.8%                        C     12        pz               1.8%
   C     13        px               1.2%                        C     13        px               1.2%
                   py               1.4%                                        py               1.4%
   C     14        py               2.7%                        C     14        py               2.7%
   H     19        s                1.4%                        H     19        s                1.4%
   H     20        s                1.2%                        H     20        s                1.2%
   H     23        s                1.3%                        H     23        s                1.4%
   H     27        s                1.2%                        H     27        s                1.2%
   H     29        s                1.2%                        H     29        s                1.3%
   H     32        s                1.7%                        H     32        s                1.7%
   P     35        px               3.4%                        P     35        px               3.3%
   C     37        px               1.1%                        C     37        px               0.9%
   C     38        px               2.5%                        C     38        px               2.5%
                   pz               2.2%                                        pz               2.3%
   C     39        pz               2.0%                        C     39        pz               2.1%
   C     40        pz               1.2%                        C     40        pz               1.2%
   C     41        px               1.3%                        C     41        px               1.4%
   C     42        px               2.8%                        C     42        px               2.8%
                   py               1.1%                                        py               1.1%
                   pz               2.0%                                        pz               2.0%
   C     43        pz               1.9%                        C     43        pz               1.9%
   C     44        px               1.3%                        C     44        px               1.3%
                   py               1.6%                                        py               1.6%
   C     45        py               2.8%                        C     45        py               2.8%
   H     50        s                1.4%                        H     50        s                1.4%
   H     51        s                1.3%                        H     51        s                1.3%
   H     54        s                1.4%                        H     54        s                1.5%
   H     58        s                1.3%                        H     58        s                1.4%
   H     60        s                1.3%                        H     60        s                1.4%
   H     63        s                1.9%                        H     63        s                1.9%
 
 
  Orbital:  98  Energy=     -0.41840 [au]   Occ=1.00           Orbital:  98  Energy=     -0.41802 [au]   Occ=1.00
  (alpha)                  -11.38514 [eV]                      (beta)                   -11.37481 [eV]
  --------------------------------------------------           --------------------------------------------------
  atom  label   AO type   orbital density population           atom  label   AO type   orbital density population
  --------------------------------------------------           --------------------------------------------------
   P      3        px               3.3%                        P      3        px               3.3%
   C      7        px               3.0%                        C      7        px               3.0%
                   pz               2.1%                                        pz               2.1%
   C      8        pz               1.8%                        C      8        pz               1.8%
   C      9        py               1.0%                        C      9        py               1.0%
                   pz               1.2%                                        pz               1.2%
   C     10        px               1.8%                        C     10        px               1.8%
                   py               1.2%                                        py               1.2%
   C     11        px               2.3%                        C     11        px               2.3%
                   py               1.0%                                        py               1.0%
                   pz               2.3%                                        pz               2.4%
   C     12        pz               1.7%                        C     12        pz               1.7%
   C     13        px               1.1%                        C     13        px               1.1%
                   py               1.6%                                        py               1.5%
   C     14        py               2.8%                        C     14        py               2.8%
   H     19        s                1.4%                        H     19        s                1.4%
   H     20        s                1.4%                        H     20        s                1.4%
   H     23        s                1.7%                        H     23        s                1.7%
   H     27        s                1.3%                        H     27        s                1.3%
   H     29        s                1.4%                        H     29        s                1.4%
   H     32        s                1.8%                        H     32        s                1.8%
   P     35        px               3.1%                        P     35        px               3.1%
   C     38        px               2.8%                        C     38        px               2.8%
                   pz               2.0%                                        pz               2.0%
   C     39        pz               1.8%                        C     39        pz               1.8%
   C     40        pz               1.1%                        C     40        pz               1.1%
   C     41        px               1.7%                        C     41        px               1.7%
                   py               1.2%                                        py               1.2%
   C     42        px               2.2%                        C     42        px               2.3%
                   pz               2.2%                                        pz               2.2%
   C     43        pz               1.5%                        C     43        pz               1.6%
   C     44        py               1.5%                        C     44        py               1.5%
   C     45        py               2.6%                        C     45        py               2.5%
   H     50        s                1.3%                        H     50        s                1.3%
   H     51        s                1.3%                        H     51        s                1.3%
   H     54        s                1.6%                        H     54        s                1.7%
   H     58        s                1.3%                        H     58        s                1.3%
   H     60        s                1.3%                        H     60        s                1.3%
   H     63        s                1.7%                        H     63        s                1.7%
 
 
  Orbital:  99  Energy=     -0.41086 [au]   Occ=1.00           Orbital:  99  Energy=     -0.41024 [au]   Occ=1.00
  (alpha)                  -11.18001 [eV]                      (beta)                   -11.16327 [eV]
  --------------------------------------------------           --------------------------------------------------
  atom  label   AO type   orbital density population           atom  label   AO type   orbital density population
  --------------------------------------------------           --------------------------------------------------
   Ir     1        d0               3.9%                        Ir     1        d0               3.7%
   P      3        s                1.0%                        P      3        s                1.1%
                   py               1.4%                                        py               1.3%
                   pz               1.3%                                        pz               1.3%
   N      4        py               3.0%                        N      4        py               2.7%
   C      6        py               2.5%                        C      6        py               2.4%
   C      7        px               2.4%                        C      7        px               2.3%
   C      9        px               2.0%                        C      9        px               2.0%
   C     10        px               3.4%                        C     10        px               3.4%
                   py               1.0%                                        py               1.1%
   C     11        px               3.6%                        C     11        px               3.5%
   C     12        pz               1.4%                        C     12        pz               1.4%
   C     13        px               3.1%                        C     13        px               3.1%
   C     14        px               2.9%                        C     14        px               3.0%
   H     22        s                1.0%                        H     22        s                1.0%
   H     24        s                1.7%                        H     24        s                1.7%
   H     25        s                1.6%                        H     25        s                1.6%
   H     30        s                2.0%                        H     30        s                2.0%
   H     33        s                1.7%                        H     33        s                1.7%
   H     34        s                1.0%                        H     34        s                1.0%
   P     35        s                1.0%                        P     35        s                1.1%
                   py               1.4%                                        py               1.3%
                   pz               1.3%                                        pz               1.3%
   C     36        pz               1.0%                        C     36        pz               1.0%
   C     37        py               2.5%                        C     37        py               2.4%
   C     38        px               2.5%                        C     38        px               2.4%
   C     40        px               2.0%                        C     40        px               2.0%
   C     41        px               3.5%                        C     41        px               3.5%
   C     42        px               3.5%                        C     42        px               3.4%
   C     43        pz               1.5%                        C     43        pz               1.4%
   C     44        px               3.1%                        C     44        px               3.1%
   C     45        px               2.9%                        C     45        px               3.0%
   H     53        s                1.1%                        H     53        s                1.0%
   H     55        s                1.6%                        H     55        s                1.7%
   H     56        s                1.6%                        H     56        s                1.6%
   H     61        s                2.0%                        H     61        s                2.0%
   H     64        s                1.8%                        H     64        s                1.8%
 
 
  Orbital: 100  Energy=     -0.40084 [au]   Occ=1.00           Orbital: 100  Energy=     -0.40078 [au]   Occ=1.00
  (alpha)                  -10.90750 [eV]                      (beta)                   -10.90576 [eV]
  --------------------------------------------------           --------------------------------------------------
  atom  label   AO type   orbital density population           atom  label   AO type   orbital density population
  --------------------------------------------------           --------------------------------------------------
   C      7        px               1.2%                        C      7        px               1.2%
                   pz               2.1%                                        pz               2.0%
   C      9        px               1.0%                        C      9        px               1.0%
                   pz               2.4%                                        pz               2.4%
   C     10        px               1.8%                        C     10        px               1.8%
                   py               2.9%                                        py               2.9%
   C     11        pz               3.6%                        C     11        pz               3.6%
   C     12        px               1.1%                        C     12        px               1.1%
   C     13        px               1.5%                        C     13        px               1.5%
                   pz               3.5%                                        pz               3.5%
   C     14        px               1.6%                        C     14        px               1.6%
                   py               1.9%                                        py               1.9%
   H     20        s                1.3%                        H     20        s                1.3%
   H     21        s                1.1%                        H     21        s                1.1%
   H     23        s                1.4%                        H     23        s                1.4%
   H     24        s                1.2%                        H     24        s                1.2%
   H     25        s                1.2%                        H     25        s                1.3%
   H     29        s                1.6%                        H     29        s                1.6%
   H     31        s                2.5%                        H     31        s                2.5%
   H     32        s                1.3%                        H     32        s                1.3%
   C     38        px               1.3%                        C     38        px               1.2%
                   pz               2.1%                                        pz               2.1%
   C     40        px               1.1%                        C     40        px               1.1%
                   pz               2.4%                                        pz               2.4%
   C     41        px               1.8%                        C     41        px               1.8%
                   py               2.8%                                        py               2.8%
   C     42        pz               3.8%                        C     42        pz               3.7%
   C     43        px               1.1%                        C     43        px               1.1%
   C     44        px               1.5%                        C     44        px               1.5%
                   pz               3.7%                                        pz               3.7%
   C     45        px               1.6%                        C     45        px               1.6%
                   py               2.1%                                        py               2.1%
   H     51        s                1.3%                        H     51        s                1.3%
   H     52        s                1.1%                        H     52        s                1.1%
   H     54        s                1.4%                        H     54        s                1.4%
   H     55        s                1.2%                        H     55        s                1.2%
   H     56        s                1.2%                        H     56        s                1.2%
   H     60        s                1.6%                        H     60        s                1.6%
   H     62        s                2.6%                        H     62        s                2.6%
   H     63        s                1.4%                        H     63        s                1.4%
 
 
  Orbital: 101  Energy=     -0.39841 [au]   Occ=1.00           Orbital: 101  Energy=     -0.39818 [au]   Occ=1.00
  (alpha)                  -10.84138 [eV]                      (beta)                   -10.83511 [eV]
  --------------------------------------------------           --------------------------------------------------
  atom  label   AO type   orbital density population           atom  label   AO type   orbital density population
  --------------------------------------------------           --------------------------------------------------
   N      4        pz               1.4%                        N      4        pz               1.3%
   C      5        pz               2.2%                        C      5        pz               2.1%
   C      6        pz               2.4%                        C      6        pz               2.2%
   C      7        py               4.1%                        C      7        py               4.1%
   C      8        py               2.5%                        C      8        py               2.5%
                   pz               1.6%                                        pz               1.6%
   C      9        py               2.7%                        C      9        py               2.8%
   C     10        py               3.3%                        C     10        py               3.2%
                   pz               2.1%                                        pz               2.1%
   C     11        py               2.2%                        C     11        py               2.2%
   C     12        py               1.4%                        C     12        py               1.5%
   C     14        pz               2.5%                        C     14        pz               2.6%
   H     17        s                1.7%                        H     17        s                1.7%
   H     18        s                1.2%                        H     18        s                1.2%
   H     21        s                1.1%                        H     21        s                1.1%
   H     23        s                1.2%                        H     23        s                1.2%
   H     25        s                2.2%                        H     25        s                2.2%
   H     33        s                1.2%                        H     33        s                1.3%
   C     36        pz               2.2%                        C     36        pz               2.1%
   C     37        pz               2.2%                        C     37        pz               2.0%
   C     38        py               4.0%                        C     38        py               4.0%
   C     39        py               2.7%                        C     39        py               2.7%
                   pz               1.5%                                        pz               1.5%
   C     40        py               2.7%                        C     40        py               2.7%
   C     41        py               2.9%                        C     41        py               2.8%
                   pz               2.2%                                        pz               2.2%
   C     42        py               2.8%                        C     42        py               2.9%
   C     43        py               2.0%                        C     43        py               2.1%
   C     44        py               1.0%                        C     44        py               1.0%
   C     45        pz               3.1%                        C     45        pz               3.1%
   H     48        s                1.7%                        H     48        s                1.7%
   H     49        s                1.2%                        H     49        s                1.2%
   H     52        s                1.2%                        H     52        s                1.2%
   H     54        s                1.0%                        H     54        s                1.0%
   H     56        s                2.1%                        H     56        s                2.1%
   H     59        s                1.1%                        H     59        s                1.1%
   H     64        s                1.5%                        H     64        s                1.5%
 
 
  Orbital: 102  Energy=     -0.39696 [au]   Occ=1.00           Orbital: 102  Energy=     -0.39670 [au]   Occ=1.00
  (alpha)                  -10.80190 [eV]                      (beta)                   -10.79488 [eV]
  --------------------------------------------------           --------------------------------------------------
  atom  label   AO type   orbital density population           atom  label   AO type   orbital density population
  --------------------------------------------------           --------------------------------------------------
   P      3        py               1.3%                        P      3        py               1.3%
   C      6        py               1.5%                        C      6        py               1.5%
   C      7        pz               2.3%                        C      7        pz               2.2%
   C      8        py               1.8%                        C      8        py               1.8%
   C      9        pz               2.1%                        C      9        pz               2.0%
   C     10        pz               1.1%                        C     10        pz               1.0%
   C     11        py               3.4%                        C     11        py               3.5%
                   pz               2.8%                                        pz               2.7%
   C     12        py               4.2%                        C     12        py               4.3%
   C     13        pz               5.1%                        C     13        pz               5.1%
   C     14        pz               2.7%                        C     14        pz               2.8%
   H     16        s                1.6%                        H     16        s                1.7%
   H     17        s                1.0%                        H     17        s                1.0%
   H     21        s                1.5%                        H     21        s                1.5%
   H     26        s                1.7%                        H     26        s                1.7%
   H     28        s                1.8%                        H     28        s                1.9%
   H     31        s                2.9%                        H     31        s                2.8%
   H     33        s                1.0%                        H     33        s                1.1%
   P     35        py               1.2%                        P     35        py               1.2%
   C     37        py               1.4%                        C     37        py               1.4%
                   pz               1.2%                                        pz               1.2%
   C     38        pz               1.8%                        C     38        pz               1.8%
   C     39        py               1.3%                        C     39        py               1.3%
   C     40        pz               1.9%                        C     40        pz               1.8%
   C     42        py               3.2%                        C     42        py               3.3%
                   pz               2.8%                                        pz               2.7%
   C     43        py               4.3%                        C     43        py               4.3%
   C     44        pz               5.1%                        C     44        pz               5.1%
   C     45        pz               2.5%                        C     45        pz               2.6%
   H     47        s                1.8%                        H     47        s                1.9%
   H     52        s                1.2%                        H     52        s                1.1%
   H     57        s                1.7%                        H     57        s                1.7%
   H     59        s                1.8%                        H     59        s                1.8%
   H     62        s                2.9%                        H     62        s                2.8%
   H     64        s                0.9%                        H     64        s                1.0%
 
 
  Orbital: 103  Energy=     -0.39203 [au]   Occ=1.00           Orbital: 103  Energy=     -0.39174 [au]   Occ=1.00
  (alpha)                  -10.66773 [eV]                      (beta)                   -10.65987 [eV]
  --------------------------------------------------           --------------------------------------------------
  atom  label   AO type   orbital density population           atom  label   AO type   orbital density population
  --------------------------------------------------           --------------------------------------------------
   C      7        py               1.8%                        C      7        py               2.0%
                   pz               2.1%                                        pz               2.1%
   C      8        py               2.5%                        C      8        py               2.6%
                   pz               2.5%                                        pz               2.7%
   C      9        py               1.4%                        C      9        py               1.5%
   C     10        py               1.0%                        C     10        py               1.2%
                   pz               2.6%                                        pz               2.8%
   C     11        py               4.8%                        C     11        py               5.0%
   C     12        py               5.2%                        C     12        py               5.3%
                   pz               1.7%                                        pz               1.8%
   C     13        py               1.6%                        C     13        py               1.7%
                   pz               2.7%                                        pz               2.7%
   C     14        pz               4.2%                        C     14        pz               4.3%
   H     17        s                1.8%                        H     17        s                1.8%
   H     18        s                1.8%                        H     18        s                1.9%
   H     25        s                1.2%                        H     25        s                1.3%
   H     26        s                1.7%                        H     26        s                1.7%
   H     28        s                3.2%                        H     28        s                3.2%
   H     30        s                1.0%                        H     30        s                1.0%
   H     31        s                1.2%                        H     31        s                1.3%
   H     33        s                2.2%                        H     33        s                2.3%
   C     38        pz               1.5%                        C     38        pz               1.4%
   C     39        py               1.4%                        C     39        py               1.3%
                   pz               1.5%                                        pz               1.5%
   C     41        pz               1.6%                        C     41        pz               1.6%
   C     42        py               4.0%                        C     42        py               4.0%
   C     43        py               4.2%                        C     43        py               4.1%
                   pz               1.5%                                        pz               1.4%
   C     44        py               1.5%                        C     44        py               1.6%
                   pz               1.6%                                        pz               1.5%
   C     45        pz               3.4%                        C     45        pz               3.3%
   H     49        s                1.1%                        H     49        s                1.1%
   H     57        s                1.3%                        H     57        s                1.3%
   H     59        s                2.6%                        H     59        s                2.5%
   H     64        s                1.9%                        H     64        s                1.9%
 
 
  Orbital: 104  Energy=     -0.39094 [au]   Occ=1.00           Orbital: 104  Energy=     -0.39074 [au]   Occ=1.00
  (alpha)                  -10.63800 [eV]                      (beta)                   -10.63253 [eV]
  --------------------------------------------------           --------------------------------------------------
  atom  label   AO type   orbital density population           atom  label   AO type   orbital density population
  --------------------------------------------------           --------------------------------------------------
   C      7        py               3.7%                        C      7        py               3.5%
                   pz               1.7%                                        pz               1.7%
   C      8        py               4.1%                        C      8        py               4.0%
                   pz               2.7%                                        pz               2.6%
   C      9        py               3.0%                        C      9        py               2.9%
   C     10        py               2.5%                        C     10        py               2.3%
                   pz               3.0%                                        pz               2.9%
   C     13        pz               1.3%                        C     13        pz               1.2%
   H     17        s                2.7%                        H     17        s                2.7%
   H     18        s                2.0%                        H     18        s                1.9%
   H     21        s                1.5%                        H     21        s                1.5%
   H     25        s                2.2%                        H     25        s                2.1%
   C     38        py               5.0%                        C     38        py               5.0%
                   pz               2.4%                                        pz               2.6%
   C     39        py               5.7%                        C     39        py               5.9%
                   pz               3.8%                                        pz               3.9%
   C     40        py               3.9%                        C     40        py               3.9%
   C     41        py               3.2%                        C     41        py               3.1%
                   pz               4.4%                                        pz               4.5%
   C     42        py               1.1%                        C     42        py               1.3%
   C     43        py               1.5%                        C     43        py               1.6%
   C     44        pz               2.0%                        C     44        pz               2.0%
   C     45        pz               1.2%                        C     45        pz               1.3%
   H     48        s                3.7%                        H     48        s                3.8%
   H     49        s                2.8%                        H     49        s                2.9%
   H     52        s                2.0%                        H     52        s                2.0%
   H     56        s                3.0%                        H     56        s                3.0%
 
 
  Orbital: 105  Energy=     -0.38622 [au]   Occ=1.00           Orbital: 105  Energy=     -0.38579 [au]   Occ=1.00
  (alpha)                  -10.50946 [eV]                      (beta)                   -10.49793 [eV]
  --------------------------------------------------           --------------------------------------------------
  atom  label   AO type   orbital density population           atom  label   AO type   orbital density population
  --------------------------------------------------           --------------------------------------------------
   Ir     1        d0               1.4%                        Ir     1        d0               1.3%
   N      4        py               2.7%                        N      4        py               2.6%
   C      6        py               1.0%                        C      6        py               1.0%
   C      7        pz               1.0%                        C      7        pz               0.9%
   C      9        px               1.0%                        C      9        px               1.2%
                   pz               1.3%                                        pz               1.1%
   C     10        py               1.0%                        C     10        py               0.9%
   C     11        py               3.2%                        C     11        py               3.0%
                   pz               1.2%                                        pz               1.3%
   C     12        px               1.2%                        C     12        px               1.3%
                   py               2.5%                                        py               2.2%
                   pz               1.1%                                        pz               1.1%
   C     13        py               2.5%                        C     13        py               2.4%
   C     14        py               4.6%                        C     14        py               4.8%
                   pz               3.7%                                        pz               3.5%
   H     22        s                1.1%                        H     22        s                1.2%
   H     28        s                1.4%                        H     28        s                1.3%
   H     29        s                1.5%                        H     29        s                1.7%
   H     32        s                3.4%                        H     32        s                3.5%
   H     33        s                2.3%                        H     33        s                2.2%
   C     37        py               1.0%                        C     37        py               1.1%
   C     38        pz               1.0%                        C     38        pz               0.9%
   C     40        px               1.0%                        C     40        px               1.1%
                   pz               1.3%                                        pz               1.2%
   C     41        py               1.1%                        C     41        py               1.0%
   C     42        py               3.0%                        C     42        py               2.8%
                   pz               1.1%                                        pz               1.3%
   C     43        px               1.2%                        C     43        px               1.3%
                   py               2.2%                                        py               1.9%
                   pz               1.1%                                        pz               1.1%
   C     44        py               2.3%                        C     44        py               2.2%
   C     45        py               4.6%                        C     45        py               4.7%
                   pz               3.4%                                        pz               3.3%
   H     53        s                1.1%                        H     53        s                1.2%
   H     59        s                1.3%                        H     59        s                1.2%
   H     60        s                1.5%                        H     60        s                1.7%
   H     63        s                3.3%                        H     63        s                3.4%
   H     64        s                2.1%                        H     64        s                2.1%
 
 
  Orbital: 106  Energy=     -0.38387 [au]   Occ=1.00           Orbital: 106  Energy=     -0.38362 [au]   Occ=1.00
  (alpha)                  -10.44566 [eV]                      (beta)                   -10.43888 [eV]
  --------------------------------------------------           --------------------------------------------------
  atom  label   AO type   orbital density population           atom  label   AO type   orbital density population
  --------------------------------------------------           --------------------------------------------------
   N      4        px               1.2%                        N      4        px               0.6%
   C      7        px               1.9%                        C      7        px               2.0%
                   pz               1.7%                                        pz               1.7%
   C      8        py               2.8%                        C      8        py               2.9%
   C      9        px               2.9%                        C      9        px               3.1%
                   pz               3.0%                                        pz               3.0%
   C     10        py               4.2%                        C     10        py               4.2%
   C     11        px               1.6%                        C     11        px               1.7%
                   pz               2.1%                                        pz               2.1%
   C     12        pz               1.6%                        C     12        pz               1.6%
   C     13        pz               2.2%                        C     13        pz               2.5%
   C     14        px               4.9%                        C     14        px               4.9%
                   py               1.6%                                        py               1.5%
   H     17        s                1.3%                        H     17        s                1.4%
   H     20        s                1.2%                        H     20        s                1.2%
   H     21        s                2.0%                        H     21        s                2.1%
   H     23        s                2.0%                        H     23        s                2.0%
   H     29        s                1.1%                        H     29        s                1.1%
   H     32        s                1.2%                        H     32        s                1.2%
   H     33        s                1.9%                        H     33        s                1.8%
   H     34        s                1.2%                        H     34        s                1.3%
   C     38        px               1.7%                        C     38        px               1.9%
                   pz               1.5%                                        pz               1.5%
   C     39        py               2.5%                        C     39        py               2.5%
   C     40        px               2.6%                        C     40        px               2.8%
                   pz               2.6%                                        pz               2.5%
   C     41        py               3.4%                        C     41        py               3.4%
   C     42        px               1.3%                        C     42        px               1.4%
                   pz               1.8%                                        pz               1.9%
   C     43        pz               1.4%                        C     43        pz               1.4%
   C     44        pz               1.9%                        C     44        pz               2.2%
   C     45        px               4.0%                        C     45        px               4.0%
                   py               1.6%                                        py               1.6%
   H     48        s                1.2%                        H     48        s                1.3%
   H     51        s                1.0%                        H     51        s                1.0%
   H     52        s                1.8%                        H     52        s                1.9%
   H     54        s                1.7%                        H     54        s                1.6%
   H     63        s                1.1%                        H     63        s                1.1%
   H     64        s                1.7%                        H     64        s                1.6%
   H     65        s                1.0%                        H     65        s                1.0%
 
 
  Orbital: 107  Energy=     -0.38242 [au]   Occ=1.00           Orbital: 107  Energy=     -0.38229 [au]   Occ=1.00
  (alpha)                  -10.40616 [eV]                      (beta)                   -10.40276 [eV]
  --------------------------------------------------           --------------------------------------------------
  atom  label   AO type   orbital density population           atom  label   AO type   orbital density population
  --------------------------------------------------           --------------------------------------------------
   C      7        px               1.6%                        C      7        px               1.5%
                   py               1.5%                                        py               1.6%
                   pz               1.4%                                        pz               1.4%
   C      8        px               1.0%                        C      8        px               1.1%
                   py               1.4%                                        py               1.4%
   C      9        px               2.2%                        C      9        px               2.0%
                   pz               2.9%                                        pz               3.0%
   C     10        py               5.8%                        C     10        py               6.0%
   C     11        px               1.5%                        C     11        px               1.5%
                   pz               1.2%                                        pz               1.1%
   C     12        py               1.2%                        C     12        py               1.3%
                   pz               1.1%                                        pz               1.0%
   C     13        pz               2.0%                        C     13        pz               1.8%
   C     14        px               3.3%                        C     14        px               3.2%
   H     20        s                1.4%                        H     20        s                1.5%
   H     21        s                1.1%                        H     21        s                1.1%
   H     23        s                2.4%                        H     23        s                2.5%
   H     25        s                1.3%                        H     25        s                1.3%
   H     26        s                1.3%                        H     26        s                1.3%
   H     31        s                1.1%                        H     31        s                1.1%
   H     34        s                1.3%                        H     34        s                1.4%
   C     38        px               2.0%                        C     38        px               1.9%
                   py               1.6%                                        py               1.7%
                   pz               1.7%                                        pz               1.7%
   C     39        px               1.2%                        C     39        px               1.3%
                   py               1.6%                                        py               1.6%
   C     40        px               2.5%                        C     40        px               2.4%
                   pz               3.4%                                        pz               3.6%
   C     41        py               6.7%                        C     41        py               7.0%
   C     42        px               1.7%                        C     42        px               1.7%
                   pz               1.5%                                        pz               1.4%
   C     43        py               1.3%                        C     43        py               1.4%
                   pz               1.3%                                        pz               1.3%
   C     44        pz               2.2%                        C     44        pz               2.1%
   C     45        px               3.7%                        C     45        px               3.7%
   H     51        s                1.6%                        H     51        s                1.7%
   H     52        s                1.3%                        H     52        s                1.3%
   H     54        s                2.8%                        H     54        s                3.0%
   H     56        s                1.5%                        H     56        s                1.6%
   H     57        s                1.4%                        H     57        s                1.5%
   H     62        s                1.2%                        H     62        s                1.2%
   H     65        s                1.5%                        H     65        s                1.6%
 
 
  Orbital: 108  Energy=     -0.37924 [au]   Occ=1.00           Orbital: 108  Energy=     -0.37848 [au]   Occ=1.00
  (alpha)                  -10.31952 [eV]                      (beta)                   -10.29888 [eV]
  --------------------------------------------------           --------------------------------------------------
  atom  label   AO type   orbital density population           atom  label   AO type   orbital density population
  --------------------------------------------------           --------------------------------------------------
   P      3        s                2.5%                        P      3        s                2.7%
   N      4        pz               9.0%                        N      4        pz               8.9%
   C      5        py               1.6%                        C      5        py               1.7%
                   pz               3.4%                                        pz               3.2%
   C      6        pz               7.4%                        C      6        pz               7.0%
   C      8        pz               1.3%                        C      8        pz               1.2%
   C     10        px               2.4%                        C     10        px               2.5%
   C     13        pz               1.8%                        C     13        pz               1.7%
   C     14        py               2.0%                        C     14        py               2.1%
   H     15        s                1.1%                        H     15        s                1.2%
   H     16        s                6.5%                        H     16        s                6.5%
   H     24        s                1.1%                        H     24        s                1.2%
   H     32        s                1.2%                        H     32        s                1.2%
   H     34        s                1.1%                        H     34        s                1.3%
   P     35        s                2.5%                        P     35        s                2.7%
   C     36        py               1.6%                        C     36        py               1.7%
                   pz               3.4%                                        pz               3.2%
   C     37        pz               7.4%                        C     37        pz               7.0%
   C     39        pz               1.3%                        C     39        pz               1.2%
   C     41        px               2.5%                        C     41        px               2.6%
   C     44        pz               1.7%                        C     44        pz               1.6%
   C     45        py               1.9%                        C     45        py               2.0%
   H     46        s                1.1%                        H     46        s                1.2%
   H     47        s                6.5%                        H     47        s                6.5%
   H     55        s                1.1%                        H     55        s                1.2%
   H     63        s                1.2%                        H     63        s                1.2%
   H     65        s                1.1%                        H     65        s                1.3%
 
 
  Orbital: 109  Energy=     -0.36902 [au]   Occ=1.00           Orbital: 109  Energy=     -0.36760 [au]   Occ=1.00
  (alpha)                  -10.04147 [eV]                      (beta)                   -10.00297 [eV]
  --------------------------------------------------           --------------------------------------------------
  atom  label   AO type   orbital density population           atom  label   AO type   orbital density population
  --------------------------------------------------           --------------------------------------------------
   Ir     1        d2-              4.5%                        Ir     1        d2-              0.1%
   P      3        s                0.3%                        P      3        s                2.3%
   N      4        px              32.9%                        N      4        px               0.2%
                   pz               0.7%                                        pz               1.2%
   C      5        px              12.6%                        C      5        px               0.1%
                   py               1.0%                                        py               3.8%
                   pz               0.8%                                        pz               5.1%
   C      6        px               2.2%                        C      6        px               0.0%
                   py               0.3%                                        py               1.5%
                   pz               1.6%                                        pz               6.5%
   C      8        px               0.0%                        C      8        px               1.4%
   C      9        px               1.4%                        C      9        px               1.3%
                   pz               0.4%                                        pz               1.5%
   C     10        py               0.8%                        C     10        py               1.8%
   C     12        py              -0.0%                        C     12        py               1.3%
   C     13        px               0.0%                        C     13        px               2.8%
   H     15        s                0.8%                        H     15        s                3.6%
   H     16        s                0.2%                        H     16        s                1.1%
   H     22        s                1.0%                        H     22        s                1.5%
   H     27        s                0.1%                        H     27        s                1.1%
   H     30        s                0.0%                        H     30        s                1.7%
   P     35        s                0.3%                        P     35        s                2.2%
   C     36        px              12.6%                        C     36        px               0.2%
                   py               0.9%                                        py               3.7%
                   pz               0.8%                                        pz               5.2%
   C     37        px               2.1%                        C     37        px               0.0%
                   py               0.3%                                        py               1.6%
                   pz               1.6%                                        pz               6.4%
   C     39        px               0.0%                        C     39        px               1.4%
   C     40        px               1.3%                        C     40        px               1.4%
                   pz               0.4%                                        pz               1.5%
   C     41        py               0.8%                        C     41        py               1.8%
   C     43        py              -0.0%                        C     43        py               1.2%
   C     44        px               0.0%                        C     44        px               2.8%
   H     46        s                0.8%                        H     46        s                3.6%
   H     47        s                0.3%                        H     47        s                1.1%
   H     53        s                0.9%                        H     53        s                1.6%
   H     58        s                0.1%                        H     58        s                1.1%
   H     61        s                0.0%                        H     61        s                1.7%
 
 
  Orbital: 110  Energy=     -0.36775 [au]   Occ=1.00           Orbital: 110  Energy=     -0.36203 [au]   Occ=1.00
  (alpha)                  -10.00687 [eV]                      (beta)                    -9.85131 [eV]
  --------------------------------------------------           --------------------------------------------------
  atom  label   AO type   orbital density population           atom  label   AO type   orbital density population
  --------------------------------------------------           --------------------------------------------------
   Ir     1        d2-              0.7%                        Ir     1        d2-              4.1%
   P      3        s                2.1%                        P      3        s                0.0%
   N      4        px               7.0%                        N      4        px              36.5%
   C      5        px               2.3%                        C      5        px              15.7%
                   py               3.0%                                        py               0.0%
                   pz               4.1%                                        pz               0.0%
   C      6        px               0.5%                        C      6        px               3.0%
                   py               1.4%                                        py               0.0%
                   pz               4.5%                                        pz               0.0%
   C      8        px               1.8%                        C      8        px               0.8%
   C      9        pz               1.1%                        C      9        pz               0.1%
   C     10        py               1.2%                        C     10        py               0.2%
   C     12        py               1.6%                        C     12        py               0.1%
   C     13        px               3.4%                        C     13        px               0.8%
   H     15        s                2.9%                        H     15        s               -0.0%
   H     19        s                1.1%                        H     19        s                0.4%
   H     30        s                1.9%                        H     30        s                0.4%
   P     35        s                2.1%                        P     35        s                0.0%
   C     36        px               2.2%                        C     36        px              15.7%
                   py               3.1%                                        py               0.0%
                   pz               4.1%                                        pz               0.0%
   C     37        px               0.6%                        C     37        px               3.0%
                   py               1.3%                                        py               0.0%
                   pz               4.5%                                        pz               0.0%
   C     39        px               1.8%                        C     39        px               0.7%
   C     40        pz               1.1%                        C     40        pz               0.1%
   C     41        py               1.2%                        C     41        py               0.2%
   C     43        py               1.5%                        C     43        py               0.1%
   C     44        px               3.5%                        C     44        px               0.9%
   H     46        s                3.0%                        H     46        s                0.0%
   H     50        s                1.1%                        H     50        s                0.3%
   H     61        s                2.0%                        H     61        s                0.4%
 
 
  Orbital: 111  Energy=     -0.35619 [au]   Occ=1.00           Orbital: 111  Energy=     -0.35594 [au]   Occ=1.00
  (alpha)                   -9.69241 [eV]                      (beta)                    -9.68561 [eV]
  --------------------------------------------------           --------------------------------------------------
  atom  label   AO type   orbital density population           atom  label   AO type   orbital density population
  --------------------------------------------------           --------------------------------------------------
   Ir     1        d2+              1.1%                        Ir     1        d2+              0.8%
   P      3        py               1.6%                        P      3        py               1.6%
   N      4        py               1.5%                        N      4        py               1.1%
   C      9        px               2.0%                        C      9        px               2.2%
   C     10        px               8.0%                        C     10        px               8.0%
   C     13        px               4.5%                        C     13        px               4.8%
   C     14        px               3.8%                        C     14        px               3.8%
   H     22        s                1.0%                        H     22        s                1.1%
   H     24        s                4.7%                        H     24        s                4.7%
   H     25        s                1.1%                        H     25        s                1.1%
   H     30        s                2.2%                        H     30        s                2.4%
   H     31        s                1.1%                        H     31        s                1.1%
   H     33        s                1.1%                        H     33        s                1.1%
   H     34        s                2.6%                        H     34        s                2.6%
   P     35        py               1.8%                        P     35        py               1.8%
   C     37        pz               1.0%                        C     37        pz               1.0%
   C     40        px               2.3%                        C     40        px               2.4%
   C     41        px               8.8%                        C     41        px               8.8%
   C     44        px               5.3%                        C     44        px               5.6%
   C     45        px               4.6%                        C     45        px               4.6%
   H     47        s                1.1%                        H     47        s                1.1%
   H     53        s                1.1%                        H     53        s                1.2%
   H     55        s                5.2%                        H     55        s                5.2%
   H     56        s                1.2%                        H     56        s                1.2%
   H     61        s                2.6%                        H     61        s                2.8%
   H     62        s                1.2%                        H     62        s                1.2%
   H     64        s                1.3%                        H     64        s                1.3%
   H     65        s                3.0%                        H     65        s                3.0%
 
 
  Orbital: 112  Energy=     -0.35304 [au]   Occ=1.00           Orbital: 112  Energy=     -0.35279 [au]   Occ=1.00
  (alpha)                   -9.60674 [eV]                      (beta)                    -9.59988 [eV]
  --------------------------------------------------           --------------------------------------------------
  atom  label   AO type   orbital density population           atom  label   AO type   orbital density population
  --------------------------------------------------           --------------------------------------------------
   P      3        py               1.2%                        P      3        py               1.2%
   N      4        pz               1.5%                        N      4        pz               1.6%
   C      5        pz               1.0%                        C      5        pz               1.1%
   C      6        pz               2.2%                        C      6        pz               2.3%
   C      9        px               3.2%                        C      9        px               3.4%
   C     10        px               8.2%                        C     10        px               7.8%
   C     12        px               1.2%                        C     12        px               1.3%
   C     13        px               5.8%                        C     13        px               5.7%
   C     14        px               3.8%                        C     14        px               3.8%
   H     16        s                1.7%                        H     16        s                1.9%
   H     22        s                1.9%                        H     22        s                2.0%
   H     24        s                5.1%                        H     24        s                4.8%
   H     25        s                1.1%                        H     25        s                1.1%
   H     30        s                3.3%                        H     30        s                3.2%
   H     33        s                1.2%                        H     33        s                1.2%
   H     34        s                2.4%                        H     34        s                2.4%
   P     35        py               1.0%                        P     35        py               1.0%
   C     36        pz               1.0%                        C     36        pz               1.1%
   C     37        pz               2.0%                        C     37        pz               2.1%
   C     40        px               2.9%                        C     40        px               2.9%
   C     41        px               7.0%                        C     41        px               6.6%
   C     43        px               1.1%                        C     43        px               1.2%
   C     44        px               5.5%                        C     44        px               5.3%
   C     45        px               3.6%                        C     45        px               3.6%
   H     47        s                1.6%                        H     47        s                1.7%
   H     53        s                1.7%                        H     53        s                1.8%
   H     55        s                4.4%                        H     55        s                4.1%
   H     61        s                3.1%                        H     61        s                3.0%
   H     64        s                1.1%                        H     64        s                1.1%
   H     65        s                2.2%                        H     65        s                2.2%
 
 
  Orbital: 113  Energy=     -0.34788 [au]   Occ=1.00           Orbital: 113  Energy=     -0.34601 [au]   Occ=1.00
  (alpha)                   -9.46617 [eV]                      (beta)                    -9.41550 [eV]
  --------------------------------------------------           --------------------------------------------------
  atom  label   AO type   orbital density population           atom  label   AO type   orbital density population
  --------------------------------------------------           --------------------------------------------------
   Ir     1        s                2.6%                        Ir     1        s                2.6%
                   d0               2.4%                                        d0               1.9%
                   d2+             13.0%                                        d2+             12.8%
   Cl     2        py               8.3%                        Cl     2        py               8.2%
   P      3        s                1.7%                        P      3        s                1.7%
   N      4        s                0.9%                        N      4        s                1.1%
                   py              19.3%                                        py              20.0%
   C      5        py               5.2%                        C      5        py               5.0%
   C      8        px               0.7%                        C      8        px               1.3%
   C      9        px               1.0%                        C      9        px               0.7%
   C     13        px               2.9%                        C     13        px               2.6%
   H     15        s                6.2%                        H     15        s                5.9%
   H     30        s                2.5%                        H     30        s                2.3%
   P     35        s                1.7%                        P     35        s                1.7%
   C     36        py               5.2%                        C     36        py               5.0%
   C     39        px               0.6%                        C     39        px               1.0%
   C     44        px               2.8%                        C     44        px               2.5%
   H     46        s                6.2%                        H     46        s                5.9%
   H     61        s                2.3%                        H     61        s                2.2%
 
 
  Orbital: 114  Energy=     -0.34486 [au]   Occ=1.00           Orbital: 114  Energy=     -0.34475 [au]   Occ=1.00
  (alpha)                   -9.38415 [eV]                      (beta)                    -9.38122 [eV]
  --------------------------------------------------           --------------------------------------------------
  atom  label   AO type   orbital density population           atom  label   AO type   orbital density population
  --------------------------------------------------           --------------------------------------------------
   C      8        px               8.3%                        C      8        px               7.7%
                   py               1.5%                                        py               1.4%
                   pz               2.4%                                        pz               2.2%
   C      9        pz               1.2%                        C      9        pz               1.2%
   C     10        px               1.0%                        C     10        px               0.9%
                   py               2.2%                                        py               2.0%
   C     12        px               4.2%                        C     12        px               4.4%
                   pz               2.2%                                        pz               2.2%
   H     17        s                1.1%                        H     17        s                1.1%
   H     19        s                7.5%                        H     19        s                7.1%
   H     23        s                1.4%                        H     23        s                1.3%
   H     27        s                4.2%                        H     27        s                4.3%
   C     39        px               8.5%                        C     39        px               8.2%
                   py               1.7%                                        py               1.7%
                   pz               2.6%                                        pz               2.5%
   C     40        pz               1.2%                        C     40        pz               1.3%
   C     41        px               1.1%                        C     41        px               1.0%
                   py               2.4%                                        py               2.3%
   C     43        px               4.9%                        C     43        px               5.2%
                   pz               2.4%                                        pz               2.5%
   C     44        pz               0.9%                        C     44        pz               1.0%
   H     48        s                1.2%                        H     48        s                1.2%
   H     50        s                7.9%                        H     50        s                7.6%
   H     54        s                1.5%                        H     54        s                1.4%
   H     58        s                4.8%                        H     58        s                5.0%
 
 
  Orbital: 115  Energy=     -0.34294 [au]   Occ=1.00           Orbital: 115  Energy=     -0.34271 [au]   Occ=1.00
  (alpha)                   -9.33196 [eV]                      (beta)                    -9.32553 [eV]
  --------------------------------------------------           --------------------------------------------------
  atom  label   AO type   orbital density population           atom  label   AO type   orbital density population
  --------------------------------------------------           --------------------------------------------------
   N      4        px               0.9%                        N      4        px               1.2%
   C      8        px               8.3%                        C      8        px               7.6%
                   py               1.6%                                        py               1.6%
                   pz               2.0%                                        pz               1.8%
   C     10        px               1.3%                        C     10        px               1.2%
                   py               2.0%                                        py               1.8%
   C     12        px               4.7%                        C     12        px               5.2%
                   pz               2.4%                                        pz               2.6%
   C     13        pz               0.9%                        C     13        pz               1.1%
   H     17        s                1.3%                        H     17        s                1.3%
   H     19        s                7.5%                        H     19        s                6.9%
   H     23        s                1.3%                        H     23        s                1.1%
   H     24        s                1.1%                        H     24        s                0.9%
   H     27        s                4.6%                        H     27        s                5.1%
   C     39        px               6.6%                        C     39        px               5.9%
                   py               1.4%                                        py               1.3%
                   pz               1.7%                                        pz               1.5%
   C     41        py               1.5%                        C     41        py               1.3%
   C     43        px               5.9%                        C     43        px               6.3%
                   pz               2.6%                                        pz               2.7%
   C     44        pz               1.2%                        C     44        pz               1.3%
   H     48        s                1.1%                        H     48        s                1.0%
   H     50        s                6.2%                        H     50        s                5.5%
   H     58        s                5.6%                        H     58        s                5.9%
 
 
  Orbital: 116  Energy=     -0.34115 [au]   Occ=1.00           Orbital: 116  Energy=     -0.34089 [au]   Occ=1.00
  (alpha)                   -9.28307 [eV]                      (beta)                    -9.27604 [eV]
  --------------------------------------------------           --------------------------------------------------
  atom  label   AO type   orbital density population           atom  label   AO type   orbital density population
  --------------------------------------------------           --------------------------------------------------
   Ir     1        d2+              0.6%                        Ir     1        d2+              1.0%
   N      4        py               0.5%                        N      4        py               1.1%
   C      8        px               1.0%                        C      8        px               1.1%
   C     10        px               2.1%                        C     10        px               2.2%
   C     12        px               6.0%                        C     12        px               5.9%
                   py               2.0%                                        py               2.0%
                   pz               1.4%                                        pz               1.4%
   C     13        pz               1.6%                        C     13        pz               1.4%
   C     14        px               3.7%                        C     14        px               3.8%
                   py               2.8%                                        py               2.7%
                   pz               1.3%                                        pz               1.3%
   H     24        s                2.0%                        H     24        s                2.1%
   H     26        s                1.4%                        H     26        s                1.4%
   H     27        s                5.3%                        H     27        s                5.2%
   H     32        s                1.5%                        H     32        s                1.4%
   H     34        s                4.1%                        H     34        s                4.2%
   C     39        px               2.0%                        C     39        px               2.0%
   C     41        px               2.6%                        C     41        px               2.6%
                   py               1.5%                                        py               1.5%
   C     43        px               5.1%                        C     43        px               4.9%
                   py               1.8%                                        py               1.8%
   C     44        pz               1.3%                        C     44        pz               1.1%
   C     45        px               4.0%                        C     45        px               4.0%
                   py               2.5%                                        py               2.4%
                   pz               1.1%                                        pz               1.1%
   H     50        s                1.5%                        H     50        s                1.5%
   H     54        s                1.3%                        H     54        s                1.3%
   H     55        s                2.5%                        H     55        s                2.5%
   H     57        s                1.3%                        H     57        s                1.2%
   H     58        s                4.2%                        H     58        s                4.1%
   H     63        s                1.4%                        H     63        s                1.4%
   H     65        s                4.1%                        H     65        s                4.1%
 
 
  Orbital: 117  Energy=     -0.33823 [au]   Occ=1.00           Orbital: 117  Energy=     -0.33764 [au]   Occ=1.00
  (alpha)                   -9.20374 [eV]                      (beta)                    -9.18760 [eV]
  --------------------------------------------------           --------------------------------------------------
  atom  label   AO type   orbital density population           atom  label   AO type   orbital density population
  --------------------------------------------------           --------------------------------------------------
   N      4        px               2.7%                        N      4        px               4.1%
   C      5        px               0.8%                        C      5        px               1.6%
   C      8        px               2.9%                        C      8        px               3.1%
   C     10        px               2.7%                        C     10        px               3.0%
                   py               1.1%                                        py               1.2%
   C     12        px               4.6%                        C     12        px               3.9%
                   py               2.2%                                        py               2.1%
   C     13        pz               1.1%                        C     13        pz               0.9%
   C     14        px               4.9%                        C     14        px               5.0%
                   py               2.4%                                        py               2.2%
                   pz               1.1%                                        pz               1.0%
   H     19        s                2.3%                        H     19        s                2.5%
   H     23        s                1.2%                        H     23        s                1.3%
   H     24        s                2.2%                        H     24        s                2.4%
   H     26        s                1.3%                        H     26        s                1.2%
   H     27        s                4.0%                        H     27        s                3.4%
   H     32        s                1.3%                        H     32        s                1.2%
   H     34        s                4.9%                        H     34        s                4.8%
   C     36        px               0.8%                        C     36        px               1.6%
   C     39        px               2.9%                        C     39        px               3.1%
   C     41        px               2.5%                        C     41        px               2.8%
                   py               1.2%                                        py               1.3%
   C     43        px               4.2%                        C     43        px               3.7%
                   py               1.9%                                        py               1.9%
   C     44        pz               1.0%                        C     44        pz               0.8%
   C     45        px               4.8%                        C     45        px               4.9%
                   py               2.1%                                        py               1.9%
   H     50        s                2.4%                        H     50        s                2.6%
   H     54        s                1.2%                        H     54        s                1.3%
   H     55        s                2.1%                        H     55        s                2.3%
   H     57        s                1.2%                        H     57        s                1.1%
   H     58        s                3.5%                        H     58        s                3.1%
   H     63        s                1.2%                        H     63        s                1.1%
   H     65        s                4.6%                        H     65        s                4.5%
 
 
  Orbital: 118  Energy=     -0.33355 [au]   Occ=1.00           Orbital: 118  Energy=     -0.33339 [au]   Occ=1.00
  (alpha)                   -9.07647 [eV]                      (beta)                    -9.07208 [eV]
  --------------------------------------------------           --------------------------------------------------
  atom  label   AO type   orbital density population           atom  label   AO type   orbital density population
  --------------------------------------------------           --------------------------------------------------
   C      7        py               1.0%                        C      7        py               1.1%
   C      8        px               0.9%                        C      8        px               1.1%
                   py               1.3%                                        py               1.3%
                   pz               2.5%                                        pz               2.7%
   C      9        px               7.9%                        C      9        px               8.5%
                   pz               3.2%                                        pz               3.5%
   C     10        px               2.7%                        C     10        px               2.7%
   C     13        px               7.9%                        C     13        px               8.3%
                   pz               1.6%                                        pz               1.8%
   C     14        px               4.3%                        C     14        px               4.3%
   H     18        s                1.5%                        H     18        s                1.6%
   H     20        s                1.7%                        H     20        s                1.8%
   H     22        s                6.5%                        H     22        s                7.0%
   H     24        s                1.8%                        H     24        s                1.8%
   H     29        s                1.4%                        H     29        s                1.5%
   H     30        s                5.8%                        H     30        s                6.1%
   H     34        s                2.3%                        H     34        s                2.2%
   C     39        pz               1.5%                        C     39        pz               1.4%
   C     40        px               4.2%                        C     40        px               3.7%
                   pz               2.0%                                        pz               1.8%
   C     41        px               1.4%                        C     41        px               1.0%
   C     44        px               4.4%                        C     44        px               3.8%
   C     45        px               2.0%                        C     45        px               1.5%
   H     51        s                1.0%                        H     51        s                0.9%
   H     53        s                3.6%                        H     53        s                3.2%
   H     61        s                3.2%                        H     61        s                2.8%
   H     65        s                1.1%                        H     65        s                0.8%
 
 
  Orbital: 119  Energy=     -0.33327 [au]   Occ=1.00           Orbital: 119  Energy=     -0.33318 [au]   Occ=1.00
  (alpha)                   -9.06878 [eV]                      (beta)                    -9.06620 [eV]
  --------------------------------------------------           --------------------------------------------------
  atom  label   AO type   orbital density population           atom  label   AO type   orbital density population
  --------------------------------------------------           --------------------------------------------------
   C      9        px               4.8%                        C      9        px               4.3%
                   pz               1.3%                                        pz               1.1%
   C     10        px               2.1%                        C     10        px               1.8%
   C     13        px               4.1%                        C     13        px               3.5%
   C     14        px               3.1%                        C     14        px               2.8%
   H     22        s                3.6%                        H     22        s                3.3%
   H     24        s                1.3%                        H     24        s                1.1%
   H     30        s                2.9%                        H     30        s                2.5%
   H     34        s                1.8%                        H     34        s                1.6%
   C     39        py               1.5%                        C     39        py               1.5%
                   pz               2.0%                                        pz               2.2%
   C     40        px               8.5%                        C     40        px               9.1%
                   pz               2.7%                                        pz               3.0%
   C     41        px               3.5%                        C     41        px               3.6%
   C     44        px               7.4%                        C     44        px               7.8%
                   pz               1.5%                                        pz               1.7%
   C     45        px               5.0%                        C     45        px               5.1%
   H     49        s                1.2%                        H     49        s                1.3%
   H     51        s                1.4%                        H     51        s                1.6%
   H     53        s                6.7%                        H     53        s                7.3%
   H     55        s                2.2%                        H     55        s                2.3%
   H     60        s                1.6%                        H     60        s                1.7%
   H     61        s                5.3%                        H     61        s                5.6%
   H     65        s                2.9%                        H     65        s                2.9%
 
 
  Orbital: 120  Energy=     -0.32196 [au]   Occ=1.00           Orbital: 120  Energy=     -0.32190 [au]   Occ=1.00
  (alpha)                   -8.76091 [eV]                      (beta)                    -8.75944 [eV]
  --------------------------------------------------           --------------------------------------------------
  atom  label   AO type   orbital density population           atom  label   AO type   orbital density population
  --------------------------------------------------           --------------------------------------------------
   C     12        py               1.1%                        C     12        py               1.4%
   H     18        s                0.9%                        H     18        s                1.0%
   H     28        s                0.9%                        H     28        s                1.1%
   C     39        py               3.3%                        C     39        py               3.2%
                   pz               4.3%                                        pz               4.2%
   C     40        pz               4.3%                        C     40        pz               4.1%
   C     41        py               4.6%                        C     41        py               4.4%
   C     43        py               8.4%                        C     43        py               8.1%
                   pz               2.2%                                        pz               2.1%
   C     44        pz               7.0%                        C     44        pz               6.8%
   C     45        py               3.3%                        C     45        py               3.2%
                   pz               2.1%                                        pz               2.0%
   H     48        s                3.3%                        H     48        s                3.2%
   H     49        s                4.3%                        H     49        s                4.2%
   H     51        s                2.5%                        H     51        s                2.4%
   H     52        s                2.5%                        H     52        s                2.4%
   H     54        s                2.7%                        H     54        s                2.5%
   H     56        s                3.2%                        H     56        s                3.0%
   H     57        s                3.9%                        H     57        s                3.8%
   H     59        s                5.7%                        H     59        s                5.5%
   H     60        s                4.4%                        H     60        s                4.3%
   H     62        s                3.0%                        H     62        s                2.9%
   H     63        s                3.5%                        H     63        s                3.4%
   H     64        s                2.9%                        H     64        s                2.8%
 
 
  Orbital: 121  Energy=     -0.32152 [au]   Occ=1.00           Orbital: 121  Energy=     -0.32142 [au]   Occ=1.00
  (alpha)                   -8.74891 [eV]                      (beta)                    -8.74617 [eV]
  --------------------------------------------------           --------------------------------------------------
  atom  label   AO type   orbital density population           atom  label   AO type   orbital density population
  --------------------------------------------------           --------------------------------------------------
   C      8        py               3.3%                        C      8        py               3.2%
                   pz               4.4%                                        pz               4.2%
   C      9        px               1.4%                        C      9        px               1.3%
                   pz               4.8%                                        pz               4.6%
   C     10        py               5.6%                        C     10        py               5.4%
   C     12        py               7.5%                        C     12        py               7.3%
                   pz               2.0%                                        pz               1.9%
   C     13        pz               6.8%                        C     13        pz               6.6%
   C     14        py               2.8%                        C     14        py               2.7%
                   pz               1.5%                                        pz               1.5%
   H     17        s                3.5%                        H     17        s                3.3%
   H     18        s                4.2%                        H     18        s                4.0%
   H     20        s                3.0%                        H     20        s                2.9%
   H     21        s                3.2%                        H     21        s                3.1%
   H     23        s                3.2%                        H     23        s                3.1%
   H     25        s                3.6%                        H     25        s                3.4%
   H     26        s                3.5%                        H     26        s                3.4%
   H     28        s                5.1%                        H     28        s                4.9%
   H     29        s                4.4%                        H     29        s                4.3%
   H     31        s                2.7%                        H     31        s                2.6%
   H     32        s                3.0%                        H     32        s                2.9%
   H     33        s                2.1%                        H     33        s                2.1%
   C     41        py               0.9%                        C     41        py               1.1%
   C     43        py               1.0%                        C     43        py               1.3%
   C     44        pz               1.1%                        C     44        pz               1.4%
 
 
  Orbital: 122  Energy=     -0.31648 [au]   Occ=1.00           Orbital: 122  Energy=     -0.31641 [au]   Occ=1.00
  (alpha)                   -8.61187 [eV]                      (beta)                    -8.60992 [eV]
  --------------------------------------------------           --------------------------------------------------
  atom  label   AO type   orbital density population           atom  label   AO type   orbital density population
  --------------------------------------------------           --------------------------------------------------
   C      8        py               1.3%                        C      8        py               1.3%
                   pz               5.0%                                        pz               5.0%
   C      9        px               4.1%                        C      9        px               3.9%
                   pz               5.4%                                        pz               5.6%
   C     10        px               3.1%                        C     10        px               3.1%
                   py               3.5%                                        py               3.6%
   C     12        py               4.6%                        C     12        py               4.7%
   C     13        px               1.7%                        C     13        px               1.7%
                   pz               6.2%                                        pz               6.0%
   C     14        px               3.3%                        C     14        px               3.4%
                   py               5.0%                                        py               4.8%
                   pz               1.8%                                        pz               1.8%
   H     17        s                1.8%                        H     17        s                1.8%
   H     18        s                4.4%                        H     18        s                4.4%
   H     20        s                3.2%                        H     20        s                3.4%
   H     21        s                3.7%                        H     21        s                3.7%
   H     23        s                1.4%                        H     23        s                1.5%
   H     25        s                5.3%                        H     25        s                5.4%
   H     26        s                2.7%                        H     26        s                2.7%
   H     28        s                2.4%                        H     28        s                2.4%
   H     29        s                3.4%                        H     29        s                3.2%
   H     31        s                5.0%                        H     31        s                4.9%
   H     32        s                5.1%                        H     32        s                5.0%
   H     33        s                3.7%                        H     33        s                3.7%
 
 
  Orbital: 123  Energy=     -0.31596 [au]   Occ=1.00           Orbital: 123  Energy=     -0.31587 [au]   Occ=1.00
  (alpha)                   -8.59775 [eV]                      (beta)                    -8.59524 [eV]
  --------------------------------------------------           --------------------------------------------------
  atom  label   AO type   orbital density population           atom  label   AO type   orbital density population
  --------------------------------------------------           --------------------------------------------------
   C     39        py               1.7%                        C     39        py               1.7%
                   pz               5.6%                                        pz               5.6%
   C     40        px               4.5%                        C     40        px               4.3%
                   pz               5.4%                                        pz               5.9%
   C     41        px               3.7%                        C     41        px               3.6%
                   py               3.6%                                        py               3.8%
   C     43        py               3.6%                        C     43        py               3.8%
   C     44        px               1.6%                        C     44        px               1.8%
                   pz               6.1%                                        pz               5.8%
   C     45        px               2.7%                        C     45        px               2.8%
                   py               4.8%                                        py               4.6%
                   pz               1.5%                                        pz               1.5%
   H     48        s                2.2%                        H     48        s                2.2%
   H     49        s                5.0%                        H     49        s                5.0%
   H     51        s                3.2%                        H     51        s                3.5%
   H     52        s                4.1%                        H     52        s                4.0%
   H     54        s                1.4%                        H     54        s                1.6%
   H     55        s                1.0%                        H     55        s                1.0%
   H     56        s                5.9%                        H     56        s                6.0%
   H     57        s                2.2%                        H     57        s                2.3%
   H     59        s                1.7%                        H     59        s                1.8%
   H     60        s                3.1%                        H     60        s                2.9%
   H     62        s                4.8%                        H     62        s                4.8%
   H     63        s                4.6%                        H     63        s                4.4%
   H     64        s                3.1%                        H     64        s                3.1%
 
 
  Orbital: 124  Energy=     -0.31253 [au]   Occ=1.00           Orbital: 124  Energy=     -0.31100 [au]   Occ=1.00
  (alpha)                   -8.50437 [eV]                      (beta)                    -8.46261 [eV]
  --------------------------------------------------           --------------------------------------------------
  atom  label   AO type   orbital density population           atom  label   AO type   orbital density population
  --------------------------------------------------           --------------------------------------------------
   Ir     1        s                1.0%                        Ir     1        s                0.9%
                   d0              15.9%                                        d0              14.7%
   P      3        py               5.6%                        P      3        py               5.8%
                   pz               3.4%                                        pz               3.3%
   C      6        py               5.8%                        C      6        py               5.6%
   C      9        pz               3.2%                        C      9        pz               2.8%
   C     10        py               1.1%                        C     10        py               1.0%
   C     12        py               1.3%                        C     12        py               1.3%
   H     16        s                1.7%                        H     16        s                1.6%
   H     20        s                2.1%                        H     20        s                1.9%
   H     22        s                1.4%                        H     22        s                1.5%
   H     23        s                1.0%                        H     23        s                1.0%
   H     28        s                1.4%                        H     28        s                1.3%
   P     35        py               5.5%                        P     35        py               5.8%
                   pz               3.4%                                        pz               3.2%
   C     37        py               5.8%                        C     37        py               5.5%
   C     40        pz               3.3%                        C     40        pz               2.8%
   C     41        py               1.1%                        C     41        py               1.0%
   C     43        py               1.4%                        C     43        py               1.4%
   H     47        s                1.7%                        H     47        s                1.6%
   H     51        s                2.1%                        H     51        s                1.9%
   H     53        s                1.4%                        H     53        s                1.4%
   H     54        s                1.0%                        H     54        s                1.0%
   H     59        s                1.4%                        H     59        s                1.4%
 
 
  Orbital: 125  Energy=     -0.30588 [au]   Occ=1.00           Orbital: 125  Energy=     -0.30564 [au]   Occ=1.00
  (alpha)                   -8.32336 [eV]                      (beta)                    -8.31694 [eV]
  --------------------------------------------------           --------------------------------------------------
  atom  label   AO type   orbital density population           atom  label   AO type   orbital density population
  --------------------------------------------------           --------------------------------------------------
   P      3        py               3.4%                        P      3        py               3.3%
   C      6        py               1.7%                        C      6        py               1.6%
   C      7        px               2.2%                        C      7        px               2.4%
                   py               1.3%                                        py               1.3%
   C      8        py               2.9%                        C      8        py               3.1%
                   pz               1.7%                                        pz               1.8%
   C      9        px               2.5%                        C      9        px               2.6%
                   py               1.0%                                        py               1.1%
   C     11        px               2.6%                        C     11        px               2.8%
                   py               1.3%                                        py               1.3%
   C     12        px               1.6%                        C     12        px               1.6%
                   py               2.2%                                        py               2.3%
                   pz               1.3%                                        pz               1.5%
   C     13        px               2.2%                        C     13        px               2.2%
                   py               1.7%                                        py               1.8%
   C     14        py               1.0%                        C     14        py               1.0%
   H     17        s                1.4%                        H     17        s                1.5%
   H     21        s                3.0%                        H     21        s                3.2%
   H     22        s                1.8%                        H     22        s                1.7%
   H     25        s                1.5%                        H     25        s                1.6%
   H     26        s                2.3%                        H     26        s                2.5%
   H     30        s                1.2%                        H     30        s                1.2%
   H     31        s                1.6%                        H     31        s                1.7%
   H     32        s                1.2%                        H     32        s                1.3%
   H     33        s                1.0%                        H     33        s                1.1%
   P     35        py               3.1%                        P     35        py               2.9%
   C     37        py               1.6%                        C     37        py               1.5%
   C     38        px               1.7%                        C     38        px               1.6%
                   py               1.0%                                        py               1.0%
   C     39        py               2.3%                        C     39        py               2.2%
                   pz               1.2%                                        pz               1.1%
   C     40        px               2.1%                        C     40        px               1.9%
   C     42        px               2.0%                        C     42        px               1.8%
                   py               1.2%                                        py               1.2%
   C     43        px               1.1%                        C     43        px               1.0%
                   py               2.0%                                        py               1.9%
   C     44        px               1.8%                        C     44        px               1.6%
                   py               1.6%                                        py               1.6%
   H     48        s                1.2%                        H     48        s                1.2%
   H     52        s                2.3%                        H     52        s                2.1%
   H     53        s                1.5%                        H     53        s                1.4%
   H     56        s                1.2%                        H     56        s                1.1%
   H     57        s                1.9%                        H     57        s                1.9%
   H     61        s                1.0%                        H     61        s                1.0%
   H     62        s                1.2%                        H     62        s                1.1%
   H     63        s                1.1%                        H     63        s                1.1%
 
 
  Orbital: 126  Energy=     -0.30570 [au]   Occ=1.00           Orbital: 126  Energy=     -0.30553 [au]   Occ=1.00
  (alpha)                   -8.31855 [eV]                      (beta)                    -8.31389 [eV]
  --------------------------------------------------           --------------------------------------------------
  atom  label   AO type   orbital density population           atom  label   AO type   orbital density population
  --------------------------------------------------           --------------------------------------------------
   Ir     1        d0               1.0%                        Ir     1        d0               1.1%
   P      3        pz               1.9%                        P      3        pz               1.9%
   C      7        px               2.1%                        C      7        px               2.0%
                   pz               1.3%                                        pz               1.3%
   C      8        px               1.1%                        C      8        px               1.1%
                   py               1.5%                                        py               1.3%
                   pz               1.7%                                        pz               1.7%
   C      9        px               1.7%                        C      9        px               1.5%
                   pz               1.3%                                        pz               1.4%
   C     10        pz               1.0%                        C     10        pz               1.1%
   C     11        px               2.4%                        C     11        px               2.2%
                   pz               1.4%                                        pz               1.4%
   C     12        px               1.4%                        C     12        px               1.3%
                   pz               3.1%                                        pz               3.0%
   C     13        px               1.1%                        C     13        px               1.0%
   C     14        px               1.0%                        C     14        px               1.0%
   H     20        s                1.0%                        H     20        s                1.1%
   H     21        s                2.8%                        H     21        s                2.6%
   H     26        s                1.4%                        H     26        s                1.3%
   H     31        s                2.0%                        H     31        s                1.9%
   H     33        s                2.0%                        H     33        s                2.0%
   P     35        pz               2.1%                        P     35        pz               2.2%
   C     38        px               2.7%                        C     38        px               2.8%
                   pz               1.4%                                        pz               1.5%
   C     39        px               1.4%                        C     39        px               1.5%
                   py               1.9%                                        py               1.9%
                   pz               2.1%                                        pz               2.3%
   C     40        px               2.3%                        C     40        px               2.3%
                   pz               1.1%                                        pz               1.2%
   C     41        pz               1.1%                        C     41        pz               1.2%
   C     42        px               3.0%                        C     42        px               3.1%
                   pz               1.7%                                        pz               1.8%
   C     43        px               1.7%                        C     43        px               1.7%
                   py               1.2%                                        py               1.2%
                   pz               3.8%                                        pz               4.0%
   C     44        px               1.5%                        C     44        px               1.5%
   C     45        px               1.2%                        C     45        px               1.2%
   H     49        s                1.0%                        H     49        s                1.1%
   H     52        s                3.5%                        H     52        s                3.6%
   H     56        s                1.2%                        H     56        s                1.3%
   H     57        s                1.9%                        H     57        s                1.9%
   H     62        s                2.5%                        H     62        s                2.6%
   H     64        s                2.5%                        H     64        s                2.6%
 
 
  Orbital: 127  Energy=     -0.29916 [au]   Occ=1.00           Orbital: 127  Energy=     -0.29905 [au]   Occ=1.00
  (alpha)                   -8.14054 [eV]                      (beta)                    -8.13747 [eV]
  --------------------------------------------------           --------------------------------------------------
  atom  label   AO type   orbital density population           atom  label   AO type   orbital density population
[truncated: 1,033,802 more chars]
