# Supplementary material for: Quadratic Spin–Orbit Mechanism of the Electronic g-Tensor
Source: J Chem Theory Comput. 2023 Mar 10;19(6):1765–76. doi: 10.1021/acs.jctc.2c01213 (PMC10061661; doi:10.1021/acs.jctc.2c01213)
Supplement: Supplementary file 2 — ct2c01213_si_002.zip [file ct2c01213_si_002.zip › respect_input/06.ir-cl/4c-pbe-dz/RS-4c_Z.out_scf]

##############################################################################
                              Environment setting
##############################################################################

 Job setting:
    
    Call arguments   are    --scratch=/scratch/work/project/open-19-41/pikulove/10384720.isrv5 --nt=24 --scf --restart --inp=RS-4c_Z 
    Input file name   is   RS-4c_Z.inp
    Binary  directory is   /home/pikulove/ReSpect_5.2.0-beta.8+Nov20_OMP_intel-18.0_glibc-2.27+PT3
    Work    directory is   /scratch/work/project/open-19-41/pikulove/10384720.isrv5/
    Scratch directory is   /scratch/work/project/open-19-41/pikulove/10384720.isrv5/tmp26760.Rl4U1E.pikulove
    Machine name      is   r30u31n820.ib0.smc.salomon.it4i.cz
    OMP stack memory size  5000m
    OMP parallel job with  24 threads
    Output  file will be   /scratch/work/project/open-19-41/pikulove/10384720.isrv5/RS-4c_Z.out_scf


 System setting:

    core file size          (blocks, -c) 0
    data seg size           (kbytes, -d) unlimited
    scheduling priority             (-e) 0
    file size               (blocks, -f) unlimited
    pending signals                 (-i) 510108
    max locked memory       (kbytes, -l) unlimited
    max memory size         (kbytes, -m) unlimited
    open files                      (-n) 1048576
    pipe size            (512 bytes, -p) 8
    POSIX message queues     (bytes, -q) 819200
    real-time priority              (-r) 0
    stack size              (kbytes, -s) unlimited
    cpu time               (seconds, -t) unlimited
    max user processes              (-u) 510108
    virtual memory          (kbytes, -v) unlimited
    file locks                      (-x) unlimited
    omp_thread_limit:
    omp_stacksize:5000m
    

##############################################################################
                               Program ReSpect
##############################################################################
::

 Version:       5.2.0 (2020)
 Released:      beta (in testing period)

 Branch:        master
 Commit hash:   d07d9fd49
 Commit author: Debora Pastvova
 Commit date:   Wed Nov 4 10:13:55 2020 +0100

 Webpage:       http://www.respectprogram.org 
 Copyright:     ReSpect is distributed as proprietary software at no cost
                and is currently available as OpenMP parallel static binaries
                for Linux OS and x86_64 architecture at the program webpage.
                The program is limited to non-commercial, academic, and non-profit
                private use and its further copy and redistribution is not permitted.
                The specific terms of use are available at:
                http://www.respectprogram.org/download.html.
                The program is distributed AS IS in a hope it becomes useful.
                The experimental nature of the program means that authors accept
                no responsibility for the correctness of results nor fitness for
                a particular purpose.

 Reference(s):  If results obtained with ReSpect are published in the scientific
                literature or publicly accessible reports, the users shall reference
                the program as:

                ReSpect, version 5.2.0 (2020); Relativistic Spectroscopy DFT program of authors
                M. Repisky, S. Komorovsky, V. G. Malkin, O. L. Malkina, M. Kaupp, K. Ruud, 
                with contributions from R. Bast, R. Di Remigio, U. Ekstrom, M. Kadek, S. Knecht,
                L. Konecny, E. Malkin, I. Malkin-Ondik, (see http://www.respectprogram.org)

                Using specific theoretical methods included in ReSpect may require citing
                additional articles, as described in this output file as "REQUIRED REFERENCES".


 -------
 Authors
 -------
 Repisky Michal
 Komorovsky Stanislav


 --------
 Founders
 --------
 Ruud Kenneth
 Kaupp Martin
 Malkina Olga L.
 Malkin Vladimir G.


 ------------
 Contributors
 ------------
 Bast Radovan         - AutoCMake library
 Di Remigio Roberto   - PCMSolver library
 Ekstrom Ulf          - XCFun library
 Kadek Marius         - real-time TDDFT library
                      - solid-state pSCF library
 Knecht Stefan        - pilot MPI parallelization
 Konecny Lukas        - real-time TDDFT (RT-TDDFT) library
                      - damped-response TDDFT (DR-TDDFT) library
 Malkin Elena         - one-component molecular properties
                      - finite size nucleus and magnetic moment models
 Malkin-Ondik Irina   - Douglas-Kroll-Hess (DKH) Hamiltonians


##############################################################################
                    Configuration, build, and runtime info
##############################################################################
::

 -----------------------------------
 Configuration and build information
 -----------------------------------

 Who compiled           | uachstno
 Compiled on server     | pippin
 Operating system       | Linux-5.4.0-51-generic
 CMake version          | 3.10.2
 CMake generator        | Unix Makefiles
 CMake build type       | release
 Configuration time     | 2020-11-09 11:33:09.556228
 Python version         | 2.7.1
 Fortran compiler       | /opt/intel/compilers_and_libraries_2018.6.288/linux/bin/intel64/ifort
 Fortran compiler flags |  -w -fpp -assume byterecl -static -static-libgcc -static-intel -qopenmp -O2 -xW -ip
 C compiler             | /opt/intel/compilers_and_libraries_2018.6.288/linux/bin/intel64/icc
 C compiler flags       |  -g -wd981 -wd279 -wd383 -wd1572 -wd1777 -restrict -DRESTRICT=restrict -qopenmp -O2 -ip
 C++ compiler           | /opt/intel/compilers_and_libraries_2018.6.288/linux/bin/intel64/icpc
 C++ compiler flags     |  -Wno-unknown-pragmas -fno-exceptions -qopenmp -O3
 Static linking         | True
 MPI parallelization    | False
 OMP parallelization    | True
 Math libraries         | -Wl,--start-group;/opt/intel/compilers_and_libraries_2018.6.288/linux/mkl/lib/intel64/libmkl_lapack95_lp64.a;/opt/intel/compilers_and_libraries_2018.6.288/linux/mkl/lib/intel64/libmkl_intel_lp64.a;-qopenmp;-Wl,--end-group;-Wl,--start-group;/opt/intel/compilers_and_libraries_2018.6.288/linux/mkl/lib/intel64/libmkl_intel_lp64.a;/opt/intel/compilers_and_libraries_2018.6.288/linux/mkl/lib/intel64/libmkl_intel_thread.a;/opt/intel/compilers_and_libraries_2018.6.288/linux/mkl/lib/intel64/libmkl_core.a;/usr/lib/x86_64-linux-gnu/libpthread.a;/usr/lib/x86_64-linux-gnu/libm.a;-qopenmp;-Wl,--end-group;-ldl
 Explicit libraries     | unknown


 ------------
 Runtime info
 ------------

 Parallelization model: OpenMP
   Master process has 24 threads of total 24

 Initial time:
   2021 February 17  14:42:45
 


##############################################################################
                            Input processing info
##############################################################################
::

 ----------
 Input file
 ----------

 scf:
     method: mdks/pbe
 
     geometry:
       Ir      0.00000000     0.00000000     0.00000000
       Cl      0.03115583     2.33360035    -0.00089452
       P      0.06323087    -0.27931460     2.32015354
       N      0.00808331    -1.96697726     0.00248122
       C      0.08208828    -2.67637015     1.18273207
       C      0.13256216    -2.07191434     2.38067302
       C     -1.50754076     0.17063034     3.26088963
       C     -2.62780762    -0.64012488     2.60297724
       C     -1.83155690     1.65370930     3.08454268
       C     -1.45600368    -0.17622279     4.74584606
       C      1.62176977     0.29016240     3.21157588
       C      2.76545540     0.05981110     2.21996557
       C      1.54958570     1.77904636     3.54143426
       C      1.92050905    -0.51492830     4.47518449
       H      0.09638726    -3.76060164     1.08990737
       H      0.17899378    -2.65731351     3.28880934
       H     -2.49316186    -1.71271699     2.74707210
       H     -2.68547299    -0.44372153     1.53024419
       H     -3.58101791    -0.35052045     3.05495449
       H     -1.86723658     1.93192259     2.03116057
       H     -1.10985090     2.30291078     3.57809284
       H     -2.81234144     1.85154991     3.52815203
       H     -1.17869101    -1.21782806     4.91996899
       H     -2.45057032    -0.02489778     5.17729671
       H     -0.76547728     0.46468316     5.29453592
       H      2.82046808    -0.98453794     1.90459313
       H      3.71156104     0.31694012     2.70653728
       H      2.65273516     0.67965960     1.32991466
       H      1.25895432     2.37167844     2.67202410
       H      2.53858556     2.11679615     3.86610537
       H      0.85284006     1.98501999     4.35475492
       H      2.04837948    -1.57567453     4.25450664
       H      1.15139621    -0.41219180     5.23867497
       H      2.86026222    -0.15321881     4.90408853
       P     -0.06475342    -0.28565666    -2.31974605
       C     -0.04834700    -2.68036388    -1.17636330
       C     -0.10143229    -2.07951557    -2.37591017
       C      1.48897753     0.19014399    -3.27574850
       C      2.63057534    -0.58774748    -2.61473039
       C      1.78180028     1.68197959    -3.12072180
       C      1.43576271    -0.17525039    -4.75621879
       C     -1.64317646     0.24906404    -3.19818178
       C     -2.77310075    -0.01575584    -2.19939302
       C     -1.61026977     1.74120083    -3.51902628
       C     -1.93197014    -0.55562132    -4.46425228
       H     -0.04574403    -3.76445887    -1.08096033
       H     -0.13410804    -2.66766385    -3.28287234
       H      2.51829477    -1.66480305    -2.74427932
       H      2.69026102    -0.37642045    -1.54492942
       H      3.57450722    -0.28341896    -3.07640317
       H      1.81719479     1.97541097    -2.07160025
       H      1.04360381     2.30851967    -3.61923612
       H      2.75545463     1.89472043    -3.57309799
       H      1.17614029    -1.22341953    -4.91755099
       H      2.42511649    -0.01074003    -5.19475656
       H      0.73110971     0.44747040    -5.30788853
       H     -2.79997536    -1.06322942    -1.89076087
       H     -3.72907389     0.22145187    -2.67665600
       H     -2.66820643     0.60038139    -1.30569662
       H     -1.32288734     2.33539903    -2.64947581
       H     -2.61066309     2.05784955    -3.82972578
       H     -0.92819470     1.96843560    -4.33908492
       H     -2.02603634    -1.62124892    -4.25010142
       H     -1.17468165    -0.42473902    -5.23512636
       H     -2.88659659    -0.21893913    -4.88050724
 
     geo-units:     angstrom
     initmo:        atomic
     nc-model:      gauss
     spin:          z
     charge:        0
     multiplicity:  2
     soscale:       1.0
 
     xc:
        noncollinearity: v2019
 
     dmixing:       1.0D0
     diis:          on
     maxiterations: 40
     convergence:   5.0e-6
 
     basis:
         Ir: dyall-vdz
         Cl: uiglo-ii
         C:  uiglo-ii
         N:  uiglo-ii
         P:  uiglo-ii
         H:  uiglo-ii


 ----------------
 Input processing
 ----------------

 ... method: four-component Dirac-Kohn-Sham (mDKS)

 ... GGA XC functional: PBE

 ... geometry processing (xyz format)

     Ir      0.00000000     0.00000000     0.00000000
     Cl      0.03115583     2.33360035    -0.00089452
     P      0.06323087    -0.27931460     2.32015354
     N      0.00808331    -1.96697726     0.00248122
     C      0.08208828    -2.67637015     1.18273207
     C      0.13256216    -2.07191434     2.38067302
     C     -1.50754076     0.17063034     3.26088963
     C     -2.62780762    -0.64012488     2.60297724
     C     -1.83155690     1.65370930     3.08454268
     C     -1.45600368    -0.17622279     4.74584606
     C      1.62176977     0.29016240     3.21157588
     C      2.76545540     0.05981110     2.21996557
     C      1.54958570     1.77904636     3.54143426
     C      1.92050905    -0.51492830     4.47518449
     H      0.09638726    -3.76060164     1.08990737
     H      0.17899378    -2.65731351     3.28880934
     H     -2.49316186    -1.71271699     2.74707210
     H     -2.68547299    -0.44372153     1.53024419
     H     -3.58101791    -0.35052045     3.05495449
     H     -1.86723658     1.93192259     2.03116057
     H     -1.10985090     2.30291078     3.57809284
     H     -2.81234144     1.85154991     3.52815203
     H     -1.17869101    -1.21782806     4.91996899
     H     -2.45057032    -0.02489778     5.17729671
     H     -0.76547728     0.46468316     5.29453592
     H      2.82046808    -0.98453794     1.90459313
     H      3.71156104     0.31694012     2.70653728
     H      2.65273516     0.67965960     1.32991466
     H      1.25895432     2.37167844     2.67202410
     H      2.53858556     2.11679615     3.86610537
     H      0.85284006     1.98501999     4.35475492
     H      2.04837948    -1.57567453     4.25450664
     H      1.15139621    -0.41219180     5.23867497
     H      2.86026222    -0.15321881     4.90408853
     P     -0.06475342    -0.28565666    -2.31974605
     C     -0.04834700    -2.68036388    -1.17636330
     C     -0.10143229    -2.07951557    -2.37591017
     C      1.48897753     0.19014399    -3.27574850
     C      2.63057534    -0.58774748    -2.61473039
     C      1.78180028     1.68197959    -3.12072180
     C      1.43576271    -0.17525039    -4.75621879
     C     -1.64317646     0.24906404    -3.19818178
     C     -2.77310075    -0.01575584    -2.19939302
     C     -1.61026977     1.74120083    -3.51902628
     C     -1.93197014    -0.55562132    -4.46425228
     H     -0.04574403    -3.76445887    -1.08096033
     H     -0.13410804    -2.66766385    -3.28287234
     H      2.51829477    -1.66480305    -2.74427932
     H      2.69026102    -0.37642045    -1.54492942
     H      3.57450722    -0.28341896    -3.07640317
     H      1.81719479     1.97541097    -2.07160025
     H      1.04360381     2.30851967    -3.61923612
     H      2.75545463     1.89472043    -3.57309799
     H      1.17614029    -1.22341953    -4.91755099
     H      2.42511649    -0.01074003    -5.19475656
     H      0.73110971     0.44747040    -5.30788853
     H     -2.79997536    -1.06322942    -1.89076087
     H     -3.72907389     0.22145187    -2.67665600
     H     -2.66820643     0.60038139    -1.30569662
     H     -1.32288734     2.33539903    -2.64947581
     H     -2.61066309     2.05784955    -3.82972578
     H     -0.92819470     1.96843560    -4.33908492
     H     -2.02603634    -1.62124892    -4.25010142
     H     -1.17468165    -0.42473902    -5.23512636
     H     -2.88659659    -0.21893913    -4.88050724
 
 ... geometry defined in units: angstrom

 ... MO init: superposition of atomic densities
     note: this keyword is ignored in the current job because of the "--restart" option used
 
 ... nuclear charge distribution model: gaussian

 ... initial spin orientation: Z

 ... charge of the system:   0

 ... multiplicity of the system:  2   (doublet)

 ... the spin-orbit (SO) interaction scaling factor: 1.000000

 ... DFT noncollinear scheme: v2019

 ... density mixing parameter:  1.000

 ... DIIS scheme turned on

 ... maximum number of scf iterations:   40

 ... scf convergence criteria:  5.00E-06

 ... orbital basis required

     Ir: dyall-vdz
     Cl: uiglo-ii
     C:  uiglo-ii
     N:  uiglo-ii
     P:  uiglo-ii
     H:  uiglo-ii
 
 ... restart of the SCF procedure required


##############################################################################
                             REQUIRED REFERENCES
##############################################################################

 XCFun: a library of DFT exchange-correlation functionals

 [1] U. Ekström, et al., J. Chem. Theory Comput. 6, 1971-1980 (2010)
     [DOI: https://doi.org/10.1021/ct100117s]


##############################################################################
                              Molecular DFT grid
##############################################################################


DFT grid generator
------------------
::

 Becke atomic partitioning scheme
 Lebedev angular quadrature (adaptive size) 
 Adaptive angular distribution limit     = 11
 Adaptive angular distribution threshold =   1.0E-05
 Rotational invariance of grid points: rotation wrt. standard orientation
 Gauss-Chebyshev(I) radial quadrature
 Radial grid points mapping:  Koester
 Radial grid points shift:    False
 Grid file:                   fort.11

 Centre of nuclear charge (in A): -0.185D-02 -0.258D-01  0.140D-03
 NCMT eigenvalues:     0.3650212D+04  0.8547703D+04  0.8959937D+04  (n)

 Standard molecular orientation (in A):
  0.1845576357D-02  0.2578044787D-01 -0.1395384880D-03
  0.3300140636D-01  0.2359380798D+01 -0.1034058488D-02
  0.6507644636D-01 -0.2535341521D+00  0.2320014002D+01
  0.9928886357D-02 -0.1941196812D+01  0.2341681512D-02
  0.8393385636D-01 -0.2650589702D+01  0.1182592532D+01
  0.1344077364D+00 -0.2046133892D+01  0.2380533482D+01
 -0.1505695184D+01  0.1964107879D+00  0.3260750092D+01
 -0.2625962044D+01 -0.6143444321D+00  0.2602837702D+01
 -0.1829711324D+01  0.1679489748D+01  0.3084403142D+01
 -0.1454158104D+01 -0.1504423421D+00  0.4745706522D+01
  0.1623615346D+01  0.3159428479D+00  0.3211436342D+01
  0.2767300976D+01  0.8559154787D-01  0.2219826032D+01
  0.1551431276D+01  0.1804826808D+01  0.3541294722D+01
  0.1922354626D+01 -0.4891478521D+00  0.4475044952D+01
  0.9823283636D-01 -0.3734821192D+01  0.1089767832D+01
  0.1808393564D+00 -0.2631533062D+01  0.3288669802D+01
 -0.2491316284D+01 -0.1686936542D+01  0.2746932562D+01
 -0.2683627414D+01 -0.4179410821D+00  0.1530104652D+01
 -0.3579172334D+01 -0.3247400021D+00  0.3054814952D+01
 -0.1865391004D+01  0.1957703038D+01  0.2031021032D+01
 -0.1108005324D+01  0.2328691228D+01  0.3577953302D+01
 -0.2810495864D+01  0.1877330358D+01  0.3528012492D+01
 -0.1176845434D+01 -0.1192047612D+01  0.4919829452D+01
 -0.2448724744D+01  0.8826678694D-03  0.5177157172D+01
 -0.7636317036D+00  0.4904636079D+00  0.5294396382D+01
  0.2822313656D+01 -0.9587574921D+00  0.1904453592D+01
  0.3713406616D+01  0.3427205679D+00  0.2706397742D+01
  0.2654580736D+01  0.7054400479D+00  0.1329775122D+01
  0.1260799896D+01  0.2397458888D+01  0.2671884562D+01
  0.2540431136D+01  0.2142576598D+01  0.3865965832D+01
  0.8546856364D+00  0.2010800438D+01  0.4354615382D+01
  0.2050225056D+01 -0.1549894082D+01  0.4254367102D+01
  0.1153241786D+01 -0.3864113521D+00  0.5238535432D+01
  0.2862107796D+01 -0.1274383621D+00  0.4903948992D+01
 -0.6290784364D-01 -0.2598762121D+00 -0.2319885588D+01
 -0.4650142364D-01 -0.2654583432D+01 -0.1176502838D+01
 -0.9958671364D-01 -0.2053735122D+01 -0.2376049708D+01
  0.1490823106D+01  0.2159244379D+00 -0.3275888038D+01
  0.2632420916D+01 -0.5619670321D+00 -0.2614869928D+01
  0.1783645856D+01  0.1707760038D+01 -0.3120861338D+01
  0.1437608286D+01 -0.1494699421D+00 -0.4756358328D+01
 -0.1641330884D+01  0.2748444879D+00 -0.3198321318D+01
 -0.2771255174D+01  0.1002460787D-01 -0.2199532558D+01
 -0.1608424194D+01  0.1766981278D+01 -0.3519165818D+01
 -0.1930124564D+01 -0.5298408721D+00 -0.4464391818D+01
 -0.4389845364D-01 -0.3738678422D+01 -0.1081099868D+01
 -0.1322624636D+00 -0.2641883402D+01 -0.3283011878D+01
  0.2520140346D+01 -0.1639022602D+01 -0.2744418858D+01
  0.2692106596D+01 -0.3506400021D+00 -0.1545068958D+01
  0.3576352796D+01 -0.2576385121D+00 -0.3076542708D+01
  0.1819040366D+01  0.2001191418D+01 -0.2071739788D+01
  0.1045449386D+01  0.2334300118D+01 -0.3619375658D+01
  0.2757300206D+01  0.1920500878D+01 -0.3573237528D+01
  0.1177985866D+01 -0.1197639082D+01 -0.4917690528D+01
  0.2426962066D+01  0.1504041787D-01 -0.5194896098D+01
  0.7329552864D+00  0.4732508479D+00 -0.5308028068D+01
 -0.2798129784D+01 -0.1037448972D+01 -0.1890900408D+01
 -0.3727228314D+01  0.2472323179D+00 -0.2676795538D+01
 -0.2666360854D+01  0.6261618379D+00 -0.1305836158D+01
 -0.1321041764D+01  0.2361179478D+01 -0.2649615348D+01
 -0.2608817514D+01  0.2083629998D+01 -0.3829865318D+01
 -0.9263491236D+00  0.1994216048D+01 -0.4339224458D+01
 -0.2024190764D+01 -0.1595468472D+01 -0.4250240958D+01
 -0.1172836074D+01 -0.3989585721D+00 -0.5235265898D+01
 -0.2884751014D+01 -0.1931586821D+00 -0.4880646778D+01

 Rotationally invariant molecular orientation (in A):
  0.0000000000D+00  0.0000000000D+00  0.0000000000D+00
  0.2332514923D+01  0.7433626470D-01 -0.2259052661D-01
 -0.2046080562D+00 -0.2327668429D+01  0.7226661476D-01
 -0.1965218731D+01 -0.6432029377D-01  0.5337860256D-01
 -0.2635216181D+01 -0.1266156408D+01  0.1450325707D+00
 -0.1992347144D+01 -0.2444401023D+01  0.1829269872D+00
  0.2385132274D+00 -0.3256699828D+01 -0.1507386050D+01
 -0.6180821818D+00 -0.2626686180D+01 -0.2609428556D+01
  0.1707467537D+01 -0.3034402790D+01 -0.1865666903D+01
 -0.6014377510D-01 -0.4751731202D+01 -0.1446198231D+01
  0.4283153968D+00 -0.3197851211D+01  0.1618284459D+01
  0.1932046207D+00 -0.2211856946D+01  0.2765850483D+01
  0.1924793496D+01 -0.3480858936D+01  0.1512206824D+01
 -0.3295184154D+00 -0.4485596549D+01  0.1936910839D+01
 -0.3721217424D+01 -0.1207446964D+01  0.1841900831D+00
 -0.2547645237D+01 -0.3370409550D+01  0.2438523100D+00
 -0.1682228738D+01 -0.2804189620D+01 -0.2449956677D+01
 -0.4569241813D+00 -0.1548416137D+01 -0.2672812941D+01
 -0.3363743616D+00 -0.3071098815D+01 -0.3568543842D+01
  0.1951487747D+01 -0.1972860663D+01 -0.1908933465D+01
  0.2388298484D+01 -0.3505954905D+01 -0.1158544780D+01
  0.1896584163D+01 -0.3473388474D+01 -0.2850245466D+01
 -0.1089103148D+01 -0.4958008925D+01 -0.1144776997D+01
  0.8179310501D-01 -0.5180052537D+01 -0.2443497824D+01
  0.6134172838D+00 -0.5278714315D+01 -0.7699941138D+00
 -0.8590149233D+00 -0.1929380567D+01  0.2844541110D+01
  0.4871981794D+00 -0.2688347586D+01  0.3706333179D+01
  0.7819718652D+00 -0.1302964401D+01  0.2637881304D+01
  0.2482926294D+01 -0.2593782541D+01  0.1207023837D+01
  0.2295235472D+01 -0.3792914546D+01  0.2493532973D+01
  0.2140203297D+01 -0.4288590197D+01  0.8118219686D+00
 -0.1393467276D+01 -0.4298148356D+01  0.2088924394D+01
 -0.2204990511D+00 -0.5246902985D+01  0.1166499032D+01
  0.6701471430D-01 -0.4901171185D+01  0.2868569387D+01
 -0.3599560569D+00  0.2309491739D+01 -0.6077840407D-01
 -0.2716471508D+01  0.1091400795D+01  0.1205931700D-01
 -0.2155062874D+01  0.2309148741D+01 -0.5620281256D-01
  0.1210925901D+00  0.3282862141D+01  0.1480503228D+01
 -0.6091635477D+00  0.2599825878D+01  0.2640457140D+01
  0.1623404246D+01  0.3175368718D+01  0.1739069950D+01
 -0.2918540245D+00  0.4751008533D+01  0.1434044486D+01
  0.1104310224D+00  0.3201381066D+01 -0.1652087386D+01
 -0.1487108833D+00  0.2192665835D+01 -0.2774485048D+01
  0.1592089620D+01  0.3569050368D+01 -0.1653912071D+01
 -0.7401369438D+00  0.4440983081D+01 -0.1923704415D+01
 -0.3796679503D+01  0.9619585976D+00  0.3973338907D-01
 -0.2772067399D+01  0.3197104798D+01 -0.7635069008D-01
 -0.1692059319D+01  0.2695232361D+01  0.2552862024D+01
 -0.3629468699D+00  0.1537312051D+01  0.2696468960D+01
 -0.2979081831D+00  0.3072589368D+01  0.3576608719D+01
  0.1950453647D+01  0.2136060947D+01  0.1768883038D+01
  0.2216810216D+01  0.3691970049D+01  0.9860789489D+00
  0.1844117234D+01  0.3636015178D+01  0.2707055637D+01
 -0.1350271894D+01  0.4878817789D+01  0.1198445602D+01
 -0.1185384357D+00  0.5196335843D+01  0.2418851690D+01
  0.2968330101D+00  0.5320680974D+01  0.7146159487D+00
 -0.1186289998D+01  0.1851197272D+01 -0.2776883178D+01
  0.5132294272D-01  0.2675379420D+01 -0.3736205464D+01
  0.4975033272D+00  0.1318982992D+01 -0.2682797297D+01
  0.2219815012D+01  0.2719149814D+01 -0.1379306788D+01
  0.1875726907D+01  0.3887698972D+01 -0.2661682056D+01
  0.1809009776D+01  0.4397112122D+01 -0.9781772183D+00
 -0.1800374770D+01  0.4193253485D+01 -0.1992964949D+01
 -0.6162192044D+00  0.5216994115D+01 -0.1170501820D+01
 -0.4387526726D+00  0.4865849581D+01 -0.2886300242D+01

 Atom   1 has   14912 grid points ( 0)
 Atom   2 has    9888 grid points ( 1)
 Atom   3 has   10488 grid points ( 2)
 Atom   4 has    9716 grid points ( 3)
 Atom   5 has    9980 grid points ( 4)
 Atom   6 has    9860 grid points ( 5)
 Atom   7 has    9560 grid points ( 6)
 Atom   8 has    9836 grid points ( 7)
 Atom   9 has    9992 grid points ( 8)
 Atom  10 has   10088 grid points ( 9)
 Atom  11 has    9536 grid points (10)
 Atom  12 has    9908 grid points (11)
 Atom  13 has   10004 grid points (12)
 Atom  14 has    9896 grid points (13)
 Atom  15 has    8532 grid points (14)
 Atom  16 has    8732 grid points (15)
 Atom  17 has    8612 grid points (16)
 Atom  18 has    8608 grid points (17)
 Atom  19 has    8636 grid points (18)
 Atom  20 has    8692 grid points (19)
 Atom  21 has    8196 grid points (20)
 Atom  22 has    8684 grid points (21)
 Atom  23 has    8624 grid points (22)
 Atom  24 has    8696 grid points (23)
 Atom  25 has    8256 grid points ( 0)
 Atom  26 has    8672 grid points ( 1)
 Atom  27 has    8684 grid points ( 2)
 Atom  28 has    8636 grid points ( 3)
 Atom  29 has    8672 grid points ( 4)
 Atom  30 has    8672 grid points ( 5)
 Atom  31 has    8684 grid points ( 6)
 Atom  32 has    8636 grid points ( 7)
 Atom  33 has    8612 grid points ( 8)
 Atom  34 has    8708 grid points ( 9)
 Atom  35 has   10488 grid points (10)
 Atom  36 has    9980 grid points (11)
 Atom  37 has    9860 grid points (12)
 Atom  38 has    9560 grid points (13)
 Atom  39 has    9836 grid points (14)
 Atom  40 has    9992 grid points (15)
 Atom  41 has   10040 grid points (16)
 Atom  42 has    9536 grid points (17)
 Atom  43 has    9824 grid points (18)
 Atom  44 has   10004 grid points (19)
 Atom  45 has    9896 grid points (20)
 Atom  46 has    8532 grid points (21)
 Atom  47 has    8732 grid points (22)
 Atom  48 has    8448 grid points (23)
 Atom  49 has    8500 grid points ( 0)
 Atom  50 has    8696 grid points ( 1)
 Atom  51 has    8680 grid points ( 2)
 Atom  52 has    8316 grid points ( 3)
 Atom  53 has    8672 grid points ( 4)
 Atom  54 has    8616 grid points ( 5)
 Atom  55 has    8684 grid points ( 6)
 Atom  56 has    8256 grid points ( 7)
 Atom  57 has    8516 grid points ( 8)
 Atom  58 has    8684 grid points ( 9)
 Atom  59 has    8636 grid points (10)
 Atom  60 has    8672 grid points (11)
 Atom  61 has    8672 grid points (12)
 Atom  62 has    8684 grid points (13)
 Atom  63 has    8444 grid points (14)
 Atom  64 has    8660 grid points (15)
 Atom  65 has    8696 grid points (16)
 Total         596720 grid points (generated in    4.0 seconds)
 


##############################################################################
                    Atomic, molecular, and basis sets info
##############################################################################


Atomic and Nuclear Constants
----------------------------
::

 The data used in this calculation (unless changed from input) are from
 the CODATA recommended values of the fundamental physical constants 2010
 (online at http://physics.nist.gov/constants) and from the 2006 compilation
 of the Particle Data Group (online at http://pdg.lbl.gov).
 All values are in the SI-based atomic units unless stated otherwise.

 Inverse fine-structure constant =   137.035999074000
 Bohr radius [A]                 =     0.529177210920
 Hartree energy [eV]             =    27.211385050000
 Electric dipole moment [Debye]  =     2.541746363608

 atom    label     Z    isotop    atomic mass       spin         g-value 
 ----------------------------------------------------------------------- 
  Ir       1      77     193      192.962926      1.500000      0.109133
  Cl       2      17      35       34.968853      1.500000      0.547916
  P        3      15      31       30.973762      0.500000      2.263200
  N        4       7      14       14.003074      1.000000      0.403761
  C        5       6      12       12.000000      0.000000      0.000000
  C        6       6      12       12.000000      0.000000      0.000000
  C        7       6      12       12.000000      0.000000      0.000000
  C        8       6      12       12.000000      0.000000      0.000000
  C        9       6      12       12.000000      0.000000      0.000000
  C       10       6      12       12.000000      0.000000      0.000000
  C       11       6      12       12.000000      0.000000      0.000000
  C       12       6      12       12.000000      0.000000      0.000000
  C       13       6      12       12.000000      0.000000      0.000000
  C       14       6      12       12.000000      0.000000      0.000000
  H       15       1       1        1.007825      0.500000      5.585695
  H       16       1       1        1.007825      0.500000      5.585695
  H       17       1       1        1.007825      0.500000      5.585695
  H       18       1       1        1.007825      0.500000      5.585695
  H       19       1       1        1.007825      0.500000      5.585695
  H       20       1       1        1.007825      0.500000      5.585695
  H       21       1       1        1.007825      0.500000      5.585695
  H       22       1       1        1.007825      0.500000      5.585695
  H       23       1       1        1.007825      0.500000      5.585695
  H       24       1       1        1.007825      0.500000      5.585695
  H       25       1       1        1.007825      0.500000      5.585695
  H       26       1       1        1.007825      0.500000      5.585695
  H       27       1       1        1.007825      0.500000      5.585695
  H       28       1       1        1.007825      0.500000      5.585695
  H       29       1       1        1.007825      0.500000      5.585695
  H       30       1       1        1.007825      0.500000      5.585695
  H       31       1       1        1.007825      0.500000      5.585695
  H       32       1       1        1.007825      0.500000      5.585695
  H       33       1       1        1.007825      0.500000      5.585695
  H       34       1       1        1.007825      0.500000      5.585695
  P       35      15      31       30.973762      0.500000      2.263200
  C       36       6      12       12.000000      0.000000      0.000000
  C       37       6      12       12.000000      0.000000      0.000000
  C       38       6      12       12.000000      0.000000      0.000000
  C       39       6      12       12.000000      0.000000      0.000000
  C       40       6      12       12.000000      0.000000      0.000000
  C       41       6      12       12.000000      0.000000      0.000000
  C       42       6      12       12.000000      0.000000      0.000000
  C       43       6      12       12.000000      0.000000      0.000000
  C       44       6      12       12.000000      0.000000      0.000000
  C       45       6      12       12.000000      0.000000      0.000000
  H       46       1       1        1.007825      0.500000      5.585695
  H       47       1       1        1.007825      0.500000      5.585695
  H       48       1       1        1.007825      0.500000      5.585695
  H       49       1       1        1.007825      0.500000      5.585695
  H       50       1       1        1.007825      0.500000      5.585695
  H       51       1       1        1.007825      0.500000      5.585695
  H       52       1       1        1.007825      0.500000      5.585695
  H       53       1       1        1.007825      0.500000      5.585695
  H       54       1       1        1.007825      0.500000      5.585695
  H       55       1       1        1.007825      0.500000      5.585695
  H       56       1       1        1.007825      0.500000      5.585695
  H       57       1       1        1.007825      0.500000      5.585695
  H       58       1       1        1.007825      0.500000      5.585695
  H       59       1       1        1.007825      0.500000      5.585695
  H       60       1       1        1.007825      0.500000      5.585695
  H       61       1       1        1.007825      0.500000      5.585695
  H       62       1       1        1.007825      0.500000      5.585695
  H       63       1       1        1.007825      0.500000      5.585695
  H       64       1       1        1.007825      0.500000      5.585695
  H       65       1       1        1.007825      0.500000      5.585695


Molecular geometry [A]
----------------------
::

 atom    label                 cartesian coordinates            
 -------------------------------------------------------------- 
  Ir       1         0.000000         0.000000         0.000000
  Cl       2         0.031156         2.333600        -0.000895
  P        3         0.063231        -0.279315         2.320154
  N        4         0.008083        -1.966977         0.002481
  C        5         0.082088        -2.676370         1.182732
  C        6         0.132562        -2.071914         2.380673
  C        7        -1.507541         0.170630         3.260890
  C        8        -2.627808        -0.640125         2.602977
  C        9        -1.831557         1.653709         3.084543
  C       10        -1.456004        -0.176223         4.745846
  C       11         1.621770         0.290162         3.211576
  C       12         2.765455         0.059811         2.219966
  C       13         1.549586         1.779046         3.541434
  C       14         1.920509        -0.514928         4.475184
  H       15         0.096387        -3.760602         1.089907
  H       16         0.178994        -2.657314         3.288809
  H       17        -2.493162        -1.712717         2.747072
  H       18        -2.685473        -0.443722         1.530244
  H       19        -3.581018        -0.350520         3.054954
  H       20        -1.867237         1.931923         2.031161
  H       21        -1.109851         2.302911         3.578093
  H       22        -2.812341         1.851550         3.528152
  H       23        -1.178691        -1.217828         4.919969
  H       24        -2.450570        -0.024898         5.177297
  H       25        -0.765477         0.464683         5.294536
  H       26         2.820468        -0.984538         1.904593
  H       27         3.711561         0.316940         2.706537
  H       28         2.652735         0.679660         1.329915
  H       29         1.258954         2.371678         2.672024
  H       30         2.538586         2.116796         3.866105
  H       31         0.852840         1.985020         4.354755
  H       32         2.048379        -1.575675         4.254507
  H       33         1.151396        -0.412192         5.238675
  H       34         2.860262        -0.153219         4.904089
  P       35        -0.064753        -0.285657        -2.319746
  C       36        -0.048347        -2.680364        -1.176363
  C       37        -0.101432        -2.079516        -2.375910
  C       38         1.488978         0.190144        -3.275749
  C       39         2.630575        -0.587747        -2.614730
  C       40         1.781800         1.681980        -3.120722
  C       41         1.435763        -0.175250        -4.756219
  C       42        -1.643176         0.249064        -3.198182
  C       43        -2.773101        -0.015756        -2.199393
  C       44        -1.610270         1.741201        -3.519026
  C       45        -1.931970        -0.555621        -4.464252
  H       46        -0.045744        -3.764459        -1.080960
  H       47        -0.134108        -2.667664        -3.282872
  H       48         2.518295        -1.664803        -2.744279
  H       49         2.690261        -0.376420        -1.544929
  H       50         3.574507        -0.283419        -3.076403
  H       51         1.817195         1.975411        -2.071600
  H       52         1.043604         2.308520        -3.619236
  H       53         2.755455         1.894720        -3.573098
  H       54         1.176140        -1.223420        -4.917551
  H       55         2.425116        -0.010740        -5.194757
  H       56         0.731110         0.447470        -5.307889
  H       57        -2.799975        -1.063229        -1.890761
  H       58        -3.729074         0.221452        -2.676656
  H       59        -2.668206         0.600381        -1.305697
  H       60        -1.322887         2.335399        -2.649476
  H       61        -2.610663         2.057850        -3.829726
  H       62        -0.928195         1.968436        -4.339085
  H       63        -2.026036        -1.621249        -4.250101
  H       64        -1.174682        -0.424739        -5.235126
  H       65        -2.886597        -0.218939        -4.880507


Interatomic distances [A]
-------------------------
::

 ---          Ir (   1)          Cl (   2)          P  (   3)          N  (   4)          C  (   5)
 Ir (   1)    0.000000
 Cl (   2)    2.333808          0.000000
 P  (   3)    2.337761          3.495085          0.000000
 N  (   4)    1.966995          4.300641          2.867551          0.000000
 C  (   5)    2.927209          5.148142          2.653292          1.379024          0.000000
 ---          C  (   6)          C  (   7)          C  (   8)          C  (   9)          C  (  10)
 Ir (   1)    3.158798          3.596553          3.753748          3.950159          4.967299
 Cl (   2)    5.009062          4.205385          4.763746          3.667680          5.571571
 P  (   3)    1.794961          1.885407          2.729810          2.812667          2.864033
 N  (   4)    2.383758          4.181352          3.933324          5.098309          5.277297
 C  (   5)    1.342750          3.866661          3.675177          5.101814          4.616519
 ---          C  (  11)          C  (  12)          C  (  13)          C  (  14)          H  (  15)
 Ir (   1)    3.609508          3.546769          4.255347          4.897018          3.916544
 Cl (   2)    4.126216          4.192700          3.893745          5.631967          6.191397
 P  (   3)    1.883609          2.725264          2.817379          2.854672          3.692420
 N  (   4)    4.242281          4.077770          5.378951          5.076504          2.099376
 C  (   5)    3.909877          3.970265          5.250501          4.346477          1.088292
 ---          H  (  16)          H  (  17)          H  (  18)          H  (  19)          H  (  20)
 Ir (   1)    4.231976          4.086032          3.122547          4.720095          3.368161
 Cl (   2)    5.979400          5.504197          4.175880          5.439717          2.809713
 P  (   3)    2.570326          2.961764          2.864674          3.718273          2.949541
 N  (   4)    3.362399          3.722050          3.451031          4.981182          4.778471
 C  (   5)    2.108392          3.163495          3.572797          4.725795          5.075043
 ---          H  (  21)          H  (  22)          H  (  23)          H  (  24)          H  (  25)
 Ir (   1)    4.397490          4.877023          5.203702          5.728029          5.369730
 Cl (   2)    3.756593          4.557633          6.187994          6.207668          5.671777
 P  (   3)    3.102647          3.777401          3.030217          3.814078          3.176042
 N  (   4)    5.680380          5.913231          5.113838          6.049410          5.875135
 C  (   5)    5.652584          5.863512          4.205217          5.422288          5.243235
 ---          H  (  26)          H  (  27)          H  (  28)          H  (  29)          H  (  30)
 Ir (   1)    3.542856          4.604507          3.044276          3.788078          5.086454
 Cl (   2)    4.735102          4.994245          3.373315          2.941672          4.613881
 P  (   3)    2.876176          3.716870          2.933554          2.929391          3.776069
 N  (   4)    3.534505          5.122884          3.970006          5.245481          6.165082
 C  (   5)    3.298803          4.945196          4.229991          5.393125          6.017418
 ---          H  (  31)          H  (  32)          H  (  33)          H  (  34)          P  (  35)
 Ir (   1)    4.861227          4.977895          5.379529          5.679319          2.338165
 Cl (   2)    4.446162          6.120462          6.020581          6.184414          3.499540
 P  (   3)    3.144884          3.059916          3.117616          3.809987          4.641669
 N  (   4)    5.939207          4.732404          5.580524          5.954024          2.867906
 C  (   5)    5.690724          3.809676          4.766613          5.285171          4.243162
 ---          C  (  36)          C  (  37)          C  (  38)          C  (  39)          C  (  40)
 Ir (   1)    2.927545          3.159054          3.603295          3.755288          3.967716
 Cl (   2)    5.150523          5.013369          4.176640          4.703551          3.636301
 P  (   3)    4.243008          5.031983          5.793726          5.571308          6.033513
 N  (   4)    1.379050          2.383570          4.194402          3.953421          5.120093
 C  (   5)    2.362702          3.613011          5.484003          5.027708          6.356410
 ---          C  (  41)          C  (  42)          C  (  43)          C  (  44)          C  (  45)
 Ir (   1)    4.971292          3.604224          3.539444          4.243618          4.895996
 Cl (   2)    5.557010          4.167892          4.268106          3.927145          5.667718
 P  (   3)    7.209003          5.800262          5.342335          6.401493          7.077099
 N  (   4)    5.281456          4.228681          4.048518          5.363829          5.070251
 C  (   5)    6.584768          5.543204          5.164276          6.669748          6.359437
 ---          H  (  46)          H  (  47)          H  (  48)          H  (  49)          H  (  50)
 Ir (   1)    3.916851          4.232218          4.079761          3.125061          4.724583
 Cl (   2)    6.193447          5.984257          5.449702          4.098670          5.372419
 P  (   3)    4.870902          6.094018          5.796154          4.674354          6.438315
 N  (   4)    2.099448          3.362250          3.733251          3.481153          5.003327
 C  (   5)    2.514872          4.470843          4.730728          4.419556          6.005284
 ---          H  (  51)          H  (  52)          H  (  53)          H  (  54)          H  (  55)
 Ir (   1)    3.390571          4.417832          4.893825          5.202150          5.732957
 Cl (   2)    2.757908          3.757403          4.513874          6.175507          6.180872
 P  (   3)    5.239053          6.552432          6.834099          7.383378          7.881910
 N  (   4)    4.808027          5.698159          5.936794          5.111160          6.056418
 C  (   5)    5.936358          6.988028          7.117561          6.365648          7.298474
 ---          H  (  56)          H  (  57)          H  (  58)          H  (  59)          H  (  60)
 Ir (   1)    5.376656          3.541934          4.595598          3.030615          3.771451
 Cl (   2)    5.675527          4.808883          5.075451          3.463107          2.974629
 P  (   3)    7.691639          5.152113          6.292889          4.624003          5.784053
 N  (   4)    5.878125          3.505185          5.092479          3.932580          5.226356
 C  (   5)    7.232411          4.511637          6.149570          4.949091          6.463560
 ---          H  (  61)          H  (  62)          H  (  63)          H  (  64)          H  (  65)
 Ir (   1)    5.071204          4.854270          4.979622          5.382084          5.674480
 Cl (   2)    4.659956          4.457981          6.158623          6.038184          6.232123
 P  (   3)    7.101624          7.097941          7.023822          7.657404          7.781686
 N  (   4)    6.143523          5.934078          4.726693          5.586588          5.939561
 C  (   5)    7.401924          7.285970          5.922259          6.916518          7.184353

 ---          C  (   6)          C  (   7)          C  (   8)          C  (   9)          C  (  10)
 C  (   6)    0.000000
 C  (   7)    2.914400          0.000000
 C  (   8)    3.117544          1.531395          0.000000
 C  (   9)    4.270066          1.528270          2.475398          0.000000
 C  (  10)    3.422168          1.525798          2.486004          2.499924          0.000000
 ---          C  (  11)          C  (  12)          C  (  13)          C  (  14)          H  (  15)
 C  (   6)    2.913339          3.391490          4.264413          3.163533          2.125806
 C  (   7)    3.131981          4.399352          3.465794          3.700815          4.768683
 C  (   8)    4.392577          5.451962          4.917693          4.920164          4.409988
 C  (   9)    3.714951          4.941713          3.414174          4.551359          6.083609
 C  (  10)    3.470474          4.925089          3.782493          3.404235          5.350101
 ---          H  (  16)          H  (  17)          H  (  18)          H  (  19)          H  (  20)
 C  (   6)    1.081462          2.675387          3.363861          4.148316          4.489105
 C  (   7)    3.292787          2.186882          2.181762          2.147863          2.178019
 C  (   8)    3.523854          1.090572          1.092088          1.093967          2.742421
 C  (   9)    4.761193          3.447381          2.746677          2.660531          1.090087
 C  (  10)    3.309378          2.726098          3.453005          2.721246          3.461634
 ---          H  (  21)          H  (  22)          H  (  23)          H  (  24)          H  (  25)
 C  (   6)    4.702818          5.038128          2.982763          4.322494          3.966283
 C  (   7)    2.192121          2.144627          2.188265          2.144797          2.184684
 C  (   8)    3.452029          2.664291          2.793229          2.652742          3.454470
 C  (   9)    1.088997          1.094472          3.469978          2.753274          2.726606
 C  (  10)    2.762168          2.726590          1.091862          1.094629          1.090251
 ---          H  (  26)          H  (  27)          H  (  28)          H  (  29)          H  (  30)
 C  (   6)    2.938346          4.315327          3.876406          4.593382          5.053786
 C  (   7)    4.680343          5.250499          4.614723          3.583974          4.530451
 C  (   8)    5.503641          6.412043          5.589870          4.917585          5.990636
 C  (   9)    5.476675          5.714543          4.912878          3.199517          4.463567
 C  (  10)    5.197528          5.577250          5.411364          4.261870          4.689203
 ---          H  (  31)          H  (  32)          H  (  33)          H  (  34)          P  (  35)
 C  (   6)    4.568864          2.725410          3.458450          4.182029          5.032255
 C  (   7)    3.171742          4.084290          3.364708          4.677893          5.782156
 C  (   8)    4.698406          5.046734          4.613159          5.970854          5.561304
 C  (   9)    2.988176          5.181857          4.219744          5.346859          6.007418
 C  (  10)    3.186641          3.805336          2.664038          4.319227          7.202093
 ---          C  (  36)          C  (  37)          C  (  38)          C  (  39)          C  (  40)
 C  (   6)    3.613232          4.762341          6.241144          5.779003          6.861272
 C  (   7)    5.472351          6.230073          7.190768          7.226483          7.336818
 C  (   8)    5.009951          5.765738          7.224727          7.407956          7.589304
 C  (   9)    6.333984          6.837166          7.322655          7.577365          7.180700
 C  (  10)    6.582156          7.495118          8.552960          8.428972          8.707421
 ---          C  (  41)          C  (  42)          C  (  43)          C  (  44)          C  (  45)
 C  (   6)    7.498726          6.297921          5.800661          7.237663          7.308518
 C  (   7)    8.547321          6.460971          5.608125          6.960209          7.770804
 C  (   8)    8.419411          5.950933          4.844967          6.647182          7.101906
 C  (   9)    8.688959          6.440586          5.620818          6.607855          7.866100
 C  (  10)    9.932349          7.957605          7.070844          8.485778          9.230190
 ---          H  (  46)          H  (  47)          H  (  48)          H  (  49)          H  (  50)
 C  (   6)    3.857383          5.701033          5.667680          4.982658          6.695176
 C  (   7)    6.039324          7.263818          7.459103          6.404428          8.136010
 C  (   8)    5.477217          6.706167          7.491695          6.749557          8.417322
 C  (   9)    7.063787          7.880328          7.994304          6.782350          8.422307
 C  (  10)    6.986841          8.509701          8.608885          7.536939          9.300813
 ---          H  (  51)          H  (  52)          H  (  53)          H  (  54)          H  (  55)
 C  (   6)    6.248325          7.484458          7.619786          7.421123          8.178715
 C  (   7)    6.538084          7.642973          8.237051          8.719657          9.327199
 C  (   8)    6.960657          7.803186          8.576063          8.447994          9.313046
 C  (   9)    6.324768          7.323659          8.088445          9.019846          9.457085
 C  (  10)    7.862629          9.077256          9.551441         10.070057         10.672678
 ---          H  (  56)          H  (  57)          H  (  58)          H  (  59)          H  (  60)
 C  (   6)    8.112924          5.278482          6.763752          5.345539          6.844351
 C  (   7)    8.860709          5.452733          6.339735          4.731336          6.297042
 C  (   8)    8.662966          4.516895          5.461651          4.101002          6.176149
 C  (   9)    8.857493          5.750933          6.232443          4.591697          5.796759
 C  (  10)   10.307766          6.829172          7.772936          6.220428          7.811322
 ---          H  (  61)          H  (  62)          H  (  63)          H  (  64)          H  (  65)
 C  (   6)    7.946653          7.912318          6.987833          7.900789          8.079206
 C  (   7)    7.419926          7.831179          7.739164          8.523353          8.266553
 C  (   8)    6.975602          7.608252          6.949059          7.974574          7.499794
 C  (   9)    6.969752          7.485009          8.034935          8.600484          8.249966
 C  (  10)    8.936708          9.349551          9.129080          9.988028          9.732168

 ---          C  (  11)          C  (  12)          C  (  13)          C  (  14)          H  (  15)
 C  (  11)    0.000000
 C  (  12)    1.531133          0.000000
 C  (  13)    1.526693          2.486039          0.000000
 C  (  14)    1.527784          2.475939          2.504355          0.000000
 H  (  15)    4.820473          4.795468          6.229725          5.032089          0.000000
 ---          H  (  16)          H  (  17)          H  (  18)          H  (  19)          H  (  20)
 C  (  11)    3.282557          4.599995          4.681645          5.244426          4.032607
 C  (  12)    3.900638          5.574294          5.517416          6.414304          5.000228
 C  (  13)    4.650122          5.400669          5.188574          5.576272          3.738846
 C  (  14)    3.005025          4.888922          5.467432          5.684266          5.129069
 H  (  15)    2.461552          3.694021          4.351360          5.386406          6.094802
 ---          H  (  21)          H  (  22)          H  (  23)          H  (  24)          H  (  25)
 C  (  11)    3.412806          4.711634          3.610432          4.532910          3.173031
 C  (  12)    4.679103          6.002791          4.947592          5.996658          4.699403
 C  (  13)    2.710790          4.362550          4.280784          4.683109          3.187543
 C  (  14)    4.234155          5.375590          3.208885          4.454147          2.974138
 H  (  15)    6.664252          6.775100          4.770838          6.095017          6.022852
 ---          H  (  26)          H  (  27)          H  (  28)          H  (  29)          H  (  30)
 C  (  11)    2.184020          2.150118          2.180653          2.180702          2.146055
 C  (  12)    1.092315          1.094524          1.090463          2.796182          2.644321
 C  (  13)    3.454242          2.740245          2.704886          1.091583          1.094352
 C  (  14)    2.763765          2.651035          3.443242          3.467209          2.771095
 H  (  15)    3.973771          5.684129          5.129175          6.438906          6.943732
 ---          H  (  31)          H  (  32)          H  (  33)          H  (  34)          P  (  35)
 C  (  11)    2.184183          2.179690          2.196289          2.143607          5.811321
 C  (  12)    3.452804          2.707096          3.455514          2.694232          5.360822
 C  (  13)    1.090582          3.465750          2.800126          2.703396          6.420477
 C  (  14)    2.721059          1.090978          1.088580          1.094499          7.082719
 H  (  15)    6.651588          4.312641          5.434810          5.932975          4.871031
 ---          C  (  36)          C  (  37)          C  (  38)          C  (  39)          C  (  40)
 C  (  11)    5.555837          6.309104          6.489454          5.977814          6.485427
 C  (  12)    5.192407          5.823902          5.643514          4.879735          5.667623
 C  (  13)    6.685607          7.254607          7.000162          6.683458          6.666908
 C  (  14)    6.364393          7.312570          7.794890          7.125755          7.908441
 H  (  15)    2.514726          3.857081          6.050343          5.496677          7.084610
 ---          C  (  41)          C  (  42)          C  (  43)          C  (  44)          C  (  45)
 C  (  11)    7.983543          7.193508          6.977611          7.606090          8.500750
 C  (  12)    7.105666          6.987716          7.086046          7.410133          8.192883
 C  (  13)    8.525449          7.612950          7.407026          7.735388          9.036754
 C  (  14)    9.250360          8.494945          8.174909          9.025737          9.734310
 H  (  15)    6.987550          6.123007          5.751289          7.377315          6.725684
 ---          H  (  46)          H  (  47)          H  (  48)          H  (  49)          H  (  50)
 C  (  11)    6.135668          7.349129          6.332287          4.920401          6.609150
 C  (  12)    5.781349          6.791746          5.261094          3.790829          5.368789
 C  (  13)    7.392027          8.317404          7.232475          5.640769          7.221485
 C  (  14)    6.730256          8.309222          7.334863          6.070706          7.734066
 H  (  15)    2.175519          4.513186          4.995898          5.012308          6.445639
 ---          H  (  51)          H  (  52)          H  (  53)          H  (  54)          H  (  55)
 C  (  11)    5.548892          7.146190          7.063402          8.280834          8.449990
 C  (  12)    4.794399          6.489818          6.076724          7.424065          7.422864
 C  (  13)    5.622840          7.198025          7.216929          8.983802          8.960520
 C  (  14)    7.005202          8.617451          8.442653          9.448784          9.696215
 H  (  15)    6.771865          7.739993          7.797238          6.610047          7.679938
 ---          H  (  56)          H  (  57)          H  (  58)          H  (  59)          H  (  60)
 C  (  11)    8.567339          6.886025          7.956603          6.237458          6.870657
 C  (  12)    7.807524          7.009516          8.135228          6.499784          6.753096
 C  (  13)    8.986296          7.517044          8.303914          6.532511          6.847481
 C  (  14)    9.901990          7.944109          9.143788          7.464503          8.330953
 H  (  15)    7.683914          4.954706          6.684153          5.692106          7.290991
 ---          H  (  61)          H  (  62)          H  (  63)          H  (  64)          H  (  65)
 C  (  11)    8.403460          8.144409          8.522711          8.926254          9.277196
 C  (  12)    8.336281          7.765761          8.224726          8.446175          9.079653
 C  (  13)    8.468731          8.263041          9.222533          9.450202          9.726292
 C  (  14)    9.804195          9.590284          9.640009         10.192079         10.522587
 H  (  15)    8.086117          7.958994          6.131656          7.262895          7.555622

 ---          H  (  16)          H  (  17)          H  (  18)          H  (  19)          H  (  20)
 H  (  16)    0.000000
 H  (  17)    2.885508          0.000000
 H  (  18)    4.024638          1.768616          0.000000
 H  (  19)    4.417428          1.770255          1.770714          0.000000
 H  (  20)    5.179752          3.766658          2.562053          3.032284          0.000000
 ---          H  (  21)          H  (  22)          H  (  23)          H  (  24)          H  (  25)
 H  (  16)    5.133092          5.416200          2.564392          4.172602          3.829077
 H  (  17)    4.327749          3.662780          2.587321          2.959145          3.770350
 H  (  18)    3.770976          3.045653          3.789442          3.678530          4.322207
 H  (  19)    3.663473          2.379894          3.162543          2.426578          3.688841
 H  (  20)    1.761892          1.772193          4.329000          3.750680          3.743833
 ---          H  (  26)          H  (  27)          H  (  28)          H  (  29)          H  (  30)
 H  (  16)    3.419301          4.654488          4.592609          5.180492          5.356591
 H  (  17)    5.429059          6.528379          5.849107          5.546737          6.421518
 H  (  18)    5.545089          6.548612          5.458808          4.978820          6.269233
 H  (  19)    6.534855          7.331344          6.549558          5.566178          6.647944
 H  (  20)    5.522349          5.846989          4.742368          3.221360          4.776240
 ---          H  (  31)          H  (  32)          H  (  33)          H  (  34)          P  (  35)
 H  (  16)    4.810568          2.365823          3.128596          4.008593          6.094265
 H  (  17)    5.239621          4.787143          4.602418          5.978621          5.797095
 H  (  18)    5.137733          5.577839          5.336199          6.497876          4.659998
 H  (  19)    5.177193          5.884730          5.212311          6.704350          6.423062
 H  (  20)    3.577810          5.707763          4.989505          5.911918          5.205477
 ---          C  (  36)          C  (  37)          C  (  38)          C  (  39)          C  (  40)
 H  (  16)    4.471016          5.701012          7.274441          6.719013          7.904463
 H  (  17)    4.723008          5.665674          7.466772          7.501144          8.014379
 H  (  18)    4.391210          4.960961          6.397295          6.742546          6.790186
 H  (  19)    5.984312          6.677667          8.128651          8.413412          8.427921
 H  (  20)    5.905062          6.215462          6.516230          6.939982          6.318214
 ---          C  (  41)          C  (  42)          C  (  43)          C  (  44)          C  (  45)
 H  (  16)    8.512496          7.338146          6.768534          8.300302          8.305615
 H  (  17)    8.608114          6.317998          5.236942          7.209233          7.325094
 H  (  18)    7.521720          4.891252          3.755133          5.605808          6.042704
 H  (  19)    9.285108          6.573922          5.326628          7.174703          7.700643
 H  (  20)    7.836996          5.498021          4.744642          5.559405          6.955750
 ---          H  (  46)          H  (  47)          H  (  48)          H  (  49)          H  (  50)
 H  (  16)    4.513443          6.579144          6.546416          5.905418          7.594789
 H  (  17)    4.985312          6.545020          7.434510          6.861111          8.530672
 H  (  18)    4.981351          5.884001          6.844106          6.193524          7.773947
 H  (  19)    6.423311          7.577492          8.518220          7.777438          9.423353
 H  (  20)    6.741802          7.238707          7.414455          6.235996          7.785083
 ---          H  (  51)          H  (  52)          H  (  53)          H  (  54)          H  (  55)
 H  (  16)    7.271852          8.551499          8.628148          8.390155          9.166259
 H  (  17)    7.443189          8.319191          8.972521          8.511735          9.495200
 H  (  18)    6.252960          6.928058          7.817679          7.556060          8.457614
 H  (  19)    7.799501          8.544147          9.440502          9.324878         10.210134
 H  (  20)    5.514487          6.367244          7.264872          8.216016          8.626245
 ---          H  (  56)          H  (  57)          H  (  58)          H  (  59)          H  (  60)
 H  (  16)    9.156841          6.184117          7.690713          6.310991          7.902282
 H  (  17)    8.941182          4.693129          5.889424          4.669689          6.846862
 H  (  18)    7.695929          3.478531          4.385153          3.022087          5.200982
 H  (  19)    9.442901          5.057478          5.761982          4.555515          6.697301
 H  (  20)    7.925695          5.022191          5.343752          3.680920          4.729426
 ---          H  (  61)          H  (  62)          H  (  63)          H  (  64)          H  (  65)
 H  (  16)    8.982677          8.989338          7.922800          8.914836          9.059870
 H  (  17)    7.581903          8.137176          7.013345          8.192238          7.782424
 H  (  18)    5.915466          6.584493          5.935809          6.932034          6.417843
 H  (  19)    7.358033          8.190656          7.576052          8.632578          7.966874
 H  (  20)    5.909190          6.439189          7.218345          7.670229          7.310024

 ---          H  (  21)          H  (  22)          H  (  23)          H  (  24)          H  (  25)
 H  (  21)    0.000000
 H  (  22)    1.762014          0.000000
 H  (  23)    3.768418          3.745270          0.000000
 H  (  24)    3.126288          2.524205          1.762662          0.000000
 H  (  25)    2.538474          3.038612          1.772538          1.758685          0.000000
 ---          H  (  26)          H  (  27)          H  (  28)          H  (  29)          H  (  30)
 H  (  21)    5.390299          5.286748          4.674003          2.537110          3.664516
 H  (  22)    6.512133          6.752139          6.006050          4.192724          5.368146
 H  (  23)    5.013999          5.582952          5.582900          4.886709          5.103772
 H  (  24)    6.278164          6.647809          6.429812          5.077454          5.585495
 H  (  25)    5.143049          5.173339          5.239142          3.822633          3.960647
 ---          H  (  31)          H  (  32)          H  (  33)          H  (  34)          P  (  35)
 H  (  21)    2.134576          5.047314          3.904171          4.853106          6.525137
 H  (  22)    3.759607          5.991666          4.874590          6.171769          6.805498
 H  (  23)    3.834687          3.314344          2.485946          4.176935          7.383988
 H  (  24)    3.953336          4.847370          3.623248          5.319403          7.871834
 H  (  25)    2.411133          3.628017          2.108657          3.698681          7.683184
 ---          C  (  36)          C  (  37)          C  (  38)          C  (  39)          C  (  40)
 H  (  21)    6.968836          7.461415          7.628423          7.790876          7.322658
 H  (  22)    7.092980          7.593435          8.219165          8.562156          8.083466
 H  (  23)    6.370397          7.425149          8.733191          8.466357          9.045778
 H  (  24)    7.293228          8.172566          9.328465          9.319363          9.470137
 H  (  25)    7.230362          8.108616          8.866099          8.671636          8.876204
 ---          C  (  41)          C  (  42)          C  (  43)          C  (  44)          C  (  45)
 H  (  21)    9.059922          7.100748          6.443753          7.136879          8.574754
 H  (  22)    9.528122          7.012737          6.024379          7.149816          8.393334
 H  (  23)   10.077249          8.262681          7.394081          8.953142          9.437667
 H  (  24)   10.667751          8.418764          7.383743          8.913543          9.670061
 H  (  25)   10.308862          8.540673          7.773052          8.945504          9.881077
 ---          H  (  46)          H  (  47)          H  (  48)          H  (  49)          H  (  50)
 H  (  21)    7.723476          8.528278          8.299312          6.918455          8.539006
 H  (  22)    7.774158          8.601528          8.951191          7.808882          9.432395
 H  (  23)    6.616649          8.395224          8.521044          7.581007          9.349224
 H  (  24)    7.676802          9.161041          9.493697          8.469949         10.222131
 H  (  25)    7.684440          9.153259          8.940941          7.708947          9.458739
 ---          H  (  51)          H  (  52)          H  (  53)          H  (  54)          H  (  55)
 H  (  21)    6.371333          7.512586          8.139210          9.478224          9.737138
 H  (  22)    7.266717          8.134021          9.023856          9.833276         10.343511
 H  (  23)    8.249494          9.502197          9.863957         10.115437         10.805191
 H  (  24)    8.646477          9.748491         10.361324         10.793305         11.460891
 H  (  25)    7.950626          9.280509          9.647637         10.531205         10.974114
 ---          H  (  56)          H  (  57)          H  (  58)          H  (  59)          H  (  60)
 H  (  21)    9.262422          6.640465          7.093284          5.401711          6.231296
 H  (  22)    9.623050          6.153106          6.480529          4.995227          6.373042
 H  (  23)   10.537060          7.002750          8.141541          6.654581          8.363176
 H  (  24)   10.967467          7.152458          7.961145          6.516713          8.252335
 H  (  25)   10.707543          7.622479          8.507759          6.870361          8.180318
 ---          H  (  61)          H  (  62)          H  (  63)          H  (  64)          H  (  65)
 H  (  21)    7.562293          7.926322          8.804490          9.225893          9.003581
 H  (  22)    7.363532          8.090556          8.554521          9.201004          8.660138
 H  (  23)    9.451866          9.795157          9.217968         10.186018          9.998203
 H  (  24)    9.246076          9.841368          9.571019         10.497920         10.069121
 H  (  25)    9.444313          9.751636          9.850900         10.575080         10.416237

 ---          H  (  26)          H  (  27)          H  (  28)          H  (  29)          H  (  30)
 H  (  26)    0.000000
 H  (  27)    1.769465          0.000000
 H  (  28)    1.768599          1.774195          0.000000
 H  (  29)    3.780405          3.199753          2.570372          0.000000
 H  (  30)    3.680389          2.441301          2.917303          1.768686          0.000000
 ---          H  (  31)          H  (  32)          H  (  33)          H  (  34)          P  (  35)
 H  (  26)    4.323555          2.543159          3.772199          3.112820          5.163137
 H  (  27)    3.697485          2.957088          3.673935          2.403121          6.315631
 H  (  28)    3.754097          3.742328          4.327189          3.675796          4.651516
 H  (  29)    1.773701          4.325395          3.788034          3.731140          5.807874
 H  (  30)    1.760080          3.745063          3.194373          2.516715          7.128388
 ---          C  (  36)          C  (  37)          C  (  38)          C  (  39)          C  (  40)
 H  (  26)    4.538526          5.297092          5.476192          4.540681          5.782987
 H  (  27)    6.180425          6.790669          6.383079          5.504805          6.288423
 H  (  28)    4.986685          5.378812          4.775572          4.143312          4.644495
 H  (  29)    6.484000          6.866252          6.339401          6.212030          5.857043
 H  (  30)    7.425056          7.971291          7.471261          7.023123          7.041132
 ---          C  (  41)          C  (  42)          C  (  43)          C  (  44)          C  (  45)
 H  (  26)    6.851188          6.890879          7.004945          7.515101          7.958130
 H  (  27)    7.817560          7.971419          8.138162          8.313125          9.166844
 H  (  28)    6.265215          6.256511          6.509939          6.543112          7.491182
 H  (  29)    7.854737          6.883834          6.759291          6.852668          8.347306
 H  (  30)    8.989670          8.419009          8.339788          8.479047          9.824589
 ---          H  (  46)          H  (  47)          H  (  48)          H  (  49)          H  (  50)
 H  (  26)    4.985646          6.202599          4.708087          3.505134          5.086302
 H  (  27)    6.717164          7.718164          5.921367          4.427050          5.815635
 H  (  28)    5.730994          6.344200          4.702514          3.062914          4.603566
 H  (  29)    7.310220          7.924417          6.871351          5.232913          6.742087
 H  (  30)    8.108106          9.007898          7.615648          5.959734          7.418395
 ---          H  (  51)          H  (  52)          H  (  53)          H  (  54)          H  (  55)
 H  (  26)    5.057467          6.671894          6.188655          7.021576          7.176723
 H  (  27)    5.400902          7.148412          6.545025          8.180941          8.012038
 H  (  28)    3.734622          5.453126          5.052371          6.695735          6.565044
 H  (  29)    4.792769          6.295262          6.439608          8.398407          8.301933
 H  (  30)    5.983038          7.635579          7.445676          9.495574          9.307981
 ---          H  (  56)          H  (  57)          H  (  58)          H  (  59)          H  (  60)
 H  (  26)    7.644342          6.782351          8.083239          6.553127          6.994921
 H  (  27)    8.551675          8.089507          9.184277          7.541869          7.622777
 H  (  28)    6.914260          6.568292          7.549175          5.938447          5.863667
 H  (  29)    8.225582          7.006605          7.623141          5.863646          5.914861
 H  (  30)    9.498199          8.470791          9.256544          7.493846          7.577042
 ---          H  (  61)          H  (  62)          H  (  63)          H  (  64)          H  (  65)
 H  (  26)    8.463789          7.858501          7.859661          8.200621          8.899119
 H  (  27)    9.258727          8.596253          9.223417          9.353902         10.069066
 H  (  28)    7.498310          6.827998          7.636862          7.679100          8.370246
 H  (  29)    7.572660          7.355398          8.640049          8.733016          8.996534
 H  (  30)    9.259808          8.908744         10.034020         10.152841         10.554217

 ---          H  (  31)          H  (  32)          H  (  33)          H  (  34)          P  (  35)
 H  (  31)    0.000000
 H  (  32)    3.757381          0.000000
 H  (  33)    2.572368          1.768292          0.000000
 H  (  34)    2.983886          1.761956          1.760465          0.000000
 P  (  35)    7.109635          7.024975          7.656681          7.794680          0.000000
 ---          C  (  36)          C  (  37)          C  (  38)          C  (  39)          C  (  40)
 H  (  31)    7.291859          7.920413          7.864530          7.638927          7.539068
 H  (  32)    5.925449          6.988417          7.754727          6.964292          8.067055
 H  (  33)    6.909175          7.895027          8.542375          7.993420          8.640745
 H  (  34)    7.198497          8.092011          8.301087          7.534866          8.302326
 P  (  35)    2.653717          1.795113          1.885313          2.728199          2.814767
 ---          C  (  41)          C  (  42)          C  (  43)          C  (  44)          C  (  45)
 H  (  31)    9.381706          8.141897          7.752897          8.253653          9.590877
 H  (  32)    9.139456          8.514683          8.205659          9.209516          9.638488
 H  (  33)   10.001745          8.912208          8.419245          9.431926         10.182068
 H  (  34)    9.764795          9.278447          9.067145          9.722312         10.530585
 P  (  35)    2.863588          1.883878          2.724422          2.816921          2.856271
 ---          H  (  46)          H  (  47)          H  (  48)          H  (  49)          H  (  50)
 H  (  31)    7.963100          8.997493          8.154216          6.615043          8.232581
 H  (  32)    6.135417          7.922612          7.015110          5.956818          7.598765
 H  (  33)    7.253181          8.908223          8.195426          6.956053          8.661904
 H  (  34)    7.570121          9.072762          7.803804          6.455118          8.013448
 P  (  35)    3.692833          2.570288          2.958785          2.863334          3.717089
 ---          H  (  51)          H  (  52)          H  (  53)          H  (  54)          H  (  55)
 H  (  31)    6.498316          7.982830          8.153462          9.817039          9.881714
 H  (  32)    7.258325          8.836988          8.591565          9.220170          9.585381
 H  (  33)    7.719071          9.266956          9.248902         10.188603         10.518556
 H  (  34)    7.367448          9.055797          8.721682         10.022285         10.109220
 P  (  35)    2.952242          3.105943          3.778691          3.027839          3.813229
 ---          H  (  56)          H  (  57)          H  (  58)          H  (  59)          H  (  60)
 H  (  31)    9.784966          7.851201          8.575829          6.808502          7.342738
 H  (  32)    9.862440          7.844326          9.200524          7.609025          8.621306
 H  (  33)   10.589885          8.177166          9.320566          7.644833          8.711731
 H  (  34)   10.448856          8.890241         10.051240          8.348252          8.986005
 P  (  35)    3.178029          2.875776          3.716421          2.931097          2.926014
 ---          H  (  61)          H  (  62)          H  (  63)          H  (  64)          H  (  65)
 H  (  31)    8.887456          8.874413          9.764049         10.093741         10.204454
 H  (  32)   10.013191          9.760662          9.430339         10.087909         10.471065
 H  (  33)   10.123739         10.085909         10.079423         10.728994         10.896815
 H  (  34)   10.540368         10.212251         10.479991         10.915960         11.347644
 P  (  35)    3.775409          3.147093          3.058874          3.122615          3.811135

 ---          C  (  36)          C  (  37)          C  (  38)          C  (  39)          C  (  40)
 C  (  36)    0.000000
 C  (  37)    1.342665          0.000000
 C  (  38)    3.874352          2.913841          0.000000
 C  (  39)    3.691147          3.121902          1.531439          0.000000
 C  (  40)    5.114686          4.272020          1.528186          2.475501          0.000000
 ---          C  (  41)          C  (  42)          C  (  43)          C  (  44)          C  (  45)
 C  (  36)    4.614492          3.900356          3.946012          5.241937          4.344281
 C  (  37)    3.413951          2.911252          3.380544          4.263939          3.167696
 C  (  38)    1.525823          3.133668          4.400710          3.474233          3.697511
 C  (  39)    2.486705          4.393817          5.449715          4.922044          4.923270
 C  (  40)    2.498779          3.713450          4.947552          3.415888          4.539165
 ---          H  (  46)          H  (  47)          H  (  48)          H  (  49)          H  (  50)
 C  (  36)    1.088288          2.108292          3.174488          3.597773          4.741368
 C  (  37)    2.125801          1.081465          2.677807          3.374109          4.150805
 C  (  38)    4.776123          3.286567          2.186957          2.181699          2.147891
 C  (  39)    4.427938          3.523626          1.090614          1.092106          1.093968
 C  (  40)    6.096248          4.755670          3.447475          2.746895          2.660555
 ---          H  (  51)          H  (  52)          H  (  53)          H  (  54)          H  (  55)
 C  (  36)    5.094893          5.661179          5.876822          4.197445          5.421476
 C  (  37)    4.496239          4.702321          5.038811          2.970695          4.313835
 C  (  38)    2.178274          2.191770          2.144286          2.188960          2.144598
 C  (  39)    2.743421          3.451938          2.663965          2.796863          2.651733
 C  (  40)    1.089959          1.089038          1.094489          3.469404          2.753321
 ---          H  (  56)          H  (  57)          H  (  58)          H  (  59)          H  (  60)
 C  (  36)    5.240267          3.270619          4.921297          4.200438          5.380743
 C  (  37)    3.959202          2.924097          4.306354          3.862063          4.588928
 C  (  38)    2.184073          4.678061          5.252424          4.618612          3.591785
 C  (  39)    3.454381          5.499190          6.411223          5.585903          4.916895
 C  (  40)    2.722437          5.481026          5.718397          4.926127          3.207509
 ---          H  (  61)          H  (  62)          H  (  63)          H  (  64)          H  (  65)
 C  (  36)    6.004703          5.691070          3.805371          4.778078          5.275884
 C  (  37)    5.052485          4.574221          2.725198          3.473509          4.182331
 C  (  38)    4.538972          3.183666          4.072570          3.363380          4.678488
 C  (  39)    5.995496          4.708749          5.042479          4.623097          5.975697
 C  (  40)    4.465165          2.985053          5.165892          4.201161          5.338939

 ---          C  (  41)          C  (  42)          C  (  43)          C  (  44)          C  (  45)
 C  (  41)    0.000000
 C  (  42)    3.476692          0.000000
 C  (  43)    4.927203          1.531156          0.000000
 C  (  44)    3.805489          1.526596          2.486062          0.000000
 C  (  45)    3.401698          1.527696          2.475589          2.504463          0.000000
 ---          H  (  46)          H  (  47)          H  (  48)          H  (  49)          H  (  50)
 C  (  41)    5.346476          3.293534          2.727369          3.453493          2.721711
 C  (  42)    4.810695          3.285082          4.602908          4.680081          5.246198
 C  (  43)    4.768872          3.894974          5.569122          5.514229          6.413495
 C  (  44)    6.221270          4.655417          5.407970          5.184201          5.583629
 C  (  45)    5.030025          3.014745          4.898311          5.469879          5.685201
 ---          H  (  51)          H  (  52)          H  (  53)          H  (  54)          H  (  55)
 C  (  41)    3.460926          2.759643          2.725095          1.091829          1.094623
 C  (  42)    4.027857          3.411368          4.711338          3.615658          4.539253
 C  (  43)    5.005186          4.688864          6.008486          4.944021          5.999474
 C  (  44)    3.727923          2.715684          4.368757          4.302200          4.707623
 C  (  45)    5.117338          4.215613          5.363794          3.211197          4.451375
 ---          H  (  56)          H  (  57)          H  (  58)          H  (  59)          H  (  60)
 C  (  41)    1.090255          5.190456          5.581890          5.417589          4.283909
 C  (  42)    3.182367          2.183952          2.150284          2.180736          2.180930
 C  (  43)    4.707102          1.092326          1.094501          1.090560          2.798861
 C  (  44)    3.218047          3.454197          2.740174          2.705462          1.091686
 C  (  45)    2.968149          2.762962          2.651212          3.443089          3.467332
 ---          H  (  61)          H  (  62)          H  (  63)          H  (  64)          H  (  65)
 C  (  41)    4.713670          3.218336          3.785646          2.665711          4.324367
 C  (  42)    2.146295          2.183826          2.179722          2.196051          2.143674
 C  (  43)    2.642766          3.452387          2.709450          3.455125          2.691196
 C  (  44)    1.094343          1.090577          3.466035          2.797505          2.706435
 C  (  45)    2.773712          2.719209          1.090996          1.088514          1.094502

 ---          H  (  46)          H  (  47)          H  (  48)          H  (  49)          H  (  50)
 H  (  46)    0.000000
 H  (  47)    2.461541          0.000000
 H  (  48)    3.708029          2.886356          0.000000
 H  (  49)    4.379474          4.030794          1.768599          0.000000
 H  (  50)    5.404225          4.413738          1.770343          1.770862          0.000000
 ---          H  (  51)          H  (  52)          H  (  53)          H  (  54)          H  (  55)
 H  (  46)    6.115392          6.671626          6.788503          4.761230          6.092526
 H  (  47)    5.180049          5.124700          5.408249          2.544556          4.155018
 H  (  48)    3.767651          4.327535          3.662430          2.592163          2.957946
 H  (  49)    2.563345          3.771357          3.045620          3.792696          3.677671
 H  (  50)    3.033165          3.663098          2.379463          3.166321          2.425464
 ---          H  (  56)          H  (  57)          H  (  58)          H  (  59)          H  (  60)
 H  (  46)    6.017539          3.941853          5.656912          5.097023          6.426477
 H  (  47)    3.814886          3.408670          4.651695          4.583776          5.181219
 H  (  48)    3.771978          5.419814          6.526266          5.839553          5.546646
 H  (  49)    4.321682          5.543826          6.545695          5.452022          4.967831
 H  (  50)    3.687633          6.530534          7.331916          6.548891          5.570004
 ---          H  (  61)          H  (  62)          H  (  63)          H  (  64)          H  (  65)
 H  (  46)    6.930642          6.652832          4.307942          5.448424          5.922644
 H  (  47)    5.363101          4.820744          2.368525          3.150365          4.015580
 H  (  48)    6.429817          5.255675          4.787519          4.623868          5.988893
 H  (  49)    6.264644          5.137984          5.577725          5.343938          6.500171
 H  (  50)    6.656228          5.190331          5.876516          5.218702          6.708563

 ---          H  (  51)          H  (  52)          H  (  53)          H  (  54)          H  (  55)
 H  (  51)    0.000000
 H  (  52)    1.761982          0.000000
 H  (  53)    1.772382          1.761758          0.000000
 H  (  54)    4.329307          3.765340          3.744941          0.000000
 H  (  55)    3.750796          3.125669          2.523822          1.762775          0.000000
 ---          H  (  56)          H  (  57)          H  (  58)          H  (  59)          H  (  60)
 H  (  51)    3.740019          5.530307          5.848381          4.753540          3.213043
 H  (  52)    2.532332          5.397168          5.293653          4.695502          2.557623
 H  (  53)    3.033480          6.514793          6.756667          6.019346          4.204777
 H  (  54)    1.772650          4.999661          5.583045          5.581285          4.904538
 H  (  55)    1.758526          6.271021          6.653480          6.437406          5.101995
 ---          H  (  61)          H  (  62)          H  (  63)          H  (  64)          H  (  65)
 H  (  51)    4.764843          3.560716          5.696688          4.971915          5.901761
 H  (  52)    3.668897          2.126459          5.026307          3.873318          4.839972
 H  (  53)    5.374727          3.763169          5.973527          4.856769          6.165194
 H  (  54)    5.127375          3.866625          3.295101          2.503020          4.185234
 H  (  55)    5.612615          3.986729          4.826891          3.623751          5.325072

 ---          H  (  56)          H  (  57)          H  (  58)          H  (  59)          H  (  60)
 H  (  56)    0.000000
 H  (  57)    5.140772          0.000000
 H  (  58)    5.183407          1.769537          0.000000
 H  (  59)    5.253215          1.768407          1.774417          0.000000
 H  (  60)    3.853613          3.782607          3.203006          2.574085          0.000000
 ---          H  (  61)          H  (  62)          H  (  63)          H  (  64)          H  (  65)
 H  (  56)    3.993211          2.450552          3.605602          2.097161          3.703317
 H  (  57)    3.679206          4.323060          2.544967          3.772801          3.107879
 H  (  58)    2.439830          3.696018          2.961691          3.672636          2.400140
 H  (  59)    2.915175          3.755084          3.744001          4.326882          3.673997
 H  (  60)    1.768726          1.773478          4.325677          3.784959          3.734613

 ---          H  (  61)          H  (  62)          H  (  63)          H  (  64)          H  (  65)
 H  (  61)    0.000000
 H  (  62)    1.760154          0.000000
 H  (  63)    3.748902          3.754865          0.000000
 H  (  64)    3.193813          2.567281          1.768252          0.000000
 H  (  65)    2.522706          2.985479          1.761944          1.760330          0.000000


Atomic orbital basis
--------------------
::

 atom  label     prim    cont     orbital basis set details     
 ---------------------------------------------------------------
  Ir     1        204     204     [24s19p12d9f]  dyall-vdz
  Cl     2         42      42     [11s7p2d]      uiglo-ii
  P      3         42      42     [11s7p2d]      uiglo-ii
  N      4         29      29     [9s5p1d]       uiglo-ii
  C      5         29      29     [9s5p1d]       uiglo-ii
  C      6         29      29     [9s5p1d]       uiglo-ii
  C      7         29      29     [9s5p1d]       uiglo-ii
  C      8         29      29     [9s5p1d]       uiglo-ii
  C      9         29      29     [9s5p1d]       uiglo-ii
  C     10         29      29     [9s5p1d]       uiglo-ii
  C     11         29      29     [9s5p1d]       uiglo-ii
  C     12         29      29     [9s5p1d]       uiglo-ii
  C     13         29      29     [9s5p1d]       uiglo-ii
  C     14         29      29     [9s5p1d]       uiglo-ii
  H     15          8       8     [5s1p]         uiglo-ii
  H     16          8       8     [5s1p]         uiglo-ii
  H     17          8       8     [5s1p]         uiglo-ii
  H     18          8       8     [5s1p]         uiglo-ii
  H     19          8       8     [5s1p]         uiglo-ii
  H     20          8       8     [5s1p]         uiglo-ii
  H     21          8       8     [5s1p]         uiglo-ii
  H     22          8       8     [5s1p]         uiglo-ii
  H     23          8       8     [5s1p]         uiglo-ii
  H     24          8       8     [5s1p]         uiglo-ii
  H     25          8       8     [5s1p]         uiglo-ii
  H     26          8       8     [5s1p]         uiglo-ii
  H     27          8       8     [5s1p]         uiglo-ii
  H     28          8       8     [5s1p]         uiglo-ii
  H     29          8       8     [5s1p]         uiglo-ii
  H     30          8       8     [5s1p]         uiglo-ii
  H     31          8       8     [5s1p]         uiglo-ii
  H     32          8       8     [5s1p]         uiglo-ii
  H     33          8       8     [5s1p]         uiglo-ii
  H     34          8       8     [5s1p]         uiglo-ii
  P     35         42      42     [11s7p2d]      uiglo-ii
  C     36         29      29     [9s5p1d]       uiglo-ii
  C     37         29      29     [9s5p1d]       uiglo-ii
  C     38         29      29     [9s5p1d]       uiglo-ii
  C     39         29      29     [9s5p1d]       uiglo-ii
  C     40         29      29     [9s5p1d]       uiglo-ii
  C     41         29      29     [9s5p1d]       uiglo-ii
  C     42         29      29     [9s5p1d]       uiglo-ii
  C     43         29      29     [9s5p1d]       uiglo-ii
  C     44         29      29     [9s5p1d]       uiglo-ii
  C     45         29      29     [9s5p1d]       uiglo-ii
  H     46          8       8     [5s1p]         uiglo-ii
  H     47          8       8     [5s1p]         uiglo-ii
  H     48          8       8     [5s1p]         uiglo-ii
  H     49          8       8     [5s1p]         uiglo-ii
  H     50          8       8     [5s1p]         uiglo-ii
  H     51          8       8     [5s1p]         uiglo-ii
  H     52          8       8     [5s1p]         uiglo-ii
  H     53          8       8     [5s1p]         uiglo-ii
  H     54          8       8     [5s1p]         uiglo-ii
  H     55          8       8     [5s1p]         uiglo-ii
  H     56          8       8     [5s1p]         uiglo-ii
  H     57          8       8     [5s1p]         uiglo-ii
  H     58          8       8     [5s1p]         uiglo-ii
  H     59          8       8     [5s1p]         uiglo-ii
  H     60          8       8     [5s1p]         uiglo-ii
  H     61          8       8     [5s1p]         uiglo-ii
  H     62          8       8     [5s1p]         uiglo-ii
  H     63          8       8     [5s1p]         uiglo-ii
  H     64          8       8     [5s1p]         uiglo-ii
  H     65          8       8     [5s1p]         uiglo-ii

 Total number of           GTO shells =     679
 Total number of spherical GTO functions = 1259
 Total number of cartesian GTO functions = 1325


##############################################################################
                                ReSpect output
##############################################################################


Four-component SCF procedure (SCFun)
------------------------------------
::

 
  Fock setting
  ------------
  number atoms:                                65
  number electrons:                           291
  number matrices:                              2
  matrix dimension:                          1325
  number GTO shells:                          679
  nucleus model:                            gauss
  ERI classes (up to):                       SSSS (one-center approximation)
  ERI acceleration:                          none
  ERI screening threshold:             1.0000E-10
  HF exchange scaling factor:          0.00000000
  inverse fine-structure constant:   137.03599907
 
  TwoFock setting (ERI)
  ---------------------
  number atoms:                                65
  matrix dimension:                          1325
  number GTO shells:                          679
  ERI classes (up to):                       SSSS (one-center approximation)
  ERI screening threshold:             1.0000E-10
  inverse fine-structure constant:   137.03599907
 
  DFT setting
  -----------
  number atoms:                                  65
  number matrices:                                2
  matrix dimension:                            1325
  number GTO shells:                            679
  DFT functional ID:                              4
  DFT noncollinearity ID:                         4
  DFT screening threshold:               1.0000E-10
  DFT regularization cutoff:             1.0000E-16
  inverse fine-structure constant:     137.03599907
  HF global exchange scaling factor:     0.00000000
  HF range-separated scaling factor:     0.00000000
  HF range-separated erf w-argument:     0.00000000


  Restarting from a previous one-component calculation ... 
  Matrix to power -5.00E-01(min: 1.94E-04 max: 1.13E+02 thr: 1.00E-08 time: 2.22E+00 cpus:24)
  Matrix to power -5.00E-01(min: 2.11E-03 max: 4.40E+02 thr: 1.00E-08 time: 2.18E+00 cpus:24)
  Matrix to power -5.00E-01(min: 1.94E-04 max: 1.13E+02 thr: 1.00E-08 time: 2.22E+00 cpus:24)
  Matrix to power -5.00E-01(min: 2.11E-03 max: 4.40E+02 thr: 1.00E-08 time: 2.18E+00 cpus:24)
 
 
                     Energy           dE       max[F,D]   spin density    time (hh:mm:ss)
                ----------------   ---------   --------   ------------    ---------------
  Cycle:   1   -43900.7022516315   -4.39E+04   0.00E+00   <x>= 7.86E-04   eri= 00:08:25.1  
                                                          <y>= 3.23E-04   xc=  00:00:42.5  
                                                          <z>= 9.62E-01   dia= 00:00:34.8  
                                                                          tot= 00:09:46.6  
 
 
                     Energy           dE       max[F,D]   spin density    time (hh:mm:ss)
                ----------------   ---------   --------   ------------    ---------------
  Cycle:   2   -19840.7935530115    2.41E+04   3.44E+00   <x>=-1.14E-03   eri= 00:08:24.4  
                                                          <y>= 2.71E-04   xc=  00:01:07.1  
                                                          <z>= 9.51E-01   dia= 00:00:32.7  
                                                                          tot= 00:10:12.9  
 
 
                     Energy           dE       max[F,D]   spin density    time (hh:mm:ss)
                ----------------   ---------   --------   ------------    ---------------
  Cycle:   3   -19840.8052549582   -1.17E-02   3.25E-02   <x>= 2.12E-03   eri= 00:08:23.5  
                                                          <y>= 1.13E-03   xc=  00:01:07.1  
                                                          <z>= 9.63E-01   dia= 00:00:32.7  
                                                                          tot= 00:10:13.0  
 
 
                     Energy           dE       max[F,D]   spin density    time (hh:mm:ss)
                ----------------   ---------   --------   ------------    ---------------
  Cycle:   4   -19840.5129979540    2.92E-01   9.61E-02   <x>=-2.37E-03   eri= 00:08:25.8  
                                                          <y>= 1.90E-04   xc=  00:01:07.1  
                                                          <z>= 9.56E-01   dia= 00:00:32.7  
                                                                          tot= 00:10:26.9  
 
 
                     Energy           dE       max[F,D]   spin density    time (hh:mm:ss)
                ----------------   ---------   --------   ------------    ---------------
  Cycle:   5   -19840.7512101709   -2.38E-01   4.73E-02   <x>= 3.90E-04   eri= 00:08:23.4  
                                                          <y>= 4.09E-04   xc=  00:01:07.2  
                                                          <z>= 9.42E-01   dia= 00:00:32.6  
                                                                          tot= 00:10:27.7  
 
 
                     Energy           dE       max[F,D]   spin density    time (hh:mm:ss)
                ----------------   ---------   --------   ------------    ---------------
  Cycle:   6   -19840.8147691449   -6.36E-02   1.11E-02   <x>=-7.94E-06   eri= 00:08:24.1  
                                                          <y>= 2.70E-04   xc=  00:01:07.1  
                                                          <z>= 9.36E-01   dia= 00:00:32.5  
                                                                          tot= 00:10:23.7  
 
 
                     Energy           dE       max[F,D]   spin density    time (hh:mm:ss)
                ----------------   ---------   --------   ------------    ---------------
  Cycle:   7   -19840.8160729149   -1.30E-03   6.77E-03   <x>=-3.27E-05   eri= 00:08:24.5  
                                                          <y>= 2.36E-04   xc=  00:01:07.0  
                                                          <z>= 9.39E-01   dia= 00:00:32.7  
                                                                          tot= 00:10:45.5  
 
 
                     Energy           dE       max[F,D]   spin density    time (hh:mm:ss)
                ----------------   ---------   --------   ------------    ---------------
  Cycle:   8   -19840.8183355146   -2.26E-03   1.94E-03   <x>= 1.48E-04   eri= 00:08:24.3  
                                                          <y>= 1.97E-04   xc=  00:01:07.1  
                                                          <z>= 9.37E-01   dia= 00:00:32.6  
                                                                          tot= 00:10:29.8  
 
 
                     Energy           dE       max[F,D]   spin density    time (hh:mm:ss)
                ----------------   ---------   --------   ------------    ---------------
  Cycle:   9   -19840.8185295665   -1.94E-04   6.00E-04   <x>= 1.03E-04   eri= 00:08:23.8  
                                                          <y>= 1.18E-04   xc=  00:01:07.2  
                                                          <z>= 9.37E-01   dia= 00:00:32.6  
                                                                          tot= 00:10:35.7  
 
 
                     Energy           dE       max[F,D]   spin density    time (hh:mm:ss)
                ----------------   ---------   --------   ------------    ---------------
  Cycle:  10   -19840.8185419316   -1.24E-05   2.04E-04   <x>= 9.58E-05   eri= 00:08:24.0  
                                                          <y>= 4.24E-05   xc=  00:01:07.0  
                                                          <z>= 9.37E-01   dia= 00:00:32.6  
                                                                          tot= 00:10:35.1  

                                                          Checkpointing ...
 
 
                     Energy           dE       max[F,D]   spin density    time (hh:mm:ss)
                ----------------   ---------   --------   ------------    ---------------
  Cycle:  11   -19840.8185433982   -1.47E-06   6.44E-05   <x>= 7.33E-05   eri= 00:08:23.6  
                                                          <y>=-3.07E-05   xc=  00:01:07.0  
                                                          <z>= 9.37E-01   dia= 00:00:32.6  
                                                                          tot= 00:10:37.6  
 
 
                     Energy           dE       max[F,D]   spin density    time (hh:mm:ss)
                ----------------   ---------   --------   ------------    ---------------
  Cycle:  12   -19840.8185435797   -1.81E-07   2.35E-05   <x>= 5.29E-05   eri= 00:08:23.7  
                                                          <y>=-9.31E-05   xc=  00:01:07.0  
                                                          <z>= 9.37E-01   dia= 00:00:32.7  
                                                                          tot= 00:10:40.7  
 
 
                     Energy           dE       max[F,D]   spin density    time (hh:mm:ss)
                ----------------   ---------   --------   ------------    ---------------
  Cycle:  13   -19840.8185436247   -4.51E-08   1.18E-05   <x>= 1.35E-05   eri= 00:08:24.0  
                                                          <y>=-1.91E-04   xc=  00:01:07.1  
                                                          <z>= 9.37E-01   dia= 00:00:32.6  
                                                                          tot= 00:10:43.9  
 
 
                     Energy           dE       max[F,D]   spin density    time (hh:mm:ss)
                ----------------   ---------   --------   ------------    ---------------
  Cycle:  14   -19840.8185436347   -9.95E-09   5.24E-06   <x>=-2.60E-05   eri= 00:08:23.7  
                                                          <y>=-2.88E-04   xc=  00:01:07.1  
                                                          <z>= 9.37E-01   dia= 00:00:32.7  
                                                                          tot= 00:10:46.6  
 
 
                     Energy           dE       max[F,D]   spin density    time (hh:mm:ss)
                ----------------   ---------   --------   ------------    ---------------
  Cycle:  15   -19840.8185436441   -9.41E-09   1.49E-06   <x>=-6.16E-05   eri= 00:08:24.0  
                                                          <y>=-3.74E-04   xc=  00:01:07.2  
                                                          <z>= 9.37E-01   dia= 00:00:32.6  
                                                                          tot= 00:10:49.8  
 
 
  Happy end
 
 
  --- Electronic energy        --- =    -25392.120668771739
  --- Nuclear-repulsion energy --- =      5551.302125127669
  --- Total energy             --- =    -19840.818543644069
 
 
 
  Energy of occupied orbitals
  ---------------------------
 
  (1-5)         -2792.23302   -2792.23301    -488.03216    -488.03084    -467.61352
  (6-10)         -467.61292    -407.80962    -407.80866    -407.80813    -407.80738
  (11-15)        -114.05829    -114.05783    -104.88197    -104.88162    -100.98257
  (16-20)        -100.98212     -91.78868     -91.78815     -91.78640     -91.78610
  (21-25)         -76.53382     -76.53381     -76.53378     -76.53377     -76.42200
  (26-30)         -76.42137     -76.41977     -76.41960     -73.59318     -73.59232
  (31-35)         -73.59145     -73.59077     -73.58990     -73.58989     -24.24847
  (36-40)         -24.24715     -20.37098     -20.37012     -17.27708     -17.27604
  (41-45)         -17.27141     -17.27066     -14.03136     -14.02990     -10.91124
  (46-50)         -10.91046     -10.90523     -10.90479     -10.33785     -10.33695
  (51-55)         -10.33375     -10.33229     -10.32903     -10.32897      -9.93102
  (56-60)          -9.93100      -9.93080      -9.93078      -9.91591      -9.91583
  (61-65)          -9.91582      -9.91581      -9.91573      -9.91572      -9.91570
  (66-70)          -9.91560      -9.88478      -9.88477      -9.88448      -9.88447
  (71-75)          -9.88436      -9.88435      -9.88366      -9.88365      -9.88107
  (76-80)          -9.88107      -9.88099      -9.88099      -9.87683      -9.87682
  (81-85)          -9.87658      -9.87657      -9.87527      -9.87525      -9.87510
  (86-90)          -9.87508      -9.87393      -9.87391      -9.87355      -9.87353
  (91-95)          -9.87076      -9.87075      -9.87029      -9.87028      -9.17379
  (96-100)         -9.17337      -6.96784      -6.96756      -6.90825      -6.90779
  (101-105)        -6.90482      -6.90416      -6.34696      -6.34694      -6.34692
  (106-110)        -6.34690      -4.54794      -4.54792      -4.54791      -4.54790
  (111-115)        -4.51581      -4.51579      -4.51577      -4.51576      -4.51367
  (116-120)        -4.51365      -4.51362      -4.51359      -3.49434      -3.48412
  (121-125)        -2.27891      -2.27168      -2.24383      -2.24257      -2.23948
  (126-130)        -2.23866      -2.23412      -2.23363      -2.13066      -2.12929
  (131-135)        -2.12773      -2.12616      -2.12225      -2.12222      -2.11897
  (136-140)        -2.11872      -1.79316      -1.78457      -1.77328      -1.76133
  (141-145)        -0.86735      -0.86455      -0.76046      -0.76012      -0.75797
  (146-150)        -0.75775      -0.73852      -0.73846      -0.73842      -0.73836
  (151-155)        -0.72252      -0.72155      -0.68262      -0.68014      -0.66735
  (156-160)        -0.66528      -0.62818      -0.62815      -0.62814      -0.62812
  (161-165)        -0.62308      -0.62303      -0.62223      -0.62216      -0.61830
  (166-170)        -0.61826      -0.61812      -0.61808      -0.61454      -0.61449
  (171-175)        -0.61420      -0.61414      -0.59082      -0.59046      -0.58387
  (176-180)        -0.58357      -0.52508      -0.52353      -0.51941      -0.51874
  (181-185)        -0.49597      -0.49581      -0.49578      -0.49562      -0.47809
  (186-190)        -0.47779      -0.46223      -0.46193      -0.44128      -0.44111
  (191-195)        -0.43320      -0.43224      -0.41960      -0.41924      -0.41832
  (196-200)        -0.41804      -0.41063      -0.41015      -0.40135      -0.40131
  (201-205)        -0.39793      -0.39779      -0.39719      -0.39690      -0.39180
  (206-210)        -0.39161      -0.39062      -0.39048      -0.38608      -0.38570
  (211-215)        -0.38383      -0.38369      -0.38247      -0.38237      -0.37774
  (216-220)        -0.37735      -0.36638      -0.36600      -0.36495      -0.36159
  (221-225)        -0.36106      -0.35955      -0.35327      -0.35280      -0.35265
  (226-230)        -0.35238      -0.34454      -0.34443      -0.34242      -0.34221
  (231-235)        -0.34090      -0.34069      -0.33776      -0.33724      -0.33382
  (236-240)        -0.33368      -0.33357      -0.33350      -0.32196      -0.32189
  (241-245)        -0.32153      -0.32144      -0.31662      -0.31654      -0.31613
  (246-250)        -0.31603      -0.31342      -0.31194      -0.30622      -0.30609
  (251-255)        -0.30568      -0.30553      -0.29942      -0.29935      -0.29405
  (256-260)        -0.29376      -0.29357      -0.29308      -0.29143      -0.29132
  (261-265)        -0.28969      -0.28959      -0.28842      -0.28821      -0.28427
  (266-270)        -0.28377      -0.28365      -0.28302      -0.27473      -0.27304
  (271-275)        -0.27034      -0.26906      -0.26151      -0.26013      -0.25424
  (276-280)        -0.25324      -0.24982      -0.24343      -0.24255      -0.24157
  (281-285)        -0.22660      -0.22473      -0.20143      -0.19826      -0.18885
  (286-290)        -0.18518      -0.16954      -0.16914      -0.16154      -0.15646
  (291-291)        -0.14984
 
 
 
  Energy of virtual orbitals (positive energy states)
  ---------------------------------------------------
 
  (292-296)        -0.12984      -0.04575      -0.04266      -0.03258      -0.02878
  (297-301)        -0.01979      -0.01605       0.01488       0.01518       0.01654
  (302-306)         0.01772       0.01935       0.02097       0.02120       0.02335
  (307-311)         0.02628       0.02701       0.03045       0.03085       0.04007
  (312-316)         0.04040       0.04067       0.04093       0.04212       0.04245
  (317-321)         0.04484       0.04494       0.05341       0.05368       0.05853
  (322-326)         0.05865       0.06122       0.06165       0.06465       0.06524
  (327-331)         0.06685       0.06697       0.07000       0.07022       0.07424
  (332-336)         0.07440       0.07818       0.07885       0.08141       0.08166
  (337-341)         0.08475       0.08502       0.08557       0.08679       0.08861
  (342-346)         0.09020       0.09112       0.09158       0.09392       0.09407
  (347-351)         0.09494       0.09538       0.09774       0.09827       0.10113
  (352-356)         0.10140       0.10319       0.10378       0.10384       0.10416
  (357-361)         0.10694       0.10731       0.11179       0.11208       0.11659
  (362-366)         0.11680       0.12030       0.12068       0.12172       0.12196
  (367-371)         0.12341       0.12366       0.12699       0.12709       0.12726
  (372-376)         0.12760       0.13538       0.13560       0.13710       0.13760
  (377-381)         0.13938       0.13977       0.13986       0.14018       0.14294
  (382-386)         0.14340       0.14479       0.14495       0.14727       0.14788
  (387-391)         0.14985       0.15023       0.15134       0.15194       0.15490
  (392-396)         0.15514       0.16227       0.16258       0.16312       0.16356
  (397-401)         0.16446       0.16482       0.16718       0.16739       0.16890
  (402-406)         0.16924       0.17056       0.17099       0.17618       0.17646
  (407-411)         0.17696       0.17739       0.17916       0.17982       0.18227
  (412-416)         0.18264       0.18499       0.18526       0.19105       0.19182
  (417-421)         0.19359       0.19375       0.20763       0.20794       0.21205
  (422-426)         0.21292       0.21591       0.21603       0.21652       0.21704
  (427-431)         0.22851       0.22890       0.23669       0.23700       0.23951
  (432-436)         0.24012       0.24039       0.24081       0.25098       0.25120
  (437-441)         0.25760       0.25785       0.25949       0.26010       0.26618
  (442-446)         0.26648       0.26811       0.26849       0.27071       0.27125
  (447-451)         0.27318       0.27340       0.27526       0.27554       0.28043
  (452-456)         0.28116       0.28340       0.28382       0.28854       0.28889
  (457-461)         0.29288       0.29324       0.29472       0.29547       0.30217
  (462-466)         0.30323       0.30789       0.30890       0.31324       0.31361
  (467-471)         0.31652       0.31730       0.32095       0.32141       0.32383
  (472-476)         0.32436       0.32654       0.32712       0.33373       0.33486
  (477-481)         0.33868       0.33902       0.34077       0.34113       0.34453
  (482-486)         0.34537       0.34887       0.34970       0.35258       0.35362
  (487-491)         0.35811       0.35862       0.36440       0.36521       0.36748
  (492-496)         0.36839       0.37465       0.37533       0.37919       0.37968
  (497-501)         0.38316       0.38338       0.38438       0.38480       0.39362
  (502-506)         0.39384       0.39724       0.39769       0.39945       0.39997
  (507-511)         0.40413       0.40430       0.40511       0.40518       0.40554
  (512-516)         0.40615       0.41012       0.41144       0.41546       0.41613
  (517-521)         0.41731       0.41792       0.42245       0.42302       0.42355
  (522-526)         0.42412       0.42636       0.42665       0.43027       0.43073
  (527-531)         0.43166       0.43191       0.43212       0.43263       0.43813
  (532-536)         0.43836       0.44001       0.44095       0.44585       0.44662
  (537-541)         0.44899       0.44944       0.44955       0.45022       0.45572
  (542-546)         0.45644       0.45664       0.45689       0.45852       0.45877
  (547-551)         0.46049       0.46184       0.46265       0.46296       0.46417
  (552-556)         0.46461       0.46647       0.46688       0.46863       0.46911
  (557-561)         0.47340       0.47413       0.47614       0.47647       0.47909
  (562-566)         0.47964       0.48163       0.48184       0.48355       0.48421
  (567-571)         0.48557       0.48618       0.48874       0.48919       0.49105
  (572-576)         0.49144       0.49290       0.49307       0.49756       0.49832
  (577-581)         0.49851       0.49943       0.50375       0.50407       0.50717
  (582-586)         0.50796       0.51076       0.51110       0.51150       0.51207
  (587-591)         0.51450       0.51519       0.51528       0.51614       0.51931
  (592-596)         0.51953       0.52300       0.52342       0.52718       0.52813
  (597-601)         0.53262       0.53323       0.53361       0.53537       0.53809
  (602-606)         0.53850       0.54018       0.54054       0.54138       0.54163
  (607-611)         0.54751       0.54787       0.55019       0.55066       0.55377
  (612-616)         0.55395       0.55763       0.55823       0.55983       0.56004
  (617-621)         0.56067       0.56111       0.56146       0.56216       0.56687
  (622-626)         0.56764       0.56954       0.56998       0.57697       0.57791
  (627-631)         0.57832       0.58063       0.58874       0.58940       0.59088
  (632-636)         0.59215       0.59361       0.59397       0.61342       0.61383
  (637-641)         0.61429       0.61457       0.61541       0.61595       0.62601
  (642-646)         0.62678       0.62786       0.62936       0.63417       0.63487
  (647-651)         0.64826       0.64969       0.65636       0.65785       0.66124
  (652-656)         0.66239       0.66275       0.66347       0.67435       0.67532
  (657-661)         0.67685       0.67787       0.67816       0.67846       0.68376
  (662-666)         0.68477       0.68959       0.69020       0.70260       0.70384
  (667-671)         0.71027       0.71118       0.71362       0.71434       0.72271
  (672-676)         0.72328       0.73967       0.74330       0.74411       0.74637
  (677-681)         0.75235       0.75355       0.76174       0.76407       0.77260
  (682-686)         0.77385       0.77573       0.77965       0.79129       0.79202
  (687-691)         0.80457       0.80556       0.81947       0.82115       0.82833
  (692-696)         0.83053       0.83474       0.84046       0.85200       0.85471
  (697-701)         0.86006       0.86116       0.86745       0.86866       0.87861
  (702-706)         0.88139       0.88979       0.89209       0.89832       0.89902
  (707-711)         0.90500       0.90656       0.91003       0.91062       0.91130
  (712-716)         0.91245       0.91478       0.91565       0.92482       0.92516
  (717-721)         0.92571       0.92627       0.94207       0.94243       0.94365
  (722-726)         0.94495       0.95841       0.96056       0.96630       0.96662
  (727-731)         0.97706       0.97916       0.99223       0.99324       0.99976
  (732-736)         1.00144       1.00280       1.00366       1.00491       1.00619
  (737-741)         1.01378       1.01444       1.01946       1.01972       1.02156
  (742-746)         1.02194       1.03178       1.03249       1.03633       1.03679
  (747-751)         1.04140       1.04191       1.04585       1.04653       1.05260
  (752-756)         1.05303       1.06447       1.06591       1.08246       1.08304
  (757-761)         1.09199       1.09273       1.09469       1.09504       1.10133
  (762-766)         1.10167       1.10327       1.10356       1.11442       1.11562
  (767-771)         1.11697       1.11756       1.11965       1.11985       1.12807
  (772-776)         1.12857       1.13144       1.13181       1.14837       1.14893
  (777-781)         1.14965       1.15021       1.16296       1.16355       1.17684
  (782-786)         1.17766       1.20545       1.20593       1.20956       1.20998
  (787-791)         1.21550       1.21595       1.22114       1.22131       1.22311
  (792-796)         1.22336       1.22523       1.22547       1.23183       1.23237
  (797-801)         1.23598       1.23619       1.23677       1.23692       1.24020
  (802-806)         1.24039       1.24123       1.24176       1.25620       1.25639
  (807-811)         1.25671       1.25684       1.25962       1.26079       1.26679
  (812-816)         1.26701       1.26847       1.26975       1.27591       1.27635
  (817-821)         1.27997       1.28019       1.28201       1.28238       1.28839
  (822-826)         1.28858       1.28974       1.28997       1.29304       1.29360
  (827-831)         1.30734       1.30797       1.31158       1.31219       1.31645
  (832-836)         1.31682       1.31732       1.31768       1.32097       1.32126
  (837-841)         1.32953       1.33017       1.33313       1.33332       1.33421
  (842-846)         1.33452       1.33647       1.33654       1.33716       1.33742
  (847-851)         1.34192       1.34206       1.34245       1.34279       1.34774
  (852-856)         1.34843       1.35292       1.35319       1.35427       1.35451
  (857-861)         1.36592       1.36624       1.36945       1.36966       1.36998
  (862-866)         1.37022       1.37465       1.37497       1.38300       1.38351
  (867-871)         1.39297       1.39349       1.39512       1.39537       1.40383
  (872-876)         1.40396       1.40812       1.40834       1.41050       1.41065
  (877-881)         1.41088       1.41126       1.42100       1.42143       1.42150
  (882-886)         1.42168       1.43197       1.43256       1.43607       1.43631
  (887-891)         1.43740       1.43763       1.45425       1.45444       1.45566
  (892-896)         1.45587       1.45858       1.45952       1.46192       1.46229
  (897-901)         1.46390       1.46403       1.47033       1.47060       1.47336
  (902-906)         1.47352       1.48712       1.48729       1.50236       1.50266
  (907-911)         1.50461       1.50483       1.50675       1.50690       1.51043
  (912-916)         1.51141       1.51351       1.51414       1.52842       1.52889
  (917-921)         1.53011       1.53054       1.53998       1.54018       1.54208
  (922-926)         1.54223       1.54854       1.54885       1.55157       1.55188
  (927-931)         1.55981       1.56028       1.56100       1.56135       1.56317
  (932-936)         1.56339       1.56509       1.56541       1.57138       1.57184
  (937-941)         1.57820       1.57883       1.58702       1.58740       1.59854
  (942-946)         1.59886       1.59974       1.60016       1.60528       1.60562
  (947-951)         1.60607       1.60642       1.62301       1.62462       1.62861
  (952-956)         1.62898       1.63264       1.63303       1.63950       1.63966
  (957-961)         1.64144       1.64173       1.64457       1.64481       1.64512
  (962-966)         1.64533       1.65489       1.65517       1.66024       1.66059
  (967-971)         1.66765       1.66789       1.66864       1.66889       1.67375
  (972-976)         1.67384       1.67711       1.67715       1.68393       1.68400
  (977-981)         1.68753       1.68763       1.71061       1.71101       1.71446
  (982-986)         1.71500       1.72081       1.72125       1.72330       1.72355
  (987-991)         1.72433       1.72472       1.72975       1.73010       1.73531
  (992-996)         1.73567       1.73587       1.73625       1.73792       1.73818
  (997-1001)        1.73857       1.73877       1.74330       1.74409       1.74555
  (1002-1006)       1.74589       1.75578       1.75614       1.76718       1.76767
  (1007-1011)       1.77611       1.77645       1.77801       1.77824       1.77991
  (1012-1016)       1.78022       1.78142       1.78181       1.79508       1.79539
  (1017-1021)       1.80063       1.80141       1.81483       1.81521       1.81629
  (1022-1026)       1.81708       1.82451       1.82515       1.82976       1.83016
  (1027-1031)       1.83929       1.83971       1.84527       1.84615       1.84745
  (1032-1036)       1.84868       1.85906       1.86005       1.86968       1.87003
  (1037-1041)       1.87271       1.87302       1.87948       1.88190       1.88792
  (1042-1046)       1.88832       1.88843       1.88905       1.89650       1.89674
  (1047-1051)       1.92644       1.92743       1.92883       1.92975       1.94038
  (1052-1056)       1.94136       1.94786       1.94843       1.95247       1.95311
  (1057-1061)       1.95374       1.95450       1.95831       1.95919       1.96828
  (1062-1066)       1.96874       1.97067       1.97205       1.97663       1.97825
  (1067-1071)       1.99952       2.00038       2.00218       2.00266       2.00461
  (1072-1076)       2.00495       2.00680       2.00796       2.01224       2.01277
  (1077-1081)       2.01722       2.01745       2.02945       2.03123       2.03391
  (1082-1086)       2.03455       2.03505       2.03578       2.03762       2.03784
  (1087-1091)       2.04005       2.04024       2.04159       2.04176       2.04702
  (1092-1096)       2.04750       2.04937       2.04977       2.05509       2.05616
  (1097-1101)       2.06609       2.06930       2.07775       2.07814       2.08014
  (1102-1106)       2.08274       2.09147       2.10061       2.10847       2.10866
  (1107-1111)       2.11377       2.11456       2.11472       2.11575       2.11684
  (1112-1116)       2.11857       2.12098       2.12134       2.12251       2.12332
  (1117-1121)       2.13076       2.13101       2.13271       2.13290       2.13465
  (1122-1126)       2.13551       2.13559       2.13865       2.14065       2.14204
  (1127-1131)       2.14576       2.14700       2.15083       2.15158       2.15254
  (1132-1136)       2.15427       2.15500       2.15686       2.16254       2.16373
  (1137-1141)       2.16433       2.16631       2.17390       2.17432       2.17541
  (1142-1146)       2.17590       2.17812       2.17840       2.18161       2.18312
  (1147-1151)       2.18743       2.18899       2.18974       2.19162       2.19447
  (1152-1156)       2.19603       2.19771       2.19874       2.20536       2.20612
  (1157-1161)       2.20666       2.20798       2.21450       2.21587       2.21847
  (1162-1166)       2.22083       2.22435       2.22519       2.22545       2.22574
  (1167-1171)       2.22652       2.22869       2.23285       2.23402       2.23635
  (1172-1176)       2.23686       2.23977       2.24043       2.24138       2.24270
  (1177-1181)       2.24357       2.24653       2.24808       2.24899       2.25307
  (1182-1186)       2.25362       2.25792       2.26037       2.26527       2.27058
  (1187-1191)       2.27149       2.27339       2.27982       2.28189       2.29363
  (1192-1196)       2.29617       2.30545       2.30681       2.30743       2.31175
  (1197-1201)       2.31641       2.31800       2.32494       2.32533       2.33043
  (1202-1206)       2.33158       2.34234       2.34316       2.35023       2.35230
  (1207-1211)       2.35235       2.35361       2.35637       2.35801       2.35943
  (1212-1216)       2.36126       2.36790       2.36880       2.37675       2.37831
  (1217-1221)       2.37983       2.38057       2.38304       2.38385       2.38549
  (1222-1226)       2.38667       2.38696       2.38758       2.38863       2.38916
  (1227-1231)       2.39126       2.39167       2.40579       2.40649       2.41473
  (1232-1236)       2.41552       2.41663       2.41720       2.41946       2.42014
  (1237-1241)       2.42180       2.42246       2.42786       2.42854       2.44464
  (1242-1246)       2.44536       2.44613       2.44768       2.45462       2.45686
  (1247-1251)       2.46761       2.46887       2.47593       2.47719       2.49818
  (1252-1256)       2.49936       2.50664       2.50734       2.52351       2.52663
  (1257-1261)       2.53611       2.53822       2.54530       2.54624       2.54708
  (1262-1266)       2.54865       2.56678       2.56797       2.57334       2.57478
  (1267-1271)       2.58064       2.58119       2.58646       2.58707       2.58794
  (1272-1276)       2.58988       2.60656       2.60669       2.60735       2.60769
  (1277-1281)       2.61162       2.61184       2.61427       2.61508       2.62264
  (1282-1286)       2.62344       2.62423       2.62511       2.62845       2.62895
  (1287-1291)       2.64427       2.64462       2.64629       2.64683       2.66174
  (1292-1296)       2.66230       2.66522       2.66625       2.67109       2.67203
  (1297-1301)       2.68070       2.68104       2.68773       2.68814       2.68959
  (1302-1306)       2.69050       2.69903       2.70112       2.70371       2.70694
  (1307-1311)       2.72001       2.72162       2.72441       2.72694       2.72809
  (1312-1316)       2.73149       2.73495       2.73685       2.74641       2.74744
  (1317-1321)       2.74891       2.75023       2.76121       2.76178       2.76709
  (1322-1326)       2.76857       2.77214       2.77411       2.79799       2.79895
  (1327-1331)       2.80590       2.80753       2.81705       2.81788       2.82195
  (1332-1336)       2.82228       2.82644       2.82746       2.83042       2.83083
  (1337-1341)       2.83595       2.83623       2.83709       2.83811       2.84531
  (1342-1346)       2.84539       2.84698       2.84717       2.84968       2.85050
  (1347-1351)       2.85301       2.85406       2.85578       2.85627       2.85831
  (1352-1356)       2.85871       2.87109       2.87240       2.87859       2.88055
  (1357-1361)       2.88130       2.88262       2.90903       2.91148       2.93267
  (1362-1366)       2.93584       2.93698       2.94211       2.94419       2.94857
  (1367-1371)       2.96470       2.96870       2.98625       2.98903       3.00592
  (1372-1376)       3.00661       3.01331       3.01411       3.04606       3.04698
  (1377-1381)       3.07164       3.07236       3.08042       3.08091       3.09149
  (1382-1386)       3.09212       3.12944       3.13299       3.14907       3.15126
  (1387-1391)       3.15797       3.15895       3.18351       3.18695       3.20534
  (1392-1396)       3.20756       3.22477       3.22490       3.23382       3.23540
  (1397-1401)       3.25839       3.26063       3.27700       3.27732       3.28385
  (1402-1406)       3.28428       3.30503       3.30585       3.33234       3.33368
  (1407-1411)       3.34656       3.35012       3.41398       3.41453       3.41683
  (1412-1416)       3.41688       3.42810       3.42823       3.42850       3.42949
  (1417-1421)       3.43164       3.43177       3.45100       3.45119       3.45444
  (1422-1426)       3.45454       3.45874       3.45890       3.47607       3.47629
  (1427-1431)       3.48139       3.48152       3.49001       3.49171       3.51232
  (1432-1436)       3.51245       3.52357       3.52463       3.53284       3.53290
  (1437-1441)       3.53727       3.53754       3.54867       3.54875       3.55203
  (1442-1446)       3.55223       3.55350       3.55362       3.55639       3.55645
  (1447-1451)       3.57774       3.57787       3.59065       3.59179       3.60031
  (1452-1456)       3.60035       3.60375       3.60396       3.62368       3.62375
  (1457-1461)       3.62604       3.62609       3.68828       3.69019       3.69906
  (1462-1466)       3.69937       3.70092       3.70110       3.70753       3.70769
  (1467-1471)       3.70794       3.70812       3.71646       3.71674       3.72469
  (1472-1476)       3.72486       3.73302       3.73316       3.73380       3.73445
  (1477-1481)       3.74944       3.75017       3.76693       3.76863       4.04447
  (1482-1486)       4.04553       4.67235       4.67258       4.76603       4.76617
  (1487-1491)       4.77196       4.77213       4.78476       4.78506       4.81930
  (1492-1496)       4.81966       4.96229       4.96246       5.16891       5.16934
  (1497-1501)       5.21165       5.21194       5.25575       5.25592       5.25656
  (1502-1506)       5.25676       5.29309       5.29439       5.33330       5.33469
  (1507-1511)       5.52654       5.52661       5.52847       5.52856       5.53080
  (1512-1516)       5.53085       5.53308       5.53312       5.54534       5.54539
  (1517-1521)       5.54735       5.54741       5.55150       5.55156       5.55431
  (1522-1526)       5.55436       5.63834       5.63857       5.65051       5.65076
  (1527-1531)       5.66970       5.66986       5.67385       5.67401       5.70990
  (1532-1536)       5.71186       5.73856       5.74048       5.83880       5.84153
  (1537-1541)       5.94386       5.94413       5.96495       5.96562       6.42027
  (1542-1546)       6.42415       6.43894       6.44547       6.46489       6.47477
  (1547-1551)       6.49555       6.50796       6.51143       6.51292       6.54440
  (1552-1556)       6.54888       6.56538       6.56734       6.72883       6.72943
  (1557-1561)       6.75821       6.75892       7.23261       7.23539       7.44719
  (1562-1566)       7.44725       7.45524       7.45547       7.46913       7.46941
  (1567-1571)       7.47720       7.47767       7.55420       7.55448       7.55559
  (1572-1576)       7.55620       7.55691       7.55858       7.56817       7.56859
  (1577-1581)       7.57034       7.57038       7.57189       7.57204       7.57461
  (1582-1586)       7.57466       7.57870       7.57903       7.59027       7.59272
  (1587-1591)       7.59340       7.59521       7.62307       7.62312       7.62418
  (1592-1596)       7.62421       7.63132       7.63142       7.63491       7.63495
  (1597-1601)       7.64849       7.64872       7.64937       7.64972       7.65202
  (1602-1606)       7.65220       7.65555       7.65557       7.65803       7.65857
  (1607-1611)       7.66249       7.66307       7.66714       7.66727       7.66877
  (1612-1616)       7.66921       7.67090       7.67101       7.67207       7.67216
  (1617-1621)       7.68275       7.68287       7.68769       7.68788       7.70167
  (1622-1626)       7.70198       7.70305       7.70336       7.71917       7.71939
  (1627-1631)       7.72454       7.72477       7.72734       7.72750       7.73000
  (1632-1636)       7.73009       7.74042       7.74060       7.74274       7.74282
  (1637-1641)       7.74445       7.74467       7.75566       7.75570       7.75745
  (1642-1646)       7.75756       7.76753       7.76786       7.77059       7.77064
  (1647-1651)       7.78526       7.78620       7.82827       7.82852       7.82932
  (1652-1656)       7.82959       7.83335       7.83364       7.83397       7.83426
  (1657-1661)       7.84696       7.84735       7.85350       7.85376       7.85786
  (1662-1666)       7.85840       7.86558       7.86590       7.86778       7.86816
  (1667-1671)       7.88441       7.88461       7.88738       7.88766       7.89256
  (1672-1676)       7.89281       7.90708       7.90746       7.92111       7.92135
  (1677-1681)       8.19421       8.19488       8.22731       8.22785       8.46892
  (1682-1686)       8.46989       9.42248       9.42249       9.42429       9.42430
  (1687-1691)       9.43724       9.43727       9.43901       9.43907       9.44110
  (1692-1696)       9.44113       9.44933       9.44937       9.45291       9.45295
  (1697-1701)       9.45854       9.45854       9.45887       9.45890       9.46035
  (1702-1706)       9.46037       9.46998       9.47001       9.47033       9.47038
  (1707-1711)       9.47113       9.47116       9.51301       9.51302       9.51695
  (1712-1716)       9.51697       9.52982       9.52994       9.54961       9.54962
  (1717-1721)       9.55134       9.55135       9.55939       9.55941       9.56494
  (1722-1726)       9.56498       9.56844       9.56844       9.57223       9.57224
  (1727-1731)       9.57451       9.57451       9.58214       9.58214       9.59634
  (1732-1736)       9.59636       9.59852       9.59854       9.60075       9.60077
  (1737-1741)       9.60674       9.60674       9.61249       9.61251       9.61634
  (1742-1746)       9.61636       9.62072       9.62073       9.62495       9.62495
  (1747-1751)       9.63675       9.63694       9.64045       9.64055       9.64536
  (1752-1756)       9.64559       9.64589       9.64604       9.65285       9.65286
  (1757-1761)       9.69410       9.69415       9.70979       9.70982       9.71810
  (1762-1766)       9.71812      11.16789      11.17555      11.55280      11.55415
  (1767-1771)      11.66672      11.66805      11.98722      11.99569      12.08109
  (1772-1776)      12.08163      12.14938      12.15428      12.36639      12.37346
  (1777-1781)      12.41808      12.41987      12.56813      12.57119      13.74176
  (1782-1786)      13.74944      14.04578      14.04689      17.17968      17.18508
  (1787-1791)      18.51587      18.51690      18.54861      18.54960      18.62159
  (1792-1796)      18.62653      18.66017      18.66178      18.68617      18.68747
  (1797-1801)      18.75257      18.75379      18.81989      18.82013      21.50560
  (1802-1806)      21.50565      21.55215      21.55217      21.59100      21.59102
  (1807-1811)      21.61414      21.61415      21.63740      21.63740      21.73121
  (1812-1816)      21.73126      22.26758      22.26782      22.27907      22.27927
  (1817-1821)      22.31560      22.31571      22.31581      22.31591      22.34745
  (1822-1826)      22.34793      22.36320      22.36338      22.48100      22.48143
  (1827-1831)      22.48928      22.48950      22.51128      22.51132      22.51525
  (1832-1836)      22.51526      22.52294      22.52297      22.52404      22.52407
  (1837-1841)      22.52846      22.52849      22.52900      22.52902      22.56014
  (1842-1846)      22.56104      22.56788      22.56868      22.57264      22.57324
  (1847-1851)      22.60012      22.60026      22.60448      22.60460      22.61000
  (1852-1856)      22.61117      27.91080      27.91175      28.04066      28.04177
  (1857-1861)      28.08350      28.08352      31.66113      31.66416      38.08609
  (1862-1866)      38.08627      38.09072      38.09081      38.11622      38.11632
  (1867-1871)      38.12071      38.12084      38.18901      38.19108      38.20043
  (1872-1876)      38.20219      38.21694      38.21696      38.21857      38.21860
  (1877-1881)      38.22233      38.22236      38.22446      38.22449      38.23403
  (1882-1886)      38.23412      38.23685      38.23686      38.23943      38.23945
  (1887-1891)      38.24355      38.24358      38.24817      38.24823      38.25221
  (1892-1896)      38.25223      38.25532      38.25532      38.25813      38.25816
  (1897-1901)      38.26122      38.26123      38.27258      38.27260      38.27639
  (1902-1906)      38.27642      38.27891      38.27896      38.28121      38.28125
  (1907-1911)      38.28265      38.28272      38.28386      38.28390      38.28839
  (1912-1916)      38.28845      38.28972      38.28974      38.29106      38.29108
  (1917-1921)      38.29386      38.29387      38.29709      38.29711      38.30139
  (1922-1926)      38.30139      38.30283      38.30285      38.30470      38.30471
  (1927-1931)      38.30580      38.30581      38.31034      38.31035      38.31569
  (1932-1936)      38.31570      38.31928      38.31930      38.32452      38.32458
  (1937-1941)      38.32658      38.32662      38.32816      38.32819      38.33172
  (1942-1946)      38.33175      38.33688      38.33691      38.33978      38.33980
  (1947-1951)      38.34175      38.34179      38.34436      38.34437      38.34699
  (1952-1956)      38.34700      38.34895      38.34897      38.34986      38.34987
  (1957-1961)      38.35780      38.35787      38.36317      38.36326      38.36779
  (1962-1966)      38.36784      38.37199      38.37207      38.38036      38.38038
  (1967-1971)      38.38390      38.38394      38.38820      38.38826      38.39073
  (1972-1976)      38.39076      38.40584      38.40607      38.43860      38.43868
  (1977-1981)      38.60807      38.60822      38.62649      38.62664      38.92405
  (1982-1986)      38.92408      38.99870      38.99874      43.56806      43.57058
  (1987-1991)      43.66042      43.66055      44.72596      44.73003      44.77665
  (1992-1996)      44.77725      44.86485      44.86548      49.65788      49.65975
  (1997-2001)      49.88969      49.89014      49.93407      49.93489      49.98145
  (2002-2006)      49.98208      50.25018      50.25076      50.26570      50.26691
  (2007-2011)      50.30262      50.30361      50.37344      50.37351      51.15861
  (2012-2016)      51.15938      55.53172      55.53458      55.78563      55.78617
  (2017-2021)      56.04523      56.04906      56.34017      56.34044      56.40312
  (2022-2026)      56.40353      60.43767      60.43770      60.44064      60.44064
  (2027-2031)      60.44257      60.44261      60.45276      60.45281      60.45346
  (2032-2036)      60.45352      60.46114      60.46116      60.46229      60.46233
  (2037-2041)      60.46597      60.46598      60.46797      60.46799      60.47333
  (2042-2046)      60.47335      60.47797      60.47800      60.47926      60.47929
  (2047-2051)      60.48226      60.48227      60.49145      60.49148      60.49378
  (2052-2056)      60.49380      60.50587      60.50599      60.52187      60.52191
  (2057-2061)      60.52376      60.52377      60.53672      60.53673      60.53737
  (2062-2066)      60.53738      60.54046      60.54048      60.54146      60.54148
  (2067-2071)      60.54283      60.54284      60.54750      60.54751      60.55973
  (2072-2076)      60.55975      60.56718      60.56719      60.56898      60.56899
  (2077-2081)      60.57090      60.57091      60.57565      60.57567      60.57788
  (2082-2086)      60.57790      60.58951      60.58952      60.59321      60.59323
  (2087-2091)      60.60092      60.60132      60.60278      60.60332      60.61426
  (2092-2096)      60.61433      60.61453      60.61455      60.62416      60.62418
  (2097-2101)      60.65938      60.65942      60.67423      60.67426      60.68210
  (2102-2106)      60.68213      75.54415      75.54603      82.80223      82.80231
  (2107-2111)      82.80658      82.80665      82.82745      82.82749      82.82959
  (2112-2116)      82.82964      82.86277      82.86295      82.87815      82.87824
  (2117-2121)      83.00172      83.00186      83.01007      83.01014      83.03138
  (2122-2126)      83.03140      83.03403      83.03404      83.04038      83.04039
  (2127-2131)      83.04084      83.04085      83.04437      83.04438      83.04471
  (2132-2136)      83.04471      83.06685      83.06692      83.07540      83.07559
  (2137-2141)      83.07573      83.07612      83.09696      83.09702      83.10054
  (2142-2146)      83.10059      83.10578      83.10622      88.44442      88.44443
  (2147-2151)      88.47740      88.47741      88.78675      88.78680      88.81626
  (2152-2156)      88.81631      88.82819      88.82823      88.87969      88.87974
  (2157-2161)     114.40075     114.40112     114.98713     114.98844     115.02224
  (2162-2166)     115.02227     117.26218     117.26339     131.14300     131.14382
  (2167-2171)     131.16078     131.16115     131.21227     131.21280     132.21232
  (2172-2176)     132.21258     132.22146     132.22260     132.24810     132.24893
  (2177-2181)     132.29329     132.29337     136.12541     136.12658     136.19441
  (2182-2186)     136.19444     139.45486     139.45706     139.49086     139.49111
  (2187-2191)     139.55594     139.55619     166.12230     166.12236     166.19737
  (2192-2196)     166.19743     168.01613     168.01694     185.82736     185.82886
  (2197-2201)     186.03340     186.03376     216.39410     216.39477     261.60925
  (2202-2206)     261.61043     308.91004     308.91008     308.91349     308.91353
  (2207-2211)     308.93135     308.93138     308.93324     308.93327     308.96393
  (2212-2216)     308.96396     308.97868     308.97868     309.09584     309.09588
  (2217-2221)     309.10290     309.10292     309.12174     309.12175     309.12337
  (2222-2226)     309.12337     309.12928     309.12928     309.12978     309.12978
  (2227-2231)     309.13173     309.13173     309.13248     309.13248     309.14992
  (2232-2236)     309.14994     309.15894     309.15899     309.16090     309.16104
  (2237-2241)     309.17572     309.17574     309.17869     309.17871     309.18584
  (2242-2246)     309.18601     356.40094     356.40170     356.41263     356.41296
  (2247-2251)     356.44688     356.44734     360.16115     360.16136     360.16700
  (2252-2256)     360.16811     360.18451     360.18530     360.21451     360.21455
  (2257-2261)     387.94787     387.94872     387.99843     387.99846     397.47577
  (2262-2266)     397.47748     397.50177     397.50197     397.54939     397.54956
  (2267-2271)     416.83583     416.83583     416.85795     416.85795     420.12256
  (2272-2276)     420.12260     420.14251     420.14255     420.15008     420.15010
  (2277-2281)     420.18049     420.18052     436.80226     436.80261     508.34523
  (2282-2286)     508.34589     531.67218     531.67236     537.02693     537.02772
  (2287-2291)     537.04999     537.05001     558.65593     558.65729     558.81888
  (2292-2296)     558.81921     605.45039     605.45043     605.51458     605.51462
  (2297-2301)     767.59732     767.59846     781.76483     781.76521    1064.25398
  (2302-2306)    1064.25486    1064.28971    1064.28973    1094.21502    1094.21677
  (2307-2311)    1094.23350    1094.23371    1094.26710    1094.26727    1098.61856
  (2312-2316)    1098.61923    1098.62530    1098.62554    1098.64367    1098.64399
  (2317-2321)    1118.01103    1118.01119    1118.01415    1118.01510    1118.02394
  (2322-2326)    1118.02456    1118.03998    1118.04003    1291.79322    1291.79324
  (2327-2331)    1291.79569    1291.79572    1291.81009    1291.81012    1291.81163
  (2332-2336)    1291.81165    1291.83682    1291.83684    1291.84919    1291.84923
  (2337-2341)    1291.95276    1291.95277    1291.95883    1291.95884    1291.97549
  (2342-2346)    1291.97550    1291.97611    1291.97611    1291.98098    1291.98099
  (2347-2351)    1291.98149    1291.98149    1291.98299    1291.98299    1291.98415
  (2352-2356)    1291.98415    1291.99592    1291.99594    1292.00424    1292.00426
  (2357-2361)    1292.00660    1292.00663    1292.01679    1292.01680    1292.01914
  (2362-2366)    1292.01916    1292.02656    1292.02660    1408.32527    1408.32583
  (2367-2371)    1543.36550    1543.36659    1543.49008    1543.49034    1808.47158
  (2372-2376)    1808.47162    2005.91440    2005.91527    2162.53242    2162.53245
  (2377-2381)    2162.58426    2162.58428    2754.56829    2754.56839    2955.59258
  (2382-2386)    2955.59298    2955.61485    2955.61486    3064.47362    3064.47440
  (2387-2391)    3064.48508    3064.48515    3064.50599    3064.50606    3604.73341
  (2392-2396)    3604.73367    3961.99554    3961.99602    3962.08498    3962.08511
  (2397-2401)    4715.06245    4715.06283    6743.51543    6743.51544    6743.51651
  (2402-2406)    6743.51652    6743.52550    6743.52551    6743.52631    6743.52632
  (2407-2411)    6743.53951    6743.53953    6743.54679    6743.54681    6743.62378
  (2412-2416)    6743.62378    6743.62847    6743.62847    6743.64079    6743.64079
  (2417-2421)    6743.64174    6743.64175    6743.64291    6743.64291    6743.64321
  (2422-2426)    6743.64321    6743.64651    6743.64651    6743.64817    6743.64817
  (2427-2431)    6743.65111    6743.65111    6743.65671    6743.65672    6743.65833
  (2432-2436)    6743.65834    6743.66285    6743.66285    6743.66408    6743.66408
  (2437-2441)    6743.67019    6743.67020    7874.90392    7874.90393    7874.93901
  (2442-2446)    7874.93902    8618.50702    8618.50709    8894.83637    8894.83643
  (2447-2451)    8894.84635    8894.84636    9052.51837    9052.51838    9414.48146
  (2452-2456)    9414.48158    9414.48643    9414.48643    9414.49567    9414.49569
  (2457-2461)    9545.44894    9545.44905    9545.50625    9545.50628    9788.66405
  (2462-2466)    9788.66406    9979.64632    9979.64643   19331.72470   19331.72473
  (2467-2471)   19457.36894   19457.36895   21764.83114   21764.83117   21764.86254
  (2472-2476)   21764.86254   29952.29222   29952.29223   29952.30785   29952.30785
  (2477-2481)   35059.54461   35059.54462   35876.81633   35876.81634   42317.67794
  (2482-2486)   42317.67795   47848.68961   47848.68962   47848.70405   47848.70405
  (2487-2491)   60896.81614   60896.81615   91486.17602   91486.17604  103284.19933
  (2492-2496)  103284.19935  104664.42410  104664.42411  104664.42963  104664.42964
  (2497-2501)  173756.73339  173756.73341  205289.92337  205289.92341  237572.46612
  (2502-2506)  237572.46613  237572.46784  237572.46784  293980.11160  293980.11166
  (2507-2511)  507479.56562  507479.56576  516086.39466  516086.39487  603767.55419
  (2512-2516)  603767.55426  603767.55459  603767.55460  910600.10294  910600.10296
  (2517-2518)  ************  ************
 
 
 

  Checkpointing ...
  Matrix to power -5.00E-01(min: 1.94E-04 max: 1.13E+02 thr: 1.00E-08 time: 2.22E+00 cpus:24)
  Matrix to power -5.00E-01(min: 2.11E-03 max: 4.40E+02 thr: 1.00E-08 time: 2.18E+00 cpus:24)


##############################################################################
                              Finalization info
##############################################################################

 Final time:
   2021 February 17  17:21:10
 

 Normal termination of ReSpect program


real	158m24.995s
user	3417m36.642s
sys	6m45.070s
