# Supplementary material for: Quadratic Spin–Orbit Mechanism of the Electronic g-Tensor
Source: J Chem Theory Comput. 2023 Mar 10;19(6):1765–76. doi: 10.1021/acs.jctc.2c01213 (PMC10061661; doi:10.1021/acs.jctc.2c01213)
Supplement: Supplementary file 2 — ct2c01213_si_002.zip [file ct2c01213_si_002.zip › respect_input/06.ir-cl/4c-pbe-dz/RS-4c_X.out_scf]

##############################################################################
                              Environment setting
##############################################################################

 Job setting:
    
    Call arguments   are    --scratch=/scratch/work/project/open-19-41/pikulove/10384720.isrv5 --nt=24 --scf --restart --inp=RS-4c_X 
    Input file name   is   RS-4c_X.inp
    Binary  directory is   /home/pikulove/ReSpect_5.2.0-beta.8+Nov20_OMP_intel-18.0_glibc-2.27+PT3
    Work    directory is   /scratch/work/project/open-19-41/pikulove/10384720.isrv5/
    Scratch directory is   /scratch/work/project/open-19-41/pikulove/10384720.isrv5/tmp12480.eRNGtU.pikulove
    Machine name      is   r30u31n820.ib0.smc.salomon.it4i.cz
    OMP stack memory size  5000m
    OMP parallel job with  24 threads
    Output  file will be   /scratch/work/project/open-19-41/pikulove/10384720.isrv5/RS-4c_X.out_scf


 System setting:

    core file size          (blocks, -c) 0
    data seg size           (kbytes, -d) unlimited
    scheduling priority             (-e) 0
    file size               (blocks, -f) unlimited
    pending signals                 (-i) 510108
    max locked memory       (kbytes, -l) unlimited
    max memory size         (kbytes, -m) unlimited
    open files                      (-n) 1048576
    pipe size            (512 bytes, -p) 8
    POSIX message queues     (bytes, -q) 819200
    real-time priority              (-r) 0
    stack size              (kbytes, -s) unlimited
    cpu time               (seconds, -t) unlimited
    max user processes              (-u) 510108
    virtual memory          (kbytes, -v) unlimited
    file locks                      (-x) unlimited
    omp_thread_limit:
    omp_stacksize:5000m
    

##############################################################################
                               Program ReSpect
##############################################################################
::

 Version:       5.2.0 (2020)
 Released:      beta (in testing period)

 Branch:        master
 Commit hash:   d07d9fd49
 Commit author: Debora Pastvova
 Commit date:   Wed Nov 4 10:13:55 2020 +0100

 Webpage:       http://www.respectprogram.org 
 Copyright:     ReSpect is distributed as proprietary software at no cost
                and is currently available as OpenMP parallel static binaries
                for Linux OS and x86_64 architecture at the program webpage.
                The program is limited to non-commercial, academic, and non-profit
                private use and its further copy and redistribution is not permitted.
                The specific terms of use are available at:
                http://www.respectprogram.org/download.html.
                The program is distributed AS IS in a hope it becomes useful.
                The experimental nature of the program means that authors accept
                no responsibility for the correctness of results nor fitness for
                a particular purpose.

 Reference(s):  If results obtained with ReSpect are published in the scientific
                literature or publicly accessible reports, the users shall reference
                the program as:

                ReSpect, version 5.2.0 (2020); Relativistic Spectroscopy DFT program of authors
                M. Repisky, S. Komorovsky, V. G. Malkin, O. L. Malkina, M. Kaupp, K. Ruud, 
                with contributions from R. Bast, R. Di Remigio, U. Ekstrom, M. Kadek, S. Knecht,
                L. Konecny, E. Malkin, I. Malkin-Ondik, (see http://www.respectprogram.org)

                Using specific theoretical methods included in ReSpect may require citing
                additional articles, as described in this output file as "REQUIRED REFERENCES".


 -------
 Authors
 -------
 Repisky Michal
 Komorovsky Stanislav


 --------
 Founders
 --------
 Ruud Kenneth
 Kaupp Martin
 Malkina Olga L.
 Malkin Vladimir G.


 ------------
 Contributors
 ------------
 Bast Radovan         - AutoCMake library
 Di Remigio Roberto   - PCMSolver library
 Ekstrom Ulf          - XCFun library
 Kadek Marius         - real-time TDDFT library
                      - solid-state pSCF library
 Knecht Stefan        - pilot MPI parallelization
 Konecny Lukas        - real-time TDDFT (RT-TDDFT) library
                      - damped-response TDDFT (DR-TDDFT) library
 Malkin Elena         - one-component molecular properties
                      - finite size nucleus and magnetic moment models
 Malkin-Ondik Irina   - Douglas-Kroll-Hess (DKH) Hamiltonians


##############################################################################
                    Configuration, build, and runtime info
##############################################################################
::

 -----------------------------------
 Configuration and build information
 -----------------------------------

 Who compiled           | uachstno
 Compiled on server     | pippin
 Operating system       | Linux-5.4.0-51-generic
 CMake version          | 3.10.2
 CMake generator        | Unix Makefiles
 CMake build type       | release
 Configuration time     | 2020-11-09 11:33:09.556228
 Python version         | 2.7.1
 Fortran compiler       | /opt/intel/compilers_and_libraries_2018.6.288/linux/bin/intel64/ifort
 Fortran compiler flags |  -w -fpp -assume byterecl -static -static-libgcc -static-intel -qopenmp -O2 -xW -ip
 C compiler             | /opt/intel/compilers_and_libraries_2018.6.288/linux/bin/intel64/icc
 C compiler flags       |  -g -wd981 -wd279 -wd383 -wd1572 -wd1777 -restrict -DRESTRICT=restrict -qopenmp -O2 -ip
 C++ compiler           | /opt/intel/compilers_and_libraries_2018.6.288/linux/bin/intel64/icpc
 C++ compiler flags     |  -Wno-unknown-pragmas -fno-exceptions -qopenmp -O3
 Static linking         | True
 MPI parallelization    | False
 OMP parallelization    | True
 Math libraries         | -Wl,--start-group;/opt/intel/compilers_and_libraries_2018.6.288/linux/mkl/lib/intel64/libmkl_lapack95_lp64.a;/opt/intel/compilers_and_libraries_2018.6.288/linux/mkl/lib/intel64/libmkl_intel_lp64.a;-qopenmp;-Wl,--end-group;-Wl,--start-group;/opt/intel/compilers_and_libraries_2018.6.288/linux/mkl/lib/intel64/libmkl_intel_lp64.a;/opt/intel/compilers_and_libraries_2018.6.288/linux/mkl/lib/intel64/libmkl_intel_thread.a;/opt/intel/compilers_and_libraries_2018.6.288/linux/mkl/lib/intel64/libmkl_core.a;/usr/lib/x86_64-linux-gnu/libpthread.a;/usr/lib/x86_64-linux-gnu/libm.a;-qopenmp;-Wl,--end-group;-ldl
 Explicit libraries     | unknown


 ------------
 Runtime info
 ------------

 Parallelization model: OpenMP
   Master process has 24 threads of total 24

 Initial time:
   2021 February 17   9:46:12
 


##############################################################################
                            Input processing info
##############################################################################
::

 ----------
 Input file
 ----------

 scf:
     method: mdks/pbe
 
     geometry:
       Ir      0.00000000     0.00000000     0.00000000
       Cl      0.03115583     2.33360035    -0.00089452
       P      0.06323087    -0.27931460     2.32015354
       N      0.00808331    -1.96697726     0.00248122
       C      0.08208828    -2.67637015     1.18273207
       C      0.13256216    -2.07191434     2.38067302
       C     -1.50754076     0.17063034     3.26088963
       C     -2.62780762    -0.64012488     2.60297724
       C     -1.83155690     1.65370930     3.08454268
       C     -1.45600368    -0.17622279     4.74584606
       C      1.62176977     0.29016240     3.21157588
       C      2.76545540     0.05981110     2.21996557
       C      1.54958570     1.77904636     3.54143426
       C      1.92050905    -0.51492830     4.47518449
       H      0.09638726    -3.76060164     1.08990737
       H      0.17899378    -2.65731351     3.28880934
       H     -2.49316186    -1.71271699     2.74707210
       H     -2.68547299    -0.44372153     1.53024419
       H     -3.58101791    -0.35052045     3.05495449
       H     -1.86723658     1.93192259     2.03116057
       H     -1.10985090     2.30291078     3.57809284
       H     -2.81234144     1.85154991     3.52815203
       H     -1.17869101    -1.21782806     4.91996899
       H     -2.45057032    -0.02489778     5.17729671
       H     -0.76547728     0.46468316     5.29453592
       H      2.82046808    -0.98453794     1.90459313
       H      3.71156104     0.31694012     2.70653728
       H      2.65273516     0.67965960     1.32991466
       H      1.25895432     2.37167844     2.67202410
       H      2.53858556     2.11679615     3.86610537
       H      0.85284006     1.98501999     4.35475492
       H      2.04837948    -1.57567453     4.25450664
       H      1.15139621    -0.41219180     5.23867497
       H      2.86026222    -0.15321881     4.90408853
       P     -0.06475342    -0.28565666    -2.31974605
       C     -0.04834700    -2.68036388    -1.17636330
       C     -0.10143229    -2.07951557    -2.37591017
       C      1.48897753     0.19014399    -3.27574850
       C      2.63057534    -0.58774748    -2.61473039
       C      1.78180028     1.68197959    -3.12072180
       C      1.43576271    -0.17525039    -4.75621879
       C     -1.64317646     0.24906404    -3.19818178
       C     -2.77310075    -0.01575584    -2.19939302
       C     -1.61026977     1.74120083    -3.51902628
       C     -1.93197014    -0.55562132    -4.46425228
       H     -0.04574403    -3.76445887    -1.08096033
       H     -0.13410804    -2.66766385    -3.28287234
       H      2.51829477    -1.66480305    -2.74427932
       H      2.69026102    -0.37642045    -1.54492942
       H      3.57450722    -0.28341896    -3.07640317
       H      1.81719479     1.97541097    -2.07160025
       H      1.04360381     2.30851967    -3.61923612
       H      2.75545463     1.89472043    -3.57309799
       H      1.17614029    -1.22341953    -4.91755099
       H      2.42511649    -0.01074003    -5.19475656
       H      0.73110971     0.44747040    -5.30788853
       H     -2.79997536    -1.06322942    -1.89076087
       H     -3.72907389     0.22145187    -2.67665600
       H     -2.66820643     0.60038139    -1.30569662
       H     -1.32288734     2.33539903    -2.64947581
       H     -2.61066309     2.05784955    -3.82972578
       H     -0.92819470     1.96843560    -4.33908492
       H     -2.02603634    -1.62124892    -4.25010142
       H     -1.17468165    -0.42473902    -5.23512636
       H     -2.88659659    -0.21893913    -4.88050724
 
     geo-units:     angstrom
     initmo:        atomic
     nc-model:      gauss
     spin:          x
     charge:        0
     multiplicity:  2
     soscale:       1.0
 
     xc:
        noncollinearity: v2019
 
     dmixing:       1.0D0
     diis:          on
     maxiterations: 40
     convergence:   5.0e-6
 
     basis:
         Ir: dyall-vdz
         Cl: uiglo-ii
         C:  uiglo-ii
         N:  uiglo-ii
         P:  uiglo-ii
         H:  uiglo-ii


 ----------------
 Input processing
 ----------------

 ... method: four-component Dirac-Kohn-Sham (mDKS)

 ... GGA XC functional: PBE

 ... geometry processing (xyz format)

     Ir      0.00000000     0.00000000     0.00000000
     Cl      0.03115583     2.33360035    -0.00089452
     P      0.06323087    -0.27931460     2.32015354
     N      0.00808331    -1.96697726     0.00248122
     C      0.08208828    -2.67637015     1.18273207
     C      0.13256216    -2.07191434     2.38067302
     C     -1.50754076     0.17063034     3.26088963
     C     -2.62780762    -0.64012488     2.60297724
     C     -1.83155690     1.65370930     3.08454268
     C     -1.45600368    -0.17622279     4.74584606
     C      1.62176977     0.29016240     3.21157588
     C      2.76545540     0.05981110     2.21996557
     C      1.54958570     1.77904636     3.54143426
     C      1.92050905    -0.51492830     4.47518449
     H      0.09638726    -3.76060164     1.08990737
     H      0.17899378    -2.65731351     3.28880934
     H     -2.49316186    -1.71271699     2.74707210
     H     -2.68547299    -0.44372153     1.53024419
     H     -3.58101791    -0.35052045     3.05495449
     H     -1.86723658     1.93192259     2.03116057
     H     -1.10985090     2.30291078     3.57809284
     H     -2.81234144     1.85154991     3.52815203
     H     -1.17869101    -1.21782806     4.91996899
     H     -2.45057032    -0.02489778     5.17729671
     H     -0.76547728     0.46468316     5.29453592
     H      2.82046808    -0.98453794     1.90459313
     H      3.71156104     0.31694012     2.70653728
     H      2.65273516     0.67965960     1.32991466
     H      1.25895432     2.37167844     2.67202410
     H      2.53858556     2.11679615     3.86610537
     H      0.85284006     1.98501999     4.35475492
     H      2.04837948    -1.57567453     4.25450664
     H      1.15139621    -0.41219180     5.23867497
     H      2.86026222    -0.15321881     4.90408853
     P     -0.06475342    -0.28565666    -2.31974605
     C     -0.04834700    -2.68036388    -1.17636330
     C     -0.10143229    -2.07951557    -2.37591017
     C      1.48897753     0.19014399    -3.27574850
     C      2.63057534    -0.58774748    -2.61473039
     C      1.78180028     1.68197959    -3.12072180
     C      1.43576271    -0.17525039    -4.75621879
     C     -1.64317646     0.24906404    -3.19818178
     C     -2.77310075    -0.01575584    -2.19939302
     C     -1.61026977     1.74120083    -3.51902628
     C     -1.93197014    -0.55562132    -4.46425228
     H     -0.04574403    -3.76445887    -1.08096033
     H     -0.13410804    -2.66766385    -3.28287234
     H      2.51829477    -1.66480305    -2.74427932
     H      2.69026102    -0.37642045    -1.54492942
     H      3.57450722    -0.28341896    -3.07640317
     H      1.81719479     1.97541097    -2.07160025
     H      1.04360381     2.30851967    -3.61923612
     H      2.75545463     1.89472043    -3.57309799
     H      1.17614029    -1.22341953    -4.91755099
     H      2.42511649    -0.01074003    -5.19475656
     H      0.73110971     0.44747040    -5.30788853
     H     -2.79997536    -1.06322942    -1.89076087
     H     -3.72907389     0.22145187    -2.67665600
     H     -2.66820643     0.60038139    -1.30569662
     H     -1.32288734     2.33539903    -2.64947581
     H     -2.61066309     2.05784955    -3.82972578
     H     -0.92819470     1.96843560    -4.33908492
     H     -2.02603634    -1.62124892    -4.25010142
     H     -1.17468165    -0.42473902    -5.23512636
     H     -2.88659659    -0.21893913    -4.88050724
 
 ... geometry defined in units: angstrom

 ... MO init: superposition of atomic densities
     note: this keyword is ignored in the current job because of the "--restart" option used
 
 ... nuclear charge distribution model: gaussian

 ... initial spin orientation: X

 ... charge of the system:   0

 ... multiplicity of the system:  2   (doublet)

 ... the spin-orbit (SO) interaction scaling factor: 1.000000

 ... DFT noncollinear scheme: v2019

 ... density mixing parameter:  1.000

 ... DIIS scheme turned on

 ... maximum number of scf iterations:   40

 ... scf convergence criteria:  5.00E-06

 ... orbital basis required

     Ir: dyall-vdz
     Cl: uiglo-ii
     C:  uiglo-ii
     N:  uiglo-ii
     P:  uiglo-ii
     H:  uiglo-ii
 
 ... restart of the SCF procedure required


##############################################################################
                             REQUIRED REFERENCES
##############################################################################

 XCFun: a library of DFT exchange-correlation functionals

 [1] U. Ekström, et al., J. Chem. Theory Comput. 6, 1971-1980 (2010)
     [DOI: https://doi.org/10.1021/ct100117s]


##############################################################################
                              Molecular DFT grid
##############################################################################


DFT grid generator
------------------
::

 Becke atomic partitioning scheme
 Lebedev angular quadrature (adaptive size) 
 Adaptive angular distribution limit     = 11
 Adaptive angular distribution threshold =   1.0E-05
 Rotational invariance of grid points: rotation wrt. standard orientation
 Gauss-Chebyshev(I) radial quadrature
 Radial grid points mapping:  Koester
 Radial grid points shift:    False
 Grid file:                   fort.11

 Centre of nuclear charge (in A): -0.185D-02 -0.258D-01  0.140D-03
 NCMT eigenvalues:     0.3650212D+04  0.8547703D+04  0.8959937D+04  (n)

 Standard molecular orientation (in A):
  0.1845576357D-02  0.2578044787D-01 -0.1395384880D-03
  0.3300140636D-01  0.2359380798D+01 -0.1034058488D-02
  0.6507644636D-01 -0.2535341521D+00  0.2320014002D+01
  0.9928886357D-02 -0.1941196812D+01  0.2341681512D-02
  0.8393385636D-01 -0.2650589702D+01  0.1182592532D+01
  0.1344077364D+00 -0.2046133892D+01  0.2380533482D+01
 -0.1505695184D+01  0.1964107879D+00  0.3260750092D+01
 -0.2625962044D+01 -0.6143444321D+00  0.2602837702D+01
 -0.1829711324D+01  0.1679489748D+01  0.3084403142D+01
 -0.1454158104D+01 -0.1504423421D+00  0.4745706522D+01
  0.1623615346D+01  0.3159428479D+00  0.3211436342D+01
  0.2767300976D+01  0.8559154787D-01  0.2219826032D+01
  0.1551431276D+01  0.1804826808D+01  0.3541294722D+01
  0.1922354626D+01 -0.4891478521D+00  0.4475044952D+01
  0.9823283636D-01 -0.3734821192D+01  0.1089767832D+01
  0.1808393564D+00 -0.2631533062D+01  0.3288669802D+01
 -0.2491316284D+01 -0.1686936542D+01  0.2746932562D+01
 -0.2683627414D+01 -0.4179410821D+00  0.1530104652D+01
 -0.3579172334D+01 -0.3247400021D+00  0.3054814952D+01
 -0.1865391004D+01  0.1957703038D+01  0.2031021032D+01
 -0.1108005324D+01  0.2328691228D+01  0.3577953302D+01
 -0.2810495864D+01  0.1877330358D+01  0.3528012492D+01
 -0.1176845434D+01 -0.1192047612D+01  0.4919829452D+01
 -0.2448724744D+01  0.8826678694D-03  0.5177157172D+01
 -0.7636317036D+00  0.4904636079D+00  0.5294396382D+01
  0.2822313656D+01 -0.9587574921D+00  0.1904453592D+01
  0.3713406616D+01  0.3427205679D+00  0.2706397742D+01
  0.2654580736D+01  0.7054400479D+00  0.1329775122D+01
  0.1260799896D+01  0.2397458888D+01  0.2671884562D+01
  0.2540431136D+01  0.2142576598D+01  0.3865965832D+01
  0.8546856364D+00  0.2010800438D+01  0.4354615382D+01
  0.2050225056D+01 -0.1549894082D+01  0.4254367102D+01
  0.1153241786D+01 -0.3864113521D+00  0.5238535432D+01
  0.2862107796D+01 -0.1274383621D+00  0.4903948992D+01
 -0.6290784364D-01 -0.2598762121D+00 -0.2319885588D+01
 -0.4650142364D-01 -0.2654583432D+01 -0.1176502838D+01
 -0.9958671364D-01 -0.2053735122D+01 -0.2376049708D+01
  0.1490823106D+01  0.2159244379D+00 -0.3275888038D+01
  0.2632420916D+01 -0.5619670321D+00 -0.2614869928D+01
  0.1783645856D+01  0.1707760038D+01 -0.3120861338D+01
  0.1437608286D+01 -0.1494699421D+00 -0.4756358328D+01
 -0.1641330884D+01  0.2748444879D+00 -0.3198321318D+01
 -0.2771255174D+01  0.1002460787D-01 -0.2199532558D+01
 -0.1608424194D+01  0.1766981278D+01 -0.3519165818D+01
 -0.1930124564D+01 -0.5298408721D+00 -0.4464391818D+01
 -0.4389845364D-01 -0.3738678422D+01 -0.1081099868D+01
 -0.1322624636D+00 -0.2641883402D+01 -0.3283011878D+01
  0.2520140346D+01 -0.1639022602D+01 -0.2744418858D+01
  0.2692106596D+01 -0.3506400021D+00 -0.1545068958D+01
  0.3576352796D+01 -0.2576385121D+00 -0.3076542708D+01
  0.1819040366D+01  0.2001191418D+01 -0.2071739788D+01
  0.1045449386D+01  0.2334300118D+01 -0.3619375658D+01
  0.2757300206D+01  0.1920500878D+01 -0.3573237528D+01
  0.1177985866D+01 -0.1197639082D+01 -0.4917690528D+01
  0.2426962066D+01  0.1504041787D-01 -0.5194896098D+01
  0.7329552864D+00  0.4732508479D+00 -0.5308028068D+01
 -0.2798129784D+01 -0.1037448972D+01 -0.1890900408D+01
 -0.3727228314D+01  0.2472323179D+00 -0.2676795538D+01
 -0.2666360854D+01  0.6261618379D+00 -0.1305836158D+01
 -0.1321041764D+01  0.2361179478D+01 -0.2649615348D+01
 -0.2608817514D+01  0.2083629998D+01 -0.3829865318D+01
 -0.9263491236D+00  0.1994216048D+01 -0.4339224458D+01
 -0.2024190764D+01 -0.1595468472D+01 -0.4250240958D+01
 -0.1172836074D+01 -0.3989585721D+00 -0.5235265898D+01
 -0.2884751014D+01 -0.1931586821D+00 -0.4880646778D+01

 Rotationally invariant molecular orientation (in A):
  0.0000000000D+00  0.0000000000D+00  0.0000000000D+00
  0.2332514923D+01  0.7433626470D-01 -0.2259052661D-01
 -0.2046080562D+00 -0.2327668429D+01  0.7226661476D-01
 -0.1965218731D+01 -0.6432029377D-01  0.5337860256D-01
 -0.2635216181D+01 -0.1266156408D+01  0.1450325707D+00
 -0.1992347144D+01 -0.2444401023D+01  0.1829269872D+00
  0.2385132274D+00 -0.3256699828D+01 -0.1507386050D+01
 -0.6180821818D+00 -0.2626686180D+01 -0.2609428556D+01
  0.1707467537D+01 -0.3034402790D+01 -0.1865666903D+01
 -0.6014377510D-01 -0.4751731202D+01 -0.1446198231D+01
  0.4283153968D+00 -0.3197851211D+01  0.1618284459D+01
  0.1932046207D+00 -0.2211856946D+01  0.2765850483D+01
  0.1924793496D+01 -0.3480858936D+01  0.1512206824D+01
 -0.3295184154D+00 -0.4485596549D+01  0.1936910839D+01
 -0.3721217424D+01 -0.1207446964D+01  0.1841900831D+00
 -0.2547645237D+01 -0.3370409550D+01  0.2438523100D+00
 -0.1682228738D+01 -0.2804189620D+01 -0.2449956677D+01
 -0.4569241813D+00 -0.1548416137D+01 -0.2672812941D+01
 -0.3363743616D+00 -0.3071098815D+01 -0.3568543842D+01
  0.1951487747D+01 -0.1972860663D+01 -0.1908933465D+01
  0.2388298484D+01 -0.3505954905D+01 -0.1158544780D+01
  0.1896584163D+01 -0.3473388474D+01 -0.2850245466D+01
 -0.1089103148D+01 -0.4958008925D+01 -0.1144776997D+01
  0.8179310501D-01 -0.5180052537D+01 -0.2443497824D+01
  0.6134172838D+00 -0.5278714315D+01 -0.7699941138D+00
 -0.8590149233D+00 -0.1929380567D+01  0.2844541110D+01
  0.4871981794D+00 -0.2688347586D+01  0.3706333179D+01
  0.7819718652D+00 -0.1302964401D+01  0.2637881304D+01
  0.2482926294D+01 -0.2593782541D+01  0.1207023837D+01
  0.2295235472D+01 -0.3792914546D+01  0.2493532973D+01
  0.2140203297D+01 -0.4288590197D+01  0.8118219686D+00
 -0.1393467276D+01 -0.4298148356D+01  0.2088924394D+01
 -0.2204990511D+00 -0.5246902985D+01  0.1166499032D+01
  0.6701471430D-01 -0.4901171185D+01  0.2868569387D+01
 -0.3599560569D+00  0.2309491739D+01 -0.6077840407D-01
 -0.2716471508D+01  0.1091400795D+01  0.1205931700D-01
 -0.2155062874D+01  0.2309148741D+01 -0.5620281256D-01
  0.1210925901D+00  0.3282862141D+01  0.1480503228D+01
 -0.6091635477D+00  0.2599825878D+01  0.2640457140D+01
  0.1623404246D+01  0.3175368718D+01  0.1739069950D+01
 -0.2918540245D+00  0.4751008533D+01  0.1434044486D+01
  0.1104310224D+00  0.3201381066D+01 -0.1652087386D+01
 -0.1487108833D+00  0.2192665835D+01 -0.2774485048D+01
  0.1592089620D+01  0.3569050368D+01 -0.1653912071D+01
 -0.7401369438D+00  0.4440983081D+01 -0.1923704415D+01
 -0.3796679503D+01  0.9619585976D+00  0.3973338907D-01
 -0.2772067399D+01  0.3197104798D+01 -0.7635069008D-01
 -0.1692059319D+01  0.2695232361D+01  0.2552862024D+01
 -0.3629468699D+00  0.1537312051D+01  0.2696468960D+01
 -0.2979081831D+00  0.3072589368D+01  0.3576608719D+01
  0.1950453647D+01  0.2136060947D+01  0.1768883038D+01
  0.2216810216D+01  0.3691970049D+01  0.9860789489D+00
  0.1844117234D+01  0.3636015178D+01  0.2707055637D+01
 -0.1350271894D+01  0.4878817789D+01  0.1198445602D+01
 -0.1185384357D+00  0.5196335843D+01  0.2418851690D+01
  0.2968330101D+00  0.5320680974D+01  0.7146159487D+00
 -0.1186289998D+01  0.1851197272D+01 -0.2776883178D+01
  0.5132294272D-01  0.2675379420D+01 -0.3736205464D+01
  0.4975033272D+00  0.1318982992D+01 -0.2682797297D+01
  0.2219815012D+01  0.2719149814D+01 -0.1379306788D+01
  0.1875726907D+01  0.3887698972D+01 -0.2661682056D+01
  0.1809009776D+01  0.4397112122D+01 -0.9781772183D+00
 -0.1800374770D+01  0.4193253485D+01 -0.1992964949D+01
 -0.6162192044D+00  0.5216994115D+01 -0.1170501820D+01
 -0.4387526726D+00  0.4865849581D+01 -0.2886300242D+01

 Atom   1 has   14912 grid points ( 0)
 Atom   2 has    9888 grid points ( 1)
 Atom   3 has   10488 grid points ( 2)
 Atom   4 has    9716 grid points ( 3)
 Atom   5 has    9980 grid points ( 4)
 Atom   6 has    9860 grid points ( 5)
 Atom   7 has    9560 grid points ( 6)
 Atom   8 has    9836 grid points ( 7)
 Atom   9 has    9992 grid points ( 8)
 Atom  10 has   10088 grid points ( 9)
 Atom  11 has    9536 grid points (10)
 Atom  12 has    9908 grid points (11)
 Atom  13 has   10004 grid points (12)
 Atom  14 has    9896 grid points (13)
 Atom  15 has    8532 grid points (14)
 Atom  16 has    8732 grid points (15)
 Atom  17 has    8612 grid points (16)
 Atom  18 has    8608 grid points (17)
 Atom  19 has    8636 grid points (18)
 Atom  20 has    8692 grid points (19)
 Atom  21 has    8196 grid points (20)
 Atom  22 has    8684 grid points (21)
 Atom  23 has    8624 grid points (22)
 Atom  24 has    8696 grid points (23)
 Atom  25 has    8256 grid points ( 0)
 Atom  26 has    8672 grid points ( 1)
 Atom  27 has    8684 grid points ( 2)
 Atom  28 has    8636 grid points ( 3)
 Atom  29 has    8672 grid points ( 4)
 Atom  30 has    8672 grid points ( 5)
 Atom  31 has    8684 grid points ( 6)
 Atom  32 has    8636 grid points ( 7)
 Atom  33 has    8612 grid points ( 8)
 Atom  34 has    8708 grid points ( 9)
 Atom  35 has   10488 grid points (10)
 Atom  36 has    9980 grid points (11)
 Atom  37 has    9860 grid points (12)
 Atom  38 has    9560 grid points (13)
 Atom  39 has    9836 grid points (14)
 Atom  40 has    9992 grid points (15)
 Atom  41 has   10040 grid points (16)
 Atom  42 has    9536 grid points (17)
 Atom  43 has    9824 grid points (18)
 Atom  44 has   10004 grid points (19)
 Atom  45 has    9896 grid points (20)
 Atom  46 has    8532 grid points (21)
 Atom  47 has    8732 grid points (22)
 Atom  48 has    8448 grid points (23)
 Atom  49 has    8500 grid points ( 0)
 Atom  50 has    8696 grid points ( 1)
 Atom  51 has    8680 grid points ( 2)
 Atom  52 has    8316 grid points ( 3)
 Atom  53 has    8672 grid points ( 4)
 Atom  54 has    8616 grid points ( 5)
 Atom  55 has    8684 grid points ( 6)
 Atom  56 has    8256 grid points ( 7)
 Atom  57 has    8516 grid points ( 8)
 Atom  58 has    8684 grid points ( 9)
 Atom  59 has    8636 grid points (10)
 Atom  60 has    8672 grid points (11)
 Atom  61 has    8672 grid points (12)
 Atom  62 has    8684 grid points (13)
 Atom  63 has    8444 grid points (14)
 Atom  64 has    8660 grid points (15)
 Atom  65 has    8696 grid points (16)
 Total         596720 grid points (generated in    4.0 seconds)
 


##############################################################################
                    Atomic, molecular, and basis sets info
##############################################################################


Atomic and Nuclear Constants
----------------------------
::

 The data used in this calculation (unless changed from input) are from
 the CODATA recommended values of the fundamental physical constants 2010
 (online at http://physics.nist.gov/constants) and from the 2006 compilation
 of the Particle Data Group (online at http://pdg.lbl.gov).
 All values are in the SI-based atomic units unless stated otherwise.

 Inverse fine-structure constant =   137.035999074000
 Bohr radius [A]                 =     0.529177210920
 Hartree energy [eV]             =    27.211385050000
 Electric dipole moment [Debye]  =     2.541746363608

 atom    label     Z    isotop    atomic mass       spin         g-value 
 ----------------------------------------------------------------------- 
  Ir       1      77     193      192.962926      1.500000      0.109133
  Cl       2      17      35       34.968853      1.500000      0.547916
  P        3      15      31       30.973762      0.500000      2.263200
  N        4       7      14       14.003074      1.000000      0.403761
  C        5       6      12       12.000000      0.000000      0.000000
  C        6       6      12       12.000000      0.000000      0.000000
  C        7       6      12       12.000000      0.000000      0.000000
  C        8       6      12       12.000000      0.000000      0.000000
  C        9       6      12       12.000000      0.000000      0.000000
  C       10       6      12       12.000000      0.000000      0.000000
  C       11       6      12       12.000000      0.000000      0.000000
  C       12       6      12       12.000000      0.000000      0.000000
  C       13       6      12       12.000000      0.000000      0.000000
  C       14       6      12       12.000000      0.000000      0.000000
  H       15       1       1        1.007825      0.500000      5.585695
  H       16       1       1        1.007825      0.500000      5.585695
  H       17       1       1        1.007825      0.500000      5.585695
  H       18       1       1        1.007825      0.500000      5.585695
  H       19       1       1        1.007825      0.500000      5.585695
  H       20       1       1        1.007825      0.500000      5.585695
  H       21       1       1        1.007825      0.500000      5.585695
  H       22       1       1        1.007825      0.500000      5.585695
  H       23       1       1        1.007825      0.500000      5.585695
  H       24       1       1        1.007825      0.500000      5.585695
  H       25       1       1        1.007825      0.500000      5.585695
  H       26       1       1        1.007825      0.500000      5.585695
  H       27       1       1        1.007825      0.500000      5.585695
  H       28       1       1        1.007825      0.500000      5.585695
  H       29       1       1        1.007825      0.500000      5.585695
  H       30       1       1        1.007825      0.500000      5.585695
  H       31       1       1        1.007825      0.500000      5.585695
  H       32       1       1        1.007825      0.500000      5.585695
  H       33       1       1        1.007825      0.500000      5.585695
  H       34       1       1        1.007825      0.500000      5.585695
  P       35      15      31       30.973762      0.500000      2.263200
  C       36       6      12       12.000000      0.000000      0.000000
  C       37       6      12       12.000000      0.000000      0.000000
  C       38       6      12       12.000000      0.000000      0.000000
  C       39       6      12       12.000000      0.000000      0.000000
  C       40       6      12       12.000000      0.000000      0.000000
  C       41       6      12       12.000000      0.000000      0.000000
  C       42       6      12       12.000000      0.000000      0.000000
  C       43       6      12       12.000000      0.000000      0.000000
  C       44       6      12       12.000000      0.000000      0.000000
  C       45       6      12       12.000000      0.000000      0.000000
  H       46       1       1        1.007825      0.500000      5.585695
  H       47       1       1        1.007825      0.500000      5.585695
  H       48       1       1        1.007825      0.500000      5.585695
  H       49       1       1        1.007825      0.500000      5.585695
  H       50       1       1        1.007825      0.500000      5.585695
  H       51       1       1        1.007825      0.500000      5.585695
  H       52       1       1        1.007825      0.500000      5.585695
  H       53       1       1        1.007825      0.500000      5.585695
  H       54       1       1        1.007825      0.500000      5.585695
  H       55       1       1        1.007825      0.500000      5.585695
  H       56       1       1        1.007825      0.500000      5.585695
  H       57       1       1        1.007825      0.500000      5.585695
  H       58       1       1        1.007825      0.500000      5.585695
  H       59       1       1        1.007825      0.500000      5.585695
  H       60       1       1        1.007825      0.500000      5.585695
  H       61       1       1        1.007825      0.500000      5.585695
  H       62       1       1        1.007825      0.500000      5.585695
  H       63       1       1        1.007825      0.500000      5.585695
  H       64       1       1        1.007825      0.500000      5.585695
  H       65       1       1        1.007825      0.500000      5.585695


Molecular geometry [A]
----------------------
::

 atom    label                 cartesian coordinates            
 -------------------------------------------------------------- 
  Ir       1         0.000000         0.000000         0.000000
  Cl       2         0.031156         2.333600        -0.000895
  P        3         0.063231        -0.279315         2.320154
  N        4         0.008083        -1.966977         0.002481
  C        5         0.082088        -2.676370         1.182732
  C        6         0.132562        -2.071914         2.380673
  C        7        -1.507541         0.170630         3.260890
  C        8        -2.627808        -0.640125         2.602977
  C        9        -1.831557         1.653709         3.084543
  C       10        -1.456004        -0.176223         4.745846
  C       11         1.621770         0.290162         3.211576
  C       12         2.765455         0.059811         2.219966
  C       13         1.549586         1.779046         3.541434
  C       14         1.920509        -0.514928         4.475184
  H       15         0.096387        -3.760602         1.089907
  H       16         0.178994        -2.657314         3.288809
  H       17        -2.493162        -1.712717         2.747072
  H       18        -2.685473        -0.443722         1.530244
  H       19        -3.581018        -0.350520         3.054954
  H       20        -1.867237         1.931923         2.031161
  H       21        -1.109851         2.302911         3.578093
  H       22        -2.812341         1.851550         3.528152
  H       23        -1.178691        -1.217828         4.919969
  H       24        -2.450570        -0.024898         5.177297
  H       25        -0.765477         0.464683         5.294536
  H       26         2.820468        -0.984538         1.904593
  H       27         3.711561         0.316940         2.706537
  H       28         2.652735         0.679660         1.329915
  H       29         1.258954         2.371678         2.672024
  H       30         2.538586         2.116796         3.866105
  H       31         0.852840         1.985020         4.354755
  H       32         2.048379        -1.575675         4.254507
  H       33         1.151396        -0.412192         5.238675
  H       34         2.860262        -0.153219         4.904089
  P       35        -0.064753        -0.285657        -2.319746
  C       36        -0.048347        -2.680364        -1.176363
  C       37        -0.101432        -2.079516        -2.375910
  C       38         1.488978         0.190144        -3.275749
  C       39         2.630575        -0.587747        -2.614730
  C       40         1.781800         1.681980        -3.120722
  C       41         1.435763        -0.175250        -4.756219
  C       42        -1.643176         0.249064        -3.198182
  C       43        -2.773101        -0.015756        -2.199393
  C       44        -1.610270         1.741201        -3.519026
  C       45        -1.931970        -0.555621        -4.464252
  H       46        -0.045744        -3.764459        -1.080960
  H       47        -0.134108        -2.667664        -3.282872
  H       48         2.518295        -1.664803        -2.744279
  H       49         2.690261        -0.376420        -1.544929
  H       50         3.574507        -0.283419        -3.076403
  H       51         1.817195         1.975411        -2.071600
  H       52         1.043604         2.308520        -3.619236
  H       53         2.755455         1.894720        -3.573098
  H       54         1.176140        -1.223420        -4.917551
  H       55         2.425116        -0.010740        -5.194757
  H       56         0.731110         0.447470        -5.307889
  H       57        -2.799975        -1.063229        -1.890761
  H       58        -3.729074         0.221452        -2.676656
  H       59        -2.668206         0.600381        -1.305697
  H       60        -1.322887         2.335399        -2.649476
  H       61        -2.610663         2.057850        -3.829726
  H       62        -0.928195         1.968436        -4.339085
  H       63        -2.026036        -1.621249        -4.250101
  H       64        -1.174682        -0.424739        -5.235126
  H       65        -2.886597        -0.218939        -4.880507


Interatomic distances [A]
-------------------------
::

 ---          Ir (   1)          Cl (   2)          P  (   3)          N  (   4)          C  (   5)
 Ir (   1)    0.000000
 Cl (   2)    2.333808          0.000000
 P  (   3)    2.337761          3.495085          0.000000
 N  (   4)    1.966995          4.300641          2.867551          0.000000
 C  (   5)    2.927209          5.148142          2.653292          1.379024          0.000000
 ---          C  (   6)          C  (   7)          C  (   8)          C  (   9)          C  (  10)
 Ir (   1)    3.158798          3.596553          3.753748          3.950159          4.967299
 Cl (   2)    5.009062          4.205385          4.763746          3.667680          5.571571
 P  (   3)    1.794961          1.885407          2.729810          2.812667          2.864033
 N  (   4)    2.383758          4.181352          3.933324          5.098309          5.277297
 C  (   5)    1.342750          3.866661          3.675177          5.101814          4.616519
 ---          C  (  11)          C  (  12)          C  (  13)          C  (  14)          H  (  15)
 Ir (   1)    3.609508          3.546769          4.255347          4.897018          3.916544
 Cl (   2)    4.126216          4.192700          3.893745          5.631967          6.191397
 P  (   3)    1.883609          2.725264          2.817379          2.854672          3.692420
 N  (   4)    4.242281          4.077770          5.378951          5.076504          2.099376
 C  (   5)    3.909877          3.970265          5.250501          4.346477          1.088292
 ---          H  (  16)          H  (  17)          H  (  18)          H  (  19)          H  (  20)
 Ir (   1)    4.231976          4.086032          3.122547          4.720095          3.368161
 Cl (   2)    5.979400          5.504197          4.175880          5.439717          2.809713
 P  (   3)    2.570326          2.961764          2.864674          3.718273          2.949541
 N  (   4)    3.362399          3.722050          3.451031          4.981182          4.778471
 C  (   5)    2.108392          3.163495          3.572797          4.725795          5.075043
 ---          H  (  21)          H  (  22)          H  (  23)          H  (  24)          H  (  25)
 Ir (   1)    4.397490          4.877023          5.203702          5.728029          5.369730
 Cl (   2)    3.756593          4.557633          6.187994          6.207668          5.671777
 P  (   3)    3.102647          3.777401          3.030217          3.814078          3.176042
 N  (   4)    5.680380          5.913231          5.113838          6.049410          5.875135
 C  (   5)    5.652584          5.863512          4.205217          5.422288          5.243235
 ---          H  (  26)          H  (  27)          H  (  28)          H  (  29)          H  (  30)
 Ir (   1)    3.542856          4.604507          3.044276          3.788078          5.086454
 Cl (   2)    4.735102          4.994245          3.373315          2.941672          4.613881
 P  (   3)    2.876176          3.716870          2.933554          2.929391          3.776069
 N  (   4)    3.534505          5.122884          3.970006          5.245481          6.165082
 C  (   5)    3.298803          4.945196          4.229991          5.393125          6.017418
 ---          H  (  31)          H  (  32)          H  (  33)          H  (  34)          P  (  35)
 Ir (   1)    4.861227          4.977895          5.379529          5.679319          2.338165
 Cl (   2)    4.446162          6.120462          6.020581          6.184414          3.499540
 P  (   3)    3.144884          3.059916          3.117616          3.809987          4.641669
 N  (   4)    5.939207          4.732404          5.580524          5.954024          2.867906
 C  (   5)    5.690724          3.809676          4.766613          5.285171          4.243162
 ---          C  (  36)          C  (  37)          C  (  38)          C  (  39)          C  (  40)
 Ir (   1)    2.927545          3.159054          3.603295          3.755288          3.967716
 Cl (   2)    5.150523          5.013369          4.176640          4.703551          3.636301
 P  (   3)    4.243008          5.031983          5.793726          5.571308          6.033513
 N  (   4)    1.379050          2.383570          4.194402          3.953421          5.120093
 C  (   5)    2.362702          3.613011          5.484003          5.027708          6.356410
 ---          C  (  41)          C  (  42)          C  (  43)          C  (  44)          C  (  45)
 Ir (   1)    4.971292          3.604224          3.539444          4.243618          4.895996
 Cl (   2)    5.557010          4.167892          4.268106          3.927145          5.667718
 P  (   3)    7.209003          5.800262          5.342335          6.401493          7.077099
 N  (   4)    5.281456          4.228681          4.048518          5.363829          5.070251
 C  (   5)    6.584768          5.543204          5.164276          6.669748          6.359437
 ---          H  (  46)          H  (  47)          H  (  48)          H  (  49)          H  (  50)
 Ir (   1)    3.916851          4.232218          4.079761          3.125061          4.724583
 Cl (   2)    6.193447          5.984257          5.449702          4.098670          5.372419
 P  (   3)    4.870902          6.094018          5.796154          4.674354          6.438315
 N  (   4)    2.099448          3.362250          3.733251          3.481153          5.003327
 C  (   5)    2.514872          4.470843          4.730728          4.419556          6.005284
 ---          H  (  51)          H  (  52)          H  (  53)          H  (  54)          H  (  55)
 Ir (   1)    3.390571          4.417832          4.893825          5.202150          5.732957
 Cl (   2)    2.757908          3.757403          4.513874          6.175507          6.180872
 P  (   3)    5.239053          6.552432          6.834099          7.383378          7.881910
 N  (   4)    4.808027          5.698159          5.936794          5.111160          6.056418
 C  (   5)    5.936358          6.988028          7.117561          6.365648          7.298474
 ---          H  (  56)          H  (  57)          H  (  58)          H  (  59)          H  (  60)
 Ir (   1)    5.376656          3.541934          4.595598          3.030615          3.771451
 Cl (   2)    5.675527          4.808883          5.075451          3.463107          2.974629
 P  (   3)    7.691639          5.152113          6.292889          4.624003          5.784053
 N  (   4)    5.878125          3.505185          5.092479          3.932580          5.226356
 C  (   5)    7.232411          4.511637          6.149570          4.949091          6.463560
 ---          H  (  61)          H  (  62)          H  (  63)          H  (  64)          H  (  65)
 Ir (   1)    5.071204          4.854270          4.979622          5.382084          5.674480
 Cl (   2)    4.659956          4.457981          6.158623          6.038184          6.232123
 P  (   3)    7.101624          7.097941          7.023822          7.657404          7.781686
 N  (   4)    6.143523          5.934078          4.726693          5.586588          5.939561
 C  (   5)    7.401924          7.285970          5.922259          6.916518          7.184353

 ---          C  (   6)          C  (   7)          C  (   8)          C  (   9)          C  (  10)
 C  (   6)    0.000000
 C  (   7)    2.914400          0.000000
 C  (   8)    3.117544          1.531395          0.000000
 C  (   9)    4.270066          1.528270          2.475398          0.000000
 C  (  10)    3.422168          1.525798          2.486004          2.499924          0.000000
 ---          C  (  11)          C  (  12)          C  (  13)          C  (  14)          H  (  15)
 C  (   6)    2.913339          3.391490          4.264413          3.163533          2.125806
 C  (   7)    3.131981          4.399352          3.465794          3.700815          4.768683
 C  (   8)    4.392577          5.451962          4.917693          4.920164          4.409988
 C  (   9)    3.714951          4.941713          3.414174          4.551359          6.083609
 C  (  10)    3.470474          4.925089          3.782493          3.404235          5.350101
 ---          H  (  16)          H  (  17)          H  (  18)          H  (  19)          H  (  20)
 C  (   6)    1.081462          2.675387          3.363861          4.148316          4.489105
 C  (   7)    3.292787          2.186882          2.181762          2.147863          2.178019
 C  (   8)    3.523854          1.090572          1.092088          1.093967          2.742421
 C  (   9)    4.761193          3.447381          2.746677          2.660531          1.090087
 C  (  10)    3.309378          2.726098          3.453005          2.721246          3.461634
 ---          H  (  21)          H  (  22)          H  (  23)          H  (  24)          H  (  25)
 C  (   6)    4.702818          5.038128          2.982763          4.322494          3.966283
 C  (   7)    2.192121          2.144627          2.188265          2.144797          2.184684
 C  (   8)    3.452029          2.664291          2.793229          2.652742          3.454470
 C  (   9)    1.088997          1.094472          3.469978          2.753274          2.726606
 C  (  10)    2.762168          2.726590          1.091862          1.094629          1.090251
 ---          H  (  26)          H  (  27)          H  (  28)          H  (  29)          H  (  30)
 C  (   6)    2.938346          4.315327          3.876406          4.593382          5.053786
 C  (   7)    4.680343          5.250499          4.614723          3.583974          4.530451
 C  (   8)    5.503641          6.412043          5.589870          4.917585          5.990636
 C  (   9)    5.476675          5.714543          4.912878          3.199517          4.463567
 C  (  10)    5.197528          5.577250          5.411364          4.261870          4.689203
 ---          H  (  31)          H  (  32)          H  (  33)          H  (  34)          P  (  35)
 C  (   6)    4.568864          2.725410          3.458450          4.182029          5.032255
 C  (   7)    3.171742          4.084290          3.364708          4.677893          5.782156
 C  (   8)    4.698406          5.046734          4.613159          5.970854          5.561304
 C  (   9)    2.988176          5.181857          4.219744          5.346859          6.007418
 C  (  10)    3.186641          3.805336          2.664038          4.319227          7.202093
 ---          C  (  36)          C  (  37)          C  (  38)          C  (  39)          C  (  40)
 C  (   6)    3.613232          4.762341          6.241144          5.779003          6.861272
 C  (   7)    5.472351          6.230073          7.190768          7.226483          7.336818
 C  (   8)    5.009951          5.765738          7.224727          7.407956          7.589304
 C  (   9)    6.333984          6.837166          7.322655          7.577365          7.180700
 C  (  10)    6.582156          7.495118          8.552960          8.428972          8.707421
 ---          C  (  41)          C  (  42)          C  (  43)          C  (  44)          C  (  45)
 C  (   6)    7.498726          6.297921          5.800661          7.237663          7.308518
 C  (   7)    8.547321          6.460971          5.608125          6.960209          7.770804
 C  (   8)    8.419411          5.950933          4.844967          6.647182          7.101906
 C  (   9)    8.688959          6.440586          5.620818          6.607855          7.866100
 C  (  10)    9.932349          7.957605          7.070844          8.485778          9.230190
 ---          H  (  46)          H  (  47)          H  (  48)          H  (  49)          H  (  50)
 C  (   6)    3.857383          5.701033          5.667680          4.982658          6.695176
 C  (   7)    6.039324          7.263818          7.459103          6.404428          8.136010
 C  (   8)    5.477217          6.706167          7.491695          6.749557          8.417322
 C  (   9)    7.063787          7.880328          7.994304          6.782350          8.422307
 C  (  10)    6.986841          8.509701          8.608885          7.536939          9.300813
 ---          H  (  51)          H  (  52)          H  (  53)          H  (  54)          H  (  55)
 C  (   6)    6.248325          7.484458          7.619786          7.421123          8.178715
 C  (   7)    6.538084          7.642973          8.237051          8.719657          9.327199
 C  (   8)    6.960657          7.803186          8.576063          8.447994          9.313046
 C  (   9)    6.324768          7.323659          8.088445          9.019846          9.457085
 C  (  10)    7.862629          9.077256          9.551441         10.070057         10.672678
 ---          H  (  56)          H  (  57)          H  (  58)          H  (  59)          H  (  60)
 C  (   6)    8.112924          5.278482          6.763752          5.345539          6.844351
 C  (   7)    8.860709          5.452733          6.339735          4.731336          6.297042
 C  (   8)    8.662966          4.516895          5.461651          4.101002          6.176149
 C  (   9)    8.857493          5.750933          6.232443          4.591697          5.796759
 C  (  10)   10.307766          6.829172          7.772936          6.220428          7.811322
 ---          H  (  61)          H  (  62)          H  (  63)          H  (  64)          H  (  65)
 C  (   6)    7.946653          7.912318          6.987833          7.900789          8.079206
 C  (   7)    7.419926          7.831179          7.739164          8.523353          8.266553
 C  (   8)    6.975602          7.608252          6.949059          7.974574          7.499794
 C  (   9)    6.969752          7.485009          8.034935          8.600484          8.249966
 C  (  10)    8.936708          9.349551          9.129080          9.988028          9.732168

 ---          C  (  11)          C  (  12)          C  (  13)          C  (  14)          H  (  15)
 C  (  11)    0.000000
 C  (  12)    1.531133          0.000000
 C  (  13)    1.526693          2.486039          0.000000
 C  (  14)    1.527784          2.475939          2.504355          0.000000
 H  (  15)    4.820473          4.795468          6.229725          5.032089          0.000000
 ---          H  (  16)          H  (  17)          H  (  18)          H  (  19)          H  (  20)
 C  (  11)    3.282557          4.599995          4.681645          5.244426          4.032607
 C  (  12)    3.900638          5.574294          5.517416          6.414304          5.000228
 C  (  13)    4.650122          5.400669          5.188574          5.576272          3.738846
 C  (  14)    3.005025          4.888922          5.467432          5.684266          5.129069
 H  (  15)    2.461552          3.694021          4.351360          5.386406          6.094802
 ---          H  (  21)          H  (  22)          H  (  23)          H  (  24)          H  (  25)
 C  (  11)    3.412806          4.711634          3.610432          4.532910          3.173031
 C  (  12)    4.679103          6.002791          4.947592          5.996658          4.699403
 C  (  13)    2.710790          4.362550          4.280784          4.683109          3.187543
 C  (  14)    4.234155          5.375590          3.208885          4.454147          2.974138
 H  (  15)    6.664252          6.775100          4.770838          6.095017          6.022852
 ---          H  (  26)          H  (  27)          H  (  28)          H  (  29)          H  (  30)
 C  (  11)    2.184020          2.150118          2.180653          2.180702          2.146055
 C  (  12)    1.092315          1.094524          1.090463          2.796182          2.644321
 C  (  13)    3.454242          2.740245          2.704886          1.091583          1.094352
 C  (  14)    2.763765          2.651035          3.443242          3.467209          2.771095
 H  (  15)    3.973771          5.684129          5.129175          6.438906          6.943732
 ---          H  (  31)          H  (  32)          H  (  33)          H  (  34)          P  (  35)
 C  (  11)    2.184183          2.179690          2.196289          2.143607          5.811321
 C  (  12)    3.452804          2.707096          3.455514          2.694232          5.360822
 C  (  13)    1.090582          3.465750          2.800126          2.703396          6.420477
 C  (  14)    2.721059          1.090978          1.088580          1.094499          7.082719
 H  (  15)    6.651588          4.312641          5.434810          5.932975          4.871031
 ---          C  (  36)          C  (  37)          C  (  38)          C  (  39)          C  (  40)
 C  (  11)    5.555837          6.309104          6.489454          5.977814          6.485427
 C  (  12)    5.192407          5.823902          5.643514          4.879735          5.667623
 C  (  13)    6.685607          7.254607          7.000162          6.683458          6.666908
 C  (  14)    6.364393          7.312570          7.794890          7.125755          7.908441
 H  (  15)    2.514726          3.857081          6.050343          5.496677          7.084610
 ---          C  (  41)          C  (  42)          C  (  43)          C  (  44)          C  (  45)
 C  (  11)    7.983543          7.193508          6.977611          7.606090          8.500750
 C  (  12)    7.105666          6.987716          7.086046          7.410133          8.192883
 C  (  13)    8.525449          7.612950          7.407026          7.735388          9.036754
 C  (  14)    9.250360          8.494945          8.174909          9.025737          9.734310
 H  (  15)    6.987550          6.123007          5.751289          7.377315          6.725684
 ---          H  (  46)          H  (  47)          H  (  48)          H  (  49)          H  (  50)
 C  (  11)    6.135668          7.349129          6.332287          4.920401          6.609150
 C  (  12)    5.781349          6.791746          5.261094          3.790829          5.368789
 C  (  13)    7.392027          8.317404          7.232475          5.640769          7.221485
 C  (  14)    6.730256          8.309222          7.334863          6.070706          7.734066
 H  (  15)    2.175519          4.513186          4.995898          5.012308          6.445639
 ---          H  (  51)          H  (  52)          H  (  53)          H  (  54)          H  (  55)
 C  (  11)    5.548892          7.146190          7.063402          8.280834          8.449990
 C  (  12)    4.794399          6.489818          6.076724          7.424065          7.422864
 C  (  13)    5.622840          7.198025          7.216929          8.983802          8.960520
 C  (  14)    7.005202          8.617451          8.442653          9.448784          9.696215
 H  (  15)    6.771865          7.739993          7.797238          6.610047          7.679938
 ---          H  (  56)          H  (  57)          H  (  58)          H  (  59)          H  (  60)
 C  (  11)    8.567339          6.886025          7.956603          6.237458          6.870657
 C  (  12)    7.807524          7.009516          8.135228          6.499784          6.753096
 C  (  13)    8.986296          7.517044          8.303914          6.532511          6.847481
 C  (  14)    9.901990          7.944109          9.143788          7.464503          8.330953
 H  (  15)    7.683914          4.954706          6.684153          5.692106          7.290991
 ---          H  (  61)          H  (  62)          H  (  63)          H  (  64)          H  (  65)
 C  (  11)    8.403460          8.144409          8.522711          8.926254          9.277196
 C  (  12)    8.336281          7.765761          8.224726          8.446175          9.079653
 C  (  13)    8.468731          8.263041          9.222533          9.450202          9.726292
 C  (  14)    9.804195          9.590284          9.640009         10.192079         10.522587
 H  (  15)    8.086117          7.958994          6.131656          7.262895          7.555622

 ---          H  (  16)          H  (  17)          H  (  18)          H  (  19)          H  (  20)
 H  (  16)    0.000000
 H  (  17)    2.885508          0.000000
 H  (  18)    4.024638          1.768616          0.000000
 H  (  19)    4.417428          1.770255          1.770714          0.000000
 H  (  20)    5.179752          3.766658          2.562053          3.032284          0.000000
 ---          H  (  21)          H  (  22)          H  (  23)          H  (  24)          H  (  25)
 H  (  16)    5.133092          5.416200          2.564392          4.172602          3.829077
 H  (  17)    4.327749          3.662780          2.587321          2.959145          3.770350
 H  (  18)    3.770976          3.045653          3.789442          3.678530          4.322207
 H  (  19)    3.663473          2.379894          3.162543          2.426578          3.688841
 H  (  20)    1.761892          1.772193          4.329000          3.750680          3.743833
 ---          H  (  26)          H  (  27)          H  (  28)          H  (  29)          H  (  30)
 H  (  16)    3.419301          4.654488          4.592609          5.180492          5.356591
 H  (  17)    5.429059          6.528379          5.849107          5.546737          6.421518
 H  (  18)    5.545089          6.548612          5.458808          4.978820          6.269233
 H  (  19)    6.534855          7.331344          6.549558          5.566178          6.647944
 H  (  20)    5.522349          5.846989          4.742368          3.221360          4.776240
 ---          H  (  31)          H  (  32)          H  (  33)          H  (  34)          P  (  35)
 H  (  16)    4.810568          2.365823          3.128596          4.008593          6.094265
 H  (  17)    5.239621          4.787143          4.602418          5.978621          5.797095
 H  (  18)    5.137733          5.577839          5.336199          6.497876          4.659998
 H  (  19)    5.177193          5.884730          5.212311          6.704350          6.423062
 H  (  20)    3.577810          5.707763          4.989505          5.911918          5.205477
 ---          C  (  36)          C  (  37)          C  (  38)          C  (  39)          C  (  40)
 H  (  16)    4.471016          5.701012          7.274441          6.719013          7.904463
 H  (  17)    4.723008          5.665674          7.466772          7.501144          8.014379
 H  (  18)    4.391210          4.960961          6.397295          6.742546          6.790186
 H  (  19)    5.984312          6.677667          8.128651          8.413412          8.427921
 H  (  20)    5.905062          6.215462          6.516230          6.939982          6.318214
 ---          C  (  41)          C  (  42)          C  (  43)          C  (  44)          C  (  45)
 H  (  16)    8.512496          7.338146          6.768534          8.300302          8.305615
 H  (  17)    8.608114          6.317998          5.236942          7.209233          7.325094
 H  (  18)    7.521720          4.891252          3.755133          5.605808          6.042704
 H  (  19)    9.285108          6.573922          5.326628          7.174703          7.700643
 H  (  20)    7.836996          5.498021          4.744642          5.559405          6.955750
 ---          H  (  46)          H  (  47)          H  (  48)          H  (  49)          H  (  50)
 H  (  16)    4.513443          6.579144          6.546416          5.905418          7.594789
 H  (  17)    4.985312          6.545020          7.434510          6.861111          8.530672
 H  (  18)    4.981351          5.884001          6.844106          6.193524          7.773947
 H  (  19)    6.423311          7.577492          8.518220          7.777438          9.423353
 H  (  20)    6.741802          7.238707          7.414455          6.235996          7.785083
 ---          H  (  51)          H  (  52)          H  (  53)          H  (  54)          H  (  55)
 H  (  16)    7.271852          8.551499          8.628148          8.390155          9.166259
 H  (  17)    7.443189          8.319191          8.972521          8.511735          9.495200
 H  (  18)    6.252960          6.928058          7.817679          7.556060          8.457614
 H  (  19)    7.799501          8.544147          9.440502          9.324878         10.210134
 H  (  20)    5.514487          6.367244          7.264872          8.216016          8.626245
 ---          H  (  56)          H  (  57)          H  (  58)          H  (  59)          H  (  60)
 H  (  16)    9.156841          6.184117          7.690713          6.310991          7.902282
 H  (  17)    8.941182          4.693129          5.889424          4.669689          6.846862
 H  (  18)    7.695929          3.478531          4.385153          3.022087          5.200982
 H  (  19)    9.442901          5.057478          5.761982          4.555515          6.697301
 H  (  20)    7.925695          5.022191          5.343752          3.680920          4.729426
 ---          H  (  61)          H  (  62)          H  (  63)          H  (  64)          H  (  65)
 H  (  16)    8.982677          8.989338          7.922800          8.914836          9.059870
 H  (  17)    7.581903          8.137176          7.013345          8.192238          7.782424
 H  (  18)    5.915466          6.584493          5.935809          6.932034          6.417843
 H  (  19)    7.358033          8.190656          7.576052          8.632578          7.966874
 H  (  20)    5.909190          6.439189          7.218345          7.670229          7.310024

 ---          H  (  21)          H  (  22)          H  (  23)          H  (  24)          H  (  25)
 H  (  21)    0.000000
 H  (  22)    1.762014          0.000000
 H  (  23)    3.768418          3.745270          0.000000
 H  (  24)    3.126288          2.524205          1.762662          0.000000
 H  (  25)    2.538474          3.038612          1.772538          1.758685          0.000000
 ---          H  (  26)          H  (  27)          H  (  28)          H  (  29)          H  (  30)
 H  (  21)    5.390299          5.286748          4.674003          2.537110          3.664516
 H  (  22)    6.512133          6.752139          6.006050          4.192724          5.368146
 H  (  23)    5.013999          5.582952          5.582900          4.886709          5.103772
 H  (  24)    6.278164          6.647809          6.429812          5.077454          5.585495
 H  (  25)    5.143049          5.173339          5.239142          3.822633          3.960647
 ---          H  (  31)          H  (  32)          H  (  33)          H  (  34)          P  (  35)
 H  (  21)    2.134576          5.047314          3.904171          4.853106          6.525137
 H  (  22)    3.759607          5.991666          4.874590          6.171769          6.805498
 H  (  23)    3.834687          3.314344          2.485946          4.176935          7.383988
 H  (  24)    3.953336          4.847370          3.623248          5.319403          7.871834
 H  (  25)    2.411133          3.628017          2.108657          3.698681          7.683184
 ---          C  (  36)          C  (  37)          C  (  38)          C  (  39)          C  (  40)
 H  (  21)    6.968836          7.461415          7.628423          7.790876          7.322658
 H  (  22)    7.092980          7.593435          8.219165          8.562156          8.083466
 H  (  23)    6.370397          7.425149          8.733191          8.466357          9.045778
 H  (  24)    7.293228          8.172566          9.328465          9.319363          9.470137
 H  (  25)    7.230362          8.108616          8.866099          8.671636          8.876204
 ---          C  (  41)          C  (  42)          C  (  43)          C  (  44)          C  (  45)
 H  (  21)    9.059922          7.100748          6.443753          7.136879          8.574754
 H  (  22)    9.528122          7.012737          6.024379          7.149816          8.393334
 H  (  23)   10.077249          8.262681          7.394081          8.953142          9.437667
 H  (  24)   10.667751          8.418764          7.383743          8.913543          9.670061
 H  (  25)   10.308862          8.540673          7.773052          8.945504          9.881077
 ---          H  (  46)          H  (  47)          H  (  48)          H  (  49)          H  (  50)
 H  (  21)    7.723476          8.528278          8.299312          6.918455          8.539006
 H  (  22)    7.774158          8.601528          8.951191          7.808882          9.432395
 H  (  23)    6.616649          8.395224          8.521044          7.581007          9.349224
 H  (  24)    7.676802          9.161041          9.493697          8.469949         10.222131
 H  (  25)    7.684440          9.153259          8.940941          7.708947          9.458739
 ---          H  (  51)          H  (  52)          H  (  53)          H  (  54)          H  (  55)
 H  (  21)    6.371333          7.512586          8.139210          9.478224          9.737138
 H  (  22)    7.266717          8.134021          9.023856          9.833276         10.343511
 H  (  23)    8.249494          9.502197          9.863957         10.115437         10.805191
 H  (  24)    8.646477          9.748491         10.361324         10.793305         11.460891
 H  (  25)    7.950626          9.280509          9.647637         10.531205         10.974114
 ---          H  (  56)          H  (  57)          H  (  58)          H  (  59)          H  (  60)
 H  (  21)    9.262422          6.640465          7.093284          5.401711          6.231296
 H  (  22)    9.623050          6.153106          6.480529          4.995227          6.373042
 H  (  23)   10.537060          7.002750          8.141541          6.654581          8.363176
 H  (  24)   10.967467          7.152458          7.961145          6.516713          8.252335
 H  (  25)   10.707543          7.622479          8.507759          6.870361          8.180318
 ---          H  (  61)          H  (  62)          H  (  63)          H  (  64)          H  (  65)
 H  (  21)    7.562293          7.926322          8.804490          9.225893          9.003581
 H  (  22)    7.363532          8.090556          8.554521          9.201004          8.660138
 H  (  23)    9.451866          9.795157          9.217968         10.186018          9.998203
 H  (  24)    9.246076          9.841368          9.571019         10.497920         10.069121
 H  (  25)    9.444313          9.751636          9.850900         10.575080         10.416237

 ---          H  (  26)          H  (  27)          H  (  28)          H  (  29)          H  (  30)
 H  (  26)    0.000000
 H  (  27)    1.769465          0.000000
 H  (  28)    1.768599          1.774195          0.000000
 H  (  29)    3.780405          3.199753          2.570372          0.000000
 H  (  30)    3.680389          2.441301          2.917303          1.768686          0.000000
 ---          H  (  31)          H  (  32)          H  (  33)          H  (  34)          P  (  35)
 H  (  26)    4.323555          2.543159          3.772199          3.112820          5.163137
 H  (  27)    3.697485          2.957088          3.673935          2.403121          6.315631
 H  (  28)    3.754097          3.742328          4.327189          3.675796          4.651516
 H  (  29)    1.773701          4.325395          3.788034          3.731140          5.807874
 H  (  30)    1.760080          3.745063          3.194373          2.516715          7.128388
 ---          C  (  36)          C  (  37)          C  (  38)          C  (  39)          C  (  40)
 H  (  26)    4.538526          5.297092          5.476192          4.540681          5.782987
 H  (  27)    6.180425          6.790669          6.383079          5.504805          6.288423
 H  (  28)    4.986685          5.378812          4.775572          4.143312          4.644495
 H  (  29)    6.484000          6.866252          6.339401          6.212030          5.857043
 H  (  30)    7.425056          7.971291          7.471261          7.023123          7.041132
 ---          C  (  41)          C  (  42)          C  (  43)          C  (  44)          C  (  45)
 H  (  26)    6.851188          6.890879          7.004945          7.515101          7.958130
 H  (  27)    7.817560          7.971419          8.138162          8.313125          9.166844
 H  (  28)    6.265215          6.256511          6.509939          6.543112          7.491182
 H  (  29)    7.854737          6.883834          6.759291          6.852668          8.347306
 H  (  30)    8.989670          8.419009          8.339788          8.479047          9.824589
 ---          H  (  46)          H  (  47)          H  (  48)          H  (  49)          H  (  50)
 H  (  26)    4.985646          6.202599          4.708087          3.505134          5.086302
 H  (  27)    6.717164          7.718164          5.921367          4.427050          5.815635
 H  (  28)    5.730994          6.344200          4.702514          3.062914          4.603566
 H  (  29)    7.310220          7.924417          6.871351          5.232913          6.742087
 H  (  30)    8.108106          9.007898          7.615648          5.959734          7.418395
 ---          H  (  51)          H  (  52)          H  (  53)          H  (  54)          H  (  55)
 H  (  26)    5.057467          6.671894          6.188655          7.021576          7.176723
 H  (  27)    5.400902          7.148412          6.545025          8.180941          8.012038
 H  (  28)    3.734622          5.453126          5.052371          6.695735          6.565044
 H  (  29)    4.792769          6.295262          6.439608          8.398407          8.301933
 H  (  30)    5.983038          7.635579          7.445676          9.495574          9.307981
 ---          H  (  56)          H  (  57)          H  (  58)          H  (  59)          H  (  60)
 H  (  26)    7.644342          6.782351          8.083239          6.553127          6.994921
 H  (  27)    8.551675          8.089507          9.184277          7.541869          7.622777
 H  (  28)    6.914260          6.568292          7.549175          5.938447          5.863667
 H  (  29)    8.225582          7.006605          7.623141          5.863646          5.914861
 H  (  30)    9.498199          8.470791          9.256544          7.493846          7.577042
 ---          H  (  61)          H  (  62)          H  (  63)          H  (  64)          H  (  65)
 H  (  26)    8.463789          7.858501          7.859661          8.200621          8.899119
 H  (  27)    9.258727          8.596253          9.223417          9.353902         10.069066
 H  (  28)    7.498310          6.827998          7.636862          7.679100          8.370246
 H  (  29)    7.572660          7.355398          8.640049          8.733016          8.996534
 H  (  30)    9.259808          8.908744         10.034020         10.152841         10.554217

 ---          H  (  31)          H  (  32)          H  (  33)          H  (  34)          P  (  35)
 H  (  31)    0.000000
 H  (  32)    3.757381          0.000000
 H  (  33)    2.572368          1.768292          0.000000
 H  (  34)    2.983886          1.761956          1.760465          0.000000
 P  (  35)    7.109635          7.024975          7.656681          7.794680          0.000000
 ---          C  (  36)          C  (  37)          C  (  38)          C  (  39)          C  (  40)
 H  (  31)    7.291859          7.920413          7.864530          7.638927          7.539068
 H  (  32)    5.925449          6.988417          7.754727          6.964292          8.067055
 H  (  33)    6.909175          7.895027          8.542375          7.993420          8.640745
 H  (  34)    7.198497          8.092011          8.301087          7.534866          8.302326
 P  (  35)    2.653717          1.795113          1.885313          2.728199          2.814767
 ---          C  (  41)          C  (  42)          C  (  43)          C  (  44)          C  (  45)
 H  (  31)    9.381706          8.141897          7.752897          8.253653          9.590877
 H  (  32)    9.139456          8.514683          8.205659          9.209516          9.638488
 H  (  33)   10.001745          8.912208          8.419245          9.431926         10.182068
 H  (  34)    9.764795          9.278447          9.067145          9.722312         10.530585
 P  (  35)    2.863588          1.883878          2.724422          2.816921          2.856271
 ---          H  (  46)          H  (  47)          H  (  48)          H  (  49)          H  (  50)
 H  (  31)    7.963100          8.997493          8.154216          6.615043          8.232581
 H  (  32)    6.135417          7.922612          7.015110          5.956818          7.598765
 H  (  33)    7.253181          8.908223          8.195426          6.956053          8.661904
 H  (  34)    7.570121          9.072762          7.803804          6.455118          8.013448
 P  (  35)    3.692833          2.570288          2.958785          2.863334          3.717089
 ---          H  (  51)          H  (  52)          H  (  53)          H  (  54)          H  (  55)
 H  (  31)    6.498316          7.982830          8.153462          9.817039          9.881714
 H  (  32)    7.258325          8.836988          8.591565          9.220170          9.585381
 H  (  33)    7.719071          9.266956          9.248902         10.188603         10.518556
 H  (  34)    7.367448          9.055797          8.721682         10.022285         10.109220
 P  (  35)    2.952242          3.105943          3.778691          3.027839          3.813229
 ---          H  (  56)          H  (  57)          H  (  58)          H  (  59)          H  (  60)
 H  (  31)    9.784966          7.851201          8.575829          6.808502          7.342738
 H  (  32)    9.862440          7.844326          9.200524          7.609025          8.621306
 H  (  33)   10.589885          8.177166          9.320566          7.644833          8.711731
 H  (  34)   10.448856          8.890241         10.051240          8.348252          8.986005
 P  (  35)    3.178029          2.875776          3.716421          2.931097          2.926014
 ---          H  (  61)          H  (  62)          H  (  63)          H  (  64)          H  (  65)
 H  (  31)    8.887456          8.874413          9.764049         10.093741         10.204454
 H  (  32)   10.013191          9.760662          9.430339         10.087909         10.471065
 H  (  33)   10.123739         10.085909         10.079423         10.728994         10.896815
 H  (  34)   10.540368         10.212251         10.479991         10.915960         11.347644
 P  (  35)    3.775409          3.147093          3.058874          3.122615          3.811135

 ---          C  (  36)          C  (  37)          C  (  38)          C  (  39)          C  (  40)
 C  (  36)    0.000000
 C  (  37)    1.342665          0.000000
 C  (  38)    3.874352          2.913841          0.000000
 C  (  39)    3.691147          3.121902          1.531439          0.000000
 C  (  40)    5.114686          4.272020          1.528186          2.475501          0.000000
 ---          C  (  41)          C  (  42)          C  (  43)          C  (  44)          C  (  45)
 C  (  36)    4.614492          3.900356          3.946012          5.241937          4.344281
 C  (  37)    3.413951          2.911252          3.380544          4.263939          3.167696
 C  (  38)    1.525823          3.133668          4.400710          3.474233          3.697511
 C  (  39)    2.486705          4.393817          5.449715          4.922044          4.923270
 C  (  40)    2.498779          3.713450          4.947552          3.415888          4.539165
 ---          H  (  46)          H  (  47)          H  (  48)          H  (  49)          H  (  50)
 C  (  36)    1.088288          2.108292          3.174488          3.597773          4.741368
 C  (  37)    2.125801          1.081465          2.677807          3.374109          4.150805
 C  (  38)    4.776123          3.286567          2.186957          2.181699          2.147891
 C  (  39)    4.427938          3.523626          1.090614          1.092106          1.093968
 C  (  40)    6.096248          4.755670          3.447475          2.746895          2.660555
 ---          H  (  51)          H  (  52)          H  (  53)          H  (  54)          H  (  55)
 C  (  36)    5.094893          5.661179          5.876822          4.197445          5.421476
 C  (  37)    4.496239          4.702321          5.038811          2.970695          4.313835
 C  (  38)    2.178274          2.191770          2.144286          2.188960          2.144598
 C  (  39)    2.743421          3.451938          2.663965          2.796863          2.651733
 C  (  40)    1.089959          1.089038          1.094489          3.469404          2.753321
 ---          H  (  56)          H  (  57)          H  (  58)          H  (  59)          H  (  60)
 C  (  36)    5.240267          3.270619          4.921297          4.200438          5.380743
 C  (  37)    3.959202          2.924097          4.306354          3.862063          4.588928
 C  (  38)    2.184073          4.678061          5.252424          4.618612          3.591785
 C  (  39)    3.454381          5.499190          6.411223          5.585903          4.916895
 C  (  40)    2.722437          5.481026          5.718397          4.926127          3.207509
 ---          H  (  61)          H  (  62)          H  (  63)          H  (  64)          H  (  65)
 C  (  36)    6.004703          5.691070          3.805371          4.778078          5.275884
 C  (  37)    5.052485          4.574221          2.725198          3.473509          4.182331
 C  (  38)    4.538972          3.183666          4.072570          3.363380          4.678488
 C  (  39)    5.995496          4.708749          5.042479          4.623097          5.975697
 C  (  40)    4.465165          2.985053          5.165892          4.201161          5.338939

 ---          C  (  41)          C  (  42)          C  (  43)          C  (  44)          C  (  45)
 C  (  41)    0.000000
 C  (  42)    3.476692          0.000000
 C  (  43)    4.927203          1.531156          0.000000
 C  (  44)    3.805489          1.526596          2.486062          0.000000
 C  (  45)    3.401698          1.527696          2.475589          2.504463          0.000000
 ---          H  (  46)          H  (  47)          H  (  48)          H  (  49)          H  (  50)
 C  (  41)    5.346476          3.293534          2.727369          3.453493          2.721711
 C  (  42)    4.810695          3.285082          4.602908          4.680081          5.246198
 C  (  43)    4.768872          3.894974          5.569122          5.514229          6.413495
 C  (  44)    6.221270          4.655417          5.407970          5.184201          5.583629
 C  (  45)    5.030025          3.014745          4.898311          5.469879          5.685201
 ---          H  (  51)          H  (  52)          H  (  53)          H  (  54)          H  (  55)
 C  (  41)    3.460926          2.759643          2.725095          1.091829          1.094623
 C  (  42)    4.027857          3.411368          4.711338          3.615658          4.539253
 C  (  43)    5.005186          4.688864          6.008486          4.944021          5.999474
 C  (  44)    3.727923          2.715684          4.368757          4.302200          4.707623
 C  (  45)    5.117338          4.215613          5.363794          3.211197          4.451375
 ---          H  (  56)          H  (  57)          H  (  58)          H  (  59)          H  (  60)
 C  (  41)    1.090255          5.190456          5.581890          5.417589          4.283909
 C  (  42)    3.182367          2.183952          2.150284          2.180736          2.180930
 C  (  43)    4.707102          1.092326          1.094501          1.090560          2.798861
 C  (  44)    3.218047          3.454197          2.740174          2.705462          1.091686
 C  (  45)    2.968149          2.762962          2.651212          3.443089          3.467332
 ---          H  (  61)          H  (  62)          H  (  63)          H  (  64)          H  (  65)
 C  (  41)    4.713670          3.218336          3.785646          2.665711          4.324367
 C  (  42)    2.146295          2.183826          2.179722          2.196051          2.143674
 C  (  43)    2.642766          3.452387          2.709450          3.455125          2.691196
 C  (  44)    1.094343          1.090577          3.466035          2.797505          2.706435
 C  (  45)    2.773712          2.719209          1.090996          1.088514          1.094502

 ---          H  (  46)          H  (  47)          H  (  48)          H  (  49)          H  (  50)
 H  (  46)    0.000000
 H  (  47)    2.461541          0.000000
 H  (  48)    3.708029          2.886356          0.000000
 H  (  49)    4.379474          4.030794          1.768599          0.000000
 H  (  50)    5.404225          4.413738          1.770343          1.770862          0.000000
 ---          H  (  51)          H  (  52)          H  (  53)          H  (  54)          H  (  55)
 H  (  46)    6.115392          6.671626          6.788503          4.761230          6.092526
 H  (  47)    5.180049          5.124700          5.408249          2.544556          4.155018
 H  (  48)    3.767651          4.327535          3.662430          2.592163          2.957946
 H  (  49)    2.563345          3.771357          3.045620          3.792696          3.677671
 H  (  50)    3.033165          3.663098          2.379463          3.166321          2.425464
 ---          H  (  56)          H  (  57)          H  (  58)          H  (  59)          H  (  60)
 H  (  46)    6.017539          3.941853          5.656912          5.097023          6.426477
 H  (  47)    3.814886          3.408670          4.651695          4.583776          5.181219
 H  (  48)    3.771978          5.419814          6.526266          5.839553          5.546646
 H  (  49)    4.321682          5.543826          6.545695          5.452022          4.967831
 H  (  50)    3.687633          6.530534          7.331916          6.548891          5.570004
 ---          H  (  61)          H  (  62)          H  (  63)          H  (  64)          H  (  65)
 H  (  46)    6.930642          6.652832          4.307942          5.448424          5.922644
 H  (  47)    5.363101          4.820744          2.368525          3.150365          4.015580
 H  (  48)    6.429817          5.255675          4.787519          4.623868          5.988893
 H  (  49)    6.264644          5.137984          5.577725          5.343938          6.500171
 H  (  50)    6.656228          5.190331          5.876516          5.218702          6.708563

 ---          H  (  51)          H  (  52)          H  (  53)          H  (  54)          H  (  55)
 H  (  51)    0.000000
 H  (  52)    1.761982          0.000000
 H  (  53)    1.772382          1.761758          0.000000
 H  (  54)    4.329307          3.765340          3.744941          0.000000
 H  (  55)    3.750796          3.125669          2.523822          1.762775          0.000000
 ---          H  (  56)          H  (  57)          H  (  58)          H  (  59)          H  (  60)
 H  (  51)    3.740019          5.530307          5.848381          4.753540          3.213043
 H  (  52)    2.532332          5.397168          5.293653          4.695502          2.557623
 H  (  53)    3.033480          6.514793          6.756667          6.019346          4.204777
 H  (  54)    1.772650          4.999661          5.583045          5.581285          4.904538
 H  (  55)    1.758526          6.271021          6.653480          6.437406          5.101995
 ---          H  (  61)          H  (  62)          H  (  63)          H  (  64)          H  (  65)
 H  (  51)    4.764843          3.560716          5.696688          4.971915          5.901761
 H  (  52)    3.668897          2.126459          5.026307          3.873318          4.839972
 H  (  53)    5.374727          3.763169          5.973527          4.856769          6.165194
 H  (  54)    5.127375          3.866625          3.295101          2.503020          4.185234
 H  (  55)    5.612615          3.986729          4.826891          3.623751          5.325072

 ---          H  (  56)          H  (  57)          H  (  58)          H  (  59)          H  (  60)
 H  (  56)    0.000000
 H  (  57)    5.140772          0.000000
 H  (  58)    5.183407          1.769537          0.000000
 H  (  59)    5.253215          1.768407          1.774417          0.000000
 H  (  60)    3.853613          3.782607          3.203006          2.574085          0.000000
 ---          H  (  61)          H  (  62)          H  (  63)          H  (  64)          H  (  65)
 H  (  56)    3.993211          2.450552          3.605602          2.097161          3.703317
 H  (  57)    3.679206          4.323060          2.544967          3.772801          3.107879
 H  (  58)    2.439830          3.696018          2.961691          3.672636          2.400140
 H  (  59)    2.915175          3.755084          3.744001          4.326882          3.673997
 H  (  60)    1.768726          1.773478          4.325677          3.784959          3.734613

 ---          H  (  61)          H  (  62)          H  (  63)          H  (  64)          H  (  65)
 H  (  61)    0.000000
 H  (  62)    1.760154          0.000000
 H  (  63)    3.748902          3.754865          0.000000
 H  (  64)    3.193813          2.567281          1.768252          0.000000
 H  (  65)    2.522706          2.985479          1.761944          1.760330          0.000000


Atomic orbital basis
--------------------
::

 atom  label     prim    cont     orbital basis set details     
 ---------------------------------------------------------------
  Ir     1        204     204     [24s19p12d9f]  dyall-vdz
  Cl     2         42      42     [11s7p2d]      uiglo-ii
  P      3         42      42     [11s7p2d]      uiglo-ii
  N      4         29      29     [9s5p1d]       uiglo-ii
  C      5         29      29     [9s5p1d]       uiglo-ii
  C      6         29      29     [9s5p1d]       uiglo-ii
  C      7         29      29     [9s5p1d]       uiglo-ii
  C      8         29      29     [9s5p1d]       uiglo-ii
  C      9         29      29     [9s5p1d]       uiglo-ii
  C     10         29      29     [9s5p1d]       uiglo-ii
  C     11         29      29     [9s5p1d]       uiglo-ii
  C     12         29      29     [9s5p1d]       uiglo-ii
  C     13         29      29     [9s5p1d]       uiglo-ii
  C     14         29      29     [9s5p1d]       uiglo-ii
  H     15          8       8     [5s1p]         uiglo-ii
  H     16          8       8     [5s1p]         uiglo-ii
  H     17          8       8     [5s1p]         uiglo-ii
  H     18          8       8     [5s1p]         uiglo-ii
  H     19          8       8     [5s1p]         uiglo-ii
  H     20          8       8     [5s1p]         uiglo-ii
  H     21          8       8     [5s1p]         uiglo-ii
  H     22          8       8     [5s1p]         uiglo-ii
  H     23          8       8     [5s1p]         uiglo-ii
  H     24          8       8     [5s1p]         uiglo-ii
  H     25          8       8     [5s1p]         uiglo-ii
  H     26          8       8     [5s1p]         uiglo-ii
  H     27          8       8     [5s1p]         uiglo-ii
  H     28          8       8     [5s1p]         uiglo-ii
  H     29          8       8     [5s1p]         uiglo-ii
  H     30          8       8     [5s1p]         uiglo-ii
  H     31          8       8     [5s1p]         uiglo-ii
  H     32          8       8     [5s1p]         uiglo-ii
  H     33          8       8     [5s1p]         uiglo-ii
  H     34          8       8     [5s1p]         uiglo-ii
  P     35         42      42     [11s7p2d]      uiglo-ii
  C     36         29      29     [9s5p1d]       uiglo-ii
  C     37         29      29     [9s5p1d]       uiglo-ii
  C     38         29      29     [9s5p1d]       uiglo-ii
  C     39         29      29     [9s5p1d]       uiglo-ii
  C     40         29      29     [9s5p1d]       uiglo-ii
  C     41         29      29     [9s5p1d]       uiglo-ii
  C     42         29      29     [9s5p1d]       uiglo-ii
  C     43         29      29     [9s5p1d]       uiglo-ii
  C     44         29      29     [9s5p1d]       uiglo-ii
  C     45         29      29     [9s5p1d]       uiglo-ii
  H     46          8       8     [5s1p]         uiglo-ii
  H     47          8       8     [5s1p]         uiglo-ii
  H     48          8       8     [5s1p]         uiglo-ii
  H     49          8       8     [5s1p]         uiglo-ii
  H     50          8       8     [5s1p]         uiglo-ii
  H     51          8       8     [5s1p]         uiglo-ii
  H     52          8       8     [5s1p]         uiglo-ii
  H     53          8       8     [5s1p]         uiglo-ii
  H     54          8       8     [5s1p]         uiglo-ii
  H     55          8       8     [5s1p]         uiglo-ii
  H     56          8       8     [5s1p]         uiglo-ii
  H     57          8       8     [5s1p]         uiglo-ii
  H     58          8       8     [5s1p]         uiglo-ii
  H     59          8       8     [5s1p]         uiglo-ii
  H     60          8       8     [5s1p]         uiglo-ii
  H     61          8       8     [5s1p]         uiglo-ii
  H     62          8       8     [5s1p]         uiglo-ii
  H     63          8       8     [5s1p]         uiglo-ii
  H     64          8       8     [5s1p]         uiglo-ii
  H     65          8       8     [5s1p]         uiglo-ii

 Total number of           GTO shells =     679
 Total number of spherical GTO functions = 1259
 Total number of cartesian GTO functions = 1325


##############################################################################
                                ReSpect output
##############################################################################


Four-component SCF procedure (SCFun)
------------------------------------
::

 
  Fock setting
  ------------
  number atoms:                                65
  number electrons:                           291
  number matrices:                              2
  matrix dimension:                          1325
  number GTO shells:                          679
  nucleus model:                            gauss
  ERI classes (up to):                       SSSS (one-center approximation)
  ERI acceleration:                          none
  ERI screening threshold:             1.0000E-10
  HF exchange scaling factor:          0.00000000
  inverse fine-structure constant:   137.03599907
 
  TwoFock setting (ERI)
  ---------------------
  number atoms:                                65
  matrix dimension:                          1325
  number GTO shells:                          679
  ERI classes (up to):                       SSSS (one-center approximation)
  ERI screening threshold:             1.0000E-10
  inverse fine-structure constant:   137.03599907
 
  DFT setting
  -----------
  number atoms:                                  65
  number matrices:                                2
  matrix dimension:                            1325
  number GTO shells:                            679
  DFT functional ID:                              4
  DFT noncollinearity ID:                         4
  DFT screening threshold:               1.0000E-10
  DFT regularization cutoff:             1.0000E-16
  inverse fine-structure constant:     137.03599907
  HF global exchange scaling factor:     0.00000000
  HF range-separated scaling factor:     0.00000000
  HF range-separated erf w-argument:     0.00000000


  Restarting from a previous one-component calculation ... 
  Matrix to power -5.00E-01(min: 1.94E-04 max: 1.13E+02 thr: 1.00E-08 time: 2.22E+00 cpus:24)
  Matrix to power -5.00E-01(min: 2.11E-03 max: 4.40E+02 thr: 1.00E-08 time: 2.18E+00 cpus:24)
  Matrix to power -5.00E-01(min: 1.94E-04 max: 1.13E+02 thr: 1.00E-08 time: 2.22E+00 cpus:24)
  Matrix to power -5.00E-01(min: 2.11E-03 max: 4.40E+02 thr: 1.00E-08 time: 2.19E+00 cpus:24)
 
 
                     Energy           dE       max[F,D]   spin density    time (hh:mm:ss)
                ----------------   ---------   --------   ------------    ---------------
  Cycle:   1   -43900.7022516218   -4.39E+04   0.00E+00   <x>= 8.42E-01   eri= 00:08:24.9  
                                                          <y>=-2.03E-03   xc=  00:00:42.8  
                                                          <z>= 1.52E-03   dia= 00:00:35.4  
                                                                          tot= 00:09:47.4  
 
 
                     Energy           dE       max[F,D]   spin density    time (hh:mm:ss)
                ----------------   ---------   --------   ------------    ---------------
  Cycle:   2   -19840.7938161290    2.41E+04   3.44E+00   <x>= 8.09E-01   eri= 00:08:27.3  
                                                          <y>=-4.06E-03   xc=  00:01:07.1  
                                                          <z>= 2.63E-03   dia= 00:00:32.7  
                                                                          tot= 00:10:15.5  
 
 
                     Energy           dE       max[F,D]   spin density    time (hh:mm:ss)
                ----------------   ---------   --------   ------------    ---------------
  Cycle:   3   -19840.8121337568   -1.83E-02   3.25E-02   <x>= 5.54E-01   eri= 00:08:27.8  
                                                          <y>= 6.05E-03   xc=  00:01:07.1  
                                                          <z>=-1.95E-03   dia= 00:00:32.8  
                                                                          tot= 00:10:17.3  
 
 
                     Energy           dE       max[F,D]   spin density    time (hh:mm:ss)
                ----------------   ---------   --------   ------------    ---------------
  Cycle:   4   -19840.6797692435    1.32E-01   6.65E-02   <x>= 8.87E-01   eri= 00:08:29.4  
                                                          <y>=-7.50E-03   xc=  00:01:07.1  
                                                          <z>= 4.16E-03   dia= 00:00:32.7  
                                                                          tot= 00:10:25.4  
 
 
                     Energy           dE       max[F,D]   spin density    time (hh:mm:ss)
                ----------------   ---------   --------   ------------    ---------------
  Cycle:   5   -19840.7246515434   -4.49E-02   5.48E-02   <x>= 6.78E-01   eri= 00:08:27.3  
                                                          <y>=-2.43E-04   xc=  00:01:07.0  
                                                          <z>= 9.49E-04   dia= 00:00:32.7  
                                                                          tot= 00:10:25.4  
 
 
                     Energy           dE       max[F,D]   spin density    time (hh:mm:ss)
                ----------------   ---------   --------   ------------    ---------------
  Cycle:   6   -19840.8146698324   -9.00E-02   1.04E-02   <x>= 7.32E-01   eri= 00:08:27.7  
                                                          <y>=-3.02E-03   xc=  00:01:07.0  
                                                          <z>= 1.91E-03   dia= 00:00:32.9  
                                                                          tot= 00:10:27.6  
 
 
                     Energy           dE       max[F,D]   spin density    time (hh:mm:ss)
                ----------------   ---------   --------   ------------    ---------------
  Cycle:   7   -19840.8179080180   -3.24E-03   3.51E-03   <x>= 7.19E-01   eri= 00:08:27.5  
                                                          <y>=-2.77E-03   xc=  00:01:07.1  
                                                          <z>= 1.58E-03   dia= 00:00:32.7  
                                                                          tot= 00:10:35.0  
 
 
                     Energy           dE       max[F,D]   spin density    time (hh:mm:ss)
                ----------------   ---------   --------   ------------    ---------------
  Cycle:   8   -19840.8185755887   -6.68E-04   1.89E-03   <x>= 7.13E-01   eri= 00:08:27.8  
                                                          <y>=-2.59E-03   xc=  00:01:07.2  
                                                          <z>= 1.47E-03   dia= 00:00:32.9  
                                                                          tot= 00:10:33.6  
 
 
                     Energy           dE       max[F,D]   spin density    time (hh:mm:ss)
                ----------------   ---------   --------   ------------    ---------------
  Cycle:   9   -19840.8188882734   -3.13E-04   3.76E-04   <x>= 7.15E-01   eri= 00:08:27.8  
                                                          <y>=-2.78E-03   xc=  00:01:07.0  
                                                          <z>= 1.48E-03   dia= 00:00:32.7  
                                                                          tot= 00:10:36.1  
 
 
                     Energy           dE       max[F,D]   spin density    time (hh:mm:ss)
                ----------------   ---------   --------   ------------    ---------------
  Cycle:  10   -19840.8188987891   -1.05E-05   2.56E-04   <x>= 7.16E-01   eri= 00:08:27.1  
                                                          <y>=-2.85E-03   xc=  00:01:06.9  
                                                          <z>= 1.44E-03   dia= 00:00:32.9  
                                                                          tot= 00:10:38.4  

                                                          Checkpointing ...
 
 
                     Energy           dE       max[F,D]   spin density    time (hh:mm:ss)
                ----------------   ---------   --------   ------------    ---------------
  Cycle:  11   -19840.8189018800   -3.09E-06   5.65E-05   <x>= 7.16E-01   eri= 00:08:27.5  
                                                          <y>=-2.90E-03   xc=  00:01:07.1  
                                                          <z>= 1.39E-03   dia= 00:00:32.9  
                                                                          tot= 00:10:41.9  
 
 
                     Energy           dE       max[F,D]   spin density    time (hh:mm:ss)
                ----------------   ---------   --------   ------------    ---------------
  Cycle:  12   -19840.8189021630   -2.83E-07   1.94E-05   <x>= 7.16E-01   eri= 00:08:27.9  
                                                          <y>=-2.93E-03   xc=  00:01:07.1  
                                                          <z>= 1.34E-03   dia= 00:00:32.8  
                                                                          tot= 00:10:45.2  
 
 
                     Energy           dE       max[F,D]   spin density    time (hh:mm:ss)
                ----------------   ---------   --------   ------------    ---------------
  Cycle:  13   -19840.8189022465   -8.35E-08   5.37E-06   <x>= 7.16E-01   eri= 00:08:27.3  
                                                          <y>=-2.94E-03   xc=  00:01:07.2  
                                                          <z>= 1.29E-03   dia= 00:00:32.8  
                                                                          tot= 00:10:47.5  
 
 
                     Energy           dE       max[F,D]   spin density    time (hh:mm:ss)
                ----------------   ---------   --------   ------------    ---------------
  Cycle:  14   -19840.8189022494   -2.92E-09   5.27E-06   <x>= 7.16E-01   eri= 00:08:27.7  
                                                          <y>=-2.95E-03   xc=  00:01:07.0  
                                                          <z>= 1.24E-03   dia= 00:00:32.7  
                                                                          tot= 00:10:50.5  
 
 
                     Energy           dE       max[F,D]   spin density    time (hh:mm:ss)
                ----------------   ---------   --------   ------------    ---------------
  Cycle:  15   -19840.8189022545   -5.14E-09   9.74E-07   <x>= 7.16E-01   eri= 00:08:28.4  
                                                          <y>=-2.94E-03   xc=  00:01:07.1  
                                                          <z>= 1.20E-03   dia= 00:00:32.7  
                                                                          tot= 00:10:54.2  
 
 
  Happy end
 
 
  --- Electronic energy        --- =    -25392.121027382218
  --- Nuclear-repulsion energy --- =      5551.302125127669
  --- Total energy             --- =    -19840.818902254548
 
 
 
  Energy of occupied orbitals
  ---------------------------
 
  (1-5)         -2792.23341   -2792.23339    -488.03242    -488.03136    -467.61363
  (6-10)         -467.61358    -407.80994    -407.80898    -407.80851    -407.80791
  (11-15)        -114.05864    -114.05829    -104.88222    -104.88217    -100.98227
  (16-20)        -100.98180     -91.78895     -91.78862     -91.78684     -91.78653
  (21-25)         -76.53384     -76.53383     -76.53380     -76.53379     -76.42209
  (26-30)         -76.42200     -76.42013     -76.42011     -73.59359     -73.59280
  (31-35)         -73.59177     -73.59106     -73.59041     -73.59030     -24.24871
  (36-40)         -24.24774     -20.37104     -20.37088     -17.27725     -17.27652
  (41-45)         -17.27191     -17.27117     -14.03086     -14.02944     -10.91120
  (46-50)         -10.91115     -10.90560     -10.90543     -10.33810     -10.33749
  (51-55)         -10.33415     -10.33250     -10.32966     -10.32942      -9.93077
  (56-60)          -9.93075      -9.93058      -9.93055      -9.91594      -9.91585
  (61-65)          -9.91584      -9.91584      -9.91575      -9.91573      -9.91572
  (66-70)          -9.91561      -9.88449      -9.88448      -9.88439      -9.88438
  (71-75)          -9.88437      -9.88436      -9.88330      -9.88329      -9.88108
  (76-80)          -9.88108      -9.88099      -9.88099      -9.87684      -9.87683
  (81-85)          -9.87658      -9.87657      -9.87538      -9.87537      -9.87521
  (86-90)          -9.87520      -9.87410      -9.87408      -9.87371      -9.87369
  (91-95)          -9.87078      -9.87078      -9.87031      -9.87030      -9.17349
  (96-100)         -9.17308      -6.96745      -6.96734      -6.90788      -6.90757
  (101-105)        -6.90449      -6.90387      -6.34697      -6.34695      -6.34694
  (106-110)        -6.34692      -4.54795      -4.54794      -4.54793      -4.54791
  (111-115)        -4.51581      -4.51580      -4.51579      -4.51578      -4.51369
  (116-120)        -4.51366      -4.51364      -4.51361      -3.49368      -3.48565
  (121-125)        -2.27619      -2.27513      -2.24366      -2.24333      -2.23969
  (126-130)        -2.23920      -2.23467      -2.23431      -2.13042      -2.13011
  (131-135)        -2.12805      -2.12676      -2.12276      -2.12240      -2.11956
  (136-140)        -2.11930      -1.79409      -1.78316      -1.77197      -1.76500
  (141-145)        -0.86698      -0.86425      -0.76046      -0.76013      -0.75800
  (146-150)        -0.75778      -0.73856      -0.73850      -0.73846      -0.73840
  (151-155)        -0.72229      -0.72134      -0.68237      -0.67995      -0.66710
  (156-160)        -0.66509      -0.62820      -0.62818      -0.62816      -0.62814
  (161-165)        -0.62311      -0.62308      -0.62226      -0.62221      -0.61836
  (166-170)        -0.61835      -0.61818      -0.61817      -0.61459      -0.61455
  (171-175)        -0.61424      -0.61420      -0.59077      -0.59040      -0.58380
  (176-180)        -0.58351      -0.52483      -0.52330      -0.51926      -0.51861
  (181-185)        -0.49601      -0.49585      -0.49584      -0.49567      -0.47801
  (186-190)        -0.47771      -0.46222      -0.46197      -0.44124      -0.44108
  (191-195)        -0.43299      -0.43210      -0.41962      -0.41930      -0.41834
  (196-200)        -0.41810      -0.41060      -0.41020      -0.40137      -0.40133
  (201-205)        -0.39792      -0.39780      -0.39718      -0.39693      -0.39184
  (206-210)        -0.39169      -0.39064      -0.39053      -0.38606      -0.38573
  (211-215)        -0.38385      -0.38373      -0.38250      -0.38240      -0.37763
  (216-220)        -0.37724      -0.36624      -0.36589      -0.36456      -0.36192
  (221-225)        -0.36047      -0.35968      -0.35317      -0.35278      -0.35261
  (226-230)        -0.35241      -0.34459      -0.34456      -0.34246      -0.34230
  (231-235)        -0.34093      -0.34078      -0.33777      -0.33728      -0.33385
  (236-240)        -0.33372      -0.33360      -0.33354      -0.32200      -0.32198
  (241-245)        -0.32157      -0.32151      -0.31665      -0.31660      -0.31616
  (246-250)        -0.31609      -0.31329      -0.31216      -0.30625      -0.30615
  (251-255)        -0.30570      -0.30555      -0.29947      -0.29942      -0.29407
  (256-260)        -0.29381      -0.29359      -0.29321      -0.29146      -0.29136
  (261-265)        -0.28973      -0.28964      -0.28847      -0.28829      -0.28421
  (266-270)        -0.28368      -0.28366      -0.28299      -0.27465      -0.27305
  (271-275)        -0.27010      -0.26896      -0.26138      -0.26021      -0.25388
  (276-280)        -0.25300      -0.24970      -0.24343      -0.24295      -0.24142
  (281-285)        -0.22644      -0.22503      -0.20133      -0.19666      -0.19206
  (286-290)        -0.18429      -0.16975      -0.16720      -0.16199      -0.15978
  (291-291)        -0.15056
 
 
 
  Energy of virtual orbitals (positive energy states)
  ---------------------------------------------------
 
  (292-296)        -0.12939      -0.04552      -0.04248      -0.03195      -0.02974
  (297-301)        -0.01932      -0.01656       0.01494       0.01514       0.01678
  (302-306)         0.01746       0.01984       0.02095       0.02129       0.02298
  (307-311)         0.02656       0.02680       0.03041       0.03084       0.04012
  (312-316)         0.04041       0.04069       0.04094       0.04212       0.04243
  (317-321)         0.04482       0.04490       0.05344       0.05360       0.05853
  (322-326)         0.05864       0.06134       0.06139       0.06472       0.06502
  (327-331)         0.06685       0.06697       0.06997       0.07012       0.07424
  (332-336)         0.07438       0.07818       0.07877       0.08143       0.08166
  (337-341)         0.08475       0.08498       0.08562       0.08666       0.08873
  (342-346)         0.09005       0.09115       0.09146       0.09394       0.09410
  (347-351)         0.09496       0.09531       0.09783       0.09822       0.10113
  (352-356)         0.10138       0.10323       0.10378       0.10384       0.10409
  (357-361)         0.10696       0.10726       0.11179       0.11204       0.11663
  (362-366)         0.11675       0.12030       0.12062       0.12173       0.12192
  (367-371)         0.12341       0.12356       0.12700       0.12713       0.12721
  (372-376)         0.12754       0.13537       0.13555       0.13722       0.13746
  (377-381)         0.13938       0.13964       0.13985       0.14009       0.14296
  (382-386)         0.14329       0.14479       0.14491       0.14733       0.14784
  (387-391)         0.14991       0.15008       0.15157       0.15170       0.15487
  (392-396)         0.15508       0.16229       0.16251       0.16313       0.16351
  (397-401)         0.16445       0.16477       0.16719       0.16735       0.16892
  (402-406)         0.16914       0.17057       0.17095       0.17618       0.17645
  (407-411)         0.17700       0.17729       0.17923       0.17976       0.18227
  (412-416)         0.18254       0.18501       0.18523       0.19121       0.19161
  (417-421)         0.19356       0.19371       0.20768       0.20786       0.21220
  (422-426)         0.21263       0.21587       0.21600       0.21654       0.21681
  (427-431)         0.22849       0.22882       0.23672       0.23690       0.23955
  (432-436)         0.24000       0.24041       0.24073       0.25100       0.25118
  (437-441)         0.25760       0.25778       0.25948       0.26004       0.26621
  (442-446)         0.26648       0.26812       0.26843       0.27079       0.27108
  (447-451)         0.27320       0.27337       0.27527       0.27552       0.28052
  (452-456)         0.28117       0.28342       0.28372       0.28859       0.28879
  (457-461)         0.29294       0.29326       0.29484       0.29552       0.30234
  (462-466)         0.30305       0.30807       0.30867       0.31329       0.31355
  (467-471)         0.31657       0.31727       0.32097       0.32131       0.32384
  (472-476)         0.32428       0.32660       0.32704       0.33385       0.33475
  (477-481)         0.33869       0.33899       0.34080       0.34109       0.34461
  (482-486)         0.34525       0.34890       0.34964       0.35264       0.35355
  (487-491)         0.35817       0.35846       0.36438       0.36538       0.36733
  (492-496)         0.36833       0.37471       0.37530       0.37924       0.37963
  (497-501)         0.38313       0.38329       0.38442       0.38475       0.39360
  (502-506)         0.39378       0.39729       0.39763       0.39949       0.39991
  (507-511)         0.40410       0.40448       0.40492       0.40532       0.40554
  (512-516)         0.40612       0.41024       0.41137       0.41548       0.41611
  (517-521)         0.41736       0.41785       0.42251       0.42299       0.42365
  (522-526)         0.42403       0.42636       0.42665       0.43029       0.43103
  (527-531)         0.43149       0.43187       0.43218       0.43259       0.43819
  (532-536)         0.43834       0.44010       0.44083       0.44588       0.44659
  (537-541)         0.44908       0.44933       0.44956       0.45021       0.45579
  (542-546)         0.45631       0.45667       0.45687       0.45852       0.45872
  (547-551)         0.46062       0.46172       0.46266       0.46292       0.46423
  (552-556)         0.46453       0.46655       0.46679       0.46867       0.46908
  (557-561)         0.47347       0.47410       0.47615       0.47642       0.47912
  (562-566)         0.47961       0.48162       0.48178       0.48359       0.48415
  (567-571)         0.48564       0.48605       0.48876       0.48912       0.49107
  (572-576)         0.49136       0.49292       0.49304       0.49771       0.49812
  (577-581)         0.49858       0.49936       0.50379       0.50397       0.50725
  (582-586)         0.50790       0.51075       0.51106       0.51153       0.51200
  (587-591)         0.51459       0.51517       0.51529       0.51589       0.51936
  (592-596)         0.51946       0.52301       0.52338       0.52727       0.52797
  (597-601)         0.53271       0.53313       0.53375       0.53508       0.53818
  (602-606)         0.53843       0.54019       0.54051       0.54141       0.54160
  (607-611)         0.54759       0.54781       0.55024       0.55057       0.55379
  (612-616)         0.55388       0.55768       0.55815       0.55984       0.56002
  (617-621)         0.56076       0.56102       0.56154       0.56187       0.56696
  (622-626)         0.56753       0.56956       0.56995       0.57701       0.57773
  (627-631)         0.57881       0.57995       0.58887       0.58929       0.59093
  (632-636)         0.59212       0.59367       0.59390       0.61347       0.61393
  (637-641)         0.61416       0.61447       0.61550       0.61586       0.62611
  (642-646)         0.62653       0.62793       0.62916       0.63419       0.63482
  (647-651)         0.64849       0.64952       0.65642       0.65767       0.66143
  (652-656)         0.66226       0.66281       0.66321       0.67448       0.67520
  (657-661)         0.67708       0.67790       0.67793       0.67838       0.68396
  (662-666)         0.68451       0.68968       0.69021       0.70277       0.70374
  (667-671)         0.71031       0.71115       0.71361       0.71420       0.72279
  (672-676)         0.72330       0.74043       0.74227       0.74478       0.74561
  (677-681)         0.75266       0.75311       0.76200       0.76375       0.77276
  (682-686)         0.77374       0.77611       0.77904       0.79139       0.79202
  (687-691)         0.80471       0.80546       0.82000       0.82048       0.82877
  (692-696)         0.82978       0.83565       0.83934       0.85253       0.85415
  (697-701)         0.86025       0.86103       0.86792       0.86806       0.87911
  (702-706)         0.88083       0.89028       0.89138       0.89841       0.89893
  (707-711)         0.90526       0.90629       0.91006       0.91060       0.91134
  (712-716)         0.91231       0.91477       0.91560       0.92486       0.92532
  (717-721)         0.92553       0.92618       0.94205       0.94236       0.94375
  (722-726)         0.94467       0.95862       0.96029       0.96633       0.96659
  (727-731)         0.97722       0.97885       0.99248       0.99278       0.99996
  (732-736)         1.00107       1.00290       1.00348       1.00512       1.00572
  (737-741)         1.01386       1.01427       1.01945       1.01967       1.02155
  (742-746)         1.02185       1.03181       1.03237       1.03635       1.03668
  (747-751)         1.04144       1.04173       1.04590       1.04644       1.05263
  (752-756)         1.05289       1.06458       1.06576       1.08258       1.08301
  (757-761)         1.09210       1.09260       1.09472       1.09502       1.10136
  (762-766)         1.10163       1.10330       1.10352       1.11455       1.11564
  (767-771)         1.11689       1.11748       1.11959       1.11987       1.12806
  (772-776)         1.12862       1.13128       1.13200       1.14843       1.14919
  (777-781)         1.14940       1.15019       1.16300       1.16344       1.17686
  (782-786)         1.17752       1.20543       1.20584       1.20953       1.20992
  (787-791)         1.21554       1.21588       1.22113       1.22127       1.22310
  (792-796)         1.22331       1.22521       1.22540       1.23188       1.23233
  (797-801)         1.23596       1.23616       1.23674       1.23687       1.24015
  (802-806)         1.24038       1.24126       1.24167       1.25620       1.25636
  (807-811)         1.25672       1.25682       1.25970       1.26066       1.26681
  (812-816)         1.26699       1.26856       1.26951       1.27592       1.27631
  (817-821)         1.27985       1.28031       1.28179       1.28235       1.28833
  (822-826)         1.28863       1.28964       1.29000       1.29308       1.29348
  (827-831)         1.30734       1.30791       1.31167       1.31210       1.31647
  (832-836)         1.31672       1.31725       1.31758       1.32096       1.32114
  (837-841)         1.32957       1.33004       1.33311       1.33325       1.33422
  (842-846)         1.33447       1.33643       1.33653       1.33715       1.33739
  (847-851)         1.34190       1.34203       1.34244       1.34272       1.34777
  (852-856)         1.34834       1.35290       1.35321       1.35415       1.35451
  (857-861)         1.36594       1.36620       1.36947       1.36969       1.36995
  (862-866)         1.37026       1.37464       1.37490       1.38302       1.38343
  (867-871)         1.39299       1.39347       1.39511       1.39535       1.40380
  (872-876)         1.40391       1.40813       1.40830       1.41047       1.41059
  (877-881)         1.41090       1.41122       1.42101       1.42131       1.42153
  (882-886)         1.42157       1.43204       1.43253       1.43601       1.43623
  (887-891)         1.43737       1.43758       1.45424       1.45440       1.45564
  (892-896)         1.45583       1.45864       1.45943       1.46192       1.46221
  (897-901)         1.46385       1.46394       1.47029       1.47050       1.47333
  (902-906)         1.47344       1.48710       1.48723       1.50237       1.50265
  (907-911)         1.50462       1.50476       1.50673       1.50687       1.51060
  (912-916)         1.51143       1.51358       1.51407       1.52843       1.52885
  (917-921)         1.53012       1.53050       1.53999       1.54016       1.54206
  (922-926)         1.54219       1.54852       1.54880       1.55160       1.55187
  (927-931)         1.55984       1.56026       1.56098       1.56131       1.56325
  (932-936)         1.56342       1.56509       1.56538       1.57139       1.57176
  (937-941)         1.57826       1.57886       1.58707       1.58735       1.59857
  (942-946)         1.59886       1.59978       1.60013       1.60527       1.60558
  (947-951)         1.60608       1.60640       1.62317       1.62472       1.62862
  (952-956)         1.62889       1.63264       1.63297       1.63948       1.63963
  (957-961)         1.64144       1.64167       1.64456       1.64477       1.64509
  (962-966)         1.64525       1.65491       1.65517       1.66027       1.66054
  (967-971)         1.66766       1.66785       1.66863       1.66886       1.67378
  (972-976)         1.67385       1.67710       1.67713       1.68392       1.68397
  (977-981)         1.68753       1.68761       1.71067       1.71106       1.71451
  (982-986)         1.71497       1.72083       1.72125       1.72331       1.72352
  (987-991)         1.72436       1.72473       1.72978       1.73010       1.73532
  (992-996)         1.73565       1.73588       1.73623       1.73795       1.73817
  (997-1001)        1.73857       1.73874       1.74342       1.74418       1.74556
  (1002-1006)       1.74583       1.75579       1.75610       1.76721       1.76765
  (1007-1011)       1.77613       1.77634       1.77805       1.77824       1.77992
  (1012-1016)       1.78021       1.78142       1.78173       1.79511       1.79538
  (1017-1021)       1.80069       1.80131       1.81484       1.81512       1.81634
  (1022-1026)       1.81703       1.82464       1.82516       1.82979       1.83001
  (1027-1031)       1.83930       1.83965       1.84542       1.84625       1.84755
  (1032-1036)       1.84879       1.85911       1.85998       1.86968       1.87001
  (1037-1041)       1.87275       1.87299       1.87963       1.88186       1.88793
  (1042-1046)       1.88828       1.88843       1.88902       1.89648       1.89668
  (1047-1051)       1.92646       1.92737       1.92886       1.92967       1.94051
  (1052-1056)       1.94134       1.94791       1.94840       1.95254       1.95291
  (1057-1061)       1.95386       1.95433       1.95836       1.95918       1.96830
  (1062-1066)       1.96862       1.97073       1.97200       1.97671       1.97825
  (1067-1071)       1.99981       1.99999       2.00232       2.00242       2.00460
  (1072-1076)       2.00495       2.00684       2.00786       2.01224       2.01268
  (1077-1081)       2.01719       2.01740       2.02973       2.03092       2.03386
  (1082-1086)       2.03454       2.03513       2.03577       2.03763       2.03779
  (1087-1091)       2.04003       2.04019       2.04157       2.04168       2.04706
  (1092-1096)       2.04741       2.04937       2.04970       2.05512       2.05613
  (1097-1101)       2.06656       2.06893       2.07774       2.07817       2.08037
  (1102-1106)       2.08276       2.09356       2.09793       2.10777       2.10925
  (1107-1111)       2.11404       2.11421       2.11476       2.11556       2.11691
  (1112-1116)       2.11838       2.12100       2.12118       2.12253       2.12320
  (1117-1121)       2.13073       2.13093       2.13271       2.13286       2.13492
  (1122-1126)       2.13545       2.13600       2.13731       2.14074       2.14183
  (1127-1131)       2.14603       2.14689       2.15090       2.15155       2.15261
  (1132-1136)       2.15445       2.15535       2.15598       2.16299       2.16378
  (1137-1141)       2.16415       2.16621       2.17408       2.17420       2.17544
  (1142-1146)       2.17584       2.17812       2.17839       2.18198       2.18240
  (1147-1151)       2.18749       2.18881       2.18975       2.19146       2.19471
  (1152-1156)       2.19573       2.19807       2.19825       2.20548       2.20613
  (1157-1161)       2.20655       2.20793       2.21474       2.21536       2.21940
  (1162-1166)       2.21986       2.22454       2.22501       2.22532       2.22566
  (1167-1171)       2.22657       2.22847       2.23310       2.23378       2.23632
  (1172-1176)       2.23676       2.23989       2.24039       2.24151       2.24241
  (1177-1181)       2.24372       2.24613       2.24817       2.24870       2.25299
  (1182-1186)       2.25355       2.25892       2.25927       2.26584       2.27001
  (1187-1191)       2.27135       2.27305       2.28034       2.28150       2.29451
  (1192-1196)       2.29527       2.30574       2.30644       2.30850       2.31134
  (1197-1201)       2.31638       2.31741       2.32500       2.32533       2.33048
  (1202-1206)       2.33155       2.34243       2.34308       2.35106       2.35157
  (1207-1211)       2.35271       2.35320       2.35685       2.35722       2.36023
  (1212-1216)       2.36065       2.36794       2.36878       2.37694       2.37813
  (1217-1221)       2.37986       2.38034       2.38304       2.38377       2.38559
  (1222-1226)       2.38644       2.38691       2.38748       2.38864       2.38907
  (1227-1231)       2.39121       2.39155       2.40589       2.40634       2.41478
  (1232-1236)       2.41544       2.41674       2.41710       2.41947       2.42006
  (1237-1241)       2.42188       2.42239       2.42787       2.42846       2.44480
  (1242-1246)       2.44538       2.44630       2.44763       2.45486       2.45685
  (1247-1251)       2.46770       2.46879       2.47607       2.47710       2.49838
  (1252-1256)       2.49930       2.50677       2.50713       2.52389       2.52635
  (1257-1261)       2.53637       2.53773       2.54557       2.54594       2.54769
  (1262-1266)       2.54815       2.56690       2.56792       2.57349       2.57467
  (1267-1271)       2.58067       2.58111       2.58660       2.58690       2.58823
  (1272-1276)       2.58980       2.60654       2.60661       2.60735       2.60763
  (1277-1281)       2.61161       2.61177       2.61435       2.61496       2.62277
  (1282-1286)       2.62323       2.62447       2.62500       2.62847       2.62892
  (1287-1291)       2.64428       2.64453       2.64631       2.64673       2.66182
  (1292-1296)       2.66216       2.66534       2.66609       2.67137       2.67179
  (1297-1301)       2.68072       2.68097       2.68776       2.68803       2.68975
  (1302-1306)       2.69058       2.69951       2.70076       2.70433       2.70672
  (1307-1311)       2.72025       2.72156       2.72477       2.72681       2.72807
  (1312-1316)       2.73119       2.73568       2.73646       2.74656       2.74738
  (1317-1321)       2.74906       2.75026       2.76137       2.76176       2.76731
  (1322-1326)       2.76841       2.77238       2.77402       2.79816       2.79875
  (1327-1331)       2.80618       2.80714       2.81711       2.81785       2.82188
  (1332-1336)       2.82235       2.82643       2.82738       2.83041       2.83078
  (1337-1341)       2.83594       2.83618       2.83718       2.83801       2.84519
  (1342-1346)       2.84548       2.84693       2.84710       2.84977       2.85040
  (1347-1351)       2.85309       2.85401       2.85589       2.85614       2.85829
  (1352-1356)       2.85863       2.87119       2.87244       2.87895       2.88014
  (1357-1361)       2.88171       2.88243       2.90967       2.91066       2.93292
  (1362-1366)       2.93607       2.93733       2.94107       2.94486       2.94798
  (1367-1371)       2.96492       2.96809       2.98748       2.98800       3.00556
  (1372-1376)       3.00689       3.01298       3.01429       3.04604       3.04685
  (1377-1381)       3.07178       3.07216       3.08020       3.08100       3.09160
  (1382-1386)       3.09235       3.13023       3.13164       3.14981       3.15059
  (1387-1391)       3.15819       3.15879       3.18439       3.18552       3.20537
  (1392-1396)       3.20775       3.22446       3.22522       3.23402       3.23513
  (1397-1401)       3.25861       3.26073       3.27695       3.27729       3.28384
  (1402-1406)       3.28418       3.30486       3.30592       3.33254       3.33395
  (1407-1411)       3.34673       3.34990       3.41400       3.41442       3.41677
  (1412-1416)       3.41680       3.42809       3.42819       3.42858       3.42935
  (1417-1421)       3.43163       3.43174       3.45097       3.45106       3.45439
  (1422-1426)       3.45443       3.45873       3.45886       3.47604       3.47621
  (1427-1431)       3.48136       3.48147       3.49016       3.49149       3.51227
  (1432-1436)       3.51236       3.52363       3.52436       3.53281       3.53285
  (1437-1441)       3.53727       3.53747       3.54861       3.54863       3.55199
  (1442-1446)       3.55211       3.55348       3.55356       3.55638       3.55643
  (1447-1451)       3.57771       3.57781       3.59073       3.59159       3.60027
  (1452-1456)       3.60028       3.60372       3.60386       3.62365       3.62368
  (1457-1461)       3.62600       3.62602       3.68861       3.69011       3.69905
  (1462-1466)       3.69931       3.70089       3.70104       3.70751       3.70769
  (1467-1471)       3.70791       3.70811       3.71646       3.71669       3.72467
  (1472-1476)       3.72483       3.73297       3.73310       3.73391       3.73442
  (1477-1481)       3.74967       3.75038       3.76714       3.76854       4.04476
  (1482-1486)       4.04581       4.67235       4.67253       4.76600       4.76616
  (1487-1491)       4.77202       4.77205       4.78481       4.78507       4.81931
  (1492-1496)       4.81965       4.96229       4.96237       5.16892       5.16933
  (1497-1501)       5.21163       5.21189       5.25572       5.25589       5.25653
  (1502-1506)       5.25672       5.29333       5.29458       5.33356       5.33490
  (1507-1511)       5.52648       5.52649       5.52845       5.52853       5.53079
  (1512-1516)       5.53083       5.53302       5.53303       5.54531       5.54534
  (1517-1521)       5.54734       5.54738       5.55147       5.55150       5.55426
  (1522-1526)       5.55428       5.63830       5.63852       5.65049       5.65071
  (1527-1531)       5.66967       5.66982       5.67382       5.67397       5.71018
  (1532-1536)       5.71210       5.73883       5.74071       5.83911       5.84180
  (1537-1541)       5.94411       5.94438       5.96513       5.96586       6.41987
  (1542-1546)       6.42454       6.43903       6.44490       6.46686       6.47032
  (1547-1551)       6.50044       6.50329       6.51081       6.51253       6.54362
  (1552-1556)       6.54979       6.56436       6.56671       6.72753       6.73081
  (1557-1561)       6.75620       6.76006       7.23299       7.23565       7.44745
  (1562-1566)       7.44748       7.45547       7.45574       7.46939       7.46967
  (1567-1571)       7.47746       7.47792       7.55418       7.55447       7.55566
  (1572-1576)       7.55617       7.55694       7.55860       7.56816       7.56854
  (1577-1581)       7.57029       7.57035       7.57185       7.57199       7.57459
  (1582-1586)       7.57463       7.57870       7.57901       7.59043       7.59281
  (1587-1591)       7.59350       7.59525       7.62305       7.62309       7.62416
  (1592-1596)       7.62417       7.63130       7.63138       7.63488       7.63491
  (1597-1601)       7.64847       7.64866       7.64940       7.64968       7.65199
  (1602-1606)       7.65215       7.65551       7.65553       7.65802       7.65852
  (1607-1611)       7.66248       7.66306       7.66709       7.66721       7.66877
  (1612-1616)       7.66919       7.67085       7.67093       7.67205       7.67212
  (1617-1621)       7.68272       7.68282       7.68768       7.68784       7.70169
  (1622-1626)       7.70198       7.70309       7.70337       7.71915       7.71935
  (1627-1631)       7.72452       7.72473       7.72733       7.72748       7.72999
  (1632-1636)       7.73007       7.74038       7.74055       7.74272       7.74279
  (1637-1641)       7.74444       7.74464       7.75561       7.75563       7.75742
  (1642-1646)       7.75750       7.76763       7.76793       7.77054       7.77056
  (1647-1651)       7.78543       7.78634       7.82826       7.82851       7.82930
  (1652-1656)       7.82958       7.83335       7.83365       7.83395       7.83426
  (1657-1661)       7.84702       7.84741       7.85350       7.85375       7.85792
  (1662-1666)       7.85846       7.86557       7.86590       7.86777       7.86815
  (1667-1671)       7.88439       7.88459       7.88741       7.88768       7.89254
  (1672-1676)       7.89278       7.90717       7.90754       7.92128       7.92151
  (1677-1681)       8.19450       8.19516       8.22760       8.22814       8.46920
  (1682-1686)       8.47014       9.42247       9.42248       9.42428       9.42429
  (1687-1691)       9.43730       9.43732       9.43900       9.43905       9.44111
  (1692-1696)       9.44114       9.44931       9.44935       9.45286       9.45288
  (1697-1701)       9.45853       9.45855       9.45878       9.45880       9.46025
  (1702-1706)       9.46027       9.46994       9.46995       9.47030       9.47033
  (1707-1711)       9.47109       9.47111       9.51299       9.51301       9.51693
  (1712-1716)       9.51694       9.52989       9.53000       9.54960       9.54960
  (1717-1721)       9.55135       9.55136       9.55937       9.55938       9.56492
  (1722-1726)       9.56495       9.56844       9.56844       9.57211       9.57213
  (1727-1731)       9.57444       9.57445       9.58212       9.58212       9.59631
  (1732-1736)       9.59633       9.59848       9.59850       9.60073       9.60074
  (1737-1741)       9.60673       9.60674       9.61246       9.61249       9.61626
  (1742-1746)       9.61627       9.62065       9.62066       9.62491       9.62491
  (1747-1751)       9.63680       9.63699       9.64047       9.64057       9.64546
  (1752-1756)       9.64567       9.64592       9.64609       9.65278       9.65278
  (1757-1761)       9.69401       9.69402       9.70970       9.70972       9.71797
  (1762-1766)       9.71799      11.16846      11.17588      11.55324      11.55440
  (1767-1771)      11.66715      11.66845      11.98893      11.99307      12.08080
  (1772-1776)      12.08111      12.15024      12.15251      12.36597      12.37300
  (1777-1781)      12.41787      12.41895      12.56797      12.57087      13.74452
  (1782-1786)      13.74575      14.04482      14.04716      17.17980      17.18413
  (1787-1791)      18.51500      18.51731      18.54809      18.54867      18.62222
  (1792-1796)      18.62526      18.65991      18.66105      18.68589      18.68673
  (1797-1801)      18.75243      18.75316      18.81885      18.82057      21.50560
  (1802-1806)      21.50564      21.55214      21.55216      21.59099      21.59101
  (1807-1811)      21.61414      21.61414      21.63738      21.63739      21.73119
  (1812-1816)      21.73123      22.26756      22.26779      22.27904      22.27923
  (1817-1821)      22.31558      22.31569      22.31578      22.31588      22.34770
  (1822-1826)      22.34818      22.36344      22.36363      22.48108      22.48149
  (1827-1831)      22.48931      22.48952      22.51121      22.51121      22.51517
  (1832-1836)      22.51518      22.52290      22.52292      22.52400      22.52401
  (1837-1841)      22.52844      22.52846      22.52899      22.52901      22.56026
  (1842-1846)      22.56111      22.56797      22.56873      22.57270      22.57330
  (1847-1851)      22.60009      22.60023      22.60445      22.60456      22.61014
  (1852-1856)      22.61128      27.91116      27.91199      28.04100      28.04203
  (1857-1861)      28.08367      28.08392      31.66161      31.66458      38.08635
  (1862-1866)      38.08650      38.09098      38.09105      38.11652      38.11659
  (1867-1871)      38.12102      38.12111      38.18933      38.19134      38.20070
  (1872-1876)      38.20242      38.21691      38.21694      38.21854      38.21857
  (1877-1881)      38.22230      38.22234      38.22443      38.22446      38.23422
  (1882-1886)      38.23431      38.23681      38.23682      38.23939      38.23942
  (1887-1891)      38.24352      38.24355      38.24814      38.24821      38.25217
  (1892-1896)      38.25219      38.25527      38.25531      38.25810      38.25811
  (1897-1901)      38.26118      38.26119      38.27254      38.27257      38.27635
  (1902-1906)      38.27637      38.27887      38.27891      38.28118      38.28121
  (1907-1911)      38.28260      38.28268      38.28384      38.28386      38.28836
  (1912-1916)      38.28842      38.28969      38.28971      38.29102      38.29105
  (1917-1921)      38.29383      38.29384      38.29706      38.29708      38.30135
  (1922-1926)      38.30138      38.30279      38.30281      38.30465      38.30467
  (1927-1931)      38.30577      38.30578      38.31033      38.31033      38.31564
  (1932-1936)      38.31565      38.31923      38.31924      38.32450      38.32454
  (1937-1941)      38.32658      38.32660      38.32813      38.32816      38.33169
  (1942-1946)      38.33172      38.33687      38.33688      38.33974      38.33975
  (1947-1951)      38.34174      38.34177      38.34434      38.34435      38.34696
  (1952-1956)      38.34698      38.34894      38.34895      38.34983      38.34984
  (1957-1961)      38.35781      38.35783      38.36318      38.36321      38.36779
  (1962-1966)      38.36782      38.37199      38.37205      38.38033      38.38040
  (1967-1971)      38.38388      38.38393      38.38820      38.38825      38.39069
  (1972-1976)      38.39074      38.40605      38.40627      38.43886      38.43894
  (1977-1981)      38.60836      38.60852      38.62679      38.62694      38.92404
  (1982-1986)      38.92407      38.99869      38.99872      43.56827      43.56946
  (1987-1991)      43.65976      43.66046      44.72534      44.72983      44.77610
  (1992-1996)      44.77682      44.86423      44.86542      49.65813      49.65856
  (1997-2001)      49.88900      49.89012      49.93383      49.93419      49.98131
  (2002-2006)      49.98150      50.24981      50.25028      50.26532      50.26640
  (2007-2011)      50.30211      50.30321      50.37285      50.37341      51.15891
  (2012-2016)      51.15967      55.53239      55.53303      55.78507      55.78598
  (2017-2021)      56.04577      56.04949      56.34058      56.34095      56.40350
  (2022-2026)      56.40407      60.43772      60.43774      60.44064      60.44065
  (2027-2031)      60.44264      60.44269      60.45274      60.45279      60.45345
  (2032-2036)      60.45350      60.46112      60.46114      60.46229      60.46232
  (2037-2041)      60.46589      60.46591      60.46787      60.46789      60.47324
  (2042-2046)      60.47326      60.47795      60.47797      60.47924      60.47926
  (2047-2051)      60.48214      60.48217      60.49142      60.49145      60.49375
  (2052-2056)      60.49377      60.50593      60.50604      60.52187      60.52191
  (2057-2061)      60.52375      60.52376      60.53669      60.53670      60.53737
  (2062-2066)      60.53738      60.54038      60.54040      60.54142      60.54143
  (2067-2071)      60.54277      60.54278      60.54747      60.54747      60.55971
  (2072-2076)      60.55972      60.56714      60.56714      60.56896      60.56897
  (2077-2081)      60.57089      60.57090      60.57561      60.57563      60.57781
  (2082-2086)      60.57781      60.58943      60.58944      60.59317      60.59319
  (2087-2091)      60.60100      60.60141      60.60295      60.60347      60.61424
  (2092-2096)      60.61432      60.61451      60.61454      60.62410      60.62410
  (2097-2101)      60.65930      60.65931      60.67414      60.67416      60.68199
  (2102-2106)      60.68200      75.54397      75.54540      82.80221      82.80229
  (2107-2111)      82.80655      82.80662      82.82742      82.82747      82.82958
  (2112-2116)      82.82962      82.86302      82.86321      82.87840      82.87850
  (2117-2121)      83.00180      83.00193      83.01010      83.01017      83.03129
  (2122-2126)      83.03129      83.03395      83.03396      83.04034      83.04034
  (2127-2131)      83.04080      83.04081      83.04436      83.04436      83.04469
  (2132-2136)      83.04469      83.06680      83.06686      83.07543      83.07559
  (2137-2141)      83.07592      83.07632      83.09694      83.09699      83.10051
  (2142-2146)      83.10055      83.10595      83.10639      88.44439      88.44442
  (2147-2151)      88.47738      88.47740      88.78674      88.78678      88.81626
  (2152-2156)      88.81628      88.82819      88.82820      88.87967      88.87972
  (2157-2161)     114.40114     114.40134     114.98745     114.98874     115.02243
  (2162-2166)     115.02267     117.26266     117.26386     131.14270     131.14339
  (2167-2171)     131.16024     131.16072     131.21202     131.21231     132.21194
  (2172-2176)     132.21215     132.22115     132.22208     132.24759     132.24856
  (2177-2181)     132.29273     132.29319     136.12531     136.12582     136.19386
  (2182-2186)     136.19421     139.45432     139.45682     139.49037     139.49070
  (2187-2191)     139.55540     139.55599     166.12229     166.12234     166.19736
  (2192-2196)     166.19741     168.01608     168.01618     185.82753     185.82787
  (2197-2201)     186.03294     186.03344     216.39441     216.39507     261.60899
  (2202-2206)     261.60989     308.91002     308.91005     308.91345     308.91349
  (2207-2211)     308.93133     308.93135     308.93322     308.93325     308.96418
  (2212-2216)     308.96422     308.97893     308.97893     309.09592     309.09596
  (2217-2221)     309.10293     309.10295     309.12164     309.12165     309.12329
  (2222-2226)     309.12330     309.12924     309.12924     309.12974     309.12974
  (2227-2231)     309.13171     309.13171     309.13245     309.13245     309.14985
  (2232-2236)     309.14987     309.15893     309.15897     309.16112     309.16125
  (2237-2241)     309.17569     309.17571     309.17865     309.17867     309.18604
  (2242-2246)     309.18620     356.40067     356.40124     356.41215     356.41253
  (2247-2251)     356.44658     356.44688     360.16077     360.16095     360.16673
  (2252-2256)     360.16758     360.18402     360.18494     360.21391     360.21439
  (2257-2261)     387.94769     387.94809     387.99792     387.99820     397.47523
  (2262-2266)     397.47724     397.50132     397.50157     397.54885     397.54934
  (2267-2271)     416.83581     416.83582     416.85793     416.85794     420.12255
  (2272-2276)     420.12258     420.14251     420.14252     420.15007     420.15008
  (2277-2281)     420.18047     420.18050     436.80274     436.80308     508.34512
  (2282-2286)     508.34520     531.67253     531.67262     537.02725     537.02801
  (2287-2291)     537.05026     537.05036     558.65607     558.65635     558.81841
  (2292-2296)     558.81890     605.45037     605.45041     605.51456     605.51460
  (2297-2301)     767.59708     767.59791     781.76513     781.76552    1064.25385
  (2302-2306)    1064.25420    1064.28925    1064.28943    1094.21448    1094.21654
  (2307-2311)    1094.23312    1094.23327    1094.26655    1094.26707    1098.61831
  (2312-2316)    1098.61876    1098.62485    1098.62511    1098.64330    1098.64362
  (2317-2321)    1118.01061    1118.01078    1118.01390    1118.01462    1118.02343
  (2322-2326)    1118.02425    1118.03938    1118.03988    1291.79319    1291.79322
  (2327-2331)    1291.79566    1291.79568    1291.81007    1291.81009    1291.81160
  (2332-2336)    1291.81163    1291.83707    1291.83710    1291.84944    1291.84948
  (2337-2341)    1291.95284    1291.95284    1291.95886    1291.95886    1291.97539
  (2342-2346)    1291.97540    1291.97604    1291.97605    1291.98096    1291.98096
  (2347-2351)    1291.98146    1291.98146    1291.98297    1291.98297    1291.98411
  (2352-2356)    1291.98411    1291.99584    1291.99585    1292.00421    1292.00423
  (2357-2361)    1292.00681    1292.00684    1292.01676    1292.01677    1292.01910
  (2362-2366)    1292.01912    1292.02677    1292.02681    1408.32512    1408.32519
  (2367-2371)    1543.36554    1543.36576    1543.48958    1543.49007    1808.47205
  (2372-2376)    1808.47207    2005.91405    2005.91484    2162.53241    2162.53243
  (2377-2381)    2162.58424    2162.58426    2754.56860    2754.56870    2955.59228
  (2382-2386)    2955.59249    2955.61440    2955.61454    3064.47308    3064.47417
  (2387-2391)    3064.48466    3064.48477    3064.50552    3064.50578    3604.73313
  (2392-2396)    3604.73318    3961.99534    3961.99544    3962.08455    3962.08477
  (2397-2401)    4715.06208    4715.06243    6743.51540    6743.51541    6743.51648
  (2402-2406)    6743.51649    6743.52548    6743.52549    6743.52630    6743.52631
  (2407-2411)    6743.53976    6743.53977    6743.54704    6743.54706    6743.62387
  (2412-2416)    6743.62387    6743.62851    6743.62851    6743.64074    6743.64075
  (2417-2421)    6743.64165    6743.64165    6743.64291    6743.64291    6743.64319
  (2422-2426)    6743.64320    6743.64649    6743.64649    6743.64811    6743.64811
  (2427-2431)    6743.65101    6743.65101    6743.65665    6743.65665    6743.65851
  (2432-2436)    6743.65852    6743.66282    6743.66282    6743.66403    6743.66404
  (2437-2441)    6743.67040    6743.67041    7874.90390    7874.90391    7874.93899
  (2442-2446)    7874.93900    8618.50667    8618.50667    8894.83599    8894.83603
  (2447-2451)    8894.84596    8894.84599    9052.51882    9052.51884    9414.48103
  (2452-2456)    9414.48124    9414.48602    9414.48605    9414.49529    9414.49531
  (2457-2461)    9545.44860    9545.44861    9545.50586    9545.50590    9788.66435
  (2462-2466)    9788.66436    9979.64594    9979.64604   19331.72432   19331.72433
  (2467-2471)   19457.36855   19457.36857   21764.83077   21764.83077   21764.86215
  (2472-2476)   21764.86216   29952.29220   29952.29221   29952.30783   29952.30783
  (2477-2481)   35059.54422   35059.54424   35876.81663   35876.81664   42317.67755
  (2482-2486)   42317.67757   47848.68922   47848.68923   47848.70365   47848.70367
  (2487-2491)   60896.81574   60896.81577   91486.17562   91486.17566  103284.19893
  (2492-2496)  103284.19897  104664.42371  104664.42371  104664.42924  104664.42925
  (2497-2501)  173756.73299  173756.73303  205289.92296  205289.92304  237572.46573
  (2502-2506)  237572.46574  237572.46744  237572.46745  293980.11120  293980.11129
  (2507-2511)  507479.56518  507479.56542  516086.39420  516086.39457  603767.55381
  (2512-2516)  603767.55386  603767.55413  603767.55428  910600.10256  910600.10258
  (2517-2518)  ************  ************
 
 
 

  Checkpointing ...
  Matrix to power -5.00E-01(min: 1.94E-04 max: 1.13E+02 thr: 1.00E-08 time: 2.22E+00 cpus:24)
  Matrix to power -5.00E-01(min: 2.11E-03 max: 4.40E+02 thr: 1.00E-08 time: 2.17E+00 cpus:24)


##############################################################################
                              Finalization info
##############################################################################

 Final time:
   2021 February 17  12:24:58
 

 Normal termination of ReSpect program


real	158m46.310s
user	3447m29.559s
sys	6m51.625s
