# Supplementary material for: Quadratic Spin–Orbit Mechanism of the Electronic g-Tensor
Source: J Chem Theory Comput. 2023 Mar 10;19(6):1765–76. doi: 10.1021/acs.jctc.2c01213 (PMC10061661; doi:10.1021/acs.jctc.2c01213)
Supplement: Supplementary file 2 — ct2c01213_si_002.zip [file ct2c01213_si_002.zip › respect_input/06.ir-cl/4c-pbe-dz/RS-4c_Y.out_scf]

##############################################################################
                              Environment setting
##############################################################################

 Job setting:
    
    Call arguments   are    --scratch=/scratch/work/project/open-19-41/pikulove/10384720.isrv5 --nt=24 --scf --restart --inp=RS-4c_Y 
    Input file name   is   RS-4c_Y.inp
    Binary  directory is   /home/pikulove/ReSpect_5.2.0-beta.8+Nov20_OMP_intel-18.0_glibc-2.27+PT3
    Work    directory is   /scratch/work/project/open-19-41/pikulove/10384720.isrv5/
    Scratch directory is   /scratch/work/project/open-19-41/pikulove/10384720.isrv5/tmp22447.rB3ygI.pikulove
    Machine name      is   r30u31n820.ib0.smc.salomon.it4i.cz
    OMP stack memory size  5000m
    OMP parallel job with  24 threads
    Output  file will be   /scratch/work/project/open-19-41/pikulove/10384720.isrv5/RS-4c_Y.out_scf


 System setting:

    core file size          (blocks, -c) 0
    data seg size           (kbytes, -d) unlimited
    scheduling priority             (-e) 0
    file size               (blocks, -f) unlimited
    pending signals                 (-i) 510108
    max locked memory       (kbytes, -l) unlimited
    max memory size         (kbytes, -m) unlimited
    open files                      (-n) 1048576
    pipe size            (512 bytes, -p) 8
    POSIX message queues     (bytes, -q) 819200
    real-time priority              (-r) 0
    stack size              (kbytes, -s) unlimited
    cpu time               (seconds, -t) unlimited
    max user processes              (-u) 510108
    virtual memory          (kbytes, -v) unlimited
    file locks                      (-x) unlimited
    omp_thread_limit:
    omp_stacksize:5000m
    

##############################################################################
                               Program ReSpect
##############################################################################
::

 Version:       5.2.0 (2020)
 Released:      beta (in testing period)

 Branch:        master
 Commit hash:   d07d9fd49
 Commit author: Debora Pastvova
 Commit date:   Wed Nov 4 10:13:55 2020 +0100

 Webpage:       http://www.respectprogram.org 
 Copyright:     ReSpect is distributed as proprietary software at no cost
                and is currently available as OpenMP parallel static binaries
                for Linux OS and x86_64 architecture at the program webpage.
                The program is limited to non-commercial, academic, and non-profit
                private use and its further copy and redistribution is not permitted.
                The specific terms of use are available at:
                http://www.respectprogram.org/download.html.
                The program is distributed AS IS in a hope it becomes useful.
                The experimental nature of the program means that authors accept
                no responsibility for the correctness of results nor fitness for
                a particular purpose.

 Reference(s):  If results obtained with ReSpect are published in the scientific
                literature or publicly accessible reports, the users shall reference
                the program as:

                ReSpect, version 5.2.0 (2020); Relativistic Spectroscopy DFT program of authors
                M. Repisky, S. Komorovsky, V. G. Malkin, O. L. Malkina, M. Kaupp, K. Ruud, 
                with contributions from R. Bast, R. Di Remigio, U. Ekstrom, M. Kadek, S. Knecht,
                L. Konecny, E. Malkin, I. Malkin-Ondik, (see http://www.respectprogram.org)

                Using specific theoretical methods included in ReSpect may require citing
                additional articles, as described in this output file as "REQUIRED REFERENCES".


 -------
 Authors
 -------
 Repisky Michal
 Komorovsky Stanislav


 --------
 Founders
 --------
 Ruud Kenneth
 Kaupp Martin
 Malkina Olga L.
 Malkin Vladimir G.


 ------------
 Contributors
 ------------
 Bast Radovan         - AutoCMake library
 Di Remigio Roberto   - PCMSolver library
 Ekstrom Ulf          - XCFun library
 Kadek Marius         - real-time TDDFT library
                      - solid-state pSCF library
 Knecht Stefan        - pilot MPI parallelization
 Konecny Lukas        - real-time TDDFT (RT-TDDFT) library
                      - damped-response TDDFT (DR-TDDFT) library
 Malkin Elena         - one-component molecular properties
                      - finite size nucleus and magnetic moment models
 Malkin-Ondik Irina   - Douglas-Kroll-Hess (DKH) Hamiltonians


##############################################################################
                    Configuration, build, and runtime info
##############################################################################
::

 -----------------------------------
 Configuration and build information
 -----------------------------------

 Who compiled           | uachstno
 Compiled on server     | pippin
 Operating system       | Linux-5.4.0-51-generic
 CMake version          | 3.10.2
 CMake generator        | Unix Makefiles
 CMake build type       | release
 Configuration time     | 2020-11-09 11:33:09.556228
 Python version         | 2.7.1
 Fortran compiler       | /opt/intel/compilers_and_libraries_2018.6.288/linux/bin/intel64/ifort
 Fortran compiler flags |  -w -fpp -assume byterecl -static -static-libgcc -static-intel -qopenmp -O2 -xW -ip
 C compiler             | /opt/intel/compilers_and_libraries_2018.6.288/linux/bin/intel64/icc
 C compiler flags       |  -g -wd981 -wd279 -wd383 -wd1572 -wd1777 -restrict -DRESTRICT=restrict -qopenmp -O2 -ip
 C++ compiler           | /opt/intel/compilers_and_libraries_2018.6.288/linux/bin/intel64/icpc
 C++ compiler flags     |  -Wno-unknown-pragmas -fno-exceptions -qopenmp -O3
 Static linking         | True
 MPI parallelization    | False
 OMP parallelization    | True
 Math libraries         | -Wl,--start-group;/opt/intel/compilers_and_libraries_2018.6.288/linux/mkl/lib/intel64/libmkl_lapack95_lp64.a;/opt/intel/compilers_and_libraries_2018.6.288/linux/mkl/lib/intel64/libmkl_intel_lp64.a;-qopenmp;-Wl,--end-group;-Wl,--start-group;/opt/intel/compilers_and_libraries_2018.6.288/linux/mkl/lib/intel64/libmkl_intel_lp64.a;/opt/intel/compilers_and_libraries_2018.6.288/linux/mkl/lib/intel64/libmkl_intel_thread.a;/opt/intel/compilers_and_libraries_2018.6.288/linux/mkl/lib/intel64/libmkl_core.a;/usr/lib/x86_64-linux-gnu/libpthread.a;/usr/lib/x86_64-linux-gnu/libm.a;-qopenmp;-Wl,--end-group;-ldl
 Explicit libraries     | unknown


 ------------
 Runtime info
 ------------

 Parallelization model: OpenMP
   Master process has 24 threads of total 24

 Initial time:
   2021 February 17  12:25:05
 


##############################################################################
                            Input processing info
##############################################################################
::

 ----------
 Input file
 ----------

 scf:
     method: mdks/pbe
 
     geometry:
       Ir      0.00000000     0.00000000     0.00000000
       Cl      0.03115583     2.33360035    -0.00089452
       P      0.06323087    -0.27931460     2.32015354
       N      0.00808331    -1.96697726     0.00248122
       C      0.08208828    -2.67637015     1.18273207
       C      0.13256216    -2.07191434     2.38067302
       C     -1.50754076     0.17063034     3.26088963
       C     -2.62780762    -0.64012488     2.60297724
       C     -1.83155690     1.65370930     3.08454268
       C     -1.45600368    -0.17622279     4.74584606
       C      1.62176977     0.29016240     3.21157588
       C      2.76545540     0.05981110     2.21996557
       C      1.54958570     1.77904636     3.54143426
       C      1.92050905    -0.51492830     4.47518449
       H      0.09638726    -3.76060164     1.08990737
       H      0.17899378    -2.65731351     3.28880934
       H     -2.49316186    -1.71271699     2.74707210
       H     -2.68547299    -0.44372153     1.53024419
       H     -3.58101791    -0.35052045     3.05495449
       H     -1.86723658     1.93192259     2.03116057
       H     -1.10985090     2.30291078     3.57809284
       H     -2.81234144     1.85154991     3.52815203
       H     -1.17869101    -1.21782806     4.91996899
       H     -2.45057032    -0.02489778     5.17729671
       H     -0.76547728     0.46468316     5.29453592
       H      2.82046808    -0.98453794     1.90459313
       H      3.71156104     0.31694012     2.70653728
       H      2.65273516     0.67965960     1.32991466
       H      1.25895432     2.37167844     2.67202410
       H      2.53858556     2.11679615     3.86610537
       H      0.85284006     1.98501999     4.35475492
       H      2.04837948    -1.57567453     4.25450664
       H      1.15139621    -0.41219180     5.23867497
       H      2.86026222    -0.15321881     4.90408853
       P     -0.06475342    -0.28565666    -2.31974605
       C     -0.04834700    -2.68036388    -1.17636330
       C     -0.10143229    -2.07951557    -2.37591017
       C      1.48897753     0.19014399    -3.27574850
       C      2.63057534    -0.58774748    -2.61473039
       C      1.78180028     1.68197959    -3.12072180
       C      1.43576271    -0.17525039    -4.75621879
       C     -1.64317646     0.24906404    -3.19818178
       C     -2.77310075    -0.01575584    -2.19939302
       C     -1.61026977     1.74120083    -3.51902628
       C     -1.93197014    -0.55562132    -4.46425228
       H     -0.04574403    -3.76445887    -1.08096033
       H     -0.13410804    -2.66766385    -3.28287234
       H      2.51829477    -1.66480305    -2.74427932
       H      2.69026102    -0.37642045    -1.54492942
       H      3.57450722    -0.28341896    -3.07640317
       H      1.81719479     1.97541097    -2.07160025
       H      1.04360381     2.30851967    -3.61923612
       H      2.75545463     1.89472043    -3.57309799
       H      1.17614029    -1.22341953    -4.91755099
       H      2.42511649    -0.01074003    -5.19475656
       H      0.73110971     0.44747040    -5.30788853
       H     -2.79997536    -1.06322942    -1.89076087
       H     -3.72907389     0.22145187    -2.67665600
       H     -2.66820643     0.60038139    -1.30569662
       H     -1.32288734     2.33539903    -2.64947581
       H     -2.61066309     2.05784955    -3.82972578
       H     -0.92819470     1.96843560    -4.33908492
       H     -2.02603634    -1.62124892    -4.25010142
       H     -1.17468165    -0.42473902    -5.23512636
       H     -2.88659659    -0.21893913    -4.88050724
 
     geo-units:     angstrom
     initmo:        atomic
     nc-model:      gauss
     spin:          y
     charge:        0
     multiplicity:  2
     soscale:       1.0
 
     xc:
        noncollinearity: v2019
 
     dmixing:       1.0D0
     diis:          on
     maxiterations: 40
     convergence:   5.0e-6
 
     basis:
         Ir: dyall-vdz
         Cl: uiglo-ii
         C:  uiglo-ii
         N:  uiglo-ii
         P:  uiglo-ii
         H:  uiglo-ii


 ----------------
 Input processing
 ----------------

 ... method: four-component Dirac-Kohn-Sham (mDKS)

 ... GGA XC functional: PBE

 ... geometry processing (xyz format)

     Ir      0.00000000     0.00000000     0.00000000
     Cl      0.03115583     2.33360035    -0.00089452
     P      0.06323087    -0.27931460     2.32015354
     N      0.00808331    -1.96697726     0.00248122
     C      0.08208828    -2.67637015     1.18273207
     C      0.13256216    -2.07191434     2.38067302
     C     -1.50754076     0.17063034     3.26088963
     C     -2.62780762    -0.64012488     2.60297724
     C     -1.83155690     1.65370930     3.08454268
     C     -1.45600368    -0.17622279     4.74584606
     C      1.62176977     0.29016240     3.21157588
     C      2.76545540     0.05981110     2.21996557
     C      1.54958570     1.77904636     3.54143426
     C      1.92050905    -0.51492830     4.47518449
     H      0.09638726    -3.76060164     1.08990737
     H      0.17899378    -2.65731351     3.28880934
     H     -2.49316186    -1.71271699     2.74707210
     H     -2.68547299    -0.44372153     1.53024419
     H     -3.58101791    -0.35052045     3.05495449
     H     -1.86723658     1.93192259     2.03116057
     H     -1.10985090     2.30291078     3.57809284
     H     -2.81234144     1.85154991     3.52815203
     H     -1.17869101    -1.21782806     4.91996899
     H     -2.45057032    -0.02489778     5.17729671
     H     -0.76547728     0.46468316     5.29453592
     H      2.82046808    -0.98453794     1.90459313
     H      3.71156104     0.31694012     2.70653728
     H      2.65273516     0.67965960     1.32991466
     H      1.25895432     2.37167844     2.67202410
     H      2.53858556     2.11679615     3.86610537
     H      0.85284006     1.98501999     4.35475492
     H      2.04837948    -1.57567453     4.25450664
     H      1.15139621    -0.41219180     5.23867497
     H      2.86026222    -0.15321881     4.90408853
     P     -0.06475342    -0.28565666    -2.31974605
     C     -0.04834700    -2.68036388    -1.17636330
     C     -0.10143229    -2.07951557    -2.37591017
     C      1.48897753     0.19014399    -3.27574850
     C      2.63057534    -0.58774748    -2.61473039
     C      1.78180028     1.68197959    -3.12072180
     C      1.43576271    -0.17525039    -4.75621879
     C     -1.64317646     0.24906404    -3.19818178
     C     -2.77310075    -0.01575584    -2.19939302
     C     -1.61026977     1.74120083    -3.51902628
     C     -1.93197014    -0.55562132    -4.46425228
     H     -0.04574403    -3.76445887    -1.08096033
     H     -0.13410804    -2.66766385    -3.28287234
     H      2.51829477    -1.66480305    -2.74427932
     H      2.69026102    -0.37642045    -1.54492942
     H      3.57450722    -0.28341896    -3.07640317
     H      1.81719479     1.97541097    -2.07160025
     H      1.04360381     2.30851967    -3.61923612
     H      2.75545463     1.89472043    -3.57309799
     H      1.17614029    -1.22341953    -4.91755099
     H      2.42511649    -0.01074003    -5.19475656
     H      0.73110971     0.44747040    -5.30788853
     H     -2.79997536    -1.06322942    -1.89076087
     H     -3.72907389     0.22145187    -2.67665600
     H     -2.66820643     0.60038139    -1.30569662
     H     -1.32288734     2.33539903    -2.64947581
     H     -2.61066309     2.05784955    -3.82972578
     H     -0.92819470     1.96843560    -4.33908492
     H     -2.02603634    -1.62124892    -4.25010142
     H     -1.17468165    -0.42473902    -5.23512636
     H     -2.88659659    -0.21893913    -4.88050724
 
 ... geometry defined in units: angstrom

 ... MO init: superposition of atomic densities
     note: this keyword is ignored in the current job because of the "--restart" option used
 
 ... nuclear charge distribution model: gaussian

 ... initial spin orientation: Y

 ... charge of the system:   0

 ... multiplicity of the system:  2   (doublet)

 ... the spin-orbit (SO) interaction scaling factor: 1.000000

 ... DFT noncollinear scheme: v2019

 ... density mixing parameter:  1.000

 ... DIIS scheme turned on

 ... maximum number of scf iterations:   40

 ... scf convergence criteria:  5.00E-06

 ... orbital basis required

     Ir: dyall-vdz
     Cl: uiglo-ii
     C:  uiglo-ii
     N:  uiglo-ii
     P:  uiglo-ii
     H:  uiglo-ii
 
 ... restart of the SCF procedure required


##############################################################################
                             REQUIRED REFERENCES
##############################################################################

 XCFun: a library of DFT exchange-correlation functionals

 [1] U. Ekström, et al., J. Chem. Theory Comput. 6, 1971-1980 (2010)
     [DOI: https://doi.org/10.1021/ct100117s]


##############################################################################
                              Molecular DFT grid
##############################################################################


DFT grid generator
------------------
::

 Becke atomic partitioning scheme
 Lebedev angular quadrature (adaptive size) 
 Adaptive angular distribution limit     = 11
 Adaptive angular distribution threshold =   1.0E-05
 Rotational invariance of grid points: rotation wrt. standard orientation
 Gauss-Chebyshev(I) radial quadrature
 Radial grid points mapping:  Koester
 Radial grid points shift:    False
 Grid file:                   fort.11

 Centre of nuclear charge (in A): -0.185D-02 -0.258D-01  0.140D-03
 NCMT eigenvalues:     0.3650212D+04  0.8547703D+04  0.8959937D+04  (n)

 Standard molecular orientation (in A):
  0.1845576357D-02  0.2578044787D-01 -0.1395384880D-03
  0.3300140636D-01  0.2359380798D+01 -0.1034058488D-02
  0.6507644636D-01 -0.2535341521D+00  0.2320014002D+01
  0.9928886357D-02 -0.1941196812D+01  0.2341681512D-02
  0.8393385636D-01 -0.2650589702D+01  0.1182592532D+01
  0.1344077364D+00 -0.2046133892D+01  0.2380533482D+01
 -0.1505695184D+01  0.1964107879D+00  0.3260750092D+01
 -0.2625962044D+01 -0.6143444321D+00  0.2602837702D+01
 -0.1829711324D+01  0.1679489748D+01  0.3084403142D+01
 -0.1454158104D+01 -0.1504423421D+00  0.4745706522D+01
  0.1623615346D+01  0.3159428479D+00  0.3211436342D+01
  0.2767300976D+01  0.8559154787D-01  0.2219826032D+01
  0.1551431276D+01  0.1804826808D+01  0.3541294722D+01
  0.1922354626D+01 -0.4891478521D+00  0.4475044952D+01
  0.9823283636D-01 -0.3734821192D+01  0.1089767832D+01
  0.1808393564D+00 -0.2631533062D+01  0.3288669802D+01
 -0.2491316284D+01 -0.1686936542D+01  0.2746932562D+01
 -0.2683627414D+01 -0.4179410821D+00  0.1530104652D+01
 -0.3579172334D+01 -0.3247400021D+00  0.3054814952D+01
 -0.1865391004D+01  0.1957703038D+01  0.2031021032D+01
 -0.1108005324D+01  0.2328691228D+01  0.3577953302D+01
 -0.2810495864D+01  0.1877330358D+01  0.3528012492D+01
 -0.1176845434D+01 -0.1192047612D+01  0.4919829452D+01
 -0.2448724744D+01  0.8826678694D-03  0.5177157172D+01
 -0.7636317036D+00  0.4904636079D+00  0.5294396382D+01
  0.2822313656D+01 -0.9587574921D+00  0.1904453592D+01
  0.3713406616D+01  0.3427205679D+00  0.2706397742D+01
  0.2654580736D+01  0.7054400479D+00  0.1329775122D+01
  0.1260799896D+01  0.2397458888D+01  0.2671884562D+01
  0.2540431136D+01  0.2142576598D+01  0.3865965832D+01
  0.8546856364D+00  0.2010800438D+01  0.4354615382D+01
  0.2050225056D+01 -0.1549894082D+01  0.4254367102D+01
  0.1153241786D+01 -0.3864113521D+00  0.5238535432D+01
  0.2862107796D+01 -0.1274383621D+00  0.4903948992D+01
 -0.6290784364D-01 -0.2598762121D+00 -0.2319885588D+01
 -0.4650142364D-01 -0.2654583432D+01 -0.1176502838D+01
 -0.9958671364D-01 -0.2053735122D+01 -0.2376049708D+01
  0.1490823106D+01  0.2159244379D+00 -0.3275888038D+01
  0.2632420916D+01 -0.5619670321D+00 -0.2614869928D+01
  0.1783645856D+01  0.1707760038D+01 -0.3120861338D+01
  0.1437608286D+01 -0.1494699421D+00 -0.4756358328D+01
 -0.1641330884D+01  0.2748444879D+00 -0.3198321318D+01
 -0.2771255174D+01  0.1002460787D-01 -0.2199532558D+01
 -0.1608424194D+01  0.1766981278D+01 -0.3519165818D+01
 -0.1930124564D+01 -0.5298408721D+00 -0.4464391818D+01
 -0.4389845364D-01 -0.3738678422D+01 -0.1081099868D+01
 -0.1322624636D+00 -0.2641883402D+01 -0.3283011878D+01
  0.2520140346D+01 -0.1639022602D+01 -0.2744418858D+01
  0.2692106596D+01 -0.3506400021D+00 -0.1545068958D+01
  0.3576352796D+01 -0.2576385121D+00 -0.3076542708D+01
  0.1819040366D+01  0.2001191418D+01 -0.2071739788D+01
  0.1045449386D+01  0.2334300118D+01 -0.3619375658D+01
  0.2757300206D+01  0.1920500878D+01 -0.3573237528D+01
  0.1177985866D+01 -0.1197639082D+01 -0.4917690528D+01
  0.2426962066D+01  0.1504041787D-01 -0.5194896098D+01
  0.7329552864D+00  0.4732508479D+00 -0.5308028068D+01
 -0.2798129784D+01 -0.1037448972D+01 -0.1890900408D+01
 -0.3727228314D+01  0.2472323179D+00 -0.2676795538D+01
 -0.2666360854D+01  0.6261618379D+00 -0.1305836158D+01
 -0.1321041764D+01  0.2361179478D+01 -0.2649615348D+01
 -0.2608817514D+01  0.2083629998D+01 -0.3829865318D+01
 -0.9263491236D+00  0.1994216048D+01 -0.4339224458D+01
 -0.2024190764D+01 -0.1595468472D+01 -0.4250240958D+01
 -0.1172836074D+01 -0.3989585721D+00 -0.5235265898D+01
 -0.2884751014D+01 -0.1931586821D+00 -0.4880646778D+01

 Rotationally invariant molecular orientation (in A):
  0.0000000000D+00  0.0000000000D+00  0.0000000000D+00
  0.2332514923D+01  0.7433626470D-01 -0.2259052661D-01
 -0.2046080562D+00 -0.2327668429D+01  0.7226661476D-01
 -0.1965218731D+01 -0.6432029377D-01  0.5337860256D-01
 -0.2635216181D+01 -0.1266156408D+01  0.1450325707D+00
 -0.1992347144D+01 -0.2444401023D+01  0.1829269872D+00
  0.2385132274D+00 -0.3256699828D+01 -0.1507386050D+01
 -0.6180821818D+00 -0.2626686180D+01 -0.2609428556D+01
  0.1707467537D+01 -0.3034402790D+01 -0.1865666903D+01
 -0.6014377510D-01 -0.4751731202D+01 -0.1446198231D+01
  0.4283153968D+00 -0.3197851211D+01  0.1618284459D+01
  0.1932046207D+00 -0.2211856946D+01  0.2765850483D+01
  0.1924793496D+01 -0.3480858936D+01  0.1512206824D+01
 -0.3295184154D+00 -0.4485596549D+01  0.1936910839D+01
 -0.3721217424D+01 -0.1207446964D+01  0.1841900831D+00
 -0.2547645237D+01 -0.3370409550D+01  0.2438523100D+00
 -0.1682228738D+01 -0.2804189620D+01 -0.2449956677D+01
 -0.4569241813D+00 -0.1548416137D+01 -0.2672812941D+01
 -0.3363743616D+00 -0.3071098815D+01 -0.3568543842D+01
  0.1951487747D+01 -0.1972860663D+01 -0.1908933465D+01
  0.2388298484D+01 -0.3505954905D+01 -0.1158544780D+01
  0.1896584163D+01 -0.3473388474D+01 -0.2850245466D+01
 -0.1089103148D+01 -0.4958008925D+01 -0.1144776997D+01
  0.8179310501D-01 -0.5180052537D+01 -0.2443497824D+01
  0.6134172838D+00 -0.5278714315D+01 -0.7699941138D+00
 -0.8590149233D+00 -0.1929380567D+01  0.2844541110D+01
  0.4871981794D+00 -0.2688347586D+01  0.3706333179D+01
  0.7819718652D+00 -0.1302964401D+01  0.2637881304D+01
  0.2482926294D+01 -0.2593782541D+01  0.1207023837D+01
  0.2295235472D+01 -0.3792914546D+01  0.2493532973D+01
  0.2140203297D+01 -0.4288590197D+01  0.8118219686D+00
 -0.1393467276D+01 -0.4298148356D+01  0.2088924394D+01
 -0.2204990511D+00 -0.5246902985D+01  0.1166499032D+01
  0.6701471430D-01 -0.4901171185D+01  0.2868569387D+01
 -0.3599560569D+00  0.2309491739D+01 -0.6077840407D-01
 -0.2716471508D+01  0.1091400795D+01  0.1205931700D-01
 -0.2155062874D+01  0.2309148741D+01 -0.5620281256D-01
  0.1210925901D+00  0.3282862141D+01  0.1480503228D+01
 -0.6091635477D+00  0.2599825878D+01  0.2640457140D+01
  0.1623404246D+01  0.3175368718D+01  0.1739069950D+01
 -0.2918540245D+00  0.4751008533D+01  0.1434044486D+01
  0.1104310224D+00  0.3201381066D+01 -0.1652087386D+01
 -0.1487108833D+00  0.2192665835D+01 -0.2774485048D+01
  0.1592089620D+01  0.3569050368D+01 -0.1653912071D+01
 -0.7401369438D+00  0.4440983081D+01 -0.1923704415D+01
 -0.3796679503D+01  0.9619585976D+00  0.3973338907D-01
 -0.2772067399D+01  0.3197104798D+01 -0.7635069008D-01
 -0.1692059319D+01  0.2695232361D+01  0.2552862024D+01
 -0.3629468699D+00  0.1537312051D+01  0.2696468960D+01
 -0.2979081831D+00  0.3072589368D+01  0.3576608719D+01
  0.1950453647D+01  0.2136060947D+01  0.1768883038D+01
  0.2216810216D+01  0.3691970049D+01  0.9860789489D+00
  0.1844117234D+01  0.3636015178D+01  0.2707055637D+01
 -0.1350271894D+01  0.4878817789D+01  0.1198445602D+01
 -0.1185384357D+00  0.5196335843D+01  0.2418851690D+01
  0.2968330101D+00  0.5320680974D+01  0.7146159487D+00
 -0.1186289998D+01  0.1851197272D+01 -0.2776883178D+01
  0.5132294272D-01  0.2675379420D+01 -0.3736205464D+01
  0.4975033272D+00  0.1318982992D+01 -0.2682797297D+01
  0.2219815012D+01  0.2719149814D+01 -0.1379306788D+01
  0.1875726907D+01  0.3887698972D+01 -0.2661682056D+01
  0.1809009776D+01  0.4397112122D+01 -0.9781772183D+00
 -0.1800374770D+01  0.4193253485D+01 -0.1992964949D+01
 -0.6162192044D+00  0.5216994115D+01 -0.1170501820D+01
 -0.4387526726D+00  0.4865849581D+01 -0.2886300242D+01

 Atom   1 has   14912 grid points ( 0)
 Atom   2 has    9888 grid points ( 1)
 Atom   3 has   10488 grid points ( 2)
 Atom   4 has    9716 grid points ( 3)
 Atom   5 has    9980 grid points ( 4)
 Atom   6 has    9860 grid points ( 5)
 Atom   7 has    9560 grid points ( 6)
 Atom   8 has    9836 grid points ( 7)
 Atom   9 has    9992 grid points ( 8)
 Atom  10 has   10088 grid points ( 9)
 Atom  11 has    9536 grid points (10)
 Atom  12 has    9908 grid points (11)
 Atom  13 has   10004 grid points (12)
 Atom  14 has    9896 grid points (13)
 Atom  15 has    8532 grid points (14)
 Atom  16 has    8732 grid points (15)
 Atom  17 has    8612 grid points (16)
 Atom  18 has    8608 grid points (17)
 Atom  19 has    8636 grid points (18)
 Atom  20 has    8692 grid points (19)
 Atom  21 has    8196 grid points (20)
 Atom  22 has    8684 grid points (21)
 Atom  23 has    8624 grid points (22)
 Atom  24 has    8696 grid points (23)
 Atom  25 has    8256 grid points ( 0)
 Atom  26 has    8672 grid points ( 1)
 Atom  27 has    8684 grid points ( 2)
 Atom  28 has    8636 grid points ( 3)
 Atom  29 has    8672 grid points ( 4)
 Atom  30 has    8672 grid points ( 5)
 Atom  31 has    8684 grid points ( 6)
 Atom  32 has    8636 grid points ( 7)
 Atom  33 has    8612 grid points ( 8)
 Atom  34 has    8708 grid points ( 9)
 Atom  35 has   10488 grid points (10)
 Atom  36 has    9980 grid points (11)
 Atom  37 has    9860 grid points (12)
 Atom  38 has    9560 grid points (13)
 Atom  39 has    9836 grid points (14)
 Atom  40 has    9992 grid points (15)
 Atom  41 has   10040 grid points (16)
 Atom  42 has    9536 grid points (17)
 Atom  43 has    9824 grid points (18)
 Atom  44 has   10004 grid points (19)
 Atom  45 has    9896 grid points (20)
 Atom  46 has    8532 grid points (21)
 Atom  47 has    8732 grid points (22)
 Atom  48 has    8448 grid points (23)
 Atom  49 has    8500 grid points ( 0)
 Atom  50 has    8696 grid points ( 1)
 Atom  51 has    8680 grid points ( 2)
 Atom  52 has    8316 grid points ( 3)
 Atom  53 has    8672 grid points ( 4)
 Atom  54 has    8616 grid points ( 5)
 Atom  55 has    8684 grid points ( 6)
 Atom  56 has    8256 grid points ( 7)
 Atom  57 has    8516 grid points ( 8)
 Atom  58 has    8684 grid points ( 9)
 Atom  59 has    8636 grid points (10)
 Atom  60 has    8672 grid points (11)
 Atom  61 has    8672 grid points (12)
 Atom  62 has    8684 grid points (13)
 Atom  63 has    8444 grid points (14)
 Atom  64 has    8660 grid points (15)
 Atom  65 has    8696 grid points (16)
 Total         596720 grid points (generated in    4.0 seconds)
 


##############################################################################
                    Atomic, molecular, and basis sets info
##############################################################################


Atomic and Nuclear Constants
----------------------------
::

 The data used in this calculation (unless changed from input) are from
 the CODATA recommended values of the fundamental physical constants 2010
 (online at http://physics.nist.gov/constants) and from the 2006 compilation
 of the Particle Data Group (online at http://pdg.lbl.gov).
 All values are in the SI-based atomic units unless stated otherwise.

 Inverse fine-structure constant =   137.035999074000
 Bohr radius [A]                 =     0.529177210920
 Hartree energy [eV]             =    27.211385050000
 Electric dipole moment [Debye]  =     2.541746363608

 atom    label     Z    isotop    atomic mass       spin         g-value 
 ----------------------------------------------------------------------- 
  Ir       1      77     193      192.962926      1.500000      0.109133
  Cl       2      17      35       34.968853      1.500000      0.547916
  P        3      15      31       30.973762      0.500000      2.263200
  N        4       7      14       14.003074      1.000000      0.403761
  C        5       6      12       12.000000      0.000000      0.000000
  C        6       6      12       12.000000      0.000000      0.000000
  C        7       6      12       12.000000      0.000000      0.000000
  C        8       6      12       12.000000      0.000000      0.000000
  C        9       6      12       12.000000      0.000000      0.000000
  C       10       6      12       12.000000      0.000000      0.000000
  C       11       6      12       12.000000      0.000000      0.000000
  C       12       6      12       12.000000      0.000000      0.000000
  C       13       6      12       12.000000      0.000000      0.000000
  C       14       6      12       12.000000      0.000000      0.000000
  H       15       1       1        1.007825      0.500000      5.585695
  H       16       1       1        1.007825      0.500000      5.585695
  H       17       1       1        1.007825      0.500000      5.585695
  H       18       1       1        1.007825      0.500000      5.585695
  H       19       1       1        1.007825      0.500000      5.585695
  H       20       1       1        1.007825      0.500000      5.585695
  H       21       1       1        1.007825      0.500000      5.585695
  H       22       1       1        1.007825      0.500000      5.585695
  H       23       1       1        1.007825      0.500000      5.585695
  H       24       1       1        1.007825      0.500000      5.585695
  H       25       1       1        1.007825      0.500000      5.585695
  H       26       1       1        1.007825      0.500000      5.585695
  H       27       1       1        1.007825      0.500000      5.585695
  H       28       1       1        1.007825      0.500000      5.585695
  H       29       1       1        1.007825      0.500000      5.585695
  H       30       1       1        1.007825      0.500000      5.585695
  H       31       1       1        1.007825      0.500000      5.585695
  H       32       1       1        1.007825      0.500000      5.585695
  H       33       1       1        1.007825      0.500000      5.585695
  H       34       1       1        1.007825      0.500000      5.585695
  P       35      15      31       30.973762      0.500000      2.263200
  C       36       6      12       12.000000      0.000000      0.000000
  C       37       6      12       12.000000      0.000000      0.000000
  C       38       6      12       12.000000      0.000000      0.000000
  C       39       6      12       12.000000      0.000000      0.000000
  C       40       6      12       12.000000      0.000000      0.000000
  C       41       6      12       12.000000      0.000000      0.000000
  C       42       6      12       12.000000      0.000000      0.000000
  C       43       6      12       12.000000      0.000000      0.000000
  C       44       6      12       12.000000      0.000000      0.000000
  C       45       6      12       12.000000      0.000000      0.000000
  H       46       1       1        1.007825      0.500000      5.585695
  H       47       1       1        1.007825      0.500000      5.585695
  H       48       1       1        1.007825      0.500000      5.585695
  H       49       1       1        1.007825      0.500000      5.585695
  H       50       1       1        1.007825      0.500000      5.585695
  H       51       1       1        1.007825      0.500000      5.585695
  H       52       1       1        1.007825      0.500000      5.585695
  H       53       1       1        1.007825      0.500000      5.585695
  H       54       1       1        1.007825      0.500000      5.585695
  H       55       1       1        1.007825      0.500000      5.585695
  H       56       1       1        1.007825      0.500000      5.585695
  H       57       1       1        1.007825      0.500000      5.585695
  H       58       1       1        1.007825      0.500000      5.585695
  H       59       1       1        1.007825      0.500000      5.585695
  H       60       1       1        1.007825      0.500000      5.585695
  H       61       1       1        1.007825      0.500000      5.585695
  H       62       1       1        1.007825      0.500000      5.585695
  H       63       1       1        1.007825      0.500000      5.585695
  H       64       1       1        1.007825      0.500000      5.585695
  H       65       1       1        1.007825      0.500000      5.585695


Molecular geometry [A]
----------------------
::

 atom    label                 cartesian coordinates            
 -------------------------------------------------------------- 
  Ir       1         0.000000         0.000000         0.000000
  Cl       2         0.031156         2.333600        -0.000895
  P        3         0.063231        -0.279315         2.320154
  N        4         0.008083        -1.966977         0.002481
  C        5         0.082088        -2.676370         1.182732
  C        6         0.132562        -2.071914         2.380673
  C        7        -1.507541         0.170630         3.260890
  C        8        -2.627808        -0.640125         2.602977
  C        9        -1.831557         1.653709         3.084543
  C       10        -1.456004        -0.176223         4.745846
  C       11         1.621770         0.290162         3.211576
  C       12         2.765455         0.059811         2.219966
  C       13         1.549586         1.779046         3.541434
  C       14         1.920509        -0.514928         4.475184
  H       15         0.096387        -3.760602         1.089907
  H       16         0.178994        -2.657314         3.288809
  H       17        -2.493162        -1.712717         2.747072
  H       18        -2.685473        -0.443722         1.530244
  H       19        -3.581018        -0.350520         3.054954
  H       20        -1.867237         1.931923         2.031161
  H       21        -1.109851         2.302911         3.578093
  H       22        -2.812341         1.851550         3.528152
  H       23        -1.178691        -1.217828         4.919969
  H       24        -2.450570        -0.024898         5.177297
  H       25        -0.765477         0.464683         5.294536
  H       26         2.820468        -0.984538         1.904593
  H       27         3.711561         0.316940         2.706537
  H       28         2.652735         0.679660         1.329915
  H       29         1.258954         2.371678         2.672024
  H       30         2.538586         2.116796         3.866105
  H       31         0.852840         1.985020         4.354755
  H       32         2.048379        -1.575675         4.254507
  H       33         1.151396        -0.412192         5.238675
  H       34         2.860262        -0.153219         4.904089
  P       35        -0.064753        -0.285657        -2.319746
  C       36        -0.048347        -2.680364        -1.176363
  C       37        -0.101432        -2.079516        -2.375910
  C       38         1.488978         0.190144        -3.275749
  C       39         2.630575        -0.587747        -2.614730
  C       40         1.781800         1.681980        -3.120722
  C       41         1.435763        -0.175250        -4.756219
  C       42        -1.643176         0.249064        -3.198182
  C       43        -2.773101        -0.015756        -2.199393
  C       44        -1.610270         1.741201        -3.519026
  C       45        -1.931970        -0.555621        -4.464252
  H       46        -0.045744        -3.764459        -1.080960
  H       47        -0.134108        -2.667664        -3.282872
  H       48         2.518295        -1.664803        -2.744279
  H       49         2.690261        -0.376420        -1.544929
  H       50         3.574507        -0.283419        -3.076403
  H       51         1.817195         1.975411        -2.071600
  H       52         1.043604         2.308520        -3.619236
  H       53         2.755455         1.894720        -3.573098
  H       54         1.176140        -1.223420        -4.917551
  H       55         2.425116        -0.010740        -5.194757
  H       56         0.731110         0.447470        -5.307889
  H       57        -2.799975        -1.063229        -1.890761
  H       58        -3.729074         0.221452        -2.676656
  H       59        -2.668206         0.600381        -1.305697
  H       60        -1.322887         2.335399        -2.649476
  H       61        -2.610663         2.057850        -3.829726
  H       62        -0.928195         1.968436        -4.339085
  H       63        -2.026036        -1.621249        -4.250101
  H       64        -1.174682        -0.424739        -5.235126
  H       65        -2.886597        -0.218939        -4.880507


Interatomic distances [A]
-------------------------
::

 ---          Ir (   1)          Cl (   2)          P  (   3)          N  (   4)          C  (   5)
 Ir (   1)    0.000000
 Cl (   2)    2.333808          0.000000
 P  (   3)    2.337761          3.495085          0.000000
 N  (   4)    1.966995          4.300641          2.867551          0.000000
 C  (   5)    2.927209          5.148142          2.653292          1.379024          0.000000
 ---          C  (   6)          C  (   7)          C  (   8)          C  (   9)          C  (  10)
 Ir (   1)    3.158798          3.596553          3.753748          3.950159          4.967299
 Cl (   2)    5.009062          4.205385          4.763746          3.667680          5.571571
 P  (   3)    1.794961          1.885407          2.729810          2.812667          2.864033
 N  (   4)    2.383758          4.181352          3.933324          5.098309          5.277297
 C  (   5)    1.342750          3.866661          3.675177          5.101814          4.616519
 ---          C  (  11)          C  (  12)          C  (  13)          C  (  14)          H  (  15)
 Ir (   1)    3.609508          3.546769          4.255347          4.897018          3.916544
 Cl (   2)    4.126216          4.192700          3.893745          5.631967          6.191397
 P  (   3)    1.883609          2.725264          2.817379          2.854672          3.692420
 N  (   4)    4.242281          4.077770          5.378951          5.076504          2.099376
 C  (   5)    3.909877          3.970265          5.250501          4.346477          1.088292
 ---          H  (  16)          H  (  17)          H  (  18)          H  (  19)          H  (  20)
 Ir (   1)    4.231976          4.086032          3.122547          4.720095          3.368161
 Cl (   2)    5.979400          5.504197          4.175880          5.439717          2.809713
 P  (   3)    2.570326          2.961764          2.864674          3.718273          2.949541
 N  (   4)    3.362399          3.722050          3.451031          4.981182          4.778471
 C  (   5)    2.108392          3.163495          3.572797          4.725795          5.075043
 ---          H  (  21)          H  (  22)          H  (  23)          H  (  24)          H  (  25)
 Ir (   1)    4.397490          4.877023          5.203702          5.728029          5.369730
 Cl (   2)    3.756593          4.557633          6.187994          6.207668          5.671777
 P  (   3)    3.102647          3.777401          3.030217          3.814078          3.176042
 N  (   4)    5.680380          5.913231          5.113838          6.049410          5.875135
 C  (   5)    5.652584          5.863512          4.205217          5.422288          5.243235
 ---          H  (  26)          H  (  27)          H  (  28)          H  (  29)          H  (  30)
 Ir (   1)    3.542856          4.604507          3.044276          3.788078          5.086454
 Cl (   2)    4.735102          4.994245          3.373315          2.941672          4.613881
 P  (   3)    2.876176          3.716870          2.933554          2.929391          3.776069
 N  (   4)    3.534505          5.122884          3.970006          5.245481          6.165082
 C  (   5)    3.298803          4.945196          4.229991          5.393125          6.017418
 ---          H  (  31)          H  (  32)          H  (  33)          H  (  34)          P  (  35)
 Ir (   1)    4.861227          4.977895          5.379529          5.679319          2.338165
 Cl (   2)    4.446162          6.120462          6.020581          6.184414          3.499540
 P  (   3)    3.144884          3.059916          3.117616          3.809987          4.641669
 N  (   4)    5.939207          4.732404          5.580524          5.954024          2.867906
 C  (   5)    5.690724          3.809676          4.766613          5.285171          4.243162
 ---          C  (  36)          C  (  37)          C  (  38)          C  (  39)          C  (  40)
 Ir (   1)    2.927545          3.159054          3.603295          3.755288          3.967716
 Cl (   2)    5.150523          5.013369          4.176640          4.703551          3.636301
 P  (   3)    4.243008          5.031983          5.793726          5.571308          6.033513
 N  (   4)    1.379050          2.383570          4.194402          3.953421          5.120093
 C  (   5)    2.362702          3.613011          5.484003          5.027708          6.356410
 ---          C  (  41)          C  (  42)          C  (  43)          C  (  44)          C  (  45)
 Ir (   1)    4.971292          3.604224          3.539444          4.243618          4.895996
 Cl (   2)    5.557010          4.167892          4.268106          3.927145          5.667718
 P  (   3)    7.209003          5.800262          5.342335          6.401493          7.077099
 N  (   4)    5.281456          4.228681          4.048518          5.363829          5.070251
 C  (   5)    6.584768          5.543204          5.164276          6.669748          6.359437
 ---          H  (  46)          H  (  47)          H  (  48)          H  (  49)          H  (  50)
 Ir (   1)    3.916851          4.232218          4.079761          3.125061          4.724583
 Cl (   2)    6.193447          5.984257          5.449702          4.098670          5.372419
 P  (   3)    4.870902          6.094018          5.796154          4.674354          6.438315
 N  (   4)    2.099448          3.362250          3.733251          3.481153          5.003327
 C  (   5)    2.514872          4.470843          4.730728          4.419556          6.005284
 ---          H  (  51)          H  (  52)          H  (  53)          H  (  54)          H  (  55)
 Ir (   1)    3.390571          4.417832          4.893825          5.202150          5.732957
 Cl (   2)    2.757908          3.757403          4.513874          6.175507          6.180872
 P  (   3)    5.239053          6.552432          6.834099          7.383378          7.881910
 N  (   4)    4.808027          5.698159          5.936794          5.111160          6.056418
 C  (   5)    5.936358          6.988028          7.117561          6.365648          7.298474
 ---          H  (  56)          H  (  57)          H  (  58)          H  (  59)          H  (  60)
 Ir (   1)    5.376656          3.541934          4.595598          3.030615          3.771451
 Cl (   2)    5.675527          4.808883          5.075451          3.463107          2.974629
 P  (   3)    7.691639          5.152113          6.292889          4.624003          5.784053
 N  (   4)    5.878125          3.505185          5.092479          3.932580          5.226356
 C  (   5)    7.232411          4.511637          6.149570          4.949091          6.463560
 ---          H  (  61)          H  (  62)          H  (  63)          H  (  64)          H  (  65)
 Ir (   1)    5.071204          4.854270          4.979622          5.382084          5.674480
 Cl (   2)    4.659956          4.457981          6.158623          6.038184          6.232123
 P  (   3)    7.101624          7.097941          7.023822          7.657404          7.781686
 N  (   4)    6.143523          5.934078          4.726693          5.586588          5.939561
 C  (   5)    7.401924          7.285970          5.922259          6.916518          7.184353

 ---          C  (   6)          C  (   7)          C  (   8)          C  (   9)          C  (  10)
 C  (   6)    0.000000
 C  (   7)    2.914400          0.000000
 C  (   8)    3.117544          1.531395          0.000000
 C  (   9)    4.270066          1.528270          2.475398          0.000000
 C  (  10)    3.422168          1.525798          2.486004          2.499924          0.000000
 ---          C  (  11)          C  (  12)          C  (  13)          C  (  14)          H  (  15)
 C  (   6)    2.913339          3.391490          4.264413          3.163533          2.125806
 C  (   7)    3.131981          4.399352          3.465794          3.700815          4.768683
 C  (   8)    4.392577          5.451962          4.917693          4.920164          4.409988
 C  (   9)    3.714951          4.941713          3.414174          4.551359          6.083609
 C  (  10)    3.470474          4.925089          3.782493          3.404235          5.350101
 ---          H  (  16)          H  (  17)          H  (  18)          H  (  19)          H  (  20)
 C  (   6)    1.081462          2.675387          3.363861          4.148316          4.489105
 C  (   7)    3.292787          2.186882          2.181762          2.147863          2.178019
 C  (   8)    3.523854          1.090572          1.092088          1.093967          2.742421
 C  (   9)    4.761193          3.447381          2.746677          2.660531          1.090087
 C  (  10)    3.309378          2.726098          3.453005          2.721246          3.461634
 ---          H  (  21)          H  (  22)          H  (  23)          H  (  24)          H  (  25)
 C  (   6)    4.702818          5.038128          2.982763          4.322494          3.966283
 C  (   7)    2.192121          2.144627          2.188265          2.144797          2.184684
 C  (   8)    3.452029          2.664291          2.793229          2.652742          3.454470
 C  (   9)    1.088997          1.094472          3.469978          2.753274          2.726606
 C  (  10)    2.762168          2.726590          1.091862          1.094629          1.090251
 ---          H  (  26)          H  (  27)          H  (  28)          H  (  29)          H  (  30)
 C  (   6)    2.938346          4.315327          3.876406          4.593382          5.053786
 C  (   7)    4.680343          5.250499          4.614723          3.583974          4.530451
 C  (   8)    5.503641          6.412043          5.589870          4.917585          5.990636
 C  (   9)    5.476675          5.714543          4.912878          3.199517          4.463567
 C  (  10)    5.197528          5.577250          5.411364          4.261870          4.689203
 ---          H  (  31)          H  (  32)          H  (  33)          H  (  34)          P  (  35)
 C  (   6)    4.568864          2.725410          3.458450          4.182029          5.032255
 C  (   7)    3.171742          4.084290          3.364708          4.677893          5.782156
 C  (   8)    4.698406          5.046734          4.613159          5.970854          5.561304
 C  (   9)    2.988176          5.181857          4.219744          5.346859          6.007418
 C  (  10)    3.186641          3.805336          2.664038          4.319227          7.202093
 ---          C  (  36)          C  (  37)          C  (  38)          C  (  39)          C  (  40)
 C  (   6)    3.613232          4.762341          6.241144          5.779003          6.861272
 C  (   7)    5.472351          6.230073          7.190768          7.226483          7.336818
 C  (   8)    5.009951          5.765738          7.224727          7.407956          7.589304
 C  (   9)    6.333984          6.837166          7.322655          7.577365          7.180700
 C  (  10)    6.582156          7.495118          8.552960          8.428972          8.707421
 ---          C  (  41)          C  (  42)          C  (  43)          C  (  44)          C  (  45)
 C  (   6)    7.498726          6.297921          5.800661          7.237663          7.308518
 C  (   7)    8.547321          6.460971          5.608125          6.960209          7.770804
 C  (   8)    8.419411          5.950933          4.844967          6.647182          7.101906
 C  (   9)    8.688959          6.440586          5.620818          6.607855          7.866100
 C  (  10)    9.932349          7.957605          7.070844          8.485778          9.230190
 ---          H  (  46)          H  (  47)          H  (  48)          H  (  49)          H  (  50)
 C  (   6)    3.857383          5.701033          5.667680          4.982658          6.695176
 C  (   7)    6.039324          7.263818          7.459103          6.404428          8.136010
 C  (   8)    5.477217          6.706167          7.491695          6.749557          8.417322
 C  (   9)    7.063787          7.880328          7.994304          6.782350          8.422307
 C  (  10)    6.986841          8.509701          8.608885          7.536939          9.300813
 ---          H  (  51)          H  (  52)          H  (  53)          H  (  54)          H  (  55)
 C  (   6)    6.248325          7.484458          7.619786          7.421123          8.178715
 C  (   7)    6.538084          7.642973          8.237051          8.719657          9.327199
 C  (   8)    6.960657          7.803186          8.576063          8.447994          9.313046
 C  (   9)    6.324768          7.323659          8.088445          9.019846          9.457085
 C  (  10)    7.862629          9.077256          9.551441         10.070057         10.672678
 ---          H  (  56)          H  (  57)          H  (  58)          H  (  59)          H  (  60)
 C  (   6)    8.112924          5.278482          6.763752          5.345539          6.844351
 C  (   7)    8.860709          5.452733          6.339735          4.731336          6.297042
 C  (   8)    8.662966          4.516895          5.461651          4.101002          6.176149
 C  (   9)    8.857493          5.750933          6.232443          4.591697          5.796759
 C  (  10)   10.307766          6.829172          7.772936          6.220428          7.811322
 ---          H  (  61)          H  (  62)          H  (  63)          H  (  64)          H  (  65)
 C  (   6)    7.946653          7.912318          6.987833          7.900789          8.079206
 C  (   7)    7.419926          7.831179          7.739164          8.523353          8.266553
 C  (   8)    6.975602          7.608252          6.949059          7.974574          7.499794
 C  (   9)    6.969752          7.485009          8.034935          8.600484          8.249966
 C  (  10)    8.936708          9.349551          9.129080          9.988028          9.732168

 ---          C  (  11)          C  (  12)          C  (  13)          C  (  14)          H  (  15)
 C  (  11)    0.000000
 C  (  12)    1.531133          0.000000
 C  (  13)    1.526693          2.486039          0.000000
 C  (  14)    1.527784          2.475939          2.504355          0.000000
 H  (  15)    4.820473          4.795468          6.229725          5.032089          0.000000
 ---          H  (  16)          H  (  17)          H  (  18)          H  (  19)          H  (  20)
 C  (  11)    3.282557          4.599995          4.681645          5.244426          4.032607
 C  (  12)    3.900638          5.574294          5.517416          6.414304          5.000228
 C  (  13)    4.650122          5.400669          5.188574          5.576272          3.738846
 C  (  14)    3.005025          4.888922          5.467432          5.684266          5.129069
 H  (  15)    2.461552          3.694021          4.351360          5.386406          6.094802
 ---          H  (  21)          H  (  22)          H  (  23)          H  (  24)          H  (  25)
 C  (  11)    3.412806          4.711634          3.610432          4.532910          3.173031
 C  (  12)    4.679103          6.002791          4.947592          5.996658          4.699403
 C  (  13)    2.710790          4.362550          4.280784          4.683109          3.187543
 C  (  14)    4.234155          5.375590          3.208885          4.454147          2.974138
 H  (  15)    6.664252          6.775100          4.770838          6.095017          6.022852
 ---          H  (  26)          H  (  27)          H  (  28)          H  (  29)          H  (  30)
 C  (  11)    2.184020          2.150118          2.180653          2.180702          2.146055
 C  (  12)    1.092315          1.094524          1.090463          2.796182          2.644321
 C  (  13)    3.454242          2.740245          2.704886          1.091583          1.094352
 C  (  14)    2.763765          2.651035          3.443242          3.467209          2.771095
 H  (  15)    3.973771          5.684129          5.129175          6.438906          6.943732
 ---          H  (  31)          H  (  32)          H  (  33)          H  (  34)          P  (  35)
 C  (  11)    2.184183          2.179690          2.196289          2.143607          5.811321
 C  (  12)    3.452804          2.707096          3.455514          2.694232          5.360822
 C  (  13)    1.090582          3.465750          2.800126          2.703396          6.420477
 C  (  14)    2.721059          1.090978          1.088580          1.094499          7.082719
 H  (  15)    6.651588          4.312641          5.434810          5.932975          4.871031
 ---          C  (  36)          C  (  37)          C  (  38)          C  (  39)          C  (  40)
 C  (  11)    5.555837          6.309104          6.489454          5.977814          6.485427
 C  (  12)    5.192407          5.823902          5.643514          4.879735          5.667623
 C  (  13)    6.685607          7.254607          7.000162          6.683458          6.666908
 C  (  14)    6.364393          7.312570          7.794890          7.125755          7.908441
 H  (  15)    2.514726          3.857081          6.050343          5.496677          7.084610
 ---          C  (  41)          C  (  42)          C  (  43)          C  (  44)          C  (  45)
 C  (  11)    7.983543          7.193508          6.977611          7.606090          8.500750
 C  (  12)    7.105666          6.987716          7.086046          7.410133          8.192883
 C  (  13)    8.525449          7.612950          7.407026          7.735388          9.036754
 C  (  14)    9.250360          8.494945          8.174909          9.025737          9.734310
 H  (  15)    6.987550          6.123007          5.751289          7.377315          6.725684
 ---          H  (  46)          H  (  47)          H  (  48)          H  (  49)          H  (  50)
 C  (  11)    6.135668          7.349129          6.332287          4.920401          6.609150
 C  (  12)    5.781349          6.791746          5.261094          3.790829          5.368789
 C  (  13)    7.392027          8.317404          7.232475          5.640769          7.221485
 C  (  14)    6.730256          8.309222          7.334863          6.070706          7.734066
 H  (  15)    2.175519          4.513186          4.995898          5.012308          6.445639
 ---          H  (  51)          H  (  52)          H  (  53)          H  (  54)          H  (  55)
 C  (  11)    5.548892          7.146190          7.063402          8.280834          8.449990
 C  (  12)    4.794399          6.489818          6.076724          7.424065          7.422864
 C  (  13)    5.622840          7.198025          7.216929          8.983802          8.960520
 C  (  14)    7.005202          8.617451          8.442653          9.448784          9.696215
 H  (  15)    6.771865          7.739993          7.797238          6.610047          7.679938
 ---          H  (  56)          H  (  57)          H  (  58)          H  (  59)          H  (  60)
 C  (  11)    8.567339          6.886025          7.956603          6.237458          6.870657
 C  (  12)    7.807524          7.009516          8.135228          6.499784          6.753096
 C  (  13)    8.986296          7.517044          8.303914          6.532511          6.847481
 C  (  14)    9.901990          7.944109          9.143788          7.464503          8.330953
 H  (  15)    7.683914          4.954706          6.684153          5.692106          7.290991
 ---          H  (  61)          H  (  62)          H  (  63)          H  (  64)          H  (  65)
 C  (  11)    8.403460          8.144409          8.522711          8.926254          9.277196
 C  (  12)    8.336281          7.765761          8.224726          8.446175          9.079653
 C  (  13)    8.468731          8.263041          9.222533          9.450202          9.726292
 C  (  14)    9.804195          9.590284          9.640009         10.192079         10.522587
 H  (  15)    8.086117          7.958994          6.131656          7.262895          7.555622

 ---          H  (  16)          H  (  17)          H  (  18)          H  (  19)          H  (  20)
 H  (  16)    0.000000
 H  (  17)    2.885508          0.000000
 H  (  18)    4.024638          1.768616          0.000000
 H  (  19)    4.417428          1.770255          1.770714          0.000000
 H  (  20)    5.179752          3.766658          2.562053          3.032284          0.000000
 ---          H  (  21)          H  (  22)          H  (  23)          H  (  24)          H  (  25)
 H  (  16)    5.133092          5.416200          2.564392          4.172602          3.829077
 H  (  17)    4.327749          3.662780          2.587321          2.959145          3.770350
 H  (  18)    3.770976          3.045653          3.789442          3.678530          4.322207
 H  (  19)    3.663473          2.379894          3.162543          2.426578          3.688841
 H  (  20)    1.761892          1.772193          4.329000          3.750680          3.743833
 ---          H  (  26)          H  (  27)          H  (  28)          H  (  29)          H  (  30)
 H  (  16)    3.419301          4.654488          4.592609          5.180492          5.356591
 H  (  17)    5.429059          6.528379          5.849107          5.546737          6.421518
 H  (  18)    5.545089          6.548612          5.458808          4.978820          6.269233
 H  (  19)    6.534855          7.331344          6.549558          5.566178          6.647944
 H  (  20)    5.522349          5.846989          4.742368          3.221360          4.776240
 ---          H  (  31)          H  (  32)          H  (  33)          H  (  34)          P  (  35)
 H  (  16)    4.810568          2.365823          3.128596          4.008593          6.094265
 H  (  17)    5.239621          4.787143          4.602418          5.978621          5.797095
 H  (  18)    5.137733          5.577839          5.336199          6.497876          4.659998
 H  (  19)    5.177193          5.884730          5.212311          6.704350          6.423062
 H  (  20)    3.577810          5.707763          4.989505          5.911918          5.205477
 ---          C  (  36)          C  (  37)          C  (  38)          C  (  39)          C  (  40)
 H  (  16)    4.471016          5.701012          7.274441          6.719013          7.904463
 H  (  17)    4.723008          5.665674          7.466772          7.501144          8.014379
 H  (  18)    4.391210          4.960961          6.397295          6.742546          6.790186
 H  (  19)    5.984312          6.677667          8.128651          8.413412          8.427921
 H  (  20)    5.905062          6.215462          6.516230          6.939982          6.318214
 ---          C  (  41)          C  (  42)          C  (  43)          C  (  44)          C  (  45)
 H  (  16)    8.512496          7.338146          6.768534          8.300302          8.305615
 H  (  17)    8.608114          6.317998          5.236942          7.209233          7.325094
 H  (  18)    7.521720          4.891252          3.755133          5.605808          6.042704
 H  (  19)    9.285108          6.573922          5.326628          7.174703          7.700643
 H  (  20)    7.836996          5.498021          4.744642          5.559405          6.955750
 ---          H  (  46)          H  (  47)          H  (  48)          H  (  49)          H  (  50)
 H  (  16)    4.513443          6.579144          6.546416          5.905418          7.594789
 H  (  17)    4.985312          6.545020          7.434510          6.861111          8.530672
 H  (  18)    4.981351          5.884001          6.844106          6.193524          7.773947
 H  (  19)    6.423311          7.577492          8.518220          7.777438          9.423353
 H  (  20)    6.741802          7.238707          7.414455          6.235996          7.785083
 ---          H  (  51)          H  (  52)          H  (  53)          H  (  54)          H  (  55)
 H  (  16)    7.271852          8.551499          8.628148          8.390155          9.166259
 H  (  17)    7.443189          8.319191          8.972521          8.511735          9.495200
 H  (  18)    6.252960          6.928058          7.817679          7.556060          8.457614
 H  (  19)    7.799501          8.544147          9.440502          9.324878         10.210134
 H  (  20)    5.514487          6.367244          7.264872          8.216016          8.626245
 ---          H  (  56)          H  (  57)          H  (  58)          H  (  59)          H  (  60)
 H  (  16)    9.156841          6.184117          7.690713          6.310991          7.902282
 H  (  17)    8.941182          4.693129          5.889424          4.669689          6.846862
 H  (  18)    7.695929          3.478531          4.385153          3.022087          5.200982
 H  (  19)    9.442901          5.057478          5.761982          4.555515          6.697301
 H  (  20)    7.925695          5.022191          5.343752          3.680920          4.729426
 ---          H  (  61)          H  (  62)          H  (  63)          H  (  64)          H  (  65)
 H  (  16)    8.982677          8.989338          7.922800          8.914836          9.059870
 H  (  17)    7.581903          8.137176          7.013345          8.192238          7.782424
 H  (  18)    5.915466          6.584493          5.935809          6.932034          6.417843
 H  (  19)    7.358033          8.190656          7.576052          8.632578          7.966874
 H  (  20)    5.909190          6.439189          7.218345          7.670229          7.310024

 ---          H  (  21)          H  (  22)          H  (  23)          H  (  24)          H  (  25)
 H  (  21)    0.000000
 H  (  22)    1.762014          0.000000
 H  (  23)    3.768418          3.745270          0.000000
 H  (  24)    3.126288          2.524205          1.762662          0.000000
 H  (  25)    2.538474          3.038612          1.772538          1.758685          0.000000
 ---          H  (  26)          H  (  27)          H  (  28)          H  (  29)          H  (  30)
 H  (  21)    5.390299          5.286748          4.674003          2.537110          3.664516
 H  (  22)    6.512133          6.752139          6.006050          4.192724          5.368146
 H  (  23)    5.013999          5.582952          5.582900          4.886709          5.103772
 H  (  24)    6.278164          6.647809          6.429812          5.077454          5.585495
 H  (  25)    5.143049          5.173339          5.239142          3.822633          3.960647
 ---          H  (  31)          H  (  32)          H  (  33)          H  (  34)          P  (  35)
 H  (  21)    2.134576          5.047314          3.904171          4.853106          6.525137
 H  (  22)    3.759607          5.991666          4.874590          6.171769          6.805498
 H  (  23)    3.834687          3.314344          2.485946          4.176935          7.383988
 H  (  24)    3.953336          4.847370          3.623248          5.319403          7.871834
 H  (  25)    2.411133          3.628017          2.108657          3.698681          7.683184
 ---          C  (  36)          C  (  37)          C  (  38)          C  (  39)          C  (  40)
 H  (  21)    6.968836          7.461415          7.628423          7.790876          7.322658
 H  (  22)    7.092980          7.593435          8.219165          8.562156          8.083466
 H  (  23)    6.370397          7.425149          8.733191          8.466357          9.045778
 H  (  24)    7.293228          8.172566          9.328465          9.319363          9.470137
 H  (  25)    7.230362          8.108616          8.866099          8.671636          8.876204
 ---          C  (  41)          C  (  42)          C  (  43)          C  (  44)          C  (  45)
 H  (  21)    9.059922          7.100748          6.443753          7.136879          8.574754
 H  (  22)    9.528122          7.012737          6.024379          7.149816          8.393334
 H  (  23)   10.077249          8.262681          7.394081          8.953142          9.437667
 H  (  24)   10.667751          8.418764          7.383743          8.913543          9.670061
 H  (  25)   10.308862          8.540673          7.773052          8.945504          9.881077
 ---          H  (  46)          H  (  47)          H  (  48)          H  (  49)          H  (  50)
 H  (  21)    7.723476          8.528278          8.299312          6.918455          8.539006
 H  (  22)    7.774158          8.601528          8.951191          7.808882          9.432395
 H  (  23)    6.616649          8.395224          8.521044          7.581007          9.349224
 H  (  24)    7.676802          9.161041          9.493697          8.469949         10.222131
 H  (  25)    7.684440          9.153259          8.940941          7.708947          9.458739
 ---          H  (  51)          H  (  52)          H  (  53)          H  (  54)          H  (  55)
 H  (  21)    6.371333          7.512586          8.139210          9.478224          9.737138
 H  (  22)    7.266717          8.134021          9.023856          9.833276         10.343511
 H  (  23)    8.249494          9.502197          9.863957         10.115437         10.805191
 H  (  24)    8.646477          9.748491         10.361324         10.793305         11.460891
 H  (  25)    7.950626          9.280509          9.647637         10.531205         10.974114
 ---          H  (  56)          H  (  57)          H  (  58)          H  (  59)          H  (  60)
 H  (  21)    9.262422          6.640465          7.093284          5.401711          6.231296
 H  (  22)    9.623050          6.153106          6.480529          4.995227          6.373042
 H  (  23)   10.537060          7.002750          8.141541          6.654581          8.363176
 H  (  24)   10.967467          7.152458          7.961145          6.516713          8.252335
 H  (  25)   10.707543          7.622479          8.507759          6.870361          8.180318
 ---          H  (  61)          H  (  62)          H  (  63)          H  (  64)          H  (  65)
 H  (  21)    7.562293          7.926322          8.804490          9.225893          9.003581
 H  (  22)    7.363532          8.090556          8.554521          9.201004          8.660138
 H  (  23)    9.451866          9.795157          9.217968         10.186018          9.998203
 H  (  24)    9.246076          9.841368          9.571019         10.497920         10.069121
 H  (  25)    9.444313          9.751636          9.850900         10.575080         10.416237

 ---          H  (  26)          H  (  27)          H  (  28)          H  (  29)          H  (  30)
 H  (  26)    0.000000
 H  (  27)    1.769465          0.000000
 H  (  28)    1.768599          1.774195          0.000000
 H  (  29)    3.780405          3.199753          2.570372          0.000000
 H  (  30)    3.680389          2.441301          2.917303          1.768686          0.000000
 ---          H  (  31)          H  (  32)          H  (  33)          H  (  34)          P  (  35)
 H  (  26)    4.323555          2.543159          3.772199          3.112820          5.163137
 H  (  27)    3.697485          2.957088          3.673935          2.403121          6.315631
 H  (  28)    3.754097          3.742328          4.327189          3.675796          4.651516
 H  (  29)    1.773701          4.325395          3.788034          3.731140          5.807874
 H  (  30)    1.760080          3.745063          3.194373          2.516715          7.128388
 ---          C  (  36)          C  (  37)          C  (  38)          C  (  39)          C  (  40)
 H  (  26)    4.538526          5.297092          5.476192          4.540681          5.782987
 H  (  27)    6.180425          6.790669          6.383079          5.504805          6.288423
 H  (  28)    4.986685          5.378812          4.775572          4.143312          4.644495
 H  (  29)    6.484000          6.866252          6.339401          6.212030          5.857043
 H  (  30)    7.425056          7.971291          7.471261          7.023123          7.041132
 ---          C  (  41)          C  (  42)          C  (  43)          C  (  44)          C  (  45)
 H  (  26)    6.851188          6.890879          7.004945          7.515101          7.958130
 H  (  27)    7.817560          7.971419          8.138162          8.313125          9.166844
 H  (  28)    6.265215          6.256511          6.509939          6.543112          7.491182
 H  (  29)    7.854737          6.883834          6.759291          6.852668          8.347306
 H  (  30)    8.989670          8.419009          8.339788          8.479047          9.824589
 ---          H  (  46)          H  (  47)          H  (  48)          H  (  49)          H  (  50)
 H  (  26)    4.985646          6.202599          4.708087          3.505134          5.086302
 H  (  27)    6.717164          7.718164          5.921367          4.427050          5.815635
 H  (  28)    5.730994          6.344200          4.702514          3.062914          4.603566
 H  (  29)    7.310220          7.924417          6.871351          5.232913          6.742087
 H  (  30)    8.108106          9.007898          7.615648          5.959734          7.418395
 ---          H  (  51)          H  (  52)          H  (  53)          H  (  54)          H  (  55)
 H  (  26)    5.057467          6.671894          6.188655          7.021576          7.176723
 H  (  27)    5.400902          7.148412          6.545025          8.180941          8.012038
 H  (  28)    3.734622          5.453126          5.052371          6.695735          6.565044
 H  (  29)    4.792769          6.295262          6.439608          8.398407          8.301933
 H  (  30)    5.983038          7.635579          7.445676          9.495574          9.307981
 ---          H  (  56)          H  (  57)          H  (  58)          H  (  59)          H  (  60)
 H  (  26)    7.644342          6.782351          8.083239          6.553127          6.994921
 H  (  27)    8.551675          8.089507          9.184277          7.541869          7.622777
 H  (  28)    6.914260          6.568292          7.549175          5.938447          5.863667
 H  (  29)    8.225582          7.006605          7.623141          5.863646          5.914861
 H  (  30)    9.498199          8.470791          9.256544          7.493846          7.577042
 ---          H  (  61)          H  (  62)          H  (  63)          H  (  64)          H  (  65)
 H  (  26)    8.463789          7.858501          7.859661          8.200621          8.899119
 H  (  27)    9.258727          8.596253          9.223417          9.353902         10.069066
 H  (  28)    7.498310          6.827998          7.636862          7.679100          8.370246
 H  (  29)    7.572660          7.355398          8.640049          8.733016          8.996534
 H  (  30)    9.259808          8.908744         10.034020         10.152841         10.554217

 ---          H  (  31)          H  (  32)          H  (  33)          H  (  34)          P  (  35)
 H  (  31)    0.000000
 H  (  32)    3.757381          0.000000
 H  (  33)    2.572368          1.768292          0.000000
 H  (  34)    2.983886          1.761956          1.760465          0.000000
 P  (  35)    7.109635          7.024975          7.656681          7.794680          0.000000
 ---          C  (  36)          C  (  37)          C  (  38)          C  (  39)          C  (  40)
 H  (  31)    7.291859          7.920413          7.864530          7.638927          7.539068
 H  (  32)    5.925449          6.988417          7.754727          6.964292          8.067055
 H  (  33)    6.909175          7.895027          8.542375          7.993420          8.640745
 H  (  34)    7.198497          8.092011          8.301087          7.534866          8.302326
 P  (  35)    2.653717          1.795113          1.885313          2.728199          2.814767
 ---          C  (  41)          C  (  42)          C  (  43)          C  (  44)          C  (  45)
 H  (  31)    9.381706          8.141897          7.752897          8.253653          9.590877
 H  (  32)    9.139456          8.514683          8.205659          9.209516          9.638488
 H  (  33)   10.001745          8.912208          8.419245          9.431926         10.182068
 H  (  34)    9.764795          9.278447          9.067145          9.722312         10.530585
 P  (  35)    2.863588          1.883878          2.724422          2.816921          2.856271
 ---          H  (  46)          H  (  47)          H  (  48)          H  (  49)          H  (  50)
 H  (  31)    7.963100          8.997493          8.154216          6.615043          8.232581
 H  (  32)    6.135417          7.922612          7.015110          5.956818          7.598765
 H  (  33)    7.253181          8.908223          8.195426          6.956053          8.661904
 H  (  34)    7.570121          9.072762          7.803804          6.455118          8.013448
 P  (  35)    3.692833          2.570288          2.958785          2.863334          3.717089
 ---          H  (  51)          H  (  52)          H  (  53)          H  (  54)          H  (  55)
 H  (  31)    6.498316          7.982830          8.153462          9.817039          9.881714
 H  (  32)    7.258325          8.836988          8.591565          9.220170          9.585381
 H  (  33)    7.719071          9.266956          9.248902         10.188603         10.518556
 H  (  34)    7.367448          9.055797          8.721682         10.022285         10.109220
 P  (  35)    2.952242          3.105943          3.778691          3.027839          3.813229
 ---          H  (  56)          H  (  57)          H  (  58)          H  (  59)          H  (  60)
 H  (  31)    9.784966          7.851201          8.575829          6.808502          7.342738
 H  (  32)    9.862440          7.844326          9.200524          7.609025          8.621306
 H  (  33)   10.589885          8.177166          9.320566          7.644833          8.711731
 H  (  34)   10.448856          8.890241         10.051240          8.348252          8.986005
 P  (  35)    3.178029          2.875776          3.716421          2.931097          2.926014
 ---          H  (  61)          H  (  62)          H  (  63)          H  (  64)          H  (  65)
 H  (  31)    8.887456          8.874413          9.764049         10.093741         10.204454
 H  (  32)   10.013191          9.760662          9.430339         10.087909         10.471065
 H  (  33)   10.123739         10.085909         10.079423         10.728994         10.896815
 H  (  34)   10.540368         10.212251         10.479991         10.915960         11.347644
 P  (  35)    3.775409          3.147093          3.058874          3.122615          3.811135

 ---          C  (  36)          C  (  37)          C  (  38)          C  (  39)          C  (  40)
 C  (  36)    0.000000
 C  (  37)    1.342665          0.000000
 C  (  38)    3.874352          2.913841          0.000000
 C  (  39)    3.691147          3.121902          1.531439          0.000000
 C  (  40)    5.114686          4.272020          1.528186          2.475501          0.000000
 ---          C  (  41)          C  (  42)          C  (  43)          C  (  44)          C  (  45)
 C  (  36)    4.614492          3.900356          3.946012          5.241937          4.344281
 C  (  37)    3.413951          2.911252          3.380544          4.263939          3.167696
 C  (  38)    1.525823          3.133668          4.400710          3.474233          3.697511
 C  (  39)    2.486705          4.393817          5.449715          4.922044          4.923270
 C  (  40)    2.498779          3.713450          4.947552          3.415888          4.539165
 ---          H  (  46)          H  (  47)          H  (  48)          H  (  49)          H  (  50)
 C  (  36)    1.088288          2.108292          3.174488          3.597773          4.741368
 C  (  37)    2.125801          1.081465          2.677807          3.374109          4.150805
 C  (  38)    4.776123          3.286567          2.186957          2.181699          2.147891
 C  (  39)    4.427938          3.523626          1.090614          1.092106          1.093968
 C  (  40)    6.096248          4.755670          3.447475          2.746895          2.660555
 ---          H  (  51)          H  (  52)          H  (  53)          H  (  54)          H  (  55)
 C  (  36)    5.094893          5.661179          5.876822          4.197445          5.421476
 C  (  37)    4.496239          4.702321          5.038811          2.970695          4.313835
 C  (  38)    2.178274          2.191770          2.144286          2.188960          2.144598
 C  (  39)    2.743421          3.451938          2.663965          2.796863          2.651733
 C  (  40)    1.089959          1.089038          1.094489          3.469404          2.753321
 ---          H  (  56)          H  (  57)          H  (  58)          H  (  59)          H  (  60)
 C  (  36)    5.240267          3.270619          4.921297          4.200438          5.380743
 C  (  37)    3.959202          2.924097          4.306354          3.862063          4.588928
 C  (  38)    2.184073          4.678061          5.252424          4.618612          3.591785
 C  (  39)    3.454381          5.499190          6.411223          5.585903          4.916895
 C  (  40)    2.722437          5.481026          5.718397          4.926127          3.207509
 ---          H  (  61)          H  (  62)          H  (  63)          H  (  64)          H  (  65)
 C  (  36)    6.004703          5.691070          3.805371          4.778078          5.275884
 C  (  37)    5.052485          4.574221          2.725198          3.473509          4.182331
 C  (  38)    4.538972          3.183666          4.072570          3.363380          4.678488
 C  (  39)    5.995496          4.708749          5.042479          4.623097          5.975697
 C  (  40)    4.465165          2.985053          5.165892          4.201161          5.338939

 ---          C  (  41)          C  (  42)          C  (  43)          C  (  44)          C  (  45)
 C  (  41)    0.000000
 C  (  42)    3.476692          0.000000
 C  (  43)    4.927203          1.531156          0.000000
 C  (  44)    3.805489          1.526596          2.486062          0.000000
 C  (  45)    3.401698          1.527696          2.475589          2.504463          0.000000
 ---          H  (  46)          H  (  47)          H  (  48)          H  (  49)          H  (  50)
 C  (  41)    5.346476          3.293534          2.727369          3.453493          2.721711
 C  (  42)    4.810695          3.285082          4.602908          4.680081          5.246198
 C  (  43)    4.768872          3.894974          5.569122          5.514229          6.413495
 C  (  44)    6.221270          4.655417          5.407970          5.184201          5.583629
 C  (  45)    5.030025          3.014745          4.898311          5.469879          5.685201
 ---          H  (  51)          H  (  52)          H  (  53)          H  (  54)          H  (  55)
 C  (  41)    3.460926          2.759643          2.725095          1.091829          1.094623
 C  (  42)    4.027857          3.411368          4.711338          3.615658          4.539253
 C  (  43)    5.005186          4.688864          6.008486          4.944021          5.999474
 C  (  44)    3.727923          2.715684          4.368757          4.302200          4.707623
 C  (  45)    5.117338          4.215613          5.363794          3.211197          4.451375
 ---          H  (  56)          H  (  57)          H  (  58)          H  (  59)          H  (  60)
 C  (  41)    1.090255          5.190456          5.581890          5.417589          4.283909
 C  (  42)    3.182367          2.183952          2.150284          2.180736          2.180930
 C  (  43)    4.707102          1.092326          1.094501          1.090560          2.798861
 C  (  44)    3.218047          3.454197          2.740174          2.705462          1.091686
 C  (  45)    2.968149          2.762962          2.651212          3.443089          3.467332
 ---          H  (  61)          H  (  62)          H  (  63)          H  (  64)          H  (  65)
 C  (  41)    4.713670          3.218336          3.785646          2.665711          4.324367
 C  (  42)    2.146295          2.183826          2.179722          2.196051          2.143674
 C  (  43)    2.642766          3.452387          2.709450          3.455125          2.691196
 C  (  44)    1.094343          1.090577          3.466035          2.797505          2.706435
 C  (  45)    2.773712          2.719209          1.090996          1.088514          1.094502

 ---          H  (  46)          H  (  47)          H  (  48)          H  (  49)          H  (  50)
 H  (  46)    0.000000
 H  (  47)    2.461541          0.000000
 H  (  48)    3.708029          2.886356          0.000000
 H  (  49)    4.379474          4.030794          1.768599          0.000000
 H  (  50)    5.404225          4.413738          1.770343          1.770862          0.000000
 ---          H  (  51)          H  (  52)          H  (  53)          H  (  54)          H  (  55)
 H  (  46)    6.115392          6.671626          6.788503          4.761230          6.092526
 H  (  47)    5.180049          5.124700          5.408249          2.544556          4.155018
 H  (  48)    3.767651          4.327535          3.662430          2.592163          2.957946
 H  (  49)    2.563345          3.771357          3.045620          3.792696          3.677671
 H  (  50)    3.033165          3.663098          2.379463          3.166321          2.425464
 ---          H  (  56)          H  (  57)          H  (  58)          H  (  59)          H  (  60)
 H  (  46)    6.017539          3.941853          5.656912          5.097023          6.426477
 H  (  47)    3.814886          3.408670          4.651695          4.583776          5.181219
 H  (  48)    3.771978          5.419814          6.526266          5.839553          5.546646
 H  (  49)    4.321682          5.543826          6.545695          5.452022          4.967831
 H  (  50)    3.687633          6.530534          7.331916          6.548891          5.570004
 ---          H  (  61)          H  (  62)          H  (  63)          H  (  64)          H  (  65)
 H  (  46)    6.930642          6.652832          4.307942          5.448424          5.922644
 H  (  47)    5.363101          4.820744          2.368525          3.150365          4.015580
 H  (  48)    6.429817          5.255675          4.787519          4.623868          5.988893
 H  (  49)    6.264644          5.137984          5.577725          5.343938          6.500171
 H  (  50)    6.656228          5.190331          5.876516          5.218702          6.708563

 ---          H  (  51)          H  (  52)          H  (  53)          H  (  54)          H  (  55)
 H  (  51)    0.000000
 H  (  52)    1.761982          0.000000
 H  (  53)    1.772382          1.761758          0.000000
 H  (  54)    4.329307          3.765340          3.744941          0.000000
 H  (  55)    3.750796          3.125669          2.523822          1.762775          0.000000
 ---          H  (  56)          H  (  57)          H  (  58)          H  (  59)          H  (  60)
 H  (  51)    3.740019          5.530307          5.848381          4.753540          3.213043
 H  (  52)    2.532332          5.397168          5.293653          4.695502          2.557623
 H  (  53)    3.033480          6.514793          6.756667          6.019346          4.204777
 H  (  54)    1.772650          4.999661          5.583045          5.581285          4.904538
 H  (  55)    1.758526          6.271021          6.653480          6.437406          5.101995
 ---          H  (  61)          H  (  62)          H  (  63)          H  (  64)          H  (  65)
 H  (  51)    4.764843          3.560716          5.696688          4.971915          5.901761
 H  (  52)    3.668897          2.126459          5.026307          3.873318          4.839972
 H  (  53)    5.374727          3.763169          5.973527          4.856769          6.165194
 H  (  54)    5.127375          3.866625          3.295101          2.503020          4.185234
 H  (  55)    5.612615          3.986729          4.826891          3.623751          5.325072

 ---          H  (  56)          H  (  57)          H  (  58)          H  (  59)          H  (  60)
 H  (  56)    0.000000
 H  (  57)    5.140772          0.000000
 H  (  58)    5.183407          1.769537          0.000000
 H  (  59)    5.253215          1.768407          1.774417          0.000000
 H  (  60)    3.853613          3.782607          3.203006          2.574085          0.000000
 ---          H  (  61)          H  (  62)          H  (  63)          H  (  64)          H  (  65)
 H  (  56)    3.993211          2.450552          3.605602          2.097161          3.703317
 H  (  57)    3.679206          4.323060          2.544967          3.772801          3.107879
 H  (  58)    2.439830          3.696018          2.961691          3.672636          2.400140
 H  (  59)    2.915175          3.755084          3.744001          4.326882          3.673997
 H  (  60)    1.768726          1.773478          4.325677          3.784959          3.734613

 ---          H  (  61)          H  (  62)          H  (  63)          H  (  64)          H  (  65)
 H  (  61)    0.000000
 H  (  62)    1.760154          0.000000
 H  (  63)    3.748902          3.754865          0.000000
 H  (  64)    3.193813          2.567281          1.768252          0.000000
 H  (  65)    2.522706          2.985479          1.761944          1.760330          0.000000


Atomic orbital basis
--------------------
::

 atom  label     prim    cont     orbital basis set details     
 ---------------------------------------------------------------
  Ir     1        204     204     [24s19p12d9f]  dyall-vdz
  Cl     2         42      42     [11s7p2d]      uiglo-ii
  P      3         42      42     [11s7p2d]      uiglo-ii
  N      4         29      29     [9s5p1d]       uiglo-ii
  C      5         29      29     [9s5p1d]       uiglo-ii
  C      6         29      29     [9s5p1d]       uiglo-ii
  C      7         29      29     [9s5p1d]       uiglo-ii
  C      8         29      29     [9s5p1d]       uiglo-ii
  C      9         29      29     [9s5p1d]       uiglo-ii
  C     10         29      29     [9s5p1d]       uiglo-ii
  C     11         29      29     [9s5p1d]       uiglo-ii
  C     12         29      29     [9s5p1d]       uiglo-ii
  C     13         29      29     [9s5p1d]       uiglo-ii
  C     14         29      29     [9s5p1d]       uiglo-ii
  H     15          8       8     [5s1p]         uiglo-ii
  H     16          8       8     [5s1p]         uiglo-ii
  H     17          8       8     [5s1p]         uiglo-ii
  H     18          8       8     [5s1p]         uiglo-ii
  H     19          8       8     [5s1p]         uiglo-ii
  H     20          8       8     [5s1p]         uiglo-ii
  H     21          8       8     [5s1p]         uiglo-ii
  H     22          8       8     [5s1p]         uiglo-ii
  H     23          8       8     [5s1p]         uiglo-ii
  H     24          8       8     [5s1p]         uiglo-ii
  H     25          8       8     [5s1p]         uiglo-ii
  H     26          8       8     [5s1p]         uiglo-ii
  H     27          8       8     [5s1p]         uiglo-ii
  H     28          8       8     [5s1p]         uiglo-ii
  H     29          8       8     [5s1p]         uiglo-ii
  H     30          8       8     [5s1p]         uiglo-ii
  H     31          8       8     [5s1p]         uiglo-ii
  H     32          8       8     [5s1p]         uiglo-ii
  H     33          8       8     [5s1p]         uiglo-ii
  H     34          8       8     [5s1p]         uiglo-ii
  P     35         42      42     [11s7p2d]      uiglo-ii
  C     36         29      29     [9s5p1d]       uiglo-ii
  C     37         29      29     [9s5p1d]       uiglo-ii
  C     38         29      29     [9s5p1d]       uiglo-ii
  C     39         29      29     [9s5p1d]       uiglo-ii
  C     40         29      29     [9s5p1d]       uiglo-ii
  C     41         29      29     [9s5p1d]       uiglo-ii
  C     42         29      29     [9s5p1d]       uiglo-ii
  C     43         29      29     [9s5p1d]       uiglo-ii
  C     44         29      29     [9s5p1d]       uiglo-ii
  C     45         29      29     [9s5p1d]       uiglo-ii
  H     46          8       8     [5s1p]         uiglo-ii
  H     47          8       8     [5s1p]         uiglo-ii
  H     48          8       8     [5s1p]         uiglo-ii
  H     49          8       8     [5s1p]         uiglo-ii
  H     50          8       8     [5s1p]         uiglo-ii
  H     51          8       8     [5s1p]         uiglo-ii
  H     52          8       8     [5s1p]         uiglo-ii
  H     53          8       8     [5s1p]         uiglo-ii
  H     54          8       8     [5s1p]         uiglo-ii
  H     55          8       8     [5s1p]         uiglo-ii
  H     56          8       8     [5s1p]         uiglo-ii
  H     57          8       8     [5s1p]         uiglo-ii
  H     58          8       8     [5s1p]         uiglo-ii
  H     59          8       8     [5s1p]         uiglo-ii
  H     60          8       8     [5s1p]         uiglo-ii
  H     61          8       8     [5s1p]         uiglo-ii
  H     62          8       8     [5s1p]         uiglo-ii
  H     63          8       8     [5s1p]         uiglo-ii
  H     64          8       8     [5s1p]         uiglo-ii
  H     65          8       8     [5s1p]         uiglo-ii

 Total number of           GTO shells =     679
 Total number of spherical GTO functions = 1259
 Total number of cartesian GTO functions = 1325


##############################################################################
                                ReSpect output
##############################################################################


Four-component SCF procedure (SCFun)
------------------------------------
::

 
  Fock setting
  ------------
  number atoms:                                65
  number electrons:                           291
  number matrices:                              2
  matrix dimension:                          1325
  number GTO shells:                          679
  nucleus model:                            gauss
  ERI classes (up to):                       SSSS (one-center approximation)
  ERI acceleration:                          none
  ERI screening threshold:             1.0000E-10
  HF exchange scaling factor:          0.00000000
  inverse fine-structure constant:   137.03599907
 
  TwoFock setting (ERI)
  ---------------------
  number atoms:                                65
  matrix dimension:                          1325
  number GTO shells:                          679
  ERI classes (up to):                       SSSS (one-center approximation)
  ERI screening threshold:             1.0000E-10
  inverse fine-structure constant:   137.03599907
 
  DFT setting
  -----------
  number atoms:                                  65
  number matrices:                                2
  matrix dimension:                            1325
  number GTO shells:                            679
  DFT functional ID:                              4
  DFT noncollinearity ID:                         4
  DFT screening threshold:               1.0000E-10
  DFT regularization cutoff:             1.0000E-16
  inverse fine-structure constant:     137.03599907
  HF global exchange scaling factor:     0.00000000
  HF range-separated scaling factor:     0.00000000
  HF range-separated erf w-argument:     0.00000000


  Restarting from a previous one-component calculation ... 
  Matrix to power -5.00E-01(min: 1.94E-04 max: 1.13E+02 thr: 1.00E-08 time: 2.22E+00 cpus:24)
  Matrix to power -5.00E-01(min: 2.11E-03 max: 4.40E+02 thr: 1.00E-08 time: 2.18E+00 cpus:24)
  Matrix to power -5.00E-01(min: 1.94E-04 max: 1.13E+02 thr: 1.00E-08 time: 2.22E+00 cpus:24)
  Matrix to power -5.00E-01(min: 2.11E-03 max: 4.40E+02 thr: 1.00E-08 time: 2.19E+00 cpus:24)
 
 
                     Energy           dE       max[F,D]   spin density    time (hh:mm:ss)
                ----------------   ---------   --------   ------------    ---------------
  Cycle:   1   -43900.7022516218   -4.39E+04   0.00E+00   <x>= 1.75E-03   eri= 00:08:27.3  
                                                          <y>= 8.72E-01   xc=  00:00:42.8  
                                                          <z>= 3.87E-04   dia= 00:00:36.7  
                                                                          tot= 00:09:51.1  
 
 
                     Energy           dE       max[F,D]   spin density    time (hh:mm:ss)
                ----------------   ---------   --------   ------------    ---------------
  Cycle:   2   -19840.7937952425    2.41E+04   3.44E+00   <x>= 4.22E-03   eri= 00:08:29.2  
                                                          <y>= 8.48E-01   xc=  00:01:07.1  
                                                          <z>= 3.05E-04   dia= 00:00:32.7  
                                                                          tot= 00:10:17.9  
 
 
                     Energy           dE       max[F,D]   spin density    time (hh:mm:ss)
                ----------------   ---------   --------   ------------    ---------------
  Cycle:   3   -19840.8116832434   -1.79E-02   3.25E-02   <x>=-6.70E-03   eri= 00:08:29.5  
                                                          <y>= 5.94E-01   xc=  00:01:07.0  
                                                          <z>= 7.78E-04   dia= 00:00:32.7  
                                                                          tot= 00:10:18.9  
 
 
                     Energy           dE       max[F,D]   spin density    time (hh:mm:ss)
                ----------------   ---------   --------   ------------    ---------------
  Cycle:   4   -19840.6715254042    1.40E-01   6.82E-02   <x>= 7.76E-03   eri= 00:08:30.8  
                                                          <y>= 9.14E-01   xc=  00:01:07.1  
                                                          <z>= 1.43E-04   dia= 00:00:32.8  
                                                                          tot= 00:10:27.0  
 
 
                     Energy           dE       max[F,D]   spin density    time (hh:mm:ss)
                ----------------   ---------   --------   ------------    ---------------
  Cycle:   5   -19840.7264608659   -5.49E-02   5.43E-02   <x>= 3.93E-04   eri= 00:08:28.8  
                                                          <y>= 7.26E-01   xc=  00:01:06.9  
                                                          <z>= 3.83E-04   dia= 00:00:32.8  
                                                                          tot= 00:10:28.0  
 
 
                     Energy           dE       max[F,D]   spin density    time (hh:mm:ss)
                ----------------   ---------   --------   ------------    ---------------
  Cycle:   6   -19840.8146974672   -8.82E-02   1.04E-02   <x>= 3.08E-03   eri= 00:08:29.9  
                                                          <y>= 7.75E-01   xc=  00:01:07.0  
                                                          <z>= 2.21E-04   dia= 00:00:32.8  
                                                                          tot= 00:10:29.7  
 
 
                     Energy           dE       max[F,D]   spin density    time (hh:mm:ss)
                ----------------   ---------   --------   ------------    ---------------
  Cycle:   7   -19840.8177366145   -3.04E-03   3.64E-03   <x>= 3.06E-03   eri= 00:08:29.6  
                                                          <y>= 7.66E-01   xc=  00:01:07.0  
                                                          <z>= 1.81E-04   dia= 00:00:32.7  
                                                                          tot= 00:10:38.3  
 
 
                     Energy           dE       max[F,D]   spin density    time (hh:mm:ss)
                ----------------   ---------   --------   ------------    ---------------
  Cycle:   8   -19840.8184583460   -7.22E-04   2.29E-03   <x>= 2.77E-03   eri= 00:08:29.9  
                                                          <y>= 7.60E-01   xc=  00:01:07.2  
                                                          <z>= 1.50E-04   dia= 00:00:32.7  
                                                                          tot= 00:10:35.6  
 
 
                     Energy           dE       max[F,D]   spin density    time (hh:mm:ss)
                ----------------   ---------   --------   ------------    ---------------
  Cycle:   9   -19840.8188383361   -3.80E-04   2.92E-04   <x>= 2.97E-03   eri= 00:08:30.0  
                                                          <y>= 7.61E-01   xc=  00:01:07.0  
                                                          <z>= 1.03E-04   dia= 00:00:32.8  
                                                                          tot= 00:10:38.5  
 
 
                     Energy           dE       max[F,D]   spin density    time (hh:mm:ss)
                ----------------   ---------   --------   ------------    ---------------
  Cycle:  10   -19840.8188470572   -8.72E-06   2.44E-04   <x>= 3.04E-03   eri= 00:08:29.9  
                                                          <y>= 7.62E-01   xc=  00:01:07.0  
                                                          <z>= 3.86E-05   dia= 00:00:32.8  
                                                                          tot= 00:10:41.2  

                                                          Checkpointing ...
 
 
                     Energy           dE       max[F,D]   spin density    time (hh:mm:ss)
                ----------------   ---------   --------   ------------    ---------------
  Cycle:  11   -19840.8188500442   -2.99E-06   5.55E-05   <x>= 3.10E-03   eri= 00:08:28.5  
                                                          <y>= 7.62E-01   xc=  00:01:07.1  
                                                          <z>=-2.15E-05   dia= 00:00:32.7  
                                                                          tot= 00:10:42.7  
 
 
                     Energy           dE       max[F,D]   spin density    time (hh:mm:ss)
                ----------------   ---------   --------   ------------    ---------------
  Cycle:  12   -19840.8188503474   -3.03E-07   1.90E-05   <x>= 3.13E-03   eri= 00:08:28.9  
                                                          <y>= 7.62E-01   xc=  00:01:07.0  
                                                          <z>=-8.34E-05   dia= 00:00:32.8  
                                                                          tot= 00:10:46.0  
 
 
                     Energy           dE       max[F,D]   spin density    time (hh:mm:ss)
                ----------------   ---------   --------   ------------    ---------------
  Cycle:  13   -19840.8188504175   -7.01E-08   4.48E-06   <x>= 3.15E-03   eri= 00:08:28.6  
                                                          <y>= 7.62E-01   xc=  00:01:07.0  
                                                          <z>=-1.51E-04   dia= 00:00:32.7  
                                                                          tot= 00:10:48.6  
 
 
  Happy end
 
 
  --- Electronic energy        --- =    -25392.120975545211
  --- Nuclear-repulsion energy --- =      5551.302125127669
  --- Total energy             --- =    -19840.818850417541
 
 
 
  Energy of occupied orbitals
  ---------------------------
 
  (1-5)         -2792.23340   -2792.23338    -488.03243    -488.03132    -467.61373
  (6-10)         -467.61345    -407.80989    -407.80898    -407.80857    -407.80783
  (11-15)        -114.05863    -114.05826    -104.88222    -104.88213    -100.98221
  (16-20)        -100.98167     -91.78894     -91.78860     -91.78681     -91.78653
  (21-25)         -76.53382     -76.53381     -76.53378     -76.53377     -76.42225
  (26-30)         -76.42179     -76.42027     -76.41997     -73.59360     -73.59263
  (31-35)         -73.59187     -73.59106     -73.59054     -73.59012     -24.24872
  (36-40)         -24.24769     -20.37105     -20.37083     -17.27724     -17.27647
  (41-45)         -17.27190     -17.27115     -14.03089     -14.02948     -10.91145
  (46-50)         -10.91083     -10.90568     -10.90534     -10.33822     -10.33721
  (51-55)         -10.33420     -10.33253     -10.32985     -10.32920      -9.93079
  (56-60)          -9.93077      -9.93059      -9.93057      -9.91593      -9.91584
  (61-65)          -9.91583      -9.91583      -9.91574      -9.91572      -9.91571
  (66-70)          -9.91560      -9.88449      -9.88448      -9.88443      -9.88443
  (71-75)          -9.88437      -9.88436      -9.88332      -9.88331      -9.88108
  (76-80)          -9.88108      -9.88100      -9.88100      -9.87682      -9.87682
  (81-85)          -9.87656      -9.87656      -9.87539      -9.87538      -9.87522
  (86-90)          -9.87521      -9.87410      -9.87409      -9.87371      -9.87370
  (91-95)          -9.87077      -9.87076      -9.87029      -9.87028      -9.17343
  (96-100)         -9.17295      -6.96755      -6.96707      -6.90783      -6.90742
  (101-105)        -6.90445      -6.90375      -6.34695      -6.34693      -6.34692
  (106-110)        -6.34690      -4.54793      -4.54792      -4.54791      -4.54791
  (111-115)        -4.51579      -4.51578      -4.51578      -4.51576      -4.51367
  (116-120)        -4.51364      -4.51363      -4.51360      -3.49389      -3.48540
  (121-125)        -2.27702      -2.27425      -2.24348      -2.24342      -2.24011
  (126-130)        -2.23872      -2.23485      -2.23418      -2.13038      -2.12988
  (131-135)        -2.12758      -2.12697      -2.12438      -2.12109      -2.11968
  (136-140)        -2.11924      -1.79347      -1.78392      -1.77218      -1.76457
  (141-145)        -0.86703      -0.86425      -0.76046      -0.76012      -0.75800
  (146-150)        -0.75777      -0.73856      -0.73850      -0.73846      -0.73839
  (151-155)        -0.72232      -0.72134      -0.68247      -0.67970      -0.66713
  (156-160)        -0.66509      -0.62820      -0.62817      -0.62815      -0.62814
  (161-165)        -0.62311      -0.62308      -0.62226      -0.62221      -0.61836
  (166-170)        -0.61835      -0.61818      -0.61816      -0.61458      -0.61455
  (171-175)        -0.61424      -0.61420      -0.59078      -0.59039      -0.58382
  (176-180)        -0.58349      -0.52486      -0.52331      -0.51927      -0.51861
  (181-185)        -0.49601      -0.49586      -0.49582      -0.49566      -0.47802
  (186-190)        -0.47770      -0.46222      -0.46196      -0.44126      -0.44107
  (191-195)        -0.43303      -0.43209      -0.41962      -0.41929      -0.41834
  (196-200)        -0.41809      -0.41060      -0.41018      -0.40137      -0.40132
  (201-205)        -0.39793      -0.39780      -0.39719      -0.39693      -0.39184
  (206-210)        -0.39169      -0.39065      -0.39053      -0.38606      -0.38573
  (211-215)        -0.38385      -0.38372      -0.38250      -0.38240      -0.37764
  (216-220)        -0.37724      -0.36627      -0.36589      -0.36460      -0.36196
  (221-225)        -0.36041      -0.35970      -0.35318      -0.35278      -0.35260
  (226-230)        -0.35239      -0.34460      -0.34457      -0.34247      -0.34231
  (231-235)        -0.34093      -0.34077      -0.33777      -0.33728      -0.33384
  (236-240)        -0.33371      -0.33359      -0.33353      -0.32200      -0.32198
  (241-245)        -0.32157      -0.32151      -0.31665      -0.31660      -0.31616
  (246-250)        -0.31608      -0.31333      -0.31209      -0.30625      -0.30614
  (251-255)        -0.30571      -0.30555      -0.29948      -0.29940      -0.29407
  (256-260)        -0.29382      -0.29357      -0.29319      -0.29146      -0.29136
  (261-265)        -0.28973      -0.28964      -0.28847      -0.28828      -0.28423
  (266-270)        -0.28372      -0.28363      -0.28294      -0.27465      -0.27306
  (271-275)        -0.27011      -0.26887      -0.26144      -0.26017      -0.25492
  (276-280)        -0.25130      -0.24993      -0.24382      -0.24275      -0.24147
  (281-285)        -0.22660      -0.22483      -0.20007      -0.19943      -0.18940
  (286-290)        -0.18523      -0.17032      -0.16731      -0.16163      -0.15957
  (291-291)        -0.15047
 
 
 
  Energy of virtual orbitals (positive energy states)
  ---------------------------------------------------
 
  (292-296)        -0.12949      -0.04555      -0.04249      -0.03198      -0.02972
  (297-301)        -0.01936      -0.01644       0.01494       0.01514       0.01675
  (302-306)         0.01749       0.01983       0.02094       0.02129       0.02297
  (307-311)         0.02653       0.02682       0.03042       0.03086       0.04011
  (312-316)         0.04041       0.04069       0.04094       0.04212       0.04243
  (317-321)         0.04482       0.04490       0.05344       0.05360       0.05852
  (322-326)         0.05866       0.06133       0.06141       0.06471       0.06503
  (327-331)         0.06685       0.06697       0.06996       0.07011       0.07424
  (332-336)         0.07439       0.07817       0.07878       0.08143       0.08166
  (337-341)         0.08475       0.08497       0.08559       0.08670       0.08868
  (342-346)         0.09009       0.09117       0.09144       0.09394       0.09411
  (347-351)         0.09497       0.09529       0.09782       0.09822       0.10113
  (352-356)         0.10140       0.10320       0.10378       0.10385       0.10412
  (357-361)         0.10695       0.10727       0.11178       0.11206       0.11663
  (362-366)         0.11676       0.12029       0.12063       0.12172       0.12193
  (367-371)         0.12340       0.12356       0.12701       0.12707       0.12725
  (372-376)         0.12756       0.13536       0.13555       0.13721       0.13749
  (377-381)         0.13938       0.13965       0.13985       0.14010       0.14293
  (382-386)         0.14332       0.14479       0.14491       0.14732       0.14785
  (387-391)         0.14990       0.15009       0.15157       0.15171       0.15487
  (392-396)         0.15509       0.16229       0.16251       0.16314       0.16352
  (397-401)         0.16445       0.16478       0.16718       0.16736       0.16892
  (402-406)         0.16914       0.17057       0.17096       0.17618       0.17646
  (407-411)         0.17700       0.17730       0.17921       0.17979       0.18227
  (412-416)         0.18256       0.18501       0.18523       0.19120       0.19161
  (417-421)         0.19356       0.19372       0.20757       0.20797       0.21212
  (422-426)         0.21272       0.21585       0.21602       0.21648       0.21685
  (427-431)         0.22848       0.22884       0.23665       0.23699       0.23952
  (432-436)         0.24002       0.24041       0.24073       0.25099       0.25119
  (437-441)         0.25759       0.25780       0.25947       0.26006       0.26619
  (442-446)         0.26651       0.26812       0.26844       0.27077       0.27111
  (447-451)         0.27319       0.27338       0.27527       0.27552       0.28051
  (452-456)         0.28117       0.28341       0.28373       0.28858       0.28880
  (457-461)         0.29293       0.29327       0.29483       0.29552       0.30233
  (462-466)         0.30306       0.30805       0.30868       0.31327       0.31357
  (467-471)         0.31656       0.31728       0.32096       0.32131       0.32384
  (472-476)         0.32428       0.32659       0.32705       0.33385       0.33475
  (477-481)         0.33868       0.33900       0.34080       0.34110       0.34461
  (482-486)         0.34526       0.34888       0.34967       0.35264       0.35357
  (487-491)         0.35816       0.35847       0.36454       0.36511       0.36756
  (492-496)         0.36823       0.37469       0.37533       0.37924       0.37963
  (497-501)         0.38313       0.38330       0.38441       0.38476       0.39360
  (502-506)         0.39379       0.39728       0.39765       0.39949       0.39991
  (507-511)         0.40420       0.40430       0.40512       0.40519       0.40554
  (512-516)         0.40615       0.41022       0.41140       0.41546       0.41615
  (517-521)         0.41735       0.41789       0.42250       0.42301       0.42362
  (522-526)         0.42405       0.42635       0.42667       0.43043       0.43073
  (527-531)         0.43166       0.43189       0.43225       0.43253       0.43818
  (532-536)         0.43835       0.44011       0.44084       0.44587       0.44661
  (537-541)         0.44909       0.44932       0.44955       0.45022       0.45579
  (542-546)         0.45632       0.45666       0.45688       0.45852       0.45873
  (547-551)         0.46059       0.46176       0.46266       0.46293       0.46422
  (552-556)         0.46453       0.46656       0.46679       0.46866       0.46910
  (557-561)         0.47346       0.47411       0.47615       0.47642       0.47910
  (562-566)         0.47964       0.48162       0.48178       0.48358       0.48417
  (567-571)         0.48562       0.48606       0.48876       0.48913       0.49107
  (572-576)         0.49136       0.49291       0.49305       0.49770       0.49813
  (577-581)         0.49856       0.49939       0.50378       0.50398       0.50724
  (582-586)         0.50794       0.51075       0.51106       0.51153       0.51201
  (587-591)         0.51459       0.51517       0.51527       0.51592       0.51936
  (592-596)         0.51947       0.52300       0.52340       0.52726       0.52799
  (597-601)         0.53269       0.53316       0.53373       0.53510       0.53818
  (602-606)         0.53844       0.54018       0.54054       0.54139       0.54163
  (607-611)         0.54757       0.54782       0.55023       0.55060       0.55378
  (612-616)         0.55389       0.55767       0.55817       0.55985       0.56000
  (617-621)         0.56077       0.56100       0.56157       0.56185       0.56693
  (622-626)         0.56758       0.56956       0.56996       0.57699       0.57775
  (627-631)         0.57880       0.57995       0.58885       0.58932       0.59089
  (632-636)         0.59218       0.59367       0.59391       0.61345       0.61395
  (637-641)         0.61416       0.61448       0.61549       0.61589       0.62611
  (642-646)         0.62654       0.62792       0.62917       0.63418       0.63484
  (647-651)         0.64847       0.64955       0.65640       0.65770       0.66142
  (652-656)         0.66224       0.66285       0.66322       0.67447       0.67519
  (657-661)         0.67707       0.67791       0.67794       0.67839       0.68395
  (662-666)         0.68451       0.68966       0.69025       0.70274       0.70377
  (667-671)         0.71029       0.71121       0.71360       0.71421       0.72272
  (672-676)         0.72340       0.74041       0.74219       0.74496       0.74550
  (677-681)         0.75264       0.75315       0.76197       0.76377       0.77273
  (682-686)         0.77375       0.77603       0.77915       0.79136       0.79205
  (687-691)         0.80467       0.80552       0.81993       0.82056       0.82872
  (692-696)         0.82982       0.83560       0.83942       0.85249       0.85418
  (697-701)         0.86021       0.86107       0.86791       0.86806       0.87903
  (702-706)         0.88094       0.89024       0.89145       0.89840       0.89895
  (707-711)         0.90515       0.90642       0.91002       0.91071       0.91126
  (712-716)         0.91233       0.91478       0.91560       0.92484       0.92517
  (717-721)         0.92564       0.92628       0.94205       0.94237       0.94373
  (722-726)         0.94473       0.95860       0.96034       0.96633       0.96660
  (727-731)         0.97720       0.97889       0.99247       0.99280       0.99996
  (732-736)         1.00107       1.00299       1.00338       1.00517       1.00571
  (737-741)         1.01384       1.01430       1.01944       1.01968       1.02154
  (742-746)         1.02187       1.03180       1.03239       1.03634       1.03669
  (747-751)         1.04143       1.04174       1.04587       1.04648       1.05261
  (752-756)         1.05290       1.06456       1.06579       1.08256       1.08301
  (757-761)         1.09204       1.09266       1.09472       1.09501       1.10133
  (762-766)         1.10166       1.10329       1.10353       1.11459       1.11551
  (767-771)         1.11705       1.11746       1.11968       1.11979       1.12818
  (772-776)         1.12845       1.13146       1.13188       1.14844       1.14895
  (777-781)         1.14966       1.15017       1.16297       1.16348       1.17681
  (782-786)         1.17757       1.20546       1.20580       1.20958       1.20988
  (787-791)         1.21554       1.21589       1.22112       1.22128       1.22310
  (792-796)         1.22331       1.22521       1.22541       1.23187       1.23233
  (797-801)         1.23598       1.23614       1.23675       1.23687       1.24019
  (802-806)         1.24033       1.24127       1.24167       1.25620       1.25637
  (807-811)         1.25672       1.25683       1.25972       1.26064       1.26680
  (812-816)         1.26701       1.26853       1.26957       1.27594       1.27631
  (817-821)         1.27996       1.28015       1.28202       1.28220       1.28844
  (822-826)         1.28848       1.28978       1.28990       1.29306       1.29351
  (827-831)         1.30733       1.30792       1.31165       1.31210       1.31647
  (832-836)         1.31671       1.31727       1.31757       1.32096       1.32114
  (837-841)         1.32956       1.33004       1.33311       1.33325       1.33421
  (842-846)         1.33447       1.33645       1.33649       1.33715       1.33739
  (847-851)         1.34190       1.34203       1.34243       1.34273       1.34776
  (852-856)         1.34836       1.35293       1.35316       1.35424       1.35447
  (857-861)         1.36593       1.36621       1.36949       1.36964       1.37000
  (862-866)         1.37026       1.37463       1.37491       1.38302       1.38343
  (867-871)         1.39298       1.39348       1.39511       1.39535       1.40380
  (872-876)         1.40392       1.40812       1.40831       1.41046       1.41060
  (877-881)         1.41090       1.41123       1.42101       1.42131       1.42155
  (882-886)         1.42158       1.43204       1.43254       1.43600       1.43623
  (887-891)         1.43737       1.43759       1.45424       1.45441       1.45564
  (892-896)         1.45583       1.45863       1.45944       1.46192       1.46222
  (897-901)         1.46385       1.46395       1.47027       1.47051       1.47333
  (902-906)         1.47344       1.48709       1.48724       1.50237       1.50266
  (907-911)         1.50462       1.50476       1.50674       1.50688       1.51059
  (912-916)         1.51142       1.51357       1.51409       1.52843       1.52885
  (917-921)         1.53011       1.53050       1.53999       1.54016       1.54206
  (922-926)         1.54219       1.54852       1.54880       1.55160       1.55187
  (927-931)         1.55983       1.56026       1.56098       1.56132       1.56323
  (932-936)         1.56343       1.56508       1.56539       1.57139       1.57177
  (937-941)         1.57825       1.57886       1.58706       1.58735       1.59856
  (942-946)         1.59887       1.59977       1.60014       1.60527       1.60559
  (947-951)         1.60608       1.60640       1.62315       1.62472       1.62861
  (952-956)         1.62890       1.63264       1.63298       1.63948       1.63963
  (957-961)         1.64144       1.64167       1.64456       1.64478       1.64509
  (962-966)         1.64525       1.65490       1.65517       1.66026       1.66055
  (967-971)         1.66766       1.66785       1.66863       1.66886       1.67377
  (972-976)         1.67385       1.67710       1.67713       1.68392       1.68398
  (977-981)         1.68753       1.68762       1.71066       1.71105       1.71450
  (982-986)         1.71497       1.72082       1.72125       1.72330       1.72352
  (987-991)         1.72436       1.72473       1.72977       1.73010       1.73532
  (992-996)         1.73566       1.73588       1.73623       1.73794       1.73817
  (997-1001)        1.73856       1.73874       1.74340       1.74418       1.74555
  (1002-1006)       1.74583       1.75579       1.75611       1.76720       1.76767
  (1007-1011)       1.77612       1.77634       1.77804       1.77824       1.77992
  (1012-1016)       1.78022       1.78141       1.78174       1.79511       1.79539
  (1017-1021)       1.80067       1.80132       1.81484       1.81513       1.81633
  (1022-1026)       1.81704       1.82462       1.82517       1.82978       1.83002
  (1027-1031)       1.83929       1.83965       1.84543       1.84617       1.84759
  (1032-1036)       1.84877       1.85910       1.85999       1.86967       1.87001
  (1037-1041)       1.87273       1.87301       1.87959       1.88188       1.88793
  (1042-1046)       1.88826       1.88844       1.88903       1.89647       1.89668
  (1047-1051)       1.92646       1.92738       1.92886       1.92968       1.94049
  (1052-1056)       1.94135       1.94790       1.94840       1.95253       1.95291
  (1057-1061)       1.95386       1.95433       1.95835       1.95918       1.96829
  (1062-1066)       1.96863       1.97071       1.97201       1.97670       1.97825
  (1067-1071)       1.99986       1.99993       2.00235       2.00241       2.00456
  (1072-1076)       2.00498       2.00682       2.00788       2.01223       2.01269
  (1077-1081)       2.01718       2.01742       2.02974       2.03089       2.03389
  (1082-1086)       2.03451       2.03512       2.03579       2.03760       2.03781
  (1087-1091)       2.04003       2.04019       2.04156       2.04168       2.04707
  (1092-1096)       2.04740       2.04937       2.04971       2.05509       2.05614
  (1097-1101)       2.06654       2.06894       2.07773       2.07818       2.08032
  (1102-1106)       2.08278       2.09357       2.09777       2.10848       2.10861
  (1107-1111)       2.11406       2.11417       2.11476       2.11558       2.11690
  (1112-1116)       2.11839       2.12099       2.12120       2.12251       2.12322
  (1117-1121)       2.13072       2.13094       2.13270       2.13287       2.13490
  (1122-1126)       2.13546       2.13600       2.13726       2.14073       2.14185
  (1127-1131)       2.14612       2.14683       2.15091       2.15154       2.15257
  (1132-1136)       2.15446       2.15537       2.15600       2.16298       2.16380
  (1137-1141)       2.16412       2.16626       2.17397       2.17428       2.17542
  (1142-1146)       2.17585       2.17807       2.17845       2.18195       2.18241
  (1147-1151)       2.18746       2.18883       2.18975       2.19147       2.19471
  (1152-1156)       2.19573       2.19805       2.19829       2.20552       2.20598
  (1157-1161)       2.20666       2.20791       2.21469       2.21542       2.21943
  (1162-1166)       2.21986       2.22451       2.22497       2.22536       2.22564
  (1167-1171)       2.22656       2.22849       2.23310       2.23377       2.23631
  (1172-1176)       2.23677       2.23990       2.24032       2.24158       2.24252
  (1177-1181)       2.24355       2.24620       2.24819       2.24868       2.25313
  (1182-1186)       2.25342       2.25895       2.25924       2.26574       2.27001
  (1187-1191)       2.27150       2.27296       2.28040       2.28146       2.29449
  (1192-1196)       2.29535       2.30576       2.30636       2.30881       2.31101
  (1197-1201)       2.31688       2.31704       2.32491       2.32540       2.33047
  (1202-1206)       2.33156       2.34240       2.34311       2.35095       2.35154
  (1207-1211)       2.35280       2.35322       2.35679       2.35724       2.36028
  (1212-1216)       2.36069       2.36792       2.36879       2.37691       2.37815
  (1217-1221)       2.37975       2.38044       2.38304       2.38377       2.38531
  (1222-1226)       2.38665       2.38696       2.38752       2.38863       2.38909
  (1227-1231)       2.39092       2.39189       2.40587       2.40637       2.41477
  (1232-1236)       2.41544       2.41673       2.41711       2.41946       2.42007
  (1237-1241)       2.42186       2.42240       2.42786       2.42847       2.44489
  (1242-1246)       2.44519       2.44639       2.44762       2.45483       2.45687
  (1247-1251)       2.46768       2.46882       2.47606       2.47711       2.49837
  (1252-1256)       2.49932       2.50677       2.50714       2.52385       2.52643
  (1257-1261)       2.53638       2.53775       2.54555       2.54594       2.54768
  (1262-1266)       2.54824       2.56687       2.56795       2.57345       2.57476
  (1267-1271)       2.58065       2.58114       2.58659       2.58690       2.58818
  (1272-1276)       2.58992       2.60653       2.60662       2.60735       2.60763
  (1277-1281)       2.61160       2.61178       2.61434       2.61497       2.62276
  (1282-1286)       2.62323       2.62448       2.62507       2.62843       2.62897
  (1287-1291)       2.64427       2.64454       2.64631       2.64674       2.66181
  (1292-1296)       2.66218       2.66532       2.66612       2.67133       2.67184
  (1297-1301)       2.68071       2.68099       2.68776       2.68804       2.68972
  (1302-1306)       2.69062       2.69948       2.70076       2.70430       2.70678
  (1307-1311)       2.72029       2.72147       2.72470       2.72712       2.72785
  (1312-1316)       2.73121       2.73569       2.73647       2.74650       2.74744
  (1317-1321)       2.74905       2.75026       2.76122       2.76196       2.76731
  (1322-1326)       2.76843       2.77235       2.77404       2.79812       2.79881
  (1327-1331)       2.80615       2.80717       2.81706       2.81789       2.82190
  (1332-1336)       2.82230       2.82657       2.82730       2.83041       2.83078
  (1337-1341)       2.83594       2.83619       2.83716       2.83803       2.84522
  (1342-1346)       2.84548       2.84679       2.84723       2.84977       2.85039
  (1347-1351)       2.85308       2.85402       2.85589       2.85615       2.85829
  (1352-1356)       2.85864       2.87117       2.87245       2.87892       2.88014
  (1357-1361)       2.88174       2.88243       2.90968       2.91067       2.93275
  (1362-1366)       2.93640       2.93708       2.94107       2.94488       2.94808
  (1367-1371)       2.96485       2.96819       2.98762       2.98779       3.00600
  (1372-1376)       3.00645       3.01340       3.01398       3.04603       3.04690
  (1377-1381)       3.07189       3.07204       3.08032       3.08094       3.09165
  (1382-1386)       3.09232       3.13008       3.13180       3.14911       3.15131
  (1387-1391)       3.15818       3.15880       3.18401       3.18590       3.20558
  (1392-1396)       3.20756       3.22480       3.22492       3.23398       3.23517
  (1397-1401)       3.25858       3.26073       3.27698       3.27727       3.28384
  (1402-1406)       3.28419       3.30500       3.30579       3.33255       3.33388
  (1407-1411)       3.34684       3.34984       3.41399       3.41443       3.41678
  (1412-1416)       3.41680       3.42809       3.42820       3.42856       3.42937
  (1417-1421)       3.43163       3.43175       3.45097       3.45107       3.45438
  (1422-1426)       3.45443       3.45873       3.45888       3.47604       3.47621
  (1427-1431)       3.48136       3.48147       3.49013       3.49153       3.51226
  (1432-1436)       3.51237       3.52360       3.52438       3.53281       3.53285
  (1437-1441)       3.53726       3.53748       3.54861       3.54863       3.55199
  (1442-1446)       3.55211       3.55348       3.55357       3.55638       3.55643
  (1447-1451)       3.57771       3.57781       3.59071       3.59162       3.60027
  (1452-1456)       3.60029       3.60372       3.60387       3.62365       3.62369
  (1457-1461)       3.62600       3.62602       3.68855       3.69015       3.69904
  (1462-1466)       3.69932       3.70089       3.70105       3.70752       3.70769
  (1467-1471)       3.70793       3.70812       3.71646       3.71671       3.72467
  (1472-1476)       3.72484       3.73297       3.73310       3.73389       3.73444
  (1477-1481)       3.74963       3.75039       3.76712       3.76856       4.04473
  (1482-1486)       4.04580       4.67235       4.67257       4.76602       4.76617
  (1487-1491)       4.77203       4.77207       4.78480       4.78510       4.81932
  (1492-1496)       4.81966       4.96229       4.96241       5.16891       5.16934
  (1497-1501)       5.21163       5.21191       5.25572       5.25590       5.25654
  (1502-1506)       5.25673       5.29331       5.29456       5.33353       5.33489
  (1507-1511)       5.52648       5.52649       5.52845       5.52853       5.53079
  (1512-1516)       5.53083       5.53302       5.53303       5.54531       5.54535
  (1517-1521)       5.54734       5.54738       5.55148       5.55151       5.55426
  (1522-1526)       5.55429       5.63830       5.63853       5.65049       5.65072
  (1527-1531)       5.66967       5.66983       5.67382       5.67398       5.71016
  (1532-1536)       5.71209       5.73881       5.74070       5.83907       5.84199
  (1537-1541)       5.94412       5.94453       5.96529       5.96587       6.41812
  (1542-1546)       6.42700       6.43839       6.44484       6.46676       6.47038
  (1547-1551)       6.50043       6.50263       6.51141       6.51266       6.54472
  (1552-1556)       6.54872       6.56418       6.56700       6.72826       6.72989
  (1557-1561)       6.75767       6.75896       7.23295       7.23564       7.44743
  (1562-1566)       7.44746       7.45546       7.45572       7.46937       7.46965
  (1567-1571)       7.47744       7.47791       7.55422       7.55442       7.55565
  (1572-1576)       7.55617       7.55694       7.55860       7.56815       7.56854
  (1577-1581)       7.57029       7.57035       7.57185       7.57199       7.57459
  (1582-1586)       7.57463       7.57870       7.57901       7.59041       7.59280
  (1587-1591)       7.59349       7.59525       7.62305       7.62309       7.62416
  (1592-1596)       7.62417       7.63130       7.63139       7.63489       7.63491
  (1597-1601)       7.64847       7.64866       7.64940       7.64968       7.65200
  (1602-1606)       7.65216       7.65552       7.65552       7.65802       7.65852
  (1607-1611)       7.66248       7.66306       7.66710       7.66720       7.66877
  (1612-1616)       7.66919       7.67085       7.67093       7.67205       7.67212
  (1617-1621)       7.68272       7.68282       7.68767       7.68784       7.70169
  (1622-1626)       7.70198       7.70308       7.70337       7.71915       7.71935
  (1627-1631)       7.72452       7.72473       7.72734       7.72748       7.72999
  (1632-1636)       7.73007       7.74039       7.74055       7.74273       7.74279
  (1637-1641)       7.74444       7.74465       7.75561       7.75564       7.75742
  (1642-1646)       7.75751       7.76762       7.76793       7.77054       7.77055
  (1647-1651)       7.78542       7.78634       7.82826       7.82852       7.82931
  (1652-1656)       7.82959       7.83335       7.83364       7.83398       7.83427
  (1657-1661)       7.84702       7.84741       7.85351       7.85376       7.85792
  (1662-1666)       7.85846       7.86557       7.86591       7.86777       7.86816
  (1667-1671)       7.88439       7.88459       7.88740       7.88769       7.89254
  (1672-1676)       7.89279       7.90716       7.90754       7.92126       7.92150
  (1677-1681)       8.19447       8.19515       8.22756       8.22813       8.46921
  (1682-1686)       8.47030       9.42247       9.42249       9.42428       9.42430
  (1687-1691)       9.43730       9.43731       9.43900       9.43906       9.44111
  (1692-1696)       9.44115       9.44931       9.44935       9.45286       9.45288
  (1697-1701)       9.45853       9.45854       9.45878       9.45880       9.46024
  (1702-1706)       9.46027       9.46994       9.46995       9.47030       9.47033
  (1707-1711)       9.47109       9.47111       9.51299       9.51301       9.51693
  (1712-1716)       9.51695       9.52988       9.52999       9.54959       9.54960
  (1717-1721)       9.55135       9.55136       9.55937       9.55939       9.56492
  (1722-1726)       9.56496       9.56844       9.56844       9.57211       9.57212
  (1727-1731)       9.57444       9.57444       9.58211       9.58211       9.59632
  (1732-1736)       9.59634       9.59849       9.59850       9.60073       9.60074
  (1737-1741)       9.60673       9.60673       9.61246       9.61248       9.61626
  (1742-1746)       9.61627       9.62065       9.62066       9.62491       9.62491
  (1747-1751)       9.63679       9.63698       9.64047       9.64057       9.64545
  (1752-1756)       9.64567       9.64592       9.64608       9.65277       9.65278
  (1757-1761)       9.69401       9.69402       9.70970       9.70971       9.71797
  (1762-1766)       9.71799      11.16841      11.17585      11.55323      11.55436
  (1767-1771)      11.66711      11.66842      11.98919      11.99274      12.08051
  (1772-1776)      12.08152      12.14933      12.15349      12.36546      12.37348
  (1777-1781)      12.41732      12.41952      12.56860      12.57033      13.74446
  (1782-1786)      13.74581      14.04552      14.04655      17.17968      17.18429
  (1787-1791)      18.51444      18.51791      18.54807      18.54870      18.62193
  (1792-1796)      18.62569      18.65752      18.66356      18.68583      18.68665
  (1797-1801)      18.75157      18.75403      18.81954      18.81999      21.50562
  (1802-1806)      21.50565      21.55216      21.55217      21.59101      21.59102
  (1807-1811)      21.61415      21.61416      21.63739      21.63740      21.73121
  (1812-1816)      21.73125      22.26756      22.26780      22.27904      22.27924
  (1817-1821)      22.31558      22.31570      22.31578      22.31589      22.34767
  (1822-1826)      22.34817      22.36342      22.36362      22.48107      22.48149
  (1827-1831)      22.48930      22.48952      22.51121      22.51121      22.51516
  (1832-1836)      22.51518      22.52291      22.52292      22.52401      22.52402
  (1837-1841)      22.52845      22.52847      22.52899      22.52902      22.56024
  (1842-1846)      22.56111      22.56795      22.56873      22.57268      22.57330
  (1847-1851)      22.60010      22.60024      22.60445      22.60457      22.61012
  (1852-1856)      22.61128      27.91099      27.91234      28.04109      28.04212
  (1857-1861)      28.08387      28.08389      31.66158      31.66455      38.08633
  (1862-1866)      38.08648      38.09097      38.09103      38.11645      38.11662
  (1867-1871)      38.12095      38.12115      38.18930      38.19131      38.20068
  (1872-1876)      38.20240      38.21692      38.21693      38.21854      38.21857
  (1877-1881)      38.22231      38.22233      38.22444      38.22446      38.23421
  (1882-1886)      38.23429      38.23681      38.23682      38.23940      38.23942
  (1887-1891)      38.24351      38.24355      38.24814      38.24821      38.25217
  (1892-1896)      38.25219      38.25528      38.25530      38.25810      38.25811
  (1897-1901)      38.26119      38.26119      38.27255      38.27256      38.27636
  (1902-1906)      38.27637      38.27888      38.27890      38.28118      38.28120
  (1907-1911)      38.28261      38.28268      38.28385      38.28386      38.28838
  (1912-1916)      38.28841      38.28970      38.28970      38.29104      38.29105
  (1917-1921)      38.29384      38.29384      38.29706      38.29708      38.30137
  (1922-1926)      38.30137      38.30279      38.30281      38.30466      38.30466
  (1927-1931)      38.30577      38.30579      38.31032      38.31034      38.31564
  (1932-1936)      38.31566      38.31923      38.31924      38.32451      38.32454
  (1937-1941)      38.32657      38.32661      38.32814      38.32816      38.33171
  (1942-1946)      38.33171      38.33687      38.33689      38.33975      38.33975
  (1947-1951)      38.34174      38.34177      38.34434      38.34435      38.34697
  (1952-1956)      38.34698      38.34893      38.34896      38.34984      38.34984
  (1957-1961)      38.35782      38.35783      38.36320      38.36321      38.36780
  (1962-1966)      38.36782      38.37200      38.37205      38.38034      38.38041
  (1967-1971)      38.38389      38.38394      38.38821      38.38826      38.39070
  (1972-1976)      38.39073      38.40604      38.40625      38.43884      38.43892
  (1977-1981)      38.60834      38.60849      38.62677      38.62691      38.92405
  (1982-1986)      38.92408      38.99870      38.99873      43.56865      43.56909
  (1987-1991)      43.65995      43.66034      44.72534      44.72985      44.77588
  (1992-1996)      44.77707      44.86480      44.86492      49.65811      49.65859
  (1997-2001)      49.88904      49.89012      49.93377      49.93429      49.98127
  (2002-2006)      49.98161      50.24867      50.25153      50.26575      50.26591
  (2007-2011)      50.30200      50.30334      50.37304      50.37329      51.15894
  (2012-2016)      51.15982      55.53241      55.53302      55.78517      55.78594
  (2017-2021)      56.04572      56.04946      56.34065      56.34081      56.40354
  (2022-2026)      56.40396      60.43771      60.43774      60.44064      60.44065
  (2027-2031)      60.44264      60.44268      60.45275      60.45279      60.45345
  (2032-2036)      60.45351      60.46112      60.46115      60.46229      60.46233
  (2037-2041)      60.46589      60.46590      60.46787      60.46789      60.47324
  (2042-2046)      60.47326      60.47796      60.47798      60.47924      60.47926
  (2047-2051)      60.48214      60.48217      60.49143      60.49145      60.49375
  (2052-2056)      60.49378      60.50592      60.50603      60.52186      60.52190
  (2057-2061)      60.52375      60.52375      60.53669      60.53671      60.53737
  (2062-2066)      60.53739      60.54038      60.54039      60.54143      60.54143
  (2067-2071)      60.54277      60.54278      60.54746      60.54747      60.55971
  (2072-2076)      60.55972      60.56713      60.56714      60.56897      60.56898
  (2077-2081)      60.57090      60.57091      60.57561      60.57563      60.57781
  (2082-2086)      60.57781      60.58943      60.58943      60.59317      60.59319
  (2087-2091)      60.60099      60.60140      60.60293      60.60346      60.61424
  (2092-2096)      60.61432      60.61452      60.61454      60.62410      60.62410
  (2097-2101)      60.65930      60.65931      60.67414      60.67415      60.68199
  (2102-2106)      60.68200      75.54395      75.54545      82.80221      82.80229
  (2107-2111)      82.80655      82.80662      82.82743      82.82747      82.82958
  (2112-2116)      82.82963      82.86300      82.86319      82.87838      82.87848
  (2117-2121)      83.00179      83.00193      83.01010      83.01016      83.03129
  (2122-2126)      83.03129      83.03395      83.03396      83.04035      83.04035
  (2127-2131)      83.04081      83.04081      83.04437      83.04437      83.04469
  (2132-2136)      83.04470      83.06680      83.06686      83.07542      83.07559
  (2137-2141)      83.07591      83.07630      83.09694      83.09700      83.10051
  (2142-2146)      83.10056      83.10594      83.10637      88.44442      88.44443
  (2147-2151)      88.47741      88.47741      88.78676      88.78679      88.81628
  (2152-2156)      88.81629      88.82820      88.82822      88.87969      88.87974
  (2157-2161)     114.40099     114.40168     114.98758     114.98879     115.02262
  (2162-2166)     115.02267     117.26262     117.26382     131.14263     131.14348
  (2167-2171)     131.16034     131.16064     131.21216     131.21223     132.21098
  (2172-2176)     132.21324     132.22157     132.22161     132.24760     132.24858
  (2177-2181)     132.29290     132.29308     136.12552     136.12563     136.19399
  (2182-2186)     136.19414     139.45434     139.45683     139.49027     139.49083
  (2187-2191)     139.55571     139.55573     166.12230     166.12235     166.19737
  (2192-2196)     166.19742     168.01602     168.01627     185.82755     185.82787
  (2197-2201)     186.03299     186.03344     216.39445     216.39522     261.60898
  (2202-2206)     261.60993     308.91002     308.91006     308.91346     308.91350
  (2207-2211)     308.93133     308.93136     308.93323     308.93326     308.96416
  (2212-2216)     308.96420     308.97891     308.97892     309.09591     309.09595
  (2217-2221)     309.10293     309.10294     309.12164     309.12164     309.12328
  (2222-2226)     309.12329     309.12925     309.12925     309.12975     309.12975
  (2227-2231)     309.13172     309.13172     309.13246     309.13246     309.14985
  (2232-2236)     309.14987     309.15892     309.15897     309.16110     309.16124
  (2237-2241)     309.17570     309.17572     309.17865     309.17868     309.18603
  (2242-2246)     309.18619     356.40058     356.40136     356.41219     356.41251
  (2247-2251)     356.44671     356.44680     360.15986     360.16202     360.16709
  (2252-2256)     360.16713     360.18400     360.18498     360.21410     360.21425
  (2257-2261)     387.94786     387.94794     387.99803     387.99813     397.47525
  (2262-2266)     397.47724     397.50124     397.50168     397.54912     397.54912
  (2267-2271)     416.83583     416.83583     416.85795     416.85795     420.12257
  (2272-2276)     420.12259     420.14252     420.14253     420.15008     420.15010
  (2277-2281)     420.18049     420.18051     436.80270     436.80303     508.34507
  (2282-2286)     508.34528     531.67250     531.67284     537.02738     537.02808
  (2287-2291)     537.05039     537.05042     558.65608     558.65636     558.81848
  (2292-2296)     558.81887     605.45039     605.45042     605.51458     605.51461
  (2297-2301)     767.59708     767.59795     781.76520     781.76564    1064.25400
  (2302-2306)    1064.25407    1064.28933    1064.28940    1094.21450    1094.21655
  (2307-2311)    1094.23302    1094.23340    1094.26680    1094.26687    1098.61820
  (2312-2316)    1098.61890    1098.62484    1098.62515    1098.64342    1098.64354
  (2317-2321)    1118.00983    1118.01179    1118.01418    1118.01419    1118.02340
  (2322-2326)    1118.02431    1118.03960    1118.03970    1291.79320    1291.79322
  (2327-2331)    1291.79566    1291.79569    1291.81007    1291.81010    1291.81161
  (2332-2336)    1291.81164    1291.83706    1291.83708    1291.84943    1291.84946
  (2337-2341)    1291.95283    1291.95284    1291.95886    1291.95886    1291.97539
  (2342-2346)    1291.97540    1291.97603    1291.97604    1291.98097    1291.98097
  (2347-2351)    1291.98147    1291.98147    1291.98298    1291.98298    1291.98411
  (2352-2356)    1291.98412    1291.99584    1291.99586    1292.00421    1292.00422
  (2357-2361)    1292.00679    1292.00683    1292.01676    1292.01678    1292.01911
  (2362-2366)    1292.01912    1292.02675    1292.02680    1408.32506    1408.32529
  (2367-2371)    1543.36554    1543.36579    1543.48969    1543.49001    1808.47202
  (2372-2376)    1808.47203    2005.91405    2005.91487    2162.53242    2162.53244
  (2377-2381)    2162.58426    2162.58428    2754.56869    2754.56880    2955.59237
  (2382-2386)    2955.59242    2955.61446    2955.61452    3064.47311    3064.47417
  (2387-2391)    3064.48463    3064.48483    3064.50566    3064.50567    3604.73313
  (2392-2396)    3604.73321    3961.99535    3961.99546    3962.08460    3962.08476
  (2397-2401)    4715.06210    4715.06244    6743.51541    6743.51542    6743.51648
  (2402-2406)    6743.51650    6743.52548    6743.52549    6743.52630    6743.52632
  (2407-2411)    6743.53974    6743.53976    6743.54702    6743.54704    6743.62386
  (2412-2416)    6743.62386    6743.62851    6743.62851    6743.64074    6743.64074
  (2417-2421)    6743.64165    6743.64165    6743.64292    6743.64292    6743.64320
  (2422-2426)    6743.64320    6743.64649    6743.64650    6743.64811    6743.64811
  (2427-2431)    6743.65102    6743.65102    6743.65665    6743.65665    6743.65850
  (2432-2436)    6743.65851    6743.66282    6743.66283    6743.66404    6743.66404
  (2437-2441)    6743.67038    6743.67040    7874.90391    7874.90393    7874.93900
  (2442-2446)    7874.93902    8618.50667    8618.50670    8894.83601    8894.83604
  (2447-2451)    8894.84598    8894.84600    9052.51878    9052.51881    9414.48105
  (2452-2456)    9414.48124    9414.48604    9414.48606    9414.49531    9414.49532
  (2457-2461)    9545.44862    9545.44862    9545.50588    9545.50592    9788.66445
  (2462-2466)    9788.66446    9979.64596    9979.64605   19331.72434   19331.72435
  (2467-2471)   19457.36857   19457.36858   21764.83078   21764.83078   21764.86217
  (2472-2476)   21764.86218   29952.29222   29952.29222   29952.30784   29952.30785
  (2477-2481)   35059.54424   35059.54425   35876.81673   35876.81674   42317.67757
  (2482-2486)   42317.67758   47848.68924   47848.68924   47848.70367   47848.70368
  (2487-2491)   60896.81576   60896.81578   91486.17563   91486.17567  103284.19895
  (2492-2496)  103284.19898  104664.42373  104664.42373  104664.42926  104664.42926
  (2497-2501)  173756.73301  173756.73305  205289.92297  205289.92306  237572.46575
  (2502-2506)  237572.46575  237572.46746  237572.46746  293980.11121  293980.11131
  (2507-2511)  507479.56519  507479.56544  516086.39421  516086.39459  603767.55381
  (2512-2516)  603767.55388  603767.55421  603767.55424  910600.10257  910600.10259
  (2517-2518)  ************  ************
 
 
 

  Checkpointing ...
  Matrix to power -5.00E-01(min: 1.94E-04 max: 1.13E+02 thr: 1.00E-08 time: 2.23E+00 cpus:24)
  Matrix to power -5.00E-01(min: 2.11E-03 max: 4.40E+02 thr: 1.00E-08 time: 2.18E+00 cpus:24)


##############################################################################
                              Finalization info
##############################################################################

 Final time:
   2021 February 17  14:42:37
 

 Normal termination of ReSpect program


real	137m31.542s
user	2997m2.334s
sys	5m50.958s
