# Supplementary material for: Quadratic Spin–Orbit Mechanism of the Electronic g-Tensor
Source: J Chem Theory Comput. 2023 Mar 10;19(6):1765–76. doi: 10.1021/acs.jctc.2c01213 (PMC10061661; doi:10.1021/acs.jctc.2c01213)
Supplement: Supplementary file 2 — ct2c01213_si_002.zip [file ct2c01213_si_002.zip › respect_input/06.ir-cl/4c-pbe-dz/RS-4c-HAepr.out_gt]

##############################################################################
                              Environment setting
##############################################################################

 Job setting:
    
    Call arguments   are    --scratch=/scratch/pikulove/job_10228.ivavik-pbs.ncbr.muni.cz/main --nt=5 --gt --start-data=RS-4c_X RS-4c_Y RS-4c_Z --inp=HAepr 
    Input file name   is   HAepr.inp
    Binary  directory is   /home/pikulove/ReSpect_5.2.0-beta.8+Nov20_OMP_intel-18.0_glibc-2.27+PT3
    Work    directory is   /scratch/pikulove/job_10228.ivavik-pbs.ncbr.muni.cz/main/
    Scratch directory is   /scratch/pikulove/job_10228.ivavik-pbs.ncbr.muni.cz/main/tmp5861.CblI7O.pikulove
    Machine name      is   atlin
    OMP stack memory size  1000m
    OMP parallel job with  5 threads
    Output  file will be   /scratch/pikulove/job_10228.ivavik-pbs.ncbr.muni.cz/main/RS-4c-HAepr.out_gt


 System setting:

    core file size          (blocks, -c) 0
    data seg size           (kbytes, -d) unlimited
    scheduling priority             (-e) 0
    file size               (blocks, -f) unlimited
    pending signals                 (-i) 256550
    max locked memory       (kbytes, -l) unlimited
    max memory size         (kbytes, -m) 41943040
    open files                      (-n) 1024
    pipe size            (512 bytes, -p) 8
    POSIX message queues     (bytes, -q) 819200
    real-time priority              (-r) 0
    stack size              (kbytes, -s) unlimited
    cpu time               (seconds, -t) unlimited
    max user processes              (-u) 256550
    virtual memory          (kbytes, -v) unlimited
    file locks                      (-x) unlimited
    omp_thread_limit:
    omp_stacksize:1000m
    

##############################################################################
                               Program ReSpect
##############################################################################
::

 Version:       5.2.0 (2020)
 Released:      beta (in testing period)

 Branch:        master
 Commit hash:   d07d9fd49
 Commit author: Debora Pastvova
 Commit date:   Wed Nov 4 10:13:55 2020 +0100

 Webpage:       http://www.respectprogram.org 
 Copyright:     ReSpect is distributed as proprietary software at no cost
                and is currently available as OpenMP parallel static binaries
                for Linux OS and x86_64 architecture at the program webpage.
                The program is limited to non-commercial, academic, and non-profit
                private use and its further copy and redistribution is not permitted.
                The specific terms of use are available at:
                http://www.respectprogram.org/download.html.
                The program is distributed AS IS in a hope it becomes useful.
                The experimental nature of the program means that authors accept
                no responsibility for the correctness of results nor fitness for
                a particular purpose.

 Reference(s):  If results obtained with ReSpect are published in the scientific
                literature or publicly accessible reports, the users shall reference
                the program as:

                ReSpect, version 5.2.0 (2020); Relativistic Spectroscopy DFT program of authors
                M. Repisky, S. Komorovsky, V. G. Malkin, O. L. Malkina, M. Kaupp, K. Ruud, 
                with contributions from R. Bast, R. Di Remigio, U. Ekstrom, M. Kadek, S. Knecht,
                L. Konecny, E. Malkin, I. Malkin-Ondik, (see http://www.respectprogram.org)

                Using specific theoretical methods included in ReSpect may require citing
                additional articles, as described in this output file as "REQUIRED REFERENCES".


 -------
 Authors
 -------
 Repisky Michal
 Komorovsky Stanislav


 --------
 Founders
 --------
 Ruud Kenneth
 Kaupp Martin
 Malkina Olga L.
 Malkin Vladimir G.


 ------------
 Contributors
 ------------
 Bast Radovan         - AutoCMake library
 Di Remigio Roberto   - PCMSolver library
 Ekstrom Ulf          - XCFun library
 Kadek Marius         - real-time TDDFT library
                      - solid-state pSCF library
 Knecht Stefan        - pilot MPI parallelization
 Konecny Lukas        - real-time TDDFT (RT-TDDFT) library
                      - damped-response TDDFT (DR-TDDFT) library
 Malkin Elena         - one-component molecular properties
                      - finite size nucleus and magnetic moment models
 Malkin-Ondik Irina   - Douglas-Kroll-Hess (DKH) Hamiltonians


##############################################################################
                    Configuration, build, and runtime info
##############################################################################
::

 -----------------------------------
 Configuration and build information
 -----------------------------------

 Who compiled           | uachstno
 Compiled on server     | pippin
 Operating system       | Linux-5.4.0-51-generic
 CMake version          | 3.10.2
 CMake generator        | Unix Makefiles
 CMake build type       | release
 Configuration time     | 2020-11-09 11:33:09.556228
 Python version         | 2.7.1
 Fortran compiler       | /opt/intel/compilers_and_libraries_2018.6.288/linux/bin/intel64/ifort
 Fortran compiler flags |  -w -fpp -assume byterecl -static -static-libgcc -static-intel -qopenmp -O2 -xW -ip
 C compiler             | /opt/intel/compilers_and_libraries_2018.6.288/linux/bin/intel64/icc
 C compiler flags       |  -g -wd981 -wd279 -wd383 -wd1572 -wd1777 -restrict -DRESTRICT=restrict -qopenmp -O2 -ip
 C++ compiler           | /opt/intel/compilers_and_libraries_2018.6.288/linux/bin/intel64/icpc
 C++ compiler flags     |  -Wno-unknown-pragmas -fno-exceptions -qopenmp -O3
 Static linking         | True
 MPI parallelization    | False
 OMP parallelization    | True
 Math libraries         | -Wl,--start-group;/opt/intel/compilers_and_libraries_2018.6.288/linux/mkl/lib/intel64/libmkl_lapack95_lp64.a;/opt/intel/compilers_and_libraries_2018.6.288/linux/mkl/lib/intel64/libmkl_intel_lp64.a;-qopenmp;-Wl,--end-group;-Wl,--start-group;/opt/intel/compilers_and_libraries_2018.6.288/linux/mkl/lib/intel64/libmkl_intel_lp64.a;/opt/intel/compilers_and_libraries_2018.6.288/linux/mkl/lib/intel64/libmkl_intel_thread.a;/opt/intel/compilers_and_libraries_2018.6.288/linux/mkl/lib/intel64/libmkl_core.a;/usr/lib/x86_64-linux-gnu/libpthread.a;/usr/lib/x86_64-linux-gnu/libm.a;-qopenmp;-Wl,--end-group;-ldl
 Explicit libraries     | unknown


 ------------
 Runtime info
 ------------

 Parallelization model: OpenMP
   Master process has 5 threads of total 5

 Initial time:
   2021 May  4  19:20:21
 


##############################################################################
                            Input processing info
##############################################################################
::

 ----------
 Input file
 ----------

 gt:
     gauge: atom 1
     print-level: long
     analysis:
        analyze: mo
        occ-threshold: 0.01
        sort: false
        #energy-degeneracy: 1.0e-10
 #the EPR A-tensor input block
 #hfcc:
  # nmm-model: gauss
  # isotope:
  #           N: 15
  # active-atoms: H,C,N,P


 ----------------
 Input processing
 ----------------

 ... reading in gauge origin position 

 ... print level: long

 ... analyze molecular orbital contributions 

 ... threshold for analysis of occupied MOs:   1.00E-02

 ... sort analyzed MO contributions:  F


##############################################################################
                             REQUIRED REFERENCES
##############################################################################

 Description of the relativistic four-component DFT method for calculation
 of the electronic g-tensor is presented for the first time in Ref [1]
 and is further validated in Ref [2].

 [1] M. Repisky, S. Komorovsky, E. Malkin, O.L. Malkina,
     and V.G. Malkin, Chem. Phys. Lett. 488, 94-97 (2010).
     [DOI: https://doi.org/10.1016/j.cplett.2010.01.077]

 [2] P. J. Cherry, S. Komorovsky, V. G. Malkin,
     and O. L. Malkina, Mol. Phys. 115, 75-89 (2017).
     [DOI: https://doi.org/10.1080/00268976.2016.1191688]

 XCFun: a library of DFT exchange-correlation functionals

 [3] U. Ekström, et al., J. Chem. Theory Comput. 6, 1971-1980 (2010)
     [DOI: https://doi.org/10.1021/ct100117s]


=============
Input setting
=============
::

 Common gauge origin (CGO) method
 Use canonical molecular orbitals
 Number of occupied MOs : 291
 Number of positive-energy virtual MOs : 2227
 Long user output
 Perform analysis of the g-tensor
   Threshold for occupied analysis                :  1.0E-02
   Threshold for detection of energy degeneracies :  1.0E-08


Common gauge origin [A]
-----------------------
::

 GO is placed on atom    1
 GO =      0.0000000     0.0000000     0.0000000


Molecular geometry [A]
----------------------
::

   atom    label    atomic mass                Cartesian coordinates
 ----------------------------------------------------------------------------- 

    Ir       1     192.96292640       0.0000000      0.0000000      0.0000000
    Cl       2      34.96885268       0.0311558      2.3336004     -0.0008945
    P        3      30.97376163       0.0632309     -0.2793146      2.3201535
    N        4      14.00307400       0.0080833     -1.9669773      0.0024812
    C        5      12.00000000       0.0820883     -2.6763701      1.1827321
    C        6      12.00000000       0.1325622     -2.0719143      2.3806730
    C        7      12.00000000      -1.5075408      0.1706303      3.2608896
    C        8      12.00000000      -2.6278076     -0.6401249      2.6029772
    C        9      12.00000000      -1.8315569      1.6537093      3.0845427
    C       10      12.00000000      -1.4560037     -0.1762228      4.7458461
    C       11      12.00000000       1.6217698      0.2901624      3.2115759
    C       12      12.00000000       2.7654554      0.0598111      2.2199656
    C       13      12.00000000       1.5495857      1.7790464      3.5414343
    C       14      12.00000000       1.9205090     -0.5149283      4.4751845
    H       15       1.00782503       0.0963873     -3.7606016      1.0899074
    H       16       1.00782503       0.1789938     -2.6573135      3.2888093
    H       17       1.00782503      -2.4931619     -1.7127170      2.7470721
    H       18       1.00782503      -2.6854730     -0.4437215      1.5302442
    H       19       1.00782503      -3.5810179     -0.3505204      3.0549545
    H       20       1.00782503      -1.8672366      1.9319226      2.0311606
    H       21       1.00782503      -1.1098509      2.3029108      3.5780928
    H       22       1.00782503      -2.8123414      1.8515499      3.5281520
    H       23       1.00782503      -1.1786910     -1.2178281      4.9199690
    H       24       1.00782503      -2.4505703     -0.0248978      5.1772967
    H       25       1.00782503      -0.7654773      0.4646832      5.2945359
    H       26       1.00782503       2.8204681     -0.9845379      1.9045931
    H       27       1.00782503       3.7115610      0.3169401      2.7065373
    H       28       1.00782503       2.6527352      0.6796596      1.3299147
    H       29       1.00782503       1.2589543      2.3716784      2.6720241
    H       30       1.00782503       2.5385856      2.1167961      3.8661054
    H       31       1.00782503       0.8528401      1.9850200      4.3547549
    H       32       1.00782503       2.0483795     -1.5756745      4.2545066
    H       33       1.00782503       1.1513962     -0.4121918      5.2386750
    H       34       1.00782503       2.8602622     -0.1532188      4.9040885
    P       35      30.97376163      -0.0647534     -0.2856567     -2.3197461
    C       36      12.00000000      -0.0483470     -2.6803639     -1.1763633
    C       37      12.00000000      -0.1014323     -2.0795156     -2.3759102
    C       38      12.00000000       1.4889775      0.1901440     -3.2757485
    C       39      12.00000000       2.6305753     -0.5877475     -2.6147304
    C       40      12.00000000       1.7818003      1.6819796     -3.1207218
    C       41      12.00000000       1.4357627     -0.1752504     -4.7562188
    C       42      12.00000000      -1.6431765      0.2490640     -3.1981818
    C       43      12.00000000      -2.7731007     -0.0157558     -2.1993930
    C       44      12.00000000      -1.6102698      1.7412008     -3.5190263
    C       45      12.00000000      -1.9319701     -0.5556213     -4.4642523
    H       46       1.00782503      -0.0457440     -3.7644589     -1.0809603
    H       47       1.00782503      -0.1341080     -2.6676638     -3.2828723
    H       48       1.00782503       2.5182948     -1.6648030     -2.7442793
    H       49       1.00782503       2.6902610     -0.3764205     -1.5449294
    H       50       1.00782503       3.5745072     -0.2834190     -3.0764032
    H       51       1.00782503       1.8171948      1.9754110     -2.0716002
    H       52       1.00782503       1.0436038      2.3085197     -3.6192361
    H       53       1.00782503       2.7554546      1.8947204     -3.5730980
    H       54       1.00782503       1.1761403     -1.2234195     -4.9175510
    H       55       1.00782503       2.4251165     -0.0107400     -5.1947566
    H       56       1.00782503       0.7311097      0.4474704     -5.3078885
    H       57       1.00782503      -2.7999754     -1.0632294     -1.8907609
    H       58       1.00782503      -3.7290739      0.2214519     -2.6766560
    H       59       1.00782503      -2.6682064      0.6003814     -1.3056966
    H       60       1.00782503      -1.3228873      2.3353990     -2.6494758
    H       61       1.00782503      -2.6106631      2.0578495     -3.8297258
    H       62       1.00782503      -0.9281947      1.9684356     -4.3390849
    H       63       1.00782503      -2.0260363     -1.6212489     -4.2501014
    H       64       1.00782503      -1.1746816     -0.4247390     -5.2351264
    H       65       1.00782503      -2.8865966     -0.2189391     -4.8805072


Atomic orbital basis
--------------------
::

 atom  label     prim    cont     orbital basis set details     
 ---------------------------------------------------------------
  Ir     1        204     204     [24s19p12d9f]  dyall-vdz
  Cl     2         42      42     [11s7p2d]      uiglo-ii
  P      3         42      42     [11s7p2d]      uiglo-ii
  N      4         29      29     [9s5p1d]       uiglo-ii
  C      5         29      29     [9s5p1d]       uiglo-ii
  C      6         29      29     [9s5p1d]       uiglo-ii
  C      7         29      29     [9s5p1d]       uiglo-ii
  C      8         29      29     [9s5p1d]       uiglo-ii
  C      9         29      29     [9s5p1d]       uiglo-ii
  C     10         29      29     [9s5p1d]       uiglo-ii
  C     11         29      29     [9s5p1d]       uiglo-ii
  C     12         29      29     [9s5p1d]       uiglo-ii
  C     13         29      29     [9s5p1d]       uiglo-ii
  C     14         29      29     [9s5p1d]       uiglo-ii
  H     15          8       8     [5s1p]         uiglo-ii
  H     16          8       8     [5s1p]         uiglo-ii
  H     17          8       8     [5s1p]         uiglo-ii
  H     18          8       8     [5s1p]         uiglo-ii
  H     19          8       8     [5s1p]         uiglo-ii
  H     20          8       8     [5s1p]         uiglo-ii
  H     21          8       8     [5s1p]         uiglo-ii
  H     22          8       8     [5s1p]         uiglo-ii
  H     23          8       8     [5s1p]         uiglo-ii
  H     24          8       8     [5s1p]         uiglo-ii
  H     25          8       8     [5s1p]         uiglo-ii
  H     26          8       8     [5s1p]         uiglo-ii
  H     27          8       8     [5s1p]         uiglo-ii
  H     28          8       8     [5s1p]         uiglo-ii
  H     29          8       8     [5s1p]         uiglo-ii
  H     30          8       8     [5s1p]         uiglo-ii
  H     31          8       8     [5s1p]         uiglo-ii
  H     32          8       8     [5s1p]         uiglo-ii
  H     33          8       8     [5s1p]         uiglo-ii
  H     34          8       8     [5s1p]         uiglo-ii
  P     35         42      42     [11s7p2d]      uiglo-ii
  C     36         29      29     [9s5p1d]       uiglo-ii
  C     37         29      29     [9s5p1d]       uiglo-ii
  C     38         29      29     [9s5p1d]       uiglo-ii
  C     39         29      29     [9s5p1d]       uiglo-ii
  C     40         29      29     [9s5p1d]       uiglo-ii
  C     41         29      29     [9s5p1d]       uiglo-ii
  C     42         29      29     [9s5p1d]       uiglo-ii
  C     43         29      29     [9s5p1d]       uiglo-ii
  C     44         29      29     [9s5p1d]       uiglo-ii
  C     45         29      29     [9s5p1d]       uiglo-ii
  H     46          8       8     [5s1p]         uiglo-ii
  H     47          8       8     [5s1p]         uiglo-ii
  H     48          8       8     [5s1p]         uiglo-ii
  H     49          8       8     [5s1p]         uiglo-ii
  H     50          8       8     [5s1p]         uiglo-ii
  H     51          8       8     [5s1p]         uiglo-ii
  H     52          8       8     [5s1p]         uiglo-ii
  H     53          8       8     [5s1p]         uiglo-ii
  H     54          8       8     [5s1p]         uiglo-ii
  H     55          8       8     [5s1p]         uiglo-ii
  H     56          8       8     [5s1p]         uiglo-ii
  H     57          8       8     [5s1p]         uiglo-ii
  H     58          8       8     [5s1p]         uiglo-ii
  H     59          8       8     [5s1p]         uiglo-ii
  H     60          8       8     [5s1p]         uiglo-ii
  H     61          8       8     [5s1p]         uiglo-ii
  H     62          8       8     [5s1p]         uiglo-ii
  H     63          8       8     [5s1p]         uiglo-ii
  H     64          8       8     [5s1p]         uiglo-ii
  H     65          8       8     [5s1p]         uiglo-ii

 Total number of           GTO shells =     679
 Total number of spherical GTO functions = 1259
 Total number of cartesian GTO functions = 1325


##############################################################################
                                   g-tensor
##############################################################################
::


  Analyze Kramers overlap for spin X
  ==================================

   MO_i    MO_j  |< K MO_i | MO_j >|
  ----------------------------------
         occupied/occupied          
  ----------------------------------
     1       2         1.000
     3       4         1.000
    15      16         1.000
    93      94         1.000
    91      92         1.000
    79      80         1.000
    81      82         1.000
    89      90         1.000
    87      88         1.000
    77      78         1.000
    75      76         1.000
    85      86         1.000
    83      84         1.000
    11      12         1.000
     5       6         1.000
    13      14         1.000
    21      23         1.000
    22      24         1.000
    64      66         1.000
    35      36         1.000
    95      96         1.000
    59      62         1.000
    43      44         1.000
    67      68         1.000
    55      57         1.000
    56      58         1.000
    37      38         1.000
    69      73         1.000
    71      72         1.000
    70      74         1.000
    60      63         1.000
    61      65         1.000
   119     120         1.000
   199     200         1.000
   161     162         1.000
   175     176         1.000
   153     154         1.000
   141     142         1.000
   145     146         1.000
   189     190         1.000
   185     186         1.000
   163     164         1.000
   195     196         1.000
   187     188         1.000
   173     174         1.000
    97      98         1.000
   155     156         1.000
   191     192         1.000
   143     144         1.000
   253     254         1.000
   116     118         1.000
   115     117         1.000
   151     152         1.000
   251     252         1.000
   179     180         1.000
   148     150         1.000
   147     149         1.000
   201     202         1.000
   177     178         1.000
   249     250         1.000
   207     208         1.000
   193     194         1.000
   165     166         1.000
   227     228         1.000
   167     168         1.000
   261     262         1.000
   169     170         1.000
   171     172         1.000
   197     198         1.000
   205     206         1.000
   104     106         1.000
   103     105         1.000
   215     216         1.000
   259     260         1.000
   203     204         1.000
   211     212         0.999
   231     232         0.999
   213     214         0.999
   263     264         0.999
   108     110         0.999
   107     109         0.999
   121     122         0.999
   209     210         0.999
    53      54         0.999
   271     272         0.999
   113     114         0.999
   111     112         0.999
   239     240         0.998
   241     242         0.998
   269     270         0.998
   243     244         0.998
    41      42         0.998
    39      40         0.998
   229     230         0.998
   237     238         0.998
   281     282         0.997
   245     246         0.997
    47      48         0.996
    45      46         0.996
   235     236         0.996
   233     234         0.996
   247     248         0.996
    19      20         0.995
    17      18         0.995
   123     124         0.993
    33      34         0.991
   137     138         0.990
   139     140         0.990
   127     128         0.988
   159     160         0.988
   157     158         0.988
   217     218         0.988
    27      28         0.987
    25      26         0.987
   287     288         0.986
   289     290         0.985
    99     100         0.984
   101     102         0.984
   273     274         0.983
   125     126         0.981
   135     136         0.976
   283     284         0.975
     9      10         0.974
     7       8         0.974
   285     286         0.971
   255     256         0.964
   257     258         0.964
   279     280         0.963
    51      52         0.935
    49      50         0.934
   183     184         0.929
   181     182         0.929
   133     134         0.889
   129     130         0.878
   220     221         0.833
   219     222         0.822
   131     132         0.813
   275     276         0.811
    29      30         0.792
    31      32         0.791
   277     278         0.776
   224     225         0.776
   223     226         0.772
   265     267         0.727
   266     268         0.727
  ----------------------------------
     occupied(SOMO)/virtual(SUMO)   
  ----------------------------------
   291     292         0.977
  ----------------------------------
          virtual/virtual           
  ----------------------------------
   293     294         1.000
   309     310         0.999
   311     312         0.998
   297     298         0.996
   295     296         0.995
   299     300         0.992
   307     308         0.992
   301     302         0.969
   304     305         0.717
   303     306         0.686


  Analyze Kramers overlap for spin Y
  ==================================

   MO_i    MO_j  |< K MO_i | MO_j >|
  ----------------------------------
         occupied/occupied          
  ----------------------------------
     1       2         1.000
     3       4         1.000
    15      16         1.000
    93      94         1.000
    91      92         1.000
    81      82         1.000
    79      80         1.000
    89      90         1.000
    87      88         1.000
    77      78         1.000
    75      76         1.000
    85      86         1.000
    83      84         1.000
    11      12         1.000
     5       6         1.000
    13      14         1.000
    35      36         1.000
    64      66         1.000
    95      96         1.000
    43      44         1.000
    59      61         1.000
    21      23         1.000
    22      24         1.000
    71      72         1.000
    55      57         1.000
    56      58         1.000
    67      68         1.000
    37      38         1.000
    70      74         1.000
    69      73         1.000
    62      65         1.000
    60      63         1.000
   119     120         1.000
   199     200         1.000
   141     142         1.000
   153     154         1.000
   185     186         1.000
   189     190         1.000
   161     162         1.000
   175     176         1.000
   163     164         1.000
   187     188         1.000
    27      28         1.000
    25      26         1.000
   173     174         1.000
   155     156         1.000
    97      98         1.000
   191     192         1.000
   253     254         1.000
   151     152         1.000
   145     146         1.000
   143     144         1.000
   207     208         1.000
   227     228         1.000
   169     170         1.000
   171     172         1.000
   201     202         1.000
   165     166         1.000
   167     168         1.000
   195     196         1.000
   197     198         1.000
   261     262         1.000
   215     216         1.000
    47      48         1.000
    45      46         1.000
   205     206         1.000
   259     260         1.000
   193     194         1.000
   203     204         0.999
   179     180         0.999
   177     178         0.999
   211     212         0.999
   231     232         0.999
   213     214         0.999
   263     264         0.999
   109     110         0.999
   107     108         0.999
   121     122         0.999
   123     124         0.999
   116     118         0.999
   115     117         0.999
   127     128         0.999
   209     210         0.999
   239     240         0.998
   241     242         0.998
   269     270         0.998
    41      42         0.998
    39      40         0.998
   249     250         0.998
   251     252         0.998
   125     126         0.998
   243     244         0.998
   229     230         0.998
   271     272         0.998
   281     282         0.996
   245     246         0.996
   233     234         0.996
   237     238         0.996
   247     248         0.995
   135     136         0.995
     9      10         0.994
     7       8         0.994
   235     236         0.994
    19      20         0.994
    17      18         0.994
    53      54         0.992
   133     134         0.991
   148     150         0.991
   147     149         0.991
   101     102         0.991
    99     100         0.991
   217     218         0.986
   273     274         0.975
   137     138         0.975
   139     140         0.974
   265     267         0.973
   266     268         0.973
    33      34         0.958
    49      50         0.958
    51      52         0.951
   131     132         0.947
   129     130         0.943
   255     256         0.930
   257     258         0.929
   287     288         0.922
   289     290         0.907
   275     276         0.902
   104     106         0.890
   103     105         0.890
   159     160         0.889
   157     158         0.889
   279     280         0.879
   112     114         0.863
   111     113         0.863
    29      30         0.854
   220     221         0.840
   283     284         0.837
   219     222         0.828
    31      32         0.825
   285     286         0.825
   224     225         0.806
   223     226         0.802
   277     278         0.797
   182     184         0.778
   181     183         0.778
  ----------------------------------
     occupied(SOMO)/virtual(SUMO)   
  ----------------------------------
   291     292         0.977
  ----------------------------------
          virtual/virtual           
  ----------------------------------
   293     294         1.000
   309     310         0.998
   297     298         0.996
   295     296         0.995
   299     300         0.991
   307     308         0.991
   311     312         0.990
   301     302         0.965
   304     305         0.718
   303     306         0.685


  Analyze Kramers overlap for spin Z
  ==================================

   MO_i    MO_j  |< K MO_i | MO_j >|
  ----------------------------------
         occupied/occupied          
  ----------------------------------
     1       2         1.000
     3       4         1.000
    15      16         1.000
    89      90         1.000
    87      88         1.000
    93      94         1.000
    91      92         1.000
    79      80         1.000
    81      82         1.000
    85      86         1.000
    83      84         1.000
    75      76         1.000
    77      78         1.000
    11      12         1.000
     5       6         1.000
    13      14         1.000
    71      72         1.000
    69      70         1.000
    35      36         1.000
    59      62         1.000
    64      66         1.000
    95      96         1.000
    43      44         1.000
    21      23         1.000
    22      24         1.000
    55      57         1.000
    56      58         1.000
    37      38         1.000
    68      74         1.000
    67      73         1.000
   119     120         1.000
   199     200         1.000
   161     162         1.000
   175     176         1.000
   153     154         1.000
   141     142         1.000
    61      65         1.000
    60      63         1.000
   189     190         1.000
   185     186         1.000
   111     113         1.000
   112     114         1.000
   227     228         1.000
   163     164         1.000
   173     174         1.000
    97      98         1.000
   187     188         1.000
   155     156         1.000
   145     146         1.000
   191     192         1.000
   253     254         1.000
   151     152         1.000
   169     170         1.000
   171     172         1.000
   165     166         1.000
   167     168         1.000
   104     106         1.000
   103     105         1.000
   143     144         1.000
   207     208         1.000
   195     196         1.000
   193     194         1.000
   205     206         1.000
   215     216         1.000
   197     198         1.000
   261     262         1.000
   201     202         1.000
   231     232         1.000
   259     260         0.999
   211     212         0.999
   239     240         0.999
   179     180         0.999
   241     242         0.999
   177     178         0.999
   249     250         0.999
   251     252         0.999
   203     204         0.999
   271     272         0.999
   213     214         0.999
   121     122         0.999
   263     264         0.999
   116     118         0.999
   115     117         0.999
   209     210         0.998
   269     270         0.998
   229     230         0.998
   243     244         0.997
   281     282         0.996
   233     234         0.996
   237     238         0.995
   245     246         0.994
   147     149         0.994
   148     150         0.994
   235     236         0.994
    17      18         0.994
    19      20         0.994
    39      40         0.994
    41      42         0.994
   247     248         0.993
    47      48         0.993
    45      46         0.993
    53      54         0.992
    99     100         0.986
   101     102         0.986
   217     218         0.978
    27      28         0.977
    25      26         0.977
   135     136         0.975
   273     274         0.973
   127     128         0.971
    33      34         0.969
   123     124         0.965
    49      50         0.962
    51      52         0.955
   139     140         0.946
   137     138         0.946
   125     126         0.942
   133     134         0.911
     7       8         0.909
     9      10         0.909
   265     267         0.889
   266     268         0.889
   255     256         0.879
   257     258         0.879
    29      30         0.863
   129     130         0.862
    31      32         0.835
   224     225         0.818
   285     286         0.815
   159     160         0.815
   157     158         0.815
   223     226         0.812
   131     132         0.812
   283     284         0.811
   287     288         0.804
   289     290         0.796
   278     280         0.792
   182     184         0.781
   181     183         0.781
   220     222         0.746
   275     276         0.738
   219     221         0.734
   109     110         0.709
   107     108         0.709
   277     279         0.579
  ----------------------------------
     occupied(SOMO)/virtual(SUMO)   
  ----------------------------------
   291     292         0.985
  ----------------------------------
          virtual/virtual           
  ----------------------------------
   293     294         1.000
   309     310         0.999
   295     296         0.999
   297     298         0.998
   299     300         0.989
   307     308         0.988
   311     312         0.987
   301     302         0.979
   304     305         0.822
   303     306         0.804


                   Tensor components of g-tensor
                   =============================

  Spin-Zeeman term:
        1.4338851238        0.0063126232       -0.0001194932
       -0.0058952958        1.5259229903       -0.0007495726
        0.0024071111       -0.0003019079        1.8759878698

  Orbital-Zeeman term:
        0.1188845469        0.0022196816        0.0017146934
        0.0004972499        0.4881313738        0.0010043372
       -0.0006844905        0.0010039686        1.0872396820

  Relativistic term:
        0.0000987825        0.0000007666       -0.0000034368
        0.0000002198        0.0000484967       -0.0000000938
       -0.0000027536       -0.0000001210        0.0000086438

  g(B,S):
        1.5528684532        0.0085330714        0.0015917634
       -0.0053978260        2.0141028608        0.0002546708
        0.0017198671        0.0007019397        2.9632361956

                    Principal values of the g-tensor
                    ================================

  Component         g-value                  Principal Axes 
 ---------------------------------------------------------------------
  g_11               1.552875           1.0000   -0.0054   -0.0012
  g_22               2.014122          -0.0053   -1.0000    0.0005
  g_33               2.963238           0.0012    0.0005    1.0000
  g_iso              2.176745
 ---------------------------------------------------------------------


                  Principal values of the g-shift [ppt]
                  =====================================
              g-shift = (g-value - 2.0023193044) * 1000

  Component         g-shift                  Principal Axes 
 ---------------------------------------------------------------------
  g_11            -449.444517           1.0000   -0.0054   -0.0012
  g_22              11.802249          -0.0053   -1.0000    0.0005
  g_33             960.919090           0.0012    0.0005    1.0000
  g_iso            174.425607
 ---------------------------------------------------------------------


##############################################################################
                         MO analysis of the g-tensor
##############################################################################


* only diagonal components of the input tensor are analyzed 
* contributions are not sorted
* only contributions with the modulus of isotropic value larger then threshold are printed
* threshold for the analysis:   1.0E-02
* threshold for detection of energy degeneracies :   1.0E-08
* tot : sum of all contributions 
* sum : sum of contributions above given threshold 

::


                    Analysed operator: Spin-Zeeman
                    ^^^^^^^^^^^^^^^^^^^^^^^^^^^^^^


               Diagonal contributions from occupied MOs
               ========================================


     occ          x    partial sum     |< K MO| MO >|  energy[au]      energy[au]    polarization
     7,8       0.53007     0.53007          0.974      -407.80994      -407.80898         0.00096
    9,10      -0.53012    -0.00005          0.974      -407.80851      -407.80791         0.00059
   17,18       0.24701     0.24696          0.995       -91.78895       -91.78862         0.00033
   19,20      -0.24712    -0.00016          0.995       -91.78684       -91.78653         0.00032
   25,26       0.24054     0.24038          0.987       -76.42209       -76.42200         0.00009
   27,28      -0.23882     0.00155          0.987       -76.42013       -76.42011         0.00002
   29,30       1.49330     1.49485          0.792       -73.59359       -73.59280         0.00079
   31,32      -1.40181     0.09304          0.791       -73.59177       -73.59106         0.00071
   33,34      -0.09320    -0.00016          0.991       -73.59041       -73.59030         0.00011
   39,40       0.13791     0.13775          0.998       -17.27725       -17.27652         0.00073
   41,42      -0.13900    -0.00125          0.998       -17.27191       -17.27117         0.00074
   45,46       0.11873     0.11748          0.996       -10.91120       -10.91115         0.00004
   47,48      -0.10620     0.01128          0.996       -10.90560       -10.90543         0.00017
   49,50       0.87372     0.88499          0.934       -10.33810       -10.33749         0.00061
   51,52      -0.88084     0.00415          0.935       -10.33415       -10.33250         0.00165
   97,98       0.03982     0.04397          1.000        -6.96745        -6.96734         0.00011
  99,100       0.46760     0.51157          0.984        -6.90788        -6.90757         0.00031
 101,102      -0.50742     0.00415          0.984        -6.90449        -6.90387         0.00062
 111,112      -0.01630    -0.01215          0.999        -4.51581        -4.51580         0.00001
 113,114      -0.01418    -0.02634          0.999        -4.51579        -4.51578         0.00001
 115,117       0.01899    -0.00735          1.000        -4.51369        -4.51364         0.00005
 116,118       0.01937     0.01202          1.000        -4.51366        -4.51361         0.00005
 121,122       0.08417     0.09619          0.999        -2.27619        -2.27513         0.00106
 123,124       0.24684     0.34304          0.993        -2.24366        -2.24333         0.00033
 125,126       0.01672     0.35975          0.981        -2.23969        -2.23920         0.00049
 127,128      -0.12926     0.23049          0.988        -2.23467        -2.23431         0.00037
 129,130       1.14210     1.37259          0.878        -2.13042        -2.13011         0.00030
 131,132      -0.37367     0.99892          0.813        -2.12805        -2.12676         0.00129
 133,134      -1.15339    -0.15446          0.889        -2.12276        -2.12240         0.00037
 135,136       0.23769     0.08323          0.976        -2.11956        -2.11930         0.00026
 137,138      -0.17420    -0.09097          0.990        -1.79409        -1.78316         0.01092
 139,140       0.10363     0.01266          0.990        -1.77197        -1.76500         0.00697
 157,158       0.05708     0.06974          0.988        -0.62820        -0.62818         0.00002
 159,160      -0.05708     0.01266          0.988        -0.62816        -0.62814         0.00002
 181,182       0.55057     0.56323          0.929        -0.49601        -0.49585         0.00017
 183,184      -0.55056     0.01267          0.929        -0.49584        -0.49567         0.00017
 217,218       0.01776     0.03043          0.988        -0.36624        -0.36589         0.00035
 219,222       0.33877     0.36919          0.822        -0.36456        -0.35968         0.00487
 220,221      -0.34596     0.02323          0.833        -0.36192        -0.36047         0.00145
 224,225      -0.01831     0.00492          0.776        -0.35278        -0.35261         0.00016
 235,236       0.01782     0.02274          0.996        -0.33385        -0.33372         0.00013
 237,238      -0.01775     0.00499          0.998        -0.33360        -0.33354         0.00006
 255,256       0.43853     0.44352          0.964        -0.29407        -0.29381         0.00026
 257,258      -0.43525     0.00828          0.964        -0.29359        -0.29321         0.00037
 265,267       1.85164     1.85992          0.727        -0.28421        -0.28366         0.00055
 266,268      -1.85152     0.00840          0.727        -0.28368        -0.28299         0.00068
 271,272       0.01703     0.02543          0.999        -0.27010        -0.26896         0.00114
 275,276       2.13535     2.16078          0.811        -0.25388        -0.25300         0.00088
 277,278      -1.87771     0.28307          0.776        -0.24970        -0.24343         0.00627
 279,280      -0.23124     0.05183          0.963        -0.24295        -0.24142         0.00153
 281,282       0.01581     0.06764          0.997        -0.22644        -0.22503         0.00141
 283,284       0.48169     0.54933          0.975        -0.20133        -0.19666         0.00467
 285,286       0.02879     0.57811          0.971        -0.19206        -0.18429         0.00778
 287,288      -0.18591     0.39220          0.986        -0.16975        -0.16720         0.00254
 289,290      -0.40374    -0.01154          0.985        -0.16199        -0.15978         0.00221
     291       1.45304     1.44151          0.977        -0.15056
    sum:       1.44151 [100.5%]
    tot:       1.43389


     occ          y    partial sum     |< K MO| MO >|  energy[au]      energy[au]    polarization
   17,18       0.05135     0.05135          0.994       -91.78894       -91.78860         0.00035
   19,20      -0.05147    -0.00011          0.994       -91.78681       -91.78653         0.00028
   29,30       0.37339     0.37328          0.854       -73.59360       -73.59263         0.00097
   31,32      -0.35709     0.01619          0.825       -73.59187       -73.59106         0.00081
   33,34      -0.01805    -0.00186          0.958       -73.59054       -73.59012         0.00042
   39,40      -0.01277    -0.01463          0.998       -17.27724       -17.27647         0.00077
   41,42       0.01162    -0.00301          0.998       -17.27190       -17.27115         0.00075
   45,46       0.01354     0.01053          1.000       -10.91145       -10.91083         0.00061
   49,50       0.06808     0.07861          0.958       -10.33822       -10.33721         0.00101
   51,52      -0.12513    -0.04651          0.951       -10.33420       -10.33253         0.00167
   53,54       0.04368    -0.00283          0.992       -10.32985       -10.32920         0.00065
   97,98       0.03626     0.03343          1.000        -6.96755        -6.96707         0.00048
  99,100       0.09976     0.13319          0.991        -6.90783        -6.90742         0.00042
 101,102      -0.13602    -0.00283          0.991        -6.90445        -6.90375         0.00070
 103,105      -0.95112    -0.95395          0.890        -6.34695        -6.34692         0.00003
 104,106       0.95112    -0.00283          0.890        -6.34693        -6.34690         0.00003
 111,113      -0.26897    -0.27180          0.863        -4.51579        -4.51578         0.00002
 112,114       0.26459    -0.00721          0.863        -4.51578        -4.51576         0.00002
 116,118       0.02310     0.01589          0.999        -4.51364        -4.51360         0.00004
 121,122       0.07551     0.09140          0.999        -2.27702        -2.27425         0.00277
 123,124       0.05808     0.14947          0.999        -2.24348        -2.24342         0.00007
 125,126       0.09876     0.24823          0.998        -2.24011        -2.23872         0.00139
 129,130      -0.09803     0.15020          0.943        -2.13038        -2.12988         0.00050
 131,132      -0.03374     0.11646          0.947        -2.12758        -2.12697         0.00061
 133,134       0.01529     0.13176          0.991        -2.12438        -2.12109         0.00329
 135,136      -0.04580     0.08596          0.995        -2.11968        -2.11924         0.00044
 137,138       0.27940     0.36536          0.975        -1.79347        -1.78392         0.00955
 139,140      -0.35422     0.01114          0.974        -1.77218        -1.76457         0.00761
 147,149       0.12389     0.13503          0.991        -0.73856        -0.73846         0.00011
 148,150      -0.12388     0.01114          0.991        -0.73850        -0.73839         0.00011
 157,158       0.93621     0.94735          0.889        -0.62820        -0.62817         0.00002
 159,160      -0.93621     0.01115          0.889        -0.62815        -0.62814         0.00002
 177,178       0.02335     0.03449          0.999        -0.52486        -0.52331         0.00155
 179,180      -0.02313     0.01136          0.999        -0.51927        -0.51861         0.00067
 181,183       1.76649     1.77785          0.778        -0.49601        -0.49582         0.00019
 182,184      -1.76648     0.01137          0.778        -0.49586        -0.49566         0.00020
 219,222       0.33969     0.35107          0.828        -0.36460        -0.35970         0.00490
 220,221      -0.32451     0.02656          0.840        -0.36196        -0.36041         0.00155
 223,226       0.01772     0.04428          0.802        -0.35318        -0.35239         0.00080
 224,225      -0.02388     0.02040          0.806        -0.35278        -0.35260         0.00018
 229,230       0.01004     0.03044          0.998        -0.34247        -0.34231         0.00016
 231,232      -0.01030     0.02014          0.999        -0.34093        -0.34077         0.00016
 235,236       0.06089     0.08103          0.994        -0.33384        -0.33371         0.00013
 237,238      -0.06074     0.02030          0.996        -0.33359        -0.33353         0.00006
 243,244       0.01282     0.03312          0.998        -0.31665        -0.31660         0.00005
 245,246      -0.01029     0.02283          0.996        -0.31616        -0.31608         0.00008
 249,250       0.02256     0.04540          0.998        -0.30625        -0.30614         0.00011
 251,252      -0.02562     0.01978          0.998        -0.30571        -0.30555         0.00016
 255,256       0.90943     0.92921          0.930        -0.29407        -0.29382         0.00025
 257,258      -0.88828     0.04093          0.929        -0.29357        -0.29319         0.00038
 265,267       0.13063     0.17155          0.973        -0.28423        -0.28363         0.00059
 266,268      -0.13801     0.03354          0.973        -0.28372        -0.28294         0.00078
 271,272       0.03699     0.07053          0.998        -0.27011        -0.26887         0.00124
 273,274      -0.02909     0.04144          0.975        -0.26144        -0.26017         0.00127
 277,278       1.04100     1.08243          0.797        -0.24993        -0.24382         0.00612
 279,280      -0.99867     0.08377          0.879        -0.24275        -0.24147         0.00128
 281,282       0.02515     0.10892          0.996        -0.22660        -0.22483         0.00177
 283,284       2.02699     2.13591          0.837        -0.20007        -0.19943         0.00064
 285,286      -1.87801     0.25789          0.825        -0.18940        -0.18523         0.00417
 287,288       0.97412     1.23201          0.922        -0.17032        -0.16731         0.00301
 289,290      -1.38469    -0.15269          0.907        -0.16163        -0.15957         0.00205
     291       1.69793     1.54524          0.977        -0.15047
    sum:       1.54524 [101.3%]
    tot:       1.52592


     occ          z    partial sum     |< K MO| MO >|  energy[au]      energy[au]    polarization
     7,8       1.00046     1.00046          0.909      -407.80962      -407.80866         0.00097
    9,10      -1.00051    -0.00005          0.909      -407.80813      -407.80738         0.00075
   17,18       0.23244     0.23239          0.994       -91.78868       -91.78815         0.00053
   19,20      -0.23256    -0.00017          0.994       -91.78640       -91.78610         0.00030
   25,26       0.26911     0.26894          0.977       -76.42200       -76.42137         0.00063
   27,28      -0.26722     0.00172          0.977       -76.41977       -76.41960         0.00017
   29,30       0.75162     0.75333          0.863       -73.59318       -73.59232         0.00086
   31,32      -0.32568     0.42765          0.835       -73.59145       -73.59077         0.00068
   33,34      -0.42782    -0.00017          0.969       -73.58990       -73.58989         0.00001
   39,40       0.27344     0.27327          0.994       -17.27708       -17.27604         0.00104
   41,42      -0.27467    -0.00140          0.994       -17.27141       -17.27066         0.00075
   45,46       0.18528     0.18388          0.993       -10.91124       -10.91046         0.00078
   47,48      -0.17139     0.01249          0.993       -10.90523       -10.90479         0.00045
   49,50       0.50802     0.52051          0.962       -10.33785       -10.33695         0.00090
   51,52      -0.26573     0.25477          0.955       -10.33375       -10.33229         0.00146
   53,54      -0.25617    -0.00140          0.992       -10.32903       -10.32897         0.00006
   97,98       0.02943     0.02803          1.000        -6.96784        -6.96756         0.00028
  99,100       0.27861     0.30664          0.986        -6.90825        -6.90779         0.00046
 101,102      -0.30804    -0.00140          0.986        -6.90482        -6.90416         0.00066
 107,108      -0.67837    -0.67977          0.709        -4.54794        -4.54792         0.00002
 109,110       0.66775    -0.01202          0.709        -4.54791        -4.54790         0.00002
 115,117      -0.01624    -0.02827          0.999        -4.51367        -4.51362         0.00005
 116,118       0.03361     0.00535          0.999        -4.51365        -4.51359         0.00005
 121,122       0.07423     0.07958          0.999        -2.27891        -2.27168         0.00723
 123,124       0.41714     0.49672          0.965        -2.24383        -2.24257         0.00127
 125,126       0.06998     0.56669          0.942        -2.23948        -2.23866         0.00081
 127,128      -0.32507     0.24162          0.971        -2.23412        -2.23363         0.00049
 129,130       0.97321     1.21483          0.862        -2.13066        -2.12929         0.00137
 131,132      -0.36161     0.85322          0.812        -2.12773        -2.12616         0.00156
 133,134      -0.32531     0.52790          0.911        -2.12225        -2.12222         0.00003
 135,136      -0.44469     0.08321          0.975        -2.11897        -2.11872         0.00025
 137,138       0.81987     0.90309          0.946        -1.79316        -1.78457         0.00859
 139,140      -0.89702     0.00607          0.946        -1.77328        -1.76133         0.01195
 147,149       0.08778     0.09384          0.994        -0.73852        -0.73842         0.00011
 148,150      -0.08780     0.00604          0.994        -0.73846        -0.73836         0.00011
 157,158       1.57363     1.57967          0.815        -0.62818        -0.62815         0.00003
 159,160      -1.57362     0.00605          0.815        -0.62814        -0.62812         0.00002
 177,178       0.02356     0.02961          0.999        -0.52508        -0.52353         0.00154
 179,180      -0.02349     0.00613          0.999        -0.51941        -0.51874         0.00067
 181,183       1.72941     1.73554          0.781        -0.49597        -0.49578         0.00019
 182,184      -1.72944     0.00610          0.781        -0.49581        -0.49562         0.00020
 201,202       0.01070     0.01681          1.000        -0.39793        -0.39779         0.00014
 203,204      -0.01063     0.00618          0.999        -0.39719        -0.39690         0.00029
 217,218       0.04939     0.05557          0.978        -0.36638        -0.36600         0.00038
 219,221      -0.03965     0.01592          0.734        -0.36495        -0.36106         0.00389
 235,236       0.05910     0.07501          0.994        -0.33382        -0.33368         0.00014
 237,238      -0.05903     0.01598          0.995        -0.33357        -0.33350         0.00007
 243,244       0.01900     0.03498          0.997        -0.31662        -0.31654         0.00007
 245,246      -0.01461     0.02037          0.994        -0.31613        -0.31603         0.00011
 249,250       0.01274     0.03311          0.999        -0.30622        -0.30609         0.00014
 251,252      -0.01713     0.01598          0.999        -0.30568        -0.30553         0.00016
 255,256       1.16207     1.17805          0.879        -0.29405        -0.29376         0.00030
 257,258      -1.12409     0.05396          0.879        -0.29357        -0.29308         0.00048
 261,262      -0.01306     0.04090          1.000        -0.28969        -0.28959         0.00010
 265,267       0.73759     0.77848          0.889        -0.28427        -0.28365         0.00062
 266,268      -0.75648     0.02200          0.889        -0.28377        -0.28302         0.00075
 275,276       2.48931     2.51132          0.738        -0.25424        -0.25324         0.00100
 277,279      -1.25044     1.26088          0.579        -0.24982        -0.24255         0.00727
 278,280      -1.24724     0.01365          0.792        -0.24343        -0.24157         0.00186
 283,284       2.17992     2.19357          0.811        -0.20143        -0.19826         0.00317
 285,286      -1.31192     0.88165          0.815        -0.18885        -0.18518         0.00367
 287,288       1.28398     2.16563          0.804        -0.16954        -0.16914         0.00039
 289,290      -2.08191     0.08371          0.796        -0.16154        -0.15646         0.00508
     291       1.79149     1.87521          0.985        -0.14984
    sum:       1.87521 [100.0%]
    tot:       1.87599


                   Analysed operator: Orbital Zeeman
                   ^^^^^^^^^^^^^^^^^^^^^^^^^^^^^^^^^


               Diagonal contributions from occupied MOs
               ========================================


     occ          x    partial sum     |< K MO| MO >|  energy[au]      energy[au]    polarization
     7,8       0.53009     0.53009          0.974      -407.80994      -407.80898         0.00096
    9,10      -0.53006     0.00002          0.974      -407.80851      -407.80791         0.00059
   17,18       0.24706     0.24708          0.995       -91.78895       -91.78862         0.00033
   19,20      -0.24700     0.00008          0.995       -91.78684       -91.78653         0.00032
   25,26      -0.71855    -0.71847          0.987       -76.42209       -76.42200         0.00009
   27,28       0.71769    -0.00078          0.987       -76.42013       -76.42011         0.00002
   29,30       2.98875     2.98798          0.792       -73.59359       -73.59280         0.00079
   31,32      -2.80286     0.18512          0.791       -73.59177       -73.59106         0.00071
   33,34      -0.18504     0.00008          0.991       -73.59041       -73.59030         0.00011
   39,40       0.13817     0.13825          0.998       -17.27725       -17.27652         0.00073
   41,42      -0.13762     0.00063          0.998       -17.27191       -17.27117         0.00074
   45,46      -0.33473    -0.33411          0.996       -10.91120       -10.91115         0.00004
   47,48       0.32848    -0.00562          0.996       -10.90560       -10.90543         0.00017
   49,50       1.75427     1.74865          0.934       -10.33810       -10.33749         0.00061
   51,52      -1.74690     0.00175          0.935       -10.33415       -10.33250         0.00165
   97,98      -0.02045    -0.01870          1.000        -6.96745        -6.96734         0.00011
  99,100       0.48471     0.46601          0.984        -6.90788        -6.90757         0.00031
 101,102      -0.46426     0.00175          0.984        -6.90449        -6.90387         0.00062
 111,112      -0.02145    -0.01970          0.999        -4.51581        -4.51580         0.00001
 113,114      -0.01856    -0.03825          0.999        -4.51579        -4.51578         0.00001
 115,117       0.01785    -0.02041          1.000        -4.51369        -4.51364         0.00005
 116,118       0.01820    -0.00221          1.000        -4.51366        -4.51361         0.00005
 121,122      -0.06163    -0.06384          0.999        -2.27619        -2.27513         0.00106
 123,124      -0.85856    -0.92240          0.993        -2.24366        -2.24333         0.00033
 125,126       0.22181    -0.70059          0.981        -2.23969        -2.23920         0.00049
 127,128       0.59061    -0.10998          0.988        -2.23467        -2.23431         0.00037
 129,130       3.54680     3.43682          0.878        -2.13042        -2.13011         0.00030
 131,132      -1.09377     2.34305          0.813        -2.12805        -2.12676         0.00129
 133,134      -3.13926    -0.79621          0.889        -2.12276        -2.12240         0.00037
 135,136       0.75881    -0.03740          0.976        -2.11956        -2.11930         0.00026
 137,138      -0.14595    -0.18335          0.990        -1.79409        -1.78316         0.01092
 139,140       0.18086    -0.00249          0.990        -1.77197        -1.76500         0.00697
 201,202      -0.01031    -0.01280          1.000        -0.39792        -0.39780         0.00012
 203,204       0.01112    -0.00169          1.000        -0.39718        -0.39693         0.00025
 220,221      -0.01557    -0.01726          0.833        -0.36192        -0.36047         0.00145
 223,226      -0.11171    -0.12897          0.772        -0.35317        -0.35241         0.00076
 224,225       0.11157    -0.01740          0.776        -0.35278        -0.35261         0.00016
 247,248      -0.01162    -0.02902          0.996        -0.31329        -0.31216         0.00114
 255,256      -0.02500    -0.05402          0.964        -0.29407        -0.29381         0.00026
 257,258       0.03800    -0.01602          0.964        -0.29359        -0.29321         0.00037
 265,267      -0.10513    -0.12115          0.727        -0.28421        -0.28366         0.00055
 266,268       0.09365    -0.02750          0.727        -0.28368        -0.28299         0.00068
 269,270      -0.01118    -0.03867          0.998        -0.27465        -0.27305         0.00159
 275,276       0.03870     0.00003          0.811        -0.25388        -0.25300         0.00088
 277,278      -0.01483    -0.01480          0.776        -0.24970        -0.24343         0.00627
 279,280       0.01875     0.00395          0.963        -0.24295        -0.24142         0.00153
 283,284      -0.11723    -0.11327          0.975        -0.20133        -0.19666         0.00467
 285,286       0.12598     0.01271          0.971        -0.19206        -0.18429         0.00778
 287,288      -0.02165    -0.00894          0.986        -0.16975        -0.16720         0.00254
 289,290      -0.02937    -0.03831          0.985        -0.16199        -0.15978         0.00221
     291       0.17029     0.13198          0.977        -0.15056
    sum:       0.13198 [111.0%]
    tot:       0.11888


     occ          y    partial sum     |< K MO| MO >|  energy[au]      energy[au]    polarization
   17,18       0.05155     0.05155          0.994       -91.78894       -91.78860         0.00035
   19,20      -0.05149     0.00006          0.994       -91.78681       -91.78653         0.00028
   29,30       0.75199     0.75204          0.854       -73.59360       -73.59263         0.00097
   31,32      -0.71516     0.03688          0.825       -73.59187       -73.59106         0.00081
   33,34      -0.03595     0.00093          0.958       -73.59054       -73.59012         0.00042
   39,40      -0.01113    -0.01020          0.998       -17.27724       -17.27647         0.00077
   41,42       0.01171     0.00150          0.998       -17.27190       -17.27115         0.00075
   45,46      -0.01901    -0.01750          1.000       -10.91145       -10.91083         0.00061
   47,48       0.01234    -0.00516          1.000       -10.90568       -10.90534         0.00034
   49,50       0.17232     0.16716          0.958       -10.33822       -10.33721         0.00101
   51,52      -0.25408    -0.08693          0.951       -10.33420       -10.33253         0.00167
   53,54       0.08843     0.00150          0.992       -10.32985       -10.32920         0.00065
   97,98      -0.01735    -0.01585          1.000        -6.96755        -6.96707         0.00048
  99,100       0.18191     0.16606          0.991        -6.90783        -6.90742         0.00042
 101,102      -0.16456     0.00150          0.991        -6.90445        -6.90375         0.00070
 111,113      -0.28524    -0.28374          0.863        -4.51579        -4.51578         0.00002
 112,114       0.27093    -0.01281          0.863        -4.51578        -4.51576         0.00002
 115,117      -0.01323    -0.02604          0.999        -4.51367        -4.51363         0.00004
 116,118       0.02276    -0.00328          0.999        -4.51364        -4.51360         0.00004
 121,122      -0.02567    -0.02894          0.999        -2.27702        -2.27425         0.00277
 123,124      -0.04766    -0.07660          0.999        -2.24348        -2.24342         0.00007
 125,126      -0.10448    -0.18108          0.998        -2.24011        -2.23872         0.00139
 127,128       0.05919    -0.12189          0.999        -2.23485        -2.23418         0.00067
 129,130      -0.05148    -0.17337          0.943        -2.13038        -2.12988         0.00050
 131,132       0.15075    -0.02262          0.947        -2.12758        -2.12697         0.00061
 133,134       0.10991     0.08729          0.991        -2.12438        -2.12109         0.00329
 135,136      -0.12875    -0.04145          0.995        -2.11968        -2.11924         0.00044
 137,138       0.39543     0.35398          0.975        -1.79347        -1.78392         0.00955
 139,140      -0.35752    -0.00355          0.974        -1.77218        -1.76457         0.00761
 247,248      -0.02701    -0.03056          0.995        -0.31333        -0.31209         0.00124
 255,256      -0.01443    -0.04499          0.930        -0.29407        -0.29382         0.00025
 257,258       0.01504    -0.02994          0.929        -0.29357        -0.29319         0.00038
 265,267       0.02067    -0.00927          0.973        -0.28423        -0.28363         0.00059
 266,268      -0.02696    -0.03622          0.973        -0.28372        -0.28294         0.00078
 269,270      -0.01164    -0.04786          0.998        -0.27465        -0.27306         0.00159
 273,274      -0.07925    -0.12711          0.975        -0.26144        -0.26017         0.00127
 275,276      -0.48584    -0.61296          0.902        -0.25492        -0.25130         0.00362
 277,278       0.84419     0.23123          0.797        -0.24993        -0.24382         0.00612
 279,280      -0.26903    -0.03780          0.879        -0.24275        -0.24147         0.00128
 281,282      -0.04889    -0.08668          0.996        -0.22660        -0.22483         0.00177
 283,284      -1.20990    -1.29658          0.837        -0.20007        -0.19943         0.00064
 285,286       1.58968     0.29310          0.825        -0.18940        -0.18523         0.00417
 287,288       0.33962     0.63271          0.922        -0.17032        -0.16731         0.00301
 289,290      -0.81794    -0.18523          0.907        -0.16163        -0.15957         0.00205
     291       0.69076     0.50553          0.977        -0.15047
    sum:       0.50553 [103.6%]
    tot:       0.48813


     occ          z    partial sum     |< K MO| MO >|  energy[au]      energy[au]    polarization
     7,8       1.00046     1.00046          0.909      -407.80962      -407.80866         0.00097
    9,10      -1.00043     0.00002          0.909      -407.80813      -407.80738         0.00075
   17,18       0.23241     0.23244          0.994       -91.78868       -91.78815         0.00053
   19,20      -0.23236     0.00008          0.994       -91.78640       -91.78610         0.00030
   25,26      -0.80495    -0.80487          0.977       -76.42200       -76.42137         0.00063
   27,28       0.80401    -0.00086          0.977       -76.41977       -76.41960         0.00017
   29,30       1.50273     1.50187          0.863       -73.59318       -73.59232         0.00086
   31,32      -0.64832     0.85354          0.835       -73.59145       -73.59077         0.00068
   33,34      -0.85346     0.00008          0.969       -73.58990       -73.58989         0.00001
   39,40       0.27348     0.27356          0.994       -17.27708       -17.27604         0.00104
   41,42      -0.27286     0.00070          0.994       -17.27141       -17.27066         0.00075
   45,46      -0.53990    -0.53920          0.993       -10.91124       -10.91046         0.00078
   47,48       0.53296    -0.00623          0.993       -10.90523       -10.90479         0.00045
   49,50       1.01336     1.00712          0.962       -10.33785       -10.33695         0.00090
   51,52      -0.50859     0.49854          0.955       -10.33375       -10.33229         0.00146
   53,54      -0.49784     0.00070          0.992       -10.32903       -10.32897         0.00006
   97,98      -0.01609    -0.01538          1.000        -6.96784        -6.96756         0.00028
  99,100       0.23893     0.22355          0.986        -6.90825        -6.90779         0.00046
 101,102      -0.22285     0.00070          0.986        -6.90482        -6.90416         0.00066
 107,108       1.24000     1.24070          0.709        -4.54794        -4.54792         0.00002
 109,110      -1.23468     0.00602          0.709        -4.54791        -4.54790         0.00002
 115,117      -0.02237    -0.01635          0.999        -4.51367        -4.51362         0.00005
 116,118       0.02540     0.00906          0.999        -4.51365        -4.51359         0.00005
 121,122      -0.02011    -0.01105          0.999        -2.27891        -2.27168         0.00723
 123,124      -1.48711    -1.49816          0.965        -2.24383        -2.24257         0.00127
 125,126      -0.05787    -1.55604          0.942        -2.23948        -2.23866         0.00081
 127,128       1.44751    -0.10852          0.971        -2.23412        -2.23363         0.00049
 129,130       3.03716     2.92864          0.862        -2.13066        -2.12929         0.00137
 131,132      -1.03157     1.89707          0.812        -2.12773        -2.12616         0.00156
 133,134      -0.71389     1.18318          0.911        -2.12225        -2.12222         0.00003
 135,136      -1.21292    -0.02974          0.975        -2.11897        -2.11872         0.00025
 137,138       0.87708     0.84734          0.946        -1.79316        -1.78457         0.00859
 139,140      -0.83857     0.00877          0.946        -1.77328        -1.76133         0.01195
 219,221       0.13468     0.14345          0.734        -0.36495        -0.36106         0.00389
 220,222      -0.17189    -0.02844          0.746        -0.36159        -0.35955         0.00204
 223,226       0.11309     0.08465          0.812        -0.35327        -0.35238         0.00089
 224,225      -0.09139    -0.00674          0.818        -0.35280        -0.35265         0.00015
 257,258      -0.01554    -0.02228          0.879        -0.29357        -0.29308         0.00048
 265,267      -0.01607    -0.03835          0.889        -0.28427        -0.28365         0.00062
 266,268       0.01083    -0.02752          0.889        -0.28377        -0.28302         0.00075
 271,272       0.01057    -0.01695          0.999        -0.27034        -0.26906         0.00128
 273,274      -0.07694    -0.09389          0.973        -0.26151        -0.26013         0.00138
 275,276      -0.24252    -0.33640          0.738        -0.25424        -0.25324         0.00100
 277,279       0.04176    -0.29464          0.579        -0.24982        -0.24255         0.00727
 278,280       0.16364    -0.13100          0.792        -0.24343        -0.24157         0.00186
 281,282      -0.02559    -0.15659          0.996        -0.22660        -0.22473         0.00187
 283,284      -0.37485    -0.53144          0.811        -0.20143        -0.19826         0.00317
 285,286       0.37136    -0.16008          0.815        -0.18885        -0.18518         0.00367
 287,288       0.27193     0.11185          0.804        -0.16954        -0.16914         0.00039
 289,290      -0.08506     0.02679          0.796        -0.16154        -0.15646         0.00508
     291       1.07490     1.10169          0.985        -0.14984
    sum:       1.10169 [101.3%]
    tot:       1.08724


                   Analysed operator: Final g-tensor
                   ^^^^^^^^^^^^^^^^^^^^^^^^^^^^^^^^^


               Diagonal contributions from occupied MOs
               ========================================


     occ          x    partial sum     |< K MO| MO >|  energy[au]      energy[au]    polarization
     7,8       1.05637     1.05637          0.974      -407.80994      -407.80898         0.00096
    9,10      -1.05639    -0.00002          0.974      -407.80851      -407.80791         0.00059
   17,18       0.49377     0.49374          0.995       -91.78895       -91.78862         0.00033
   19,20      -0.49382    -0.00008          0.995       -91.78684       -91.78653         0.00032
   25,26      -0.47978    -0.47986          0.987       -76.42209       -76.42200         0.00009
   27,28       0.48064     0.00078          0.987       -76.42013       -76.42011         0.00002
   29,30       4.47788     4.47866          0.792       -73.59359       -73.59280         0.00079
   31,32      -4.20076     0.27790          0.791       -73.59177       -73.59106         0.00071
   33,34      -0.27798    -0.00008          0.991       -73.59041       -73.59030         0.00011
   39,40       0.27606     0.27598          0.998       -17.27725       -17.27652         0.00073
   41,42      -0.27661    -0.00063          0.998       -17.27191       -17.27117         0.00074
   45,46      -0.21598    -0.21661          0.996       -10.91120       -10.91115         0.00004
   47,48       0.22227     0.00566          0.996       -10.90560       -10.90543         0.00017
   49,50       2.62752     2.63318          0.934       -10.33810       -10.33749         0.00061
   51,52      -2.62729     0.00590          0.935       -10.33415       -10.33250         0.00165
   97,98       0.01940     0.02530          1.000        -6.96745        -6.96734         0.00011
  99,100       0.95221     0.97750          0.984        -6.90788        -6.90757         0.00031
 101,102      -0.97161     0.00590          0.984        -6.90449        -6.90387         0.00062
 111,112      -0.03774    -0.03184          0.999        -4.51581        -4.51580         0.00001
 113,114      -0.03274    -0.06458          0.999        -4.51579        -4.51578         0.00001
 115,117       0.03683    -0.02775          1.000        -4.51369        -4.51364         0.00005
 116,118       0.03757     0.00982          1.000        -4.51366        -4.51361         0.00005
 121,122       0.02255     0.03237          0.999        -2.27619        -2.27513         0.00106
 123,124      -0.61209    -0.57973          0.993        -2.24366        -2.24333         0.00033
 125,126       0.23872    -0.34101          0.981        -2.23969        -2.23920         0.00049
 127,128       0.46165     0.12064          0.988        -2.23467        -2.23431         0.00037
 129,130       4.68811     4.80875          0.878        -2.13042        -2.13011         0.00030
 131,132      -1.46721     3.34154          0.813        -2.12805        -2.12676         0.00129
 133,134      -4.29203    -0.95049          0.889        -2.12276        -2.12240         0.00037
 135,136       0.99633     0.04584          0.976        -2.11956        -2.11930         0.00026
 137,138      -0.32016    -0.27432          0.990        -1.79409        -1.78316         0.01092
 139,140       0.28448     0.01016          0.990        -1.77197        -1.76500         0.00697
 157,158       0.05404     0.06420          0.988        -0.62820        -0.62818         0.00002
 159,160      -0.05410     0.01010          0.988        -0.62816        -0.62814         0.00002
 181,182       0.55047     0.56057          0.929        -0.49601        -0.49585         0.00017
 183,184      -0.55046     0.01011          0.929        -0.49584        -0.49567         0.00017
 201,202      -0.01049    -0.00038          1.000        -0.39792        -0.39780         0.00012
 203,204       0.01166     0.01128          1.000        -0.39718        -0.39693         0.00025
 217,218       0.01686     0.02814          0.988        -0.36624        -0.36589         0.00035
 219,222       0.34399     0.37213          0.822        -0.36456        -0.35968         0.00487
 220,221      -0.36157     0.01056          0.833        -0.36192        -0.36047         0.00145
 223,226      -0.10285    -0.09229          0.772        -0.35317        -0.35241         0.00076
 224,225       0.09327     0.00098          0.776        -0.35278        -0.35261         0.00016
 235,236       0.02042     0.02140          0.996        -0.33385        -0.33372         0.00013
 237,238      -0.02051     0.00089          0.998        -0.33360        -0.33354         0.00006
 247,248      -0.01040    -0.00951          0.996        -0.31329        -0.31216         0.00114
 255,256       0.41353     0.40402          0.964        -0.29407        -0.29381         0.00026
 257,258      -0.39724     0.00678          0.964        -0.29359        -0.29321         0.00037
 265,267       1.74653     1.75330          0.727        -0.28421        -0.28366         0.00055
 266,268      -1.75788    -0.00458          0.727        -0.28368        -0.28299         0.00068
 269,270      -0.01292    -0.01750          0.998        -0.27465        -0.27305         0.00159
 271,272       0.01319    -0.00431          0.999        -0.27010        -0.26896         0.00114
 275,276       2.17406     2.16975          0.811        -0.25388        -0.25300         0.00088
 277,278      -1.89253     0.27722          0.776        -0.24970        -0.24343         0.00627
 279,280      -0.21249     0.06473          0.963        -0.24295        -0.24142         0.00153
 283,284       0.36450     0.42923          0.975        -0.20133        -0.19666         0.00467
 285,286       0.15475     0.58399          0.971        -0.19206        -0.18429         0.00778
 287,288      -0.20756     0.37642          0.986        -0.16975        -0.16720         0.00254
 289,290      -0.43313    -0.05671          0.985        -0.16199        -0.15978         0.00221
     291       1.62341     1.56670          0.977        -0.15056
    sum:       1.56670 [100.9%]
    tot:       1.55287


     occ          y    partial sum     |< K MO| MO >|  energy[au]      energy[au]    polarization
   17,18       0.10284     0.10284          0.994       -91.78894       -91.78860         0.00035
   19,20      -0.10290    -0.00006          0.994       -91.78681       -91.78653         0.00028
   29,30       1.12432     1.12427          0.854       -73.59360       -73.59263         0.00097
   31,32      -1.07125     0.05302          0.825       -73.59187       -73.59106         0.00081
   33,34      -0.05396    -0.00094          0.958       -73.59054       -73.59012         0.00042
   39,40      -0.02390    -0.02484          0.998       -17.27724       -17.27647         0.00077
   41,42       0.02333    -0.00151          0.998       -17.27190       -17.27115         0.00075
   47,48       0.01218     0.01067          1.000       -10.90568       -10.90534         0.00034
   49,50       0.24034     0.25101          0.958       -10.33822       -10.33721         0.00101
   51,52      -0.37914    -0.12813          0.951       -10.33420       -10.33253         0.00167
   53,54       0.13208     0.00395          0.992       -10.32985       -10.32920         0.00065
   97,98       0.01893     0.02289          1.000        -6.96755        -6.96707         0.00048
  99,100       0.28160     0.30449          0.991        -6.90783        -6.90742         0.00042
 101,102      -0.30054     0.00395          0.991        -6.90445        -6.90375         0.00070
 103,105      -0.95110    -0.94715          0.890        -6.34695        -6.34692         0.00003
 104,106       0.95110     0.00395          0.890        -6.34693        -6.34690         0.00003
 111,113      -0.55416    -0.55021          0.863        -4.51579        -4.51578         0.00002
 112,114       0.53548    -0.01473          0.863        -4.51578        -4.51576         0.00002
 115,117      -0.02270    -0.03743          0.999        -4.51367        -4.51363         0.00004
 116,118       0.04586     0.00843          0.999        -4.51364        -4.51360         0.00004
 121,122       0.04985     0.05828          0.999        -2.27702        -2.27425         0.00277
 123,124       0.01045     0.06873          0.999        -2.24348        -2.24342         0.00007
 127,128       0.06455     0.13329          0.999        -2.23485        -2.23418         0.00067
 129,130      -0.14954    -0.01626          0.943        -2.13038        -2.12988         0.00050
 131,132       0.11693     0.10068          0.947        -2.12758        -2.12697         0.00061
 133,134       0.12517     0.22585          0.991        -2.12438        -2.12109         0.00329
 135,136      -0.17452     0.05133          0.995        -2.11968        -2.11924         0.00044
 137,138       0.67482     0.72615          0.975        -1.79347        -1.78392         0.00955
 139,140      -0.71174     0.01441          0.974        -1.77218        -1.76457         0.00761
 147,149       0.12389     0.13830          0.991        -0.73856        -0.73846         0.00011
 148,150      -0.12389     0.01441          0.991        -0.73850        -0.73839         0.00011
 157,158       0.93571     0.95012          0.889        -0.62820        -0.62817         0.00002
 159,160      -0.93572     0.01440          0.889        -0.62815        -0.62814         0.00002
 177,178       0.02315     0.03754          0.999        -0.52486        -0.52331         0.00155
 179,180      -0.02332     0.01422          0.999        -0.51927        -0.51861         0.00067
 181,183       1.76586     1.78009          0.778        -0.49601        -0.49582         0.00019
 182,184      -1.76582     0.01427          0.778        -0.49586        -0.49566         0.00020
 219,222       0.32987     0.34414          0.828        -0.36460        -0.35970         0.00490
 220,221      -0.31918     0.02496          0.840        -0.36196        -0.36041         0.00155
 223,226       0.01479     0.03975          0.802        -0.35318        -0.35239         0.00080
 224,225      -0.02435     0.01540          0.806        -0.35278        -0.35260         0.00018
 231,232      -0.01273     0.00267          0.999        -0.34093        -0.34077         0.00016
 235,236       0.06034     0.06301          0.994        -0.33384        -0.33371         0.00013
 237,238      -0.06077     0.00224          0.996        -0.33359        -0.33353         0.00006
 243,244       0.01318     0.01542          0.998        -0.31665        -0.31660         0.00005
 247,248      -0.02104    -0.00562          0.995        -0.31333        -0.31209         0.00124
 249,250       0.01927     0.01365          0.998        -0.30625        -0.30614         0.00011
 251,252      -0.02562    -0.01197          0.998        -0.30571        -0.30555         0.00016
 255,256       0.89500     0.88303          0.930        -0.29407        -0.29382         0.00025
 257,258      -0.87325     0.00979          0.929        -0.29357        -0.29319         0.00038
 265,267       0.15131     0.16110          0.973        -0.28423        -0.28363         0.00059
 266,268      -0.16498    -0.00388          0.973        -0.28372        -0.28294         0.00078
 269,270      -0.01216    -0.01604          0.998        -0.27465        -0.27306         0.00159
 271,272       0.02906     0.01302          0.998        -0.27011        -0.26887         0.00124
 273,274      -0.10834    -0.09532          0.975        -0.26144        -0.26017         0.00127
 275,276      -0.48740    -0.58273          0.902        -0.25492        -0.25130         0.00362
 277,278       1.88518     1.30245          0.797        -0.24993        -0.24382         0.00612
 279,280      -1.26771     0.03475          0.879        -0.24275        -0.24147         0.00128
 281,282      -0.02373     0.01101          0.996        -0.22660        -0.22483         0.00177
 283,284       0.81716     0.82818          0.837        -0.20007        -0.19943         0.00064
 285,286      -0.28841     0.53977          0.825        -0.18940        -0.18523         0.00417
 287,288       1.31375     1.85352          0.922        -0.17032        -0.16731         0.00301
 289,290      -2.20265    -0.34913          0.907        -0.16163        -0.15957         0.00205
     291       2.38871     2.03958          0.977        -0.15047
    sum:       2.03958 [101.3%]
    tot:       2.01410


     occ          z    partial sum     |< K MO| MO >|  energy[au]      energy[au]    polarization
     7,8       1.99376     1.99376          0.909      -407.80962      -407.80866         0.00097
    9,10      -1.99379    -0.00002          0.909      -407.80813      -407.80738         0.00075
   17,18       0.46457     0.46455          0.994       -91.78868       -91.78815         0.00053
   19,20      -0.46463    -0.00008          0.994       -91.78640       -91.78610         0.00030
   25,26      -0.53783    -0.53792          0.977       -76.42200       -76.42137         0.00063
   27,28       0.53878     0.00087          0.977       -76.41977       -76.41960         0.00017
   29,30       2.25225     2.25311          0.863       -73.59318       -73.59232         0.00086
   31,32      -0.97310     1.28001          0.835       -73.59145       -73.59077         0.00068
   33,34      -1.28009    -0.00008          0.969       -73.58990       -73.58989         0.00001
   39,40       0.54688     0.54680          0.994       -17.27708       -17.27604         0.00104
   41,42      -0.54750    -0.00070          0.994       -17.27141       -17.27066         0.00075
   45,46      -0.35459    -0.35529          0.993       -10.91124       -10.91046         0.00078
   47,48       0.36156     0.00627          0.993       -10.90523       -10.90479         0.00045
   49,50       1.52111     1.52737          0.962       -10.33785       -10.33695         0.00090
   51,52      -0.77419     0.75318          0.955       -10.33375       -10.33229         0.00146
   53,54      -0.75388    -0.00070          0.992       -10.32903       -10.32897         0.00006
   97,98       0.01337     0.01266          1.000        -6.96784        -6.96756         0.00028
  99,100       0.51751     0.53018          0.986        -6.90825        -6.90779         0.00046
 101,102      -0.53088    -0.00070          0.986        -6.90482        -6.90416         0.00066
 107,108       0.56192     0.56122          0.709        -4.54794        -4.54792         0.00002
 109,110      -0.56723    -0.00601          0.709        -4.54791        -4.54790         0.00002
 115,117      -0.03861    -0.04462          0.999        -4.51367        -4.51362         0.00005
 116,118       0.05901     0.01440          0.999        -4.51365        -4.51359         0.00005
 121,122       0.05415     0.06855          0.999        -2.27891        -2.27168         0.00723
 123,124      -1.07062    -1.00207          0.965        -2.24383        -2.24257         0.00127
 125,126       0.01214    -0.98994          0.942        -2.23948        -2.23866         0.00081
 127,128       1.12316     0.13322          0.971        -2.23412        -2.23363         0.00049
 129,130       4.00969     4.14291          0.862        -2.13066        -2.12929         0.00137
 131,132      -1.39297     2.74994          0.812        -2.12773        -2.12616         0.00156
 133,134      -1.03910     1.71084          0.911        -2.12225        -2.12222         0.00003
 135,136      -1.65736     0.05348          0.975        -2.11897        -2.11872         0.00025
 137,138       1.69695     1.75043          0.946        -1.79316        -1.78457         0.00859
 139,140      -1.73560     0.01483          0.946        -1.77328        -1.76133         0.01195
 147,149       0.08766     0.10249          0.994        -0.73852        -0.73842         0.00011
 148,150      -0.08772     0.01477          0.994        -0.73846        -0.73836         0.00011
 157,158       1.57366     1.58843          0.815        -0.62818        -0.62815         0.00003
 159,160      -1.57365     0.01478          0.815        -0.62814        -0.62812         0.00002
 177,178       0.02319     0.03797          0.999        -0.52508        -0.52353         0.00154
 179,180      -0.02395     0.01402          0.999        -0.51941        -0.51874         0.00067
 181,183       1.72771     1.74173          0.781        -0.49597        -0.49578         0.00019
 182,184      -1.72779     0.01394          0.781        -0.49581        -0.49562         0.00020
 201,202       0.01097     0.02491          1.000        -0.39793        -0.39779         0.00014
 203,204      -0.01238     0.01253          0.999        -0.39719        -0.39690         0.00029
 217,218       0.04574     0.05827          0.978        -0.36638        -0.36600         0.00038
 219,221       0.09504     0.15332          0.734        -0.36495        -0.36106         0.00389
 220,222      -0.18163    -0.02832          0.746        -0.36159        -0.35955         0.00204
 223,226       0.11709     0.08878          0.812        -0.35327        -0.35238         0.00089
 224,225      -0.09542    -0.00665          0.818        -0.35280        -0.35265         0.00015
 235,236       0.05544     0.04879          0.994        -0.33382        -0.33368         0.00014
 237,238      -0.05474    -0.00595          0.995        -0.33357        -0.33350         0.00007
 243,244       0.02062     0.01467          0.997        -0.31662        -0.31654         0.00007
 245,246      -0.01519    -0.00052          0.994        -0.31613        -0.31603         0.00011
 249,250       0.01075     0.01022          0.999        -0.30622        -0.30609         0.00014
 251,252      -0.01751    -0.00729          0.999        -0.30568        -0.30553         0.00016
 255,256       1.17147     1.16418          0.879        -0.29405        -0.29376         0.00030
 257,258      -1.13965     0.02453          0.879        -0.29357        -0.29308         0.00048
 261,262      -0.01354     0.01098          1.000        -0.28969        -0.28959         0.00010
 265,267       0.72152     0.73251          0.889        -0.28427        -0.28365         0.00062
 266,268      -0.74565    -0.01314          0.889        -0.28377        -0.28302         0.00075
 271,272       0.01672     0.00357          0.999        -0.27034        -0.26906         0.00128
 273,274      -0.07666    -0.07309          0.973        -0.26151        -0.26013         0.00138
 275,276       2.24680     2.17372          0.738        -0.25424        -0.25324         0.00100
 277,279      -1.20868     0.96504          0.579        -0.24982        -0.24255         0.00727
 278,280      -1.08359    -0.11855          0.792        -0.24343        -0.24157         0.00186
 281,282      -0.02614    -0.14469          0.996        -0.22660        -0.22473         0.00187
 283,284       1.80519     1.66049          0.811        -0.20143        -0.19826         0.00317
 285,286      -0.94063     0.71987          0.815        -0.18885        -0.18518         0.00367
 287,288       1.55593     2.27580          0.804        -0.16954        -0.16914         0.00039
 289,290      -2.16704     0.10876          0.796        -0.16154        -0.15646         0.00508
     291       2.86638     2.97514          0.985        -0.14984
    sum:       2.97514 [100.4%]
    tot:       2.96324


 ***************************************************
 * Well, here we are. How does it look for you ??? *
 ***************************************************

 Total user time: 57.2s


##############################################################################
                              Finalization info
##############################################################################


 Memory peak for process    0 is    1 GB   682.253 MB


 Final time:
   2021 May  4  19:21:19
 

 Normal termination of ReSpect program


real	0m57.241s
user	0m37.015s
sys	0m5.617s
