# Supplementary material for: Quadratic Spin–Orbit Mechanism of the Electronic g-Tensor
Source: J Chem Theory Comput. 2023 Mar 10;19(6):1765–76. doi: 10.1021/acs.jctc.2c01213 (PMC10061661; doi:10.1021/acs.jctc.2c01213)
Supplement: Supplementary file 2 — ct2c01213_si_002.zip [file ct2c01213_si_002.zip › respect_input/06.ir-cl/4c-pbe-dz/RS-dkh2.out_scf]

##############################################################################
                              Environment setting
##############################################################################

 Job setting:
    
    Call arguments   are    --scratch=/scratch/work/project/open-19-41/pikulove/10384720.isrv5 --nt=24 --scf --inp=RS-dkh2 
    Input file name   is   RS-dkh2.inp
    Binary  directory is   /home/pikulove/ReSpect_5.2.0-beta.8+Nov20_OMP_intel-18.0_glibc-2.27+PT3
    Work    directory is   /scratch/work/project/open-19-41/pikulove/10384720.isrv5/
    Scratch directory is   /scratch/work/project/open-19-41/pikulove/10384720.isrv5/tmp6709.tQlakR.pikulove
    Machine name      is   r30u31n820.ib0.smc.salomon.it4i.cz
    OMP stack memory size  5000m
    OMP parallel job with  24 threads
    Output  file will be   /scratch/work/project/open-19-41/pikulove/10384720.isrv5/RS-dkh2.out_scf


 System setting:

    core file size          (blocks, -c) 0
    data seg size           (kbytes, -d) unlimited
    scheduling priority             (-e) 0
    file size               (blocks, -f) unlimited
    pending signals                 (-i) 510108
    max locked memory       (kbytes, -l) unlimited
    max memory size         (kbytes, -m) unlimited
    open files                      (-n) 1048576
    pipe size            (512 bytes, -p) 8
    POSIX message queues     (bytes, -q) 819200
    real-time priority              (-r) 0
    stack size              (kbytes, -s) unlimited
    cpu time               (seconds, -t) unlimited
    max user processes              (-u) 510108
    virtual memory          (kbytes, -v) unlimited
    file locks                      (-x) unlimited
    omp_thread_limit:
    omp_stacksize:5000m
    

##############################################################################
                               Program ReSpect
##############################################################################
::

 Version:       5.2.0 (2020)
 Released:      beta (in testing period)

 Branch:        master
 Commit hash:   d07d9fd49
 Commit author: Debora Pastvova
 Commit date:   Wed Nov 4 10:13:55 2020 +0100

 Webpage:       http://www.respectprogram.org 
 Copyright:     ReSpect is distributed as proprietary software at no cost
                and is currently available as OpenMP parallel static binaries
                for Linux OS and x86_64 architecture at the program webpage.
                The program is limited to non-commercial, academic, and non-profit
                private use and its further copy and redistribution is not permitted.
                The specific terms of use are available at:
                http://www.respectprogram.org/download.html.
                The program is distributed AS IS in a hope it becomes useful.
                The experimental nature of the program means that authors accept
                no responsibility for the correctness of results nor fitness for
                a particular purpose.

 Reference(s):  If results obtained with ReSpect are published in the scientific
                literature or publicly accessible reports, the users shall reference
                the program as:

                ReSpect, version 5.2.0 (2020); Relativistic Spectroscopy DFT program of authors
                M. Repisky, S. Komorovsky, V. G. Malkin, O. L. Malkina, M. Kaupp, K. Ruud, 
                with contributions from R. Bast, R. Di Remigio, U. Ekstrom, M. Kadek, S. Knecht,
                L. Konecny, E. Malkin, I. Malkin-Ondik, (see http://www.respectprogram.org)

                Using specific theoretical methods included in ReSpect may require citing
                additional articles, as described in this output file as "REQUIRED REFERENCES".


 -------
 Authors
 -------
 Repisky Michal
 Komorovsky Stanislav


 --------
 Founders
 --------
 Ruud Kenneth
 Kaupp Martin
 Malkina Olga L.
 Malkin Vladimir G.


 ------------
 Contributors
 ------------
 Bast Radovan         - AutoCMake library
 Di Remigio Roberto   - PCMSolver library
 Ekstrom Ulf          - XCFun library
 Kadek Marius         - real-time TDDFT library
                      - solid-state pSCF library
 Knecht Stefan        - pilot MPI parallelization
 Konecny Lukas        - real-time TDDFT (RT-TDDFT) library
                      - damped-response TDDFT (DR-TDDFT) library
 Malkin Elena         - one-component molecular properties
                      - finite size nucleus and magnetic moment models
 Malkin-Ondik Irina   - Douglas-Kroll-Hess (DKH) Hamiltonians


##############################################################################
                    Configuration, build, and runtime info
##############################################################################
::

 -----------------------------------
 Configuration and build information
 -----------------------------------

 Who compiled           | uachstno
 Compiled on server     | pippin
 Operating system       | Linux-5.4.0-51-generic
 CMake version          | 3.10.2
 CMake generator        | Unix Makefiles
 CMake build type       | release
 Configuration time     | 2020-11-09 11:33:09.556228
 Python version         | 2.7.1
 Fortran compiler       | /opt/intel/compilers_and_libraries_2018.6.288/linux/bin/intel64/ifort
 Fortran compiler flags |  -w -fpp -assume byterecl -static -static-libgcc -static-intel -qopenmp -O2 -xW -ip
 C compiler             | /opt/intel/compilers_and_libraries_2018.6.288/linux/bin/intel64/icc
 C compiler flags       |  -g -wd981 -wd279 -wd383 -wd1572 -wd1777 -restrict -DRESTRICT=restrict -qopenmp -O2 -ip
 C++ compiler           | /opt/intel/compilers_and_libraries_2018.6.288/linux/bin/intel64/icpc
 C++ compiler flags     |  -Wno-unknown-pragmas -fno-exceptions -qopenmp -O3
 Static linking         | True
 MPI parallelization    | False
 OMP parallelization    | True
 Math libraries         | -Wl,--start-group;/opt/intel/compilers_and_libraries_2018.6.288/linux/mkl/lib/intel64/libmkl_lapack95_lp64.a;/opt/intel/compilers_and_libraries_2018.6.288/linux/mkl/lib/intel64/libmkl_intel_lp64.a;-qopenmp;-Wl,--end-group;-Wl,--start-group;/opt/intel/compilers_and_libraries_2018.6.288/linux/mkl/lib/intel64/libmkl_intel_lp64.a;/opt/intel/compilers_and_libraries_2018.6.288/linux/mkl/lib/intel64/libmkl_intel_thread.a;/opt/intel/compilers_and_libraries_2018.6.288/linux/mkl/lib/intel64/libmkl_core.a;/usr/lib/x86_64-linux-gnu/libpthread.a;/usr/lib/x86_64-linux-gnu/libm.a;-qopenmp;-Wl,--end-group;-ldl
 Explicit libraries     | unknown


 ------------
 Runtime info
 ------------

 Parallelization model: OpenMP
   Master process has 24 threads of total 24

 Initial time:
   2021 February 17   9:24:48
 


##############################################################################
                            Input processing info
##############################################################################
::

 ----------
 Input file
 ----------

 scf:
     method: ks-dkh2/pbe
 
     geometry:
       Ir      0.00000000     0.00000000     0.00000000
       Cl      0.03115583     2.33360035    -0.00089452
       P      0.06323087    -0.27931460     2.32015354
       N      0.00808331    -1.96697726     0.00248122
       C      0.08208828    -2.67637015     1.18273207
       C      0.13256216    -2.07191434     2.38067302
       C     -1.50754076     0.17063034     3.26088963
       C     -2.62780762    -0.64012488     2.60297724
       C     -1.83155690     1.65370930     3.08454268
       C     -1.45600368    -0.17622279     4.74584606
       C      1.62176977     0.29016240     3.21157588
       C      2.76545540     0.05981110     2.21996557
       C      1.54958570     1.77904636     3.54143426
       C      1.92050905    -0.51492830     4.47518449
       H      0.09638726    -3.76060164     1.08990737
       H      0.17899378    -2.65731351     3.28880934
       H     -2.49316186    -1.71271699     2.74707210
       H     -2.68547299    -0.44372153     1.53024419
       H     -3.58101791    -0.35052045     3.05495449
       H     -1.86723658     1.93192259     2.03116057
       H     -1.10985090     2.30291078     3.57809284
       H     -2.81234144     1.85154991     3.52815203
       H     -1.17869101    -1.21782806     4.91996899
       H     -2.45057032    -0.02489778     5.17729671
       H     -0.76547728     0.46468316     5.29453592
       H      2.82046808    -0.98453794     1.90459313
       H      3.71156104     0.31694012     2.70653728
       H      2.65273516     0.67965960     1.32991466
       H      1.25895432     2.37167844     2.67202410
       H      2.53858556     2.11679615     3.86610537
       H      0.85284006     1.98501999     4.35475492
       H      2.04837948    -1.57567453     4.25450664
       H      1.15139621    -0.41219180     5.23867497
       H      2.86026222    -0.15321881     4.90408853
       P     -0.06475342    -0.28565666    -2.31974605
       C     -0.04834700    -2.68036388    -1.17636330
       C     -0.10143229    -2.07951557    -2.37591017
       C      1.48897753     0.19014399    -3.27574850
       C      2.63057534    -0.58774748    -2.61473039
       C      1.78180028     1.68197959    -3.12072180
       C      1.43576271    -0.17525039    -4.75621879
       C     -1.64317646     0.24906404    -3.19818178
       C     -2.77310075    -0.01575584    -2.19939302
       C     -1.61026977     1.74120083    -3.51902628
       C     -1.93197014    -0.55562132    -4.46425228
       H     -0.04574403    -3.76445887    -1.08096033
       H     -0.13410804    -2.66766385    -3.28287234
       H      2.51829477    -1.66480305    -2.74427932
       H      2.69026102    -0.37642045    -1.54492942
       H      3.57450722    -0.28341896    -3.07640317
       H      1.81719479     1.97541097    -2.07160025
       H      1.04360381     2.30851967    -3.61923612
       H      2.75545463     1.89472043    -3.57309799
       H      1.17614029    -1.22341953    -4.91755099
       H      2.42511649    -0.01074003    -5.19475656
       H      0.73110971     0.44747040    -5.30788853
       H     -2.79997536    -1.06322942    -1.89076087
       H     -3.72907389     0.22145187    -2.67665600
       H     -2.66820643     0.60038139    -1.30569662
       H     -1.32288734     2.33539903    -2.64947581
       H     -2.61066309     2.05784955    -3.82972578
       H     -0.92819470     1.96843560    -4.33908492
       H     -2.02603634    -1.62124892    -4.25010142
       H     -1.17468165    -0.42473902    -5.23512636
       H     -2.88659659    -0.21893913    -4.88050724
 
     geo-units:     angstrom
     initmo:        atomic
     nc-model:      gauss
     charge:        0
     multiplicity:  2
 
     xc:
        noncollinearity: v2019
 
     dmixing:       1.0D0
     diis:          on
     maxiterations: 60
     convergence:   5.0e-6
 
     basis:
         Ir: dyall-vdz
         Cl: uiglo-ii
         C:  uiglo-ii
         N:  uiglo-ii
         P:  uiglo-ii
         H:  uiglo-ii
 
     mo-analysis: mulliken


 ----------------
 Input processing
 ----------------

 ... method: one-component Kohn-Sham + second-order DKH transformation (KS-DKH2)

 ... GGA XC functional: PBE

 ... geometry processing (xyz format)

     Ir      0.00000000     0.00000000     0.00000000
     Cl      0.03115583     2.33360035    -0.00089452
     P      0.06323087    -0.27931460     2.32015354
     N      0.00808331    -1.96697726     0.00248122
     C      0.08208828    -2.67637015     1.18273207
     C      0.13256216    -2.07191434     2.38067302
     C     -1.50754076     0.17063034     3.26088963
     C     -2.62780762    -0.64012488     2.60297724
     C     -1.83155690     1.65370930     3.08454268
     C     -1.45600368    -0.17622279     4.74584606
     C      1.62176977     0.29016240     3.21157588
     C      2.76545540     0.05981110     2.21996557
     C      1.54958570     1.77904636     3.54143426
     C      1.92050905    -0.51492830     4.47518449
     H      0.09638726    -3.76060164     1.08990737
     H      0.17899378    -2.65731351     3.28880934
     H     -2.49316186    -1.71271699     2.74707210
     H     -2.68547299    -0.44372153     1.53024419
     H     -3.58101791    -0.35052045     3.05495449
     H     -1.86723658     1.93192259     2.03116057
     H     -1.10985090     2.30291078     3.57809284
     H     -2.81234144     1.85154991     3.52815203
     H     -1.17869101    -1.21782806     4.91996899
     H     -2.45057032    -0.02489778     5.17729671
     H     -0.76547728     0.46468316     5.29453592
     H      2.82046808    -0.98453794     1.90459313
     H      3.71156104     0.31694012     2.70653728
     H      2.65273516     0.67965960     1.32991466
     H      1.25895432     2.37167844     2.67202410
     H      2.53858556     2.11679615     3.86610537
     H      0.85284006     1.98501999     4.35475492
     H      2.04837948    -1.57567453     4.25450664
     H      1.15139621    -0.41219180     5.23867497
     H      2.86026222    -0.15321881     4.90408853
     P     -0.06475342    -0.28565666    -2.31974605
     C     -0.04834700    -2.68036388    -1.17636330
     C     -0.10143229    -2.07951557    -2.37591017
     C      1.48897753     0.19014399    -3.27574850
     C      2.63057534    -0.58774748    -2.61473039
     C      1.78180028     1.68197959    -3.12072180
     C      1.43576271    -0.17525039    -4.75621879
     C     -1.64317646     0.24906404    -3.19818178
     C     -2.77310075    -0.01575584    -2.19939302
     C     -1.61026977     1.74120083    -3.51902628
     C     -1.93197014    -0.55562132    -4.46425228
     H     -0.04574403    -3.76445887    -1.08096033
     H     -0.13410804    -2.66766385    -3.28287234
     H      2.51829477    -1.66480305    -2.74427932
     H      2.69026102    -0.37642045    -1.54492942
     H      3.57450722    -0.28341896    -3.07640317
     H      1.81719479     1.97541097    -2.07160025
     H      1.04360381     2.30851967    -3.61923612
     H      2.75545463     1.89472043    -3.57309799
     H      1.17614029    -1.22341953    -4.91755099
     H      2.42511649    -0.01074003    -5.19475656
     H      0.73110971     0.44747040    -5.30788853
     H     -2.79997536    -1.06322942    -1.89076087
     H     -3.72907389     0.22145187    -2.67665600
     H     -2.66820643     0.60038139    -1.30569662
     H     -1.32288734     2.33539903    -2.64947581
     H     -2.61066309     2.05784955    -3.82972578
     H     -0.92819470     1.96843560    -4.33908492
     H     -2.02603634    -1.62124892    -4.25010142
     H     -1.17468165    -0.42473902    -5.23512636
     H     -2.88659659    -0.21893913    -4.88050724
 
 ... geometry defined in units: angstrom

 ... MO init: superposition of atomic densities
 
 ... nuclear charge distribution model: gaussian

 ... charge of the system:   0

 ... multiplicity of the system:  2   (doublet)

 ... DFT noncollinear scheme: v2019

 ... density mixing parameter:  1.000

 ... DIIS scheme turned on

 ... maximum number of scf iterations:   60

 ... scf convergence criteria:  5.00E-06

 ... orbital basis required

     Ir: dyall-vdz
     Cl: uiglo-ii
     C:  uiglo-ii
     N:  uiglo-ii
     P:  uiglo-ii
     H:  uiglo-ii
 
 ... perform Mulliken population analysis


##############################################################################
                             REQUIRED REFERENCES
##############################################################################

 XCFun: a library of DFT exchange-correlation functionals

 [1] U. Ekström, et al., J. Chem. Theory Comput. 6, 1971-1980 (2010)
     [DOI: https://doi.org/10.1021/ct100117s]


##############################################################################
                              Molecular DFT grid
##############################################################################


DFT grid generator
------------------
::

 Becke atomic partitioning scheme
 Lebedev angular quadrature (adaptive size) 
 Adaptive angular distribution limit     = 11
 Adaptive angular distribution threshold =   1.0E-05
 Rotational invariance of grid points: rotation wrt. standard orientation
 Gauss-Chebyshev(I) radial quadrature
 Radial grid points mapping:  Koester
 Radial grid points shift:    False
 Grid file:                   fort.11

 Centre of nuclear charge (in A): -0.185D-02 -0.258D-01  0.140D-03
 NCMT eigenvalues:     0.3650212D+04  0.8547703D+04  0.8959937D+04  (n)

 Standard molecular orientation (in A):
  0.1845576357D-02  0.2578044787D-01 -0.1395384880D-03
  0.3300140636D-01  0.2359380798D+01 -0.1034058488D-02
  0.6507644636D-01 -0.2535341521D+00  0.2320014002D+01
  0.9928886357D-02 -0.1941196812D+01  0.2341681512D-02
  0.8393385636D-01 -0.2650589702D+01  0.1182592532D+01
  0.1344077364D+00 -0.2046133892D+01  0.2380533482D+01
 -0.1505695184D+01  0.1964107879D+00  0.3260750092D+01
 -0.2625962044D+01 -0.6143444321D+00  0.2602837702D+01
 -0.1829711324D+01  0.1679489748D+01  0.3084403142D+01
 -0.1454158104D+01 -0.1504423421D+00  0.4745706522D+01
  0.1623615346D+01  0.3159428479D+00  0.3211436342D+01
  0.2767300976D+01  0.8559154787D-01  0.2219826032D+01
  0.1551431276D+01  0.1804826808D+01  0.3541294722D+01
  0.1922354626D+01 -0.4891478521D+00  0.4475044952D+01
  0.9823283636D-01 -0.3734821192D+01  0.1089767832D+01
  0.1808393564D+00 -0.2631533062D+01  0.3288669802D+01
 -0.2491316284D+01 -0.1686936542D+01  0.2746932562D+01
 -0.2683627414D+01 -0.4179410821D+00  0.1530104652D+01
 -0.3579172334D+01 -0.3247400021D+00  0.3054814952D+01
 -0.1865391004D+01  0.1957703038D+01  0.2031021032D+01
 -0.1108005324D+01  0.2328691228D+01  0.3577953302D+01
 -0.2810495864D+01  0.1877330358D+01  0.3528012492D+01
 -0.1176845434D+01 -0.1192047612D+01  0.4919829452D+01
 -0.2448724744D+01  0.8826678694D-03  0.5177157172D+01
 -0.7636317036D+00  0.4904636079D+00  0.5294396382D+01
  0.2822313656D+01 -0.9587574921D+00  0.1904453592D+01
  0.3713406616D+01  0.3427205679D+00  0.2706397742D+01
  0.2654580736D+01  0.7054400479D+00  0.1329775122D+01
  0.1260799896D+01  0.2397458888D+01  0.2671884562D+01
  0.2540431136D+01  0.2142576598D+01  0.3865965832D+01
  0.8546856364D+00  0.2010800438D+01  0.4354615382D+01
  0.2050225056D+01 -0.1549894082D+01  0.4254367102D+01
  0.1153241786D+01 -0.3864113521D+00  0.5238535432D+01
  0.2862107796D+01 -0.1274383621D+00  0.4903948992D+01
 -0.6290784364D-01 -0.2598762121D+00 -0.2319885588D+01
 -0.4650142364D-01 -0.2654583432D+01 -0.1176502838D+01
 -0.9958671364D-01 -0.2053735122D+01 -0.2376049708D+01
  0.1490823106D+01  0.2159244379D+00 -0.3275888038D+01
  0.2632420916D+01 -0.5619670321D+00 -0.2614869928D+01
  0.1783645856D+01  0.1707760038D+01 -0.3120861338D+01
  0.1437608286D+01 -0.1494699421D+00 -0.4756358328D+01
 -0.1641330884D+01  0.2748444879D+00 -0.3198321318D+01
 -0.2771255174D+01  0.1002460787D-01 -0.2199532558D+01
 -0.1608424194D+01  0.1766981278D+01 -0.3519165818D+01
 -0.1930124564D+01 -0.5298408721D+00 -0.4464391818D+01
 -0.4389845364D-01 -0.3738678422D+01 -0.1081099868D+01
 -0.1322624636D+00 -0.2641883402D+01 -0.3283011878D+01
  0.2520140346D+01 -0.1639022602D+01 -0.2744418858D+01
  0.2692106596D+01 -0.3506400021D+00 -0.1545068958D+01
  0.3576352796D+01 -0.2576385121D+00 -0.3076542708D+01
  0.1819040366D+01  0.2001191418D+01 -0.2071739788D+01
  0.1045449386D+01  0.2334300118D+01 -0.3619375658D+01
  0.2757300206D+01  0.1920500878D+01 -0.3573237528D+01
  0.1177985866D+01 -0.1197639082D+01 -0.4917690528D+01
  0.2426962066D+01  0.1504041787D-01 -0.5194896098D+01
  0.7329552864D+00  0.4732508479D+00 -0.5308028068D+01
 -0.2798129784D+01 -0.1037448972D+01 -0.1890900408D+01
 -0.3727228314D+01  0.2472323179D+00 -0.2676795538D+01
 -0.2666360854D+01  0.6261618379D+00 -0.1305836158D+01
 -0.1321041764D+01  0.2361179478D+01 -0.2649615348D+01
 -0.2608817514D+01  0.2083629998D+01 -0.3829865318D+01
 -0.9263491236D+00  0.1994216048D+01 -0.4339224458D+01
 -0.2024190764D+01 -0.1595468472D+01 -0.4250240958D+01
 -0.1172836074D+01 -0.3989585721D+00 -0.5235265898D+01
 -0.2884751014D+01 -0.1931586821D+00 -0.4880646778D+01

 Rotationally invariant molecular orientation (in A):
  0.0000000000D+00  0.0000000000D+00  0.0000000000D+00
  0.2332514923D+01  0.7433626470D-01 -0.2259052661D-01
 -0.2046080562D+00 -0.2327668429D+01  0.7226661476D-01
 -0.1965218731D+01 -0.6432029377D-01  0.5337860256D-01
 -0.2635216181D+01 -0.1266156408D+01  0.1450325707D+00
 -0.1992347144D+01 -0.2444401023D+01  0.1829269872D+00
  0.2385132274D+00 -0.3256699828D+01 -0.1507386050D+01
 -0.6180821818D+00 -0.2626686180D+01 -0.2609428556D+01
  0.1707467537D+01 -0.3034402790D+01 -0.1865666903D+01
 -0.6014377510D-01 -0.4751731202D+01 -0.1446198231D+01
  0.4283153968D+00 -0.3197851211D+01  0.1618284459D+01
  0.1932046207D+00 -0.2211856946D+01  0.2765850483D+01
  0.1924793496D+01 -0.3480858936D+01  0.1512206824D+01
 -0.3295184154D+00 -0.4485596549D+01  0.1936910839D+01
 -0.3721217424D+01 -0.1207446964D+01  0.1841900831D+00
 -0.2547645237D+01 -0.3370409550D+01  0.2438523100D+00
 -0.1682228738D+01 -0.2804189620D+01 -0.2449956677D+01
 -0.4569241813D+00 -0.1548416137D+01 -0.2672812941D+01
 -0.3363743616D+00 -0.3071098815D+01 -0.3568543842D+01
  0.1951487747D+01 -0.1972860663D+01 -0.1908933465D+01
  0.2388298484D+01 -0.3505954905D+01 -0.1158544780D+01
  0.1896584163D+01 -0.3473388474D+01 -0.2850245466D+01
 -0.1089103148D+01 -0.4958008925D+01 -0.1144776997D+01
  0.8179310501D-01 -0.5180052537D+01 -0.2443497824D+01
  0.6134172838D+00 -0.5278714315D+01 -0.7699941138D+00
 -0.8590149233D+00 -0.1929380567D+01  0.2844541110D+01
  0.4871981794D+00 -0.2688347586D+01  0.3706333179D+01
  0.7819718652D+00 -0.1302964401D+01  0.2637881304D+01
  0.2482926294D+01 -0.2593782541D+01  0.1207023837D+01
  0.2295235472D+01 -0.3792914546D+01  0.2493532973D+01
  0.2140203297D+01 -0.4288590197D+01  0.8118219686D+00
 -0.1393467276D+01 -0.4298148356D+01  0.2088924394D+01
 -0.2204990511D+00 -0.5246902985D+01  0.1166499032D+01
  0.6701471430D-01 -0.4901171185D+01  0.2868569387D+01
 -0.3599560569D+00  0.2309491739D+01 -0.6077840407D-01
 -0.2716471508D+01  0.1091400795D+01  0.1205931700D-01
 -0.2155062874D+01  0.2309148741D+01 -0.5620281256D-01
  0.1210925901D+00  0.3282862141D+01  0.1480503228D+01
 -0.6091635477D+00  0.2599825878D+01  0.2640457140D+01
  0.1623404246D+01  0.3175368718D+01  0.1739069950D+01
 -0.2918540245D+00  0.4751008533D+01  0.1434044486D+01
  0.1104310224D+00  0.3201381066D+01 -0.1652087386D+01
 -0.1487108833D+00  0.2192665835D+01 -0.2774485048D+01
  0.1592089620D+01  0.3569050368D+01 -0.1653912071D+01
 -0.7401369438D+00  0.4440983081D+01 -0.1923704415D+01
 -0.3796679503D+01  0.9619585976D+00  0.3973338907D-01
 -0.2772067399D+01  0.3197104798D+01 -0.7635069008D-01
 -0.1692059319D+01  0.2695232361D+01  0.2552862024D+01
 -0.3629468699D+00  0.1537312051D+01  0.2696468960D+01
 -0.2979081831D+00  0.3072589368D+01  0.3576608719D+01
  0.1950453647D+01  0.2136060947D+01  0.1768883038D+01
  0.2216810216D+01  0.3691970049D+01  0.9860789489D+00
  0.1844117234D+01  0.3636015178D+01  0.2707055637D+01
 -0.1350271894D+01  0.4878817789D+01  0.1198445602D+01
 -0.1185384357D+00  0.5196335843D+01  0.2418851690D+01
  0.2968330101D+00  0.5320680974D+01  0.7146159487D+00
 -0.1186289998D+01  0.1851197272D+01 -0.2776883178D+01
  0.5132294272D-01  0.2675379420D+01 -0.3736205464D+01
  0.4975033272D+00  0.1318982992D+01 -0.2682797297D+01
  0.2219815012D+01  0.2719149814D+01 -0.1379306788D+01
  0.1875726907D+01  0.3887698972D+01 -0.2661682056D+01
  0.1809009776D+01  0.4397112122D+01 -0.9781772183D+00
 -0.1800374770D+01  0.4193253485D+01 -0.1992964949D+01
 -0.6162192044D+00  0.5216994115D+01 -0.1170501820D+01
 -0.4387526726D+00  0.4865849581D+01 -0.2886300242D+01

 Atom   1 has   14912 grid points ( 0)
 Atom   2 has    9888 grid points ( 1)
 Atom   3 has   10488 grid points ( 2)
 Atom   4 has    9716 grid points ( 3)
 Atom   5 has    9980 grid points ( 4)
 Atom   6 has    9860 grid points ( 5)
 Atom   7 has    9560 grid points ( 6)
 Atom   8 has    9836 grid points ( 7)
 Atom   9 has    9992 grid points ( 8)
 Atom  10 has   10088 grid points ( 9)
 Atom  11 has    9536 grid points (10)
 Atom  12 has    9908 grid points (11)
 Atom  13 has   10004 grid points (12)
 Atom  14 has    9896 grid points (13)
 Atom  15 has    8532 grid points (14)
 Atom  16 has    8732 grid points (15)
 Atom  17 has    8612 grid points (16)
 Atom  18 has    8608 grid points (17)
 Atom  19 has    8636 grid points (18)
 Atom  20 has    8692 grid points (19)
 Atom  21 has    8196 grid points (20)
 Atom  22 has    8684 grid points (21)
 Atom  23 has    8624 grid points (22)
 Atom  24 has    8696 grid points (23)
 Atom  25 has    8256 grid points ( 0)
 Atom  26 has    8672 grid points ( 1)
 Atom  27 has    8684 grid points ( 2)
 Atom  28 has    8636 grid points ( 3)
 Atom  29 has    8672 grid points ( 4)
 Atom  30 has    8672 grid points ( 5)
 Atom  31 has    8684 grid points ( 6)
 Atom  32 has    8636 grid points ( 7)
 Atom  33 has    8612 grid points ( 8)
 Atom  34 has    8708 grid points ( 9)
 Atom  35 has   10488 grid points (10)
 Atom  36 has    9980 grid points (11)
 Atom  37 has    9860 grid points (12)
 Atom  38 has    9560 grid points (13)
 Atom  39 has    9836 grid points (14)
 Atom  40 has    9992 grid points (15)
 Atom  41 has   10040 grid points (16)
 Atom  42 has    9536 grid points (17)
 Atom  43 has    9824 grid points (18)
 Atom  44 has   10004 grid points (19)
 Atom  45 has    9896 grid points (20)
 Atom  46 has    8532 grid points (21)
 Atom  47 has    8732 grid points (22)
 Atom  48 has    8448 grid points (23)
 Atom  49 has    8500 grid points ( 0)
 Atom  50 has    8696 grid points ( 1)
 Atom  51 has    8680 grid points ( 2)
 Atom  52 has    8316 grid points ( 3)
 Atom  53 has    8672 grid points ( 4)
 Atom  54 has    8616 grid points ( 5)
 Atom  55 has    8684 grid points ( 6)
 Atom  56 has    8256 grid points ( 7)
 Atom  57 has    8516 grid points ( 8)
 Atom  58 has    8684 grid points ( 9)
 Atom  59 has    8636 grid points (10)
 Atom  60 has    8672 grid points (11)
 Atom  61 has    8672 grid points (12)
 Atom  62 has    8684 grid points (13)
 Atom  63 has    8444 grid points (14)
 Atom  64 has    8660 grid points (15)
 Atom  65 has    8696 grid points (16)
 Total         596720 grid points (generated in    4.0 seconds)
 


##############################################################################
                    Atomic, molecular, and basis sets info
##############################################################################


Atomic and Nuclear Constants
----------------------------
::

 The data used in this calculation (unless changed from input) are from
 the CODATA recommended values of the fundamental physical constants 2010
 (online at http://physics.nist.gov/constants) and from the 2006 compilation
 of the Particle Data Group (online at http://pdg.lbl.gov).
 All values are in the SI-based atomic units unless stated otherwise.

 Inverse fine-structure constant =   137.035999074000
 Bohr radius [A]                 =     0.529177210920
 Hartree energy [eV]             =    27.211385050000
 Electric dipole moment [Debye]  =     2.541746363608

 atom    label     Z    isotop    atomic mass       spin         g-value 
 ----------------------------------------------------------------------- 
  Ir       1      77     193      192.962926      1.500000      0.109133
  Cl       2      17      35       34.968853      1.500000      0.547916
  P        3      15      31       30.973762      0.500000      2.263200
  N        4       7      14       14.003074      1.000000      0.403761
  C        5       6      12       12.000000      0.000000      0.000000
  C        6       6      12       12.000000      0.000000      0.000000
  C        7       6      12       12.000000      0.000000      0.000000
  C        8       6      12       12.000000      0.000000      0.000000
  C        9       6      12       12.000000      0.000000      0.000000
  C       10       6      12       12.000000      0.000000      0.000000
  C       11       6      12       12.000000      0.000000      0.000000
  C       12       6      12       12.000000      0.000000      0.000000
  C       13       6      12       12.000000      0.000000      0.000000
  C       14       6      12       12.000000      0.000000      0.000000
  H       15       1       1        1.007825      0.500000      5.585695
  H       16       1       1        1.007825      0.500000      5.585695
  H       17       1       1        1.007825      0.500000      5.585695
  H       18       1       1        1.007825      0.500000      5.585695
  H       19       1       1        1.007825      0.500000      5.585695
  H       20       1       1        1.007825      0.500000      5.585695
  H       21       1       1        1.007825      0.500000      5.585695
  H       22       1       1        1.007825      0.500000      5.585695
  H       23       1       1        1.007825      0.500000      5.585695
  H       24       1       1        1.007825      0.500000      5.585695
  H       25       1       1        1.007825      0.500000      5.585695
  H       26       1       1        1.007825      0.500000      5.585695
  H       27       1       1        1.007825      0.500000      5.585695
  H       28       1       1        1.007825      0.500000      5.585695
  H       29       1       1        1.007825      0.500000      5.585695
  H       30       1       1        1.007825      0.500000      5.585695
  H       31       1       1        1.007825      0.500000      5.585695
  H       32       1       1        1.007825      0.500000      5.585695
  H       33       1       1        1.007825      0.500000      5.585695
  H       34       1       1        1.007825      0.500000      5.585695
  P       35      15      31       30.973762      0.500000      2.263200
  C       36       6      12       12.000000      0.000000      0.000000
  C       37       6      12       12.000000      0.000000      0.000000
  C       38       6      12       12.000000      0.000000      0.000000
  C       39       6      12       12.000000      0.000000      0.000000
  C       40       6      12       12.000000      0.000000      0.000000
  C       41       6      12       12.000000      0.000000      0.000000
  C       42       6      12       12.000000      0.000000      0.000000
  C       43       6      12       12.000000      0.000000      0.000000
  C       44       6      12       12.000000      0.000000      0.000000
  C       45       6      12       12.000000      0.000000      0.000000
  H       46       1       1        1.007825      0.500000      5.585695
  H       47       1       1        1.007825      0.500000      5.585695
  H       48       1       1        1.007825      0.500000      5.585695
  H       49       1       1        1.007825      0.500000      5.585695
  H       50       1       1        1.007825      0.500000      5.585695
  H       51       1       1        1.007825      0.500000      5.585695
  H       52       1       1        1.007825      0.500000      5.585695
  H       53       1       1        1.007825      0.500000      5.585695
  H       54       1       1        1.007825      0.500000      5.585695
  H       55       1       1        1.007825      0.500000      5.585695
  H       56       1       1        1.007825      0.500000      5.585695
  H       57       1       1        1.007825      0.500000      5.585695
  H       58       1       1        1.007825      0.500000      5.585695
  H       59       1       1        1.007825      0.500000      5.585695
  H       60       1       1        1.007825      0.500000      5.585695
  H       61       1       1        1.007825      0.500000      5.585695
  H       62       1       1        1.007825      0.500000      5.585695
  H       63       1       1        1.007825      0.500000      5.585695
  H       64       1       1        1.007825      0.500000      5.585695
  H       65       1       1        1.007825      0.500000      5.585695


Molecular geometry [A]
----------------------
::

 atom    label                 cartesian coordinates            
 -------------------------------------------------------------- 
  Ir       1         0.000000         0.000000         0.000000
  Cl       2         0.031156         2.333600        -0.000895
  P        3         0.063231        -0.279315         2.320154
  N        4         0.008083        -1.966977         0.002481
  C        5         0.082088        -2.676370         1.182732
  C        6         0.132562        -2.071914         2.380673
  C        7        -1.507541         0.170630         3.260890
  C        8        -2.627808        -0.640125         2.602977
  C        9        -1.831557         1.653709         3.084543
  C       10        -1.456004        -0.176223         4.745846
  C       11         1.621770         0.290162         3.211576
  C       12         2.765455         0.059811         2.219966
  C       13         1.549586         1.779046         3.541434
  C       14         1.920509        -0.514928         4.475184
  H       15         0.096387        -3.760602         1.089907
  H       16         0.178994        -2.657314         3.288809
  H       17        -2.493162        -1.712717         2.747072
  H       18        -2.685473        -0.443722         1.530244
  H       19        -3.581018        -0.350520         3.054954
  H       20        -1.867237         1.931923         2.031161
  H       21        -1.109851         2.302911         3.578093
  H       22        -2.812341         1.851550         3.528152
  H       23        -1.178691        -1.217828         4.919969
  H       24        -2.450570        -0.024898         5.177297
  H       25        -0.765477         0.464683         5.294536
  H       26         2.820468        -0.984538         1.904593
  H       27         3.711561         0.316940         2.706537
  H       28         2.652735         0.679660         1.329915
  H       29         1.258954         2.371678         2.672024
  H       30         2.538586         2.116796         3.866105
  H       31         0.852840         1.985020         4.354755
  H       32         2.048379        -1.575675         4.254507
  H       33         1.151396        -0.412192         5.238675
  H       34         2.860262        -0.153219         4.904089
  P       35        -0.064753        -0.285657        -2.319746
  C       36        -0.048347        -2.680364        -1.176363
  C       37        -0.101432        -2.079516        -2.375910
  C       38         1.488978         0.190144        -3.275749
  C       39         2.630575        -0.587747        -2.614730
  C       40         1.781800         1.681980        -3.120722
  C       41         1.435763        -0.175250        -4.756219
  C       42        -1.643176         0.249064        -3.198182
  C       43        -2.773101        -0.015756        -2.199393
  C       44        -1.610270         1.741201        -3.519026
  C       45        -1.931970        -0.555621        -4.464252
  H       46        -0.045744        -3.764459        -1.080960
  H       47        -0.134108        -2.667664        -3.282872
  H       48         2.518295        -1.664803        -2.744279
  H       49         2.690261        -0.376420        -1.544929
  H       50         3.574507        -0.283419        -3.076403
  H       51         1.817195         1.975411        -2.071600
  H       52         1.043604         2.308520        -3.619236
  H       53         2.755455         1.894720        -3.573098
  H       54         1.176140        -1.223420        -4.917551
  H       55         2.425116        -0.010740        -5.194757
  H       56         0.731110         0.447470        -5.307889
  H       57        -2.799975        -1.063229        -1.890761
  H       58        -3.729074         0.221452        -2.676656
  H       59        -2.668206         0.600381        -1.305697
  H       60        -1.322887         2.335399        -2.649476
  H       61        -2.610663         2.057850        -3.829726
  H       62        -0.928195         1.968436        -4.339085
  H       63        -2.026036        -1.621249        -4.250101
  H       64        -1.174682        -0.424739        -5.235126
  H       65        -2.886597        -0.218939        -4.880507


Interatomic distances [A]
-------------------------
::

 ---          Ir (   1)          Cl (   2)          P  (   3)          N  (   4)          C  (   5)
 Ir (   1)    0.000000
 Cl (   2)    2.333808          0.000000
 P  (   3)    2.337761          3.495085          0.000000
 N  (   4)    1.966995          4.300641          2.867551          0.000000
 C  (   5)    2.927209          5.148142          2.653292          1.379024          0.000000
 ---          C  (   6)          C  (   7)          C  (   8)          C  (   9)          C  (  10)
 Ir (   1)    3.158798          3.596553          3.753748          3.950159          4.967299
 Cl (   2)    5.009062          4.205385          4.763746          3.667680          5.571571
 P  (   3)    1.794961          1.885407          2.729810          2.812667          2.864033
 N  (   4)    2.383758          4.181352          3.933324          5.098309          5.277297
 C  (   5)    1.342750          3.866661          3.675177          5.101814          4.616519
 ---          C  (  11)          C  (  12)          C  (  13)          C  (  14)          H  (  15)
 Ir (   1)    3.609508          3.546769          4.255347          4.897018          3.916544
 Cl (   2)    4.126216          4.192700          3.893745          5.631967          6.191397
 P  (   3)    1.883609          2.725264          2.817379          2.854672          3.692420
 N  (   4)    4.242281          4.077770          5.378951          5.076504          2.099376
 C  (   5)    3.909877          3.970265          5.250501          4.346477          1.088292
 ---          H  (  16)          H  (  17)          H  (  18)          H  (  19)          H  (  20)
 Ir (   1)    4.231976          4.086032          3.122547          4.720095          3.368161
 Cl (   2)    5.979400          5.504197          4.175880          5.439717          2.809713
 P  (   3)    2.570326          2.961764          2.864674          3.718273          2.949541
 N  (   4)    3.362399          3.722050          3.451031          4.981182          4.778471
 C  (   5)    2.108392          3.163495          3.572797          4.725795          5.075043
 ---          H  (  21)          H  (  22)          H  (  23)          H  (  24)          H  (  25)
 Ir (   1)    4.397490          4.877023          5.203702          5.728029          5.369730
 Cl (   2)    3.756593          4.557633          6.187994          6.207668          5.671777
 P  (   3)    3.102647          3.777401          3.030217          3.814078          3.176042
 N  (   4)    5.680380          5.913231          5.113838          6.049410          5.875135
 C  (   5)    5.652584          5.863512          4.205217          5.422288          5.243235
 ---          H  (  26)          H  (  27)          H  (  28)          H  (  29)          H  (  30)
 Ir (   1)    3.542856          4.604507          3.044276          3.788078          5.086454
 Cl (   2)    4.735102          4.994245          3.373315          2.941672          4.613881
 P  (   3)    2.876176          3.716870          2.933554          2.929391          3.776069
 N  (   4)    3.534505          5.122884          3.970006          5.245481          6.165082
 C  (   5)    3.298803          4.945196          4.229991          5.393125          6.017418
 ---          H  (  31)          H  (  32)          H  (  33)          H  (  34)          P  (  35)
 Ir (   1)    4.861227          4.977895          5.379529          5.679319          2.338165
 Cl (   2)    4.446162          6.120462          6.020581          6.184414          3.499540
 P  (   3)    3.144884          3.059916          3.117616          3.809987          4.641669
 N  (   4)    5.939207          4.732404          5.580524          5.954024          2.867906
 C  (   5)    5.690724          3.809676          4.766613          5.285171          4.243162
 ---          C  (  36)          C  (  37)          C  (  38)          C  (  39)          C  (  40)
 Ir (   1)    2.927545          3.159054          3.603295          3.755288          3.967716
 Cl (   2)    5.150523          5.013369          4.176640          4.703551          3.636301
 P  (   3)    4.243008          5.031983          5.793726          5.571308          6.033513
 N  (   4)    1.379050          2.383570          4.194402          3.953421          5.120093
 C  (   5)    2.362702          3.613011          5.484003          5.027708          6.356410
 ---          C  (  41)          C  (  42)          C  (  43)          C  (  44)          C  (  45)
 Ir (   1)    4.971292          3.604224          3.539444          4.243618          4.895996
 Cl (   2)    5.557010          4.167892          4.268106          3.927145          5.667718
 P  (   3)    7.209003          5.800262          5.342335          6.401493          7.077099
 N  (   4)    5.281456          4.228681          4.048518          5.363829          5.070251
 C  (   5)    6.584768          5.543204          5.164276          6.669748          6.359437
 ---          H  (  46)          H  (  47)          H  (  48)          H  (  49)          H  (  50)
 Ir (   1)    3.916851          4.232218          4.079761          3.125061          4.724583
 Cl (   2)    6.193447          5.984257          5.449702          4.098670          5.372419
 P  (   3)    4.870902          6.094018          5.796154          4.674354          6.438315
 N  (   4)    2.099448          3.362250          3.733251          3.481153          5.003327
 C  (   5)    2.514872          4.470843          4.730728          4.419556          6.005284
 ---          H  (  51)          H  (  52)          H  (  53)          H  (  54)          H  (  55)
 Ir (   1)    3.390571          4.417832          4.893825          5.202150          5.732957
 Cl (   2)    2.757908          3.757403          4.513874          6.175507          6.180872
 P  (   3)    5.239053          6.552432          6.834099          7.383378          7.881910
 N  (   4)    4.808027          5.698159          5.936794          5.111160          6.056418
 C  (   5)    5.936358          6.988028          7.117561          6.365648          7.298474
 ---          H  (  56)          H  (  57)          H  (  58)          H  (  59)          H  (  60)
 Ir (   1)    5.376656          3.541934          4.595598          3.030615          3.771451
 Cl (   2)    5.675527          4.808883          5.075451          3.463107          2.974629
 P  (   3)    7.691639          5.152113          6.292889          4.624003          5.784053
 N  (   4)    5.878125          3.505185          5.092479          3.932580          5.226356
 C  (   5)    7.232411          4.511637          6.149570          4.949091          6.463560
 ---          H  (  61)          H  (  62)          H  (  63)          H  (  64)          H  (  65)
 Ir (   1)    5.071204          4.854270          4.979622          5.382084          5.674480
 Cl (   2)    4.659956          4.457981          6.158623          6.038184          6.232123
 P  (   3)    7.101624          7.097941          7.023822          7.657404          7.781686
 N  (   4)    6.143523          5.934078          4.726693          5.586588          5.939561
 C  (   5)    7.401924          7.285970          5.922259          6.916518          7.184353

 ---          C  (   6)          C  (   7)          C  (   8)          C  (   9)          C  (  10)
 C  (   6)    0.000000
 C  (   7)    2.914400          0.000000
 C  (   8)    3.117544          1.531395          0.000000
 C  (   9)    4.270066          1.528270          2.475398          0.000000
 C  (  10)    3.422168          1.525798          2.486004          2.499924          0.000000
 ---          C  (  11)          C  (  12)          C  (  13)          C  (  14)          H  (  15)
 C  (   6)    2.913339          3.391490          4.264413          3.163533          2.125806
 C  (   7)    3.131981          4.399352          3.465794          3.700815          4.768683
 C  (   8)    4.392577          5.451962          4.917693          4.920164          4.409988
 C  (   9)    3.714951          4.941713          3.414174          4.551359          6.083609
 C  (  10)    3.470474          4.925089          3.782493          3.404235          5.350101
 ---          H  (  16)          H  (  17)          H  (  18)          H  (  19)          H  (  20)
 C  (   6)    1.081462          2.675387          3.363861          4.148316          4.489105
 C  (   7)    3.292787          2.186882          2.181762          2.147863          2.178019
 C  (   8)    3.523854          1.090572          1.092088          1.093967          2.742421
 C  (   9)    4.761193          3.447381          2.746677          2.660531          1.090087
 C  (  10)    3.309378          2.726098          3.453005          2.721246          3.461634
 ---          H  (  21)          H  (  22)          H  (  23)          H  (  24)          H  (  25)
 C  (   6)    4.702818          5.038128          2.982763          4.322494          3.966283
 C  (   7)    2.192121          2.144627          2.188265          2.144797          2.184684
 C  (   8)    3.452029          2.664291          2.793229          2.652742          3.454470
 C  (   9)    1.088997          1.094472          3.469978          2.753274          2.726606
 C  (  10)    2.762168          2.726590          1.091862          1.094629          1.090251
 ---          H  (  26)          H  (  27)          H  (  28)          H  (  29)          H  (  30)
 C  (   6)    2.938346          4.315327          3.876406          4.593382          5.053786
 C  (   7)    4.680343          5.250499          4.614723          3.583974          4.530451
 C  (   8)    5.503641          6.412043          5.589870          4.917585          5.990636
 C  (   9)    5.476675          5.714543          4.912878          3.199517          4.463567
 C  (  10)    5.197528          5.577250          5.411364          4.261870          4.689203
 ---          H  (  31)          H  (  32)          H  (  33)          H  (  34)          P  (  35)
 C  (   6)    4.568864          2.725410          3.458450          4.182029          5.032255
 C  (   7)    3.171742          4.084290          3.364708          4.677893          5.782156
 C  (   8)    4.698406          5.046734          4.613159          5.970854          5.561304
 C  (   9)    2.988176          5.181857          4.219744          5.346859          6.007418
 C  (  10)    3.186641          3.805336          2.664038          4.319227          7.202093
 ---          C  (  36)          C  (  37)          C  (  38)          C  (  39)          C  (  40)
 C  (   6)    3.613232          4.762341          6.241144          5.779003          6.861272
 C  (   7)    5.472351          6.230073          7.190768          7.226483          7.336818
 C  (   8)    5.009951          5.765738          7.224727          7.407956          7.589304
 C  (   9)    6.333984          6.837166          7.322655          7.577365          7.180700
 C  (  10)    6.582156          7.495118          8.552960          8.428972          8.707421
 ---          C  (  41)          C  (  42)          C  (  43)          C  (  44)          C  (  45)
 C  (   6)    7.498726          6.297921          5.800661          7.237663          7.308518
 C  (   7)    8.547321          6.460971          5.608125          6.960209          7.770804
 C  (   8)    8.419411          5.950933          4.844967          6.647182          7.101906
 C  (   9)    8.688959          6.440586          5.620818          6.607855          7.866100
 C  (  10)    9.932349          7.957605          7.070844          8.485778          9.230190
 ---          H  (  46)          H  (  47)          H  (  48)          H  (  49)          H  (  50)
 C  (   6)    3.857383          5.701033          5.667680          4.982658          6.695176
 C  (   7)    6.039324          7.263818          7.459103          6.404428          8.136010
 C  (   8)    5.477217          6.706167          7.491695          6.749557          8.417322
 C  (   9)    7.063787          7.880328          7.994304          6.782350          8.422307
 C  (  10)    6.986841          8.509701          8.608885          7.536939          9.300813
 ---          H  (  51)          H  (  52)          H  (  53)          H  (  54)          H  (  55)
 C  (   6)    6.248325          7.484458          7.619786          7.421123          8.178715
 C  (   7)    6.538084          7.642973          8.237051          8.719657          9.327199
 C  (   8)    6.960657          7.803186          8.576063          8.447994          9.313046
 C  (   9)    6.324768          7.323659          8.088445          9.019846          9.457085
 C  (  10)    7.862629          9.077256          9.551441         10.070057         10.672678
 ---          H  (  56)          H  (  57)          H  (  58)          H  (  59)          H  (  60)
 C  (   6)    8.112924          5.278482          6.763752          5.345539          6.844351
 C  (   7)    8.860709          5.452733          6.339735          4.731336          6.297042
 C  (   8)    8.662966          4.516895          5.461651          4.101002          6.176149
 C  (   9)    8.857493          5.750933          6.232443          4.591697          5.796759
 C  (  10)   10.307766          6.829172          7.772936          6.220428          7.811322
 ---          H  (  61)          H  (  62)          H  (  63)          H  (  64)          H  (  65)
 C  (   6)    7.946653          7.912318          6.987833          7.900789          8.079206
 C  (   7)    7.419926          7.831179          7.739164          8.523353          8.266553
 C  (   8)    6.975602          7.608252          6.949059          7.974574          7.499794
 C  (   9)    6.969752          7.485009          8.034935          8.600484          8.249966
 C  (  10)    8.936708          9.349551          9.129080          9.988028          9.732168

 ---          C  (  11)          C  (  12)          C  (  13)          C  (  14)          H  (  15)
 C  (  11)    0.000000
 C  (  12)    1.531133          0.000000
 C  (  13)    1.526693          2.486039          0.000000
 C  (  14)    1.527784          2.475939          2.504355          0.000000
 H  (  15)    4.820473          4.795468          6.229725          5.032089          0.000000
 ---          H  (  16)          H  (  17)          H  (  18)          H  (  19)          H  (  20)
 C  (  11)    3.282557          4.599995          4.681645          5.244426          4.032607
 C  (  12)    3.900638          5.574294          5.517416          6.414304          5.000228
 C  (  13)    4.650122          5.400669          5.188574          5.576272          3.738846
 C  (  14)    3.005025          4.888922          5.467432          5.684266          5.129069
 H  (  15)    2.461552          3.694021          4.351360          5.386406          6.094802
 ---          H  (  21)          H  (  22)          H  (  23)          H  (  24)          H  (  25)
 C  (  11)    3.412806          4.711634          3.610432          4.532910          3.173031
 C  (  12)    4.679103          6.002791          4.947592          5.996658          4.699403
 C  (  13)    2.710790          4.362550          4.280784          4.683109          3.187543
 C  (  14)    4.234155          5.375590          3.208885          4.454147          2.974138
 H  (  15)    6.664252          6.775100          4.770838          6.095017          6.022852
 ---          H  (  26)          H  (  27)          H  (  28)          H  (  29)          H  (  30)
 C  (  11)    2.184020          2.150118          2.180653          2.180702          2.146055
 C  (  12)    1.092315          1.094524          1.090463          2.796182          2.644321
 C  (  13)    3.454242          2.740245          2.704886          1.091583          1.094352
 C  (  14)    2.763765          2.651035          3.443242          3.467209          2.771095
 H  (  15)    3.973771          5.684129          5.129175          6.438906          6.943732
 ---          H  (  31)          H  (  32)          H  (  33)          H  (  34)          P  (  35)
 C  (  11)    2.184183          2.179690          2.196289          2.143607          5.811321
 C  (  12)    3.452804          2.707096          3.455514          2.694232          5.360822
 C  (  13)    1.090582          3.465750          2.800126          2.703396          6.420477
 C  (  14)    2.721059          1.090978          1.088580          1.094499          7.082719
 H  (  15)    6.651588          4.312641          5.434810          5.932975          4.871031
 ---          C  (  36)          C  (  37)          C  (  38)          C  (  39)          C  (  40)
 C  (  11)    5.555837          6.309104          6.489454          5.977814          6.485427
 C  (  12)    5.192407          5.823902          5.643514          4.879735          5.667623
 C  (  13)    6.685607          7.254607          7.000162          6.683458          6.666908
 C  (  14)    6.364393          7.312570          7.794890          7.125755          7.908441
 H  (  15)    2.514726          3.857081          6.050343          5.496677          7.084610
 ---          C  (  41)          C  (  42)          C  (  43)          C  (  44)          C  (  45)
 C  (  11)    7.983543          7.193508          6.977611          7.606090          8.500750
 C  (  12)    7.105666          6.987716          7.086046          7.410133          8.192883
 C  (  13)    8.525449          7.612950          7.407026          7.735388          9.036754
 C  (  14)    9.250360          8.494945          8.174909          9.025737          9.734310
 H  (  15)    6.987550          6.123007          5.751289          7.377315          6.725684
 ---          H  (  46)          H  (  47)          H  (  48)          H  (  49)          H  (  50)
 C  (  11)    6.135668          7.349129          6.332287          4.920401          6.609150
 C  (  12)    5.781349          6.791746          5.261094          3.790829          5.368789
 C  (  13)    7.392027          8.317404          7.232475          5.640769          7.221485
 C  (  14)    6.730256          8.309222          7.334863          6.070706          7.734066
 H  (  15)    2.175519          4.513186          4.995898          5.012308          6.445639
 ---          H  (  51)          H  (  52)          H  (  53)          H  (  54)          H  (  55)
 C  (  11)    5.548892          7.146190          7.063402          8.280834          8.449990
 C  (  12)    4.794399          6.489818          6.076724          7.424065          7.422864
 C  (  13)    5.622840          7.198025          7.216929          8.983802          8.960520
 C  (  14)    7.005202          8.617451          8.442653          9.448784          9.696215
 H  (  15)    6.771865          7.739993          7.797238          6.610047          7.679938
 ---          H  (  56)          H  (  57)          H  (  58)          H  (  59)          H  (  60)
 C  (  11)    8.567339          6.886025          7.956603          6.237458          6.870657
 C  (  12)    7.807524          7.009516          8.135228          6.499784          6.753096
 C  (  13)    8.986296          7.517044          8.303914          6.532511          6.847481
 C  (  14)    9.901990          7.944109          9.143788          7.464503          8.330953
 H  (  15)    7.683914          4.954706          6.684153          5.692106          7.290991
 ---          H  (  61)          H  (  62)          H  (  63)          H  (  64)          H  (  65)
 C  (  11)    8.403460          8.144409          8.522711          8.926254          9.277196
 C  (  12)    8.336281          7.765761          8.224726          8.446175          9.079653
 C  (  13)    8.468731          8.263041          9.222533          9.450202          9.726292
 C  (  14)    9.804195          9.590284          9.640009         10.192079         10.522587
 H  (  15)    8.086117          7.958994          6.131656          7.262895          7.555622

 ---          H  (  16)          H  (  17)          H  (  18)          H  (  19)          H  (  20)
 H  (  16)    0.000000
 H  (  17)    2.885508          0.000000
 H  (  18)    4.024638          1.768616          0.000000
 H  (  19)    4.417428          1.770255          1.770714          0.000000
 H  (  20)    5.179752          3.766658          2.562053          3.032284          0.000000
 ---          H  (  21)          H  (  22)          H  (  23)          H  (  24)          H  (  25)
 H  (  16)    5.133092          5.416200          2.564392          4.172602          3.829077
 H  (  17)    4.327749          3.662780          2.587321          2.959145          3.770350
 H  (  18)    3.770976          3.045653          3.789442          3.678530          4.322207
 H  (  19)    3.663473          2.379894          3.162543          2.426578          3.688841
 H  (  20)    1.761892          1.772193          4.329000          3.750680          3.743833
 ---          H  (  26)          H  (  27)          H  (  28)          H  (  29)          H  (  30)
 H  (  16)    3.419301          4.654488          4.592609          5.180492          5.356591
 H  (  17)    5.429059          6.528379          5.849107          5.546737          6.421518
 H  (  18)    5.545089          6.548612          5.458808          4.978820          6.269233
 H  (  19)    6.534855          7.331344          6.549558          5.566178          6.647944
 H  (  20)    5.522349          5.846989          4.742368          3.221360          4.776240
 ---          H  (  31)          H  (  32)          H  (  33)          H  (  34)          P  (  35)
 H  (  16)    4.810568          2.365823          3.128596          4.008593          6.094265
 H  (  17)    5.239621          4.787143          4.602418          5.978621          5.797095
 H  (  18)    5.137733          5.577839          5.336199          6.497876          4.659998
 H  (  19)    5.177193          5.884730          5.212311          6.704350          6.423062
 H  (  20)    3.577810          5.707763          4.989505          5.911918          5.205477
 ---          C  (  36)          C  (  37)          C  (  38)          C  (  39)          C  (  40)
 H  (  16)    4.471016          5.701012          7.274441          6.719013          7.904463
 H  (  17)    4.723008          5.665674          7.466772          7.501144          8.014379
 H  (  18)    4.391210          4.960961          6.397295          6.742546          6.790186
 H  (  19)    5.984312          6.677667          8.128651          8.413412          8.427921
 H  (  20)    5.905062          6.215462          6.516230          6.939982          6.318214
 ---          C  (  41)          C  (  42)          C  (  43)          C  (  44)          C  (  45)
 H  (  16)    8.512496          7.338146          6.768534          8.300302          8.305615
 H  (  17)    8.608114          6.317998          5.236942          7.209233          7.325094
 H  (  18)    7.521720          4.891252          3.755133          5.605808          6.042704
 H  (  19)    9.285108          6.573922          5.326628          7.174703          7.700643
 H  (  20)    7.836996          5.498021          4.744642          5.559405          6.955750
 ---          H  (  46)          H  (  47)          H  (  48)          H  (  49)          H  (  50)
 H  (  16)    4.513443          6.579144          6.546416          5.905418          7.594789
 H  (  17)    4.985312          6.545020          7.434510          6.861111          8.530672
 H  (  18)    4.981351          5.884001          6.844106          6.193524          7.773947
 H  (  19)    6.423311          7.577492          8.518220          7.777438          9.423353
 H  (  20)    6.741802          7.238707          7.414455          6.235996          7.785083
 ---          H  (  51)          H  (  52)          H  (  53)          H  (  54)          H  (  55)
 H  (  16)    7.271852          8.551499          8.628148          8.390155          9.166259
 H  (  17)    7.443189          8.319191          8.972521          8.511735          9.495200
 H  (  18)    6.252960          6.928058          7.817679          7.556060          8.457614
 H  (  19)    7.799501          8.544147          9.440502          9.324878         10.210134
 H  (  20)    5.514487          6.367244          7.264872          8.216016          8.626245
 ---          H  (  56)          H  (  57)          H  (  58)          H  (  59)          H  (  60)
 H  (  16)    9.156841          6.184117          7.690713          6.310991          7.902282
 H  (  17)    8.941182          4.693129          5.889424          4.669689          6.846862
 H  (  18)    7.695929          3.478531          4.385153          3.022087          5.200982
 H  (  19)    9.442901          5.057478          5.761982          4.555515          6.697301
 H  (  20)    7.925695          5.022191          5.343752          3.680920          4.729426
 ---          H  (  61)          H  (  62)          H  (  63)          H  (  64)          H  (  65)
 H  (  16)    8.982677          8.989338          7.922800          8.914836          9.059870
 H  (  17)    7.581903          8.137176          7.013345          8.192238          7.782424
 H  (  18)    5.915466          6.584493          5.935809          6.932034          6.417843
 H  (  19)    7.358033          8.190656          7.576052          8.632578          7.966874
 H  (  20)    5.909190          6.439189          7.218345          7.670229          7.310024

 ---          H  (  21)          H  (  22)          H  (  23)          H  (  24)          H  (  25)
 H  (  21)    0.000000
 H  (  22)    1.762014          0.000000
 H  (  23)    3.768418          3.745270          0.000000
 H  (  24)    3.126288          2.524205          1.762662          0.000000
 H  (  25)    2.538474          3.038612          1.772538          1.758685          0.000000
 ---          H  (  26)          H  (  27)          H  (  28)          H  (  29)          H  (  30)
 H  (  21)    5.390299          5.286748          4.674003          2.537110          3.664516
 H  (  22)    6.512133          6.752139          6.006050          4.192724          5.368146
 H  (  23)    5.013999          5.582952          5.582900          4.886709          5.103772
 H  (  24)    6.278164          6.647809          6.429812          5.077454          5.585495
 H  (  25)    5.143049          5.173339          5.239142          3.822633          3.960647
 ---          H  (  31)          H  (  32)          H  (  33)          H  (  34)          P  (  35)
 H  (  21)    2.134576          5.047314          3.904171          4.853106          6.525137
 H  (  22)    3.759607          5.991666          4.874590          6.171769          6.805498
 H  (  23)    3.834687          3.314344          2.485946          4.176935          7.383988
 H  (  24)    3.953336          4.847370          3.623248          5.319403          7.871834
 H  (  25)    2.411133          3.628017          2.108657          3.698681          7.683184
 ---          C  (  36)          C  (  37)          C  (  38)          C  (  39)          C  (  40)
 H  (  21)    6.968836          7.461415          7.628423          7.790876          7.322658
 H  (  22)    7.092980          7.593435          8.219165          8.562156          8.083466
 H  (  23)    6.370397          7.425149          8.733191          8.466357          9.045778
 H  (  24)    7.293228          8.172566          9.328465          9.319363          9.470137
 H  (  25)    7.230362          8.108616          8.866099          8.671636          8.876204
 ---          C  (  41)          C  (  42)          C  (  43)          C  (  44)          C  (  45)
 H  (  21)    9.059922          7.100748          6.443753          7.136879          8.574754
 H  (  22)    9.528122          7.012737          6.024379          7.149816          8.393334
 H  (  23)   10.077249          8.262681          7.394081          8.953142          9.437667
 H  (  24)   10.667751          8.418764          7.383743          8.913543          9.670061
 H  (  25)   10.308862          8.540673          7.773052          8.945504          9.881077
 ---          H  (  46)          H  (  47)          H  (  48)          H  (  49)          H  (  50)
 H  (  21)    7.723476          8.528278          8.299312          6.918455          8.539006
 H  (  22)    7.774158          8.601528          8.951191          7.808882          9.432395
 H  (  23)    6.616649          8.395224          8.521044          7.581007          9.349224
 H  (  24)    7.676802          9.161041          9.493697          8.469949         10.222131
 H  (  25)    7.684440          9.153259          8.940941          7.708947          9.458739
 ---          H  (  51)          H  (  52)          H  (  53)          H  (  54)          H  (  55)
 H  (  21)    6.371333          7.512586          8.139210          9.478224          9.737138
 H  (  22)    7.266717          8.134021          9.023856          9.833276         10.343511
 H  (  23)    8.249494          9.502197          9.863957         10.115437         10.805191
 H  (  24)    8.646477          9.748491         10.361324         10.793305         11.460891
 H  (  25)    7.950626          9.280509          9.647637         10.531205         10.974114
 ---          H  (  56)          H  (  57)          H  (  58)          H  (  59)          H  (  60)
 H  (  21)    9.262422          6.640465          7.093284          5.401711          6.231296
 H  (  22)    9.623050          6.153106          6.480529          4.995227          6.373042
 H  (  23)   10.537060          7.002750          8.141541          6.654581          8.363176
 H  (  24)   10.967467          7.152458          7.961145          6.516713          8.252335
 H  (  25)   10.707543          7.622479          8.507759          6.870361          8.180318
 ---          H  (  61)          H  (  62)          H  (  63)          H  (  64)          H  (  65)
 H  (  21)    7.562293          7.926322          8.804490          9.225893          9.003581
 H  (  22)    7.363532          8.090556          8.554521          9.201004          8.660138
 H  (  23)    9.451866          9.795157          9.217968         10.186018          9.998203
 H  (  24)    9.246076          9.841368          9.571019         10.497920         10.069121
 H  (  25)    9.444313          9.751636          9.850900         10.575080         10.416237

 ---          H  (  26)          H  (  27)          H  (  28)          H  (  29)          H  (  30)
 H  (  26)    0.000000
 H  (  27)    1.769465          0.000000
 H  (  28)    1.768599          1.774195          0.000000
 H  (  29)    3.780405          3.199753          2.570372          0.000000
 H  (  30)    3.680389          2.441301          2.917303          1.768686          0.000000
 ---          H  (  31)          H  (  32)          H  (  33)          H  (  34)          P  (  35)
 H  (  26)    4.323555          2.543159          3.772199          3.112820          5.163137
 H  (  27)    3.697485          2.957088          3.673935          2.403121          6.315631
 H  (  28)    3.754097          3.742328          4.327189          3.675796          4.651516
 H  (  29)    1.773701          4.325395          3.788034          3.731140          5.807874
 H  (  30)    1.760080          3.745063          3.194373          2.516715          7.128388
 ---          C  (  36)          C  (  37)          C  (  38)          C  (  39)          C  (  40)
 H  (  26)    4.538526          5.297092          5.476192          4.540681          5.782987
 H  (  27)    6.180425          6.790669          6.383079          5.504805          6.288423
 H  (  28)    4.986685          5.378812          4.775572          4.143312          4.644495
 H  (  29)    6.484000          6.866252          6.339401          6.212030          5.857043
 H  (  30)    7.425056          7.971291          7.471261          7.023123          7.041132
 ---          C  (  41)          C  (  42)          C  (  43)          C  (  44)          C  (  45)
 H  (  26)    6.851188          6.890879          7.004945          7.515101          7.958130
 H  (  27)    7.817560          7.971419          8.138162          8.313125          9.166844
 H  (  28)    6.265215          6.256511          6.509939          6.543112          7.491182
 H  (  29)    7.854737          6.883834          6.759291          6.852668          8.347306
 H  (  30)    8.989670          8.419009          8.339788          8.479047          9.824589
 ---          H  (  46)          H  (  47)          H  (  48)          H  (  49)          H  (  50)
 H  (  26)    4.985646          6.202599          4.708087          3.505134          5.086302
 H  (  27)    6.717164          7.718164          5.921367          4.427050          5.815635
 H  (  28)    5.730994          6.344200          4.702514          3.062914          4.603566
 H  (  29)    7.310220          7.924417          6.871351          5.232913          6.742087
 H  (  30)    8.108106          9.007898          7.615648          5.959734          7.418395
 ---          H  (  51)          H  (  52)          H  (  53)          H  (  54)          H  (  55)
 H  (  26)    5.057467          6.671894          6.188655          7.021576          7.176723
 H  (  27)    5.400902          7.148412          6.545025          8.180941          8.012038
 H  (  28)    3.734622          5.453126          5.052371          6.695735          6.565044
 H  (  29)    4.792769          6.295262          6.439608          8.398407          8.301933
 H  (  30)    5.983038          7.635579          7.445676          9.495574          9.307981
 ---          H  (  56)          H  (  57)          H  (  58)          H  (  59)          H  (  60)
 H  (  26)    7.644342          6.782351          8.083239          6.553127          6.994921
 H  (  27)    8.551675          8.089507          9.184277          7.541869          7.622777
 H  (  28)    6.914260          6.568292          7.549175          5.938447          5.863667
 H  (  29)    8.225582          7.006605          7.623141          5.863646          5.914861
 H  (  30)    9.498199          8.470791          9.256544          7.493846          7.577042
 ---          H  (  61)          H  (  62)          H  (  63)          H  (  64)          H  (  65)
 H  (  26)    8.463789          7.858501          7.859661          8.200621          8.899119
 H  (  27)    9.258727          8.596253          9.223417          9.353902         10.069066
 H  (  28)    7.498310          6.827998          7.636862          7.679100          8.370246
 H  (  29)    7.572660          7.355398          8.640049          8.733016          8.996534
 H  (  30)    9.259808          8.908744         10.034020         10.152841         10.554217

 ---          H  (  31)          H  (  32)          H  (  33)          H  (  34)          P  (  35)
 H  (  31)    0.000000
 H  (  32)    3.757381          0.000000
 H  (  33)    2.572368          1.768292          0.000000
 H  (  34)    2.983886          1.761956          1.760465          0.000000
 P  (  35)    7.109635          7.024975          7.656681          7.794680          0.000000
 ---          C  (  36)          C  (  37)          C  (  38)          C  (  39)          C  (  40)
 H  (  31)    7.291859          7.920413          7.864530          7.638927          7.539068
 H  (  32)    5.925449          6.988417          7.754727          6.964292          8.067055
 H  (  33)    6.909175          7.895027          8.542375          7.993420          8.640745
 H  (  34)    7.198497          8.092011          8.301087          7.534866          8.302326
 P  (  35)    2.653717          1.795113          1.885313          2.728199          2.814767
 ---          C  (  41)          C  (  42)          C  (  43)          C  (  44)          C  (  45)
 H  (  31)    9.381706          8.141897          7.752897          8.253653          9.590877
 H  (  32)    9.139456          8.514683          8.205659          9.209516          9.638488
 H  (  33)   10.001745          8.912208          8.419245          9.431926         10.182068
 H  (  34)    9.764795          9.278447          9.067145          9.722312         10.530585
 P  (  35)    2.863588          1.883878          2.724422          2.816921          2.856271
 ---          H  (  46)          H  (  47)          H  (  48)          H  (  49)          H  (  50)
 H  (  31)    7.963100          8.997493          8.154216          6.615043          8.232581
 H  (  32)    6.135417          7.922612          7.015110          5.956818          7.598765
 H  (  33)    7.253181          8.908223          8.195426          6.956053          8.661904
 H  (  34)    7.570121          9.072762          7.803804          6.455118          8.013448
 P  (  35)    3.692833          2.570288          2.958785          2.863334          3.717089
 ---          H  (  51)          H  (  52)          H  (  53)          H  (  54)          H  (  55)
 H  (  31)    6.498316          7.982830          8.153462          9.817039          9.881714
 H  (  32)    7.258325          8.836988          8.591565          9.220170          9.585381
 H  (  33)    7.719071          9.266956          9.248902         10.188603         10.518556
 H  (  34)    7.367448          9.055797          8.721682         10.022285         10.109220
 P  (  35)    2.952242          3.105943          3.778691          3.027839          3.813229
 ---          H  (  56)          H  (  57)          H  (  58)          H  (  59)          H  (  60)
 H  (  31)    9.784966          7.851201          8.575829          6.808502          7.342738
 H  (  32)    9.862440          7.844326          9.200524          7.609025          8.621306
 H  (  33)   10.589885          8.177166          9.320566          7.644833          8.711731
 H  (  34)   10.448856          8.890241         10.051240          8.348252          8.986005
 P  (  35)    3.178029          2.875776          3.716421          2.931097          2.926014
 ---          H  (  61)          H  (  62)          H  (  63)          H  (  64)          H  (  65)
 H  (  31)    8.887456          8.874413          9.764049         10.093741         10.204454
 H  (  32)   10.013191          9.760662          9.430339         10.087909         10.471065
 H  (  33)   10.123739         10.085909         10.079423         10.728994         10.896815
 H  (  34)   10.540368         10.212251         10.479991         10.915960         11.347644
 P  (  35)    3.775409          3.147093          3.058874          3.122615          3.811135

 ---          C  (  36)          C  (  37)          C  (  38)          C  (  39)          C  (  40)
 C  (  36)    0.000000
 C  (  37)    1.342665          0.000000
 C  (  38)    3.874352          2.913841          0.000000
 C  (  39)    3.691147          3.121902          1.531439          0.000000
 C  (  40)    5.114686          4.272020          1.528186          2.475501          0.000000
 ---          C  (  41)          C  (  42)          C  (  43)          C  (  44)          C  (  45)
 C  (  36)    4.614492          3.900356          3.946012          5.241937          4.344281
 C  (  37)    3.413951          2.911252          3.380544          4.263939          3.167696
 C  (  38)    1.525823          3.133668          4.400710          3.474233          3.697511
 C  (  39)    2.486705          4.393817          5.449715          4.922044          4.923270
 C  (  40)    2.498779          3.713450          4.947552          3.415888          4.539165
 ---          H  (  46)          H  (  47)          H  (  48)          H  (  49)          H  (  50)
 C  (  36)    1.088288          2.108292          3.174488          3.597773          4.741368
 C  (  37)    2.125801          1.081465          2.677807          3.374109          4.150805
 C  (  38)    4.776123          3.286567          2.186957          2.181699          2.147891
 C  (  39)    4.427938          3.523626          1.090614          1.092106          1.093968
 C  (  40)    6.096248          4.755670          3.447475          2.746895          2.660555
 ---          H  (  51)          H  (  52)          H  (  53)          H  (  54)          H  (  55)
 C  (  36)    5.094893          5.661179          5.876822          4.197445          5.421476
 C  (  37)    4.496239          4.702321          5.038811          2.970695          4.313835
 C  (  38)    2.178274          2.191770          2.144286          2.188960          2.144598
 C  (  39)    2.743421          3.451938          2.663965          2.796863          2.651733
 C  (  40)    1.089959          1.089038          1.094489          3.469404          2.753321
 ---          H  (  56)          H  (  57)          H  (  58)          H  (  59)          H  (  60)
 C  (  36)    5.240267          3.270619          4.921297          4.200438          5.380743
 C  (  37)    3.959202          2.924097          4.306354          3.862063          4.588928
 C  (  38)    2.184073          4.678061          5.252424          4.618612          3.591785
 C  (  39)    3.454381          5.499190          6.411223          5.585903          4.916895
 C  (  40)    2.722437          5.481026          5.718397          4.926127          3.207509
 ---          H  (  61)          H  (  62)          H  (  63)          H  (  64)          H  (  65)
 C  (  36)    6.004703          5.691070          3.805371          4.778078          5.275884
 C  (  37)    5.052485          4.574221          2.725198          3.473509          4.182331
 C  (  38)    4.538972          3.183666          4.072570          3.363380          4.678488
 C  (  39)    5.995496          4.708749          5.042479          4.623097          5.975697
 C  (  40)    4.465165          2.985053          5.165892          4.201161          5.338939

 ---          C  (  41)          C  (  42)          C  (  43)          C  (  44)          C  (  45)
 C  (  41)    0.000000
 C  (  42)    3.476692          0.000000
 C  (  43)    4.927203          1.531156          0.000000
 C  (  44)    3.805489          1.526596          2.486062          0.000000
 C  (  45)    3.401698          1.527696          2.475589          2.504463          0.000000
 ---          H  (  46)          H  (  47)          H  (  48)          H  (  49)          H  (  50)
 C  (  41)    5.346476          3.293534          2.727369          3.453493          2.721711
 C  (  42)    4.810695          3.285082          4.602908          4.680081          5.246198
 C  (  43)    4.768872          3.894974          5.569122          5.514229          6.413495
 C  (  44)    6.221270          4.655417          5.407970          5.184201          5.583629
 C  (  45)    5.030025          3.014745          4.898311          5.469879          5.685201
 ---          H  (  51)          H  (  52)          H  (  53)          H  (  54)          H  (  55)
 C  (  41)    3.460926          2.759643          2.725095          1.091829          1.094623
 C  (  42)    4.027857          3.411368          4.711338          3.615658          4.539253
 C  (  43)    5.005186          4.688864          6.008486          4.944021          5.999474
 C  (  44)    3.727923          2.715684          4.368757          4.302200          4.707623
 C  (  45)    5.117338          4.215613          5.363794          3.211197          4.451375
 ---          H  (  56)          H  (  57)          H  (  58)          H  (  59)          H  (  60)
 C  (  41)    1.090255          5.190456          5.581890          5.417589          4.283909
 C  (  42)    3.182367          2.183952          2.150284          2.180736          2.180930
 C  (  43)    4.707102          1.092326          1.094501          1.090560          2.798861
 C  (  44)    3.218047          3.454197          2.740174          2.705462          1.091686
 C  (  45)    2.968149          2.762962          2.651212          3.443089          3.467332
 ---          H  (  61)          H  (  62)          H  (  63)          H  (  64)          H  (  65)
 C  (  41)    4.713670          3.218336          3.785646          2.665711          4.324367
 C  (  42)    2.146295          2.183826          2.179722          2.196051          2.143674
 C  (  43)    2.642766          3.452387          2.709450          3.455125          2.691196
 C  (  44)    1.094343          1.090577          3.466035          2.797505          2.706435
 C  (  45)    2.773712          2.719209          1.090996          1.088514          1.094502

 ---          H  (  46)          H  (  47)          H  (  48)          H  (  49)          H  (  50)
 H  (  46)    0.000000
 H  (  47)    2.461541          0.000000
 H  (  48)    3.708029          2.886356          0.000000
 H  (  49)    4.379474          4.030794          1.768599          0.000000
 H  (  50)    5.404225          4.413738          1.770343          1.770862          0.000000
 ---          H  (  51)          H  (  52)          H  (  53)          H  (  54)          H  (  55)
 H  (  46)    6.115392          6.671626          6.788503          4.761230          6.092526
 H  (  47)    5.180049          5.124700          5.408249          2.544556          4.155018
 H  (  48)    3.767651          4.327535          3.662430          2.592163          2.957946
 H  (  49)    2.563345          3.771357          3.045620          3.792696          3.677671
 H  (  50)    3.033165          3.663098          2.379463          3.166321          2.425464
 ---          H  (  56)          H  (  57)          H  (  58)          H  (  59)          H  (  60)
 H  (  46)    6.017539          3.941853          5.656912          5.097023          6.426477
 H  (  47)    3.814886          3.408670          4.651695          4.583776          5.181219
 H  (  48)    3.771978          5.419814          6.526266          5.839553          5.546646
 H  (  49)    4.321682          5.543826          6.545695          5.452022          4.967831
 H  (  50)    3.687633          6.530534          7.331916          6.548891          5.570004
 ---          H  (  61)          H  (  62)          H  (  63)          H  (  64)          H  (  65)
 H  (  46)    6.930642          6.652832          4.307942          5.448424          5.922644
 H  (  47)    5.363101          4.820744          2.368525          3.150365          4.015580
 H  (  48)    6.429817          5.255675          4.787519          4.623868          5.988893
 H  (  49)    6.264644          5.137984          5.577725          5.343938          6.500171
 H  (  50)    6.656228          5.190331          5.876516          5.218702          6.708563

 ---          H  (  51)          H  (  52)          H  (  53)          H  (  54)          H  (  55)
 H  (  51)    0.000000
 H  (  52)    1.761982          0.000000
 H  (  53)    1.772382          1.761758          0.000000
 H  (  54)    4.329307          3.765340          3.744941          0.000000
 H  (  55)    3.750796          3.125669          2.523822          1.762775          0.000000
 ---          H  (  56)          H  (  57)          H  (  58)          H  (  59)          H  (  60)
 H  (  51)    3.740019          5.530307          5.848381          4.753540          3.213043
 H  (  52)    2.532332          5.397168          5.293653          4.695502          2.557623
 H  (  53)    3.033480          6.514793          6.756667          6.019346          4.204777
 H  (  54)    1.772650          4.999661          5.583045          5.581285          4.904538
 H  (  55)    1.758526          6.271021          6.653480          6.437406          5.101995
 ---          H  (  61)          H  (  62)          H  (  63)          H  (  64)          H  (  65)
 H  (  51)    4.764843          3.560716          5.696688          4.971915          5.901761
 H  (  52)    3.668897          2.126459          5.026307          3.873318          4.839972
 H  (  53)    5.374727          3.763169          5.973527          4.856769          6.165194
 H  (  54)    5.127375          3.866625          3.295101          2.503020          4.185234
 H  (  55)    5.612615          3.986729          4.826891          3.623751          5.325072

 ---          H  (  56)          H  (  57)          H  (  58)          H  (  59)          H  (  60)
 H  (  56)    0.000000
 H  (  57)    5.140772          0.000000
 H  (  58)    5.183407          1.769537          0.000000
 H  (  59)    5.253215          1.768407          1.774417          0.000000
 H  (  60)    3.853613          3.782607          3.203006          2.574085          0.000000
 ---          H  (  61)          H  (  62)          H  (  63)          H  (  64)          H  (  65)
 H  (  56)    3.993211          2.450552          3.605602          2.097161          3.703317
 H  (  57)    3.679206          4.323060          2.544967          3.772801          3.107879
 H  (  58)    2.439830          3.696018          2.961691          3.672636          2.400140
 H  (  59)    2.915175          3.755084          3.744001          4.326882          3.673997
 H  (  60)    1.768726          1.773478          4.325677          3.784959          3.734613

 ---          H  (  61)          H  (  62)          H  (  63)          H  (  64)          H  (  65)
 H  (  61)    0.000000
 H  (  62)    1.760154          0.000000
 H  (  63)    3.748902          3.754865          0.000000
 H  (  64)    3.193813          2.567281          1.768252          0.000000
 H  (  65)    2.522706          2.985479          1.761944          1.760330          0.000000


Atomic orbital basis
--------------------
::

 atom  label     prim    cont     orbital basis set details     
 ---------------------------------------------------------------
  Ir     1        204     204     [24s19p12d9f]  dyall-vdz
  Cl     2         42      42     [11s7p2d]      uiglo-ii
  P      3         42      42     [11s7p2d]      uiglo-ii
  N      4         29      29     [9s5p1d]       uiglo-ii
  C      5         29      29     [9s5p1d]       uiglo-ii
  C      6         29      29     [9s5p1d]       uiglo-ii
  C      7         29      29     [9s5p1d]       uiglo-ii
  C      8         29      29     [9s5p1d]       uiglo-ii
  C      9         29      29     [9s5p1d]       uiglo-ii
  C     10         29      29     [9s5p1d]       uiglo-ii
  C     11         29      29     [9s5p1d]       uiglo-ii
  C     12         29      29     [9s5p1d]       uiglo-ii
  C     13         29      29     [9s5p1d]       uiglo-ii
  C     14         29      29     [9s5p1d]       uiglo-ii
  H     15          8       8     [5s1p]         uiglo-ii
  H     16          8       8     [5s1p]         uiglo-ii
  H     17          8       8     [5s1p]         uiglo-ii
  H     18          8       8     [5s1p]         uiglo-ii
  H     19          8       8     [5s1p]         uiglo-ii
  H     20          8       8     [5s1p]         uiglo-ii
  H     21          8       8     [5s1p]         uiglo-ii
  H     22          8       8     [5s1p]         uiglo-ii
  H     23          8       8     [5s1p]         uiglo-ii
  H     24          8       8     [5s1p]         uiglo-ii
  H     25          8       8     [5s1p]         uiglo-ii
  H     26          8       8     [5s1p]         uiglo-ii
  H     27          8       8     [5s1p]         uiglo-ii
  H     28          8       8     [5s1p]         uiglo-ii
  H     29          8       8     [5s1p]         uiglo-ii
  H     30          8       8     [5s1p]         uiglo-ii
  H     31          8       8     [5s1p]         uiglo-ii
  H     32          8       8     [5s1p]         uiglo-ii
  H     33          8       8     [5s1p]         uiglo-ii
  H     34          8       8     [5s1p]         uiglo-ii
  P     35         42      42     [11s7p2d]      uiglo-ii
  C     36         29      29     [9s5p1d]       uiglo-ii
  C     37         29      29     [9s5p1d]       uiglo-ii
  C     38         29      29     [9s5p1d]       uiglo-ii
  C     39         29      29     [9s5p1d]       uiglo-ii
  C     40         29      29     [9s5p1d]       uiglo-ii
  C     41         29      29     [9s5p1d]       uiglo-ii
  C     42         29      29     [9s5p1d]       uiglo-ii
  C     43         29      29     [9s5p1d]       uiglo-ii
  C     44         29      29     [9s5p1d]       uiglo-ii
  C     45         29      29     [9s5p1d]       uiglo-ii
  H     46          8       8     [5s1p]         uiglo-ii
  H     47          8       8     [5s1p]         uiglo-ii
  H     48          8       8     [5s1p]         uiglo-ii
  H     49          8       8     [5s1p]         uiglo-ii
  H     50          8       8     [5s1p]         uiglo-ii
  H     51          8       8     [5s1p]         uiglo-ii
  H     52          8       8     [5s1p]         uiglo-ii
  H     53          8       8     [5s1p]         uiglo-ii
  H     54          8       8     [5s1p]         uiglo-ii
  H     55          8       8     [5s1p]         uiglo-ii
  H     56          8       8     [5s1p]         uiglo-ii
  H     57          8       8     [5s1p]         uiglo-ii
  H     58          8       8     [5s1p]         uiglo-ii
  H     59          8       8     [5s1p]         uiglo-ii
  H     60          8       8     [5s1p]         uiglo-ii
  H     61          8       8     [5s1p]         uiglo-ii
  H     62          8       8     [5s1p]         uiglo-ii
  H     63          8       8     [5s1p]         uiglo-ii
  H     64          8       8     [5s1p]         uiglo-ii
  H     65          8       8     [5s1p]         uiglo-ii

 Total number of           GTO shells =     679
 Total number of spherical GTO functions = 1259
 Total number of cartesian GTO functions = 1325


##############################################################################
                                ReSpect output
##############################################################################


Non-relativistic SCF procedure (SCFun)
--------------------------------------
::

 
  Fock setting
  ------------
  number atoms:                                65
  number electrons:                           291
  number matrices:                              2
  matrix dimension:                          1325
  number GTO shells:                          679
  nucleus model:                            gauss
  ERI classes (up to):                       LLLL
  ERI acceleration:                          none
  ERI screening threshold:             1.0000E-10
  HF exchange scaling factor:          0.00000000
  inverse fine-structure constant:   137.03599907
 
  TwoFock setting (ERI)
  ---------------------
  number atoms:                                65
  matrix dimension:                          1325
  number GTO shells:                          679
  ERI classes (up to):                       LLLL
  ERI screening threshold:             1.0000E-10
  inverse fine-structure constant:   137.03599907
 
  DFT setting
  -----------
  number atoms:                                  65
  number matrices:                                2
  matrix dimension:                            1325
  number GTO shells:                            679
  DFT functional ID:                              4
  DFT noncollinearity ID:                         4
  DFT screening threshold:               1.0000E-10
  DFT regularization cutoff:             1.0000E-16
  inverse fine-structure constant:     137.03599907
  HF global exchange scaling factor:     0.00000000
  HF range-separated scaling factor:     0.00000000
  HF range-separated erf w-argument:     0.00000000
 
 
  Atomic initial guess ... 
  Matrix to power -5.00E-01(min: 1.94E-04 max: 1.13E+02 thr: 1.00E-08 time: 2.22E+00 cpus:24)
  Matrix to power -5.00E-01(min: 1.94E-04 max: 1.13E+02 thr: 1.00E-08 time: 2.22E+00 cpus:24)
  Matrix to power -5.00E-01(min: 1.94E-04 max: 1.13E+02 thr: 1.00E-08 time: 2.23E+00 cpus:24)
  Matrix to power -5.00E-01(min: 1.94E-04 max: 1.13E+02 thr: 1.00E-08 time: 2.23E+00 cpus:24)
  DKH transforming: min: 0.65E-01 max: 0.30E+09
 
  qDFT 2cV info:
  number atoms:                                  65
  number matrices:                                1
  matrix dimension:                            1325
  matrix components:                              2
  number GTO shells:                            679
  number grid points:                        596720
  DFT functional ID:                              4
  DFT noncollinearity ID:                         4
  DFT screening threshold:               1.0000E-10
  DFT regularization cutoff:             1.0000E-16
  HF global exchange scaling factor:     0.00000000
  HF range-separated scaling factor:     0.00000000
  HF range-separated erf w-argument:     0.00000000
 
 
                     Energy           dE       max[F,D]   spin density    time (hh:mm:ss)
                ----------------   ---------   --------   ------------    ---------------
  Cycle:   1   -19805.1158185957   -1.98E+04   2.84E+02   <x>= 0.00E+00   eri= 00:00:50.6  
                                                          <y>= 0.00E+00   xc=  00:00:07.5  
                                                          <z>= 1.00E+00   dia= 00:00:01.2  
                                                                          tot= 00:00:59.5  
 
 
                     Energy           dE       max[F,D]   spin density    time (hh:mm:ss)
                ----------------   ---------   --------   ------------    ---------------
  Cycle:   2   -19797.5961435504    7.52E+00   2.05E-01   <x>= 0.00E+00   eri= 00:00:55.4  
                                                          <y>= 0.00E+00   xc=  00:00:07.5  
                                                          <z>= 1.00E+00   dia= 00:00:01.2  
                                                                          tot= 00:01:04.4  
 
 
                     Energy           dE       max[F,D]   spin density    time (hh:mm:ss)
                ----------------   ---------   --------   ------------    ---------------
  Cycle:   3   -19792.2143028172    5.38E+00   1.36E-01   <x>= 0.00E+00   eri= 00:00:58.7  
                                                          <y>= 0.00E+00   xc=  00:00:07.4  
                                                          <z>= 1.00E+00   dia= 00:00:01.2  
                                                                          tot= 00:01:07.6  
 
 
                     Energy           dE       max[F,D]   spin density    time (hh:mm:ss)
                ----------------   ---------   --------   ------------    ---------------
  Cycle:   4   -19730.3018779493    6.19E+01   5.30E-01   <x>= 0.00E+00   eri= 00:00:59.5  
                                                          <y>= 0.00E+00   xc=  00:00:07.5  
                                                          <z>= 1.00E+00   dia= 00:00:01.2  
                                                                          tot= 00:01:08.5  
 
 
                     Energy           dE       max[F,D]   spin density    time (hh:mm:ss)
                ----------------   ---------   --------   ------------    ---------------
  Cycle:   5   -19794.8175477432   -6.45E+01   2.97E-01   <x>= 0.00E+00   eri= 00:00:58.0  
                                                          <y>= 0.00E+00   xc=  00:00:07.4  
                                                          <z>= 1.00E+00   dia= 00:00:01.2  
                                                                          tot= 00:01:07.0  
 
 
                     Energy           dE       max[F,D]   spin density    time (hh:mm:ss)
                ----------------   ---------   --------   ------------    ---------------
  Cycle:   6   -19799.5371886847   -4.72E+00   1.03E-01   <x>= 0.00E+00   eri= 00:00:56.5  
                                                          <y>= 0.00E+00   xc=  00:00:07.4  
                                                          <z>= 1.00E+00   dia= 00:00:01.2  
                                                                          tot= 00:01:05.5  
 
 
                     Energy           dE       max[F,D]   spin density    time (hh:mm:ss)
                ----------------   ---------   --------   ------------    ---------------
  Cycle:   7   -19799.8269095044   -2.90E-01   6.29E-02   <x>= 0.00E+00   eri= 00:00:56.5  
                                                          <y>= 0.00E+00   xc=  00:00:07.5  
                                                          <z>= 1.00E+00   dia= 00:00:01.2  
                                                                          tot= 00:01:05.6  
 
 
                     Energy           dE       max[F,D]   spin density    time (hh:mm:ss)
                ----------------   ---------   --------   ------------    ---------------
  Cycle:   8   -19799.9804619003   -1.54E-01   2.35E-02   <x>= 0.00E+00   eri= 00:00:56.2  
                                                          <y>= 0.00E+00   xc=  00:00:07.5  
                                                          <z>= 1.00E+00   dia= 00:00:01.2  
                                                                          tot= 00:01:05.3  
 
 
                     Energy           dE       max[F,D]   spin density    time (hh:mm:ss)
                ----------------   ---------   --------   ------------    ---------------
  Cycle:   9   -19800.0197881360   -3.93E-02   1.17E-02   <x>= 0.00E+00   eri= 00:00:56.3  
                                                          <y>= 0.00E+00   xc=  00:00:07.5  
                                                          <z>= 1.00E+00   dia= 00:00:01.2  
                                                                          tot= 00:01:05.5  
 
 
                     Energy           dE       max[F,D]   spin density    time (hh:mm:ss)
                ----------------   ---------   --------   ------------    ---------------
  Cycle:  10   -19800.0243524812   -4.56E-03   7.77E-03   <x>= 0.00E+00   eri= 00:00:56.2  
                                                          <y>= 0.00E+00   xc=  00:00:07.5  
                                                          <z>= 1.00E+00   dia= 00:00:01.2  
                                                                          tot= 00:01:05.4  

                                                          Checkpointing ...
 
 
                     Energy           dE       max[F,D]   spin density    time (hh:mm:ss)
                ----------------   ---------   --------   ------------    ---------------
  Cycle:  11   -19800.0315455309   -7.19E-03   1.53E-03   <x>= 0.00E+00   eri= 00:00:56.4  
                                                          <y>= 0.00E+00   xc=  00:00:07.5  
                                                          <z>= 1.00E+00   dia= 00:00:01.2  
                                                                          tot= 00:01:05.6  
 
 
                     Energy           dE       max[F,D]   spin density    time (hh:mm:ss)
                ----------------   ---------   --------   ------------    ---------------
  Cycle:  12   -19800.0317592350   -2.14E-04   1.00E-03   <x>= 0.00E+00   eri= 00:00:56.3  
                                                          <y>= 0.00E+00   xc=  00:00:07.5  
                                                          <z>= 1.00E+00   dia= 00:00:01.2  
                                                                          tot= 00:01:05.6  
 
 
                     Energy           dE       max[F,D]   spin density    time (hh:mm:ss)
                ----------------   ---------   --------   ------------    ---------------
  Cycle:  13   -19800.0318075245   -4.83E-05   3.29E-04   <x>= 0.00E+00   eri= 00:00:56.2  
                                                          <y>= 0.00E+00   xc=  00:00:07.5  
                                                          <z>= 1.00E+00   dia= 00:00:01.2  
                                                                          tot= 00:01:05.5  
 
 
                     Energy           dE       max[F,D]   spin density    time (hh:mm:ss)
                ----------------   ---------   --------   ------------    ---------------
  Cycle:  14   -19800.0318140521   -6.53E-06   1.48E-04   <x>= 0.00E+00   eri= 00:00:56.2  
                                                          <y>= 0.00E+00   xc=  00:00:07.4  
                                                          <z>= 1.00E+00   dia= 00:00:01.2  
                                                                          tot= 00:01:05.5  
 
 
                     Energy           dE       max[F,D]   spin density    time (hh:mm:ss)
                ----------------   ---------   --------   ------------    ---------------
  Cycle:  15   -19800.0318155868   -1.53E-06   5.09E-05   <x>= 0.00E+00   eri= 00:00:56.2  
                                                          <y>= 0.00E+00   xc=  00:00:07.4  
                                                          <z>= 1.00E+00   dia= 00:00:01.2  
                                                                          tot= 00:01:05.5  
 
 
                     Energy           dE       max[F,D]   spin density    time (hh:mm:ss)
                ----------------   ---------   --------   ------------    ---------------
  Cycle:  16   -19800.0318157703   -1.83E-07   4.24E-05   <x>= 0.00E+00   eri= 00:00:56.2  
                                                          <y>= 0.00E+00   xc=  00:00:07.5  
                                                          <z>= 1.00E+00   dia= 00:00:01.2  
                                                                          tot= 00:01:05.6  
 
 
                     Energy           dE       max[F,D]   spin density    time (hh:mm:ss)
                ----------------   ---------   --------   ------------    ---------------
  Cycle:  17   -19800.0318158755   -1.05E-07   2.76E-05   <x>= 0.00E+00   eri= 00:00:56.3  
                                                          <y>= 0.00E+00   xc=  00:00:07.5  
                                                          <z>= 1.00E+00   dia= 00:00:01.2  
                                                                          tot= 00:01:05.6  
 
 
                     Energy           dE       max[F,D]   spin density    time (hh:mm:ss)
                ----------------   ---------   --------   ------------    ---------------
  Cycle:  18   -19800.0318159259   -5.03E-08   9.85E-06   <x>= 0.00E+00   eri= 00:00:56.3  
                                                          <y>= 0.00E+00   xc=  00:00:07.5  
                                                          <z>= 1.00E+00   dia= 00:00:01.2  
                                                                          tot= 00:01:05.7  
 
 
                     Energy           dE       max[F,D]   spin density    time (hh:mm:ss)
                ----------------   ---------   --------   ------------    ---------------
  Cycle:  19   -19800.0318159400   -1.41E-08   2.01E-06   <x>= 0.00E+00   eri= 00:00:56.2  
                                                          <y>= 0.00E+00   xc=  00:00:07.4  
                                                          <z>= 1.00E+00   dia= 00:00:01.2  
                                                                          tot= 00:01:05.6  
 
 
  Happy end
 
 
  --- Electronic energy        --- =    -25351.333941067667
  --- Nuclear-repulsion energy --- =      5551.302125127669
  --- Total energy             --- =    -19800.031815939998
 
 
 
  Energy of occupied orbitals
  ---------------------------
 
  (1-5)          alpha:  -2780.47802    -486.70705    -425.22037    -425.21820    -425.21775
                 beta:   -2780.47804    -486.70557    -425.21883    -425.21729    -425.21665
 
  (6-10)         alpha:   -113.79615    -100.94197     -95.65662     -95.65346     -95.65221
                 beta:    -113.79565    -100.94140     -95.65585     -95.65270     -95.65203
 
  (11-15)        alpha:    -76.50639     -76.50638     -74.70231     -74.70198     -74.69959
                 beta:     -76.50644     -76.50643     -74.70145     -74.69967     -74.69891
 
  (16-20)        alpha:    -74.69855     -74.69824     -24.18811     -18.19468     -18.18555
                 beta:     -74.69788     -74.69756     -24.18672     -18.19296     -18.18462
 
  (21-25)        alpha:    -18.18501     -14.03252     -10.56855     -10.56630     -10.56125
                 beta:     -18.18379     -14.03071     -10.56770     -10.56244     -10.56028
 
  (26-30)        alpha:    -10.55743     -10.55669      -9.93098      -9.93096      -9.91431
                 beta:     -10.55654     -10.55573      -9.93128      -9.93125      -9.91421
 
  (31-35)        alpha:     -9.91431      -9.91423      -9.91419      -9.88595      -9.88594
                 beta:      -9.91418      -9.91413      -9.91407      -9.88458      -9.88457
 
  (36-40)        alpha:     -9.88300      -9.88288      -9.87966      -9.87959      -9.87531
                 beta:      -9.88301      -9.88289      -9.87966      -9.87958      -9.87531
 
  (41-45)        alpha:     -9.87506      -9.87350      -9.87333      -9.87188      -9.87152
                 beta:      -9.87505      -9.87349      -9.87332      -9.87187      -9.87151
 
  (46-50)        alpha:     -9.86921      -9.86875      -9.17188      -6.92884      -6.92624
                 beta:      -9.86920      -9.86874      -9.17135      -6.92861      -6.92456
 
  (51-55)        alpha:     -6.92275      -6.34518      -6.34515      -4.52600      -4.52598
                 beta:      -6.92240      -6.34522      -6.34519      -4.52605      -4.52603
 
  (56-60)        alpha:     -4.52529      -4.52528      -4.52245      -4.52242      -3.48262
                 beta:      -4.52532      -4.52531      -4.52253      -4.52250      -3.47159
 
  (61-65)        alpha:     -2.18810      -2.18755      -2.18474      -2.18085      -2.18050
                 beta:      -2.18613      -2.18369      -2.18294      -2.17717      -2.17665
 
  (66-70)        alpha:     -2.17432      -2.17408      -1.94841      -1.92236      -1.91121
                 beta:      -2.17344      -2.17299      -1.93029      -1.91683      -1.89360
 
  (71-75)        alpha:     -0.86974      -0.76045      -0.75775      -0.73822      -0.73816
                 beta:      -0.86638      -0.76003      -0.75748      -0.73810      -0.73804
 
  (76-80)        alpha:     -0.72396      -0.68289      -0.66892      -0.62795      -0.62793
                 beta:      -0.72284      -0.67977      -0.66642      -0.62791      -0.62790
 
  (81-85)        alpha:     -0.62280      -0.62198      -0.61789      -0.61772      -0.61420
                 beta:      -0.62276      -0.62191      -0.61787      -0.61769      -0.61414
 
  (86-90)        alpha:     -0.61385      -0.59107      -0.58414      -0.52665      -0.52028
                 beta:      -0.61379      -0.59063      -0.58379      -0.52479      -0.51950
 
  (91-95)        alpha:     -0.49567      -0.49550      -0.47856      -0.46206      -0.44149
                 beta:      -0.49547      -0.49529      -0.47821      -0.46173      -0.44129
 
  (96-100)       alpha:     -0.43428      -0.41941      -0.41806      -0.41045      -0.40111
                 beta:      -0.43313      -0.41898      -0.41775      -0.40992      -0.40106
 
  (101-105)      alpha:     -0.39795      -0.39710      -0.39153      -0.39043      -0.38596
                 beta:      -0.39778      -0.39678      -0.39131      -0.39027      -0.38554
 
  (106-110)      alpha:     -0.38367      -0.38226      -0.37843      -0.36721      -0.36623
                 beta:      -0.38350      -0.38215      -0.37793      -0.36667      -0.36084
 
  (111-115)      alpha:     -0.36184      -0.35324      -0.35289      -0.34411      -0.34213
                 beta:      -0.36047      -0.35271      -0.35232      -0.34402      -0.34193
 
  (116-120)      alpha:     -0.34059      -0.33767      -0.33357      -0.33332      -0.32157
                 beta:      -0.34039      -0.33714      -0.33341      -0.33324      -0.32152
 
  (121-125)      alpha:     -0.32118      -0.31631      -0.31580      -0.31219      -0.30591
                 beta:      -0.32109      -0.31624      -0.31571      -0.31057      -0.30577
 
  (126-130)      alpha:     -0.30555      -0.29903      -0.29365      -0.29267      -0.29119
                 beta:      -0.30535      -0.29895      -0.29330      -0.29197      -0.29105
 
  (131-135)      alpha:     -0.28943      -0.28808      -0.28419      -0.28393      -0.27513
                 beta:      -0.28931      -0.28783      -0.28352      -0.28308      -0.27313
 
  (136-140)      alpha:     -0.27002      -0.26127      -0.25321      -0.25164      -0.24392
                 beta:      -0.26844      -0.25978      -0.25002      -0.24229      -0.24222
 
  (141-145)      alpha:     -0.22534      -0.19828      -0.18783      -0.16832      -0.16559
                 beta:      -0.22324      -0.18614      -0.17991      -0.16366      -0.15658
 
  (146-146)      alpha:     -0.15520
                 beta:  
 
 
 
 
  Energy of virtual orbitals
  --------------------------
 
  (146-146)      beta:      -0.13247
 
  (147-151)      alpha:     -0.04740      -0.03108      -0.02030       0.01484       0.01666
                 beta:      -0.04383      -0.02743      -0.01614       0.01508       0.01794
 
  (152-156)      alpha:      0.01887       0.02100       0.02600       0.03034       0.03990
                 beta:       0.02085       0.02320       0.02660       0.03090       0.04029
 
  (157-161)      alpha:      0.04055       0.04222       0.04501       0.05347       0.05863
                 beta:       0.04085       0.04257       0.04511       0.05374       0.05878
 
  (162-166)      alpha:      0.06156       0.06513       0.06680       0.07030       0.07432
                 beta:       0.06188       0.06571       0.06695       0.07052       0.07451
 
  (167-171)      alpha:      0.07826       0.08139       0.08486       0.08567       0.08887
                 beta:       0.07898       0.08167       0.08517       0.08715       0.09073
 
  (172-176)      alpha:      0.09115       0.09366       0.09501       0.09751       0.10122
                 beta:       0.09160       0.09393       0.09550       0.09813       0.10153
 
  (177-181)      alpha:      0.10336       0.10374       0.10708       0.11194       0.11666
                 beta:       0.10382       0.10441       0.10748       0.11227       0.11686
 
  (182-186)      alpha:      0.12040       0.12182       0.12369       0.12705       0.12730
                 beta:       0.12084       0.12207       0.12393       0.12726       0.12778
 
  (187-191)      alpha:      0.13558       0.13753       0.13976       0.14016       0.14326
                 beta:       0.13581       0.13788       0.14019       0.14054       0.14378
 
  (192-196)      alpha:      0.14490       0.14726       0.15017       0.15143       0.15511
                 beta:       0.14507       0.14793       0.15063       0.15194       0.15539
 
  (197-201)      alpha:      0.16255       0.16320       0.16458       0.16733       0.16914
                 beta:       0.16288       0.16372       0.16499       0.16756       0.16947
 
  (202-206)      alpha:      0.17066       0.17623       0.17713       0.17927       0.18260
                 beta:       0.17113       0.17655       0.17756       0.18000       0.18306
 
  (207-211)      alpha:      0.18498       0.19111       0.19371       0.20856       0.21251
                 beta:       0.18527       0.19185       0.19390       0.20891       0.21361
 
  (212-216)      alpha:      0.21617       0.21637       0.22884       0.23723       0.23955
                 beta:       0.21636       0.21699       0.22929       0.23766       0.24034
 
  (217-221)      alpha:      0.24033       0.25097       0.25793       0.25971       0.26605
                 beta:       0.24087       0.25121       0.25821       0.26041       0.26642
 
  (222-226)      alpha:      0.26820       0.27086       0.27317       0.27523       0.28003
                 beta:       0.26865       0.27141       0.27339       0.27554       0.28084
 
  (227-231)      alpha:      0.28368       0.28873       0.29265       0.29410       0.30247
                 beta:       0.28410       0.28907       0.29305       0.29494       0.30333
 
  (232-236)      alpha:      0.30807       0.31328       0.31626       0.32114       0.32403
                 beta:       0.30910       0.31367       0.31714       0.32161       0.32463
 
  (237-241)      alpha:      0.32650       0.33414       0.33868       0.34081       0.34470
                 beta:       0.32715       0.33532       0.33906       0.34120       0.34559
 
  (242-246)      alpha:      0.34899       0.35278       0.35836       0.36552       0.36612
                 beta:       0.34995       0.35396       0.35883       0.36667       0.36760
 
  (247-251)      alpha:      0.37444       0.37902       0.38346       0.38445       0.39386
                 beta:       0.37526       0.37951       0.38369       0.38489       0.39410
 
  (252-256)      alpha:      0.39730       0.39950       0.40413       0.40467       0.40527
                 beta:       0.39781       0.40010       0.40473       0.40524       0.40604
 
  (257-261)      alpha:      0.40997       0.41558       0.41752       0.42228       0.42351
                 beta:       0.41151       0.41641       0.41820       0.42294       0.42406
 
  (262-266)      alpha:      0.42657       0.43025       0.43082       0.43186       0.43798
                 beta:       0.42700       0.43149       0.43200       0.43247       0.43820
 
  (267-271)      alpha:      0.44009       0.44592       0.44904       0.44932       0.45589
                 beta:       0.44108       0.44686       0.44952       0.45011       0.45658
 
  (272-276)      alpha:      0.45657       0.45871       0.46058       0.46268       0.46417
                 beta:       0.45689       0.45896       0.46207       0.46307       0.46467
 
  (277-281)      alpha:      0.46645       0.46858       0.47331       0.47620       0.47921
                 beta:       0.46685       0.46913       0.47412       0.47655       0.47984
 
  (282-286)      alpha:      0.48190       0.48357       0.48559       0.48892       0.49116
                 beta:       0.48214       0.48433       0.48621       0.48942       0.49158
 
  (287-291)      alpha:      0.49293       0.49774       0.49847       0.50393       0.50724
                 beta:       0.49311       0.49846       0.49950       0.50423       0.50801
 
  (292-296)      alpha:      0.51090       0.51167       0.51469       0.51550       0.51939
                 beta:       0.51128       0.51228       0.51533       0.51658       0.51962
 
  (297-301)      alpha:      0.52310       0.52726       0.53283       0.53374       0.53804
                 beta:       0.52359       0.52828       0.53339       0.53555       0.53847
 
  (302-306)      alpha:      0.54029       0.54147       0.54735       0.55033       0.55394
                 beta:       0.54071       0.54177       0.54771       0.55082       0.55411
 
  (307-311)      alpha:      0.55770       0.56007       0.56094       0.56155       0.56703
                 beta:       0.55837       0.56032       0.56134       0.56240       0.56785
 
  (312-316)      alpha:      0.56957       0.57750       0.57855       0.58852       0.59085
                 beta:       0.57006       0.57842       0.58070       0.58920       0.59238
 
  (317-321)      alpha:      0.59362       0.61362       0.61404       0.61521       0.62632
                 beta:       0.59399       0.61456       0.61469       0.61588       0.62710
 
  (322-326)      alpha:      0.62809       0.63418       0.64826       0.65672       0.66142
                 beta:       0.62957       0.63498       0.64972       0.65830       0.66303
 
  (327-331)      alpha:      0.66255       0.67422       0.67708       0.67782       0.68382
                 beta:       0.66348       0.67526       0.67824       0.67859       0.68477
 
  (332-336)      alpha:      0.68929       0.70230       0.71038       0.71396       0.72261
                 beta:       0.69003       0.70362       0.71145       0.71472       0.72333
 
  (337-341)      alpha:      0.74058       0.74367       0.75271       0.76141       0.77213
                 beta:       0.74542       0.74577       0.75378       0.76384       0.77344
 
  (342-346)      alpha:      0.77656       0.79110       0.80451       0.82011       0.82895
                 beta:       0.78065       0.79194       0.80558       0.82152       0.83092
 
  (347-351)      alpha:      0.83557       0.85219       0.85989       0.86787       0.87904
                 beta:       0.84115       0.85481       0.86094       0.86869       0.88188
 
  (352-356)      alpha:      0.89085       0.89839       0.90554       0.91023       0.91115
                 beta:       0.89299       0.89912       0.90720       0.91101       0.91257
 
  (357-361)      alpha:      0.91480       0.92498       0.92552       0.94258       0.94402
                 beta:       0.91581       0.92560       0.92662       0.94298       0.94541
 
  (362-366)      alpha:      0.95894       0.96625       0.97767       0.99310       1.00066
                 beta:       0.96111       0.96661       0.97987       0.99389       1.00263
 
  (367-371)      alpha:      1.00283       1.00523       1.01398       1.01963       1.02192
                 beta:       1.00385       1.00650       1.01464       1.01992       1.02236
 
  (372-376)      alpha:      1.03191       1.03653       1.04177       1.04601       1.05291
                 beta:       1.03269       1.03700       1.04227       1.04676       1.05333
 
  (377-381)      alpha:      1.06453       1.08211       1.09230       1.09452       1.10146
                 beta:       1.06608       1.08269       1.09312       1.09495       1.10187
 
  (382-386)      alpha:      1.10329       1.11590       1.11653       1.11925       1.12883
                 beta:       1.10360       1.11736       1.11792       1.11958       1.12978
 
  (387-391)      alpha:      1.12992       1.14830       1.14888       1.16315       1.17719
                 beta:       1.13085       1.14960       1.15014       1.16382       1.17809
 
  (392-396)      alpha:      1.20718       1.20932       1.21553       1.22128       1.22321
                 beta:       1.20787       1.20989       1.21601       1.22146       1.22349
 
  (397-401)      alpha:      1.22543       1.23168       1.23621       1.23692       1.24048
                 beta:       1.22569       1.23229       1.23647       1.23710       1.24076
 
  (402-406)      alpha:      1.24113       1.25635       1.25676       1.25990       1.26691
                 beta:       1.24173       1.25653       1.25692       1.26116       1.26715
 
  (407-411)      alpha:      1.26973       1.27601       1.28104       1.28142       1.28881
                 beta:       1.27120       1.27653       1.28199       1.28207       1.28939
 
  (412-416)      alpha:      1.28905       1.29323       1.30736       1.31145       1.31669
                 beta:       1.28955       1.29388       1.30812       1.31211       1.31732
 
  (417-421)      alpha:      1.31745       1.32112       1.32963       1.33327       1.33428
                 beta:       1.31776       1.32143       1.33033       1.33349       1.33462
 
  (422-426)      alpha:      1.33677       1.33698       1.34204       1.34263       1.34796
                 beta:       1.33688       1.33733       1.34221       1.34301       1.34869
 
  (427-431)      alpha:      1.35342       1.35387       1.36576       1.36943       1.36957
                 beta:       1.35396       1.35430       1.36611       1.36990       1.36992
 
  (432-436)      alpha:      1.37471       1.38304       1.39296       1.39517       1.40400
                 beta:       1.37508       1.38360       1.39357       1.39547       1.40414
 
  (437-441)      alpha:      1.40818       1.41071       1.41090       1.42124       1.42168
                 beta:       1.40844       1.41089       1.41131       1.42180       1.42191
 
  (442-446)      alpha:      1.43175       1.43633       1.43758       1.45437       1.45580
                 beta:       1.43239       1.43660       1.43784       1.45458       1.45604
 
  (447-451)      alpha:      1.45863       1.46211       1.46424       1.47066       1.47361
                 beta:       1.45966       1.46250       1.46437       1.47096       1.47377
 
  (452-456)      alpha:      1.48732       1.50233       1.50471       1.50687       1.50965
                 beta:       1.48750       1.50269       1.50493       1.50704       1.51072
 
  (457-461)      alpha:      1.51357       1.52841       1.53011       1.54005       1.54220
                 beta:       1.51426       1.52895       1.53061       1.54027       1.54237
 
  (462-466)      alpha:      1.54867       1.55145       1.55980       1.56106       1.56273
                 beta:       1.54902       1.55178       1.56030       1.56150       1.56303
 
  (467-471)      alpha:      1.56510       1.57152       1.57774       1.58698       1.59840
                 beta:       1.56547       1.57201       1.57849       1.58737       1.59877
 
  (472-476)      alpha:      1.59964       1.60537       1.60604       1.62199       1.62888
                 beta:       1.60011       1.60576       1.60645       1.62382       1.62927
 
  (477-481)      alpha:      1.63276       1.63968       1.64151       1.64466       1.64544
                 beta:       1.63319       1.63988       1.64183       1.64494       1.64565
 
  (482-486)      alpha:      1.65474       1.66022       1.66773       1.66868       1.67358
                 beta:       1.65507       1.66057       1.66798       1.66897       1.67368
 
  (487-491)      alpha:      1.67712       1.68405       1.68752       1.71008       1.71421
                 beta:       1.67717       1.68413       1.68764       1.71052       1.71481
 
  (492-496)      alpha:      1.72064       1.72332       1.72410       1.72954       1.73527
                 beta:       1.72118       1.72362       1.72457       1.72991       1.73568
 
  (497-501)      alpha:      1.73583       1.73775       1.73871       1.74252       1.74565
                 beta:       1.73628       1.73807       1.73891       1.74338       1.74600
 
  (502-506)      alpha:      1.75579       1.76724       1.77634       1.77782       1.77995
                 beta:       1.75620       1.76777       1.77668       1.77808       1.78033
 
  (507-511)      alpha:      1.78153       1.79504       1.80107       1.81505       1.81616
                 beta:       1.78195       1.79537       1.80191       1.81547       1.81705
 
  (512-516)      alpha:      1.82406       1.83027       1.83926       1.84472       1.84638
                 beta:       1.82476       1.83064       1.83974       1.84577       1.84799
 
  (517-521)      alpha:      1.85910       1.86968       1.87271       1.87925       1.88814
                 beta:       1.86026       1.87010       1.87306       1.88190       1.88864
 
  (522-526)      alpha:      1.88821       1.89663       1.92646       1.92888       1.93996
                 beta:       1.88887       1.89689       1.92762       1.92991       1.94104
 
  (527-531)      alpha:      1.94766       1.95295       1.95386       1.95807       1.96846
                 beta:       1.94833       1.95359       1.95473       1.95906       1.96903
 
  (532-536)      alpha:      1.97056       1.97619       2.00090       2.00289       2.00427
                 beta:       1.97203       1.97809       2.00150       2.00348       2.00482
 
  (537-541)      alpha:      2.00696       2.01244       2.01772       2.03028       2.03431
                 beta:       2.00824       2.01302       2.01798       2.03211       2.03500
 
  (542-546)      alpha:      2.03461       2.03780       2.04028       2.04189       2.04739
                 beta:       2.03559       2.03806       2.04049       2.04205       2.04787
 
  (547-551)      alpha:      2.04956       2.05557       2.06683       2.07815       2.07912
                 beta:       2.05002       2.05682       2.06993       2.07868       2.08179
 
  (552-556)      alpha:      2.09506       2.10850       2.11458       2.11560       2.11689
                 beta:       2.10541       2.10966       2.11585       2.11739       2.11786
 
  (557-561)      alpha:      2.12126       2.12255       2.13099       2.13293       2.13518
                 beta:       2.12159       2.12346       2.13128       2.13316       2.13583
 
  (562-566)      alpha:      2.13676       2.14140       2.14674       2.15106       2.15279
                 beta:       2.14056       2.14385       2.14727       2.15217       2.15521
 
  (567-571)      alpha:      2.16039       2.16057       2.16365       2.17473       2.17569
                 beta:       2.16169       2.16447       2.16601       2.17532       2.17629
 
  (572-576)      alpha:      2.17848       2.18334       2.18744       2.18953       2.19500
                 beta:       2.17913       2.18519       2.18915       2.19174       2.19663
 
  (577-581)      alpha:      2.20108       2.20360       2.20613       2.21627       2.21727
                 beta:       2.20216       2.20516       2.20803       2.21876       2.21951
 
  (582-586)      alpha:      2.22396       2.22557       2.22652       2.23298       2.23665
                 beta:       2.22523       2.22601       2.22898       2.23411       2.23722
 
  (587-591)      alpha:      2.23981       2.24044       2.24360       2.24898       2.25324
                 beta:       2.24152       2.24317       2.24716       2.25092       2.25407
 
  (592-596)      alpha:      2.25933       2.26713       2.27097       2.28350       2.29057
                 beta:       2.26219       2.27164       2.27480       2.28533       2.29485
 
  (597-601)      alpha:      2.30540       2.30598       2.31617       2.32421       2.33024
                 beta:       2.30734       2.31307       2.31815       2.32481       2.33153
 
  (602-606)      alpha:      2.34231       2.34923       2.35161       2.35660       2.35798
                 beta:       2.34326       2.35190       2.35284       2.35851       2.36002
 
  (607-611)      alpha:      2.36769       2.37652       2.37965       2.38320       2.38437
                 beta:       2.36868       2.37876       2.38079       2.38414       2.38654
 
  (612-616)      alpha:      2.38687       2.38873       2.39024       2.40571       2.41477
                 beta:       2.38776       2.38931       2.39084       2.40644       2.41571
 
  (617-621)      alpha:      2.41638       2.41948       2.42157       2.42793       2.44429
                 beta:       2.41696       2.42027       2.42232       2.42865       2.44524
 
  (622-626)      alpha:      2.44489       2.45366       2.46766       2.47568       2.49901
                 beta:       2.44720       2.45613       2.46913       2.47708       2.50040
 
  (627-631)      alpha:      2.50649       2.52366       2.53923       2.54519       2.54698
                 beta:       2.50723       2.52701       2.54143       2.54703       2.54823
 
  (632-636)      alpha:      2.56666       2.57331       2.58075       2.58651       2.58728
                 beta:       2.56813       2.57490       2.58138       2.58714       2.58959
 
  (637-641)      alpha:      2.60676       2.60740       2.61184       2.61423       2.62293
                 beta:       2.60689       2.60778       2.61207       2.61511       2.62445
 
  (642-646)      alpha:      2.62517       2.62811       2.64445       2.64632       2.66216
                 beta:       2.62581       2.62877       2.64481       2.64691       2.66273
 
  (647-651)      alpha:      2.66609       2.67062       2.68088       2.68815       2.68918
                 beta:       2.66759       2.67153       2.68124       2.68878       2.69017
 
  (652-656)      alpha:      2.69830       2.70604       2.72010       2.72487       2.72734
                 beta:       2.70053       2.71004       2.72171       2.72873       2.73258
 
  (657-661)      alpha:      2.73324       2.74589       2.74831       2.76116       2.76468
                 beta:       2.73523       2.74705       2.74973       2.76192       2.76664
 
  (662-666)      alpha:      2.77131       2.79965       2.80587       2.81685       2.82229
                 beta:       2.77353       2.80074       2.80761       2.81793       2.82313
 
  (667-671)      alpha:      2.82427       2.83051       2.83611       2.83679       2.84551
                 beta:       2.82598       2.83095       2.83643       2.83793       2.84614
 
  (672-676)      alpha:      2.84659       2.84885       2.85250       2.85535       2.85846
                 beta:       2.84710       2.84979       2.85389       2.85575       2.85889
 
  (677-681)      alpha:      2.87042       2.87881       2.88066       2.91126       2.93249
                 beta:       2.87192       2.88102       2.88212       2.91327       2.93646
 
  (682-686)      alpha:      2.93872       2.94221       2.96458       2.99016       3.00117
                 beta:       2.94326       2.94983       2.97066       2.99334       3.00345
 
  (687-691)      alpha:      3.00869       3.04281       3.07273       3.07412       3.08946
                 beta:       3.01011       3.04393       3.07364       3.07555       3.09034
 
  (692-696)      alpha:      3.13816       3.14377       3.15655       3.17452       3.19873
                 beta:       3.14330       3.14791       3.15750       3.17865       3.20224
 
  (697-701)      alpha:      3.22156       3.23296       3.25646       3.27626       3.28407
                 beta:       3.22237       3.23478       3.25904       3.27675       3.28454
 
  (702-706)      alpha:      3.30109       3.33054       3.34219       3.41407       3.41695
                 beta:       3.30251       3.33221       3.34652       3.41467       3.41700
 
  (707-711)      alpha:      3.42821       3.42878       3.43167       3.45125       3.45468
                 beta:       3.42832       3.42986       3.43181       3.45142       3.45477
 
  (712-716)      alpha:      3.45835       3.47629       3.48133       3.49037       3.51245
                 beta:       3.45854       3.47652       3.48148       3.49221       3.51259
 
  (717-721)      alpha:      3.52395       3.53295       3.53744       3.54894       3.55229
                 beta:       3.52505       3.53300       3.53774       3.54899       3.55248
 
  (722-726)      alpha:      3.55355       3.55635       3.57772       3.59095       3.60049
                 beta:       3.55368       3.55642       3.57786       3.59218       3.60053
 
  (727-731)      alpha:      3.60402       3.62386       3.62622       3.68700       3.69912
                 beta:       3.60426       3.62393       3.62626       3.68912       3.69941
 
  (732-736)      alpha:      3.70105       3.70753       3.70792       3.71653       3.72478
                 beta:       3.70125       3.70775       3.70815       3.71684       3.72498
 
  (737-741)      alpha:      3.73317       3.73329       3.74764       3.76574       4.04236
                 beta:       3.73339       3.73401       3.74851       3.76757       4.04364
 
  (742-746)      alpha:      4.67364       4.76690       4.77551       4.78193       4.81888
                 beta:       4.67390       4.76705       4.77565       4.78236       4.81928
 
  (747-751)      alpha:      4.96277       5.16896       5.21201       5.25607       5.25691
                 beta:       4.96293       5.16947       5.21235       5.25627       5.25713
 
  (752-756)      alpha:      5.29174       5.33174       5.52704       5.52872       5.53108
                 beta:       5.29319       5.33333       5.52710       5.52883       5.53114
 
  (757-761)      alpha:      5.53353       5.54572       5.54766       5.55191       5.55476
                 beta:       5.53357       5.54577       5.54771       5.55196       5.55480
 
  (762-766)      alpha:      5.63867       5.65079       5.67005       5.67419       5.70811
                 beta:       5.63894       5.65107       5.67023       5.67438       5.71040
 
  (767-771)      alpha:      5.73681       5.84038       5.94783       5.95886       6.42549
                 beta:       5.73905       5.84389       5.94849       5.95999       6.43385
 
  (772-776)      alpha:      6.43545       6.47241       6.48115       6.51135       6.54652
                 beta:       6.44795       6.48746       6.49544       6.51335       6.55434
 
  (777-781)      alpha:      6.55192       6.73421       6.74100       7.23024       7.44578
                 beta:       6.55686       6.73991       6.74668       7.23363       7.44557
 
  (782-786)      alpha:      7.45366       7.46751       7.47555       7.55449       7.55480
                 beta:       7.45378       7.46778       7.47607       7.55489       7.55649
 
  (787-791)      alpha:      7.55698       7.56828       7.57088       7.57197       7.57491
                 beta:       7.55830       7.56890       7.57090       7.57218       7.57498
 
  (792-796)      alpha:      7.57876       7.58927       7.59285       7.62342       7.62453
                 beta:       7.57916       7.59220       7.59490       7.62348       7.62455
 
  (797-801)      alpha:      7.63160       7.63523       7.64900       7.64945       7.65218
                 beta:       7.63171       7.63526       7.64929       7.64988       7.65239
 
  (802-806)      alpha:      7.65596       7.65817       7.66249       7.66742       7.66881
                 beta:       7.65597       7.65880       7.66318       7.66757       7.66931
 
  (807-811)      alpha:      7.67122       7.67220       7.68298       7.68788       7.70161
                 beta:       7.67133       7.67230       7.68312       7.68809       7.70198
 
  (812-816)      alpha:      7.70292       7.71948       7.72500       7.72741       7.73004
                 beta:       7.70329       7.71973       7.72527       7.72759       7.73014
 
  (817-821)      alpha:      7.74084       7.74279       7.74465       7.75601       7.75768
                 beta:       7.74106       7.74288       7.74490       7.75605       7.75780
 
  (822-826)      alpha:      7.76704       7.77092       7.78420       7.82852       7.82953
                 beta:       7.76741       7.77096       7.78532       7.82881       7.82986
 
  (827-831)      alpha:      7.83354       7.83413       7.84666       7.85362       7.85759
                 beta:       7.83395       7.83450       7.84715       7.85392       7.85821
 
  (832-836)      alpha:      7.86567       7.86791       7.88463       7.88722       7.89274
                 beta:       7.86605       7.86834       7.88486       7.88755       7.89302
 
  (837-841)      alpha:      7.90658       7.92014       8.19240       8.22549       8.46949
                 beta:       7.90702       7.92040       8.19320       8.22613       8.47073
 
  (842-846)      alpha:      9.42252       9.42433       9.43681       9.43914       9.44104
                 beta:       9.42254       9.42435       9.43678       9.43921       9.44109
 
  (847-851)      alpha:      9.44942       9.45312       9.45837       9.45925       9.46071
                 beta:       9.44947       9.45316       9.45837       9.45926       9.46071
 
  (852-856)      alpha:      9.47007       9.47055       9.47135       9.51310       9.51706
                 beta:       9.47011       9.47059       9.47136       9.51312       9.51709
 
  (857-861)      alpha:      9.52930       9.54961       9.55121       9.55949       9.56501
                 beta:       9.52916       9.54961       9.55120       9.55951       9.56506
 
  (862-866)      alpha:      9.56847       9.57260       9.57466       9.58211       9.59650
                 beta:       9.56847       9.57259       9.57465       9.58212       9.59652
 
  (867-871)      alpha:      9.59869       9.60087       9.60668       9.61255       9.61669
                 beta:       9.59871       9.60088       9.60668       9.61251       9.61670
 
  (872-876)      alpha:      9.62100       9.62511       9.63653       9.64029       9.64489
                 beta:       9.62101       9.62511       9.63628       9.64009       9.64467
 
  (877-881)      alpha:      9.64581       9.65311       9.69460       9.71020       9.71863
                 beta:       9.64570       9.65312       9.69463       9.71023       9.71864
 
  (882-886)      alpha:     11.16424      11.55623      11.66420      12.12922      12.24721
                 beta:      11.17360      11.55773      11.66585      12.14694      12.25132
 
  (887-891)      alpha:     12.27494      12.28978      12.47904      13.02385      13.36025
                 beta:      12.27962      12.29444      12.48383      13.03291      13.36934
 
  (892-896)      alpha:     13.57105      17.21530      18.56190      18.58952      18.59056
                 beta:      13.57386      17.22104      18.56964      18.59692      18.59932
 
  (897-901)      alpha:     18.63937      18.64558      18.74608      18.76551      21.52519
                 beta:      18.64067      18.65028      18.74934      18.76851      21.52513
 
  (902-906)      alpha:     21.58377      21.58735      21.59453      21.62316      21.72492
                 beta:      21.58377      21.58734      21.59452      21.62316      21.72486
 
  (907-911)      alpha:     22.26796      22.27954      22.31605      22.31629      22.34612
                 beta:      22.26826      22.27978      22.31618      22.31642      22.34664
 
  (912-916)      alpha:     22.36187      22.48077      22.48939      22.51198      22.51586
                 beta:      22.36203      22.48130      22.48966      22.51201      22.51586
 
  (917-921)      alpha:     22.52347      22.52460      22.52897      22.52943      22.55959
                 beta:      22.52350      22.52462      22.52899      22.52946      22.56074
 
  (922-926)      alpha:     22.56749      22.57259      22.60059      22.60498      22.60938
                 beta:      22.56849      22.57321      22.60076      22.60512      22.61073
 
  (927-931)      alpha:     27.96012      28.03079      28.04652      31.65814      38.08778
                 beta:      27.96260      28.03126      28.04682      31.66189      38.08753
 
  (932-936)      alpha:     38.09208      38.11536      38.12042      38.18728      38.19962
                 beta:      38.09197      38.11550      38.12060      38.18995      38.20202
 
  (937-941)      alpha:     38.22997      38.23147      38.23326      38.23359      38.23532
                 beta:      38.22997      38.23148      38.23327      38.23360      38.23536
 
  (942-946)      alpha:     38.23787      38.23812      38.24132      38.24518      38.26129
                 beta:      38.23789      38.23814      38.24134      38.24527      38.26130
 
  (947-951)      alpha:     38.26273      38.26653      38.26682      38.27535      38.27814
                 beta:      38.26275      38.26658      38.26683      38.27550      38.27834
 
  (952-956)      alpha:     38.28011      38.28194      38.28500      38.28558      38.28860
                 beta:      38.28019      38.28197      38.28502      38.28560      38.28866
 
  (957-961)      alpha:     38.28882      38.28946      38.28996      38.29640      38.29838
                 beta:      38.28884      38.28948      38.28998      38.29652      38.29839
 
  (962-966)      alpha:     38.29979      38.30460      38.30621      38.30755      38.31900
                 beta:      38.29986      38.30466      38.30629      38.30759      38.31903
 
  (967-971)      alpha:     38.31960      38.32352      38.32586      38.33062      38.33109
                 beta:      38.31962      38.32357      38.32589      38.33071      38.33113
 
  (972-976)      alpha:     38.33360      38.33690      38.34165      38.34213      38.34568
                 beta:      38.33364      38.33693      38.34172      38.34220      38.34577
 
  (977-981)      alpha:     38.34901      38.34945      38.35756      38.35776      38.36327
                 beta:      38.34908      38.34954      38.35768      38.35790      38.36341
 
  (982-986)      alpha:     38.36901      38.37298      38.37624      38.38359      38.38600
                 beta:      38.36921      38.37313      38.37634      38.38368      38.38605
 
  (987-991)      alpha:     38.40254      38.43592      38.60569      38.62408      38.92691
                 beta:      38.40280      38.43601      38.60586      38.62425      38.92687
 
  (992-996)      alpha:     39.00172      44.20468      44.27679      44.30347      44.32389
                 beta:      39.00167      44.21174      44.27826      44.30528      44.32571
 
  (997-1001)     alpha:     44.43043      50.05715      50.07347      50.07643      50.10887
                 beta:      44.43235      50.06050      50.07734      50.07935      50.10927
 
  (1002-1006)    alpha:     50.11434      50.18541      50.19477      51.16235      53.49656
                 beta:      50.11641      50.18668      50.19603      51.16334      53.49986
 
  (1007-1011)    alpha:     53.77721      53.94084      56.04701      56.34362      56.38655
                 beta:      53.78045      53.94176      56.05178      56.34412      56.38730
 
  (1012-1016)    alpha:     60.43710      60.44033      60.44189      60.45268      60.45335
                 beta:      60.43706      60.44033      60.44188      60.45274      60.45342
 
  (1017-1021)    alpha:     60.46102      60.46209      60.46601      60.46814      60.47341
                 beta:      60.46105      60.46213      60.46601      60.46814      60.47341
 
  (1022-1026)    alpha:     60.47793      60.47923      60.48248      60.49140      60.49374
                 beta:      60.47797      60.47926      60.48248      60.49143      60.49377
 
  (1027-1031)    alpha:     60.50525      60.52165      60.52354      60.53667      60.53712
                 beta:      60.50512      60.52160      60.52356      60.53666      60.53713
 
  (1032-1036)    alpha:     60.54049      60.54143      60.54287      60.54740      60.55971
                 beta:      60.54050      60.54145      60.54286      60.54741      60.55972
 
  (1037-1041)    alpha:     60.56701      60.56893      60.57081      60.57559      60.57801
                 beta:      60.56702      60.56894      60.57080      60.57556      60.57802
 
  (1042-1046)    alpha:     60.58961      60.59317      60.60047      60.60206      60.61417
                 beta:      60.58961      60.59314      60.59998      60.60143      60.61410
 
  (1047-1051)    alpha:     60.61443      60.62424      60.65960      60.67440      60.68243
                 beta:      60.61442      60.62425      60.65963      60.67443      60.68244
 
  (1052-1056)    alpha:     75.67153      82.80227      82.80670      82.82759      82.82969
                 beta:      75.67356      82.80237      82.80679      82.82764      82.82974
 
  (1057-1061)    alpha:     82.86102      82.87640      83.00108      83.00977      83.03170
                 beta:      82.86122      82.87650      83.00125      83.00985      83.03171
 
  (1062-1066)    alpha:     83.03426      83.04054      83.04099      83.04442      83.04482
                 beta:      83.03425      83.04055      83.04100      83.04443      83.04482
 
  (1067-1071)    alpha:     83.06702      83.07432      83.07506      83.09703      83.10068
                 beta:      83.06710      83.07476      83.07528      83.09709      83.10072
 
  (1072-1076)    alpha:     83.10458      88.64691      88.69398      88.69772      88.70445
                 beta:      83.10507      88.64682      88.69391      88.69767      88.70441
 
  (1077-1081)    alpha:     88.71937      88.78934     114.77114     114.82040     114.82933
                 beta:      88.71932      88.78927     114.77315     114.82081     114.82959
 
  (1082-1086)    alpha:    117.25862     131.68807     131.70116     131.70208     131.72463
                 beta:     117.26010     131.69078     131.70395     131.70434     131.72475
 
  (1087-1091)    alpha:    131.72877     131.78050     131.78862     138.05709     138.10708
                 beta:     131.73040     131.78135     131.78977     138.06083     138.10781
 
  (1092-1096)    alpha:    138.12544     138.14378     138.22085     166.12804     166.20354
                 beta:     138.12637     138.14472     138.22181     166.12798     166.20348
 
  (1097-1101)    alpha:    179.96536     180.19365     180.32038     216.40181     261.97626
                 beta:     179.96713     180.19544     180.32088     216.40267     261.97757
 
  (1102-1106)    alpha:    308.90578     308.90929     308.92718     308.92903     308.95787
                 beta:     308.90583     308.90934     308.92721     308.92906     308.95790
 
  (1107-1111)    alpha:    308.97262     309.09095     309.09831     309.11775     309.11927
                 beta:     308.97262     309.09099     309.09834     309.11775     309.11926
 
  (1112-1116)    alpha:    309.12511     309.12560     309.12746     309.12829     309.14585
                 beta:     309.12512     309.12560     309.12746     309.12829     309.14588
 
  (1117-1121)    alpha:    309.15443     309.15513     309.17149     309.17452     309.18018
                 beta:     309.15449     309.15529     309.17152     309.17454     309.18036
 
  (1122-1126)    alpha:    358.39759     358.40623     358.40699     358.42181     358.42474
                 beta:     358.40026     358.40899     358.40917     358.42199     358.42639
 
  (1127-1131)    alpha:    358.45894     358.46396     393.54151     393.57715     393.59042
                 beta:     358.45983     358.46506     393.54446     393.57771     393.59116
 
  (1132-1136)    alpha:    393.60421     393.66057     419.01334     419.04311     419.04549
                 beta:     393.60495     393.66132     419.01328     419.04306     419.04546
 
  (1137-1141)    alpha:    419.04971     419.05953     419.10453     436.79159     535.22845
                 beta:     419.04968     419.05949     419.10448     436.79204     535.22963
 
  (1142-1146)    alpha:    535.25967     535.26536     542.34632     542.52850     542.62606
                 beta:     535.25988     535.26549     542.34796     542.53014     542.62655
 
  (1147-1151)    alpha:    605.44750     605.51170     768.50859     781.76055    1081.91680
                 beta:     605.44746     605.51165     768.50990     781.76106    1081.91995
 
  (1152-1156)    alpha:   1081.94217    1081.95140    1081.96079    1082.00115    1109.09705
                 beta:    1081.94278    1081.95220    1081.96159    1082.00197    1109.09934
 
  (1157-1161)    alpha:   1109.10178    1109.10232    1109.11082    1109.11241    1109.13079
                 beta:    1109.10422    1109.10425    1109.11100    1109.11381    1109.13161
 
  (1162-1166)    alpha:   1109.13336    1291.75730    1291.75983    1291.77425    1291.77574
                 beta:    1109.13421    1291.75733    1291.75986    1291.77427    1291.77576
 
  (1167-1171)    alpha:   1291.79914    1291.81153    1291.91619    1291.92257    1291.93984
                 beta:    1291.79911    1291.81148    1291.91620    1291.92257    1291.93984
 
  (1172-1176)    alpha:   1291.94033    1291.94512    1291.94560    1291.94707    1291.94832
                 beta:    1291.94032    1291.94512    1291.94560    1291.94707    1291.94832
 
  (1177-1181)    alpha:   1291.96023    1291.96818    1291.96920    1291.98090    1291.98331
                 beta:    1291.96025    1291.96820    1291.96923    1291.98092    1291.98333
 
  (1182-1186)    alpha:   1291.98918    1499.54873    1499.68780    1499.76233    1808.40975
                 beta:    1291.98923    1499.55013    1499.68921    1499.76275    1808.40980
 
  (1187-1191)    alpha:   2007.91711    2162.45810    2162.50994    2754.46525    3019.93183
                 beta:    2007.91818    2162.45807    2162.50991    2754.46539    3019.93341
 
  (1192-1196)    alpha:   3019.94771    3019.95343    3019.95908    3019.98455    3845.07356
                 beta:    3019.94791    3019.95377    3019.95941    3019.98489    3845.07423
 
  (1197-1201)    alpha:   3845.17381    3845.22713    4718.68020    6743.20292    6743.20405
                 beta:    3845.17448    3845.22731    4718.68071    6743.20294    6743.20407
 
  (1202-1206)    alpha:   6743.21305    6743.21381    6743.22535    6743.23265    6743.31052
                 beta:    6743.21306    6743.21383    6743.22532    6743.23262    6743.31052
 
  (1207-1211)    alpha:   6743.31556    6743.32831    6743.32947    6743.33034    6743.33072
                 beta:    6743.31556    6743.32831    6743.32947    6743.33035    6743.33072
 
  (1212-1216)    alpha:   6743.33401    6743.33578    6743.33889    6743.34422    6743.34462
                 beta:    6743.33401    6743.33579    6743.33889    6743.34422    6743.34463
 
  (1217-1221)    alpha:   6743.35040    6743.35168    6743.35627    7874.45558    7874.49067
                 beta:    6743.35040    6743.35169    6743.35629    7874.45556    7874.49065
 
  (1222-1226)    alpha:   9052.03352    9201.04945    9201.05639    9201.05893    9201.06141
                 beta:    9052.03351    9201.04974    9201.05637    9201.05895    9201.06143
 
  (1227-1231)    alpha:   9201.07281    9239.22852    9239.29328    9239.32742    9788.05334
                 beta:    9201.07284    9239.22869    9239.29345    9239.32744    9788.05335
 
  (1232-1236)    alpha:   9985.34957   19339.19846   20995.82760   20995.86352   20995.88226
                 beta:    9985.34974   19339.19849   20995.82761   20995.86354   20995.88224
 
  (1237-1241)    alpha:  29949.49960   29949.51523   35070.57365   35873.75800   45988.09423
                 beta:   29949.49959   29949.51522   35070.57364   35873.75798   45988.09421
 
  (1242-1246)    alpha:  45988.11100   45988.11966   60898.81415  100188.34137  100188.34791
                 beta:   45988.11099   45988.11965   60898.81413  100188.34136  100188.34789
 
  (1247-1251)    alpha: 100188.35126  103295.12863  173838.16284  226368.10484  226368.10689
                 beta:  100188.35124  103295.12860  173838.16282  226368.10483  226368.10689
 
  (1252-1256)    alpha: 226368.10794  293833.23492  507338.51076  572250.52909  572250.52952
                 beta:  226368.10793  293833.23486  507338.51066  572250.52899  572250.52943
 
  (1257-1259)    alpha: 572250.52975  911133.41402  ************
                 beta:  572250.52966  911133.41408  ************
 
 
 
 

  Checkpointing ...
  Matrix to power -5.00E-01(min: 1.94E-04 max: 1.13E+02 thr: 1.00E-08 time: 2.23E+00 cpus:24)
  Matrix to power -5.00E-01(min: 1.94E-04 max: 1.13E+02 thr: 1.00E-08 time: 2.22E+00 cpus:24)
  Matrix to power -5.00E-01(min: 1.94E-04 max: 1.13E+02 thr: 1.00E-08 time: 2.22E+00 cpus:24)
  Matrix to power -5.00E-01(min: 1.94E-04 max: 1.13E+02 thr: 1.00E-08 time: 2.22E+00 cpus:24)


Mulliken Population Analysis
============================


  Atomic charge population
  ------------------------

  --------------------------------
  atom   label     atomic charge  
                  --------------- 
                   gross     net  
  --------------------------------
   Ir      1       77.33   -0.33
   Cl      2       17.22   -0.22
   P       3       14.69    0.31
   N       4        7.29   -0.29
   C       5        5.85    0.15
   C       6        6.22   -0.22
   C       7        6.23   -0.23
   C       8        6.17   -0.17
   C       9        6.16   -0.16
   C      10        6.17   -0.17
   C      11        6.22   -0.22
   C      12        6.17   -0.17
   C      13        6.18   -0.18
   C      14        6.17   -0.17
   H      15        0.94    0.06
   H      16        0.92    0.08
   H      17        0.92    0.08
   H      18        0.89    0.11
   H      19        0.93    0.07
   H      20        0.90    0.10
   H      21        0.92    0.08
   H      22        0.93    0.07
   H      23        0.92    0.08
   H      24        0.92    0.08
   H      25        0.92    0.08
   H      26        0.91    0.09
   H      27        0.93    0.07
   H      28        0.89    0.11
   H      29        0.90    0.10
   H      30        0.93    0.07
   H      31        0.93    0.07
   H      32        0.92    0.08
   H      33        0.92    0.08
   H      34        0.92    0.08
   P      35       14.68    0.32
   C      36        5.85    0.15
   C      37        6.22   -0.22
   C      38        6.23   -0.23
   C      39        6.17   -0.17
   C      40        6.16   -0.16
   C      41        6.17   -0.17
   C      42        6.22   -0.22
   C      43        6.17   -0.17
   C      44        6.18   -0.18
   C      45        6.17   -0.17
   H      46        0.94    0.06
   H      47        0.92    0.08
   H      48        0.92    0.08
   H      49        0.89    0.11
   H      50        0.93    0.07
   H      51        0.90    0.10
   H      52        0.92    0.08
   H      53        0.93    0.07
   H      54        0.92    0.08
   H      55        0.92    0.08
   H      56        0.92    0.08
   H      57        0.91    0.09
   H      58        0.93    0.07
   H      59        0.89    0.11
   H      60        0.90    0.10
   H      61        0.93    0.07
   H      62        0.93    0.07
   H      63        0.92    0.08
   H      64        0.92    0.08
   H      65        0.93    0.07
  --------------------------------
  sum             291.00   -0.00


  Electron spin population
  ------------------------

  --------------------------------
  atom   label     electron spin  
  --------------------------------
   Ir      1           0.647
   Cl      2           0.086
   P       3          -0.004
   N       4           0.077
   C       5          -0.032
   C       6           0.127
   C       7           0.005
   C       8           0.001
   C       9           0.001
   C      10          -0.001
   C      11           0.006
   C      12          -0.001
   C      13           0.000
   C      14          -0.000
   H      15          -0.000
   H      16          -0.006
   H      17          -0.000
   H      18          -0.002
   H      19          -0.000
   H      20           0.000
   H      21          -0.000
   H      22           0.001
   H      23           0.000
   H      24           0.000
   H      25           0.000
   H      26          -0.000
   H      27          -0.000
   H      28          -0.001
   H      29           0.000
   H      30           0.001
   H      31           0.000
   H      32          -0.000
   H      33           0.000
   H      34          -0.000
   P      35          -0.004
   C      36          -0.032
   C      37           0.126
   C      38           0.005
   C      39           0.001
   C      40           0.000
   C      41          -0.001
   C      42           0.006
   C      43          -0.000
   C      44           0.000
   C      45          -0.000
   H      46           0.000
   H      47          -0.006
   H      48          -0.000
   H      49          -0.002
   H      50          -0.000
   H      51           0.001
   H      52          -0.000
   H      53           0.001
   H      54           0.000
   H      55           0.000
   H      56           0.000
   H      57          -0.000
   H      58          -0.000
   H      59          -0.001
   H      60           0.000
   H      61           0.001
   H      62           0.000
   H      63          -0.000
   H      64           0.000
   H      65          -0.000
  --------------------------------
  sum                  1.000


  Orbital density population
  --------------------------
 
 
  Orbital:   1  Energy=  -2780.47802 [au]   Occ=1.00           Orbital:   1  Energy=  -2780.47804 [au]   Occ=1.00
  (alpha)               -75660.65791 [eV]                      (beta)                -75660.65845 [eV]
  --------------------------------------------------           --------------------------------------------------
  atom  label   AO type   orbital density population           atom  label   AO type   orbital density population
  --------------------------------------------------           --------------------------------------------------
   Ir     1        s              100.0%                        Ir     1        s              100.0%
 
 
  Orbital:   2  Energy=   -486.70705 [au]   Occ=1.00           Orbital:   2  Energy=   -486.70557 [au]   Occ=1.00
  (alpha)               -13243.97300 [eV]                      (beta)                -13243.93268 [eV]
  --------------------------------------------------           --------------------------------------------------
  atom  label   AO type   orbital density population           atom  label   AO type   orbital density population
  --------------------------------------------------           --------------------------------------------------
   Ir     1        s              100.0%                        Ir     1        s              100.0%
 
 
  Orbital:   3  Energy=   -425.22037 [au]   Occ=1.00           Orbital:   3  Energy=   -425.21883 [au]   Occ=1.00
  (alpha)               -11570.83531 [eV]                      (beta)                -11570.79322 [eV]
  --------------------------------------------------           --------------------------------------------------
  atom  label   AO type   orbital density population           atom  label   AO type   orbital density population
  --------------------------------------------------           --------------------------------------------------
   Ir     1        py             100.0%                        Ir     1        py             100.0%
 
 
  Orbital:   4  Energy=   -425.21820 [au]   Occ=1.00           Orbital:   4  Energy=   -425.21729 [au]   Occ=1.00
  (alpha)               -11570.77615 [eV]                      (beta)                -11570.75149 [eV]
  --------------------------------------------------           --------------------------------------------------
  atom  label   AO type   orbital density population           atom  label   AO type   orbital density population
  --------------------------------------------------           --------------------------------------------------
   Ir     1        px              98.6%                        Ir     1        px               0.0%
                   pz               1.4%                                        pz             100.0%
 
 
  Orbital:   5  Energy=   -425.21775 [au]   Occ=1.00           Orbital:   5  Energy=   -425.21665 [au]   Occ=1.00
  (alpha)               -11570.76389 [eV]                      (beta)                -11570.73392 [eV]
  --------------------------------------------------           --------------------------------------------------
  atom  label   AO type   orbital density population           atom  label   AO type   orbital density population
  --------------------------------------------------           --------------------------------------------------
   Ir     1        px               1.4%                        Ir     1        px             100.0%
                   pz              98.6%                                        pz               0.0%
 
 
  Orbital:   6  Energy=   -113.79615 [au]   Occ=1.00           Orbital:   6  Energy=   -113.79565 [au]   Occ=1.00
  (alpha)                -3096.55099 [eV]                      (beta)                 -3096.53721 [eV]
  --------------------------------------------------           --------------------------------------------------
  atom  label   AO type   orbital density population           atom  label   AO type   orbital density population
  --------------------------------------------------           --------------------------------------------------
   Ir     1        s              100.0%                        Ir     1        s              100.0%
 
 
  Orbital:   7  Energy=   -100.94197 [au]   Occ=1.00           Orbital:   7  Energy=   -100.94140 [au]   Occ=1.00
  (alpha)                -2746.77080 [eV]                      (beta)                 -2746.75532 [eV]
  --------------------------------------------------           --------------------------------------------------
  atom  label   AO type   orbital density population           atom  label   AO type   orbital density population
  --------------------------------------------------           --------------------------------------------------
   Cl     2        s              100.0%                        Cl     2        s              100.0%
 
 
  Orbital:   8  Energy=    -95.65662 [au]   Occ=1.00           Orbital:   8  Energy=    -95.65585 [au]   Occ=1.00
  (alpha)                -2602.94924 [eV]                      (beta)                 -2602.92807 [eV]
  --------------------------------------------------           --------------------------------------------------
  atom  label   AO type   orbital density population           atom  label   AO type   orbital density population
  --------------------------------------------------           --------------------------------------------------
   Ir     1        py             100.0%                        Ir     1        py             100.0%
 
 
  Orbital:   9  Energy=    -95.65346 [au]   Occ=1.00           Orbital:   9  Energy=    -95.65270 [au]   Occ=1.00
  (alpha)                -2602.86310 [eV]                      (beta)                 -2602.84236 [eV]
  --------------------------------------------------           --------------------------------------------------
  atom  label   AO type   orbital density population           atom  label   AO type   orbital density population
  --------------------------------------------------           --------------------------------------------------
   Ir     1        px              99.4%                        Ir     1        px              98.7%
                   pz               0.6%                                        pz               1.3%
 
 
  Orbital:  10  Energy=    -95.65221 [au]   Occ=1.00           Orbital:  10  Energy=    -95.65203 [au]   Occ=1.00
  (alpha)                -2602.82909 [eV]                      (beta)                 -2602.82410 [eV]
  --------------------------------------------------           --------------------------------------------------
  atom  label   AO type   orbital density population           atom  label   AO type   orbital density population
  --------------------------------------------------           --------------------------------------------------
   Ir     1        px               0.6%                        Ir     1        px               1.3%
                   pz              99.4%                                        pz              98.7%
 
 
  Orbital:  11  Energy=    -76.50639 [au]   Occ=1.00           Orbital:  11  Energy=    -76.50644 [au]   Occ=1.00
  (alpha)                -2081.84480 [eV]                      (beta)                 -2081.84613 [eV]
  --------------------------------------------------           --------------------------------------------------
  atom  label   AO type   orbital density population           atom  label   AO type   orbital density population
  --------------------------------------------------           --------------------------------------------------
   P      3        s              100.0%                        P      3        s              100.0%
 
 
  Orbital:  12  Energy=    -76.50638 [au]   Occ=1.00           Orbital:  12  Energy=    -76.50643 [au]   Occ=1.00
  (alpha)                -2081.84447 [eV]                      (beta)                 -2081.84580 [eV]
  --------------------------------------------------           --------------------------------------------------
  atom  label   AO type   orbital density population           atom  label   AO type   orbital density population
  --------------------------------------------------           --------------------------------------------------
   P     35        s              100.0%                        P     35        s              100.0%
 
 
  Orbital:  13  Energy=    -74.70231 [au]   Occ=1.00           Orbital:  13  Energy=    -74.70145 [au]   Occ=1.00
  (alpha)                -2032.75335 [eV]                      (beta)                 -2032.72994 [eV]
  --------------------------------------------------           --------------------------------------------------
  atom  label   AO type   orbital density population           atom  label   AO type   orbital density population
  --------------------------------------------------           --------------------------------------------------
   Ir     1        d2-             99.7%                        Ir     1        d2-              0.0%
                   d0               0.0%                                        d0              26.0%
                   d2+              0.1%                                        d2+             74.0%
 
 
  Orbital:  14  Energy=    -74.70198 [au]   Occ=1.00           Orbital:  14  Energy=    -74.69967 [au]   Occ=1.00
  (alpha)                -2032.74423 [eV]                      (beta)                 -2032.68140 [eV]
  --------------------------------------------------           --------------------------------------------------
  atom  label   AO type   orbital density population           atom  label   AO type   orbital density population
  --------------------------------------------------           --------------------------------------------------
   Ir     1        d2-              0.1%                        Ir     1        d2-             99.5%
                   d0              30.5%                                        d0               0.0%
                   d2+             69.4%                                        d2+              0.0%
 
 
  Orbital:  15  Energy=    -74.69959 [au]   Occ=1.00           Orbital:  15  Energy=    -74.69891 [au]   Occ=1.00
  (alpha)                -2032.67918 [eV]                      (beta)                 -2032.66067 [eV]
  --------------------------------------------------           --------------------------------------------------
  atom  label   AO type   orbital density population           atom  label   AO type   orbital density population
  --------------------------------------------------           --------------------------------------------------
   Ir     1        d1-             99.8%                        Ir     1        d1-             99.5%
 
 
  Orbital:  16  Energy=    -74.69855 [au]   Occ=1.00           Orbital:  16  Energy=    -74.69788 [au]   Occ=1.00
  (alpha)                -2032.65106 [eV]                      (beta)                 -2032.63281 [eV]
  --------------------------------------------------           --------------------------------------------------
  atom  label   AO type   orbital density population           atom  label   AO type   orbital density population
  --------------------------------------------------           --------------------------------------------------
   Ir     1        d0              69.0%                        Ir     1        d0              73.6%
                   d2+             30.2%                                        d2+             25.8%
 
 
  Orbital:  17  Energy=    -74.69824 [au]   Occ=1.00           Orbital:  17  Energy=    -74.69756 [au]   Occ=1.00
  (alpha)                -2032.64254 [eV]                      (beta)                 -2032.62416 [eV]
  --------------------------------------------------           --------------------------------------------------
  atom  label   AO type   orbital density population           atom  label   AO type   orbital density population
  --------------------------------------------------           --------------------------------------------------
   Ir     1        d1+             99.1%                        Ir     1        d1+             99.3%
 
 
  Orbital:  18  Energy=    -24.18811 [au]   Occ=1.00           Orbital:  18  Energy=    -24.18672 [au]   Occ=1.00
  (alpha)                 -658.19199 [eV]                      (beta)                  -658.15423 [eV]
  --------------------------------------------------           --------------------------------------------------
  atom  label   AO type   orbital density population           atom  label   AO type   orbital density population
  --------------------------------------------------           --------------------------------------------------
   Ir     1        s              100.1%                        Ir     1        s              100.1%
 
 
  Orbital:  19  Energy=    -18.19468 [au]   Occ=1.00           Orbital:  19  Energy=    -18.19296 [au]   Occ=1.00
  (alpha)                 -495.10242 [eV]                      (beta)                  -495.05557 [eV]
  --------------------------------------------------           --------------------------------------------------
  atom  label   AO type   orbital density population           atom  label   AO type   orbital density population
  --------------------------------------------------           --------------------------------------------------
   Ir     1        py             100.0%                        Ir     1        py             100.0%
 
 
  Orbital:  20  Energy=    -18.18555 [au]   Occ=1.00           Orbital:  20  Energy=    -18.18462 [au]   Occ=1.00
  (alpha)                 -494.85391 [eV]                      (beta)                  -494.82862 [eV]
  --------------------------------------------------           --------------------------------------------------
  atom  label   AO type   orbital density population           atom  label   AO type   orbital density population
  --------------------------------------------------           --------------------------------------------------
   Ir     1        px              90.3%                        Ir     1        px               1.9%
                   pz               9.7%                                        pz              98.1%
 
 
  Orbital:  21  Energy=    -18.18501 [au]   Occ=1.00           Orbital:  21  Energy=    -18.18379 [au]   Occ=1.00
  (alpha)                 -494.83942 [eV]                      (beta)                  -494.80600 [eV]
  --------------------------------------------------           --------------------------------------------------
  atom  label   AO type   orbital density population           atom  label   AO type   orbital density population
  --------------------------------------------------           --------------------------------------------------
   Ir     1        px               9.7%                        Ir     1        px              98.1%
                   pz              90.3%                                        pz               1.9%
 
 
  Orbital:  22  Energy=    -14.03252 [au]   Occ=1.00           Orbital:  22  Energy=    -14.03071 [au]   Occ=1.00
  (alpha)                 -381.84426 [eV]                      (beta)                  -381.79510 [eV]
  --------------------------------------------------           --------------------------------------------------
  atom  label   AO type   orbital density population           atom  label   AO type   orbital density population
  --------------------------------------------------           --------------------------------------------------
   N      4        s              100.0%                        N      4        s              100.0%
 
 
  Orbital:  23  Energy=    -10.56855 [au]   Occ=1.00           Orbital:  23  Energy=    -10.56770 [au]   Occ=1.00
  (alpha)                 -287.58495 [eV]                      (beta)                  -287.56186 [eV]
  --------------------------------------------------           --------------------------------------------------
  atom  label   AO type   orbital density population           atom  label   AO type   orbital density population
  --------------------------------------------------           --------------------------------------------------
   Ir     1        d0              43.7%                        Ir     1        d0              41.5%
                   d2+             56.3%                                        d2+             58.6%
 
 
  Orbital:  24  Energy=    -10.56630 [au]   Occ=1.00           Orbital:  24  Energy=    -10.56244 [au]   Occ=1.00
  (alpha)                 -287.52369 [eV]                      (beta)                  -287.41870 [eV]
  --------------------------------------------------           --------------------------------------------------
  atom  label   AO type   orbital density population           atom  label   AO type   orbital density population
  --------------------------------------------------           --------------------------------------------------
   Ir     1        d2-             99.7%                        Ir     1        d2-             99.4%
 
 
  Orbital:  25  Energy=    -10.56125 [au]   Occ=1.00           Orbital:  25  Energy=    -10.56028 [au]   Occ=1.00
  (alpha)                 -287.38629 [eV]                      (beta)                  -287.35990 [eV]
  --------------------------------------------------           --------------------------------------------------
  atom  label   AO type   orbital density population           atom  label   AO type   orbital density population
  --------------------------------------------------           --------------------------------------------------
   Ir     1        d1-             99.7%                        Ir     1        d1-             99.4%
 
 
  Orbital:  26  Energy=    -10.55743 [au]   Occ=1.00           Orbital:  26  Energy=    -10.55654 [au]   Occ=1.00
  (alpha)                 -287.28222 [eV]                      (beta)                  -287.25819 [eV]
  --------------------------------------------------           --------------------------------------------------
  atom  label   AO type   orbital density population           atom  label   AO type   orbital density population
  --------------------------------------------------           --------------------------------------------------
   Ir     1        d0              55.3%                        Ir     1        d0              57.7%
                   d1+              1.6%                                        d1+              1.4%
                   d2+             43.0%                                        d2+             40.9%
 
 
  Orbital:  27  Energy=    -10.55669 [au]   Occ=1.00           Orbital:  27  Energy=    -10.55573 [au]   Occ=1.00
  (alpha)                 -287.26204 [eV]                      (beta)                  -287.23600 [eV]
  --------------------------------------------------           --------------------------------------------------
  atom  label   AO type   orbital density population           atom  label   AO type   orbital density population
  --------------------------------------------------           --------------------------------------------------
   Ir     1        d1+             98.4%                        Ir     1        d1+             98.6%
 
 
  Orbital:  28  Energy=     -9.93098 [au]   Occ=1.00           Orbital:  28  Energy=     -9.93128 [au]   Occ=1.00
  (alpha)                 -270.23579 [eV]                      (beta)                  -270.24379 [eV]
  --------------------------------------------------           --------------------------------------------------
  atom  label   AO type   orbital density population           atom  label   AO type   orbital density population
  --------------------------------------------------           --------------------------------------------------
   C      5        s              100.0%                        C      5        s              100.0%
 
 
  Orbital:  29  Energy=     -9.93096 [au]   Occ=1.00           Orbital:  29  Energy=     -9.93125 [au]   Occ=1.00
  (alpha)                 -270.23519 [eV]                      (beta)                  -270.24318 [eV]
  --------------------------------------------------           --------------------------------------------------
  atom  label   AO type   orbital density population           atom  label   AO type   orbital density population
  --------------------------------------------------           --------------------------------------------------
   C     36        s              100.0%                        C     36        s              100.0%
 
 
  Orbital:  30  Energy=     -9.91431 [au]   Occ=1.00           Orbital:  30  Energy=     -9.91421 [au]   Occ=1.00
  (alpha)                 -269.78221 [eV]                      (beta)                  -269.77951 [eV]
  --------------------------------------------------           --------------------------------------------------
  atom  label   AO type   orbital density population           atom  label   AO type   orbital density population
  --------------------------------------------------           --------------------------------------------------
   C     42        s              100.0%                        C     42        s              100.0%
 
 
  Orbital:  31  Energy=     -9.91431 [au]   Occ=1.00           Orbital:  31  Energy=     -9.91418 [au]   Occ=1.00
  (alpha)                 -269.78207 [eV]                      (beta)                  -269.77861 [eV]
  --------------------------------------------------           --------------------------------------------------
  atom  label   AO type   orbital density population           atom  label   AO type   orbital density population
  --------------------------------------------------           --------------------------------------------------
   C      7        s              100.0%                        C      7        s              100.0%
 
 
  Orbital:  32  Energy=     -9.91423 [au]   Occ=1.00           Orbital:  32  Energy=     -9.91413 [au]   Occ=1.00
  (alpha)                 -269.77983 [eV]                      (beta)                  -269.77716 [eV]
  --------------------------------------------------           --------------------------------------------------
  atom  label   AO type   orbital density population           atom  label   AO type   orbital density population
  --------------------------------------------------           --------------------------------------------------
   C     11        s              100.0%                        C     11        s              100.0%
 
 
  Orbital:  33  Energy=     -9.91419 [au]   Occ=1.00           Orbital:  33  Energy=     -9.91407 [au]   Occ=1.00
  (alpha)                 -269.77893 [eV]                      (beta)                  -269.77554 [eV]
  --------------------------------------------------           --------------------------------------------------
  atom  label   AO type   orbital density population           atom  label   AO type   orbital density population
  --------------------------------------------------           --------------------------------------------------
   C     38        s              100.0%                        C     38        s              100.0%
 
 
  Orbital:  34  Energy=     -9.88595 [au]   Occ=1.00           Orbital:  34  Energy=     -9.88458 [au]   Occ=1.00
  (alpha)                 -269.01032 [eV]                      (beta)                  -268.97302 [eV]
  --------------------------------------------------           --------------------------------------------------
  atom  label   AO type   orbital density population           atom  label   AO type   orbital density population
  --------------------------------------------------           --------------------------------------------------
   C      6        s              100.0%                        C      6        s              100.0%
 
 
  Orbital:  35  Energy=     -9.88594 [au]   Occ=1.00           Orbital:  35  Energy=     -9.88457 [au]   Occ=1.00
  (alpha)                 -269.00999 [eV]                      (beta)                  -268.97273 [eV]
  --------------------------------------------------           --------------------------------------------------
  atom  label   AO type   orbital density population           atom  label   AO type   orbital density population
  --------------------------------------------------           --------------------------------------------------
   C     37        s              100.0%                        C     37        s              100.0%
 
 
  Orbital:  36  Energy=     -9.88300 [au]   Occ=1.00           Orbital:  36  Energy=     -9.88301 [au]   Occ=1.00
  (alpha)                 -268.93024 [eV]                      (beta)                  -268.93041 [eV]
  --------------------------------------------------           --------------------------------------------------
  atom  label   AO type   orbital density population           atom  label   AO type   orbital density population
  --------------------------------------------------           --------------------------------------------------
   C     10        s              100.0%                        C     10        s              100.0%
 
 
  Orbital:  37  Energy=     -9.88288 [au]   Occ=1.00           Orbital:  37  Energy=     -9.88289 [au]   Occ=1.00
  (alpha)                 -268.92690 [eV]                      (beta)                  -268.92708 [eV]
  --------------------------------------------------           --------------------------------------------------
  atom  label   AO type   orbital density population           atom  label   AO type   orbital density population
  --------------------------------------------------           --------------------------------------------------
   C     41        s              100.0%                        C     41        s              100.0%
 
 
  Orbital:  38  Energy=     -9.87966 [au]   Occ=1.00           Orbital:  38  Energy=     -9.87966 [au]   Occ=1.00
  (alpha)                 -268.83932 [eV]                      (beta)                  -268.83927 [eV]
  --------------------------------------------------           --------------------------------------------------
  atom  label   AO type   orbital density population           atom  label   AO type   orbital density population
  --------------------------------------------------           --------------------------------------------------
   C     45        s              100.0%                        C     45        s              100.0%
 
 
  Orbital:  39  Energy=     -9.87959 [au]   Occ=1.00           Orbital:  39  Energy=     -9.87958 [au]   Occ=1.00
  (alpha)                 -268.83721 [eV]                      (beta)                  -268.83716 [eV]
  --------------------------------------------------           --------------------------------------------------
  atom  label   AO type   orbital density population           atom  label   AO type   orbital density population
  --------------------------------------------------           --------------------------------------------------
   C     14        s              100.0%                        C     14        s              100.0%
 
 
  Orbital:  40  Energy=     -9.87531 [au]   Occ=1.00           Orbital:  40  Energy=     -9.87531 [au]   Occ=1.00
  (alpha)                 -268.72099 [eV]                      (beta)                  -268.72078 [eV]
  --------------------------------------------------           --------------------------------------------------
  atom  label   AO type   orbital density population           atom  label   AO type   orbital density population
  --------------------------------------------------           --------------------------------------------------
   C     44        s              100.0%                        C     44        s              100.0%
 
 
  Orbital:  41  Energy=     -9.87506 [au]   Occ=1.00           Orbital:  41  Energy=     -9.87505 [au]   Occ=1.00
  (alpha)                 -268.71411 [eV]                      (beta)                  -268.71392 [eV]
  --------------------------------------------------           --------------------------------------------------
  atom  label   AO type   orbital density population           atom  label   AO type   orbital density population
  --------------------------------------------------           --------------------------------------------------
   C     13        s              100.0%                        C     13        s              100.0%
 
 
  Orbital:  42  Energy=     -9.87350 [au]   Occ=1.00           Orbital:  42  Energy=     -9.87349 [au]   Occ=1.00
  (alpha)                 -268.67164 [eV]                      (beta)                  -268.67137 [eV]
  --------------------------------------------------           --------------------------------------------------
  atom  label   AO type   orbital density population           atom  label   AO type   orbital density population
  --------------------------------------------------           --------------------------------------------------
   C      8        s              100.0%                        C      8        s              100.0%
 
 
  Orbital:  43  Energy=     -9.87333 [au]   Occ=1.00           Orbital:  43  Energy=     -9.87332 [au]   Occ=1.00
  (alpha)                 -268.66686 [eV]                      (beta)                  -268.66661 [eV]
  --------------------------------------------------           --------------------------------------------------
  atom  label   AO type   orbital density population           atom  label   AO type   orbital density population
  --------------------------------------------------           --------------------------------------------------
   C     39        s              100.0%                        C     39        s              100.0%
 
 
  Orbital:  44  Energy=     -9.87188 [au]   Occ=1.00           Orbital:  44  Energy=     -9.87187 [au]   Occ=1.00
  (alpha)                 -268.62747 [eV]                      (beta)                  -268.62730 [eV]
  --------------------------------------------------           --------------------------------------------------
  atom  label   AO type   orbital density population           atom  label   AO type   orbital density population
  --------------------------------------------------           --------------------------------------------------
   C     43        s              100.0%                        C     43        s              100.0%
 
 
  Orbital:  45  Energy=     -9.87152 [au]   Occ=1.00           Orbital:  45  Energy=     -9.87151 [au]   Occ=1.00
  (alpha)                 -268.61764 [eV]                      (beta)                  -268.61751 [eV]
  --------------------------------------------------           --------------------------------------------------
  atom  label   AO type   orbital density population           atom  label   AO type   orbital density population
  --------------------------------------------------           --------------------------------------------------
   C     12        s              100.0%                        C     12        s              100.0%
 
 
  Orbital:  46  Energy=     -9.86921 [au]   Occ=1.00           Orbital:  46  Energy=     -9.86920 [au]   Occ=1.00
  (alpha)                 -268.55475 [eV]                      (beta)                  -268.55449 [eV]
  --------------------------------------------------           --------------------------------------------------
  atom  label   AO type   orbital density population           atom  label   AO type   orbital density population
  --------------------------------------------------           --------------------------------------------------
   C      9        s              100.0%                        C      9        s              100.0%
 
 
  Orbital:  47  Energy=     -9.86875 [au]   Occ=1.00           Orbital:  47  Energy=     -9.86874 [au]   Occ=1.00
  (alpha)                 -268.54241 [eV]                      (beta)                  -268.54214 [eV]
  --------------------------------------------------           --------------------------------------------------
  atom  label   AO type   orbital density population           atom  label   AO type   orbital density population
  --------------------------------------------------           --------------------------------------------------
   C     40        s              100.0%                        C     40        s              100.0%
 
 
  Orbital:  48  Energy=     -9.17188 [au]   Occ=1.00           Orbital:  48  Energy=     -9.17135 [au]   Occ=1.00
  (alpha)                 -249.57950 [eV]                      (beta)                  -249.56500 [eV]
  --------------------------------------------------           --------------------------------------------------
  atom  label   AO type   orbital density population           atom  label   AO type   orbital density population
  --------------------------------------------------           --------------------------------------------------
   Cl     2        s               99.7%                        Cl     2        s               99.7%
 
 
  Orbital:  49  Energy=     -6.92884 [au]   Occ=1.00           Orbital:  49  Energy=     -6.92861 [au]   Occ=1.00
  (alpha)                 -188.54324 [eV]                      (beta)                  -188.53702 [eV]
  --------------------------------------------------           --------------------------------------------------
  atom  label   AO type   orbital density population           atom  label   AO type   orbital density population
  --------------------------------------------------           --------------------------------------------------
   Cl     2        py             100.0%                        Cl     2        py             100.0%
 
 
  Orbital:  50  Energy=     -6.92624 [au]   Occ=1.00           Orbital:  50  Energy=     -6.92456 [au]   Occ=1.00
  (alpha)                 -188.47265 [eV]                      (beta)                  -188.42675 [eV]
  --------------------------------------------------           --------------------------------------------------
  atom  label   AO type   orbital density population           atom  label   AO type   orbital density population
  --------------------------------------------------           --------------------------------------------------
   Cl     2        px             100.0%                        Cl     2        px             100.0%
 
 
  Orbital:  51  Energy=     -6.92275 [au]   Occ=1.00           Orbital:  51  Energy=     -6.92240 [au]   Occ=1.00
  (alpha)                 -188.37748 [eV]                      (beta)                  -188.36814 [eV]
  --------------------------------------------------           --------------------------------------------------
  atom  label   AO type   orbital density population           atom  label   AO type   orbital density population
  --------------------------------------------------           --------------------------------------------------
   Cl     2        pz             100.0%                        Cl     2        pz             100.0%
 
 
  Orbital:  52  Energy=     -6.34518 [au]   Occ=1.00           Orbital:  52  Energy=     -6.34522 [au]   Occ=1.00
  (alpha)                 -172.66103 [eV]                      (beta)                  -172.66212 [eV]
  --------------------------------------------------           --------------------------------------------------
  atom  label   AO type   orbital density population           atom  label   AO type   orbital density population
  --------------------------------------------------           --------------------------------------------------
   P      3        s               85.0%                        P      3        s               85.1%
   P     35        s               14.1%                        P     35        s               13.9%
 
 
  Orbital:  53  Energy=     -6.34515 [au]   Occ=1.00           Orbital:  53  Energy=     -6.34519 [au]   Occ=1.00
  (alpha)                 -172.66031 [eV]                      (beta)                  -172.66140 [eV]
  --------------------------------------------------           --------------------------------------------------
  atom  label   AO type   orbital density population           atom  label   AO type   orbital density population
  --------------------------------------------------           --------------------------------------------------
   P      3        s               14.1%                        P      3        s               14.0%
   P     35        s               85.1%                        P     35        s               85.2%
 
 
  Orbital:  54  Energy=     -4.52600 [au]   Occ=1.00           Orbital:  54  Energy=     -4.52605 [au]   Occ=1.00
  (alpha)                 -123.15860 [eV]                      (beta)                  -123.16008 [eV]
  --------------------------------------------------           --------------------------------------------------
  atom  label   AO type   orbital density population           atom  label   AO type   orbital density population
  --------------------------------------------------           --------------------------------------------------
   P      3        py              91.9%                        P      3        py              92.2%
                   pz               7.7%                                        pz               7.5%
 
 
  Orbital:  55  Energy=     -4.52598 [au]   Occ=1.00           Orbital:  55  Energy=     -4.52603 [au]   Occ=1.00
  (alpha)                 -123.15809 [eV]                      (beta)                  -123.15957 [eV]
  --------------------------------------------------           --------------------------------------------------
  atom  label   AO type   orbital density population           atom  label   AO type   orbital density population
  --------------------------------------------------           --------------------------------------------------
   P     35        py              91.7%                        P     35        py              92.0%
                   pz               7.9%                                        pz               7.7%
 
 
  Orbital:  56  Energy=     -4.52529 [au]   Occ=1.00           Orbital:  56  Energy=     -4.52532 [au]   Occ=1.00
  (alpha)                 -123.13948 [eV]                      (beta)                  -123.14035 [eV]
  --------------------------------------------------           --------------------------------------------------
  atom  label   AO type   orbital density population           atom  label   AO type   orbital density population
  --------------------------------------------------           --------------------------------------------------
   P      3        px              99.3%                        P      3        px              99.3%
 
 
  Orbital:  57  Energy=     -4.52528 [au]   Occ=1.00           Orbital:  57  Energy=     -4.52531 [au]   Occ=1.00
  (alpha)                 -123.13906 [eV]                      (beta)                  -123.13992 [eV]
  --------------------------------------------------           --------------------------------------------------
  atom  label   AO type   orbital density population           atom  label   AO type   orbital density population
  --------------------------------------------------           --------------------------------------------------
   P     35        px              99.3%                        P     35        px              99.3%
 
 
  Orbital:  58  Energy=     -4.52245 [au]   Occ=1.00           Orbital:  58  Energy=     -4.52253 [au]   Occ=1.00
  (alpha)                 -123.06210 [eV]                      (beta)                  -123.06439 [eV]
  --------------------------------------------------           --------------------------------------------------
  atom  label   AO type   orbital density population           atom  label   AO type   orbital density population
  --------------------------------------------------           --------------------------------------------------
   P      3        py               6.2%                        P      3        py               6.0%
                   pz              74.2%                                        pz              74.6%
   P     35        py               1.5%                        P     35        py               1.5%
                   pz              17.9%                                        pz              17.8%
 
 
  Orbital:  59  Energy=     -4.52242 [au]   Occ=1.00           Orbital:  59  Energy=     -4.52250 [au]   Occ=1.00
  (alpha)                 -123.06119 [eV]                      (beta)                  -123.06347 [eV]
  --------------------------------------------------           --------------------------------------------------
  atom  label   AO type   orbital density population           atom  label   AO type   orbital density population
  --------------------------------------------------           --------------------------------------------------
   P      3        py               1.5%                        P      3        py               1.4%
                   pz              17.9%                                        pz              17.8%
   P     35        py               6.4%                        P     35        py               6.2%
                   pz              74.0%                                        pz              74.3%
 
 
  Orbital:  60  Energy=     -3.48262 [au]   Occ=1.00           Orbital:  60  Energy=     -3.47159 [au]   Occ=1.00
  (alpha)                  -94.76684 [eV]                      (beta)                   -94.46684 [eV]
  --------------------------------------------------           --------------------------------------------------
  atom  label   AO type   orbital density population           atom  label   AO type   orbital density population
  --------------------------------------------------           --------------------------------------------------
   Ir     1        s              100.1%                        Ir     1        s              100.1%
 
 
  Orbital:  61  Energy=     -2.18810 [au]   Occ=1.00           Orbital:  61  Energy=     -2.18613 [au]   Occ=1.00
  (alpha)                  -59.54120 [eV]                      (beta)                   -59.48757 [eV]
  --------------------------------------------------           --------------------------------------------------
  atom  label   AO type   orbital density population           atom  label   AO type   orbital density population
  --------------------------------------------------           --------------------------------------------------
   Ir     1        f3-             66.2%                        Ir     1        f3-             55.1%
                   f1-             31.4%                                        f1-             44.8%
                   f3+              1.9%                                        f3+              0.0%
 
 
  Orbital:  62  Energy=     -2.18755 [au]   Occ=1.00           Orbital:  62  Energy=     -2.18369 [au]   Occ=1.00
  (alpha)                  -59.52618 [eV]                      (beta)                   -59.42121 [eV]
  --------------------------------------------------           --------------------------------------------------
  atom  label   AO type   orbital density population           atom  label   AO type   orbital density population
  --------------------------------------------------           --------------------------------------------------
   Ir     1        f3-              1.5%                        Ir     1        f3-              0.0%
                   f0               0.3%                                        f0              58.9%
                   f1+             14.4%                                        f1+              0.1%
                   f2+              0.2%                                        f2+             40.0%
                   f3+             82.8%                                        f3+              1.0%
 
 
  Orbital:  63  Energy=     -2.18474 [au]   Occ=1.00           Orbital:  63  Energy=     -2.18294 [au]   Occ=1.00
  (alpha)                  -59.44992 [eV]                      (beta)                   -59.40072 [eV]
  --------------------------------------------------           --------------------------------------------------
  atom  label   AO type   orbital density population           atom  label   AO type   orbital density population
  --------------------------------------------------           --------------------------------------------------
   Ir     1        f0              65.3%                        Ir     1        f0               0.7%
                   f1+              0.2%                                        f1+             14.6%
                   f2+             34.2%                                        f2+              0.4%
                   f3+              0.3%                                        f3+             84.3%
 
 
  Orbital:  64  Energy=     -2.18085 [au]   Occ=1.00           Orbital:  64  Energy=     -2.17717 [au]   Occ=1.00
  (alpha)                  -59.34387 [eV]                      (beta)                   -59.24385 [eV]
  --------------------------------------------------           --------------------------------------------------
  atom  label   AO type   orbital density population           atom  label   AO type   orbital density population
  --------------------------------------------------           --------------------------------------------------
   Ir     1        f3-             31.5%                        Ir     1        f3-             44.0%
                   f2-              1.6%                                        f2-              1.6%
                   f1-             66.9%                                        f1-             54.4%
 
 
  Orbital:  65  Energy=     -2.18050 [au]   Occ=1.00           Orbital:  65  Energy=     -2.17665 [au]   Occ=1.00
  (alpha)                  -59.33438 [eV]                      (beta)                   -59.22956 [eV]
  --------------------------------------------------           --------------------------------------------------
  atom  label   AO type   orbital density population           atom  label   AO type   orbital density population
  --------------------------------------------------           --------------------------------------------------
   Ir     1        f2-             98.4%                        Ir     1        f2-             98.4%
 
 
  Orbital:  66  Energy=     -2.17432 [au]   Occ=1.00           Orbital:  66  Energy=     -2.17344 [au]   Occ=1.00
  (alpha)                  -59.16635 [eV]                      (beta)                   -59.14238 [eV]
  --------------------------------------------------           --------------------------------------------------
  atom  label   AO type   orbital density population           atom  label   AO type   orbital density population
  --------------------------------------------------           --------------------------------------------------
   Ir     1        f0               0.5%                        Ir     1        f0              40.2%
                   f1+             84.2%                                        f1+              0.2%
                   f2+              0.5%                                        f2+             59.5%
                   f3+             14.7%                                        f3+              0.1%
 
 
  Orbital:  67  Energy=     -2.17408 [au]   Occ=1.00           Orbital:  67  Energy=     -2.17299 [au]   Occ=1.00
  (alpha)                  -59.15962 [eV]                      (beta)                   -59.13004 [eV]
  --------------------------------------------------           --------------------------------------------------
  atom  label   AO type   orbital density population           atom  label   AO type   orbital density population
  --------------------------------------------------           --------------------------------------------------
   Ir     1        f0              33.9%                        Ir     1        f0               0.1%
                   f1+              0.8%                                        f1+             85.2%
                   f2+             65.0%                                        f2+              0.1%
                   f3+              0.2%                                        f3+             14.6%
 
 
  Orbital:  68  Energy=     -1.94841 [au]   Occ=1.00           Orbital:  68  Energy=     -1.93029 [au]   Occ=1.00
  (alpha)                  -53.01890 [eV]                      (beta)                   -52.52580 [eV]
  --------------------------------------------------           --------------------------------------------------
  atom  label   AO type   orbital density population           atom  label   AO type   orbital density population
  --------------------------------------------------           --------------------------------------------------
   Ir     1        py             100.0%                        Ir     1        py             100.0%
 
 
  Orbital:  69  Energy=     -1.92236 [au]   Occ=1.00           Orbital:  69  Energy=     -1.91683 [au]   Occ=1.00
  (alpha)                  -52.31012 [eV]                      (beta)                   -52.15962 [eV]
  --------------------------------------------------           --------------------------------------------------
  atom  label   AO type   orbital density population           atom  label   AO type   orbital density population
  --------------------------------------------------           --------------------------------------------------
   Ir     1        pz             100.2%                        Ir     1        pz             100.2%
 
 
  Orbital:  70  Energy=     -1.91121 [au]   Occ=1.00           Orbital:  70  Energy=     -1.89360 [au]   Occ=1.00
  (alpha)                  -52.00661 [eV]                      (beta)                   -51.52758 [eV]
  --------------------------------------------------           --------------------------------------------------
  atom  label   AO type   orbital density population           atom  label   AO type   orbital density population
  --------------------------------------------------           --------------------------------------------------
   Ir     1        px              99.9%                        Ir     1        px             100.0%
 
 
  Orbital:  71  Energy=     -0.86974 [au]   Occ=1.00           Orbital:  71  Energy=     -0.86638 [au]   Occ=1.00
  (alpha)                  -23.66685 [eV]                      (beta)                   -23.57532 [eV]
  --------------------------------------------------           --------------------------------------------------
  atom  label   AO type   orbital density population           atom  label   AO type   orbital density population
  --------------------------------------------------           --------------------------------------------------
   Ir     1        s                1.1%                        Ir     1        s                0.9%
                   py               1.6%                                        py               1.5%
   N      4        s               56.6%                        N      4        s               55.9%
                   py               2.6%                                        py               2.4%
   C      5        s               12.7%                        C      5        s               13.2%
                   pz               2.0%                                        pz               2.0%
   C      6        s                2.1%                        C      6        s                2.1%
   C     36        s               12.7%                        C     36        s               13.2%
                   pz               2.0%                                        pz               2.0%
   C     37        s                2.1%                        C     37        s                2.1%
 
 
  Orbital:  72  Energy=     -0.76045 [au]   Occ=1.00           Orbital:  72  Energy=     -0.76003 [au]   Occ=1.00
  (alpha)                  -20.69291 [eV]                      (beta)                   -20.68152 [eV]
  --------------------------------------------------           --------------------------------------------------
  atom  label   AO type   orbital density population           atom  label   AO type   orbital density population
  --------------------------------------------------           --------------------------------------------------
   P      3        s                6.3%                        P      3        s                6.3%
   N      4        pz               1.1%                        N      4        pz               1.0%
   C      5        s                1.7%                        C      5        s                1.6%
   C      6        s                3.6%                        C      6        s                3.3%
   C      7        s                9.0%                        C      7        s                9.1%
   C      8        s                2.3%                        C      8        s                2.3%
   C      9        s                2.1%                        C      9        s                2.2%
   C     10        s                2.6%                        C     10        s                2.6%
   C     11        s                8.9%                        C     11        s                9.0%
   C     12        s                2.1%                        C     12        s                2.1%
   C     13        s                2.3%                        C     13        s                2.3%
   C     14        s                2.6%                        C     14        s                2.6%
   P     35        s                6.2%                        P     35        s                6.2%
   C     36        s                1.7%                        C     36        s                1.6%
   C     37        s                3.6%                        C     37        s                3.2%
   C     38        s                8.8%                        C     38        s                8.9%
   C     39        s                2.2%                        C     39        s                2.2%
   C     40        s                2.0%                        C     40        s                2.1%
   C     41        s                2.5%                        C     41        s                2.6%
   C     42        s                8.9%                        C     42        s                9.0%
   C     43        s                2.1%                        C     43        s                2.1%
   C     44        s                2.3%                        C     44        s                2.3%
   C     45        s                2.6%                        C     45        s                2.6%
 
 
  Orbital:  73  Energy=     -0.75775 [au]   Occ=1.00           Orbital:  73  Energy=     -0.75748 [au]   Occ=1.00
  (alpha)                  -20.61950 [eV]                      (beta)                   -20.61219 [eV]
  --------------------------------------------------           --------------------------------------------------
  atom  label   AO type   orbital density population           atom  label   AO type   orbital density population
  --------------------------------------------------           --------------------------------------------------
   P      3        s                5.5%                        P      3        s                5.4%
   C      7        s               10.1%                        C      7        s               10.1%
   C      8        s                2.6%                        C      8        s                2.6%
   C      9        s                2.5%                        C      9        s                2.5%
   C     10        s                2.9%                        C     10        s                2.9%
   C     11        s               10.1%                        C     11        s               10.1%
   C     12        s                2.4%                        C     12        s                2.4%
   C     13        s                2.7%                        C     13        s                2.8%
   C     14        s                2.8%                        C     14        s                2.8%
   P     35        s                5.6%                        P     35        s                5.5%
   C     38        s               10.1%                        C     38        s               10.1%
   C     39        s                2.5%                        C     39        s                2.6%
   C     40        s                2.5%                        C     40        s                2.5%
   C     41        s                2.9%                        C     41        s                2.9%
   C     42        s               10.4%                        C     42        s               10.4%
   C     43        s                2.5%                        C     43        s                2.5%
   C     44        s                2.8%                        C     44        s                2.8%
   C     45        s                2.9%                        C     45        s                2.9%
 
 
  Orbital:  74  Energy=     -0.73822 [au]   Occ=1.00           Orbital:  74  Energy=     -0.73810 [au]   Occ=1.00
  (alpha)                  -20.08800 [eV]                      (beta)                   -20.08462 [eV]
  --------------------------------------------------           --------------------------------------------------
  atom  label   AO type   orbital density population           atom  label   AO type   orbital density population
  --------------------------------------------------           --------------------------------------------------
   C      7        s                3.7%                        C      7        s                3.8%
   C      8        s                1.5%                        C      8        s                1.5%
   C      9        s                1.2%                        C      9        s                1.2%
   C     10        s                1.3%                        C     10        s                1.4%
   C     11        s                4.0%                        C     11        s                4.0%
   C     12        s                1.5%                        C     12        s                1.5%
   C     13        s                1.3%                        C     13        s                1.3%
   C     14        s                1.4%                        C     14        s                1.4%
   P     35        px               2.0%                        P     35        px               2.0%
   C     38        s               15.9%                        C     38        s               15.9%
   C     39        s                6.2%                        C     39        s                6.1%
   C     40        s                5.0%                        C     40        s                5.0%
   C     41        s                5.7%                        C     41        s                5.7%
   C     42        s               16.0%                        C     42        s               15.8%
   C     43        s                6.0%                        C     43        s                5.9%
   C     44        s                5.3%                        C     44        s                5.2%
   C     45        s                5.6%                        C     45        s                5.6%
 
 
  Orbital:  75  Energy=     -0.73816 [au]   Occ=1.00           Orbital:  75  Energy=     -0.73804 [au]   Occ=1.00
  (alpha)                  -20.08641 [eV]                      (beta)                   -20.08302 [eV]
  --------------------------------------------------           --------------------------------------------------
  atom  label   AO type   orbital density population           atom  label   AO type   orbital density population
  --------------------------------------------------           --------------------------------------------------
   P      3        px               2.1%                        P      3        px               2.1%
   C      7        s               15.8%                        C      7        s               15.7%
   C      8        s                6.1%                        C      8        s                6.1%
   C      9        s                5.0%                        C      9        s                5.0%
   C     10        s                5.7%                        C     10        s                5.7%
   C     11        s               16.0%                        C     11        s               15.9%
   C     12        s                6.0%                        C     12        s                5.9%
   C     13        s                5.3%                        C     13        s                5.3%
   C     14        s                5.7%                        C     14        s                5.7%
   C     38        s                3.9%                        C     38        s                4.0%
   C     39        s                1.5%                        C     39        s                1.5%
   C     40        s                1.2%                        C     40        s                1.2%
   C     41        s                1.4%                        C     41        s                1.4%
   C     42        s                3.7%                        C     42        s                3.8%
   C     43        s                1.4%                        C     43        s                1.4%
   C     44        s                1.2%                        C     44        s                1.3%
   C     45        s                1.4%                        C     45        s                1.4%
 
 
  Orbital:  76  Energy=     -0.72396 [au]   Occ=1.00           Orbital:  76  Energy=     -0.72284 [au]   Occ=1.00
  (alpha)                  -19.70003 [eV]                      (beta)                   -19.66951 [eV]
  --------------------------------------------------           --------------------------------------------------
  atom  label   AO type   orbital density population           atom  label   AO type   orbital density population
  --------------------------------------------------           --------------------------------------------------
   P      3        py               1.6%                        P      3        py               1.6%
   N      4        pz               9.1%                        N      4        pz               9.2%
   C      5        s               15.9%                        C      5        s               16.4%
   C      6        s               13.3%                        C      6        s               12.9%
                   pz               1.6%                                        pz               1.6%
   C      7        s                1.5%                        C      7        s                1.4%
   C     11        s                1.3%                        C     11        s                1.2%
   P     35        py               1.6%                        P     35        py               1.6%
   C     36        s               15.9%                        C     36        s               16.4%
   C     37        s               13.2%                        C     37        s               12.9%
                   pz               1.6%                                        pz               1.6%
   C     38        s                1.5%                        C     38        s                1.4%
   C     42        s                1.3%                        C     42        s                1.2%
 
 
  Orbital:  77  Energy=     -0.68289 [au]   Occ=1.00           Orbital:  77  Energy=     -0.67977 [au]   Occ=1.00
  (alpha)                  -18.58232 [eV]                      (beta)                   -18.49762 [eV]
  --------------------------------------------------           --------------------------------------------------
  atom  label   AO type   orbital density population           atom  label   AO type   orbital density population
  --------------------------------------------------           --------------------------------------------------
   Ir     1        py               2.2%                        Ir     1        py               2.2%
                   d2+              1.2%                                        d2+              1.1%
   Cl     2        s               92.6%                        Cl     2        s               92.6%
 
 
  Orbital:  78  Energy=     -0.66892 [au]   Occ=1.00           Orbital:  78  Energy=     -0.66642 [au]   Occ=1.00
  (alpha)                  -18.20214 [eV]                      (beta)                   -18.13421 [eV]
  --------------------------------------------------           --------------------------------------------------
  atom  label   AO type   orbital density population           atom  label   AO type   orbital density population
  --------------------------------------------------           --------------------------------------------------
   P      3        s                5.2%                        P      3        s                5.4%
                   py               2.0%                                        py               2.0%
   N      4        s                6.6%                        N      4        s                6.8%
   C      5        s                2.3%                        C      5        s                2.3%
                   pz               7.3%                                        pz               7.5%
   C      6        s               19.5%                        C      6        s               18.9%
   C     13        s                1.1%                        C     13        s                1.1%
   H     16        s                2.4%                        H     16        s                2.4%
   P     35        s                5.2%                        P     35        s                5.4%
                   py               2.0%                                        py               2.0%
   C     36        s                2.3%                        C     36        s                2.3%
                   pz               7.3%                                        pz               7.5%
   C     37        s               19.5%                        C     37        s               18.9%
   C     44        s                1.1%                        C     44        s                1.1%
   H     47        s                2.4%                        H     47        s                2.4%
 
 
  Orbital:  79  Energy=     -0.62795 [au]   Occ=1.00           Orbital:  79  Energy=     -0.62791 [au]   Occ=1.00
  (alpha)                  -17.08733 [eV]                      (beta)                   -17.08633 [eV]
  --------------------------------------------------           --------------------------------------------------
  atom  label   AO type   orbital density population           atom  label   AO type   orbital density population
  --------------------------------------------------           --------------------------------------------------
   C      7        pz               1.5%                        C      7        pz               1.1%
   C      8        s                1.8%                        C      8        s                1.4%
   C      9        s                2.3%                        C      9        s                1.5%
   C     10        s                9.5%                        C     10        s                6.8%
   C     13        s                2.1%                        C     13        s                1.4%
   C     14        s                6.5%                        C     14        s                4.5%
   H     23        s                1.7%                        H     23        s                1.2%
   H     24        s                1.5%                        H     24        s                1.1%
   H     25        s                1.7%                        H     25        s                1.2%
   H     32        s                1.1%                        H     32        s                0.8%
   H     33        s                1.4%                        H     33        s                1.0%
   C     38        pz               2.0%                        C     38        pz               2.4%
   C     39        s                2.5%                        C     39        s                3.0%
   C     40        s                3.3%                        C     40        s                4.1%
   C     41        s               13.3%                        C     41        s               15.9%
   C     42        py               1.0%                        C     42        py               1.2%
                   pz               1.2%                                        pz               1.5%
   C     43        s                1.3%                        C     43        s                1.6%
   C     44        s                3.6%                        C     44        s                4.5%
   C     45        s               10.2%                        C     45        s               12.2%
   H     54        s                2.5%                        H     54        s                2.9%
   H     55        s                2.1%                        H     55        s                2.5%
   H     56        s                2.4%                        H     56        s                2.9%
   H     63        s                1.7%                        H     63        s                2.1%
   H     64        s                2.2%                        H     64        s                2.7%
   H     65        s                1.6%                        H     65        s                1.9%
 
 
  Orbital:  80  Energy=     -0.62793 [au]   Occ=1.00           Orbital:  80  Energy=     -0.62790 [au]   Occ=1.00
  (alpha)                  -17.08680 [eV]                      (beta)                   -17.08609 [eV]
  --------------------------------------------------           --------------------------------------------------
  atom  label   AO type   orbital density population           atom  label   AO type   orbital density population
  --------------------------------------------------           --------------------------------------------------
   C      7        pz               1.9%                        C      7        pz               2.4%
   C      8        s                2.0%                        C      8        s                2.5%
   C      9        s                4.2%                        C      9        s                5.0%
   C     10        s               13.0%                        C     10        s               15.8%
   C     11        py               1.2%                        C     11        py               1.4%
                   pz               1.1%                                        pz               1.3%
   C     12        s                1.0%                        C     12        s                1.3%
   C     13        s                4.5%                        C     13        s                5.2%
   C     14        s                9.8%                        C     14        s               11.8%
   H     23        s                2.4%                        H     23        s                3.0%
   H     24        s                2.0%                        H     24        s                2.5%
   H     25        s                2.3%                        H     25        s                2.8%
   H     29        s                0.9%                        H     29        s                1.0%
   H     32        s                1.7%                        H     32        s                2.0%
   H     33        s                2.1%                        H     33        s                2.6%
   H     34        s                1.5%                        H     34        s                1.8%
   C     38        pz               1.2%                        C     38        pz               0.8%
   C     39        s                1.2%                        C     39        s                0.8%
   C     40        s                2.8%                        C     40        s                2.0%
   C     41        s                8.3%                        C     41        s                5.7%
   C     44        s                3.4%                        C     44        s                2.5%
   C     45        s                6.9%                        C     45        s                4.9%
   H     54        s                1.6%                        H     54        s                1.1%
   H     55        s                1.3%                        H     55        s                0.9%
   H     56        s                1.5%                        H     56        s                1.0%
   H     63        s                1.2%                        H     63        s                0.9%
   H     64        s                1.5%                        H     64        s                1.0%
   H     65        s                1.1%                        H     65        s                0.8%
 
 
  Orbital:  81  Energy=     -0.62280 [au]   Occ=1.00           Orbital:  81  Energy=     -0.62276 [au]   Occ=1.00
  (alpha)                  -16.94729 [eV]                      (beta)                   -16.94612 [eV]
  --------------------------------------------------           --------------------------------------------------
  atom  label   AO type   orbital density population           atom  label   AO type   orbital density population
  --------------------------------------------------           --------------------------------------------------
   C      7        pz               1.4%                        C      7        pz               1.4%
   C      8        s                8.3%                        C      8        s                8.2%
   C     10        s                5.2%                        C     10        s                5.1%
   C     11        py               2.2%                        C     11        py               2.2%
   C     12        s                2.1%                        C     12        s                2.1%
   C     13        s               10.4%                        C     13        s               10.4%
   C     14        s                2.7%                        C     14        s                2.8%
   H     17        s                1.3%                        H     17        s                1.3%
   H     18        s                1.2%                        H     18        s                1.2%
   H     19        s                1.2%                        H     19        s                1.2%
   H     25        s                1.2%                        H     25        s                1.2%
   H     29        s                1.7%                        H     29        s                1.7%
   H     30        s                1.6%                        H     30        s                1.6%
   H     31        s                2.0%                        H     31        s                2.0%
   C     38        pz               1.3%                        C     38        pz               1.3%
   C     39        s                7.7%                        C     39        s                7.7%
   C     41        s                5.0%                        C     41        s                5.0%
   C     42        py               2.1%                        C     42        py               2.1%
   C     43        s                2.3%                        C     43        s                2.2%
   C     44        s                9.7%                        C     44        s                9.7%
   C     45        s                2.2%                        C     45        s                2.2%
   H     48        s                1.2%                        H     48        s                1.2%
   H     49        s                1.1%                        H     49        s                1.1%
   H     50        s                1.1%                        H     50        s                1.1%
   H     56        s                1.1%                        H     56        s                1.1%
   H     60        s                1.6%                        H     60        s                1.6%
   H     61        s                1.5%                        H     61        s                1.5%
   H     62        s                1.9%                        H     62        s                1.9%
 
 
  Orbital:  82  Energy=     -0.62198 [au]   Occ=1.00           Orbital:  82  Energy=     -0.62191 [au]   Occ=1.00
  (alpha)                  -16.92484 [eV]                      (beta)                   -16.92297 [eV]
  --------------------------------------------------           --------------------------------------------------
  atom  label   AO type   orbital density population           atom  label   AO type   orbital density population
  --------------------------------------------------           --------------------------------------------------
   C      8        s                7.0%                        C      8        s                7.0%
   C     10        s                3.4%                        C     10        s                3.4%
   C     11        py               2.2%                        C     11        py               2.2%
   C     12        s                2.1%                        C     12        s                2.1%
   C     13        s               10.4%                        C     13        s               10.4%
   C     14        s                4.1%                        C     14        s                4.2%
   H     17        s                1.0%                        H     17        s                1.0%
   H     18        s                1.2%                        H     18        s                1.2%
   H     19        s                1.1%                        H     19        s                1.1%
   H     29        s                1.6%                        H     29        s                1.6%
   H     30        s                1.6%                        H     30        s                1.6%
   H     31        s                2.0%                        H     31        s                2.0%
   C     38        pz               1.1%                        C     38        pz               1.1%
   C     39        s                7.4%                        C     39        s                7.3%
   C     41        s                3.7%                        C     41        s                3.7%
   C     42        py               2.4%                        C     42        py               2.4%
   C     43        s                2.6%                        C     43        s                2.6%
   C     44        s               11.3%                        C     44        s               11.2%
   C     45        s                3.9%                        C     45        s                4.0%
   H     48        s                1.1%                        H     48        s                1.1%
   H     49        s                1.3%                        H     49        s                1.2%
   H     50        s                1.1%                        H     50        s                1.1%
   H     60        s                1.8%                        H     60        s                1.8%
   H     61        s                1.7%                        H     61        s                1.7%
   H     62        s                2.1%                        H     62        s                2.1%
 
 
  Orbital:  83  Energy=     -0.61789 [au]   Occ=1.00           Orbital:  83  Energy=     -0.61787 [au]   Occ=1.00
  (alpha)                  -16.81370 [eV]                      (beta)                   -16.81298 [eV]
  --------------------------------------------------           --------------------------------------------------
  atom  label   AO type   orbital density population           atom  label   AO type   orbital density population
  --------------------------------------------------           --------------------------------------------------
   C      9        s                1.4%                        C      9        s                1.5%
   C     10        s                1.3%                        C     10        s                1.4%
   C     11        pz               1.0%                        C     11        pz               1.1%
   C     12        s                4.2%                        C     12        s                4.5%
   C     14        s                3.4%                        C     14        s                3.6%
   C     38        py               1.4%                        C     38        py               1.4%
   C     40        s                6.1%                        C     40        s                6.0%
   C     41        s                7.2%                        C     41        s                7.1%
   C     42        pz               4.4%                        C     42        pz               4.3%
   C     43        s               19.5%                        C     43        s               19.3%
   C     45        s               13.9%                        C     45        s               13.7%
   H     51        s                1.1%                        H     51        s                1.0%
   H     52        s                1.1%                        H     52        s                1.0%
   H     54        s                1.4%                        H     54        s                1.4%
   H     55        s                1.3%                        H     55        s                1.3%
   H     57        s                3.1%                        H     57        s                3.1%
   H     58        s                2.8%                        H     58        s                2.7%
   H     59        s                3.2%                        H     59        s                3.2%
   H     63        s                2.0%                        H     63        s                2.0%
   H     64        s                2.5%                        H     64        s                2.5%
   H     65        s                2.3%                        H     65        s                2.3%
 
 
  Orbital:  84  Energy=     -0.61772 [au]   Occ=1.00           Orbital:  84  Energy=     -0.61769 [au]   Occ=1.00
  (alpha)                  -16.80908 [eV]                      (beta)                   -16.80824 [eV]
  --------------------------------------------------           --------------------------------------------------
  atom  label   AO type   orbital density population           atom  label   AO type   orbital density population
  --------------------------------------------------           --------------------------------------------------
   C      7        py               1.7%                        C      7        py               1.7%
   C      9        s                7.5%                        C      9        s                7.3%
   C     10        s                7.1%                        C     10        s                6.9%
   C     11        pz               4.1%                        C     11        pz               4.1%
   C     12        s               18.9%                        C     12        s               18.8%
   C     14        s               13.3%                        C     14        s               13.0%
   H     20        s                1.3%                        H     20        s                1.2%
   H     21        s                1.3%                        H     21        s                1.3%
   H     22        s                1.2%                        H     22        s                1.1%
   H     23        s                1.4%                        H     23        s                1.4%
   H     24        s                1.3%                        H     24        s                1.3%
   H     26        s                3.0%                        H     26        s                3.0%
   H     27        s                2.7%                        H     27        s                2.7%
   H     28        s                3.1%                        H     28        s                3.1%
   H     32        s                2.0%                        H     32        s                1.9%
   H     33        s                2.4%                        H     33        s                2.4%
   H     34        s                2.2%                        H     34        s                2.2%
   C     40        s                1.5%                        C     40        s                1.5%
   C     41        s                1.8%                        C     41        s                1.9%
   C     43        s                4.4%                        C     43        s                4.7%
   C     45        s                2.6%                        C     45        s                2.8%
 
 
  Orbital:  85  Energy=     -0.61420 [au]   Occ=1.00           Orbital:  85  Energy=     -0.61414 [au]   Occ=1.00
  (alpha)                  -16.71312 [eV]                      (beta)                   -16.71162 [eV]
  --------------------------------------------------           --------------------------------------------------
  atom  label   AO type   orbital density population           atom  label   AO type   orbital density population
  --------------------------------------------------           --------------------------------------------------
   C      7        py               3.5%                        C      7        py               3.5%
   C      8        s               11.0%                        C      8        s               11.1%
   C      9        s               14.2%                        C      9        s               14.3%
   C     11        py               1.2%                        C     11        py               1.2%
   C     12        s                5.0%                        C     12        s                5.0%
   C     13        s                6.9%                        C     13        s                6.9%
   H     17        s                2.2%                        H     17        s                2.3%
   H     18        s                1.7%                        H     18        s                1.7%
   H     19        s                1.6%                        H     19        s                1.7%
   H     20        s                2.1%                        H     20        s                2.1%
   H     21        s                2.4%                        H     21        s                2.4%
   H     22        s                2.2%                        H     22        s                2.3%
   H     26        s                1.0%                        H     26        s                1.0%
   H     30        s                1.1%                        H     30        s                1.1%
   H     31        s                1.1%                        H     31        s                1.1%
   C     38        py               2.1%                        C     38        py               2.1%
   C     39        s                6.2%                        C     39        s                6.2%
   C     40        s                8.9%                        C     40        s                8.9%
   C     43        s                2.4%                        C     43        s                2.3%
   C     44        s                3.7%                        C     44        s                3.6%
   H     48        s                1.3%                        H     48        s                1.3%
   H     51        s                1.3%                        H     51        s                1.3%
   H     52        s                1.5%                        H     52        s                1.5%
   H     53        s                1.4%                        H     53        s                1.4%
 
 
  Orbital:  86  Energy=     -0.61385 [au]   Occ=1.00           Orbital:  86  Energy=     -0.61379 [au]   Occ=1.00
  (alpha)                  -16.70375 [eV]                      (beta)                   -16.70220 [eV]
  --------------------------------------------------           --------------------------------------------------
  atom  label   AO type   orbital density population           atom  label   AO type   orbital density population
  --------------------------------------------------           --------------------------------------------------
   C      7        py               2.0%                        C      7        py               2.0%
   C      8        s                7.2%                        C      8        s                7.2%
   C      9        s                8.1%                        C      9        s                8.1%
   C     12        s                2.6%                        C     12        s                2.6%
   C     13        s                3.6%                        C     13        s                3.5%
   H     17        s                1.4%                        H     17        s                1.4%
   H     18        s                1.0%                        H     18        s                1.0%
   H     19        s                1.1%                        H     19        s                1.1%
   H     20        s                1.2%                        H     20        s                1.1%
   H     21        s                1.4%                        H     21        s                1.4%
   H     22        s                1.3%                        H     22        s                1.3%
   C     38        py               3.7%                        C     38        py               3.7%
   C     39        s               12.2%                        C     39        s               12.3%
   C     40        s               15.2%                        C     40        s               15.3%
   C     42        py               1.1%                        C     42        py               1.1%
   C     43        s                3.9%                        C     43        s                3.9%
   C     44        s                5.9%                        C     44        s                5.9%
   H     48        s                2.4%                        H     48        s                2.5%
   H     49        s                1.7%                        H     49        s                1.7%
   H     50        s                1.8%                        H     50        s                1.8%
   H     51        s                2.2%                        H     51        s                2.2%
   H     52        s                2.6%                        H     52        s                2.6%
   H     53        s                2.4%                        H     53        s                2.4%
 
 
  Orbital:  87  Energy=     -0.59107 [au]   Occ=1.00           Orbital:  87  Energy=     -0.59063 [au]   Occ=1.00
  (alpha)                  -16.08383 [eV]                      (beta)                   -16.07192 [eV]
  --------------------------------------------------           --------------------------------------------------
  atom  label   AO type   orbital density population           atom  label   AO type   orbital density population
  --------------------------------------------------           --------------------------------------------------
   Ir     1        pz               1.4%                        Ir     1        pz               1.4%
   P      3        s               17.9%                        P      3        s               18.2%
   N      4        pz               3.8%                        N      4        pz               3.6%
   C      5        s                5.3%                        C      5        s                5.2%
   C      6        s                1.6%                        C      6        s                1.6%
                   py               2.1%                                        py               2.1%
   C      7        px               1.7%                        C      7        px               1.7%
   C      8        s                2.1%                        C      8        s                2.1%
   C     11        px               1.5%                        C     11        px               1.6%
   C     12        s                1.9%                        C     12        s                1.9%
   H     15        s                1.2%                        H     15        s                1.2%
   P     35        s               17.8%                        P     35        s               18.1%
   C     36        s                5.3%                        C     36        s                5.1%
   C     37        s                1.6%                        C     37        s                1.6%
                   py               2.1%                                        py               2.0%
   C     38        px               1.7%                        C     38        px               1.7%
   C     39        s                2.2%                        C     39        s                2.1%
   C     42        px               1.6%                        C     42        px               1.6%
   C     43        s                1.9%                        C     43        s                1.9%
   H     46        s                1.2%                        H     46        s                1.2%
 
 
  Orbital:  88  Energy=     -0.58414 [au]   Occ=1.00           Orbital:  88  Energy=     -0.58379 [au]   Occ=1.00
  (alpha)                  -15.89539 [eV]                      (beta)                   -15.88573 [eV]
  --------------------------------------------------           --------------------------------------------------
  atom  label   AO type   orbital density population           atom  label   AO type   orbital density population
  --------------------------------------------------           --------------------------------------------------
   Ir     1        s                2.2%                        Ir     1        s                2.1%
                   d0               1.1%                                        d0               1.1%
   P      3        s               15.0%                        P      3        s               14.9%
   N      4        s                3.3%                        N      4        s                3.4%
                   py               1.8%                                        py               1.9%
   C      5        s                4.8%                        C      5        s                4.9%
                   py               1.2%                                        py               1.2%
                   pz               1.5%                                        pz               1.6%
   C      6        py               4.0%                        C      6        py               3.9%
   C      7        px               1.4%                        C      7        px               1.3%
   C      8        s                1.2%                        C      8        s                1.2%
   C     11        px               1.3%                        C     11        px               1.3%
   C     12        s                1.6%                        C     12        s                1.6%
   H     15        s                2.8%                        H     15        s                2.8%
   P     35        s               15.1%                        P     35        s               15.0%
   C     36        s                4.9%                        C     36        s                4.9%
                   py               1.2%                                        py               1.2%
                   pz               1.5%                                        pz               1.6%
   C     37        py               4.0%                        C     37        py               3.9%
   C     38        px               1.3%                        C     38        px               1.3%
   C     39        s                1.2%                        C     39        s                1.2%
   C     42        px               1.3%                        C     42        px               1.3%
   C     43        s                1.6%                        C     43        s                1.6%
   H     46        s                2.8%                        H     46        s                2.8%
 
 
  Orbital:  89  Energy=     -0.52665 [au]   Occ=1.00           Orbital:  89  Energy=     -0.52479 [au]   Occ=1.00
  (alpha)                  -14.33087 [eV]                      (beta)                   -14.28019 [eV]
  --------------------------------------------------           --------------------------------------------------
  atom  label   AO type   orbital density population           atom  label   AO type   orbital density population
  --------------------------------------------------           --------------------------------------------------
   P      3        s                1.6%                        P      3        s                1.4%
                   py               1.1%                                        py               1.1%
   N      4        pz              17.6%                        N      4        pz              17.5%
   C      5        s                2.1%                        C      5        s                2.1%
                   py               1.0%                                        py               1.0%
                   pz               6.4%                                        pz               6.5%
   C      6        s               10.5%                        C      6        s               10.5%
                   py               1.1%                                        py               1.1%
                   pz               2.0%                                        pz               2.1%
   H     16        s                6.8%                        H     16        s                6.9%
   P     35        s                1.6%                        P     35        s                1.4%
                   py               1.1%                                        py               1.1%
   C     36        s                2.1%                        C     36        s                2.1%
                   py               1.1%                                        py               1.0%
                   pz               6.3%                                        pz               6.5%
   C     37        s               10.5%                        C     37        s               10.4%
                   py               1.1%                                        py               1.1%
                   pz               2.0%                                        pz               2.1%
   H     47        s                6.8%                        H     47        s                6.9%
 
 
  Orbital:  90  Energy=     -0.52028 [au]   Occ=1.00           Orbital:  90  Energy=     -0.51950 [au]   Occ=1.00
  (alpha)                  -14.15767 [eV]                      (beta)                   -14.13628 [eV]
  --------------------------------------------------           --------------------------------------------------
  atom  label   AO type   orbital density population           atom  label   AO type   orbital density population
  --------------------------------------------------           --------------------------------------------------
   Ir     1        d2+              1.8%                        Ir     1        d2+              1.7%
   P      3        py               1.7%                        P      3        py               1.8%
   N      4        s                4.1%                        N      4        s                4.1%
                   py              13.2%                                        py              13.0%
   C      5        s                3.1%                        C      5        s                3.0%
                   py               8.5%                                        py               8.6%
                   pz               1.3%                                        pz               1.3%
   C      6        s                1.7%                        C      6        s                1.7%
   C      7        s                1.3%                        C      7        s                1.3%
   C     11        s                1.4%                        C     11        s                1.4%
   H     15        s                8.2%                        H     15        s                8.2%
   P     35        py               1.7%                        P     35        py               1.8%
   C     36        s                3.1%                        C     36        s                3.0%
                   py               8.5%                                        py               8.6%
                   pz               1.4%                                        pz               1.4%
   C     37        s                1.7%                        C     37        s                1.7%
   C     38        s                1.3%                        C     38        s                1.3%
   C     42        s                1.4%                        C     42        s                1.4%
   H     46        s                8.2%                        H     46        s                8.2%
 
 
  Orbital:  91  Energy=     -0.49567 [au]   Occ=1.00           Orbital:  91  Energy=     -0.49547 [au]   Occ=1.00
  (alpha)                  -13.48794 [eV]                      (beta)                   -13.48230 [eV]
  --------------------------------------------------           --------------------------------------------------
  atom  label   AO type   orbital density population           atom  label   AO type   orbital density population
  --------------------------------------------------           --------------------------------------------------
   P      3        px               3.7%                        P      3        px               3.6%
   C      7        s                5.5%                        C      7        s                5.5%
   C      8        s                1.3%                        C      8        s                1.3%
                   px               1.7%                                        px               1.7%
   C      9        s                1.1%                        C      9        s                1.1%
                   py               1.2%                                        py               1.2%
   C     10        pz               1.6%                        C     10        pz               1.6%
   C     11        s                5.5%                        C     11        s                5.5%
   C     12        s                1.4%                        C     12        s                1.4%
                   px               1.6%                                        px               1.6%
   C     13        py               1.4%                        C     13        py               1.4%
   C     14        pz               1.2%                        C     14        pz               1.2%
   H     19        s                1.3%                        H     19        s                1.3%
   H     22        s                1.0%                        H     22        s                1.0%
   H     27        s                1.4%                        H     27        s                1.4%
   H     30        s                1.0%                        H     30        s                1.0%
   P     35        px               4.1%                        P     35        px               4.1%
   C     38        s                6.1%                        C     38        s                6.1%
   C     39        s                1.5%                        C     39        s                1.5%
                   px               2.0%                                        px               2.0%
   C     40        s                1.2%                        C     40        s                1.2%
                   py               1.4%                                        py               1.4%
   C     41        pz               1.7%                        C     41        pz               1.8%
   C     42        s                6.2%                        C     42        s                6.2%
   C     43        s                1.6%                        C     43        s                1.6%
                   px               1.8%                                        px               1.8%
   C     44        s                1.0%                        C     44        s                1.0%
                   py               1.5%                                        py               1.5%
   C     45        pz               1.3%                        C     45        pz               1.3%
   H     50        s                1.5%                        H     50        s                1.5%
   H     53        s                1.2%                        H     53        s                1.2%
   H     55        s                1.1%                        H     55        s                1.1%
   H     58        s                1.5%                        H     58        s                1.5%
   H     61        s                1.1%                        H     61        s                1.1%
   H     65        s                1.1%                        H     65        s                1.1%
 
 
  Orbital:  92  Energy=     -0.49550 [au]   Occ=1.00           Orbital:  92  Energy=     -0.49529 [au]   Occ=1.00
  (alpha)                  -13.48321 [eV]                      (beta)                   -13.47746 [eV]
  --------------------------------------------------           --------------------------------------------------
  atom  label   AO type   orbital density population           atom  label   AO type   orbital density population
  --------------------------------------------------           --------------------------------------------------
   P      3        px               4.3%                        P      3        px               4.3%
   C      7        s                6.2%                        C      7        s                6.2%
   C      8        s                1.6%                        C      8        s                1.5%
                   px               1.9%                                        px               1.9%
   C      9        s                1.3%                        C      9        s                1.3%
                   py               1.4%                                        py               1.4%
   C     10        pz               1.7%                        C     10        pz               1.7%
   C     11        s                6.1%                        C     11        s                6.1%
   C     12        s                1.6%                        C     12        s                1.6%
                   px               1.8%                                        px               1.8%
   C     13        s                1.0%                        C     13        s                1.0%
                   py               1.5%                                        py               1.5%
   C     14        pz               1.3%                        C     14        pz               1.3%
   H     19        s                1.6%                        H     19        s                1.6%
   H     22        s                1.2%                        H     22        s                1.2%
   H     24        s                1.1%                        H     24        s                1.1%
   H     27        s                1.6%                        H     27        s                1.6%
   H     30        s                1.1%                        H     30        s                1.1%
   H     34        s                1.1%                        H     34        s                1.1%
   P     35        px               3.8%                        P     35        px               3.8%
   C     38        s                5.5%                        C     38        s                5.5%
   C     39        s                1.4%                        C     39        s                1.4%
                   px               1.7%                                        px               1.7%
   C     40        s                1.1%                        C     40        s                1.1%
                   py               1.3%                                        py               1.3%
   C     41        pz               1.5%                        C     41        pz               1.5%
   C     42        s                5.4%                        C     42        s                5.4%
   C     43        s                1.5%                        C     43        s                1.5%
                   px               1.6%                                        px               1.6%
   C     44        py               1.4%                        C     44        py               1.4%
   C     45        pz               1.2%                        C     45        pz               1.2%
   H     50        s                1.4%                        H     50        s                1.4%
   H     53        s                1.1%                        H     53        s                1.1%
   H     58        s                1.4%                        H     58        s                1.4%
   H     61        s                1.0%                        H     61        s                1.0%
 
 
  Orbital:  93  Energy=     -0.47856 [au]   Occ=1.00           Orbital:  93  Energy=     -0.47821 [au]   Occ=1.00
  (alpha)                  -13.02227 [eV]                      (beta)                   -13.01270 [eV]
  --------------------------------------------------           --------------------------------------------------
  atom  label   AO type   orbital density population           atom  label   AO type   orbital density population
  --------------------------------------------------           --------------------------------------------------
   Ir     1        d1-              1.4%                        Ir     1        d1-              1.4%
   P      3        s                1.1%                        P      3        s                1.2%
                   py               2.0%                                        py               1.9%
                   pz               1.1%                                        pz               1.1%
   N      4        pz               3.6%                        N      4        pz               3.6%
   C      5        s                1.5%                        C      5        s                1.4%
                   py               6.4%                                        py               6.5%
                   pz               1.1%                                        pz               1.1%
   C      6        py               4.6%                        C      6        py               4.5%
   C      7        s                3.2%                        C      7        s                3.2%
   C      9        py               1.3%                        C      9        py               1.3%
   C     10        pz               1.4%                        C     10        pz               1.4%
   C     11        s                3.0%                        C     11        s                3.0%
   C     13        py               1.5%                        C     13        py               1.5%
   H     15        s                4.4%                        H     15        s                4.3%
   P     35        s                1.1%                        P     35        s                1.2%
                   py               1.9%                                        py               1.9%
                   pz               1.1%                                        pz               1.1%
   C     36        s                1.5%                        C     36        s                1.4%
                   py               6.4%                                        py               6.5%
                   pz               1.1%                                        pz               1.1%
   C     37        py               4.6%                        C     37        py               4.5%
   C     38        s                3.2%                        C     38        s                3.2%
   C     40        py               1.3%                        C     40        py               1.3%
   C     41        pz               1.4%                        C     41        pz               1.4%
   C     42        s                3.0%                        C     42        s                3.0%
   C     44        py               1.5%                        C     44        py               1.5%
   H     46        s                4.4%                        H     46        s                4.3%
 
 
  Orbital:  94  Energy=     -0.46206 [au]   Occ=1.00           Orbital:  94  Energy=     -0.46173 [au]   Occ=1.00
  (alpha)                  -12.57331 [eV]                      (beta)                   -12.56424 [eV]
  --------------------------------------------------           --------------------------------------------------
  atom  label   AO type   orbital density population           atom  label   AO type   orbital density population
  --------------------------------------------------           --------------------------------------------------
   Ir     1        d0               2.2%                        Ir     1        d0               2.1%
   P      3        s                3.4%                        P      3        s                3.4%
   N      4        py               3.2%                        N      4        py               3.1%
   C      5        py               1.2%                        C      5        py               1.2%
                   pz               1.3%                                        pz               1.3%
   C      7        s                3.4%                        C      7        s                3.4%
   C      9        py               1.9%                        C      9        py               1.9%
   C     10        pz               2.2%                        C     10        pz               2.2%
   C     11        s                3.4%                        C     11        s                3.4%
                   px               1.0%                                        px               1.0%
   C     12        pz               1.6%                        C     12        pz               1.6%
   C     13        py               2.0%                        C     13        py               2.0%
   C     14        py               1.1%                        C     14        py               1.1%
                   pz               1.5%                                        pz               1.5%
   H     33        s                1.2%                        H     33        s                1.2%
   P     35        s                3.4%                        P     35        s                3.4%
   C     36        py               1.2%                        C     36        py               1.2%
                   pz               1.3%                                        pz               1.4%
   C     38        s                3.4%                        C     38        s                3.4%
   C     40        py               1.9%                        C     40        py               1.9%
   C     41        pz               2.2%                        C     41        pz               2.2%
   C     42        s                3.4%                        C     42        s                3.4%
                   px               1.0%                                        px               1.0%
   C     43        pz               1.6%                        C     43        pz               1.7%
   C     44        py               2.0%                        C     44        py               2.0%
   C     45        py               1.1%                        C     45        py               1.1%
                   pz               1.5%                                        pz               1.5%
   H     64        s                1.2%                        H     64        s                1.2%
 
 
  Orbital:  95  Energy=     -0.44149 [au]   Occ=1.00           Orbital:  95  Energy=     -0.44129 [au]   Occ=1.00
  (alpha)                  -12.01347 [eV]                      (beta)                   -12.00810 [eV]
  --------------------------------------------------           --------------------------------------------------
  atom  label   AO type   orbital density population           atom  label   AO type   orbital density population
  --------------------------------------------------           --------------------------------------------------
   P      3        s                1.4%                        P      3        s                1.4%
                   py               1.9%                                        py               1.9%
   N      4        pz               1.2%                        N      4        pz               1.1%
   C      5        s                1.4%                        C      5        s                1.4%
                   py               5.7%                                        py               5.8%
   C      6        s                1.1%                        C      6        s                1.1%
   C      7        px               2.7%                        C      7        px               2.7%
   C      8        pz               1.2%                        C      8        pz               1.2%
   C     10        px               1.6%                        C     10        px               1.6%
                   pz               1.0%                                        pz               1.0%
   C     11        px               2.8%                        C     11        px               2.8%
   C     12        pz               1.7%                        C     12        pz               1.7%
   C     13        px               1.5%                        C     13        px               1.5%
   C     14        pz               1.0%                        C     14        pz               1.0%
   H     15        s                5.2%                        H     15        s                5.3%
   H     25        s                1.1%                        H     25        s                1.0%
   H     33        s                1.5%                        H     33        s                1.5%
   P     35        s                1.4%                        P     35        s                1.4%
                   py               1.9%                                        py               1.9%
   C     36        s                1.4%                        C     36        s                1.4%
                   py               5.7%                                        py               5.8%
   C     37        s                1.1%                        C     37        s                1.2%
   C     38        px               2.7%                        C     38        px               2.6%
   C     39        pz               1.2%                        C     39        pz               1.2%
   C     41        px               1.5%                        C     41        px               1.5%
   C     42        px               2.9%                        C     42        px               2.9%
   C     43        pz               1.7%                        C     43        pz               1.7%
   C     44        px               1.4%                        C     44        px               1.4%
   C     45        pz               1.1%                        C     45        pz               1.1%
   H     46        s                5.2%                        H     46        s                5.3%
   H     56        s                1.0%                        H     56        s                1.0%
   H     64        s                1.5%                        H     64        s                1.5%
 
 
  Orbital:  96  Energy=     -0.43428 [au]   Occ=1.00           Orbital:  96  Energy=     -0.43313 [au]   Occ=1.00
  (alpha)                  -11.81728 [eV]                      (beta)                   -11.78605 [eV]
  --------------------------------------------------           --------------------------------------------------
  atom  label   AO type   orbital density population           atom  label   AO type   orbital density population
  --------------------------------------------------           --------------------------------------------------
   Ir     1        s                1.2%                        Ir     1        s                1.1%
                   d0               1.7%                                        d0               1.7%
   P      3        pz               3.3%                        P      3        pz               3.3%
   N      4        py               3.0%                        N      4        py               2.9%
   C      5        s                2.1%                        C      5        s                2.0%
                   pz               3.0%                                        pz               3.0%
   C      6        s                2.3%                        C      6        s                2.3%
                   pz              15.9%                                        pz              15.6%
   H     16        s               10.3%                        H     16        s               10.4%
   P     35        pz               3.2%                        P     35        pz               3.3%
   C     36        s                2.0%                        C     36        s                2.0%
                   pz               3.0%                                        pz               3.0%
   C     37        s                2.3%                        C     37        s                2.2%
                   pz              15.9%                                        pz              15.6%
   H     47        s               10.3%                        H     47        s               10.4%
 
 
  Orbital:  97  Energy=     -0.41941 [au]   Occ=1.00           Orbital:  97  Energy=     -0.41898 [au]   Occ=1.00
  (alpha)                  -11.41270 [eV]                      (beta)                   -11.40107 [eV]
  --------------------------------------------------           --------------------------------------------------
  atom  label   AO type   orbital density population           atom  label   AO type   orbital density population
  --------------------------------------------------           --------------------------------------------------
   P      3        px               3.1%                        P      3        px               3.1%
   N      4        px               1.2%                        N      4        px               0.9%
   C      7        px               2.4%                        C      7        px               2.4%
                   pz               2.1%                                        pz               2.1%
   C      8        pz               1.8%                        C      8        pz               1.8%
   C      9        pz               1.2%                        C      9        pz               1.2%
   C     10        px               1.4%                        C     10        px               1.4%
   C     11        px               2.5%                        C     11        px               2.5%
                   py               1.1%                                        py               1.1%
                   pz               1.9%                                        pz               2.0%
   C     12        pz               1.7%                        C     12        pz               1.7%
   C     13        px               1.2%                        C     13        px               1.2%
                   py               1.4%                                        py               1.4%
   C     14        py               2.7%                        C     14        py               2.7%
   H     19        s                1.3%                        H     19        s                1.3%
   H     20        s                1.2%                        H     20        s                1.3%
   H     23        s                1.4%                        H     23        s                1.4%
   H     27        s                1.2%                        H     27        s                1.2%
   H     29        s                1.3%                        H     29        s                1.3%
   H     32        s                1.7%                        H     32        s                1.7%
   P     35        px               3.4%                        P     35        px               3.3%
   C     38        px               2.5%                        C     38        px               2.5%
                   pz               2.3%                                        pz               2.3%
   C     39        pz               2.0%                        C     39        pz               2.0%
   C     40        pz               1.2%                        C     40        pz               1.3%
   C     41        px               1.4%                        C     41        px               1.4%
   C     42        px               2.8%                        C     42        px               2.8%
                   py               1.1%                                        py               1.1%
                   pz               2.0%                                        pz               2.1%
   C     43        pz               1.9%                        C     43        pz               1.9%
   C     44        px               1.3%                        C     44        px               1.3%
                   py               1.6%                                        py               1.6%
   C     45        py               2.8%                        C     45        py               2.9%
   H     50        s                1.4%                        H     50        s                1.4%
   H     51        s                1.3%                        H     51        s                1.3%
   H     54        s                1.5%                        H     54        s                1.5%
   H     58        s                1.3%                        H     58        s                1.3%
   H     60        s                1.4%                        H     60        s                1.4%
   H     63        s                1.9%                        H     63        s                1.9%
 
 
  Orbital:  98  Energy=     -0.41806 [au]   Occ=1.00           Orbital:  98  Energy=     -0.41775 [au]   Occ=1.00
  (alpha)                  -11.37594 [eV]                      (beta)                   -11.36758 [eV]
  --------------------------------------------------           --------------------------------------------------
  atom  label   AO type   orbital density population           atom  label   AO type   orbital density population
  --------------------------------------------------           --------------------------------------------------
   P      3        px               3.3%                        P      3        px               3.3%
   C      7        px               3.0%                        C      7        px               3.0%
                   pz               2.1%                                        pz               2.1%
   C      8        pz               1.8%                        C      8        pz               1.8%
   C      9        py               1.0%                        C      9        py               1.0%
                   pz               1.2%                                        pz               1.3%
   C     10        px               1.8%                        C     10        px               1.9%
                   py               1.2%                                        py               1.2%
   C     11        px               2.3%                        C     11        px               2.3%
                   py               1.0%                                        py               1.0%
                   pz               2.4%                                        pz               2.4%
   C     12        pz               1.6%                        C     12        pz               1.7%
   C     13        px               1.1%                        C     13        px               1.1%
                   py               1.6%                                        py               1.5%
   C     14        py               2.8%                        C     14        py               2.9%
   H     19        s                1.4%                        H     19        s                1.4%
   H     20        s                1.4%                        H     20        s                1.4%
   H     23        s                1.7%                        H     23        s                1.8%
   H     27        s                1.3%                        H     27        s                1.3%
   H     29        s                1.4%                        H     29        s                1.5%
   H     32        s                1.8%                        H     32        s                1.8%
   P     35        px               3.1%                        P     35        px               3.1%
   C     38        px               2.8%                        C     38        px               2.8%
                   pz               2.0%                                        pz               2.0%
   C     39        pz               1.7%                        C     39        pz               1.7%
   C     40        py               1.0%                        C     40        py               1.0%
                   pz               1.1%                                        pz               1.1%
   C     41        px               1.7%                        C     41        px               1.7%
                   py               1.2%                                        py               1.2%
   C     42        px               2.2%                        C     42        px               2.2%
                   pz               2.2%                                        pz               2.2%
   C     43        pz               1.5%                        C     43        pz               1.5%
   C     44        py               1.5%                        C     44        py               1.5%
   C     45        py               2.6%                        C     45        py               2.6%
   H     50        s                1.3%                        H     50        s                1.3%
   H     51        s                1.3%                        H     51        s                1.3%
   H     54        s                1.7%                        H     54        s                1.7%
   H     58        s                1.2%                        H     58        s                1.3%
   H     60        s                1.4%                        H     60        s                1.4%
   H     63        s                1.7%                        H     63        s                1.7%
 
 
  Orbital:  99  Energy=     -0.41045 [au]   Occ=1.00           Orbital:  99  Energy=     -0.40992 [au]   Occ=1.00
  (alpha)                  -11.16892 [eV]                      (beta)                   -11.15454 [eV]
  --------------------------------------------------           --------------------------------------------------
  atom  label   AO type   orbital density population           atom  label   AO type   orbital density population
  --------------------------------------------------           --------------------------------------------------
   Ir     1        d0               3.6%                        Ir     1        d0               3.3%
   P      3        s                1.1%                        P      3        s                1.1%
                   py               1.3%                                        py               1.2%
                   pz               1.3%                                        pz               1.2%
   N      4        py               2.8%                        N      4        py               2.5%
   C      6        py               2.4%                        C      6        py               2.2%
   C      7        px               2.4%                        C      7        px               2.4%
   C      9        px               2.0%                        C      9        px               2.0%
   C     10        px               3.5%                        C     10        px               3.5%
                   py               1.0%                                        py               1.1%
   C     11        px               3.5%                        C     11        px               3.4%
   C     12        pz               1.4%                        C     12        pz               1.3%
   C     13        px               3.2%                        C     13        px               3.2%
   C     14        px               3.0%                        C     14        px               3.0%
   H     22        s                1.0%                        H     22        s                1.0%
   H     24        s                1.7%                        H     24        s                1.7%
   H     25        s                1.6%                        H     25        s                1.7%
   H     30        s                2.0%                        H     30        s                2.0%
   H     33        s                1.7%                        H     33        s                1.7%
   H     34        s                1.0%                        H     34        s                1.0%
   P     35        s                1.1%                        P     35        s                1.1%
                   py               1.3%                                        py               1.2%
                   pz               1.3%                                        pz               1.2%
   C     37        py               2.4%                        C     37        py               2.2%
   C     38        px               2.5%                        C     38        px               2.5%
   C     40        px               2.0%                        C     40        px               2.0%
   C     41        px               3.6%                        C     41        px               3.6%
                   py               0.9%                                        py               1.0%
   C     42        px               3.4%                        C     42        px               3.4%
   C     43        pz               1.4%                        C     43        pz               1.3%
   C     44        px               3.1%                        C     44        px               3.1%
   C     45        px               3.0%                        C     45        px               3.0%
   H     53        s                1.1%                        H     53        s                1.0%
   H     55        s                1.7%                        H     55        s                1.7%
   H     56        s                1.6%                        H     56        s                1.7%
   H     61        s                2.0%                        H     61        s                2.0%
   H     64        s                1.8%                        H     64        s                1.7%
   H     65        s                1.0%                        H     65        s                1.0%
 
 
  Orbital: 100  Energy=     -0.40111 [au]   Occ=1.00           Orbital: 100  Energy=     -0.40106 [au]   Occ=1.00
  (alpha)                  -10.91486 [eV]                      (beta)                   -10.91351 [eV]
  --------------------------------------------------           --------------------------------------------------
  atom  label   AO type   orbital density population           atom  label   AO type   orbital density population
  --------------------------------------------------           --------------------------------------------------
   C      7        px               1.3%                        C      7        px               1.3%
                   pz               2.1%                                        pz               2.1%
   C      9        px               1.0%                        C      9        px               1.0%
                   pz               2.4%                                        pz               2.4%
   C     10        px               1.8%                        C     10        px               1.8%
                   py               2.5%                                        py               2.5%
   C     11        pz               3.6%                        C     11        pz               3.6%
   C     12        px               1.1%                        C     12        px               1.1%
   C     13        px               1.5%                        C     13        px               1.5%
                   pz               3.5%                                        pz               3.6%
   C     14        px               1.7%                        C     14        px               1.7%
                   py               1.7%                                        py               1.8%
   H     20        s                1.3%                        H     20        s                1.3%
   H     21        s                1.2%                        H     21        s                1.2%
   H     23        s                1.2%                        H     23        s                1.3%
   H     24        s                1.4%                        H     24        s                1.4%
   H     25        s                1.1%                        H     25        s                1.1%
   H     29        s                1.5%                        H     29        s                1.5%
   H     31        s                2.7%                        H     31        s                2.7%
   H     32        s                1.2%                        H     32        s                1.2%
   C     38        px               1.3%                        C     38        px               1.3%
                   pz               2.2%                                        pz               2.2%
   C     40        px               1.1%                        C     40        px               1.1%
                   pz               2.4%                                        pz               2.4%
   C     41        px               1.9%                        C     41        px               1.9%
                   py               2.4%                                        py               2.4%
   C     42        pz               3.7%                        C     42        pz               3.7%
   C     43        px               1.1%                        C     43        px               1.1%
   C     44        px               1.6%                        C     44        px               1.6%
                   pz               3.7%                                        pz               3.7%
   C     45        px               1.7%                        C     45        px               1.7%
                   py               1.9%                                        py               1.9%
   H     51        s                1.3%                        H     51        s                1.3%
   H     52        s                1.2%                        H     52        s                1.2%
   H     54        s                1.2%                        H     54        s                1.2%
   H     55        s                1.4%                        H     55        s                1.3%
   H     56        s                1.0%                        H     56        s                1.1%
   H     60        s                1.6%                        H     60        s                1.6%
   H     62        s                2.7%                        H     62        s                2.7%
   H     63        s                1.2%                        H     63        s                1.2%
 
 
  Orbital: 101  Energy=     -0.39795 [au]   Occ=1.00           Orbital: 101  Energy=     -0.39778 [au]   Occ=1.00
  (alpha)                  -10.82885 [eV]                      (beta)                   -10.82422 [eV]
  --------------------------------------------------           --------------------------------------------------
  atom  label   AO type   orbital density population           atom  label   AO type   orbital density population
  --------------------------------------------------           --------------------------------------------------
   N      4        pz               1.2%                        N      4        pz               1.1%
   C      5        pz               2.0%                        C      5        pz               1.9%
   C      6        pz               2.2%                        C      6        pz               2.1%
   C      7        py               4.3%                        C      7        py               4.3%
   C      8        py               2.3%                        C      8        py               2.3%
                   pz               1.6%                                        pz               1.6%
   C      9        py               2.7%                        C      9        py               2.8%
   C     10        py               3.8%                        C     10        py               3.8%
                   pz               2.0%                                        pz               2.0%
   C     11        py               2.1%                        C     11        py               2.1%
   C     12        py               1.3%                        C     12        py               1.3%
   C     14        pz               2.4%                        C     14        pz               2.5%
   H     17        s                1.5%                        H     17        s                1.5%
   H     18        s                1.2%                        H     18        s                1.2%
   H     21        s                1.0%                        H     21        s                1.0%
   H     23        s                1.4%                        H     23        s                1.4%
   H     25        s                2.4%                        H     25        s                2.4%
   H     33        s                1.3%                        H     33        s                1.3%
   C     36        pz               2.0%                        C     36        pz               2.0%
   C     37        pz               1.9%                        C     37        pz               1.7%
   C     38        py               4.3%                        C     38        py               4.3%
   C     39        py               2.6%                        C     39        py               2.6%
                   pz               1.6%                                        pz               1.6%
   C     40        py               2.8%                        C     40        py               2.9%
   C     41        py               3.3%                        C     41        py               3.3%
                   pz               2.2%                                        pz               2.2%
   C     42        py               2.9%                        C     42        py               2.9%
   C     43        py               1.9%                        C     43        py               1.9%
   C     44        py               1.1%                        C     44        py               1.1%
   C     45        pz               3.1%                        C     45        pz               3.1%
   H     48        s                1.6%                        H     48        s                1.6%
   H     49        s                1.2%                        H     49        s                1.2%
   H     52        s                1.2%                        H     52        s                1.2%
   H     54        s                1.2%                        H     54        s                1.2%
   H     56        s                2.3%                        H     56        s                2.3%
   H     59        s                1.0%                        H     59        s                1.1%
   H     64        s                1.6%                        H     64        s                1.6%
 
 
  Orbital: 102  Energy=     -0.39710 [au]   Occ=1.00           Orbital: 102  Energy=     -0.39678 [au]   Occ=1.00
  (alpha)                  -10.80555 [eV]                      (beta)                   -10.79687 [eV]
  --------------------------------------------------           --------------------------------------------------
  atom  label   AO type   orbital density population           atom  label   AO type   orbital density population
  --------------------------------------------------           --------------------------------------------------
   P      3        py               1.6%                        P      3        py               1.5%
   C      6        py               1.8%                        C      6        py               1.8%
                   pz               1.3%                                        pz               1.3%
   C      7        pz               2.2%                        C      7        pz               2.1%
   C      8        py               1.6%                        C      8        py               1.5%
   C      9        pz               2.0%                        C      9        pz               2.0%
   C     11        py               3.3%                        C     11        py               3.4%
                   pz               2.8%                                        pz               2.7%
   C     12        py               4.0%                        C     12        py               4.1%
   C     13        pz               5.1%                        C     13        pz               5.1%
   C     14        pz               2.5%                        C     14        pz               2.6%
   H     16        s                2.1%                        H     16        s                2.2%
   H     21        s                1.4%                        H     21        s                1.3%
   H     26        s                1.6%                        H     26        s                1.6%
   H     28        s                1.7%                        H     28        s                1.8%
   H     31        s                2.8%                        H     31        s                2.8%
   H     33        s                1.0%                        H     33        s                1.1%
   P     35        py               1.4%                        P     35        py               1.4%
   C     37        py               1.7%                        C     37        py               1.7%
                   pz               1.7%                                        pz               1.7%
   C     38        pz               1.8%                        C     38        pz               1.7%
   C     39        py               1.0%                        C     39        py               1.0%
   C     40        pz               1.9%                        C     40        pz               1.8%
   C     42        py               2.8%                        C     42        py               3.0%
                   pz               2.7%                                        pz               2.7%
   C     43        py               3.7%                        C     43        py               3.9%
   C     44        pz               5.0%                        C     44        pz               5.0%
   C     45        pz               2.1%                        C     45        pz               2.2%
   H     47        s                2.4%                        H     47        s                2.4%
   H     52        s                1.0%                        H     52        s                1.0%
   H     57        s                1.5%                        H     57        s                1.6%
   H     59        s                1.5%                        H     59        s                1.6%
   H     62        s                2.7%                        H     62        s                2.7%
 
 
  Orbital: 103  Energy=     -0.39153 [au]   Occ=1.00           Orbital: 103  Energy=     -0.39131 [au]   Occ=1.00
  (alpha)                  -10.65401 [eV]                      (beta)                   -10.64814 [eV]
  --------------------------------------------------           --------------------------------------------------
  atom  label   AO type   orbital density population           atom  label   AO type   orbital density population
  --------------------------------------------------           --------------------------------------------------
   C      7        py               1.9%                        C      7        py               2.0%
                   pz               2.0%                                        pz               2.0%
   C      8        py               2.4%                        C      8        py               2.5%
                   pz               2.5%                                        pz               2.5%
   C      9        py               1.4%                        C      9        py               1.5%
   C     10        py               1.0%                        C     10        py               1.2%
                   pz               2.7%                                        pz               2.7%
   C     11        py               4.9%                        C     11        py               5.0%
   C     12        py               5.1%                        C     12        py               5.2%
                   pz               1.7%                                        pz               1.7%
   C     13        py               1.6%                        C     13        py               1.7%
                   pz               2.7%                                        pz               2.7%
   C     14        pz               4.2%                        C     14        pz               4.3%
   H     17        s                1.7%                        H     17        s                1.8%
   H     18        s                1.8%                        H     18        s                1.8%
   H     25        s                1.2%                        H     25        s                1.3%
   H     26        s                1.6%                        H     26        s                1.6%
   H     28        s                3.0%                        H     28        s                3.1%
   H     30        s                1.0%                        H     30        s                1.0%
   H     31        s                1.2%                        H     31        s                1.3%
   H     33        s                2.2%                        H     33        s                2.3%
   C     38        pz               1.4%                        C     38        pz               1.3%
   C     39        py               1.3%                        C     39        py               1.3%
                   pz               1.5%                                        pz               1.5%
   C     41        pz               1.6%                        C     41        pz               1.6%
   C     42        py               4.2%                        C     42        py               4.2%
   C     43        py               4.3%                        C     43        py               4.2%
                   pz               1.5%                                        pz               1.4%
   C     44        py               1.6%                        C     44        py               1.6%
                   pz               1.7%                                        pz               1.6%
   C     45        pz               3.5%                        C     45        pz               3.5%
   H     49        s                1.1%                        H     49        s                1.1%
   H     57        s                1.3%                        H     57        s                1.3%
   H     59        s                2.6%                        H     59        s                2.5%
   H     64        s                2.0%                        H     64        s                2.0%
 
 
  Orbital: 104  Energy=     -0.39043 [au]   Occ=1.00           Orbital: 104  Energy=     -0.39027 [au]   Occ=1.00
  (alpha)                  -10.62404 [eV]                      (beta)                   -10.61973 [eV]
  --------------------------------------------------           --------------------------------------------------
  atom  label   AO type   orbital density population           atom  label   AO type   orbital density population
  --------------------------------------------------           --------------------------------------------------
   C      7        py               3.7%                        C      7        py               3.5%
                   pz               1.8%                                        pz               1.8%
   C      8        py               4.2%                        C      8        py               4.1%
                   pz               2.7%                                        pz               2.6%
   C      9        py               3.1%                        C      9        py               3.0%
   C     10        py               2.4%                        C     10        py               2.3%
                   pz               3.1%                                        pz               3.1%
   C     13        pz               1.3%                        C     13        pz               1.2%
   H     17        s                2.7%                        H     17        s                2.7%
   H     18        s                1.9%                        H     18        s                1.9%
   H     21        s                1.6%                        H     21        s                1.6%
   H     25        s                2.2%                        H     25        s                2.1%
   C     38        py               5.0%                        C     38        py               5.0%
                   pz               2.5%                                        pz               2.6%
   C     39        py               5.7%                        C     39        py               5.7%
                   pz               3.7%                                        pz               3.7%
   C     40        py               3.9%                        C     40        py               4.0%
   C     41        py               3.1%                        C     41        py               3.0%
                   pz               4.5%                                        pz               4.5%
   C     42        py               1.1%                        C     42        py               1.2%
   C     43        py               1.4%                        C     43        py               1.5%
   C     44        pz               2.0%                        C     44        pz               2.0%
   C     45        pz               1.1%                        C     45        pz               1.3%
   H     48        s                3.6%                        H     48        s                3.7%
   H     49        s                2.7%                        H     49        s                2.8%
   H     52        s                2.0%                        H     52        s                2.1%
   H     56        s                3.0%                        H     56        s                2.9%
 
 
  Orbital: 105  Energy=     -0.38596 [au]   Occ=1.00           Orbital: 105  Energy=     -0.38554 [au]   Occ=1.00
  (alpha)                  -10.50253 [eV]                      (beta)                   -10.49112 [eV]
  --------------------------------------------------           --------------------------------------------------
  atom  label   AO type   orbital density population           atom  label   AO type   orbital density population
  --------------------------------------------------           --------------------------------------------------
   Ir     1        d0               1.2%                        Ir     1        d0               1.1%
   N      4        py               3.1%                        N      4        py               2.9%
   C      6        py               1.0%                        C      6        py               1.1%
   C      9        px               1.2%                        C      9        px               1.5%
   C     11        py               3.4%                        C     11        py               3.1%
                   pz               1.0%                                        pz               1.2%
   C     12        px               1.1%                        C     12        px               1.2%
                   py               2.6%                                        py               2.3%
                   pz               1.3%                                        pz               1.3%
   C     13        py               2.5%                        C     13        py               2.4%
   C     14        px               0.9%                        C     14        px               1.0%
                   py               4.4%                                        py               4.6%
                   pz               4.0%                                        pz               3.8%
   H     22        s                1.2%                        H     22        s                1.3%
   H     28        s                1.6%                        H     28        s                1.5%
   H     29        s                1.5%                        H     29        s                1.6%
   H     32        s                3.4%                        H     32        s                3.5%
   H     33        s                2.5%                        H     33        s                2.5%
   C     37        py               1.0%                        C     37        py               1.1%
   C     40        px               1.1%                        C     40        px               1.3%
                   pz               1.0%                                        pz               0.9%
   C     42        py               3.2%                        C     42        py               2.9%
                   pz               0.9%                                        pz               1.1%
   C     43        px               1.1%                        C     43        px               1.2%
                   py               2.4%                                        py               2.1%
                   pz               1.2%                                        pz               1.2%
   C     44        py               2.4%                        C     44        py               2.3%
   C     45        py               4.3%                        C     45        py               4.5%
                   pz               3.8%                                        pz               3.6%
   H     53        s                1.1%                        H     53        s                1.2%
   H     59        s                1.4%                        H     59        s                1.3%
   H     60        s                1.4%                        H     60        s                1.5%
   H     63        s                3.2%                        H     63        s                3.3%
   H     64        s                2.3%                        H     64        s                2.3%
 
 
  Orbital: 106  Energy=     -0.38367 [au]   Occ=1.00           Orbital: 106  Energy=     -0.38350 [au]   Occ=1.00
  (alpha)                  -10.44023 [eV]                      (beta)                   -10.43545 [eV]
  --------------------------------------------------           --------------------------------------------------
  atom  label   AO type   orbital density population           atom  label   AO type   orbital density population
  --------------------------------------------------           --------------------------------------------------
   C      7        px               2.0%                        C      7        px               2.0%
                   pz               1.7%                                        pz               1.7%
   C      8        py               2.7%                        C      8        py               2.8%
   C      9        px               3.0%                        C      9        px               3.1%
                   pz               3.1%                                        pz               3.0%
   C     10        py               4.2%                        C     10        py               4.2%
   C     11        px               1.7%                        C     11        px               1.7%
                   pz               2.0%                                        pz               2.0%
   C     12        pz               1.6%                        C     12        pz               1.6%
   C     13        pz               2.3%                        C     13        pz               2.5%
   C     14        px               4.8%                        C     14        px               4.8%
                   py               1.5%                                        py               1.4%
   H     17        s                1.3%                        H     17        s                1.4%
   H     20        s                1.2%                        H     20        s                1.2%
   H     21        s                2.0%                        H     21        s                2.1%
   H     23        s                2.0%                        H     23        s                1.9%
   H     29        s                1.0%                        H     29        s                1.0%
   H     32        s                1.2%                        H     32        s                1.1%
   H     33        s                1.8%                        H     33        s                1.7%
   H     34        s                1.2%                        H     34        s                1.3%
   C     38        px               1.9%                        C     38        px               2.0%
                   pz               1.5%                                        pz               1.5%
   C     39        py               2.5%                        C     39        py               2.5%
   C     40        px               2.8%                        C     40        px               2.9%
                   pz               2.6%                                        pz               2.5%
   C     41        py               3.5%                        C     41        py               3.4%
   C     42        px               1.4%                        C     42        px               1.5%
                   pz               1.8%                                        pz               1.9%
   C     43        pz               1.5%                        C     43        pz               1.5%
   C     44        pz               2.1%                        C     44        pz               2.3%
   C     45        px               4.1%                        C     45        px               4.1%
                   py               1.6%                                        py               1.7%
   H     48        s                1.2%                        H     48        s                1.3%
   H     51        s                1.0%                        H     51        s                1.0%
   H     52        s                1.9%                        H     52        s                1.9%
   H     54        s                1.7%                        H     54        s                1.6%
   H     60        s                1.0%                        H     60        s                1.0%
   H     63        s                1.1%                        H     63        s                1.2%
   H     64        s                1.7%                        H     64        s                1.7%
   H     65        s                1.0%                        H     65        s                1.0%
 
 
  Orbital: 107  Energy=     -0.38226 [au]   Occ=1.00           Orbital: 107  Energy=     -0.38215 [au]   Occ=1.00
  (alpha)                  -10.40186 [eV]                      (beta)                   -10.39872 [eV]
  --------------------------------------------------           --------------------------------------------------
  atom  label   AO type   orbital density population           atom  label   AO type   orbital density population
  --------------------------------------------------           --------------------------------------------------
   C      7        px               1.5%                        C      7        px               1.4%
                   py               1.6%                                        py               1.6%
                   pz               1.4%                                        pz               1.4%
   C      8        px               1.1%                        C      8        px               1.2%
                   py               1.4%                                        py               1.3%
   C      9        px               2.1%                        C      9        px               1.9%
                   pz               3.0%                                        pz               3.2%
   C     10        py               6.0%                        C     10        py               6.3%
   C     11        px               1.5%                        C     11        px               1.5%
                   pz               1.2%                                        pz               1.1%
   C     12        py               1.3%                        C     12        py               1.5%
                   pz               1.0%                                        pz               1.0%
   C     13        pz               1.9%                        C     13        pz               1.8%
   C     14        px               3.3%                        C     14        px               3.2%
   H     20        s                1.5%                        H     20        s                1.5%
   H     21        s                1.1%                        H     21        s                1.0%
   H     23        s                2.5%                        H     23        s                2.6%
   H     25        s                1.4%                        H     25        s                1.4%
   H     26        s                1.3%                        H     26        s                1.4%
   H     31        s                1.1%                        H     31        s                1.1%
   H     34        s                1.4%                        H     34        s                1.5%
   C     38        px               1.9%                        C     38        px               1.8%
                   py               1.6%                                        py               1.7%
                   pz               1.6%                                        pz               1.7%
   C     39        px               1.3%                        C     39        px               1.4%
                   py               1.5%                                        py               1.5%
   C     40        px               2.4%                        C     40        px               2.2%
                   pz               3.5%                                        pz               3.6%
   C     41        py               6.8%                        C     41        py               7.0%
   C     42        px               1.7%                        C     42        px               1.7%
                   pz               1.4%                                        pz               1.3%
   C     43        py               1.4%                        C     43        py               1.5%
                   pz               1.2%                                        pz               1.2%
   C     44        pz               2.2%                        C     44        pz               2.0%
   C     45        px               3.6%                        C     45        px               3.5%
   H     51        s                1.7%                        H     51        s                1.7%
   H     52        s                1.3%                        H     52        s                1.2%
   H     54        s                2.9%                        H     54        s                3.0%
   H     56        s                1.6%                        H     56        s                1.6%
   H     57        s                1.4%                        H     57        s                1.5%
   H     62        s                1.2%                        H     62        s                1.2%
   H     65        s                1.5%                        H     65        s                1.6%
 
 
  Orbital: 108  Energy=     -0.37843 [au]   Occ=1.00           Orbital: 108  Energy=     -0.37793 [au]   Occ=1.00
  (alpha)                  -10.29767 [eV]                      (beta)                   -10.28392 [eV]
  --------------------------------------------------           --------------------------------------------------
  atom  label   AO type   orbital density population           atom  label   AO type   orbital density population
  --------------------------------------------------           --------------------------------------------------
   P      3        s                2.9%                        P      3        s                3.1%
   N      4        pz               8.3%                        N      4        pz               8.1%
   C      5        py               1.9%                        C      5        py               2.0%
                   pz               2.7%                                        pz               2.5%
   C      6        pz               6.2%                        C      6        pz               5.8%
   C      8        pz               1.2%                        C      8        pz               1.2%
   C     10        px               2.7%                        C     10        px               2.7%
   C     13        pz               1.8%                        C     13        pz               1.8%
   C     14        py               2.2%                        C     14        py               2.2%
   H     15        s                1.4%                        H     15        s                1.5%
   H     16        s                5.8%                        H     16        s                5.8%
   H     24        s                1.2%                        H     24        s                1.3%
   H     32        s                1.3%                        H     32        s                1.3%
   H     34        s                1.4%                        H     34        s                1.6%
   P     35        s                2.9%                        P     35        s                3.1%
   C     36        py               2.0%                        C     36        py               2.1%
                   pz               2.7%                                        pz               2.5%
   C     37        pz               6.2%                        C     37        pz               5.8%
   C     39        pz               1.2%                        C     39        pz               1.2%
   C     41        px               2.8%                        C     41        px               2.8%
   C     44        pz               1.8%                        C     44        pz               1.8%
   C     45        px               0.9%                        C     45        px               1.1%
                   py               2.1%                                        py               2.1%
   H     46        s                1.4%                        H     46        s                1.5%
   H     47        s                5.8%                        H     47        s                5.7%
   H     55        s                1.3%                        H     55        s                1.3%
   H     63        s                1.3%                        H     63        s                1.3%
   H     65        s                1.4%                        H     65        s                1.6%
 
 
  Orbital: 109  Energy=     -0.36721 [au]   Occ=1.00           Orbital: 109  Energy=     -0.36667 [au]   Occ=1.00
  (alpha)                   -9.99231 [eV]                      (beta)                    -9.97765 [eV]
  --------------------------------------------------           --------------------------------------------------
  atom  label   AO type   orbital density population           atom  label   AO type   orbital density population
  --------------------------------------------------           --------------------------------------------------
   Ir     1        d2-              1.2%                        Ir     1        d2-              0.0%
   P      3        s                1.5%                        P      3        s                1.8%
   N      4        px               7.7%                        N      4        px               0.1%
                   pz               1.6%                                        pz               1.7%
   C      5        px               3.3%                        C      5        px               0.1%
                   py               3.2%                                        py               3.4%
                   pz               4.3%                                        pz               5.7%
   C      6        py               1.1%                        C      6        py               1.3%
                   pz               6.3%                                        pz               7.4%
   C      8        px               0.6%                        C      8        px               1.3%
   C      9        px               1.8%                        C      9        px               1.4%
                   pz               1.4%                                        pz               1.4%
   C     10        py               1.8%                        C     10        py               1.7%
   C     12        py               0.8%                        C     12        py               1.4%
   C     13        px               1.6%                        C     13        px               3.1%
   H     15        s                2.9%                        H     15        s                3.3%
   H     16        s                1.2%                        H     16        s                1.6%
   H     22        s                1.7%                        H     22        s                1.5%
   H     30        s                1.0%                        H     30        s                1.8%
   P     35        s                1.4%                        P     35        s                1.8%
   C     36        px               3.3%                        C     36        px               0.1%
                   py               3.0%                                        py               3.4%
                   pz               4.4%                                        pz               5.7%
   C     37        py               1.1%                        C     37        py               1.3%
                   pz               6.3%                                        pz               7.4%
   C     39        px               0.7%                        C     39        px               1.3%
   C     40        px               1.9%                        C     40        px               1.5%
                   pz               1.3%                                        pz               1.4%
   C     41        py               1.7%                        C     41        py               1.6%
   C     43        py               0.7%                        C     43        py               1.3%
   C     44        px               1.6%                        C     44        px               3.2%
   H     46        s                2.8%                        H     46        s                3.3%
   H     47        s                1.2%                        H     47        s                1.5%
   H     53        s                1.7%                        H     53        s                1.5%
   H     61        s                1.1%                        H     61        s                1.9%
 
 
  Orbital: 110  Energy=     -0.36623 [au]   Occ=1.00           Orbital: 110  Energy=     -0.36084 [au]   Occ=1.00
  (alpha)                   -9.96557 [eV]                      (beta)                    -9.81883 [eV]
  --------------------------------------------------           --------------------------------------------------
  atom  label   AO type   orbital density population           atom  label   AO type   orbital density population
  --------------------------------------------------           --------------------------------------------------
   Ir     1        d2-              3.8%                        Ir     1        d2-              3.6%
   N      4        px              32.0%                        N      4        px              36.5%
   C      5        px              11.7%                        C      5        px              15.4%
                   pz               1.2%                                        pz               0.0%
   C      6        px               2.3%                        C      6        px               3.0%
   C      8        px               1.2%                        C      8        px               0.8%
   C     10        px               0.6%                        C     10        px               1.5%
   C     13        px               2.1%                        C     13        px               1.0%
   H     24        s                0.3%                        H     24        s                1.1%
   H     30        s                1.1%                        H     30        s                0.5%
   C     36        px              11.7%                        C     36        px              15.4%
                   pz               1.1%                                        pz               0.0%
   C     37        px               2.3%                        C     37        px               2.9%
   C     39        px               1.1%                        C     39        px               0.8%
   C     44        px               2.2%                        C     44        px               0.8%
   H     61        s                1.1%                        H     61        s                0.4%
 
 
  Orbital: 111  Energy=     -0.36184 [au]   Occ=1.00           Orbital: 111  Energy=     -0.36047 [au]   Occ=1.00
  (alpha)                   -9.84630 [eV]                      (beta)                    -9.80900 [eV]
  --------------------------------------------------           --------------------------------------------------
  atom  label   AO type   orbital density population           atom  label   AO type   orbital density population
  --------------------------------------------------           --------------------------------------------------
   Ir     1        s                7.9%                        Ir     1        s                6.7%
                   d2+              6.5%                                        d2+              5.4%
   Cl     2        py               7.1%                        Cl     2        py               6.0%
   P      3        s                1.3%                        P      3        s                1.1%
                   py               1.0%                                        py               1.4%
   N      4        s                1.0%                        N      4        s                1.1%
                   py              11.2%                                        py              10.0%
   C      5        py               4.4%                        C      5        py               3.7%
   C      6        py               0.8%                        C      6        py               1.0%
                   pz               2.1%                                        pz               1.9%
   C     10        px               3.2%                        C     10        px               3.6%
   C     13        pz               1.2%                        C     13        pz               1.1%
   C     14        px               1.6%                        C     14        px               2.2%
   H     15        s                3.9%                        H     15        s                3.1%
   H     16        s                1.3%                        H     16        s                1.4%
   H     24        s                1.7%                        H     24        s                1.9%
   H     34        s                1.4%                        H     34        s                1.7%
   P     35        s                1.3%                        P     35        s                1.1%
                   py               1.0%                                        py               1.3%
   C     36        py               4.5%                        C     36        py               3.7%
   C     37        py               0.8%                        C     37        py               1.0%
                   pz               2.2%                                        pz               2.2%
   C     41        px               3.3%                        C     41        px               4.5%
   C     44        px               0.4%                        C     44        px               1.1%
                   pz               1.2%                                        pz               1.0%
   C     45        px               1.8%                        C     45        px               2.1%
   H     46        s                3.9%                        H     46        s                3.1%
   H     47        s                1.4%                        H     47        s                1.6%
   H     55        s                1.8%                        H     55        s                2.5%
   H     65        s                1.4%                        H     65        s                1.5%
 
 
  Orbital: 112  Energy=     -0.35324 [au]   Occ=1.00           Orbital: 112  Energy=     -0.35271 [au]   Occ=1.00
  (alpha)                   -9.61226 [eV]                      (beta)                    -9.59773 [eV]
  --------------------------------------------------           --------------------------------------------------
  atom  label   AO type   orbital density population           atom  label   AO type   orbital density population
  --------------------------------------------------           --------------------------------------------------
   Ir     1        s                1.4%                        Ir     1        s                0.1%
                   d0               1.0%                                        d0               0.0%
                   d2+              2.7%                                        d2+              0.2%
   Cl     2        py               2.4%                        Cl     2        py               0.2%
   N      4        py               5.2%                        N      4        py               0.4%
                   pz               0.1%                                        pz               1.8%
   C      5        py               1.6%                        C      5        py               0.0%
                   pz              -0.0%                                        pz               1.1%
   C      6        pz               0.2%                        C      6        pz               2.8%
   C      9        px               1.4%                        C      9        px               1.9%
   C     10        px               2.2%                        C     10        px               4.7%
   C     12        px               0.0%                        C     12        px               1.0%
   C     13        px               4.0%                        C     13        px               2.7%
   C     14        px               0.8%                        C     14        px               2.4%
   H     15        s                2.2%                        H     15        s                0.1%
   H     16        s               -0.0%                        H     16        s                1.9%
   H     22        s                1.1%                        H     22        s                1.1%
   H     24        s                1.3%                        H     24        s                2.9%
   H     30        s                2.6%                        H     30        s                1.5%
   H     34        s                0.3%                        H     34        s                1.6%
   P     35        py               1.1%                        P     35        py               1.3%
   C     36        py               1.8%                        C     36        py               0.2%
                   pz               0.3%                                        pz               1.4%
   C     37        pz               0.2%                        C     37        pz               2.5%
   C     40        px               4.6%                        C     40        px               4.3%
   C     41        px               8.5%                        C     41        px               8.9%
   C     43        px               0.7%                        C     43        px               1.5%
   C     44        px              10.7%                        C     44        px               7.8%
   C     45        px               3.8%                        C     45        px               4.5%
   H     46        s                2.3%                        H     46        s                0.2%
   H     47        s                0.6%                        H     47        s                2.2%
   H     53        s                3.1%                        H     53        s                2.6%
   H     55        s                5.1%                        H     55        s                5.5%
   H     56        s                1.1%                        H     56        s                1.2%
   H     61        s                6.6%                        H     61        s                4.6%
   H     62        s                1.1%                        H     62        s                0.9%
   H     64        s                1.2%                        H     64        s                1.5%
   H     65        s                2.0%                        H     65        s                2.7%
 
 
  Orbital: 113  Energy=     -0.35289 [au]   Occ=1.00           Orbital: 113  Energy=     -0.35232 [au]   Occ=1.00
  (alpha)                   -9.60275 [eV]                      (beta)                    -9.58713 [eV]
  --------------------------------------------------           --------------------------------------------------
  atom  label   AO type   orbital density population           atom  label   AO type   orbital density population
  --------------------------------------------------           --------------------------------------------------
   Ir     1        s                0.1%                        Ir     1        s                2.2%
                   d2+              0.2%                                        d2+              3.7%
   Cl     2        py               0.2%                        Cl     2        py               3.4%
   P      3        py               1.5%                        P      3        py               0.6%
   N      4        py               0.4%                        N      4        py               7.5%
                   pz               1.6%                                        pz               0.1%
   C      5        py               0.2%                        C      5        py               2.4%
                   pz               1.3%                                        pz               0.3%
   C      6        pz               2.4%                        C      6        pz               0.0%
   C      9        px               4.7%                        C      9        px               4.0%
   C     10        px              10.7%                        C     10        px               7.1%
   C     12        px               1.5%                        C     12        px               0.6%
   C     13        px               8.8%                        C     13        px               9.4%
                   py               1.1%                                        py               0.8%
   C     14        px               4.6%                        C     14        px               2.6%
   H     15        s                0.2%                        H     15        s                3.0%
   H     16        s                2.2%                        H     16        s                0.3%
   H     22        s                2.8%                        H     22        s                2.8%
   H     24        s                6.5%                        H     24        s                4.3%
   H     25        s                1.4%                        H     25        s                0.9%
   H     30        s                5.2%                        H     30        s                6.1%
   H     31        s                1.1%                        H     31        s                0.9%
   H     33        s                1.6%                        H     33        s                0.8%
   H     34        s                2.9%                        H     34        s                1.4%
   C     36        py               0.0%                        C     36        py               2.2%
   C     37        pz               2.4%                        C     37        pz               0.3%
   C     40        px               1.4%                        C     40        px               1.6%
   C     41        px               3.8%                        C     41        px               2.2%
   C     44        px               2.3%                        C     44        px               4.4%
   C     45        px               2.0%                        C     45        px               0.8%
   H     46        s                0.1%                        H     46        s                2.8%
   H     47        s                1.5%                        H     47        s                0.0%
   H     53        s                0.8%                        H     53        s                1.2%
   H     55        s                2.4%                        H     55        s                1.3%
   H     61        s                1.2%                        H     61        s                3.0%
   H     65        s                1.3%                        H     65        s                0.4%
 
 
  Orbital: 114  Energy=     -0.34411 [au]   Occ=1.00           Orbital: 114  Energy=     -0.34402 [au]   Occ=1.00
  (alpha)                   -9.36365 [eV]                      (beta)                    -9.36132 [eV]
  --------------------------------------------------           --------------------------------------------------
  atom  label   AO type   orbital density population           atom  label   AO type   orbital density population
  --------------------------------------------------           --------------------------------------------------
   C      8        px               8.9%                        C      8        px               8.7%
                   py               1.5%                                        py               1.5%
                   pz               2.4%                                        pz               2.4%
   C      9        pz               1.1%                        C      9        pz               1.1%
   C     10        px               1.1%                        C     10        px               1.0%
                   py               2.2%                                        py               2.1%
   C     12        px               4.0%                        C     12        px               4.1%
                   pz               2.0%                                        pz               2.1%
   H     17        s                1.1%                        H     17        s                1.1%
   H     19        s                8.0%                        H     19        s                7.9%
   H     23        s                1.4%                        H     23        s                1.3%
   H     27        s                4.1%                        H     27        s                4.1%
   C     39        px               9.2%                        C     39        px               9.2%
                   py               1.7%                                        py               1.7%
                   pz               2.6%                                        pz               2.6%
   C     40        pz               1.2%                        C     40        pz               1.2%
   C     41        px               1.2%                        C     41        px               1.2%
                   py               2.4%                                        py               2.4%
   C     43        px               4.6%                        C     43        px               4.8%
                   pz               2.2%                                        pz               2.3%
   H     48        s                1.2%                        H     48        s                1.3%
   H     50        s                8.4%                        H     50        s                8.5%
   H     54        s                1.5%                        H     54        s                1.5%
   H     58        s                4.5%                        H     58        s                4.7%
 
 
  Orbital: 115  Energy=     -0.34213 [au]   Occ=1.00           Orbital: 115  Energy=     -0.34193 [au]   Occ=1.00
  (alpha)                   -9.30980 [eV]                      (beta)                    -9.30434 [eV]
  --------------------------------------------------           --------------------------------------------------
  atom  label   AO type   orbital density population           atom  label   AO type   orbital density population
  --------------------------------------------------           --------------------------------------------------
   N      4        px               1.0%                        N      4        px               1.2%
   C      8        px               8.2%                        C      8        px               7.6%
                   py               1.6%                                        py               1.6%
                   pz               1.9%                                        pz               1.8%
   C     10        px               1.3%                        C     10        px               1.2%
                   py               2.0%                                        py               1.8%
   C     12        px               4.7%                        C     12        px               5.2%
                   pz               2.4%                                        pz               2.6%
   C     13        pz               0.9%                        C     13        pz               1.1%
   H     17        s                1.3%                        H     17        s                1.3%
   H     19        s                7.4%                        H     19        s                6.9%
   H     23        s                1.2%                        H     23        s                1.1%
   H     24        s                1.1%                        H     24        s                0.9%
   H     27        s                4.6%                        H     27        s                5.1%
   C     39        px               6.6%                        C     39        px               5.9%
                   py               1.5%                                        py               1.3%
                   pz               1.7%                                        pz               1.5%
   C     41        py               1.5%                        C     41        py               1.3%
   C     43        px               5.8%                        C     43        px               6.2%
                   pz               2.6%                                        pz               2.7%
   C     44        pz               1.2%                        C     44        pz               1.3%
   H     48        s                1.1%                        H     48        s                1.0%
   H     50        s                6.2%                        H     50        s                5.6%
   H     58        s                5.5%                        H     58        s                5.8%
 
 
  Orbital: 116  Energy=     -0.34059 [au]   Occ=1.00           Orbital: 116  Energy=     -0.34039 [au]   Occ=1.00
  (alpha)                   -9.26794 [eV]                      (beta)                    -9.26235 [eV]
  --------------------------------------------------           --------------------------------------------------
  atom  label   AO type   orbital density population           atom  label   AO type   orbital density population
  --------------------------------------------------           --------------------------------------------------
   C      8        px               0.9%                        C      8        px               1.0%
   C     10        px               2.0%                        C     10        px               2.0%
   C     12        px               6.2%                        C     12        px               6.2%
                   py               2.1%                                        py               2.1%
                   pz               1.5%                                        pz               1.5%
   C     13        pz               1.7%                        C     13        pz               1.5%
   C     14        px               3.9%                        C     14        px               4.1%
                   py               2.8%                                        py               2.8%
                   pz               1.4%                                        pz               1.4%
   H     24        s                1.9%                        H     24        s                1.9%
   H     26        s                1.5%                        H     26        s                1.5%
   H     27        s                5.5%                        H     27        s                5.4%
   H     32        s                1.5%                        H     32        s                1.5%
   H     34        s                4.4%                        H     34        s                4.6%
   C     39        px               1.7%                        C     39        px               1.8%
   C     41        px               2.4%                        C     41        px               2.4%
                   py               1.3%                                        py               1.3%
   C     43        px               5.4%                        C     43        px               5.3%
                   py               1.8%                                        py               1.8%
                   pz               1.1%                                        pz               1.1%
   C     44        pz               1.4%                        C     44        pz               1.3%
   C     45        px               4.2%                        C     45        px               4.3%
                   py               2.5%                                        py               2.5%
                   pz               1.2%                                        pz               1.2%
   H     50        s                1.2%                        H     50        s                1.3%
   H     54        s                1.2%                        H     54        s                1.2%
   H     55        s                2.3%                        H     55        s                2.3%
   H     57        s                1.3%                        H     57        s                1.3%
   H     58        s                4.6%                        H     58        s                4.4%
   H     63        s                1.4%                        H     63        s                1.4%
   H     65        s                4.4%                        H     65        s                4.4%
 
 
  Orbital: 117  Energy=     -0.33767 [au]   Occ=1.00           Orbital: 117  Energy=     -0.33714 [au]   Occ=1.00
  (alpha)                   -9.18838 [eV]                      (beta)                    -9.17418 [eV]
  --------------------------------------------------           --------------------------------------------------
  atom  label   AO type   orbital density population           atom  label   AO type   orbital density population
  --------------------------------------------------           --------------------------------------------------
   N      4        px               3.0%                        N      4        px               4.3%
   C      5        px               1.0%                        C      5        px               1.6%
   C      8        px               2.7%                        C      8        px               2.9%
   C     10        px               2.8%                        C     10        px               3.1%
                   py               1.1%                                        py               1.2%
   C     12        px               4.4%                        C     12        px               3.8%
                   py               2.2%                                        py               2.1%
   C     13        pz               1.1%                        C     13        pz               0.9%
   C     14        px               5.2%                        C     14        px               5.3%
                   py               2.3%                                        py               2.1%
                   pz               1.1%                                        pz               1.0%
   H     19        s                2.2%                        H     19        s                2.3%
   H     23        s                1.2%                        H     23        s                1.3%
   H     24        s                2.3%                        H     24        s                2.5%
   H     26        s                1.2%                        H     26        s                1.1%
   H     27        s                3.9%                        H     27        s                3.3%
   H     32        s                1.2%                        H     32        s                1.1%
   H     34        s                5.0%                        H     34        s                4.9%
   C     36        px               1.0%                        C     36        px               1.6%
   C     39        px               2.6%                        C     39        px               2.8%
                   py               0.8%                                        py               1.0%
   C     41        px               2.6%                        C     41        px               2.9%
                   py               1.2%                                        py               1.3%
   C     43        px               4.3%                        C     43        px               3.7%
                   py               1.9%                                        py               1.9%
   C     44        pz               1.0%                        C     44        pz               0.8%
   C     45        px               5.1%                        C     45        px               5.2%
                   py               2.1%                                        py               1.9%
   H     50        s                2.2%                        H     50        s                2.3%
   H     54        s                1.2%                        H     54        s                1.3%
   H     55        s                2.2%                        H     55        s                2.4%
   H     57        s                1.2%                        H     57        s                1.1%
   H     58        s                3.6%                        H     58        s                3.1%
   H     63        s                1.2%                        H     63        s                1.1%
   H     65        s                4.7%                        H     65        s                4.7%
 
 
  Orbital: 118  Energy=     -0.33357 [au]   Occ=1.00           Orbital: 118  Energy=     -0.33341 [au]   Occ=1.00
  (alpha)                   -9.07678 [eV]                      (beta)                    -9.07258 [eV]
  --------------------------------------------------           --------------------------------------------------
  atom  label   AO type   orbital density population           atom  label   AO type   orbital density population
  --------------------------------------------------           --------------------------------------------------
   N      4        px               0.7%                        N      4        px               1.0%
   C      7        py               1.0%                        C      7        py               1.1%
   C      8        px               1.0%                        C      8        px               1.3%
                   py               1.2%                                        py               1.1%
                   pz               2.4%                                        pz               2.7%
   C      9        px               8.0%                        C      9        px               8.6%
                   pz               3.1%                                        pz               3.5%
   C     10        px               2.6%                        C     10        px               2.5%
   C     13        px               7.8%                        C     13        px               8.3%
                   pz               1.6%                                        pz               1.8%
   C     14        px               4.0%                        C     14        px               3.9%
   H     18        s                1.4%                        H     18        s                1.5%
   H     19        s                0.9%                        H     19        s                1.1%
   H     20        s                1.7%                        H     20        s                1.8%
   H     22        s                6.5%                        H     22        s                7.1%
   H     24        s                1.6%                        H     24        s                1.6%
   H     29        s                1.4%                        H     29        s                1.5%
   H     30        s                5.7%                        H     30        s                6.1%
   H     34        s                2.1%                        H     34        s                2.0%
   C     39        pz               1.6%                        C     39        pz               1.5%
   C     40        px               4.5%                        C     40        px               3.8%
                   pz               2.0%                                        pz               1.9%
   C     41        px               1.4%                        C     41        px               1.0%
   C     44        px               4.6%                        C     44        px               3.9%
   C     45        px               2.0%                        C     45        px               1.5%
   H     51        s                1.1%                        H     51        s                0.9%
   H     53        s                3.8%                        H     53        s                3.3%
   H     61        s                3.4%                        H     61        s                2.9%
   H     65        s                1.0%                        H     65        s                0.7%
 
 
  Orbital: 119  Energy=     -0.33332 [au]   Occ=1.00           Orbital: 119  Energy=     -0.33324 [au]   Occ=1.00
  (alpha)                   -9.07009 [eV]                      (beta)                    -9.06786 [eV]
  --------------------------------------------------           --------------------------------------------------
  atom  label   AO type   orbital density population           atom  label   AO type   orbital density population
  --------------------------------------------------           --------------------------------------------------
   C      9        px               5.2%                        C      9        px               4.6%
                   pz               1.3%                                        pz               1.2%
   C     10        px               2.2%                        C     10        px               1.9%
   C     13        px               4.2%                        C     13        px               3.6%
   C     14        px               3.2%                        C     14        px               2.8%
   H     22        s                3.9%                        H     22        s                3.5%
   H     24        s                1.3%                        H     24        s                1.2%
   H     30        s                3.0%                        H     30        s                2.5%
   H     34        s                1.8%                        H     34        s                1.5%
   C     39        py               1.3%                        C     39        py               1.3%
                   pz               1.9%                                        pz               2.2%
   C     40        px               8.6%                        C     40        px               9.4%
                   pz               2.6%                                        pz               3.0%
   C     41        px               3.4%                        C     41        px               3.6%
   C     44        px               7.2%                        C     44        px               7.8%
                   pz               1.5%                                        pz               1.6%
   C     45        px               4.9%                        C     45        px               5.0%
   H     49        s                1.1%                        H     49        s                1.2%
   H     51        s                1.4%                        H     51        s                1.6%
   H     53        s                6.8%                        H     53        s                7.4%
   H     55        s                2.1%                        H     55        s                2.2%
   H     60        s                1.5%                        H     60        s                1.6%
   H     61        s                5.1%                        H     61        s                5.5%
   H     65        s                2.7%                        H     65        s                2.7%
 
 
  Orbital: 120  Energy=     -0.32157 [au]   Occ=1.00           Orbital: 120  Energy=     -0.32152 [au]   Occ=1.00
  (alpha)                   -8.75041 [eV]                      (beta)                    -8.74895 [eV]
  --------------------------------------------------           --------------------------------------------------
  atom  label   AO type   orbital density population           atom  label   AO type   orbital density population
  --------------------------------------------------           --------------------------------------------------
   C     12        py               0.8%                        C     12        py               1.0%
   C     39        py               3.3%                        C     39        py               3.2%
                   pz               4.3%                                        pz               4.2%
   C     40        pz               4.9%                        C     40        pz               4.6%
   C     41        py               5.0%                        C     41        py               4.8%
   C     43        py               8.5%                        C     43        py               8.3%
                   pz               2.0%                                        pz               2.0%
   C     44        pz               7.4%                        C     44        pz               7.1%
   C     45        py               3.9%                        C     45        py               3.8%
                   pz               2.0%                                        pz               2.0%
   H     48        s                3.3%                        H     48        s                3.2%
   H     49        s                4.3%                        H     49        s                4.2%
   H     51        s                3.0%                        H     51        s                2.8%
   H     52        s                2.6%                        H     52        s                2.5%
   H     54        s                3.0%                        H     54        s                2.9%
   H     56        s                3.1%                        H     56        s                3.0%
   H     57        s                4.1%                        H     57        s                4.0%
   H     59        s                5.5%                        H     59        s                5.4%
   H     60        s                4.9%                        H     60        s                4.7%
   H     62        s                3.2%                        H     62        s                3.1%
   H     63        s                4.0%                        H     63        s                3.9%
   H     64        s                2.7%                        H     64        s                2.7%
 
 
  Orbital: 121  Energy=     -0.32118 [au]   Occ=1.00           Orbital: 121  Energy=     -0.32109 [au]   Occ=1.00
  (alpha)                   -8.73984 [eV]                      (beta)                    -8.73740 [eV]
  --------------------------------------------------           --------------------------------------------------
  atom  label   AO type   orbital density population           atom  label   AO type   orbital density population
  --------------------------------------------------           --------------------------------------------------
   C      8        py               3.3%                        C      8        py               3.3%
                   pz               4.4%                                        pz               4.3%
   C      9        px               1.3%                        C      9        px               1.2%
                   pz               5.3%                                        pz               5.1%
   C     10        py               5.9%                        C     10        py               5.7%
   C     12        py               7.9%                        C     12        py               7.7%
                   pz               1.8%                                        pz               1.8%
   C     13        pz               7.2%                        C     13        pz               7.0%
   C     14        py               3.3%                        C     14        py               3.3%
                   pz               1.6%                                        pz               1.5%
   H     17        s                3.5%                        H     17        s                3.4%
   H     18        s                4.2%                        H     18        s                4.1%
   H     20        s                3.4%                        H     20        s                3.3%
   H     21        s                3.2%                        H     21        s                3.0%
   H     23        s                3.5%                        H     23        s                3.3%
   H     25        s                3.5%                        H     25        s                3.4%
   H     26        s                3.7%                        H     26        s                3.6%
   H     28        s                5.0%                        H     28        s                4.9%
   H     29        s                4.8%                        H     29        s                4.7%
   H     31        s                2.9%                        H     31        s                2.8%
   H     32        s                3.5%                        H     32        s                3.4%
   H     33        s                2.2%                        H     33        s                2.1%
 
 
  Orbital: 122  Energy=     -0.31631 [au]   Occ=1.00           Orbital: 122  Energy=     -0.31624 [au]   Occ=1.00
  (alpha)                   -8.60717 [eV]                      (beta)                    -8.60542 [eV]
  --------------------------------------------------           --------------------------------------------------
  atom  label   AO type   orbital density population           atom  label   AO type   orbital density population
  --------------------------------------------------           --------------------------------------------------
   C      8        py               1.5%                        C      8        py               1.4%
                   pz               5.1%                                        pz               5.1%
   C      9        px               3.9%                        C      9        px               3.8%
                   pz               5.8%                                        pz               6.0%
   C     10        px               3.0%                        C     10        px               2.9%
                   py               3.7%                                        py               3.8%
   C     12        py               4.4%                        C     12        py               4.5%
   C     13        px               1.6%                        C     13        px               1.6%
                   py               1.1%                                        py               1.0%
                   pz               5.9%                                        pz               5.7%
   C     14        px               3.0%                        C     14        px               3.1%
                   py               5.1%                                        py               4.9%
                   pz               1.7%                                        pz               1.7%
   H     17        s                1.9%                        H     17        s                1.9%
   H     18        s                4.4%                        H     18        s                4.4%
   H     20        s                3.6%                        H     20        s                3.7%
   H     21        s                3.8%                        H     21        s                3.7%
   H     23        s                1.5%                        H     23        s                1.6%
   H     25        s                5.3%                        H     25        s                5.3%
   H     26        s                2.5%                        H     26        s                2.6%
   H     28        s                2.2%                        H     28        s                2.3%
   H     29        s                3.3%                        H     29        s                3.2%
   H     31        s                4.7%                        H     31        s                4.7%
   H     32        s                5.2%                        H     32        s                5.0%
   H     33        s                3.4%                        H     33        s                3.5%
 
 
  Orbital: 123  Energy=     -0.31580 [au]   Occ=1.00           Orbital: 123  Energy=     -0.31571 [au]   Occ=1.00
  (alpha)                   -8.59324 [eV]                      (beta)                    -8.59096 [eV]
  --------------------------------------------------           --------------------------------------------------
  atom  label   AO type   orbital density population           atom  label   AO type   orbital density population
  --------------------------------------------------           --------------------------------------------------
   C     39        py               1.9%                        C     39        py               1.8%
                   pz               5.8%                                        pz               5.7%
   C     40        px               4.2%                        C     40        px               4.0%
                   pz               5.8%                                        pz               6.3%
   C     41        px               3.6%                        C     41        px               3.4%
                   py               3.7%                                        py               3.9%
   C     43        py               3.5%                        C     43        py               3.7%
   C     44        px               1.6%                        C     44        px               1.7%
                   pz               5.7%                                        pz               5.6%
   C     45        px               2.4%                        C     45        px               2.6%
                   py               4.9%                                        py               4.7%
                   pz               1.4%                                        pz               1.4%
   H     48        s                2.3%                        H     48        s                2.2%
   H     49        s                5.0%                        H     49        s                5.0%
   H     51        s                3.6%                        H     51        s                3.8%
   H     52        s                4.0%                        H     52        s                4.0%
   H     54        s                1.5%                        H     54        s                1.7%
   H     55        s                1.0%                        H     55        s                1.0%
   H     56        s                5.7%                        H     56        s                5.8%
   H     57        s                2.1%                        H     57        s                2.2%
   H     59        s                1.6%                        H     59        s                1.7%
   H     60        s                3.0%                        H     60        s                2.9%
   H     62        s                4.6%                        H     62        s                4.6%
   H     63        s                4.6%                        H     63        s                4.5%
   H     64        s                2.8%                        H     64        s                3.0%
 
 
  Orbital: 124  Energy=     -0.31219 [au]   Occ=1.00           Orbital: 124  Energy=     -0.31057 [au]   Occ=1.00
  (alpha)                   -8.49512 [eV]                      (beta)                    -8.45093 [eV]
  --------------------------------------------------           --------------------------------------------------
  atom  label   AO type   orbital density population           atom  label   AO type   orbital density population
  --------------------------------------------------           --------------------------------------------------
   Ir     1        s                1.8%                        Ir     1        s                1.7%
                   d0              17.6%                                        d0              16.4%
                   d2+              1.1%                                        d2+              1.2%
   Cl     2        py               1.0%                        Cl     2        py               1.0%
   P      3        py               4.6%                        P      3        py               4.7%
                   pz               4.7%                                        pz               4.6%
   C      6        py               5.0%                        C      6        py               4.7%
   C      9        pz               2.8%                        C      9        pz               2.6%
   C     12        py               1.4%                        C     12        py               1.3%
                   pz               1.2%                                        pz               1.2%
   C     14        px               1.1%                        C     14        px               0.9%
   H     15        s                1.1%                        H     15        s                1.3%
   H     16        s                1.8%                        H     16        s                1.7%
   H     20        s                1.9%                        H     20        s                1.8%
   H     23        s                1.0%                        H     23        s                1.0%
   H     28        s                1.7%                        H     28        s                1.7%
   P     35        py               4.6%                        P     35        py               4.7%
                   pz               4.7%                                        pz               4.6%
   C     37        py               4.9%                        C     37        py               4.7%
   C     40        pz               2.8%                        C     40        pz               2.5%
   C     43        py               1.5%                        C     43        py               1.3%
                   pz               1.2%                                        pz               1.2%
   C     45        px               1.2%                        C     45        px               0.9%
   H     46        s                1.1%                        H     46        s                1.3%
   H     47        s                1.8%                        H     47        s                1.7%
   H     51        s                1.9%                        H     51        s                1.7%
   H     54        s                1.0%                        H     54        s                1.0%
   H     59        s                1.8%                        H     59        s                1.7%
 
 
  Orbital: 125  Energy=     -0.30591 [au]   Occ=1.00           Orbital: 125  Energy=     -0.30577 [au]   Occ=1.00
  (alpha)                   -8.32420 [eV]                      (beta)                    -8.32038 [eV]
  --------------------------------------------------           --------------------------------------------------
  atom  label   AO type   orbital density population           atom  label   AO type   orbital density population
  --------------------------------------------------           --------------------------------------------------
   P      3        py               1.3%                        P      3        py               1.2%
                   pz               1.9%                                        pz               1.9%
   C      7        px               2.8%                        C      7        px               2.7%
                   pz               1.0%                                        pz               1.1%
   C      8        px               1.3%                        C      8        px               1.3%
                   py               2.3%                                        py               2.2%
                   pz               2.0%                                        pz               2.0%
   C      9        px               2.5%                        C      9        px               2.4%
   C     11        px               3.2%                        C     11        px               3.1%
                   pz               1.1%                                        pz               1.1%
   C     12        px               1.7%                        C     12        px               1.7%
                   py               1.3%                                        py               1.3%
                   pz               2.9%                                        pz               3.0%
   C     13        px               1.9%                        C     13        px               1.8%
   C     14        px               1.2%                        C     14        px               1.1%
   H     21        s                3.5%                        H     21        s                3.4%
   H     22        s                1.0%                        H     22        s                1.0%
   H     25        s                1.3%                        H     25        s                1.3%
   H     26        s                2.0%                        H     26        s                2.0%
   H     31        s                2.2%                        H     31        s                2.2%
   H     33        s                2.0%                        H     33        s                2.0%
   P     35        pz               1.8%                        P     35        pz               1.8%
   C     38        px               2.4%                        C     38        px               2.4%
   C     39        px               1.2%                        C     39        px               1.2%
                   py               1.7%                                        py               1.7%
                   pz               1.8%                                        pz               1.8%
   C     40        px               2.1%                        C     40        px               2.1%
   C     42        px               2.7%                        C     42        px               2.7%
                   pz               1.1%                                        pz               1.1%
   C     43        px               1.4%                        C     43        px               1.4%
                   py               1.1%                                        py               1.1%
                   pz               2.8%                                        pz               2.9%
   C     44        px               1.5%                        C     44        px               1.5%
   C     45        px               1.0%                        C     45        px               1.0%
   H     52        s                2.9%                        H     52        s                2.9%
   H     56        s                1.1%                        H     56        s                1.1%
   H     57        s                1.6%                        H     57        s                1.7%
   H     62        s                2.0%                        H     62        s                2.0%
   H     64        s                1.9%                        H     64        s                1.9%
 
 
  Orbital: 126  Energy=     -0.30555 [au]   Occ=1.00           Orbital: 126  Energy=     -0.30535 [au]   Occ=1.00
  (alpha)                   -8.31438 [eV]                      (beta)                    -8.30912 [eV]
  --------------------------------------------------           --------------------------------------------------
  atom  label   AO type   orbital density population           atom  label   AO type   orbital density population
  --------------------------------------------------           --------------------------------------------------
   P      3        py               3.1%                        P      3        py               3.1%
   C      6        py               1.6%                        C      6        py               1.6%
   C      7        px               1.7%                        C      7        px               1.8%
                   py               1.2%                                        py               1.2%
   C      8        py               2.6%                        C      8        py               2.6%
                   pz               1.3%                                        pz               1.3%
   C      9        px               2.0%                        C      9        px               2.0%
   C     11        px               2.1%                        C     11        px               2.1%
                   py               1.1%                                        py               1.2%
   C     12        px               1.2%                        C     12        px               1.2%
                   py               2.1%                                        py               2.1%
   C     13        px               1.8%                        C     13        px               1.8%
                   py               1.5%                                        py               1.6%
   H     17        s                1.3%                        H     17        s                1.3%
   H     21        s                2.3%                        H     21        s                2.4%
   H     22        s                1.5%                        H     22        s                1.4%
   H     25        s                1.3%                        H     25        s                1.3%
   H     26        s                2.1%                        H     26        s                2.1%
   H     31        s                1.2%                        H     31        s                1.3%
   H     32        s                1.1%                        H     32        s                1.1%
   P     35        py               3.5%                        P     35        py               3.4%
   C     37        py               1.8%                        C     37        py               1.7%
   C     38        px               2.2%                        C     38        px               2.1%
                   py               1.2%                                        py               1.2%
   C     39        py               2.9%                        C     39        py               2.9%
                   pz               1.6%                                        pz               1.5%
   C     40        px               2.4%                        C     40        px               2.3%
   C     42        px               2.4%                        C     42        px               2.4%
                   py               1.4%                                        py               1.5%
   C     43        px               1.4%                        C     43        px               1.4%
                   py               2.5%                                        py               2.5%
                   pz               1.2%                                        pz               1.2%
   C     44        px               2.1%                        C     44        px               2.0%
                   py               1.9%                                        py               1.9%
   C     45        py               1.1%                        C     45        py               1.1%
   H     48        s                1.5%                        H     48        s                1.5%
   H     52        s                2.8%                        H     52        s                2.8%
   H     53        s                1.7%                        H     53        s                1.6%
   H     56        s                1.4%                        H     56        s                1.4%
   H     57        s                2.5%                        H     57        s                2.5%
   H     61        s                1.2%                        H     61        s                1.1%
   H     62        s                1.6%                        H     62        s                1.6%
   H     63        s                1.3%                        H     63        s                1.3%
 
 
  Orbital: 127  Energy=     -0.29903 [au]   Occ=1.00           Orbital: 127  Energy=     -0.29895 [au]   Occ=1.00
  (alpha)                   -8.13704 [eV]                      (beta)                    -8.13471 [eV]
  --------------------------------------------------           --------------------------------------------------
  atom  label   AO type   orbital density population           atom  label   AO type   orbital density population
  --------------------------------------------------           --------------------------------------------------
   Cl     2        pz               1.5%                        Cl     2        pz               1.4%
   C      7        pz               3.3%                        C      7        pz               3.3%
   C      8        pz               3.2%                        C      8        pz               3.1%
   C      9        py               1.2%                        C      9        py               1.2%
                   pz               2.8%                                        pz               2.9%
   C     10        py               1.0%                        C     10        py               1.0%
                   pz               3.9%                                        pz               3.9%
   C     11        pz               2.6%                        C     11        pz               2.6%
   C     12        pz               3.9%                        C     12        pz               3.9%
   C     14        py               1.2%                        C     14        py               1.3%
                   pz               2.2%                                        pz               2.3%
   H     18        s                2.7%                        H     18        s                2.7%
   H     20        s                2.9%                        H     20        s                2.9%
   H     23        s                1.4%                        H     23        s                1.4%
   H     28        s                2.8%                        H     28        s                2.9%
   H     29        s                1.3%                        H     29        s                1.4%
   H     33        s                1.5%                        H     33        s                1.5%
   C     38        pz               3.3%                        C     38        pz               3.2%
   C     39        pz               3.2%                        C     39        pz               3.1%
   C     40        py               1.2%                        C     40        py               1.2%
                   pz               2.7%                                        pz               2.7%
   C     41        py               1.1%                        C     41        py               1.1%
                   pz               3.9%                                        pz               3.8%
   C     42        pz               2.6%                        C     42        pz               2.7%
   C     43        pz               3.9%                        C     43        pz               3.9%
   C     45        py               1.3%                        C     45        py               1.3%
                   pz               2.3%                                        pz               2.3%
   H     49        s                2.8%                        H     49        s                2.7%
   H     51        s                2.9%                        H     51        s                2.9%
   H     54        s                1.4%                        H     54        s                1.4%
   H     59        s                2.9%                        H     59        s                2.9%
   H     60        s                1.4%                        H     60        s                1.4%
   H     64        s                1.5%                        H     64        s                1.5%
 
 
  Orbital: 128  Energy=     -0.29365 [au]   Occ=1.00           Orbital: 128  Energy=     -0.29330 [au]   Occ=1.00
  (alpha)                   -7.99067 [eV]                      (beta)                    -7.98119 [eV]
  --------------------------------------------------           --------------------------------------------------
  atom  label   AO type   orbital density population           atom  label   AO type   orbital density population
  --------------------------------------------------           --------------------------------------------------
   Cl     2        px               3.4%                        Cl     2        px               2.5%
   C      7        py               2.2%                        C      7        py               2.2%
                   pz               2.9%                                        pz               2.7%
   C      8        py               1.0%                        C      8        py               1.0%
                   pz               1.1%                                        pz               1.1%
[truncated: 1,035,778 more chars]
