# Supplementary material for: Quadratic Spin–Orbit Mechanism of the Electronic g-Tensor
Source: J Chem Theory Comput. 2023 Mar 10;19(6):1765–76. doi: 10.1021/acs.jctc.2c01213 (PMC10061661; doi:10.1021/acs.jctc.2c01213)
Supplement: Supplementary file 2 — ct2c01213_si_002.zip [file ct2c01213_si_002.zip › respect_input/06.ir-cl/4c-pbe-dz/RS-4c_X.inp]

#EPR input

scf:
    method: mdks/pbe

    geometry:
      Ir      0.00000000     0.00000000     0.00000000
      Cl      0.03115583     2.33360035    -0.00089452
      P      0.06323087    -0.27931460     2.32015354
      N      0.00808331    -1.96697726     0.00248122
      C      0.08208828    -2.67637015     1.18273207
      C      0.13256216    -2.07191434     2.38067302
      C     -1.50754076     0.17063034     3.26088963
      C     -2.62780762    -0.64012488     2.60297724
      C     -1.83155690     1.65370930     3.08454268
      C     -1.45600368    -0.17622279     4.74584606
      C      1.62176977     0.29016240     3.21157588
      C      2.76545540     0.05981110     2.21996557
      C      1.54958570     1.77904636     3.54143426
      C      1.92050905    -0.51492830     4.47518449
      H      0.09638726    -3.76060164     1.08990737
      H      0.17899378    -2.65731351     3.28880934
      H     -2.49316186    -1.71271699     2.74707210
      H     -2.68547299    -0.44372153     1.53024419
      H     -3.58101791    -0.35052045     3.05495449
      H     -1.86723658     1.93192259     2.03116057
      H     -1.10985090     2.30291078     3.57809284
      H     -2.81234144     1.85154991     3.52815203
      H     -1.17869101    -1.21782806     4.91996899
      H     -2.45057032    -0.02489778     5.17729671
      H     -0.76547728     0.46468316     5.29453592
      H      2.82046808    -0.98453794     1.90459313
      H      3.71156104     0.31694012     2.70653728
      H      2.65273516     0.67965960     1.32991466
      H      1.25895432     2.37167844     2.67202410
      H      2.53858556     2.11679615     3.86610537
      H      0.85284006     1.98501999     4.35475492
      H      2.04837948    -1.57567453     4.25450664
      H      1.15139621    -0.41219180     5.23867497
      H      2.86026222    -0.15321881     4.90408853
      P     -0.06475342    -0.28565666    -2.31974605
      C     -0.04834700    -2.68036388    -1.17636330
      C     -0.10143229    -2.07951557    -2.37591017
      C      1.48897753     0.19014399    -3.27574850
      C      2.63057534    -0.58774748    -2.61473039
      C      1.78180028     1.68197959    -3.12072180
      C      1.43576271    -0.17525039    -4.75621879
      C     -1.64317646     0.24906404    -3.19818178
      C     -2.77310075    -0.01575584    -2.19939302
      C     -1.61026977     1.74120083    -3.51902628
      C     -1.93197014    -0.55562132    -4.46425228
      H     -0.04574403    -3.76445887    -1.08096033
      H     -0.13410804    -2.66766385    -3.28287234
      H      2.51829477    -1.66480305    -2.74427932
      H      2.69026102    -0.37642045    -1.54492942
      H      3.57450722    -0.28341896    -3.07640317
      H      1.81719479     1.97541097    -2.07160025
      H      1.04360381     2.30851967    -3.61923612
      H      2.75545463     1.89472043    -3.57309799
      H      1.17614029    -1.22341953    -4.91755099
      H      2.42511649    -0.01074003    -5.19475656
      H      0.73110971     0.44747040    -5.30788853
      H     -2.79997536    -1.06322942    -1.89076087
      H     -3.72907389     0.22145187    -2.67665600
      H     -2.66820643     0.60038139    -1.30569662
      H     -1.32288734     2.33539903    -2.64947581
      H     -2.61066309     2.05784955    -3.82972578
      H     -0.92819470     1.96843560    -4.33908492
      H     -2.02603634    -1.62124892    -4.25010142
      H     -1.17468165    -0.42473902    -5.23512636
      H     -2.88659659    -0.21893913    -4.88050724
 
    geo-units:     angstrom
    initmo:        atomic
    nc-model:      gauss
    spin:          x
    charge:        0
    multiplicity:  2
    soscale:       1.0

    xc:
       noncollinearity: v2019

    dmixing:       1.0D0
    diis:          on
    maxiterations: 40
    convergence:   5.0e-6

    basis:
        Ir: dyall-vdz
        Cl: uiglo-ii
        C:  uiglo-ii
        N:  uiglo-ii
        P:  uiglo-ii
        H:  uiglo-ii
