# Supplementary material for: Quadratic Spin–Orbit Mechanism of the Electronic g-Tensor
Source: J Chem Theory Comput. 2023 Mar 10;19(6):1765–76. doi: 10.1021/acs.jctc.2c01213 (PMC10061661; doi:10.1021/acs.jctc.2c01213)
Supplement: Supplementary file 2 — ct2c01213_si_002.zip [file ct2c01213_si_002.zip › respect_input/01.ir-nh2/pt-pbe-dz/RS-ks-HAepr.out_gt]

##############################################################################
                              Environment setting
##############################################################################

 Job setting:
    
    Call arguments   are    --scratch=/scratch/work/project/open-19-41/pikulove/10493968.isrv5 --nt=24 --gt --start-data=RS-ks --inp=HAepr 
    Input file name   is   HAepr.inp
    Binary  directory is   /home/pikulove/ReSpect_5.2.0-beta.8+Nov20_OMP_intel-18.0_glibc-2.27+PT3
    Work    directory is   /scratch/work/project/open-19-41/pikulove/10493968.isrv5/
    Scratch directory is   /scratch/work/project/open-19-41/pikulove/10493968.isrv5/tmp7418.nlNby3.pikulove
    Machine name      is   r4i4n1.ib0.smc.salomon.it4i.cz
    OMP stack memory size  5000m
    OMP parallel job with  24 threads
    Output  file will be   /scratch/work/project/open-19-41/pikulove/10493968.isrv5/RS-ks-HAepr.out_gt


 System setting:

    core file size          (blocks, -c) 0
    data seg size           (kbytes, -d) unlimited
    scheduling priority             (-e) 0
    file size               (blocks, -f) unlimited
    pending signals                 (-i) 511049
    max locked memory       (kbytes, -l) unlimited
    max memory size         (kbytes, -m) unlimited
    open files                      (-n) 1048576
    pipe size            (512 bytes, -p) 8
    POSIX message queues     (bytes, -q) 819200
    real-time priority              (-r) 0
    stack size              (kbytes, -s) unlimited
    cpu time               (seconds, -t) unlimited
    max user processes              (-u) 511049
    virtual memory          (kbytes, -v) unlimited
    file locks                      (-x) unlimited
    omp_thread_limit:
    omp_stacksize:5000m
    

##############################################################################
                               Program ReSpect
##############################################################################
::

 Version:       5.2.0 (2020)
 Released:      beta (in testing period)

 Branch:        master
 Commit hash:   d07d9fd49
 Commit author: Debora Pastvova
 Commit date:   Wed Nov 4 10:13:55 2020 +0100

 Webpage:       http://www.respectprogram.org 
 Copyright:     ReSpect is distributed as proprietary software at no cost
                and is currently available as OpenMP parallel static binaries
                for Linux OS and x86_64 architecture at the program webpage.
                The program is limited to non-commercial, academic, and non-profit
                private use and its further copy and redistribution is not permitted.
                The specific terms of use are available at:
                http://www.respectprogram.org/download.html.
                The program is distributed AS IS in a hope it becomes useful.
                The experimental nature of the program means that authors accept
                no responsibility for the correctness of results nor fitness for
                a particular purpose.

 Reference(s):  If results obtained with ReSpect are published in the scientific
                literature or publicly accessible reports, the users shall reference
                the program as:

                ReSpect, version 5.2.0 (2020); Relativistic Spectroscopy DFT program of authors
                M. Repisky, S. Komorovsky, V. G. Malkin, O. L. Malkina, M. Kaupp, K. Ruud, 
                with contributions from R. Bast, R. Di Remigio, U. Ekstrom, M. Kadek, S. Knecht,
                L. Konecny, E. Malkin, I. Malkin-Ondik, (see http://www.respectprogram.org)

                Using specific theoretical methods included in ReSpect may require citing
                additional articles, as described in this output file as "REQUIRED REFERENCES".


 -------
 Authors
 -------
 Repisky Michal
 Komorovsky Stanislav


 --------
 Founders
 --------
 Ruud Kenneth
 Kaupp Martin
 Malkina Olga L.
 Malkin Vladimir G.


 ------------
 Contributors
 ------------
 Bast Radovan         - AutoCMake library
 Di Remigio Roberto   - PCMSolver library
 Ekstrom Ulf          - XCFun library
 Kadek Marius         - real-time TDDFT library
                      - solid-state pSCF library
 Knecht Stefan        - pilot MPI parallelization
 Konecny Lukas        - real-time TDDFT (RT-TDDFT) library
                      - damped-response TDDFT (DR-TDDFT) library
 Malkin Elena         - one-component molecular properties
                      - finite size nucleus and magnetic moment models
 Malkin-Ondik Irina   - Douglas-Kroll-Hess (DKH) Hamiltonians


##############################################################################
                    Configuration, build, and runtime info
##############################################################################
::

 -----------------------------------
 Configuration and build information
 -----------------------------------

 Who compiled           | uachstno
 Compiled on server     | pippin
 Operating system       | Linux-5.4.0-51-generic
 CMake version          | 3.10.2
 CMake generator        | Unix Makefiles
 CMake build type       | release
 Configuration time     | 2020-11-09 11:33:09.556228
 Python version         | 2.7.1
 Fortran compiler       | /opt/intel/compilers_and_libraries_2018.6.288/linux/bin/intel64/ifort
 Fortran compiler flags |  -w -fpp -assume byterecl -static -static-libgcc -static-intel -qopenmp -O2 -xW -ip
 C compiler             | /opt/intel/compilers_and_libraries_2018.6.288/linux/bin/intel64/icc
 C compiler flags       |  -g -wd981 -wd279 -wd383 -wd1572 -wd1777 -restrict -DRESTRICT=restrict -qopenmp -O2 -ip
 C++ compiler           | /opt/intel/compilers_and_libraries_2018.6.288/linux/bin/intel64/icpc
 C++ compiler flags     |  -Wno-unknown-pragmas -fno-exceptions -qopenmp -O3
 Static linking         | True
 MPI parallelization    | False
 OMP parallelization    | True
 Math libraries         | -Wl,--start-group;/opt/intel/compilers_and_libraries_2018.6.288/linux/mkl/lib/intel64/libmkl_lapack95_lp64.a;/opt/intel/compilers_and_libraries_2018.6.288/linux/mkl/lib/intel64/libmkl_intel_lp64.a;-qopenmp;-Wl,--end-group;-Wl,--start-group;/opt/intel/compilers_and_libraries_2018.6.288/linux/mkl/lib/intel64/libmkl_intel_lp64.a;/opt/intel/compilers_and_libraries_2018.6.288/linux/mkl/lib/intel64/libmkl_intel_thread.a;/opt/intel/compilers_and_libraries_2018.6.288/linux/mkl/lib/intel64/libmkl_core.a;/usr/lib/x86_64-linux-gnu/libpthread.a;/usr/lib/x86_64-linux-gnu/libm.a;-qopenmp;-Wl,--end-group;-ldl
 Explicit libraries     | unknown


 ------------
 Runtime info
 ------------

 Parallelization model: OpenMP
   Master process has 24 threads of total 24

 Initial time:
   2021 May  4  14:28:20
 


##############################################################################
                            Input processing info
##############################################################################
::

 ----------
 Input file
 ----------

 gt:
     gauge: atom 1
     print-level: long
     analysis:
       analyze: mo
       kramers-pairs: False
       sort-by: iso
       sort: False
       occ-threshold: 1.0
       vir-threshold: 1.0
       energy-degeneracy: 1.0e-10
       output-digits: 5


 ----------------
 Input processing
 ----------------

 ... reading in gauge origin position 

 ... print level: long

 ... analyze molecular orbital contributions 

 ... use Kramers pairs in the MO analysis:  F

 ... analyze isotropic values

 ... sort analyzed MO contributions:  F

 ... threshold for analysis of occupied MOs:   1.00E+00

 ... threshold for analysis of occupied/virtual MOs:   1.00E+00

 ... threshold for definition of energy degeneracy:   1.00E-10

 ... number of digits after comma in analyzed contributions: 5


##############################################################################
                             REQUIRED REFERENCES
##############################################################################

 Description of the relativistic four-component DFT method for calculation
 of the electronic g-tensor is presented for the first time in Ref [1]
 and is further validated in Ref [2].

 [1] M. Repisky, S. Komorovsky, E. Malkin, O.L. Malkina,
     and V.G. Malkin, Chem. Phys. Lett. 488, 94-97 (2010).
     [DOI: https://doi.org/10.1016/j.cplett.2010.01.077]

 [2] P. J. Cherry, S. Komorovsky, V. G. Malkin,
     and O. L. Malkina, Mol. Phys. 115, 75-89 (2017).
     [DOI: https://doi.org/10.1080/00268976.2016.1191688]

 XCFun: a library of DFT exchange-correlation functionals

 [3] U. Ekström, et al., J. Chem. Theory Comput. 6, 1971-1980 (2010)
     [DOI: https://doi.org/10.1021/ct100117s]


##############################################################################
                                Initialization
##############################################################################
::

 Initialize modules necessary for calculation of your property.

 
  TwoFock setting (ERI)
  ---------------------
  number atoms:                                67
  matrix dimension:                          1327
  number GTO shells:                          686
  ERI classes (up to):                       LLLL
  ERI screening threshold:             1.0000E-10
  inverse fine-structure constant:   137.03599907

 -------------------------------------------------------- 
                 initialize diis module                   

    DIIS scheme is turned ON
      Print level           = 1
      Unit for err vector   = 17
      Unit for sol vector   = 61
      Unit for dbg file     = 20
      First DIIS iteration  = 1
      Start DIIS interpolation using 3 matrices
      Maximum number of interpolated vectors = 30
      Mixing parameter      =  1.000
 -------------------------------------------------------- 


=============
Input setting
=============
::

 Common Gauge Origin (CGO) method
 Kohn-Sham Hamiltonian (no fitting):
   Uncoupled perturbation theory
 Long user output
 Perform MO analysis of the paramagnetic contribution
   Threshold for occupied         analysis        :  1.0E+00
   Threshold for occupied/virtual analysis        :  1.0E+00
   Threshold for detection of energy degeneracies :  1.0E-10


Common gauge origin [A]
-----------------------
::

 GO is placed on atom    1
 GO =      0.0000000     0.0000000     0.0000000


Atomic orbital basis
--------------------
::

 atom  label     prim    cont     orbital basis set details     
 ---------------------------------------------------------------
  Ir     1        204     204     [24s19p12d9f]  dyall-vdz
  P      2         42      42     [11s7p2d]      uiglo-ii
  P      3         42      42     [11s7p2d]      uiglo-ii
  N      4         29      29     [9s5p1d]       uiglo-ii
  N      5         29      29     [9s5p1d]       uiglo-ii
  H      6          8       8     [5s1p]         uiglo-ii
  H      7          8       8     [5s1p]         uiglo-ii
  C      8         29      29     [9s5p1d]       uiglo-ii
  H      9          8       8     [5s1p]         uiglo-ii
  C     10         29      29     [9s5p1d]       uiglo-ii
  H     11          8       8     [5s1p]         uiglo-ii
  C     12         29      29     [9s5p1d]       uiglo-ii
  H     13          8       8     [5s1p]         uiglo-ii
  C     14         29      29     [9s5p1d]       uiglo-ii
  H     15          8       8     [5s1p]         uiglo-ii
  C     16         29      29     [9s5p1d]       uiglo-ii
  C     17         29      29     [9s5p1d]       uiglo-ii
  H     18          8       8     [5s1p]         uiglo-ii
  H     19          8       8     [5s1p]         uiglo-ii
  H     20          8       8     [5s1p]         uiglo-ii
  C     21         29      29     [9s5p1d]       uiglo-ii
  H     22          8       8     [5s1p]         uiglo-ii
  H     23          8       8     [5s1p]         uiglo-ii
  H     24          8       8     [5s1p]         uiglo-ii
  C     25         29      29     [9s5p1d]       uiglo-ii
  H     26          8       8     [5s1p]         uiglo-ii
  H     27          8       8     [5s1p]         uiglo-ii
  H     28          8       8     [5s1p]         uiglo-ii
  C     29         29      29     [9s5p1d]       uiglo-ii
  C     30         29      29     [9s5p1d]       uiglo-ii
  H     31          8       8     [5s1p]         uiglo-ii
  H     32          8       8     [5s1p]         uiglo-ii
  H     33          8       8     [5s1p]         uiglo-ii
  C     34         29      29     [9s5p1d]       uiglo-ii
  H     35          8       8     [5s1p]         uiglo-ii
  H     36          8       8     [5s1p]         uiglo-ii
  H     37          8       8     [5s1p]         uiglo-ii
  C     38         29      29     [9s5p1d]       uiglo-ii
  H     39          8       8     [5s1p]         uiglo-ii
  H     40          8       8     [5s1p]         uiglo-ii
  H     41          8       8     [5s1p]         uiglo-ii
  C     42         29      29     [9s5p1d]       uiglo-ii
  C     43         29      29     [9s5p1d]       uiglo-ii
  H     44          8       8     [5s1p]         uiglo-ii
  H     45          8       8     [5s1p]         uiglo-ii
  H     46          8       8     [5s1p]         uiglo-ii
  C     47         29      29     [9s5p1d]       uiglo-ii
  H     48          8       8     [5s1p]         uiglo-ii
  H     49          8       8     [5s1p]         uiglo-ii
  H     50          8       8     [5s1p]         uiglo-ii
  C     51         29      29     [9s5p1d]       uiglo-ii
  H     52          8       8     [5s1p]         uiglo-ii
  H     53          8       8     [5s1p]         uiglo-ii
  H     54          8       8     [5s1p]         uiglo-ii
  C     55         29      29     [9s5p1d]       uiglo-ii
  C     56         29      29     [9s5p1d]       uiglo-ii
  H     57          8       8     [5s1p]         uiglo-ii
  H     58          8       8     [5s1p]         uiglo-ii
  H     59          8       8     [5s1p]         uiglo-ii
  C     60         29      29     [9s5p1d]       uiglo-ii
  H     61          8       8     [5s1p]         uiglo-ii
  H     62          8       8     [5s1p]         uiglo-ii
  H     63          8       8     [5s1p]         uiglo-ii
  C     64         29      29     [9s5p1d]       uiglo-ii
  H     65          8       8     [5s1p]         uiglo-ii
  H     66          8       8     [5s1p]         uiglo-ii
  H     67          8       8     [5s1p]         uiglo-ii

 Total number of           GTO shells =     686
 Total number of spherical GTO functions = 1262
 Total number of cartesian GTO functions = 1327


Molecular geometry [A]
----------------------
::

 atom    label                 cartesian coordinates            
 -------------------------------------------------------------- 
  Ir       1         0.000000         0.000000         0.000000
  P        2         0.028660        -0.352357        -2.299981
  P        3        -0.001292        -0.273211         2.311607
  N        4         0.073065        -2.023316         0.035651
  N        5        -0.036515         1.939664        -0.034205
  H        6        -0.044544         2.506004        -0.867428
  H        7        -0.056809         2.534842         0.778503
  C        8         0.109034        -2.735950        -1.129190
  H        9         0.146467        -3.821393        -1.036904
  C       10         0.098186        -2.140829        -2.339681
  H       11         0.116498        -2.734075        -3.243885
  C       12         0.089892        -2.695772         1.224694
  H       13         0.127275        -3.783798         1.170180
  C       14         0.061222        -2.059378         2.413648
  H       15         0.064986        -2.620972         3.338006
  C       16         1.575992         0.192456        -3.238444
  C       17         1.535502         1.681213        -3.570754
  H       18         2.511401         1.985980        -3.961665
  H       19         1.335513         2.288185        -2.685389
  H       20         0.792111         1.917050        -4.333072
  C       21         1.832251        -0.615356        -4.509695
  H       22         1.060631        -0.479594        -5.265416
  H       23         1.919702        -1.680966        -4.293519
  H       24         2.781790        -0.290336        -4.947136
  C       25         2.738770        -0.061540        -2.275510
  H       26         3.678815         0.188444        -2.778145
  H       27         2.783718        -1.109708        -1.972593
  H       28         2.648694         0.545849        -1.374122
  C       29        -1.547571         0.111377        -3.231002
  C       30        -2.662614        -0.710440        -2.579505
  H       31        -2.692577        -0.547382        -1.499840
  H       32        -2.535610        -1.778650        -2.757988
  H       33        -3.623538        -0.400968        -3.002149
  C       34        -1.869458         1.589743        -3.013402
  H       35        -1.128280         2.254144        -3.457911
  H       36        -1.946079         1.817661        -1.949143
  H       37        -2.833451         1.816625        -3.479769
  C       38        -1.513609        -0.200350        -4.723340
  H       39        -2.513247        -0.045259        -5.142244
  H       40        -1.232811        -1.236778        -4.920980
  H       41        -0.830896         0.453797        -5.266728
  C       42         1.537567         0.296699         3.249055
  C       43         2.712024        -0.007414         2.315134
  H       44         2.640903         0.559052         1.385926
  H       45         2.753360        -1.068423         2.060384
  H       46         3.646409         0.258140         2.820264
  C       47         1.770313        -0.459451         4.556190
  H       48         2.718176        -0.125838         4.990820
  H       49         1.849431        -1.534049         4.385970
  H       50         0.991767        -0.284323         5.296400
  C       51         1.504130         1.798356         3.518418
  H       52         0.753356         2.070677         4.261173
  H       53         1.318447         2.368979         2.606166
  H       54         2.477363         2.112955         3.908186
  C       55        -1.585919         0.227449         3.207746
  C       56        -1.570271        -0.028367         4.711148
  H       57        -0.893390         0.644796         5.238326
  H       58        -1.294177        -1.057063         4.951339
  H       59        -2.574787         0.143738         5.111367
  C       60        -1.902215         1.697535         2.932685
  H       61        -2.866359         1.945154         3.388063
  H       62        -1.976122         1.885256         1.860415
  H       63        -1.159611         2.375944         3.353194
  C       64        -2.695858        -0.615953         2.575427
  H       65        -2.575932        -1.676280         2.799837
  H       66        -2.710364        -0.497939         1.489675
  H       67        -3.661003        -0.285535         2.971770


##############################################################################
                   Contributions to the electronic g-tensor
##############################################################################
::


   alpha   beta    |< alpha | beta >|
  ------------------------------------
          occupied/occupied           
  ------------------------------------
     1       1           1.000
     2       2           1.000
    40      40           1.000
    41      41           1.000
    38      38           1.000
    39      39           1.000
    34      34           1.000
    35      35           1.000
    36      36           1.000
    37      37           1.000
    32      32           1.000
    33      33           1.000
    30      30           1.000
    31      31           1.000
     6       6           1.000
    42      42           1.000
    43      43           1.000
    44      44           1.000
    45      45           1.000
    21      21           1.000
     3       3           1.000
    17      17           1.000
    10      10           1.000
    11      11           1.000
     7       7           1.000
    18      18           1.000
    22      22           1.000
    46      46           1.000
    47      47           1.000
    27      27           1.000
    16      16           1.000
    48      48           1.000
    49      49           1.000
    65      65           1.000
    75      75           1.000
    88      88           1.000
    87      87           1.000
    77      77           1.000
    25      25           1.000
    55      55           1.000
    54      54           1.000
    84      84           1.000
    56      56           1.000
   120     120           1.000
    67      67           1.000
    19      19           1.000
    20      20           1.000
    24      24           1.000
    52      52           1.000
   118     118           1.000
   124     124           1.000
    68      68           1.000
    53      53           1.000
    89      89           1.000
    66      66           1.000
    82      82           1.000
    50      50           1.000
    64      64           1.000
    83      83           1.000
    73      73           1.000
     4       4           1.000
     5       5           1.000
    51      51           1.000
   126     126           1.000
    61      61           1.000
    85      85           1.000
    76      76           1.000
   101     101           1.000
    79      79           1.000
    78      78           1.000
    86      86           1.000
    81      81           1.000
    74      74           1.000
   105     105           1.000
    80      80           1.000
    29      29           1.000
    28      28           1.000
    90      90           1.000
   112     112           1.000
    62      63           1.000
   129     129           1.000
   100     100           1.000
    23      23           1.000
    26      26           1.000
   113     113           1.000
    99      99           1.000
   131     131           1.000
   141     141           1.000
   117     117           1.000
   136     135           1.000
   138     138           1.000
   123     123           1.000
   119     119           1.000
    12      12           0.999
    15      15           0.999
    92      92           0.999
   132     132           0.999
    96      96           0.999
    58      59           0.999
    98      98           0.999
     9       8           0.999
     8       9           0.999
   122     122           0.999
   111     111           0.999
    14      13           0.999
    13      14           0.999
   121     121           0.999
    63      62           0.999
    59      58           0.999
   125     125           0.998
   130     130           0.998
    97      97           0.998
    91      91           0.998
    69      69           0.997
    72      71           0.997
    95      94           0.997
   108     108           0.996
   137     137           0.996
   139     139           0.996
   133     133           0.995
    60      60           0.993
    57      57           0.993
    70      72           0.992
    71      70           0.992
   102     102           0.991
   107     107           0.990
   106     106           0.987
   128     128           0.986
   127     127           0.985
   140     140           0.974
   114     114           0.940
   134     134           0.924
   135     136           0.920
   104     103           0.904
   103     104           0.895
    93      93           0.878
    94      95           0.878
   110     110           0.857
   109     109           0.849
   115     115           0.779
   116     116           0.740
  ------------------------------------
      occupied(SOMO)/virtual(SUMO)    
  ------------------------------------
   142     142           0.001
  ------------------------------------
           virtual/virtual            
  ------------------------------------
   158     159           1.000
   159     160           1.000
   150     151           1.000
   144     145           1.000
   148     149           1.000
   143     144           1.000
   154     155           0.999
   149     150           0.999
   153     154           0.999
   147     148           0.999
   156     157           0.998
   157     158           0.997
   145     146           0.996
   146     147           0.994
   151     152           0.992
   155     156           0.986
   152     153           0.979
   161     162           0.968
   160     161           0.967
   162     143           0.000

  Tensor components of the g-tensor (B,S)
  ---------------------------------------

  Free electron g-factor:
        2.0023193044        0.0000000000        0.0000000000
        0.0000000000        2.0023193044        0.0000000000
        0.0000000000        0.0000000000        2.0023193044


  <<OZ,SO>> contribution from alpha MOs:
       -0.3670894905        0.0012142511        0.0000039686
       -0.0036626905       -0.2790663218       -0.0013313447
        0.0000184525       -0.0012600775       -0.3505342040

  <<OZ,SO>> contribution from beta MOs:
        0.5807757695        0.0061950384       -0.0032695566
        0.0023537670        0.4850504569        0.0122479393
       -0.0038998437        0.0123045372        1.1864825714

  <<OZ,SO>> contribution:
        0.2136862790        0.0074092895       -0.0032655880
       -0.0013089236        0.2059841351        0.0109165947
       -0.0038813913        0.0110444597        0.8359483674


  <<SZ;SO,SO>> contribution:
       -0.2961766244       -0.0007838394        0.0023651941
       -0.0002484919       -0.3003161657       -0.0064914370
        0.0024021940       -0.0064833039       -0.0504914314


  <<OZ;SO,SO>> contribution:
       -0.0959293316       -0.0047503451       -0.0000799384
       -0.0079483233        0.1566811365       -0.0042890154
        0.0001259434       -0.0042995000       -0.0872359224


  g(B,S):
        1.8238996274        0.0018751050       -0.0009803324
       -0.0095057387        2.0646684103        0.0001361423
       -0.0013532538        0.0002616558        2.7005403180


                    Principal values of the g-tensor
                    ================================

  Component         g-tensor                 Principal Axes 
 ---------------------------------------------------------------------
  g_11               1.823846          -0.9999   -0.0144   -0.0013
  g_22               2.064737          -0.0144    0.9999   -0.0003
  g_33               2.700542          -0.0013    0.0003    1.0000
  g_iso              2.196375
 ---------------------------------------------------------------------


                  Principal values of the g-shift [ppt]
                  =====================================
              g-shift = (g-value - 2.0023193044) * 1000

  Component         g-shift                  Principal Axes 
 ---------------------------------------------------------------------
  g_11            -178.473330          -0.9999   -0.0144   -0.0013
  g_22              62.417803          -0.0144    0.9999   -0.0003
  g_33             698.222640          -0.0013    0.0003    1.0000
  g_iso            194.055705
 ---------------------------------------------------------------------


  Contributions to g_uu = <<SZ_u;SO,SO>>; Psi(J_u)
  ================================================
  + (-) is spin up (spin down) eigenfunction of Pauli matrix Sigma_u

  SO_1:SO_1   = SO_1+-:SO_1 + SO_1-+:SO_1
  SO_1+-:SO_1 = <i+|SO_1|a-> <a-|SO_1|i+> / [(ei-ea)*(ei-ea)]
  SO_1-+:SO_1 = <i-|SO_1|a+> <a+|SO_1|i-> / [(ei-ea)*(ei-ea)]

  SO_2:SO_2   = SO_2+-:SO_2 + SO_2-+:SO_2
  SO_2+-:SO_2 = <i+|SO_2|a-> <a-|SO_2|i+> / [(ei-ea)*(ei-ea)]
  SO_2-+:SO_2 = <i-|SO_2|a+> <a+|SO_2|i-> / [(ei-ea)*(ei-ea)]

  SO_3:SO_3   = SO_3+-:SO_3 + SO_3-+:SO_3
  SO_3+-:SO_3 = <i+|SO_3|a-> <a-|SO_3|i+> / [(ei-ea)*(ei-ea)]
  SO_3-+:SO_3 = <i-|SO_3|a+> <a+|SO_3|i-> / [(ei-ea)*(ei-ea)]

                      g_11          g_22          g_33
  ----------------------------------------------------------------------
  SO_1:SO_1       0.0000000000  -0.0273154864  -0.0273154864
  SO_1+-:SO_1     0.0000000000  -0.1013540192  -0.1013540192
  SO_1-+:SO_1     0.0000000000   0.0740385328   0.0740385328
  SO_2:SO_2      -0.0231759451   0.0000000000  -0.0231759451
  SO_2+-:SO_2    -0.0867588828   0.0000000000  -0.0867588828
  SO_2-+:SO_2     0.0635829377   0.0000000000   0.0635829377
  SO_3:SO_3      -0.2730006794  -0.2730006794   0.0000000000
  SO_3+-:SO_3    -0.3314730707  -0.3314730707   0.0000000000
  SO_3-+:SO_3     0.0584723913   0.0584723913   0.0000000000


  Contributions to g_uv = <<OZ_u;SO,SO>>; Psi(J_v)
  ================================================
  + (-) is spin up (spin down) eigenfunction of Pauli matrix Sigma_v

        ----------------------------------------------------- 
        SO_2:SO_3:L_1       SO_3:SO_1:L_1       SO_1:SO_2:L_1 
        SO_2:SO_3:L_2       SO_3:SO_1:L_2       SO_1:SO_2:L_2 
        SO_2:SO_3:L_3       SO_3:SO_1:L_3       SO_1:SO_2:L_3 
        ----------------------------------------------------- 

  SO+-:SOij:L = <a+|SO|i-> <i-|SO|j+> <j+|L|a+> / [(ei-ea)*(ej-ea)]
        0.0133759318       -0.0003114685       -0.0000195382
        0.0002375845        0.0191133599        0.0001357055
       -0.0000158500       -0.0000573226        0.0132422540

  SO-+:SOij:L = <a-|SO|i+> <i+|SO|j-> <j-|L|a-> / [(ei-ea)*(ej-ea)]
        0.0103014996       -0.0026857000       -0.0002420807
       -0.0003902114       -0.0286523460       -0.0023978894
        0.0003317785        0.0001134859       -0.1173014084

  SO+-:SOab:L = <i+|SO|-> <a-|SO|b+> <b+|L|i+> / [(ei-ea)*(ei-eb)]
       -0.0249858261        0.0000854194        0.0000317369
       -0.0001968575       -0.0117153622        0.0000487646
       -0.0001043248        0.0000518582       -0.0225691692

  SO-+:SOab:L = <i-|SO|a+> <a+|SO|b-> <b-|L|i-> / [(ei-ea)*(ei-eb)]
        0.0292758807        0.0004591294       -0.0000935786
       -0.0009637418       -0.0036014122       -0.0006128600
       -0.0000591130        0.0008495899        0.0231834718

        ----------------------------------------------------- 
        L_1:SO_2:SO_3       L_1:SO_3:SO_1       L_1:SO_1:SO_2 
        L_2:SO_2:SO_3       L_2:SO_3:SO_1       L_2:SO_1:SO_2 
        L_3:SO_2:SO_3       L_3:SO_3:SO_1       L_3:SO_1:SO_2 
        ----------------------------------------------------- 

  L:SOij:SO-+ = <a+|L|i+> <i+|SO|j-> <j-|SO|a+> / [(ei-ea)*(ej-ea)]
        0.0140305871        0.0002597473       -0.0000046893
       -0.0002280216        0.0054359969       -0.0000520679
       -0.0000031496        0.0001398885        0.0158773405

  L:SOij:SO+- = <a-|L|i-> <i-|SO|j+> <j+|SO|a-> / [(ei-ea)*(ej-ea)]
       -0.1389704844       -0.0000562917        0.0002475766
       -0.0026540967        0.0196546387        0.0001238599
       -0.0002101364       -0.0024168167       -0.0213862060

  L:SOab:SO-+ = <i+|L|a+> <a+|SO|b-> <b-|SO|i+> / [(ei-ea)*(ei-eb)]
       -0.0154413699        0.0003858383       -0.0000995417
       -0.0001724708       -0.0253802712        0.0000441223
        0.0000433681        0.0000459168       -0.0090074920

  L:SOab:SO+- = <i-|L|a-> <a-|SO|b+> <b+|SO|i-> / [(ei-ea)*(ei-eb)]
        0.0072334755       -0.0004652845       -0.0000747925
        0.0003780492        0.0587962636        0.0008241491
       -0.0001207329       -0.0006260769        0.0441911907

        ----------------------------------------------------- 
        SO_3:L_1:SO_2       SO_1:L_1:SO_3       SO_2:L_1:SO_1 
        SO_3:L_2:SO_2       SO_1:L_2:SO_3       SO_2:L_2:SO_1 
        SO_3:L_3:SO_2       SO_1:L_3:SO_3       SO_2:L_3:SO_1 
        ----------------------------------------------------- 

  SO+-:Lij:SO = <a+|SO|i-> <i-|L|j-> <j-|SO|a+> / [(ei-ea)*(ej-ea)]
        0.0260063869       -0.0029042882        0.0001419954
       -0.0046082011        0.1554286141       -0.0025380498
        0.0002510368       -0.0025326330        0.0115688442

  SO-+:Lij:SO = <a-|SO|i+> <i+|L|j+> <j+|SO|a-> / [(ei-ea)*(ej-ea)]
       -0.0237718647        0.0001909498        0.0000457307
        0.0000184672       -0.0309008603       -0.0000216012
        0.0000565613       -0.0000216898       -0.0322930930

  SO+-:Lab:SO = <i+|SO|a-> <a-|L|b-> <b-|SO|i+> / [(ei-ea)*(ei-eb)]
       -0.0280484097       -0.0000360029       -0.0000088134
        0.0000825453       -0.0269597862        0.0000203722
       -0.0000152120        0.0000199218       -0.0258242090

  SO-+:Lab:SO = <i-|SO|a+> <a+|L|b+> <b+|L|i-> / [(ei-ea)*(ei-eb)]
        0.0350648615        0.0003276066       -0.0000039436
        0.0005486314        0.0254623013        0.0001364792
       -0.0000282826        0.0001343777        0.0330825540


                    iso             x              y              z
  ----------------------------------------------------------------------
  SO_1:SO_1          -18.210         -0.006        -27.310        -27.315
  SO_1+-:SO_1        -67.569         -0.021       -101.333       -101.354
  SO_1-+:SO_1         49.359          0.015         74.023         74.038
  SO_2:SO_2          -15.451        -23.171         -0.005        -23.176
  SO_2+-:SO_2        -57.839        -86.741         -0.018        -86.759
  SO_2-+:SO_2         42.389         63.570          0.013         63.583
  SO_3:SO_3         -182.000       -273.000       -273.001         -0.000
  SO_3+-:SO_3       -220.982       -331.473       -331.473         -0.001
  SO_3-+:SO_3         38.982         58.472         58.472          0.000
  SO+-:SOij:L         15.244         13.376         19.113         13.242
  SO-+:SOij:L        -45.217         10.249        -28.599       -117.302
  SO+-:SOab:L        -19.757        -24.985        -11.717        -22.569
  SO-+:SOab:L         16.286         29.262         -3.587         23.184
  L:SOij:SO-+         11.781         14.029          5.437         15.877
  L:SOij:SO+-        -46.901       -138.976         19.662        -21.387
  L:SOab:SO-+        -16.610        -15.440        -25.381         -9.007
  L:SOab:SO+-         36.740          7.243         58.787         44.191
  SO+-:Lij:SO        -28.989        -23.770        -30.902        -32.293
  SO-+:Lij:SO         64.335         25.926        155.512         11.567
  SO+-:Lab:SO         31.203         35.075         25.452         33.083
  SO-+:Lab:SO        -26.944        -28.048        -26.961        -25.824


##############################################################################
              Analysis of the SO/OZ contribution to the g-tensor
##############################################################################


* only diagonal components of the input tensor are analysed 
* contributions are not sorted
* only contributions with the modulus of isotropic value larger then threshold are printed
* threshold for occupied         analysis        :  1.0E+00
* threshold for occupied/virtual analysis        :  1.0E+00
* threshold for detection of energy degeneracies :  1.0E-10
* tot : sum of all contributions 
* sum : sum of contributions above given threshold 


=================================
Contributions from alpha orbitals
=================================
::


                  Contributions from occupied MOs
                  ===============================

                   principal tensor components
          ---------------------------------------------
  occ          x           y           z          iso          energy
   84       1.29018     1.81887     0.29891     1.13599        -0.56940
   86      -1.09529    -0.00489     4.43915     1.11299        -0.50270
   90       1.88474    -0.21385     2.67569     1.44886        -0.45681
   93      -2.84054    -0.47276    -0.39985    -1.23772        -0.41833
   97      -2.10492    -1.55399    -0.23949    -1.29947        -0.39566
   98      -3.44969     0.50878    -0.64609    -1.19567        -0.39399
  105      -2.55861    -2.59056    -0.55797    -1.90238        -0.36889
  106       2.51886    -0.37988   -21.31398    -6.39167        -0.36017
  109      -0.18414    -0.38354    -2.81783    -1.12850        -0.34999
  110      -2.58374    -0.99802    -0.66438    -1.41538        -0.34754
  115      -0.79647    -2.13402    -1.10469    -1.34506        -0.33208
  116      -0.68081    -2.17534    -1.17189    -1.34268        -0.33194
  121       5.85596    -6.07089    -4.29042    -1.50178        -0.30811
  123      -3.20399    -0.37837    -0.80234    -1.46157        -0.30226
  125      -1.18434    -3.46059    -2.12839    -2.25777        -0.29108
  127      -0.39366    -1.42909    -4.73303    -2.18526        -0.28829
  128      -1.08636    -3.14173    -2.29794    -2.17534        -0.28662
  129      -0.82508    -4.68138    -0.67308    -2.05984        -0.28510
  131     -21.33946     3.32763    -1.35761    -6.45648        -0.27510
  132      -3.35811    -2.32780    -1.75259    -2.47950        -0.26618
  133     -37.50375    -0.00603   -58.19566   -31.90181        -0.26312
  134       2.41852     0.20772   -14.01194    -3.79523        -0.25544
  135      -0.74527    -8.41339   -31.98015   -13.71294        -0.24836
  137    -126.35006   -30.80844    -9.54660   -55.56837        -0.21797
  138     -10.03756   -60.48034   -10.12511   -26.88100        -0.19060
  139    -110.54622   -80.83161   -10.09235   -67.15673        -0.18284
  140     -13.45625    -2.54632   -29.20114   -15.06790        -0.17082
  141      -0.22471   -39.91429   -30.67914   -23.60605        -0.15259
  142       0.09597   -10.57848   -92.86979   -34.45076        -0.13377
 sum:    -332.48479  -260.11260  -326.23971  -306.27903 [ 92.2%]
 tot:    -367.08949  -279.06632  -350.53420  -332.23001


                  Contributions from virtual MOs
                  ==============================

                   principal tensor components
          ---------------------------------------------
  vir          x           y           z          iso          energy
  144    -119.87903   -32.74099   -55.48745   -69.36916        -0.01304
  145     -35.87959   -60.91355   -55.64728   -50.81347        -0.01000
  146     -22.04916   -26.65752    -0.40487   -16.37052         0.01330
  147      -1.22473    -1.34135    -0.67562    -1.08057         0.02232
  148     -23.83130     2.33894   -27.23106   -16.24114         0.02347
  149      -1.24302    -9.92978   -15.45520    -8.87600         0.03109
  150      -5.44678    -4.66487    -2.11984    -4.07716         0.03265
  151      -4.78736    -2.60677    -4.68491    -4.02634         0.03853
  152      -5.93759    -7.79514    -1.58244    -5.10505         0.04338
  154      -0.09387    -9.09791    -5.12041    -4.77073         0.04635
  157      -0.66581    -0.59558    -2.83304    -1.36481         0.05858
  159      -0.75485    -2.92464   -14.70187    -6.12712         0.06484
  160      -2.03361    -3.07484    -1.97156    -2.36000         0.06485
  162       1.35932    -1.02309    -4.11104    -1.25827         0.07362
  163      -0.63090    -5.37148    -1.77920    -2.59386         0.08091
  165      -0.27477    -2.32899    -3.12267    -1.90881         0.08318
  166      -5.07073   -15.31943   -10.18427   -10.19148         0.08428
  167      -2.03780    -0.99407    -0.96290    -1.33159         0.09051
  168      -4.02761    -2.36291    -1.13453    -2.50835         0.09068
  170      -1.26786    -0.91640    -2.27507    -1.48644         0.09765
  172      -6.77578    -1.79216    -7.57239    -5.38011         0.10146
  173     -11.12585    -1.79543    -0.49286    -4.47138         0.10387
  175      -5.29064    -2.45310    -1.92803    -3.22392         0.10977
  176      -2.65289     0.13195    -3.09903    -1.87332         0.11800
  177      -0.80845    -2.80064    -3.40512    -2.33807         0.11898
  178      -0.87684    -3.85983    -4.50733    -3.08134         0.12120
  179      -2.18339    -1.22259    -0.92787    -1.44462         0.12317
  182      -0.90155    -3.00192   -10.69175    -4.86507         0.12738
  183      -2.19697    -1.88922    -0.67606    -1.58742         0.13343
  184      -1.68223    -0.62299    -7.31843    -3.20788         0.13871
  189      -0.08743    -2.44340    -1.00930    -1.18004         0.14749
  191      -1.65255    -0.43243    -4.70753    -2.26417         0.15352
  192      -3.39775    -1.63329    -0.85311    -1.96138         0.16153
  193      -0.49866     0.08908    -3.98490    -1.46483         0.16169
  198      -0.27107    -1.04115    -2.39790    -1.23670         0.17215
  201      -0.86455    -3.70691    -0.59878    -1.72341         0.18338
  204      -1.44717    -4.82885    -2.70388    -2.99330         0.19811
  207      -7.56626     1.54628    -6.84689    -4.28896         0.21150
  209      -0.84882    -4.34397    -9.18537    -4.79272         0.21993
  212      -1.24437    -6.40297    -3.07294    -3.57343         0.24194
  214      -4.28567     0.53334    -1.42414    -1.72549         0.25334
  215      -2.04693     1.15486    -2.88262    -1.25823         0.25380
  216      -0.75167    -1.46240    -1.93874    -1.38427         0.25954
  217      -1.24215    -1.71139    -0.06515    -1.00623         0.26192
  218      -5.83540    -1.86587     0.23797    -2.48777         0.26517
  219     -10.50283    -1.24280    -1.22072    -4.32212         0.26559
  221      -3.43571    -1.00567     0.56228    -1.29303         0.27792
  222      -5.33190     0.03636     0.69105    -1.53483         0.28232
  232       0.17525    -3.56330    -2.96940    -2.11915         0.32201
  234      -0.68710    -0.39881    -2.43744    -1.17445         0.32875
  238      -0.96596    -2.85977    -1.63753    -1.82108         0.34934
  240      -4.94089    -0.35977    -0.67021    -1.99029         0.36180
  241      -0.36957    -1.23252    -2.88991    -1.49733         0.36380
  244      -5.32664     0.90333    -1.19675    -1.87335         0.37714
  250      -3.34617    -0.09391    -0.07979    -1.17329         0.40039
  260       3.36870    -0.19057     0.93226     1.37013         0.43480
  291      -0.55151    -1.16781    -1.35881    -1.02604         0.52311
  293       0.10802    -1.90636    -2.74466    -1.51433         0.52775
  317      -0.52433    -1.15141    -1.65624    -1.11066         0.63158
  328       0.56418     0.99258     1.90428     1.15368         0.69113
  333      -0.02063     0.02492     3.06271     1.02233         0.72346
  335       1.29009     1.09372     1.17941     1.18774         0.76053
  342       0.85218     1.68996     0.77208     1.10474         0.82766
  343       0.42046    -2.94251    -1.28400    -1.26868         0.83642
  348       0.84889     0.33240    -4.44387    -1.08753         0.88563
  378      -0.67137     0.13346    -3.32487    -1.28759         1.10667
  633       0.39064     0.81453     5.49760     2.23426         2.54822
  664       0.03884    -1.33183    -8.33709    -3.21002         2.77656
  682      -3.03928    -0.15385     0.00490    -1.06274         2.89861
  698       4.50801     0.35478    -0.02127     1.61384         3.20276
  701      -2.21104    -0.04842    -1.63455    -1.29801         3.25150
  706      -5.29777     1.06722    -0.07720    -1.43592         3.33678
  707       3.60574    -0.41767    -0.04063     1.04915         3.35872
  708      -0.94343     0.06714    -3.57920    -1.48516         3.38973
 sum:    -334.30725  -246.73193  -320.53488  -300.52469 [ 90.5%]
 tot:    -367.08949  -279.06632  -350.53420  -332.23001


            Virtual contributions from occupied MO = 86
            ===========================================

                   principal tensor components
          ---------------------------------------------
  vir          x           y           z          iso          energy        energy gap
  149       0.00037     0.00128     4.13957     1.38041         0.03109        -0.53379
 sum:       0.00037     0.00128     4.13957     1.38041 [124.0%]
 tot:      -1.09529    -0.00489     4.43915     1.11299


            Virtual contributions from occupied MO = 93
            ===========================================

                   principal tensor components
          ---------------------------------------------
  vir          x           y           z          iso          energy        energy gap
  144       3.66439    -0.12855    -0.00002     1.17861        -0.01304        -0.40529
 sum:       3.66439    -0.12855    -0.00002     1.17861 [ 95.2%]
 tot:      -2.84054    -0.47276    -0.39985    -1.23772


           Virtual contributions from occupied MO = 105
           ============================================

                   principal tensor components
          ---------------------------------------------
  vir          x           y           z          iso          energy        energy gap
  209       0.05178     3.29068    -0.00015     1.11410         0.21993        -0.58882
 sum:       0.05178     3.29068    -0.00015     1.11410 [ 58.6%]
 tot:      -2.55861    -2.59056    -0.55797    -1.90238


           Virtual contributions from occupied MO = 106
           ============================================

                   principal tensor components
          ---------------------------------------------
  vir          x           y           z          iso          energy        energy gap
  144      -0.00051    -0.00184    -5.66122    -1.88786        -0.01304        -0.34713
  145      -0.00109    -0.00680   -23.20146    -7.73645        -0.01000        -0.35017
  328      -0.00001     0.00136     3.88735     1.29623         0.69113        -1.05130
 sum:      -0.00161    -0.00728   -24.97533    -8.32807 [130.3%]
 tot:       2.51886    -0.37988   -21.31398    -6.39167


           Virtual contributions from occupied MO = 109
           ============================================

                   principal tensor components
          ---------------------------------------------
  vir          x           y           z          iso          energy        energy gap
  144      -0.00058    -0.00089    -3.82380    -1.27509        -0.01304        -0.33695
 sum:      -0.00058    -0.00089    -3.82380    -1.27509 [113.0%]
 tot:      -0.18414    -0.38354    -2.81783    -1.12850


           Virtual contributions from occupied MO = 121
           ============================================

                   principal tensor components
          ---------------------------------------------
  vir          x           y           z          iso          energy        energy gap
  160       3.81446     0.00164    -0.00194     1.27138         0.06485        -0.37296
  166       0.39052    -4.18677     0.00013    -1.26537         0.08428        -0.39239
  183       3.17217     0.01283     0.00009     1.06170         0.13343        -0.44154
  209      -0.00873    -0.00024    -4.53921    -1.51606         0.21993        -0.52804
  342      -0.21777     4.71395     0.00192     1.49936         0.82766        -1.13577
 sum:       7.15065     0.54141    -4.53902     1.05102 [ 70.0%]
 tot:       5.85596    -6.07089    -4.29042    -1.50178


           Virtual contributions from occupied MO = 123
           ============================================

                   principal tensor components
          ---------------------------------------------
  vir          x           y           z          iso          energy        energy gap
  146      -4.10626     0.04351     0.00001    -1.35425         0.01330        -0.31555
 sum:      -4.10626     0.04351     0.00001    -1.35425 [ 92.7%]
 tot:      -3.20399    -0.37837    -0.80234    -1.46157


           Virtual contributions from occupied MO = 127
           ============================================

                   principal tensor components
          ---------------------------------------------
  vir          x           y           z          iso          energy        energy gap
  158       3.03136     0.30978     0.00028     1.11380         0.05948        -0.34777
  174       4.28806    -0.11204    -0.00077     1.39175         0.10738        -0.39567
  214      -2.70087    -0.01162    -0.51193    -1.07481         0.25334        -0.54163
  342      -0.10919    -3.34749    -0.00123    -1.15264         0.82766        -1.11595
 sum:       4.50936    -3.16137    -0.51366     0.27811 [ 12.7%]
 tot:      -0.39366    -1.42909    -4.73303    -2.18526


           Virtual contributions from occupied MO = 129
           ============================================

                   principal tensor components
          ---------------------------------------------
  vir          x           y           z          iso          energy        energy gap
  146      -0.00443    -5.83866    -0.00126    -1.94812         0.01330        -0.29840
 sum:      -0.00443    -5.83866    -0.00126    -1.94812 [ 94.6%]
 tot:      -0.82508    -4.68138    -0.67308    -2.05984


           Virtual contributions from occupied MO = 131
           ============================================

                   principal tensor components
          ---------------------------------------------
  vir          x           y           z          iso          energy        energy gap
  144     -21.19882     0.24083    -0.00023    -6.98607        -0.01304        -0.26206
  145      -6.33582     2.62863    -0.00013    -1.23577        -0.01000        -0.26510
  146       5.84928     0.20561    -0.00001     2.01829         0.01330        -0.28840
  148     -11.26716    -0.15512     0.00000    -3.80743         0.02347        -0.29857
  151       4.98639     0.00282     0.00024     1.66315         0.03853        -0.31363
  173       7.72584     0.05450     0.00015     2.59350         0.10387        -0.37897
  180      -3.26431     0.05157     0.00045    -1.07076         0.12490        -0.40000
 sum:     -23.50459     3.02884     0.00047    -6.82510 [105.7%]
 tot:     -21.33946     3.32763    -1.35761    -6.45648


           Virtual contributions from occupied MO = 132
           ============================================

                   principal tensor components
          ---------------------------------------------
  vir          x           y           z          iso          energy        energy gap
  146       0.28100     7.93541     0.00255     2.73965         0.01330        -0.27948
  148      -0.74644   -10.14473    -0.00328    -3.63148         0.02347        -0.28965
 sum:      -0.46544    -2.20932    -0.00073    -0.89183 [ 36.0%]
 tot:      -3.35811    -2.32780    -1.75259    -2.47950


           Virtual contributions from occupied MO = 133
           ============================================

                   principal tensor components
          ---------------------------------------------
  vir          x           y           z          iso          energy        energy gap
  149       0.00002    -0.00392   -14.35593    -4.78661         0.03109        -0.29421
  154       0.00134    -0.00724    -6.46491    -2.15694         0.04635        -0.30947
  158      -3.11024     0.03315    -0.00013    -1.02574         0.05948        -0.32260
  160      -3.14537     0.10555    -0.01142    -1.01708         0.06485        -0.32797
  168      -4.63907     0.00397     0.01037    -1.54158         0.09068        -0.35380
  181       3.53818     0.01533    -0.00015     1.18445         0.12570        -0.38882
  209       0.00111    -0.00173    -3.20235    -1.06766         0.21993        -0.48305
  211      -3.24517     0.00168    -0.00021    -1.08123         0.23722        -0.50034
  218      -8.31869     0.11392     0.00031    -2.73482         0.26517        -0.52829
  221      -3.20660    -0.09716    -0.00414    -1.10263         0.27792        -0.54103
  225      -3.08669     0.01607    -0.00115    -1.02392         0.29196        -0.55508
  250      -3.60146     0.00593    -0.00409    -1.19987         0.40039        -0.66351
  253       5.81608     0.00828    -0.00183     1.94084         0.41169        -0.67481
  258      -3.04235     0.02990    -0.00385    -1.00543         0.42730        -0.69042
  633       0.00007     0.00087     3.70952     1.23682         2.54822        -2.81134
  664      -0.00013    -0.00132    -4.45829    -1.48658         2.77656        -3.03968
 sum:     -26.03898     0.22327   -24.78823   -16.86798 [ 52.9%]
 tot:     -37.50375    -0.00603   -58.19566   -31.90181


           Virtual contributions from occupied MO = 134
           ============================================

                   principal tensor components
          ---------------------------------------------
  vir          x           y           z          iso          energy        energy gap
  148       0.00032     0.00149    -5.95862    -1.98561         0.02347        -0.27890
  150      -0.02623    12.25892     0.00181     4.07817         0.03265        -0.28809
  159       0.00007     0.06177    -4.13825    -1.35881         0.06484        -0.32027
  166       2.75891     0.29685    -0.00003     1.01858         0.08428        -0.33972
  183       0.06763    -3.77633    -0.00149    -1.23673         0.13343        -0.38887
  223      -0.03620    -3.30726     0.00030    -1.11438         0.28542        -0.54086
  367      -1.44480    -1.67441    -0.00925    -1.04282         1.02626        -1.28169
 sum:       1.31970     3.86104   -10.10554    -1.64160 [ 43.3%]
 tot:       2.41852     0.20772   -14.01194    -3.79523


           Virtual contributions from occupied MO = 135
           ============================================

                   principal tensor components
          ---------------------------------------------
  vir          x           y           z          iso          energy        energy gap
  144      -0.00045    -0.00229    -3.35031    -1.11768        -0.01304        -0.23532
  146      -0.00046    -0.00128    -3.40414    -1.13530         0.01330        -0.26166
  148      -0.00148    -0.00674    -8.48465    -2.83095         0.02347        -0.27183
  150       0.13532   -13.44732    -0.00198    -4.43799         0.03265        -0.28101
  219       0.00014    -0.00109    -3.45157    -1.15084         0.26559        -0.51395
  223       0.19170     3.03481    -0.00073     1.07526         0.28542        -0.53378
  348       0.00012    -0.00109    -4.22205    -1.40768         0.88563        -1.13400
 sum:       0.32489   -10.42502   -22.91543   -11.00519 [ 80.3%]
 tot:      -0.74527    -8.41339   -31.98015   -13.71294


           Virtual contributions from occupied MO = 137
           ============================================

                   principal tensor components
          ---------------------------------------------
  vir          x           y           z          iso          energy        energy gap
  144     -23.98072    -0.82704    -0.00000    -8.26925        -0.01304        -0.20493
  145      -5.61728    -0.74593    -0.00118    -2.12146        -0.01000        -0.20797
  146     -29.56068    -0.00698    -0.00182    -9.85649         0.01330        -0.23127
  148     -32.61815     0.03621    -0.00110   -10.86101         0.02347        -0.24144
  149      -0.03051    -8.64609    -0.00378    -2.89346         0.03109        -0.24906
  151      -4.51175    -0.14589    -0.00003    -1.55256         0.03853        -0.25650
  152      -5.65178    -1.49676     0.00008    -2.38282         0.04338        -0.26135
  154       0.02038    -4.82561    -0.00534    -1.60352         0.04635        -0.26432
  166      -0.00064    -0.00089    -6.89561    -2.29905         0.08428        -0.30225
  169      -3.87508     0.21161     0.00011    -1.22112         0.09606        -0.31402
  172      -6.08217    -0.58352    -0.00152    -2.22240         0.10146        -0.31943
  173     -11.57443     0.27293    -0.00011    -3.76720         0.10387        -0.32184
  175      -4.60835    -0.95065    -0.00028    -1.85310         0.10977        -0.32774
  209       0.33395    -5.29306    -0.00318    -1.65410         0.21993        -0.43790
  212      -0.47817    -5.72854    -0.00281    -2.06984         0.24194        -0.45991
  232      -0.22657    -3.20124    -0.00047    -1.14276         0.32201        -0.53998
 sum:    -128.46197   -31.93144    -6.91704   -55.77015 [100.4%]
 tot:    -126.35006   -30.80844    -9.54660   -55.56837


           Virtual contributions from occupied MO = 138
           ============================================

                   principal tensor components
          ---------------------------------------------
  vir          x           y           z          iso          energy        energy gap
  144      -3.38923   -24.45052    -0.00851    -9.28275        -0.01304        -0.17756
  145      -6.11095    -2.99927    -0.00029    -3.03684        -0.01000        -0.18060
  146       0.01989   -32.35409    -0.00979   -10.78133         0.01330        -0.20390
  148       0.04199    14.34891     0.00490     4.79860         0.02347        -0.21407
  151      -0.01192    -4.36353    -0.00093    -1.45879         0.03853        -0.22913
  152       0.04243    -6.84937    -0.00192    -2.26962         0.04338        -0.23399
  156       0.20805     2.95785     0.00082     1.05557         0.05120        -0.24180
  184      -2.27463    -1.06728    -0.00017    -1.11402         0.13871        -0.32931
  204      -0.01468    -4.89211     0.00490    -1.63396         0.19811        -0.38872
  215      -0.22992     4.04838    -0.28487     1.17787         0.25380        -0.44441
  343      -0.03108    -3.60522     0.00066    -1.21188         0.83642        -1.02703
 sum:     -11.75006   -59.22624    -0.29519   -23.75716 [ 88.4%]
 tot:     -10.03756   -60.48034   -10.12511   -26.88100


           Virtual contributions from occupied MO = 139
           ============================================

                   principal tensor components
          ---------------------------------------------
  vir          x           y           z          iso          energy        energy gap
  144     -78.60853   -12.77279    -0.01766   -30.46632        -0.01304        -0.16980
  145     -20.01872   -59.97597    -0.00816   -26.66762        -0.01000        -0.17284
  146      13.64558    -0.56752     0.00157     4.35987         0.01330        -0.19614
  148      20.37519     0.10877    -0.00015     6.82794         0.02347        -0.20631
  151      -4.52478     0.00340    -0.00049    -1.50729         0.03853        -0.22136
  152      -2.54761    -1.11235    -0.00145    -1.22047         0.04338        -0.22622
  154       0.09049    -3.84073     0.00043    -1.24994         0.04635        -0.22919
  156       5.72992    -0.00409     0.00027     1.90870         0.05120        -0.23404
  162       2.15764     1.05753     0.00115     1.07210         0.07362        -0.25646
  166      -0.00045    -0.00212    -5.28288    -1.76181         0.08428        -0.26712
  173      -6.89085     0.03375    -0.00050    -2.28587         0.10387        -0.28670
  207      -8.05603     0.10723    -0.00037    -2.64972         0.21150        -0.39434
  219     -15.47271    -0.18747    -0.00130    -5.22049         0.26559        -0.44843
  230       0.08856     2.93501     0.00089     1.00815         0.31479        -0.49762
  238      -1.89133    -1.71411    -0.00087    -1.20210         0.34934        -0.53218
  244      -6.87512     0.62310     0.00099    -2.08368         0.37714        -0.55998
  361      -3.30852     0.00307    -0.00025    -1.10190         0.99455        -1.17739
 sum:    -106.10727   -75.30530    -5.30877   -62.24045 [ 92.7%]
 tot:    -110.54622   -80.83161   -10.09235   -67.15673


           Virtual contributions from occupied MO = 140
           ============================================

                   principal tensor components
          ---------------------------------------------
  vir          x           y           z          iso          energy        energy gap
  143     -12.51554    -0.08233    -0.00233    -4.20006        -0.03376        -0.13706
  144      -0.00290    -0.00431    -8.38692    -2.79804        -0.01304        -0.15778
  145      -0.00031     0.00010    -3.69033    -1.23018        -0.01000        -0.16082
  146       0.00058     0.00288     8.45568     2.81971         0.01330        -0.18412
  148      -0.00051    -0.00339   -14.69754    -4.90048         0.02347        -0.19429
  159       0.00056    -0.00196    -5.10744    -1.70295         0.06484        -0.23566
  166      -3.50206    -0.32721     0.00002    -1.27642         0.08428        -0.25510
  175      -0.00063     0.00128     3.88903     1.29656         0.10977        -0.28058
  207      -0.00001     0.00098    -3.71850    -1.23918         0.21150        -0.38232
  345       0.00006    -0.00104    -3.19139    -1.06413         0.85880        -1.02962
  708       0.00001    -0.00118    -3.34526    -1.11548         3.38973        -3.56055
 sum:     -16.02075    -0.41619   -29.79498   -15.41064 [102.3%]
 tot:     -13.45625    -2.54632   -29.20114   -15.06790


           Virtual contributions from occupied MO = 141
           ============================================

                   principal tensor components
          ---------------------------------------------
  vir          x           y           z          iso          energy        energy gap
  145      -0.00057    -0.00305   -11.63694    -3.88019        -0.01000        -0.14259
  166      -0.04225   -16.19179    -0.00591    -5.41331         0.08428        -0.23687
  184       0.00009    -0.00022    -3.19393    -1.06468         0.13871        -0.29130
  218       0.00049    -3.70629    -0.00060    -1.23547         0.26517        -0.41775
 sum:      -0.04224   -19.90135   -14.83737   -11.59365 [ 49.1%]
 tot:      -0.22471   -39.91429   -30.67914   -23.60605


           Virtual contributions from occupied MO = 142
           ============================================

                   principal tensor components
          ---------------------------------------------
  vir          x           y           z          iso          energy        energy gap
  143      17.74642     0.04842     0.00378     5.93287        -0.03376        -0.10000
  144      -0.00035    -0.00745   -26.65211    -8.88664        -0.01304        -0.12072
  145      -0.00051    -0.00344    -9.82418    -3.27604        -0.01000        -0.12376
  159       0.00155    -0.13935    -6.36958    -2.16913         0.06484        -0.19860
  162      -0.00009    -0.00092    -4.52094    -1.50732         0.07362        -0.20739
  172      -0.00124    -0.00017    -7.17685    -2.39275         0.10146        -0.23523
  175      -0.00013    -0.00180    -3.37025    -1.12406         0.10977        -0.24353
  178      -0.00268    -0.00033    -4.25478    -1.41927         0.12120        -0.25497
  182      -0.00035    -0.00524    -8.56220    -2.85593         0.12738        -0.26115
  195      -0.00473     0.01040     3.20598     1.07055         0.16715        -0.30092
  216      -0.00567    -0.00169    -3.33097    -1.11278         0.25954        -0.39330
  627       0.00016    -0.00154    -3.34378    -1.11505         2.47294        -2.60671
  691       0.00023     0.00111     3.96552     1.32229         3.04444        -3.17821
 sum:      17.73260    -0.10199   -70.23036   -17.53325 [ 50.9%]
 tot:       0.09597   -10.57848   -92.86979   -34.45076


* only diagonal components of the input tensor are analysed 
* contributions are not sorted
* only contributions with the modulus of isotropic value larger then threshold are printed
* threshold for occupied         analysis        :  1.0E+00
* threshold for occupied/virtual analysis        :  1.0E+00
* threshold for detection of energy degeneracies :  1.0E-10
* tot : sum of all contributions 
* sum : sum of contributions above given threshold 


================================
Contributions from beta orbitals
================================
::


                  Contributions from occupied MOs
                  ===============================

                   principal tensor components
          ---------------------------------------------
  occ          x           y           z          iso          energy
   72      -0.08417    -0.00041    -5.99313    -2.02590        -0.72671
   84      -1.29698    -1.80858    -0.32293    -1.14283        -0.56910
   86       1.18147     0.01827    10.93942     4.04639        -0.50214
   90      -1.75534     0.21768     6.19374     1.55203        -0.45647
   96       0.88887    -0.38465     7.18092     2.56171        -0.40645
   97       2.40365     0.42169     0.26382     1.02972        -0.39497
   98       3.51202    -0.55083     6.04958     3.00359        -0.39368
  102      -1.23678     1.10163     6.45036     2.10507        -0.38292
  104      -2.91254     0.99483     5.15094     1.07774        -0.38070
  105       2.57822     1.90696     0.55404     1.67974        -0.36868
  106      -2.04075     0.43304   100.56990    32.98739        -0.35719
  107       0.98981     1.05012     2.67659     1.57217        -0.35715
  109       0.97209     0.75400     1.73596     1.15402        -0.34736
  110       2.10242     1.13290     1.01152     1.41561        -0.34730
  111       0.28578     1.11264     3.25961     1.55268        -0.34040
  113       2.07193     0.81787     0.82934     1.23971        -0.33666
  115       0.66187     1.99291     0.86640     1.17373        -0.33198
  121      -5.90934     5.65206     4.10520     1.28264        -0.30732
  122      -0.17597     2.74095     1.78802     1.45100        -0.30225
  123       2.99813     1.96997     0.83970     1.93594        -0.30213
  125       0.92948     2.90476     1.51908     1.78444        -0.29072
  127       0.18959     1.62558     5.22509     2.34675        -0.28773
  128       0.77692     3.16409     4.06071     2.66724        -0.28637
  129       2.18644     4.58891     0.66445     2.47993        -0.28498
  131      19.62992     5.04620     1.43951     8.70521        -0.27457
  132      -0.83558     2.98093     1.76363     1.30299        -0.26498
  133      38.61865     0.24798    52.61810    30.49491        -0.26124
  134      -0.28786     5.25329     3.19219     2.71921        -0.25374
  135       8.24711     4.08232     0.46998     4.26647        -0.23016
  136      -0.86361     3.81569    46.13396    16.36201        -0.22543
  137     116.02787   159.51486     8.05340    94.53205        -0.21435
  138     216.37028    63.89968    10.49537    96.92178        -0.18415
  139     124.92951   157.67141    12.12213    98.24102        -0.17999
  140       6.98781     0.83616     9.01652     5.61350        -0.16151
  141       0.22536    42.09156   852.34049   298.21913        -0.14624
 sum:     538.36630   477.29649  1163.26360   726.30880 [ 96.7%]
 tot:     580.77577   485.05046  1186.48257   750.76960


                  Contributions from virtual MOs
                  ==============================

                   principal tensor components
          ---------------------------------------------
  vir          x           y           z          iso          energy
  142     212.80844   210.22697   930.93233   451.32258        -0.11052
  143      10.44479     3.32961     2.39481     5.38973        -0.03123
  144     129.91242    25.96520    20.07857    58.65206        -0.00965
  145      21.07000    69.34370    58.15961    49.52444        -0.00565
  146      21.39739    30.55806     2.45377    18.13640         0.01450
  147       1.19890     1.38211     0.66355     1.08152         0.02242
  148      29.54268    -3.37280    22.53370    16.23453         0.02456
  149       2.01799     8.78757    15.53787     8.78114         0.03292
  150       5.48286     3.93778     2.24501     3.88855         0.03319
  151       6.14437     2.27913     2.14486     3.52279         0.03898
  152       6.76648     8.06039     1.92217     5.58302         0.04379
  155      -0.20855     9.55137     6.32230     5.22171         0.04694
  159       2.13385     0.03864     1.10640     1.09296         0.06509
  160       0.63897     3.10342     6.41240     3.38493         0.06521
  163       1.70675     4.73022     1.41523     2.61740         0.08131
  165       1.27051     0.91373     1.84517     1.34314         0.08345
  166       0.50328    18.49934    11.58961    10.19741         0.08532
  167       2.07517     4.10900     1.52024     2.56814         0.09084
  170       1.52953     2.25974     2.37542     2.05489         0.09791
  172       6.72087     1.92263     1.15722     3.26691         0.10209
  173      12.52053     1.93432     2.61926     5.69137         0.10428
  175       5.53649     2.72590    -0.10248     2.71997         0.11018
  176       2.60263    -0.13104     1.11869     1.19676         0.11830
  177       0.07526     2.84401     3.41721     2.11216         0.11928
  178       0.93496     3.73280     1.10524     1.92434         0.12197
  179       0.41629     1.60895     1.20400     1.07641         0.12363
  182       0.99841     2.79581     1.81873     1.87098         0.12793
  183       2.12101     1.17541     0.71152     1.33598         0.13365
  184       1.89286     0.55369     4.88664     2.44440         0.13922
  188       1.64919     1.20598     0.28141     1.04553         0.14705
  189       0.07956     2.68505     0.99878     1.25446         0.14817
  191       1.70902     0.45261     3.10215     1.75459         0.15396
  195       0.95939    -1.34295     5.65194     1.75613         0.16769
  201       0.89470     3.63253     1.27995     1.93573         0.18368
  205       1.47141     5.17222    -0.08125     2.18746         0.19883
  207       7.80552    -1.61260     3.71899     3.30397         0.21258
  209       0.85579     4.01615     7.90372     4.25855         0.22099
  212       1.28309     6.43300     0.95324     2.88978         0.24270
  214       5.34268     0.17721     0.54034     2.02008         0.25371
  218       3.98738     1.32251    -0.26690     1.68100         0.26545
  219      10.49657     1.15658     2.25803     4.63706         0.26660
  222       6.31502     0.19588     2.50287     3.00459         0.28361
  232      -0.25564     3.48949     3.13332     2.12239         0.32300
  234       0.62442     0.35154     2.56600     1.18065         0.33049
  238       1.12995     3.02691     4.57868     2.91184         0.35041
  240       4.41656     0.50522     0.71522     1.87900         0.36272
  241       0.41944     1.06704     2.87646     1.45431         0.36475
  244       5.16278    -0.91492     0.60989     1.61925         0.37853
  247       4.41706    -0.21932    -1.15642     1.01377         0.39136
  260      -3.70271    -0.60878    -0.98191    -1.76447         0.43503
  293       0.07964     1.84538     3.12465     1.68322         0.52897
  306      -1.20882    -1.87111    -0.91848    -1.33280         0.57264
  317       0.49070     1.27292     1.58116     1.11493         0.63326
  334      -0.01490    -0.19621    -3.41195    -1.20769         0.72834
  335      -1.30907    -1.13528    -1.28065    -1.24167         0.76158
  348      -0.92954    -0.29769     4.95068     1.24115         0.88775
  361       3.10494     0.17283    -0.15440     1.04112         0.99536
  633      -0.45691    -0.93121    -5.06317    -2.15043         2.55417
  656      -0.00522    -1.87464    -1.34475    -1.07487         2.72805
  664      -0.15980     1.33051     7.95976     3.04349         2.79062
  682       2.99653     0.25598    -0.00527     1.08241         2.89933
  693      -2.21228    -0.24859    -0.83995    -1.10027         3.09185
  698      -4.57475    -1.04720     0.02035    -1.86720         3.20412
  701       2.17751    -0.10088     2.74841     1.60835         3.25556
  706       5.41971    -1.04934     0.07491     1.48176         3.33856
  707      -3.68132     0.56548     0.04116    -1.02489         3.35979
  708       0.96232    -0.05888     3.41860     1.44068         3.39466
 sum:     545.99505   449.68904  1161.67464   719.11958 [ 95.8%]
 tot:     580.77577   485.05046  1186.48257   750.76960


            Virtual contributions from occupied MO = 86
            ===========================================

                   principal tensor components
          ---------------------------------------------
  vir          x           y           z          iso          energy        energy gap
  142       0.00087     0.00487    16.42164     5.47580        -0.11052        -0.39162
  149      -0.00092    -0.00118    -3.82549    -1.27586         0.03292        -0.53506
 sum:      -0.00004     0.00369    12.59615     4.19993 [103.8%]
 tot:       1.18147     0.01827    10.93942     4.04639


            Virtual contributions from occupied MO = 90
            ===========================================

                   principal tensor components
          ---------------------------------------------
  vir          x           y           z          iso          energy        energy gap
  142       0.00046     0.00275     9.01148     3.00490        -0.11052        -0.34595
 sum:       0.00046     0.00275     9.01148     3.00490 [193.6%]
 tot:      -1.75534     0.21768     6.19374     1.55203


            Virtual contributions from occupied MO = 96
            ===========================================

                   principal tensor components
          ---------------------------------------------
  vir          x           y           z          iso          energy        energy gap
  142       0.00040     0.00195     7.23378     2.41204        -0.11052        -0.29593
 sum:       0.00040     0.00195     7.23378     2.41204 [ 94.2%]
 tot:       0.88887    -0.38465     7.18092     2.56171


            Virtual contributions from occupied MO = 98
            ===========================================

                   principal tensor components
          ---------------------------------------------
  vir          x           y           z          iso          energy        energy gap
  142       0.00020     0.00097     5.37579     1.79232        -0.11052        -0.28316
 sum:       0.00020     0.00097     5.37579     1.79232 [ 59.7%]
 tot:       3.51202    -0.55083     6.04958     3.00359


           Virtual contributions from occupied MO = 102
           ============================================

                   principal tensor components
          ---------------------------------------------
  vir          x           y           z          iso          energy        energy gap
  142       0.00049     0.00120     4.81219     1.60463        -0.11052        -0.27240
 sum:       0.00049     0.00120     4.81219     1.60463 [ 76.2%]
 tot:      -1.23678     1.10163     6.45036     2.10507


           Virtual contributions from occupied MO = 104
           ============================================

                   principal tensor components
          ---------------------------------------------
  vir          x           y           z          iso          energy        energy gap
  142      -0.00030     0.00070     3.21873     1.07304        -0.11052        -0.27017
 sum:      -0.00030     0.00070     3.21873     1.07304 [ 99.6%]
 tot:      -2.91254     0.99483     5.15094     1.07774


           Virtual contributions from occupied MO = 105
           ============================================

                   principal tensor components
          ---------------------------------------------
  vir          x           y           z          iso          energy        energy gap
  209      -0.05321    -3.21849    -0.00015    -1.09061         0.22099        -0.58967
 sum:      -0.05321    -3.21849    -0.00015    -1.09061 [ 64.9%]
 tot:       2.57822     1.90696     0.55404     1.67974


           Virtual contributions from occupied MO = 106
           ============================================

                   principal tensor components
          ---------------------------------------------
  vir          x           y           z          iso          energy        energy gap
  142      -0.00119     0.05134    74.51964    24.85660        -0.11052        -0.24667
  145       0.00145     0.00677    30.55403    10.18742        -0.00565        -0.35154
  228      -3.02811     0.02222    -0.01526    -1.00705         0.31022        -0.66741
  329       0.00014     0.00073    -3.09995    -1.03303         0.69540        -1.05259
  334       0.01086     0.00186    -3.18286    -1.05671         0.72834        -1.08554
 sum:      -3.01684     0.08291    98.77560    31.94722 [ 96.8%]
 tot:      -2.04075     0.43304   100.56990    32.98739


           Virtual contributions from occupied MO = 111
           ============================================

                   principal tensor components
          ---------------------------------------------
  vir          x           y           z          iso          energy        energy gap
  142       0.00002     0.00132     3.22619     1.07584        -0.11052        -0.22988
 sum:       0.00002     0.00132     3.22619     1.07584 [ 69.3%]
 tot:       0.28578     1.11264     3.25961     1.55268


           Virtual contributions from occupied MO = 121
           ============================================

                   principal tensor components
          ---------------------------------------------
  vir          x           y           z          iso          energy        energy gap
  159      -4.23778     0.00086    -0.00006    -1.41233         0.06509        -0.37241
  166      -0.14584     4.12403    -0.00010     1.32603         0.08532        -0.39264
  183      -3.14461    -0.00916    -0.00009    -1.05129         0.13365        -0.44096
  209       0.00439     0.00004     4.39184     1.46543         0.22099        -0.52830
  342       0.21579    -4.36673    -0.00171    -1.38422         0.82946        -1.13678
 sum:      -7.30805    -0.25096     4.38988    -1.05638 [ 82.4%]
 tot:      -5.90934     5.65206     4.10520     1.28264


           Virtual contributions from occupied MO = 123
           ============================================

                   principal tensor components
          ---------------------------------------------
  vir          x           y           z          iso          energy        energy gap
  146       3.84004    -0.03498    -0.00013     1.26831         0.01450        -0.31664
 sum:       3.84004    -0.03498    -0.00013     1.26831 [ 65.5%]
 tot:       2.99813     1.96997     0.83970     1.93594


           Virtual contributions from occupied MO = 127
           ============================================

                   principal tensor components
          ---------------------------------------------
  vir          x           y           z          iso          energy        energy gap
  158      -2.75439    -0.44181    -0.00032    -1.06551         0.05963        -0.34736
  174      -4.46340     0.30925     0.00084    -1.38444         0.10755        -0.39527
  342       0.16889     3.00146     0.00103     1.05713         0.82946        -1.11719
 sum:      -7.04890     2.86889     0.00155    -1.39282 [ 59.4%]
 tot:       0.18959     1.62558     5.22509     2.34675


           Virtual contributions from occupied MO = 128
           ============================================

                   principal tensor components
          ---------------------------------------------
  vir          x           y           z          iso          energy        energy gap
  170      -3.91524     0.38978    -0.00002    -1.17516         0.09791        -0.38428
  223      -3.06948    -0.64713     0.00058    -1.23868         0.28554        -0.57191
 sum:      -6.98472    -0.25736     0.00055    -2.41384 [ 90.5%]
 tot:       0.77692     3.16409     4.06071     2.66724


           Virtual contributions from occupied MO = 129
           ============================================

                   principal tensor components
          ---------------------------------------------
  vir          x           y           z          iso          energy        energy gap
  146      -0.00269     5.20442     0.00120     1.73431         0.01450        -0.29949
 sum:      -0.00269     5.20442     0.00120     1.73431 [ 69.9%]
 tot:       2.18644     4.58891     0.66445     2.47993


           Virtual contributions from occupied MO = 131
           ============================================

                   principal tensor components
          ---------------------------------------------
  vir          x           y           z          iso          energy        energy gap
  142       0.05357     8.42181     0.00268     2.82602        -0.11052        -0.16405
  144      22.06311    -0.05106     0.00048     7.33751        -0.00965        -0.26492
  146      -5.40701    -0.24833     0.00002    -1.88511         0.01450        -0.28907
  148      12.37805     0.19861     0.00012     4.19226         0.02456        -0.29912
  151      -5.29883    -0.01863    -0.00020    -1.77255         0.03898        -0.31354
  173      -7.74626    -0.04933    -0.00015    -2.59858         0.10428        -0.37885
 sum:      16.04263     8.25306     0.00295     8.09954 [ 93.0%]
 tot:      19.62992     5.04620     1.43951     8.70521


           Virtual contributions from occupied MO = 132
           ============================================

                   principal tensor components
          ---------------------------------------------
  vir          x           y           z          iso          energy        energy gap
  142      -3.95994     0.27578     0.00003    -1.22804        -0.11052        -0.15445
  146      -0.22269    -9.35479    -0.00298    -3.19349         0.01450        -0.27948
  148       0.64504    12.12838     0.00418     4.25920         0.02456        -0.28953
 sum:      -3.53759     3.04937     0.00123    -0.16233 [ 12.5%]
 tot:      -0.83558     2.98093     1.76363     1.30299


           Virtual contributions from occupied MO = 133
           ============================================

                   principal tensor components
          ---------------------------------------------
  vir          x           y           z          iso          energy        energy gap
  142      -0.00048    -0.00261    -8.16450    -2.72253        -0.11052        -0.15072
  149       0.00728     0.00207    12.60194     4.20377         0.03292        -0.29416
  155      -0.00537    -0.00863     7.65289     2.54630         0.04694        -0.30818
  159       3.57580    -0.04186    -0.00002     1.17798         0.06509        -0.32634
  167       5.69638    -0.00987     0.00225     1.89625         0.09084        -0.35209
  181      -3.09576    -0.02463     0.00020    -1.04006         0.12588        -0.38712
  209      -0.00250     0.00166     3.18770     1.06229         0.22099        -0.48223
  211       3.24806    -0.01057     0.00028     1.07926         0.23745        -0.49870
  218       7.95070    -0.11798    -0.00022     2.61083         0.26545        -0.52670
  221       3.48959     0.01237     0.00420     1.16872         0.27809        -0.53934
  238       0.00004     0.00147     3.22958     1.07703         0.35041        -0.61166
  249       3.04523    -0.01385    -0.02408     1.00244         0.40052        -0.66176
  253      -5.49457    -0.01110     0.00161    -1.83469         0.41211        -0.67336
  258       3.10942     0.00898     0.00859     1.04233         0.42759        -0.68884
  339       0.00483     0.00067     3.23756     1.08102         0.78300        -1.04424
  633      -0.00043    -0.00066    -3.54936    -1.18348         2.55417        -2.81541
  664       0.00008     0.00116     4.47582     1.49235         2.79062        -3.05186
  698      -3.16436    -0.00167    -0.00008    -1.05537         3.20412        -3.46536
 sum:      18.36394    -0.21502    22.66434    13.60442 [ 44.6%]
 tot:      38.61865     0.24798    52.61810    30.49491


           Virtual contributions from occupied MO = 135
           ============================================

                   principal tensor components
          ---------------------------------------------
  vir          x           y           z          iso          energy        energy gap
  142      10.66624    -0.08949    -0.00031     3.52548        -0.11052        -0.11964
 sum:      10.66624    -0.08949    -0.00031     3.52548 [ 82.6%]
 tot:       8.24711     4.08232     0.46998     4.26647


           Virtual contributions from occupied MO = 136
           ============================================

                   principal tensor components
          ---------------------------------------------
  vir          x           y           z          iso          energy        energy gap
  143       3.63904    -0.00029     0.00103     1.21326        -0.03123        -0.19420
  144       0.00177     0.00305     7.22944     2.41142        -0.00965        -0.21578
  146       0.00100     0.00123     4.00432     1.33551         0.01450        -0.23994
  148       0.00257     0.00515    17.21479     5.74084         0.02456        -0.24999
  150      -0.15666     4.18399     0.00012     1.34248         0.03319        -0.25862
  160       0.00131     0.00181     5.97219     1.99177         0.06521        -0.29064
  195      -0.00451     0.00251     3.13505     1.04435         0.16769        -0.39312
  348      -0.00028     0.00174     4.45968     1.48705         0.88775        -1.11318
 sum:       3.48424     4.19919    42.01662    16.56668 [101.3%]
 tot:      -0.86361     3.81569    46.13396    16.36201


           Virtual contributions from occupied MO = 137
           ============================================

                   principal tensor components
          ---------------------------------------------
  vir          x           y           z          iso          energy        energy gap
  142      -0.05481   124.54677     0.04053    41.51083        -0.11052        -0.10382
  144      16.29633     0.53507    -0.00000     5.61046        -0.00965        -0.20469
  146      24.29308    -0.02531     0.00189     8.08989         0.01450        -0.22885
  148      38.40766    -0.03502     0.00185    12.79150         0.02456        -0.23890
  149       0.19491     7.83760     0.00486     2.67912         0.03292        -0.24726
  151       4.25475     0.15300     0.00000     1.46925         0.03898        -0.25332
  152       5.18113     1.59980    -0.00010     2.26028         0.04379        -0.25813
  155      -0.09811     7.08928    -0.00135     2.32994         0.04694        -0.26128
  166       0.00037     0.00094     6.90002     2.30044         0.08532        -0.29967
  169       3.85970    -0.32505    -0.00017     1.17816         0.09654        -0.31088
  172       5.06344     0.76155     0.00162     1.94220         0.10209        -0.31643
  173      10.74872    -0.28117     0.00016     3.48924         0.10428        -0.31862
  175       5.41627     1.09490     0.00022     2.17047         0.11018        -0.32452
  209      -0.37317     5.50181     0.00320     1.71062         0.22099        -0.43533
  212       0.35926     6.40602     0.00295     2.25608         0.24270        -0.45704
  232       0.28598     3.56190     0.00049     1.28279         0.32300        -0.53734
  238       0.07342     3.46065     0.00083     1.17830         0.35041        -0.56476
  240       2.94440     0.34793    -0.00020     1.09738         0.36272        -0.57707
  256       0.07868    -3.09143     0.00006    -1.00423         0.42297        -0.63732
 sum:     116.93201   159.13924     6.95687    94.34271 [ 99.8%]
 tot:     116.02787   159.51486     8.05340    94.53205


           Virtual contributions from occupied MO = 138
           ============================================

                   principal tensor components
          ---------------------------------------------
  vir          x           y           z          iso          energy        energy gap
  142     201.77469     0.00640     0.00759    67.26290        -0.11052        -0.07363
  144       2.96093    26.96082     0.00926     9.97701        -0.00965        -0.17450
  145      10.25142     0.23995     0.00004     3.49714        -0.00565        -0.17850
  146      -0.02873    37.62145     0.01115    12.53462         0.01450        -0.19866
  148      -0.08690   -17.33238    -0.00557    -5.80828         0.02456        -0.20871
  151      -0.00440     3.18090     0.00056     1.05902         0.03898        -0.22313
  152      -0.03880     7.80993     0.00229     2.59114         0.04379        -0.22794
  156      -0.28309    -2.79257    -0.00086    -1.02551         0.05213        -0.23629
  184       2.49801     1.07463    -0.00001     1.19088         0.13922        -0.32337
  205       0.01022     5.23354     0.00249     1.74875         0.19883        -0.38298
  215       0.38747    -4.58507     0.06174    -1.37862         0.25448        -0.43864
 sum:     217.44082    57.41761     0.08868    91.64904 [ 94.6%]
 tot:     216.37028    63.89968    10.49537    96.92178


           Virtual contributions from occupied MO = 139
           ============================================

                   principal tensor components
          ---------------------------------------------
  vir          x           y           z          iso          energy        energy gap
  142       0.34287    77.77594     0.02067    26.04650        -0.11052        -0.06946
  144      96.84668     4.33615     0.01230    33.73171        -0.00965        -0.17033
  145       8.96574    70.62731     0.01384    26.53563        -0.00565        -0.17433
  146      -8.36538     1.21152    -0.00115    -2.38500         0.01450        -0.19449
  148     -22.18809    -0.17242     0.00003    -7.45349         0.02456        -0.20454
  151       6.34408    -0.00292     0.00049     2.11389         0.03898        -0.21896
  152       3.70071     0.46806     0.00123     1.39000         0.04379        -0.22377
  156      -6.95689    -0.00523    -0.00027    -2.32080         0.05213        -0.23212
  162      -2.27785    -0.82054    -0.00094    -1.03311         0.07407        -0.25406
  166       0.00063     0.00258     6.97002     2.32441         0.08532        -0.26531
  173       8.95904     0.01585     0.00040     2.99176         0.10428        -0.28427
  207       8.48722    -0.19963     0.00042     2.76267         0.21258        -0.39257
  219      16.08561     0.03272     0.00141     5.37325         0.26660        -0.44658
  222       6.05259    -0.93499     0.00218     1.70659         0.28361        -0.46360
  238       2.06365     1.43669     0.00083     1.16706         0.35041        -0.53040
  244       6.41344    -0.62377    -0.00084     1.92961         0.37853        -0.55851
 sum:     124.47405   153.14734     7.02063    94.88067 [ 96.6%]
 tot:     124.92951   157.67141    12.12213    98.24102


           Virtual contributions from occupied MO = 140
           ============================================

                   principal tensor components
          ---------------------------------------------
  vir          x           y           z          iso          energy        energy gap
  143       7.17078     0.07859     0.00121     2.41686        -0.03123        -0.13028
  146      -0.00008    -0.00156    -4.23016    -1.41060         0.01450        -0.17601
  148       0.00023     0.00192     6.78420     2.26212         0.02456        -0.18606
 sum:       7.17093     0.07896     2.55525     3.26838 [ 58.2%]
 tot:       6.98781     0.83616     9.01652     5.61350


           Virtual contributions from occupied MO = 141
           ============================================

                   principal tensor components
          ---------------------------------------------
  vir          x           y           z          iso          energy        energy gap
  142       0.02718     0.24540   811.25059   270.50772        -0.11052        -0.03571
  145       0.00083     0.00555    19.73454     6.58031        -0.00565        -0.14059
  149      -0.00018     0.00020     3.17307     1.05770         0.03292        -0.17915
  166       0.05505    17.59664     0.00618     5.88596         0.08532        -0.23156
  167       0.02772     3.26796     0.00852     1.10140         0.09084        -0.23708
  184      -0.00009     0.00012     3.77696     1.25900         0.13922        -0.28546
  218      -0.00095     3.90406     0.00079     1.30130         0.26545        -0.41169
 sum:       0.10957    25.01993   837.95065   287.69338 [ 96.5%]
 tot:       0.22536    42.09156   852.34049   298.21913


##############################################################################
          Analysis of the <<SZ;SO,SO>> contribution to the g-tensor
##############################################################################


* only diagonal components of the input tensor are analysed 
* contributions are not sorted
* only contributions with the modulus of isotropic value larger then threshold are printed
* threshold for occupied         analysis        :  1.0E+00
* threshold for occupied/virtual analysis        :  1.0E+00
* threshold for detection of energy degeneracies :  1.0E-10
* tot : sum of all contributions 
* sum : sum of contributions above given threshold 


==============================
Contributions from SO_1+-:SO_1
==============================
::

    SO_1+-:SO_1 = <i+|SO_1|a-> <a-|SO_1|i+> / [(ei-ea)*(ei-ea)]
    ===========================================================


             Contributions from occupied alpha(+) MOs
             ========================================

                   principal tensor components
          ---------------------------------------------
  occ          x           y           z          iso          energy
    3       0.00000    -3.27547    -3.27547    -2.18365      -405.44596
    4       0.00000    -3.27696    -3.27696    -2.18464      -405.44337
    7       0.00000    -3.79056    -3.79056    -2.52704       -89.94507
    9       0.00000    -3.78299    -3.78299    -2.52200       -89.94051
   18       0.00000    -4.92076    -4.92076    -3.28051       -16.81359
   19       0.00000    -4.91390    -4.91390    -3.27593       -16.80431
   64       0.00000    -7.04289    -7.04289    -4.69526        -1.73361
   65       0.00000    -6.87709    -6.87709    -4.58473        -1.71220
  137       0.00000   -11.48531   -11.48531    -7.65687        -0.21797
  138       0.00000   -29.21623   -29.21623   -19.47749        -0.19060
  139       0.00000   -12.21241   -12.21241    -8.14160        -0.18284
 sum:       0.00000   -90.79458   -90.79458   -60.52972 [ 89.6%]
 tot:       0.00000  -101.35402  -101.35402   -67.56935


              Contributions from virtual beta(-) MOs
              ======================================

                   principal tensor components
          ---------------------------------------------
  vir          x           y           z          iso          energy
  142       0.00000   -28.26141   -28.26141   -18.84094        -0.11052
  144       0.00000   -10.67489   -10.67489    -7.11659        -0.00965
  145       0.00000    -1.75805    -1.75805    -1.17203        -0.00565
  146       0.00000    -3.69683    -3.69683    -2.46455         0.01450
  148       0.00000    -3.68752    -3.68752    -2.45834         0.02456
  899       0.00000    -3.91114    -3.91114    -2.60742        14.37524
  900       0.00000    -3.88059    -3.88059    -2.58706        14.57009
 1018       0.00000    -3.09739    -3.09739    -2.06493        57.82478
 1019       0.00000    -3.11287    -3.11287    -2.07525        57.97780
 1106       0.00000    -2.35211    -2.35211    -1.56807       195.73464
 1107       0.00000    -2.36030    -2.36030    -1.57353       195.85635
 sum:       0.00000   -66.79308   -66.79308   -44.52872 [ 65.9%]
 tot:       0.00000  -101.35402  -101.35402   -67.56935


    Virtual beta(-) contributions from occupied alpha(+) MO = 18
    ============================================================

                   principal tensor components
          ---------------------------------------------
  vir          x           y           z          iso          energy        energy gap
  900       0.00000    -1.84685    -1.84685    -1.23124        14.57009       -31.38368
 sum:       0.00000    -1.84685    -1.84685    -1.23124 [ 37.5%]
 tot:       0.00000    -4.92076    -4.92076    -3.28051


    Virtual beta(-) contributions from occupied alpha(+) MO = 19
    ============================================================

                   principal tensor components
          ---------------------------------------------
  vir          x           y           z          iso          energy        energy gap
  899       0.00000    -1.86485    -1.86485    -1.24323        14.37524       -31.17954
 sum:       0.00000    -1.86485    -1.86485    -1.24323 [ 38.0%]
 tot:       0.00000    -4.91390    -4.91390    -3.27593


    Virtual beta(-) contributions from occupied alpha(+) MO = 137
    =============================================================

                   principal tensor components
          ---------------------------------------------
  vir          x           y           z          iso          energy        energy gap
  144       0.00000    -4.27447    -4.27447    -2.84965        -0.00965        -0.20832
  146       0.00000    -1.96485    -1.96485    -1.30990         0.01450        -0.23247
  148       0.00000    -1.96104    -1.96104    -1.30736         0.02456        -0.24253
 sum:       0.00000    -8.20036    -8.20036    -5.46691 [ 71.4%]
 tot:       0.00000   -11.48531   -11.48531    -7.65687


    Virtual beta(-) contributions from occupied alpha(+) MO = 138
    =============================================================

                   principal tensor components
          ---------------------------------------------
  vir          x           y           z          iso          energy        energy gap
  142       0.00000   -27.72357   -27.72357   -18.48238        -0.11052        -0.08008
 sum:       0.00000   -27.72357   -27.72357   -18.48238 [ 94.9%]
 tot:       0.00000   -29.21623   -29.21623   -19.47749


    Virtual beta(-) contributions from occupied alpha(+) MO = 139
    =============================================================

                   principal tensor components
          ---------------------------------------------
  vir          x           y           z          iso          energy        energy gap
  144       0.00000    -5.90588    -5.90588    -3.93726        -0.00965        -0.17319
  146       0.00000    -1.58430    -1.58430    -1.05620         0.01450        -0.19734
  148       0.00000    -1.54564    -1.54564    -1.03043         0.02456        -0.20739
 sum:       0.00000    -9.03582    -9.03582    -6.02388 [ 74.0%]
 tot:       0.00000   -12.21241   -12.21241    -8.14160


* only diagonal components of the input tensor are analysed 
* contributions are not sorted
* only contributions with the modulus of isotropic value larger then threshold are printed
* threshold for occupied         analysis        :  1.0E+00
* threshold for occupied/virtual analysis        :  1.0E+00
* threshold for detection of energy degeneracies :  1.0E-10
* tot : sum of all contributions 
* sum : sum of contributions above given threshold 


==============================
Contributions from SO_1-+:SO_1
==============================
::

    SO_1-+:SO_1 = <i-|SO_1|a+> <a+|SO_1|i-> / [(ei-ea)*(ei-ea)]
    ===========================================================


              Contributions from occupied beta(-) MOs
              =======================================

                   principal tensor components
          ---------------------------------------------
  occ          x           y           z          iso          energy
    3       0.00000    -3.27555    -3.27555    -2.18370      -405.44457
    4       0.00000    -3.27702    -3.27702    -2.18468      -405.44296
    7       0.00000    -3.79082    -3.79082    -2.52721       -89.94433
    8       0.00000    -3.79177    -3.79177    -2.52785       -89.94034
   18       0.00000    -4.92215    -4.92215    -3.28143       -16.81207
   19       0.00000    -4.91835    -4.91835    -3.27890       -16.80392
   64       0.00000    -7.13125    -7.13125    -4.75417        -1.71809
   65       0.00000    -6.94603    -6.94603    -4.63069        -1.70762
  137       0.00000   -10.44057   -10.44057    -6.96038        -0.21435
  139       0.00000   -15.41753   -15.41753   -10.27835        -0.17999
 sum:       0.00000   -63.91103   -63.91103   -42.60736 [ 86.3%]
 tot:       0.00000   -74.03853   -74.03853   -49.35902


              Contributions from virtual alpha(+) MOs
              =======================================

                   principal tensor components
          ---------------------------------------------
  vir          x           y           z          iso          energy
  144       0.00000   -11.12317   -11.12317    -7.41545        -0.01304
  145       0.00000    -3.48046    -3.48046    -2.32031        -0.01000
  146       0.00000    -4.28581    -4.28581    -2.85720         0.01330
  148       0.00000    -3.15047    -3.15047    -2.10032         0.02347
  899       0.00000    -3.91569    -3.91569    -2.61046        14.36780
  900       0.00000    -3.88683    -3.88683    -2.59122        14.56789
 1018       0.00000    -3.09784    -3.09784    -2.06523        57.82198
 1019       0.00000    -3.11387    -3.11387    -2.07591        57.97704
 1106       0.00000    -2.35220    -2.35220    -1.56813       195.73304
 1107       0.00000    -2.36053    -2.36053    -1.57369       195.85592
 sum:       0.00000   -40.76686   -40.76686   -27.17791 [ 55.1%]
 tot:       0.00000   -74.03853   -74.03853   -49.35902


    Virtual alpha(+) contributions from occupied beta(-) MO = 18
    ============================================================

                   principal tensor components
          ---------------------------------------------
  vir          x           y           z          iso          energy        energy gap
  900       0.00000    -1.84732    -1.84732    -1.23155        14.56789       -31.37996
 sum:       0.00000    -1.84732    -1.84732    -1.23155 [ 37.5%]
 tot:       0.00000    -4.92215    -4.92215    -3.28143


    Virtual alpha(+) contributions from occupied beta(-) MO = 19
    ============================================================

                   principal tensor components
          ---------------------------------------------
  vir          x           y           z          iso          energy        energy gap
  899       0.00000    -1.86620    -1.86620    -1.24413        14.36780       -31.17172
 sum:       0.00000    -1.86620    -1.86620    -1.24413 [ 37.9%]
 tot:       0.00000    -4.91835    -4.91835    -3.27890


    Virtual alpha(+) contributions from occupied beta(-) MO = 137
    =============================================================

                   principal tensor components
          ---------------------------------------------
  vir          x           y           z          iso          energy        energy gap
  144       0.00000    -3.54491    -3.54491    -2.36327        -0.01304        -0.20130
  146       0.00000    -1.95413    -1.95413    -1.30276         0.01330        -0.22764
 sum:       0.00000    -5.49904    -5.49904    -3.66603 [ 52.7%]
 tot:       0.00000   -10.44057   -10.44057    -6.96038


    Virtual alpha(+) contributions from occupied beta(-) MO = 139
    =============================================================

                   principal tensor components
          ---------------------------------------------
  vir          x           y           z          iso          energy        energy gap
  144       0.00000    -6.96217    -6.96217    -4.64145        -0.01304        -0.16694
  145       0.00000    -1.90360    -1.90360    -1.26906        -0.01000        -0.16998
  146       0.00000    -2.17156    -2.17156    -1.44771         0.01330        -0.19328
  148       0.00000    -1.55909    -1.55909    -1.03939         0.02347        -0.20346
 sum:       0.00000   -12.59641   -12.59641    -8.39761 [ 81.7%]
 tot:       0.00000   -15.41753   -15.41753   -10.27835


* only diagonal components of the input tensor are analysed 
* contributions are not sorted
* only contributions with the modulus of isotropic value larger then threshold are printed
* threshold for occupied         analysis        :  1.0E+00
* threshold for occupied/virtual analysis        :  1.0E+00
* threshold for detection of energy degeneracies :  1.0E-10
* tot : sum of all contributions 
* sum : sum of contributions above given threshold 


==============================
Contributions from SO_2+-:SO_2
==============================
::

    SO_2+-:SO_2 = <i+|SO_2|a-> <a-|SO_2|i+> / [(ei-ea)*(ei-ea)]
    ===========================================================


             Contributions from occupied alpha(+) MOs
             ========================================

                   principal tensor components
          ---------------------------------------------
  occ          x           y           z          iso          energy
    4      -3.27764     0.00000    -3.27764    -2.18509      -405.44337
    5      -3.27551     0.00000    -3.27551    -2.18367      -405.44311
    8      -3.79070     0.00000    -3.79070    -2.52714       -89.94060
    9      -3.79831     0.00000    -3.79831    -2.53221       -89.94051
   19      -4.96935     0.00000    -4.96935    -3.31290       -16.80431
   20      -4.92558     0.00000    -4.92558    -3.28372       -16.80335
   65      -7.80524     0.00000    -7.80524    -5.20349        -1.71220
   66      -7.26777     0.00000    -7.26777    -4.84518        -1.69809
  137     -13.13430     0.00000   -13.13430    -8.75620        -0.21797
  138      -8.01937     0.00000    -8.01937    -5.34624        -0.19060
  139     -14.05034     0.00000   -14.05034    -9.36690        -0.18284
  141      -4.41992     0.00000    -4.41992    -2.94662        -0.15259
 sum:     -78.73403     0.00000   -78.73403   -52.48935 [ 90.8%]
 tot:     -86.75888     0.00000   -86.75888   -57.83926


              Contributions from virtual beta(-) MOs
              ======================================

                   principal tensor components
          ---------------------------------------------
  vir          x           y           z          iso          energy
  142     -22.92539     0.00000   -22.92539   -15.28359        -0.11052
  144      -2.43292     0.00000    -2.43292    -1.62195        -0.00965
  145      -2.74396     0.00000    -2.74396    -1.82931        -0.00565
  146      -2.21542     0.00000    -2.21542    -1.47694         0.01450
  166      -1.95802     0.00000    -1.95802    -1.30535         0.08532
  898      -4.04562     0.00000    -4.04562    -2.69708        14.02994
  900      -3.83287     0.00000    -3.83287    -2.55525        14.57009
 1017      -3.12888     0.00000    -3.12888    -2.08592        57.53344
 1019      -3.10181     0.00000    -3.10181    -2.06787        57.97780
 1105      -2.35611     0.00000    -2.35611    -1.57074       195.49518
 1107      -2.35699     0.00000    -2.35699    -1.57132       195.85635
 sum:     -51.09798     0.00000   -51.09798   -34.06532 [ 58.9%]
 tot:     -86.75888     0.00000   -86.75888   -57.83926


    Virtual beta(-) contributions from occupied alpha(+) MO = 19
    ============================================================

                   principal tensor components
          ---------------------------------------------
  vir          x           y           z          iso          energy        energy gap
  898      -1.92313     0.00000    -1.92313    -1.28208        14.02994       -30.83425
 sum:      -1.92313     0.00000    -1.92313    -1.28208 [ 38.7%]
 tot:      -4.96935     0.00000    -4.96935    -3.31290


    Virtual beta(-) contributions from occupied alpha(+) MO = 20
    ============================================================

                   principal tensor components
          ---------------------------------------------
  vir          x           y           z          iso          energy        energy gap
  900      -1.84814     0.00000    -1.84814    -1.23209        14.57009       -31.37344
 sum:      -1.84814     0.00000    -1.84814    -1.23209 [ 37.5%]
 tot:      -4.92558     0.00000    -4.92558    -3.28372


    Virtual beta(-) contributions from occupied alpha(+) MO = 137
    =============================================================

                   principal tensor components
          ---------------------------------------------
  vir          x           y           z          iso          energy        energy gap
  142     -11.80753     0.00000   -11.80753    -7.87169        -0.11052        -0.10745
 sum:     -11.80753     0.00000   -11.80753    -7.87169 [ 89.9%]
 tot:     -13.13430     0.00000   -13.13430    -8.75620


    Virtual beta(-) contributions from occupied alpha(+) MO = 138
    =============================================================

                   principal tensor components
          ---------------------------------------------
  vir          x           y           z          iso          energy        energy gap
  144      -2.16278     0.00000    -2.16278    -1.44185        -0.00965        -0.18095
  146      -2.07568     0.00000    -2.07568    -1.38379         0.01450        -0.20511
 sum:      -4.23846     0.00000    -4.23846    -2.82564 [ 52.9%]
 tot:      -8.01937     0.00000    -8.01937    -5.34624


    Virtual beta(-) contributions from occupied alpha(+) MO = 139
    =============================================================

                   principal tensor components
          ---------------------------------------------
  vir          x           y           z          iso          energy        energy gap
  142     -10.66574     0.00000   -10.66574    -7.11049        -0.11052        -0.07232
  145      -2.16340     0.00000    -2.16340    -1.44227        -0.00565        -0.17719
 sum:     -12.82914     0.00000   -12.82914    -8.55276 [ 91.3%]
 tot:     -14.05034     0.00000   -14.05034    -9.36690


    Virtual beta(-) contributions from occupied alpha(+) MO = 141
    =============================================================

                   principal tensor components
          ---------------------------------------------
  vir          x           y           z          iso          energy        energy gap
  166      -1.59204     0.00000    -1.59204    -1.06136         0.08532        -0.23791
 sum:      -1.59204     0.00000    -1.59204    -1.06136 [ 36.0%]
 tot:      -4.41992     0.00000    -4.41992    -2.94662


* only diagonal components of the input tensor are analysed 
* contributions are not sorted
* only contributions with the modulus of isotropic value larger then threshold are printed
* threshold for occupied         analysis        :  1.0E+00
* threshold for occupied/virtual analysis        :  1.0E+00
* threshold for detection of energy degeneracies :  1.0E-10
* tot : sum of all contributions 
* sum : sum of contributions above given threshold 


==============================
Contributions from SO_2-+:SO_2
==============================
::

    SO_2-+:SO_2 = <i-|SO_2|a+> <a+|SO_2|i-> / [(ei-ea)*(ei-ea)]
    ===========================================================


              Contributions from occupied beta(-) MOs
              =======================================

                   principal tensor components
          ---------------------------------------------
  occ          x           y           z          iso          energy
    4      -3.27773     0.00000    -3.27773    -2.18515      -405.44296
    5      -3.27557     0.00000    -3.27557    -2.18371      -405.44170
    8      -3.79850     0.00000    -3.79850    -2.53233       -89.94034
    9      -3.79110     0.00000    -3.79110    -2.52740       -89.93987
   19      -4.97135     0.00000    -4.97135    -3.31424       -16.80392
   20      -4.92694     0.00000    -4.92694    -3.28463       -16.80184
   65      -7.84135     0.00000    -7.84135    -5.22757        -1.70762
   66      -7.36425     0.00000    -7.36425    -4.90950        -1.68257
  137      -1.52902     0.00000    -1.52902    -1.01935        -0.21435
  138      -8.45482     0.00000    -8.45482    -5.63655        -0.18415
  139      -3.23018     0.00000    -3.23018    -2.15346        -0.17999
  141      -4.53413     0.00000    -4.53413    -3.02275        -0.14624
 sum:     -56.99495     0.00000   -56.99495   -37.99663 [ 89.6%]
 tot:     -63.58294     0.00000   -63.58294   -42.38863


              Contributions from virtual alpha(+) MOs
              =======================================

                   principal tensor components
          ---------------------------------------------
  vir          x           y           z          iso          energy
  144      -2.89124     0.00000    -2.89124    -1.92749        -0.01304
  145      -2.77149     0.00000    -2.77149    -1.84766        -0.01000
  146      -2.31290     0.00000    -2.31290    -1.54193         0.01330
  166      -1.85129     0.00000    -1.85129    -1.23420         0.08428
  898      -4.05077     0.00000    -4.05077    -2.70051        14.02265
  900      -3.83713     0.00000    -3.83713    -2.55809        14.56789
 1017      -3.12935     0.00000    -3.12935    -2.08624        57.53061
 1019      -3.10233     0.00000    -3.10233    -2.06822        57.97704
 1105      -2.35621     0.00000    -2.35621    -1.57080       195.49359
 1107      -2.35709     0.00000    -2.35709    -1.57140       195.85592
 sum:     -28.65980     0.00000   -28.65980   -19.10653 [ 45.1%]
 tot:     -63.58294     0.00000   -63.58294   -42.38863


    Virtual alpha(+) contributions from occupied beta(-) MO = 19
    ============================================================

                   principal tensor components
          ---------------------------------------------
  vir          x           y           z          iso          energy        energy gap
  898      -1.92480     0.00000    -1.92480    -1.28320        14.02265       -30.82657
 sum:      -1.92480     0.00000    -1.92480    -1.28320 [ 38.7%]
 tot:      -4.97135     0.00000    -4.97135    -3.31424


    Virtual alpha(+) contributions from occupied beta(-) MO = 20
    ============================================================

                   principal tensor components
          ---------------------------------------------
  vir          x           y           z          iso          energy        energy gap
  900      -1.84870     0.00000    -1.84870    -1.23247        14.56789       -31.36973
 sum:      -1.84870     0.00000    -1.84870    -1.23247 [ 37.5%]
 tot:      -4.92694     0.00000    -4.92694    -3.28463


    Virtual alpha(+) contributions from occupied beta(-) MO = 138
    =============================================================

                   principal tensor components
          ---------------------------------------------
  vir          x           y           z          iso          energy        energy gap
  144      -2.33910     0.00000    -2.33910    -1.55940        -0.01304        -0.17111
  146      -2.18694     0.00000    -2.18694    -1.45796         0.01330        -0.19745
 sum:      -4.52604     0.00000    -4.52604    -3.01736 [ 53.5%]
 tot:      -8.45482     0.00000    -8.45482    -5.63655


    Virtual alpha(+) contributions from occupied beta(-) MO = 139
    =============================================================

                   principal tensor components
          ---------------------------------------------
  vir          x           y           z          iso          energy        energy gap
  145      -1.90738     0.00000    -1.90738    -1.27159        -0.01000        -0.16998
 sum:      -1.90738     0.00000    -1.90738    -1.27159 [ 59.0%]
 tot:      -3.23018     0.00000    -3.23018    -2.15346


    Virtual alpha(+) contributions from occupied beta(-) MO = 141
    =============================================================

                   principal tensor components
          ---------------------------------------------
  vir          x           y           z          iso          energy        energy gap
  166      -1.53718     0.00000    -1.53718    -1.02479         0.08428        -0.23052
 sum:      -1.53718     0.00000    -1.53718    -1.02479 [ 33.9%]
 tot:      -4.53413     0.00000    -4.53413    -3.02275


* only diagonal components of the input tensor are analysed 
* contributions are not sorted
* only contributions with the modulus of isotropic value larger then threshold are printed
* threshold for occupied         analysis        :  1.0E+00
* threshold for occupied/virtual analysis        :  1.0E+00
* threshold for detection of energy degeneracies :  1.0E-10
* tot : sum of all contributions 
* sum : sum of contributions above given threshold 


==============================
Contributions from SO_3+-:SO_3
==============================
::

    SO_3+-:SO_3 = <i+|SO_3|a-> <a-|SO_3|i+> / [(ei-ea)*(ei-ea)]
    ===========================================================


             Contributions from occupied alpha(+) MOs
             ========================================

                   principal tensor components
          ---------------------------------------------
  occ          x           y           z          iso          energy
    3      -3.27760    -3.27760     0.00000    -2.18507      -405.44596
    5      -3.27695    -3.27695     0.00000    -2.18463      -405.44311
    7      -3.79788    -3.79788     0.00000    -2.53192       -89.94507
    8      -3.78311    -3.78311     0.00000    -2.52207       -89.94060
   18      -4.96555    -4.96555     0.00000    -3.31037       -16.81359
   20      -4.91488    -4.91488     0.00000    -3.27659       -16.80335
   64      -7.68707    -7.68707     0.00000    -5.12471        -1.73361
   66      -6.99326    -6.99326     0.00000    -4.66217        -1.69809
  106      -2.19973    -2.19973     0.00000    -1.46648        -0.36017
  133      -2.84574    -2.84574     0.00000    -1.89716        -0.26312
  135      -2.30084    -2.30084     0.00000    -1.53389        -0.24836
  140      -2.13126    -2.13126     0.00000    -1.42084        -0.17082
  141    -262.41966  -262.41966     0.00000  -174.94644        -0.15259
  142     -11.34665   -11.34665     0.00000    -7.56443        -0.13377
 sum:    -321.94017  -321.94017     0.00000  -214.62678 [ 97.1%]
 tot:    -331.47307  -331.47307     0.00000  -220.98205


              Contributions from virtual beta(-) MOs
              ======================================

                   principal tensor components
          ---------------------------------------------
  vir          x           y           z          iso          energy
  142    -260.67384  -260.67384     0.00000  -173.78256        -0.11052
  144      -5.85257    -5.85257     0.00000    -3.90172        -0.00965
  145      -5.48601    -5.48601     0.00000    -3.65734        -0.00565
  148      -2.91349    -2.91349     0.00000    -1.94233         0.02456
  898      -4.06983    -4.06983     0.00000    -2.71322        14.02994
  899      -3.88614    -3.88614     0.00000    -2.59076        14.37524
 1017      -3.14376    -3.14376     0.00000    -2.09584        57.53344
 1018      -3.10112    -3.10112     0.00000    -2.06742        57.82478
 1105      -2.36649    -2.36649     0.00000    -1.57766       195.49518
 1106      -2.35905    -2.35905     0.00000    -1.57270       195.73464
 sum:    -293.85232  -293.85232     0.00000  -195.90154 [ 88.7%]
 tot:    -331.47307  -331.47307     0.00000  -220.98205


    Virtual beta(-) contributions from occupied alpha(+) MO = 18
    ============================================================

                   principal tensor components
          ---------------------------------------------
  vir          x           y           z          iso          energy        energy gap
  898      -1.92644    -1.92644     0.00000    -1.28429        14.02994       -30.84353
 sum:      -1.92644    -1.92644     0.00000    -1.28429 [ 38.8%]
 tot:      -4.96555    -4.96555     0.00000    -3.31037


    Virtual beta(-) contributions from occupied alpha(+) MO = 20
    ============================================================

                   principal tensor components
          ---------------------------------------------
  vir          x           y           z          iso          energy        energy gap
  899      -1.86938    -1.86938     0.00000    -1.24626        14.37524       -31.17859
 sum:      -1.86938    -1.86938     0.00000    -1.24626 [ 38.0%]
 tot:      -4.91488    -4.91488     0.00000    -3.27659


    Virtual beta(-) contributions from occupied alpha(+) MO = 106
    =============================================================

                   principal tensor components
          ---------------------------------------------
  vir          x           y           z          iso          energy        energy gap
  142      -1.55950    -1.55950     0.00000    -1.03967        -0.11052        -0.24965
 sum:      -1.55950    -1.55950     0.00000    -1.03967 [ 70.9%]
 tot:      -2.19973    -2.19973     0.00000    -1.46648


    Virtual beta(-) contributions from occupied alpha(+) MO = 141
    =============================================================

                   principal tensor components
          ---------------------------------------------
  vir          x           y           z          iso          energy        energy gap
  142    -257.25314  -257.25314     0.00000  -171.50209        -0.11052        -0.04207
  145      -3.18310    -3.18310     0.00000    -2.12207        -0.00565        -0.14694
 sum:    -260.43624  -260.43624     0.00000  -173.62416 [ 99.2%]
 tot:    -262.41966  -262.41966     0.00000  -174.94644


    Virtual beta(-) contributions from occupied alpha(+) MO = 142
    =============================================================

                   principal tensor components
          ---------------------------------------------
  vir          x           y           z          iso          energy        energy gap
  144      -3.93005    -3.93005     0.00000    -2.62003        -0.00965        -0.12411
  148      -2.00517    -2.00517     0.00000    -1.33678         0.02456        -0.15832
 sum:      -5.93522    -5.93522     0.00000    -3.95681 [ 52.3%]
 tot:     -11.34665   -11.34665     0.00000    -7.56443


* only diagonal components of the input tensor are analysed 
* contributions are not sorted
* only contributions with the modulus of isotropic value larger then threshold are printed
* threshold for occupied         analysis        :  1.0E+00
* threshold for occupied/virtual analysis        :  1.0E+00
* threshold for detection of energy degeneracies :  1.0E-10
* tot : sum of all contributions 
* sum : sum of contributions above given threshold 


==============================
Contributions from SO_3-+:SO_3
==============================
::

    SO_3-+:SO_3 = <i-|SO_3|a+> <a+|SO_3|i-> / [(ei-ea)*(ei-ea)]
    ===========================================================


              Contributions from occupied beta(-) MOs
              =======================================

                   principal tensor components
          ---------------------------------------------
  occ          x           y           z          iso          energy
    3       0.00000    -3.27769     0.00000    -1.09256      -405.44457
    5       0.00000    -3.27704     0.00000    -1.09235      -405.44170
    7       0.00000    -3.79824     0.00000    -1.26608       -89.94433
    9       0.00000    -3.79178     0.00000    -1.26393       -89.93987
   18       0.00000    -4.96767     0.00000    -1.65589       -16.81207
   20       0.00000    -4.91950     0.00000    -1.63983       -16.80184
   64       0.00000    -7.78411     0.00000    -2.59470        -1.71809
   66       0.00000    -7.11930     0.00000    -2.37310        -1.68257
  136       0.00000    -3.80995     0.00000    -1.26998        -0.22543
  141       0.00000    -4.50866     0.00000    -1.50289        -0.14624
 sum:       0.00000   -47.25395     0.00000   -15.75132 [ 80.8%]
 tot:       0.00000   -58.47239     0.00000   -19.49080


              Contributions from virtual alpha(+) MOs
              =======================================

                   principal tensor components
          ---------------------------------------------
  vir          x           y           z          iso          energy
  145       0.00000    -4.13318     0.00000    -1.37773        -0.01000
  898       0.00000    -4.07934     0.00000    -1.35978        14.02265
  899       0.00000    -3.89273     0.00000    -1.29758        14.36780
 1017       0.00000    -3.14495     0.00000    -1.04832        57.53061
 1018       0.00000    -3.10178     0.00000    -1.03393        57.82198
 sum:       0.00000   -18.35197     0.00000    -6.11732 [ 31.4%]
 tot:       0.00000   -58.47239     0.00000   -19.49080


##############################################################################
          Analysis of the <<OZ;SO,SO>> contribution to the g-tensor
##############################################################################


* only diagonal components of the input tensor are analysed 
* contributions are not sorted
* only contributions with the modulus of isotropic value larger then threshold are printed
* threshold for occupied         analysis        :  1.0E+00
* threshold for occupied/virtual analysis        :  1.0E+00
* threshold for detection of energy degeneracies :  1.0E-10
* tot : sum of all contributions 
* sum : sum of contributions above given threshold 


==============================
Contributions from SO+-:SOij:L
==============================
::

    SO+-:SOij:L = <a+|SO|i-> <i-|SO|j+> <j+|L|a+> / [(ei-ea)*(ej-ea)]
    =================================================================


     Contributions from occupied beta(-) MOs (A_.i B_i. C_..)
     ========================================================

                   principal tensor components
          ---------------------------------------------
  occ          x           y           z          iso          energy
    3       0.00032    -3.20103    -0.00008    -1.06693      -405.44457
    7       0.00035    -3.44544    -0.00009    -1.14839       -89.94433
   18       0.00044    -4.38024    -0.00011    -1.45997       -16.81207
   64       0.00092    -6.68152    -0.00008    -2.22689        -1.71809
   66      -3.01374    -0.00129     0.00007    -1.00499        -1.68257
  137      -0.00587     0.08491    -3.27292    -1.06463        -0.21435
  138      -3.87943     0.34948    -1.13150    -1.55382        -0.18415
  139       0.41877     0.07285    -4.16278    -1.22372        -0.17999
 sum:      -6.47823   -17.20228    -8.56750   -10.74934 [ 70.5%]
 tot:     -13.37593   -19.11336   -13.24225   -15.24385


     Contributions from occupied alpha(+) MOs (A_.. B_.j C_j.)
     =========================================================

                   principal tensor components
          ---------------------------------------------
  occ          x           y           z          iso          energy
  133      -7.34958    -0.07015    -0.05704    -2.49226        -0.26312
  137      -3.00885    -6.13312     0.27253    -2.95648        -0.21797
  139      -1.99169   -14.33815     0.33228    -5.33252        -0.18284
  140      -2.95845     0.12291    -1.07403    -1.30319        -0.17082
 sum:     -15.30857   -20.41851    -0.52626   -12.08445 [ 79.3%]
 tot:     -13.37593   -19.11336   -13.24225   -15.24385


     Contributions from virtual alpha(+) MOs (A_a. B_.. C_.a)
     ========================================================

                   principal tensor components
          ---------------------------------------------
  vir          x           y           z          iso          energy
  144      -3.43163    -1.88844    -5.62626    -3.64878        -0.01304
  145      -0.27317    -9.84324    -2.63169    -4.24936        -0.01000
  148      -0.25595    -0.60895    -2.16692    -1.01061         0.02347
 sum:      -3.96075   -12.34063   -10.42487    -8.90875 [ 58.4%]
 tot:     -13.37593   -19.11336   -13.24225   -15.24385


    Virtual alpha(+) contributions (A_ai B_i. C_.a) from occupied beta(-) MO = 64
    =============================================================================

                   principal tensor components
          ---------------------------------------------
  vir          x           y           z          iso          energy        energy gap
  145      -0.00009    -3.06296    -0.00004    -1.02103        -0.01000        -1.70809
 sum:      -0.00009    -3.06296    -0.00004    -1.02103 [ 45.8%]
 tot:       0.00092    -6.68152    -0.00008    -2.22689


==============================
Contributions from SO-+:SOij:L
==============================
::

    SO-+:SOij:L = <a-|SO|i+> <i+|SO|j-> <j-|L|a-> / [(ei-ea)*(ej-ea)]
    =================================================================


     Contributions from occupied alpha(+) MOs (A_.i B_i. C_..)
     =========================================================

                   principal tensor components
          ---------------------------------------------
  occ          x           y           z          iso          energy
    3      -0.00079     3.29121     0.00008     1.09684      -405.44596
    7      -0.00085     3.54269     0.00009     1.18064       -89.94507
   12      -0.01132     4.32151     0.03101     1.44706       -75.30133
   16       0.60690    -0.01161     5.95696     2.18408       -75.29694
   18      -0.00109     4.50547     0.00011     1.50150       -16.81359
   23      -0.02824     7.31057     0.08088     2.45440       -10.68422
   27       1.05228    -0.02039    10.44816     3.82669       -10.67232
   64      -0.00195     6.82320    -0.00001     2.27375        -1.73361
  106       0.00513     4.05407    -0.01497     1.34808        -0.36017
  137     -10.57175    -0.09831     1.63185    -3.01274        -0.21797
  138       3.75881    -0.08479    92.44360    32.03921        -0.19060
  139     -10.08627    -0.05322     1.87989    -2.75320        -0.18284
 sum:     -15.27915    33.58040   112.45766    43.58630 [ 96.4%]
 tot:     -10.30150    28.65235   117.30141    45.21742


     Contributions from occupied beta(-) MOs (A_.. B_.j C_j.)
     ========================================================

                   principal tensor components
          ---------------------------------------------
  occ          x           y           z          iso          energy
  133       7.51474     0.05789     0.11662     2.56308        -0.26124
  136       0.33239    -0.17864     4.20813     1.45396        -0.22543
  137       2.62914    17.79991    -0.45192     6.65904        -0.21435
  138     -24.14893    -1.00969     0.70180    -8.15228        -0.18415
  139       2.36558    12.70436    -0.68062     4.79644        -0.17999
  141      -0.05095     0.07231   107.91372    35.97836        -0.14624
 sum:     -11.35802    29.44613   111.80774    43.29862 [ 95.8%]
 tot:     -10.30150    28.65235   117.30141    45.21742


      Contributions from virtual beta(-) MOs (A_a. B_.. C_.a)
      =======================================================

                   principal tensor components
          ---------------------------------------------
  vir          x           y           z          iso          energy
  142     -24.37523    10.79983   109.77325    32.06595        -0.11052
  144       3.64506    -0.92832     1.81556     1.51076        -0.00965
  145      -0.50235    10.92808     1.72374     4.04982        -0.00565
  148       0.40695     1.06577     1.86065     1.11112         0.02456
 sum:     -20.82558    21.86536   115.17320    38.73766 [ 85.7%]
 tot:     -10.30150    28.65235   117.30141    45.21742


    Virtual beta(-) contributions (A_ai B_i. C_.a) from occupied alpha(+) MO = 12
    =============================================================================

                   principal tensor components
          ---------------------------------------------
  vir          x           y           z          iso          energy        energy gap
  142      -0.00018     3.80792     0.00001     1.26925        -0.11052       -75.19081
 sum:      -0.00018     3.80792     0.00001     1.26925 [ 87.7%]
 tot:      -0.01132     4.32151     0.03101     1.44706


    Virtual beta(-) contributions (A_ai B_i. C_.a) from occupied alpha(+) MO = 16
    =============================================================================

                   principal tensor components
          ---------------------------------------------
  vir          x           y           z          iso          energy        energy gap
  142      -0.00042    -0.00009     5.68245     1.89398        -0.11052       -75.18641
 sum:      -0.00042    -0.00009     5.68245     1.89398 [ 86.7%]
 tot:       0.60690    -0.01161     5.95696     2.18408


    Virtual beta(-) contributions (A_ai B_i. C_.a) from occupied alpha(+) MO = 23
    =============================================================================

                   principal tensor components
          ---------------------------------------------
  vir          x           y           z          iso          energy        energy gap
  142      -0.00045     6.44484    -0.00002     2.14812        -0.11052       -10.57370
 sum:      -0.00045     6.44484    -0.00002     2.14812 [ 87.5%]
 tot:      -0.02824     7.31057     0.08088     2.45440


    Virtual beta(-) contributions (A_ai B_i. C_.a) from occupied alpha(+) MO = 27
    =============================================================================

                   principal tensor components
          ---------------------------------------------
  vir          x           y           z          iso          energy        energy gap
  142      -0.00082    -0.00017     9.97416     3.32439        -0.11052       -10.56179
 sum:      -0.00082    -0.00017     9.97416     3.32439 [ 86.9%]
 tot:       1.05228    -0.02039    10.44816     3.82669


    Virtual beta(-) contributions (A_ai B_i. C_.a) from occupied alpha(+) MO = 64
    =============================================================================

                   principal tensor components
          ---------------------------------------------
  vir          x           y           z          iso          energy        energy gap
  145       0.00003     3.25429     0.00001     1.08478        -0.00565        -1.72796
 sum:       0.00003     3.25429     0.00001     1.08478 [ 47.7%]
 tot:      -0.00195     6.82320    -0.00001     2.27375


    Virtual beta(-) contributions (A_ai B_i. C_.a) from occupied alpha(+) MO = 106
    ==============================================================================

                   principal tensor components
          ---------------------------------------------
  vir          x           y           z          iso          energy        energy gap
  142       0.00018     3.30186     0.00009     1.10071        -0.11052        -0.24965
 sum:       0.00018     3.30186     0.00009     1.10071 [ 81.7%]
 tot:       0.00513     4.05407    -0.01497     1.34808


    Virtual beta(-) contributions (A_ai B_i. C_.a) from occupied alpha(+) MO = 137
    ==============================================================================

                   principal tensor components
          ---------------------------------------------
  vir          x           y           z          iso          energy        energy gap
  142     -10.48301     0.00064    -0.01269    -3.49835        -0.11052        -0.10745
 sum:     -10.48301     0.00064    -0.01269    -3.49835 [116.1%]
 tot:     -10.57175    -0.09831     1.63185    -3.01274


    Virtual beta(-) contributions (A_ai B_i. C_.a) from occupied alpha(+) MO = 138
    ==============================================================================

                   principal tensor components
          ---------------------------------------------
  vir          x           y           z          iso          energy        energy gap
  142       0.00480    -0.00079    90.89639    30.30013        -0.11052        -0.08008
 sum:       0.00480    -0.00079    90.89639    30.30013 [ 94.6%]
 tot:       3.75881    -0.08479    92.44360    32.03921


    Virtual beta(-) contributions (A_ai B_i. C_.a) from occupied alpha(+) MO = 139
    ==============================================================================

                   principal tensor components
          ---------------------------------------------
  vir          x           y           z          iso          energy        energy gap
  142      -9.57745     0.00090     0.07039    -3.16872        -0.11052        -0.07232
 sum:      -9.57745     0.00090     0.07039    -3.16872 [115.1%]
 tot:     -10.08627    -0.05322     1.87989    -2.75320


    Occupied beta(-) contributions from occupied alpha(+)/virtual beta(-) MOs = 16/142
    ==================================================================================

                   principal tensor components
          ---------------------------------------------
  occ          x           y           z          iso          energy        energy gap
  141       0.00002    -0.00002     5.46512     1.82171        -0.14624         2.68513
 sum:       0.00002    -0.00002     5.46512     1.82171 [ 96.2%]
 tot:      -0.00042    -0.00009     5.68245     1.89398


    Occupied beta(-) contributions from occupied alpha(+)/virtual beta(-) MOs = 23/142
    ==================================================================================

                   principal tensor components
          ---------------------------------------------
  occ          x           y           z          iso          energy        energy gap
  137       0.00001     3.25273     0.00001     1.08425        -0.21435         1.09778
 sum:       0.00001     3.25273     0.00001     1.08425 [ 50.5%]
 tot:      -0.00045     6.44484    -0.00002     2.14812


    Occupied beta(-) contributions from occupied alpha(+)/virtual beta(-) MOs = 27/142
    ==================================================================================

                   principal tensor components
          ---------------------------------------------
  occ          x           y           z          iso          energy        energy gap
  141       0.00004    -0.00004     9.59263     3.19754        -0.14624         0.37719
 sum:       0.00004    -0.00004     9.59263     3.19754 [ 96.2%]
 tot:      -0.00082    -0.00017     9.97416     3.32439


    Occupied beta(-) contributions from occupied alpha(+)/virtual beta(-) MOs = 137/142
    ===================================================================================

                   principal tensor components
          ---------------------------------------------
  occ          x           y           z          iso          energy        energy gap
  138     -10.07712     0.00001     0.00001    -3.35903        -0.18415         0.00791
 sum:     -10.07712     0.00001     0.00001    -3.35903 [ 96.0%]
 tot:     -10.48301     0.00064    -0.01269    -3.49835


    Occupied beta(-) contributions from occupied alpha(+)/virtual beta(-) MOs = 138/142
    ===================================================================================

                   principal tensor components
          ---------------------------------------------
  occ          x           y           z          iso          energy        energy gap
  141       0.00007    -0.00022    87.40071    29.13352        -0.14624         0.00286
 sum:       0.00007    -0.00022    87.40071    29.13352 [ 96.1%]
 tot:       0.00480    -0.00079    90.89639    30.30013


    Occupied beta(-) contributions from occupied alpha(+)/virtual beta(-) MOs = 139/142
    ===================================================================================

                   principal tensor components
          ---------------------------------------------
  occ          x           y           z          iso          energy        energy gap
  138      -9.05955     0.00001    -0.00005    -3.01986        -0.18415         0.00532
 sum:      -9.05955     0.00001    -0.00005    -3.01986 [ 95.3%]
 tot:      -9.57745     0.00090     0.07039    -3.16872


==============================
Contributions from SO+-:SOab:L
==============================
::

    SO+-:SOab:L = <i+|SO|a-> <a-|SO|b+> <b+|L|i+> / [(ei-ea)*(ei-eb)]
    =================================================================


     Contributions from occupied alpha(+) MOs (A_i. B_.. C_.i)
     =========================================================

                   principal tensor components
          ---------------------------------------------
  occ          x           y           z          iso          energy
  106      -0.02743    -0.09440    -3.12092    -1.08092        -0.36017
  133       0.00607     0.07784   -15.08496    -5.00035        -0.26312
  137     -11.57291     0.04005    -1.03639    -4.18975        -0.21797
  139     -11.93695     1.01869    -1.26190    -4.06005        -0.18284
  141      -0.08511    -6.56118     0.11732    -2.17632        -0.15259
 sum:     -23.61633    -5.51900   -20.38686   -16.50739 [ 83.6%]
 tot:     -24.98583   -11.71536   -22.56917   -19.75679


      Contributions from virtual beta(-) MOs (A_.a B_a. C_..)
      =======================================================

                   principal tensor components
          ---------------------------------------------
  vir          x           y           z          iso          energy
  142      -7.21088    -4.89292     0.50719    -3.86554        -0.11052
 sum:      -7.21088    -4.89292     0.50719    -3.86554 [ 19.6%]
 tot:     -24.98583   -11.71536   -22.56917   -19.75679


     Contributions from virtual alpha(+) MOs (A_.. B_.b C_b.)
     ========================================================

                   principal tensor components
          ---------------------------------------------
  vir          x           y           z          iso          energy
  144      -6.97257    -1.55230     0.46761    -2.68575        -0.01304
  145      -2.32087     0.37645    -3.42278    -1.78907        -0.01000
  146      -1.56728    -1.51278     0.06806    -1.00400         0.01330
  166       0.15522    -2.72849    -1.15347    -1.24225         0.08428
 sum:     -10.70550    -5.41712    -4.04058    -6.72107 [ 34.0%]
 tot:     -24.98583   -11.71536   -22.56917   -19.75679


    Virtual beta(-) contributions (A_ia B_a. C_.i) from occupied alpha(+) MO = 137
    ==============================================================================

                   principal tensor components
          ---------------------------------------------
  vir          x           y           z          iso          energy        energy gap
  142      -3.94903     0.00010     0.00006    -1.31629        -0.11052        -0.10745
 sum:      -3.94903     0.00010     0.00006    -1.31629 [ 31.4%]
 tot:     -11.57291     0.04005    -1.03639    -4.18975


    Virtual beta(-) contributions (A_ia B_a. C_.i) from occupied alpha(+) MO = 141
    ==============================================================================

                   principal tensor components
          ---------------------------------------------
  vir          x           y           z          iso          energy        energy gap
  142       0.00016    -4.90859     0.00002    -1.63614        -0.11052        -0.04207
 sum:       0.00016    -4.90859     0.00002    -1.63614 [ 75.2%]
 tot:      -0.08511    -6.56118     0.11732    -2.17632


==============================
Contributions from SO-+:SOab:L
==============================
::

    SO-+:SOab:L = <i-|SO|a+> <a+|SO|b-> <b-|L|i-> / [(ei-ea)*(ei-eb)]
    =================================================================


     Contributions from occupied beta(-) MOs (A_i. B_.. C_.i)
     ========================================================

                   principal tensor components
          ---------------------------------------------
  occ          x           y           z          iso          energy
  106       0.02606     0.06171     3.98993     1.35923        -0.35719
  133      -0.01656     0.00606    14.43509     4.80820        -0.26124
  137       8.39646    -4.15642     0.87242     1.70416        -0.21435
  138      11.56715     3.13859    -0.44367     4.75402        -0.18415
  139       8.19329    -5.22989     1.52478     1.49606        -0.17999
 sum:      28.16642    -6.17995    20.37855    14.12167 [ 86.7%]
 tot:      29.27588    -3.60141    23.18347    16.28598


     Contributions from virtual alpha(+) MOs (A_.a B_a. C_..)
     ========================================================

                   principal tensor components
          ---------------------------------------------
  vir          x           y           z          iso          energy
  894       3.85618    -0.00947     0.09191     1.31288        12.29575
 1000       3.40469    -0.00374     0.03449     1.14515        44.82152
 sum:       7.26087    -0.01321     0.12640     2.45802 [ 15.1%]
 tot:      29.27588    -3.60141    23.18347    16.28598


      Contributions from virtual beta(-) MOs (A_.. B_.b C_b.)
      =======================================================

                   principal tensor components
          ---------------------------------------------
  vir          x           y           z          iso          energy
  142      11.35908    -8.26697     0.94785     1.34665        -0.11052
  144       3.63785     1.82150     0.00192     1.82042        -0.00965
  145       0.91180    -0.97152     4.72750     1.55593        -0.00565
 sum:      15.90873    -7.41699     5.67726     4.72300 [ 29.0%]
 tot:      29.27588    -3.60141    23.18347    16.28598


    Virtual alpha(+) contributions (A_ia B_a. C_.i) from occupied beta(-) MO = 138
    ==============================================================================

                   principal tensor components
          ---------------------------------------------
  vir          x           y           z          iso          energy        energy gap
  144      -3.10513     0.00011    -0.02541    -1.04348        -0.01304        -0.17111
  894       3.70627     0.00007     0.00037     1.23557        12.29575       -12.47990
 1000       3.27205     0.00002     0.00016     1.09075        44.82152       -45.00568
 sum:       3.87320     0.00020    -0.02488     1.28284 [ 27.0%]
 tot:      11.56715     3.13859    -0.44367     4.75402


    Virtual beta(-) contributions from occupied beta(-)/virtual alpha(+) MOs = 138/894
    ==================================================================================

                   principal tensor components
          ---------------------------------------------
  vir          x           y           z          iso          energy        denominator
  142       3.47575    -0.00000    -0.00001     1.15858        -0.11052         0.91891
 sum:       3.47575    -0.00000    -0.00001     1.15858 [ 93.8%]
 tot:       3.70627     0.00007     0.00037     1.23557


    Virtual beta(-) contributions from occupied beta(-)/virtual alpha(+) MOs = 138/1000
    ===================================================================================

                   principal tensor components
          ---------------------------------------------
  vir          x           y           z          iso          energy        denominator
  142       3.06298    -0.00000    -0.00000     1.02099        -0.11052         3.31380
 sum:       3.06298    -0.00000    -0.00000     1.02099 [ 93.6%]
 tot:       3.27205     0.00002     0.00016     1.09075


==============================
Contributions from L:SOij:SO-+
==============================
::

    L:SOij:SO-+ = <a+|L|i+> <i+|SO|j-> <j-|SO|a+> / [(ei-ea)*(ej-ea)]
    =================================================================


     Contributions from occupied alpha(+) MOs (A_.i B_i. C_..)
     =========================================================

                   principal tensor components
          ---------------------------------------------
  occ          x           y           z          iso          energy
  106       0.01271     0.06116     3.25916     1.11101        -0.36017
  133      -0.01668    -0.02237    11.01040     3.65711        -0.26312
  137       5.61827    -0.05399     0.59085     2.05171        -0.21797
  138       2.08233     4.40557    -0.32585     2.05402        -0.19060
  139       6.16726    -1.77087     0.68915     1.69518        -0.18284
 sum:      13.86389     2.61949    15.22371    10.56903 [ 89.7%]
 tot:      14.03059     5.43600    15.87734    11.78131


     Contributions from occupied beta(-) MOs (A_.. B_.j C_j.)
     ========================================================

                   principal tensor components
          ---------------------------------------------
  occ          x           y           z          iso          energy
   19      -0.00000     0.00002     3.75165     1.25055       -16.80392
   65       0.00043    -0.00010     5.50501     1.83511        -1.70762
   66       3.00272     0.00225     0.00014     1.00170        -1.68257
  139       0.05515     1.87323     1.26552     1.06463        -0.17999
 sum:       3.05829     1.87540    10.52232     5.15200 [ 43.7%]
 tot:      14.03059     5.43600    15.87734    11.78131


     Contributions from virtual alpha(+) MOs (A_a. B_.. C_.a)
     ========================================================

                   principal tensor components
          ---------------------------------------------
  vir          x           y           z          iso          energy
  144       3.10980     2.47714    -1.55377     1.34439        -0.01304
  145       1.93605    -0.59943     2.93659     1.42440        -0.01000
 sum:       5.04585     1.87771     1.38282     2.76879 [ 23.5%]
 tot:      14.03059     5.43600    15.87734    11.78131


    Virtual alpha(+) contributions (A_ai B_i. C_.a) from occupied alpha(+) MO = 138
    ===============================================================================

                   principal tensor components
          ---------------------------------------------
  vir          x           y           z          iso          energy        energy gap
  144       0.50346     3.61172    -0.00039     1.37160        -0.01304        -0.17756
  148      -0.00371    -3.23647     0.00045    -1.07991         0.02347        -0.21407
 sum:       0.49975     0.37525     0.00006     0.29169 [ 14.2%]
 tot:       2.08233     4.40557    -0.32585     2.05402


==============================
Contributions from L:SOij:SO+-
==============================
::

    L:SOij:SO+- = <a-|L|i-> <i-|SO|j+> <j+|SO|a-> / [(ei-ea)*(ej-ea)]
    =================================================================


     Contributions from occupied beta(-) MOs (A_.i B_i. C_..)
     ========================================================

                   principal tensor components
          ---------------------------------------------
  occ          x           y           z          iso          energy
  106      -0.01307    -0.12234   -10.09521    -3.41021        -0.35719
  133       0.02783     0.07631   -10.13418    -3.34334        -0.26124
  135      -5.50230    -0.04651    -0.01031    -1.85304        -0.23016
  137      -8.28860    12.72425    -0.49958     1.31203        -0.21435
  138    -116.46018    -4.51468     0.57231   -40.13418        -0.18415
  139      -7.74116    13.89009    -0.82023     1.77623        -0.17999
 sum:    -137.97746    22.00711   -20.98721   -45.65252 [ 97.3%]
 tot:    -138.97048    19.65464   -21.38621   -46.90068


     Contributions from occupied alpha(+) MOs (A_.. B_.j C_j.)
     =========================================================

                   principal tensor components
          ---------------------------------------------
  occ          x           y           z          iso          energy
   15      -3.57720     0.01053    -0.14568    -1.23745       -75.29708
   19      -0.00003     0.00000    -3.54635    -1.18213       -16.80431
   26      -6.73155     0.01654    -0.20460    -2.30654       -10.67265
   27       0.09188     2.59759     0.41129     1.03359       -10.67232
   65      -0.00044     0.00012    -5.14396    -1.71476        -1.71220
  137       0.29905    -1.65736    -2.96030    -1.43954        -0.21797
  138       0.06115    22.18699     1.38266     7.87693        -0.19060
  139       0.06588    -1.57472    -4.45318    -1.98734        -0.18284
  141    -113.28049     0.00501    -0.04610   -37.77386        -0.15259
  142      -4.22519    -0.80737     0.19148    -1.61369        -0.13377
 sum:    -127.29694    20.77733   -14.51475   -40.34479 [ 86.0%]
 tot:    -138.97048    19.65464   -21.38621   -46.90068


      Contributions from virtual beta(-) MOs (A_a. B_.. C_.a)
      =======================================================

                   principal tensor components
          ---------------------------------------------
  vir          x           y           z          iso          energy
  142    -119.99336    25.23109    -5.92400   -33.56209        -0.11052
  144      -5.94655    -2.80190     0.35147    -2.79899        -0.00965
  145      -2.52223     1.47784    -4.37423    -1.80621        -0.00565
 sum:    -128.46214    23.90704    -9.94676   -38.16729 [ 81.4%]
 tot:    -138.97048    19.65464   -21.38621   -46.90068


    Virtual beta(-) contributions (A_ai B_i. C_.a) from occupied beta(-) MO = 106
    =============================================================================

                   principal tensor components
          ---------------------------------------------
  vir          x           y           z          iso          energy        energy gap
  142      -0.00004    -0.00119    -6.69818    -2.23314        -0.11052        -0.24667
  145       0.00015    -0.00013    -3.33826    -1.11275        -0.00565        -0.35154
 sum:       0.00011    -0.00132   -10.03644    -3.34588 [ 98.1%]
 tot:      -0.01307    -0.12234   -10.09521    -3.41021


    Virtual beta(-) contributions (A_ai B_i. C_.a) from occupied beta(-) MO = 135
    =============================================================================

                   principal tensor components
          ---------------------------------------------
  vir          x           y           z          iso          energy        energy gap
  142      -6.01590    -0.00803    -0.00003    -2.00798        -0.11052        -0.11964
 sum:      -6.01590    -0.00803    -0.00003    -2.00798 [108.4%]
 tot:      -5.50230    -0.04651    -0.01031    -1.85304


    Virtual beta(-) contributions (A_ai B_i. C_.a) from occupied beta(-) MO = 137
    =============================================================================

                   principal tensor components
          ---------------------------------------------
  vir          x           y           z          iso          energy        energy gap
  142      -0.01741    12.73531    -0.00312     4.23826        -0.11052        -0.10382
 sum:      -0.01741    12.73531    -0.00312     4.23826 [323.0%]
 tot:      -8.28860    12.72425    -0.49958     1.31203


    Virtual beta(-) contributions (A_ai B_i. C_.a) from occupied beta(-) MO = 138
    =============================================================================

                   principal tensor components
          ---------------------------------------------
  vir          x           y           z          iso          energy        energy gap
  142    -113.72890     0.00631     0.00121   -37.90713        -0.11052        -0.07363
  144      -0.35981    -3.87459     0.00083    -1.41119        -0.00965        -0.17450
  146      -0.01111    -3.02635     0.00027    -1.01240         0.01450        -0.19866
  148       0.00540     3.11178    -0.00077     1.03880         0.02456        -0.20871
 sum:    -114.09442    -3.78285     0.00154   -39.29191 [ 97.9%]
 tot:    -116.46018    -4.51468     0.57231   -40.13418


    Virtual beta(-) contributions (A_ai B_i. C_.a) from occupied beta(-) MO = 139
    =============================================================================

                   principal tensor components
          ---------------------------------------------
  vir          x           y           z          iso          energy        energy gap
  142      -0.25572    11.66296    -0.00012     3.80238        -0.11052        -0.06946
  144      -4.41613     0.36894    -0.00078    -1.34932        -0.00965        -0.17033
 sum:      -4.67185    12.03190    -0.00090     2.45305 [138.1%]
 tot:      -7.74116    13.89009    -0.82023     1.77623


    Occupied alpha(+) contributions from occupied beta(-)/virtual beta(-) MOs = 106/142
    ===================================================================================

                   principal tensor components
          ---------------------------------------------
  occ          x           y           z          iso          energy        energy gap
  139       0.00000    -0.00005    -3.91417    -1.30474        -0.18284         0.01784
 sum:       0.00000    -0.00005    -3.91417    -1.30474 [ 58.4%]
 tot:      -0.00004    -0.00119    -6.69818    -2.23314


    Occupied alpha(+) contributions from occupied beta(-)/virtual beta(-) MOs = 135/142
    ===================================================================================

                   principal tensor components
          ---------------------------------------------
  occ          x           y           z          iso          energy        energy gap
  141      -5.60710    -0.00003     0.00002    -1.86904        -0.15259         0.00503
 sum:      -5.60710    -0.00003     0.00002    -1.86904 [ 93.1%]
 tot:      -6.01590    -0.00803    -0.00003    -2.00798


    Occupied alpha(+) contributions from occupied beta(-)/virtual beta(-) MOs = 137/142
    ===================================================================================

                   principal tensor components
          ---------------------------------------------
  occ          x           y           z          iso          energy        energy gap
  138       0.00003    10.57829     0.00001     3.52611        -0.19060         0.00831
 sum:       0.00003    10.57829     0.00001     3.52611 [ 83.2%]
 tot:      -0.01741    12.73531    -0.00312     4.23826


    Occupied alpha(+) contributions from occupied beta(-)/virtual beta(-) MOs = 138/142
    ===================================================================================

                   principal tensor components
          ---------------------------------------------
  occ          x           y           z          iso          energy        energy gap
   15      -3.21924     0.00000     0.00001    -1.07307       -75.29708         5.53605
   26      -6.05850     0.00001     0.00003    -2.01949       -10.67265         0.77770
  141    -105.54118     0.00013     0.00034   -35.18024        -0.15259         0.00310
 sum:    -114.81892     0.00015     0.00038   -38.27280 [101.0%]
 tot:    -113.72890     0.00631     0.00121   -37.90713


    Occupied alpha(+) contributions from occupied beta(-)/virtual beta(-) MOs = 139/142
    ===================================================================================

                   principal tensor components
          ---------------------------------------------
  occ          x           y           z          iso          energy        energy gap
  138       0.00007     9.65607     0.00001     3.21872        -0.19060         0.00556
 sum:       0.00007     9.65607     0.00001     3.21872 [ 84.7%]
 tot:      -0.25572    11.66296    -0.00012     3.80238


==============================
Contributions from L:SOab:SO-+
==============================
::

    L:SOab:SO-+ = <i+|L|a+> <a+|SO|b-> <b-|SO|i+> / [(ei-ea)*(ei-eb)]
    =================================================================


     Contributions from occupied alpha(+) MOs (A_i. B_.. C_.i)
     =========================================================

                   principal tensor components
          ---------------------------------------------
  occ          x           y           z          iso          energy
  133     -11.13198    -0.03070    -0.04129    -3.73466        -0.26312
  137      -1.99132    -8.49070     0.84288    -3.21305        -0.21797
  139      -1.42852   -19.79663     1.06958    -6.71852        -0.18284
  142       0.07960     0.43366    -3.69847    -1.06174        -0.13377
 sum:     -14.47222   -27.88437    -1.82730   -14.72796 [ 88.7%]
 tot:     -15.44137   -25.38027    -9.00749   -16.60971


     Contributions from virtual alpha(+) MOs (A_.a B_a. C_..)
     ========================================================

                   principal tensor components
          ---------------------------------------------
  vir          x           y           z          iso          energy
  144      -2.06581    -1.14312    -3.42948    -2.21280        -0.01304
  145      -0.14720   -13.34928    -1.65987    -5.05212        -0.01000
  148      -0.16054    -2.77707    -1.57265    -1.50342         0.02347
 sum:      -2.37355   -17.26946    -6.66201    -8.76834 [ 52.8%]
 tot:     -15.44137   -25.38027    -9.00749   -16.60971


      Contributions from virtual beta(-) MOs (A_.. B_.b C_b.)
      =======================================================

                   principal tensor components
          ---------------------------------------------
  vir          x           y           z          iso          energy
  899      -0.00057    -3.40569     0.00245    -1.13460        14.37524
 sum:      -0.00057    -3.40569     0.00245    -1.13460 [  6.8%]
 tot:     -15.44137   -25.38027    -9.00749   -16.60971


    Virtual alpha(+) contributions (A_ia B_a. C_.i) from occupied alpha(+) MO = 139
    ===============================================================================

                   principal tensor components
          ---------------------------------------------
  vir          x           y           z          iso          energy        energy gap
  144      -1.46310    -3.55896    -0.00072    -1.67426        -0.01304        -0.16980
  145      -0.27577   -13.22797     0.00068    -4.50102        -0.01000        -0.17284
 sum:      -1.73887   -16.78694    -0.00004    -6.17528 [ 91.9%]
 tot:      -1.42852   -19.79663     1.06958    -6.71852


==============================
Contributions from L:SOab:SO+-
==============================
::

    L:SOab:SO+- = <i-|L|a-> <a-|SO|b+> <b+|SO|i-> / [(ei-ea)*(ei-eb)]
    =================================================================


     Contributions from occupied beta(-) MOs (A_i. B_.. C_.i)
     ========================================================

                   principal tensor components
          ---------------------------------------------
  occ          x           y           z          iso          energy
  133      11.58612     0.02429     0.03640     3.88227        -0.26124
  137       1.77998    31.13154    -0.25107    10.88682        -0.21435
  138      -8.74464    -0.46249     1.25951    -2.64921        -0.18415
  139       1.74946    28.07539    -0.52350     9.76711        -0.17999
  141      -0.03737     0.06674    38.35157    12.79365        -0.14624
 sum:       6.33356    58.83546    38.87291    34.68064 [ 94.4%]
 tot:       7.23348    58.79626    44.19119    36.74031


      Contributions from virtual beta(-) MOs (A_.a B_a. C_..)
      =======================================================

                   principal tensor components
          ---------------------------------------------
  vir          x           y           z          iso          energy
  142      -8.58066    31.74815    37.79029    20.31926        -0.11052
  144       2.27322     0.52940     1.10172     1.30145        -0.00965
  145      -0.33714    16.12845     1.12822     5.63984        -0.00565
 sum:      -6.64458    48.40599    40.02023    27.26055 [ 74.2%]
 tot:       7.23348    58.79626    44.19119    36.74031


     Contributions from virtual alpha(+) MOs (A_.. B_.b C_b.)
     ========================================================

                   principal tensor components
          ---------------------------------------------
  vir          x           y           z          iso          energy
  144       0.03044     7.11018     0.23193     2.45752        -0.01304
  148      -0.00466     3.34797     0.03757     1.12696         0.02347
  166       0.28668    -0.00998     3.52266     1.26645         0.08428
  696       0.25321    -0.00905     3.30890     1.18435         3.14718
  895       0.56649    -0.01134     5.72868     2.09461        12.30370
  897      -0.01828     3.53591     0.05894     1.19219        12.57957
  899      -0.00053     3.49720    -0.00247     1.16474        14.36780
 1001       0.47283    -0.00929     4.71552     1.72635        44.83365
 1100       0.37103    -0.00722     3.68317     1.34899       141.61308
 sum:       1.95721    17.44439    21.28491    13.56217 [ 36.9%]
 tot:       7.23348    58.79626    44.19119    36.74031


    Virtual beta(-) contributions (A_ia B_a. C_.i) from occupied beta(-) MO = 137
    =============================================================================

                   principal tensor components
          ---------------------------------------------
  vir          x           y           z          iso          energy        energy gap
  142       0.00135    21.29835    -0.00106     7.09955        -0.11052        -0.10382
 sum:       0.00135    21.29835    -0.00106     7.09955 [ 65.2%]
 tot:       1.77998    31.13154    -0.25107    10.88682


    Virtual beta(-) contributions (A_ia B_a. C_.i) from occupied beta(-) MO = 138
    =============================================================================

                   principal tensor components
          ---------------------------------------------
  vir          x           y           z          iso          energy        energy gap
  142      -8.19335     0.00703     0.00032    -2.72867        -0.11052        -0.07363
 sum:      -8.19335     0.00703     0.00032    -2.72867 [103.0%]
 tot:      -8.74464    -0.46249     1.25951    -2.64921


    Virtual beta(-) contributions (A_ia B_a. C_.i) from occupied beta(-) MO = 139
    =============================================================================

                   principal tensor components
          ---------------------------------------------
  vir          x           y           z          iso          energy        energy gap
  142      -0.00697     9.55551    -0.00120     3.18245        -0.11052        -0.06946
  144       1.79588     1.38835     0.00024     1.06149        -0.00965        -0.17033
  145       0.08020    15.11161    -0.00054     5.06376        -0.00565        -0.17433
 sum:       1.86910    26.05547    -0.00150     9.30769 [ 95.3%]
 tot:       1.74946    28.07539    -0.52350     9.76711


    Virtual beta(-) contributions (A_ia B_a. C_.i) from occupied beta(-) MO = 141
    =============================================================================

                   principal tensor components
          ---------------------------------------------
  vir          x           y           z          iso          energy        energy gap
  142       0.00013    -0.00009    36.47191    12.15732        -0.11052        -0.03571
 sum:       0.00013    -0.00009    36.47191    12.15732 [ 95.0%]
 tot:      -0.03737     0.06674    38.35157    12.79365


    Virtual alpha(+) contributions from occupied beta(-)/virtual beta(-) MOs = 139/142
    ==================================================================================

                   principal tensor components
          ---------------------------------------------
  vir          x           y           z          iso          energy        denominator
  144       0.00004     3.03458    -0.00009     1.01151        -0.01304         0.01160
 sum:       0.00004     3.03458    -0.00009     1.01151 [ 31.8%]
 tot:      -0.00697     9.55551    -0.00120     3.18245


    Virtual alpha(+) contributions from occupied beta(-)/virtual beta(-) MOs = 141/142
    ==================================================================================

                   principal tensor components
          ---------------------------------------------
  vir          x           y           z          iso          energy        denominator
  166       0.00006     0.00000     3.25961     1.08656         0.08428         0.00823
  696      -0.00010    -0.00002     3.02617     1.00868         3.14718         0.11762
  895      -0.00003     0.00001     5.25077     1.75025        12.30370         0.44462
 1001      -0.00002    -0.00001     4.32289     1.44096        44.83365         1.60636
 1100      -0.00001    -0.00000     3.37681     1.12560       141.61308         5.06264
 sum:      -0.00010    -0.00002    19.23626     6.41205 [ 52.7%]
 tot:       0.00013    -0.00009    36.47191    12.15732


==============================
Contributions from SO+-:Lij:SO
==============================
::

    SO+-:Lij:SO = <a+|SO|i-> <i-|L|j-> <j-|SO|a+> / [(ei-ea)*(ej-ea)]
    =================================================================


     Contributions from occupied beta(-) MOs (A_.i B_i. C_..)
     ========================================================

                   principal tensor components
          ---------------------------------------------
  occ          x           y           z          iso          energy
    3      -3.27588    -0.00103    -0.00182    -1.09291      -405.44457
    4      -0.00101    -3.27601    -0.00010    -1.09237      -405.44296
    5      -0.00183    -0.00008    -3.27547    -1.09246      -405.44170
    7      -3.79628    -0.00118    -0.00205    -1.26650       -89.94433
    8      -0.00118    -3.79059    -0.00000    -1.26392       -89.94034
    9      -0.00205    -0.00000    -3.79102    -1.26435       -89.93987
   18      -4.96637    -0.00153    -0.00270    -1.65687       -16.81207
   19      -0.00153    -4.91675    -0.00006    -1.63945       -16.80392
   20      -0.00271    -0.00004    -4.92577    -1.64284       -16.80184
   64      -7.82072    -0.00214    -0.00421    -2.60902        -1.71809
   65      -0.00248    -7.02653     0.00128    -2.34258        -1.70762
   66      -0.00435    -0.00023    -7.32320    -2.44259        -1.68257
  138       0.52917    -3.18114    -9.57324    -4.07507        -0.18415
 sum:     -19.34721   -22.19727   -28.89834   -23.48094 [ 81.0%]
 tot:     -23.77186   -30.90086   -32.29309   -28.98861


     Contributions from occupied beta(-) MOs (A_.. B_.j C_j.)
     ========================================================

                   principal tensor components
          ---------------------------------------------
  occ          x           y           z          iso          energy
    3      -0.00103    -0.00182    -3.27454    -1.09246      -405.44457
    4      -3.27762    -0.00010    -0.00101    -1.09291      -405.44296
    5      -0.00008    -3.27520    -0.00183    -1.09237      -405.44170
    7      -0.00118    -0.00205    -3.78973    -1.26432       -89.94433
    8      -3.79841    -0.00000    -0.00118    -1.26653       -89.94034
    9      -0.00000    -3.78974    -0.00205    -1.26393       -89.93987
   18      -0.00154    -0.00273    -4.92193    -1.64207       -16.81207
   19      -4.96998    -0.00006    -0.00152    -1.65719       -16.80392
   20      -0.00004    -4.91695    -0.00271    -1.63990       -16.80184
   64      -0.00249    -0.00557    -7.22910    -2.41239        -1.71809
   65      -7.89264    -0.00028    -0.00156    -2.63149        -1.70762
   66      -0.00017    -7.06098    -0.00430    -2.35515        -1.68257
  136       0.50907    -4.47627    -1.46511    -1.81077        -0.22543
  137      -0.59368     0.15446    -4.16397    -1.53439        -0.21435
  139      -1.32137     0.26786    -5.27621    -2.10990        -0.17999
  141      -0.18012    -3.33219     0.06152    -1.15026        -0.14624
 sum:     -21.53129   -26.44161   -30.07520   -26.01604 [ 89.7%]
 tot:     -23.77186   -30.90086   -32.29309   -28.98861


     Contributions from virtual alpha(+) MOs (A_a. B_.. C_.a)
     ========================================================

                   principal tensor components
          ---------------------------------------------
  vir          x           y           z          iso          energy
  144       0.99431    -2.64704    -4.35989    -2.00421        -0.01304
  145      -0.78192    -2.36213    -0.39606    -1.18003        -0.01000
  898      -4.01804    -0.01704    -0.00015    -1.34507        14.02265
  899      -0.01689    -3.86836    -0.00123    -1.29549        14.36780
  900      -0.00004    -0.00140    -3.82517    -1.27553        14.56789
 1017      -3.12265    -0.01324    -0.00010    -1.04533        57.53061
 1018      -0.01326    -3.08698    -0.00098    -1.03374        57.82198
 1019      -0.00014    -0.00094    -3.09968    -1.03359        57.97704
 sum:      -6.95862   -11.99711   -11.68327   -10.21300 [ 35.2%]
 tot:     -23.77186   -30.90086   -32.29309   -28.98861


    Virtual alpha(+) contributions (A_ai B_i. C_.a) from occupied beta(-) MO = 138
    ==============================================================================

                   principal tensor components
          ---------------------------------------------
  vir          x           y           z          iso          energy        energy gap
  144       0.00044    -0.59597    -4.27005    -1.62186        -0.01304        -0.17111
 sum:       0.00044    -0.59597    -4.27005    -1.62186 [ 39.8%]
 tot:       0.52917    -3.18114    -9.57324    -4.07507


==============================
Contributions from SO-+:Lij:SO
==============================
::

    SO-+:Lij:SO = <a-|SO|i+> <i+|L|j+> <j+|SO|a-> / [(ei-ea)*(ej-ea)]
    =================================================================


     Contributions from occupied alpha(+) MOs (A_.i B_i. C_..)
     =========================================================

                   principal tensor components
          ---------------------------------------------
  occ          x           y           z          iso          energy
    3       3.27578     0.00102     0.00184     1.09288      -405.44596
    4       0.00103     3.27593     0.00000     1.09232      -405.44337
    5       0.00183     0.00001     3.27549     1.09244      -405.44311
    7       3.79587     0.00118     0.00209     1.26638       -89.94507
    8       0.00223     0.00794     3.78267     1.26428       -89.94060
    9       0.00104     3.78196     0.00809     1.26369       -89.94051
   18       4.96400     0.00153     0.00276     1.65610       -16.81359
   19       0.00155     4.91243     0.00000     1.63799       -16.80431
   20       0.00274     0.00001     4.92444     1.64240       -16.80335
   64       7.76704     0.00210     0.00429     2.59114        -1.73361
   65       0.00243     6.92542     0.00349     2.31045        -1.71220
   66       0.00435     0.00016     7.22322     2.40924        -1.69809
  106       6.99497    -0.02523     0.08677     2.35217        -0.36017
  132      -0.01275     4.95050     0.41181     1.78319        -0.26618
  137       0.73145     8.10719   -12.11660    -1.09265        -0.21797
  138      -1.10398   113.50759     8.84780    40.41713        -0.19060
  139       0.66732     5.54530   -10.30622    -1.36453        -0.18284
 sum:      27.09689   150.99503     6.15194    61.41462 [ 95.5%]
 tot:      26.00639   155.42861    11.56884    64.33462


     Contributions from occupied alpha(+) MOs (A_.. B_.j C_j.)
     =========================================================

                   principal tensor components
          ---------------------------------------------
  occ          x           y           z          iso          energy
    3       0.00102     0.00184     3.27446     1.09244      -405.44596
    4       3.27762     0.00000     0.00103     1.09288      -405.44337
    5       0.00001     3.27512     0.00183     1.09232      -405.44311
    7       0.00118     0.00209     3.78947     1.26425       -89.94507
    8       0.00795     3.78088     0.00223     1.26369       -89.94060
    9       3.79014     0.00808     0.00103     1.26642       -89.94051
   18       0.00154     0.00279     4.92055     1.64163       -16.81359
   19       4.96820     0.00000     0.00153     1.65658       -16.80431
   20       0.00001     4.91213     0.00276     1.63830       -16.80335
   64       0.00245     0.00264     7.13973     2.38161        -1.73361
   65       7.81945     0.00021     0.00143     2.60703        -1.71220
   66       0.00010     6.96401     0.00440     2.32284        -1.69809
  135      -0.34504     2.56684     0.96108     1.06096        -0.24836
  137       4.59945    -0.71145     4.63327     2.84042        -0.21797
  138      -2.63766     1.34050   -22.44727    -7.91481        -0.19060
  139       2.19451    -0.49414     4.10828     1.93622        -0.18284
  141       0.14021   118.13486    -0.07826    39.39894        -0.15259
  142      -0.55397     8.51073     1.54763     3.16813        -0.13377
 sum:      23.26717   148.29715     7.86517    59.80983 [ 93.0%]
 tot:      26.00639   155.42861    11.56884    64.33462


      Contributions from virtual beta(-) MOs (A_a. B_.. C_.a)
      =======================================================

                   principal tensor components
          ---------------------------------------------
  vir          x           y           z          iso          energy
  142       4.66955   115.71409   -22.09853    32.76170        -0.11052
  144      -2.89768     6.64325     4.25110     2.66556        -0.00965
  145       1.01885     3.07365    -0.52565     1.18895        -0.00565
  148      -0.94420     2.88999     1.11654     1.02078         0.02456
  898       4.01077     0.01699     0.00015     1.34264        14.02994
  899       0.01671     3.86409     0.00124     1.29401        14.37524
  900       0.00016     0.00138     3.81819     1.27325        14.57009
 1017       3.12181     0.01324     0.00010     1.04505        57.53344
 1018       0.01326     3.08669     0.00098     1.03365        57.82478
 1019       0.00014     0.00094     3.09855     1.03321        57.97780
 sum:       9.00938   135.30430   -10.33732    44.65878 [ 69.4%]
 tot:      26.00639   155.42861    11.56884    64.33462


    Virtual beta(-) contributions (A_ai B_i. C_.a) from occupied alpha(+) MO = 106
    ==============================================================================

                   principal tensor components
          ---------------------------------------------
  vir          x           y           z          iso          energy        energy gap
  142       5.97723     0.00021     0.00013     1.99252        -0.11052        -0.24965
 sum:       5.97723     0.00021     0.00013     1.99252 [ 84.7%]
 tot:       6.99497    -0.02523     0.08677     2.35217


    Virtual beta(-) contributions (A_ai B_i. C_.a) from occupied alpha(+) MO = 132
    ==============================================================================

                   principal tensor components
          ---------------------------------------------
  vir          x           y           z          iso          energy        energy gap
  142      -0.00006     4.69824    -0.00725     1.56365        -0.11052        -0.15565
 sum:      -0.00006     4.69824    -0.00725     1.56365 [ 87.7%]
 tot:      -0.01275     4.95050     0.41181     1.78319


    Virtual beta(-) contributions (A_ai B_i. C_.a) from occupied alpha(+) MO = 137
    ==============================================================================

                   principal tensor components
          ---------------------------------------------
  vir          x           y           z          iso          energy        energy gap
  142       0.00118    -0.01258   -11.83589    -3.94910        -0.11052        -0.10745
  144       0.00007     3.34560     0.02529     1.12365        -0.00965        -0.20832
 sum:       0.00125     3.33302   -11.81059    -2.82544 [258.6%]
 tot:       0.73145     8.10719   -12.11660    -1.09265


    Virtual beta(-) contributions (A_ai B_i. C_.a) from occupied alpha(+) MO = 138
    ==============================================================================

                   principal tensor components
          ---------------------------------------------
  vir          x           y           z          iso          energy        energy gap
  142      -0.00087   109.89363     0.00163    36.63146        -0.11052        -0.08008
  144      -0.00093     0.30873     4.04178     1.44986        -0.00965        -0.18095
 sum:      -0.00180   110.20236     4.04341    38.08132 [ 94.2%]
 tot:      -1.10398   113.50759     8.84780    40.41713


    Virtual beta(-) contributions (A_ai B_i. C_.a) from occupied alpha(+) MO = 139
    ==============================================================================

                   principal tensor components
          ---------------------------------------------
  vir          x           y           z          iso          energy        energy gap
  142       0.00025     0.11469    -9.38701    -3.09069        -0.11052        -0.07232
 sum:       0.00025     0.11469    -9.38701    -3.09069 [226.5%]
 tot:       0.66732     5.54530   -10.30622    -1.36453


    Occupied alpha(+) contributions from occupied alpha(+)/virtual beta(-) MOs = 106/142
    ====================================================================================

                   principal tensor components
          ---------------------------------------------
  occ          x           y           z          iso          energy        energy gap
  139       3.39468     0.00001     0.00002     1.13157        -0.18284         0.01805
 sum:       3.39468     0.00001     0.00002     1.13157 [ 56.8%]
 tot:       5.97723     0.00021     0.00013     1.99252


    Occupied alpha(+) contributions from occupied alpha(+)/virtual beta(-) MOs = 132/142
    ====================================================================================

                   principal tensor components
          ---------------------------------------------
  occ          x           y           z          iso          energy        energy gap
  141      -0.00002     4.65617    -0.00007     1.55203        -0.15259         0.00655
 sum:      -0.00002     4.65617    -0.00007     1.55203 [ 99.3%]
 tot:      -0.00006     4.69824    -0.00725     1.56365


    Occupied alpha(+) contributions from occupied alpha(+)/virtual beta(-) MOs = 137/142
    ====================================================================================

                   principal tensor components
          ---------------------------------------------
  occ          x           y           z          iso          energy        energy gap
  138      -0.00001     0.00001   -11.70407    -3.90136        -0.19060         0.00860
 sum:      -0.00001     0.00001   -11.70407    -3.90136 [ 98.8%]
 tot:       0.00118    -0.01258   -11.83589    -3.94910


    Occupied alpha(+) contributions from occupied alpha(+)/virtual beta(-) MOs = 138/142
    ====================================================================================

                   principal tensor components
          ---------------------------------------------
  occ          x           y           z          iso          energy        energy gap
  141      -0.00026   108.65578     0.00011    36.21854        -0.15259         0.00337
 sum:      -0.00026   108.65578     0.00011    36.21854 [ 98.9%]
 tot:      -0.00087   109.89363     0.00163    36.63146


    Occupied alpha(+) contributions from occupied alpha(+)/virtual beta(-) MOs = 139/142
    ====================================================================================

                   principal tensor components
          ---------------------------------------------
  occ          x           y           z          iso          energy        energy gap
  138      -0.00000    -0.00004    -8.85694    -2.95233        -0.19060         0.00579
 sum:      -0.00000    -0.00004    -8.85694    -2.95233 [ 95.5%]
 tot:       0.00025     0.11469    -9.38701    -3.09069


==============================
Contributions from SO+-:Lab:SO
==============================
::

    SO+-:Lab:SO = <i+|SO|a-> <a-|L|b-> <b-|SO|i+> / [(ei-ea)*(ei-eb)]
    =================================================================


     Contributions from occupied alpha(+) MOs (A_i. B_.. C_.i)
     =========================================================

                   principal tensor components
          ---------------------------------------------
  occ          x           y           z          iso          energy
    3      -0.00184    -3.27421    -0.00102    -1.09236      -405.44596
    4      -0.00000    -0.00103    -3.27554    -1.09219      -405.44337
    5      -3.27409    -0.00183    -0.00001    -1.09198      -405.44311
    7      -0.00209    -3.78822    -0.00118    -1.26383       -89.94507
    8      -3.77591    -0.00223    -0.00793    -1.26203       -89.94060
    9      -0.00807    -0.00103    -3.78008    -1.26306       -89.94051
   18      -0.00276    -4.91096    -0.00153    -1.63842       -16.81359
   19      -0.00000    -0.00153    -4.89962    -1.63372       -16.80431
   20      -4.87824    -0.00273    -0.00001    -1.62700       -16.80335
   64      -0.00415    -6.87819    -0.00214    -2.29483        -1.73361
   65      -0.00013    -0.00211    -6.70013    -2.23413        -1.71220
   66      -6.48807    -0.00389    -0.00018    -2.16405        -1.69809
  137       0.64455    -1.92047    -4.96757    -2.08117        -0.21797
  138      -3.53093     1.57825    -2.54850    -1.50039        -0.19060
  139       0.92463    -2.21095    -4.57360    -1.95331        -0.18284
  141      -6.42208     0.27197    -0.07266    -2.07426        -0.15259
  142      -3.78266     0.13435     0.56540    -1.02764        -0.13377
 sum:     -30.60186   -21.01481   -30.26632   -27.29433 [ 87.5%]
 tot:     -35.06486   -25.46230   -33.08255   -31.20324


      Contributions from virtual beta(-) MOs (A_.a B_a. C_..)
      =======================================================

                   principal tensor components
          ---------------------------------------------
  vir          x           y           z          iso          energy
  142      -3.85258     1.04733    -6.04479    -2.95002        -0.11052
  898      -0.01671    -0.00013    -4.01490    -1.34391        14.02994
  899      -3.83146    -0.00121    -0.01663    -1.28310        14.37524
  900      -0.00142    -3.88214    -0.00040    -1.29465        14.57009
 1017      -0.01328    -0.00010    -3.14213    -1.05184        57.53344
 1018      -3.09091    -0.00098    -0.01314    -1.03501        57.82478
 1019      -0.00094    -3.11076    -0.00014    -1.03728        57.97780
 sum:     -10.80730    -5.94800   -13.23213    -9.99581 [ 32.0%]
 tot:     -35.06486   -25.46230   -33.08255   -31.20324


      Contributions from virtual beta(-) MOs (A_.. B_.b C_b.)
      =======================================================

                   principal tensor components
          ---------------------------------------------
  vir          x           y           z          iso          energy
  143       5.20743    -0.07372     0.00765     1.71378        -0.03123
  144      -1.01852     1.51946    -5.00439    -1.50115        -0.00965
  166      -3.14422    -1.36022     0.15065    -1.45126         0.08532
  898      -0.00018    -4.02038    -0.01707    -1.34587        14.02994
  899      -0.00126    -0.01720    -3.89025    -1.30290        14.37524
  900      -3.83296    -0.00011    -0.00142    -1.27816        14.57009
 1017      -0.00009    -3.13363    -0.01331    -1.04901        57.53344
 1018      -0.00098    -0.01322    -3.10121    -1.03847        57.82478
 1019      -3.11528    -0.00014    -0.00095    -1.03879        57.97780
 sum:      -5.90606    -7.09917   -11.87029    -8.29184 [ 26.6%]
 tot:     -35.06486   -25.46230   -33.08255   -31.20324


    Virtual beta(-) contributions (A_ia B_a. C_.i) from occupied alpha(+) MO = 137
    ==============================================================================

                   principal tensor components
          ---------------------------------------------
  vir          x           y           z          iso          energy        energy gap
  142       0.00010     0.00047    -3.07653    -1.02532        -0.11052        -0.10745
 sum:       0.00010     0.00047    -3.07653    -1.02532 [ 49.3%]
 tot:       0.64455    -1.92047    -4.96757    -2.08117


    Virtual beta(-) contributions (A_ia B_a. C_.i) from occupied alpha(+) MO = 141
    ==============================================================================

                   principal tensor components
          ---------------------------------------------
  vir          x           y           z          iso          energy        energy gap
  142      -3.80729    -0.00001     0.00019    -1.26904        -0.11052        -0.04207
 sum:      -3.80729    -0.00001     0.00019    -1.26904 [ 61.2%]
 tot:      -6.42208     0.27197    -0.07266    -2.07426


    Virtual beta(-) contributions from occupied alpha(+)/virtual beta(-) MOs = 141/142
    ==================================================================================

                   principal tensor components
          ---------------------------------------------
  vir          x           y           z          iso          energy        denominator
  143       4.65551     0.00002    -0.00001     1.55184        -0.03123         0.00511
 sum:       4.65551     0.00002    -0.00001     1.55184 [122.3%]
 tot:      -3.80729    -0.00001     0.00019    -1.26904


==============================
Contributions from SO-+:Lab:SO
==============================
::

    SO-+:Lab:SO = <i-|SO|a+> <a+|L|b+> <b+|SO|i-> / [(ei-ea)*(ei-eb)]
    =================================================================


     Contributions from occupied beta(-) MOs (A_i. B_.. C_.i)
     ========================================================

                   principal tensor components
          ---------------------------------------------
  occ          x           y           z          iso          energy
    3       0.00182     3.27434     0.00103     1.09240      -405.44457
    4       0.00010     0.00101     3.27552     1.09221      -405.44296
    5       3.27413     0.00183     0.00008     1.09202      -405.44170
    7       0.00205     3.78875     0.00118     1.26399       -89.94433
    8       0.00000     0.00118     3.78824     1.26314       -89.94034
    9       3.78450     0.00204     0.00000     1.26218       -89.93987
   18       0.00270     4.91413     0.00153     1.63945       -16.81207
   19       0.00006     0.00151     4.90086     1.63414       -16.80392
   20       4.88116     0.00269     0.00004     1.62796       -16.80184
   64       0.00405     6.98363     0.00221     2.32996        -1.71809
   65       0.00021     0.00211     6.72135     2.24122        -1.70762
   66       6.58250     0.00384     0.00023     2.19553        -1.68257
  137      -0.18811     1.63405     1.80679     1.08424        -0.21435
  138       3.66786    -0.55372     0.68237     1.26550        -0.18415
  139      -0.59729     2.68424     1.90312     1.33002        -0.17999
 sum:      21.41572    22.74162    23.08455    22.41396 [ 83.2%]
 tot:      28.04841    26.95979    25.82421    26.94413


     Contributions from virtual alpha(+) MOs (A_.a B_a. C_..)
     ========================================================

                   principal tensor components
          ---------------------------------------------
  vir          x           y           z          iso          energy
  898       0.01679     0.00013     4.01956     1.34549        14.02265
  899       3.83639     0.00121     0.01672     1.28477        14.36780
  900       0.00143     3.88792    -0.00001     1.29645        14.56789
 1017       0.01327     0.00010     3.14264     1.05201        57.53061
 1018       3.09163     0.00098     0.01313     1.03525        57.82198
 1019       0.00094     3.11165     0.00014     1.03758        57.97704
 sum:       6.96045     7.00200     7.19219     7.05155 [ 26.2%]
 tot:      28.04841    26.95979    25.82421    26.94413


     Contributions from virtual alpha(+) MOs (A_.. B_.b C_b.)
     ========================================================

                   principal tensor components
          ---------------------------------------------
  vir          x           y           z          iso          energy
  898       0.00018     4.02910     0.01714     1.34881        14.02265
  899       0.00126     0.01655     3.89252     1.30344        14.36780
  900       3.83981     0.00010     0.00147     1.28046        14.56789
 1017       0.00009     3.13490     0.01330     1.04943        57.53061
 1018       0.00098     0.01342     3.10209     1.03883        57.82198
 1019       3.11601     0.00014     0.00094     1.03903        57.97704
 sum:       6.95833     7.19422     7.02747     7.06000 [ 26.2%]
 tot:      28.04841    26.95979    25.82421    26.94413


 ***************************************************
 * Well, here we are. How does it look for you ??? *
 ***************************************************

 Total user time: 33m 18.7s


##############################################################################
                              Finalization info
##############################################################################


 Memory peak for process    0 is            65.862 MB


 Final time:
   2021 May  4  15:01:39
 

 Normal termination of ReSpect program


real	33m18.786s
user	35m32.660s
sys	0m17.220s
