# Supplementary material for: Quadratic Spin–Orbit Mechanism of the Electronic g-Tensor
Source: J Chem Theory Comput. 2023 Mar 10;19(6):1765–76. doi: 10.1021/acs.jctc.2c01213 (PMC10061661; doi:10.1021/acs.jctc.2c01213)
Supplement: Supplementary file 2 — ct2c01213_si_002.zip [file ct2c01213_si_002.zip › respect_input/01.ir-nh2/pt-pbe-dz/RS-ks.out_scf]

##############################################################################
                              Environment setting
##############################################################################

 Job setting:
    
    Call arguments   are    --scratch=/scratch/work/project/open-19-41/pikulove/10493968.isrv5 --nt=24 --scf --inp=RS-ks 
    Input file name   is   RS-ks.inp
    Binary  directory is   /home/pikulove/ReSpect_5.2.0-beta.8+Nov20_OMP_intel-18.0_glibc-2.27+PT3
    Work    directory is   /scratch/work/project/open-19-41/pikulove/10493968.isrv5/
    Scratch directory is   /scratch/work/project/open-19-41/pikulove/10493968.isrv5/tmp32448.OlF_6O.pikulove
    Machine name      is   r4i4n1.ib0.smc.salomon.it4i.cz
    OMP stack memory size  5000m
    OMP parallel job with  24 threads
    Output  file will be   /scratch/work/project/open-19-41/pikulove/10493968.isrv5/RS-ks.out_scf


 System setting:

    core file size          (blocks, -c) 0
    data seg size           (kbytes, -d) unlimited
    scheduling priority             (-e) 0
    file size               (blocks, -f) unlimited
    pending signals                 (-i) 511049
    max locked memory       (kbytes, -l) unlimited
    max memory size         (kbytes, -m) unlimited
    open files                      (-n) 1048576
    pipe size            (512 bytes, -p) 8
    POSIX message queues     (bytes, -q) 819200
    real-time priority              (-r) 0
    stack size              (kbytes, -s) unlimited
    cpu time               (seconds, -t) unlimited
    max user processes              (-u) 511049
    virtual memory          (kbytes, -v) unlimited
    file locks                      (-x) unlimited
    omp_thread_limit:
    omp_stacksize:5000m
    

##############################################################################
                               Program ReSpect
##############################################################################
::

 Version:       5.2.0 (2020)
 Released:      beta (in testing period)

 Branch:        master
 Commit hash:   d07d9fd49
 Commit author: Debora Pastvova
 Commit date:   Wed Nov 4 10:13:55 2020 +0100

 Webpage:       http://www.respectprogram.org 
 Copyright:     ReSpect is distributed as proprietary software at no cost
                and is currently available as OpenMP parallel static binaries
                for Linux OS and x86_64 architecture at the program webpage.
                The program is limited to non-commercial, academic, and non-profit
                private use and its further copy and redistribution is not permitted.
                The specific terms of use are available at:
                http://www.respectprogram.org/download.html.
                The program is distributed AS IS in a hope it becomes useful.
                The experimental nature of the program means that authors accept
                no responsibility for the correctness of results nor fitness for
                a particular purpose.

 Reference(s):  If results obtained with ReSpect are published in the scientific
                literature or publicly accessible reports, the users shall reference
                the program as:

                ReSpect, version 5.2.0 (2020); Relativistic Spectroscopy DFT program of authors
                M. Repisky, S. Komorovsky, V. G. Malkin, O. L. Malkina, M. Kaupp, K. Ruud, 
                with contributions from R. Bast, R. Di Remigio, U. Ekstrom, M. Kadek, S. Knecht,
                L. Konecny, E. Malkin, I. Malkin-Ondik, (see http://www.respectprogram.org)

                Using specific theoretical methods included in ReSpect may require citing
                additional articles, as described in this output file as "REQUIRED REFERENCES".


 -------
 Authors
 -------
 Repisky Michal
 Komorovsky Stanislav


 --------
 Founders
 --------
 Ruud Kenneth
 Kaupp Martin
 Malkina Olga L.
 Malkin Vladimir G.


 ------------
 Contributors
 ------------
 Bast Radovan         - AutoCMake library
 Di Remigio Roberto   - PCMSolver library
 Ekstrom Ulf          - XCFun library
 Kadek Marius         - real-time TDDFT library
                      - solid-state pSCF library
 Knecht Stefan        - pilot MPI parallelization
 Konecny Lukas        - real-time TDDFT (RT-TDDFT) library
                      - damped-response TDDFT (DR-TDDFT) library
 Malkin Elena         - one-component molecular properties
                      - finite size nucleus and magnetic moment models
 Malkin-Ondik Irina   - Douglas-Kroll-Hess (DKH) Hamiltonians


##############################################################################
                    Configuration, build, and runtime info
##############################################################################
::

 -----------------------------------
 Configuration and build information
 -----------------------------------

 Who compiled           | uachstno
 Compiled on server     | pippin
 Operating system       | Linux-5.4.0-51-generic
 CMake version          | 3.10.2
 CMake generator        | Unix Makefiles
 CMake build type       | release
 Configuration time     | 2020-11-09 11:33:09.556228
 Python version         | 2.7.1
 Fortran compiler       | /opt/intel/compilers_and_libraries_2018.6.288/linux/bin/intel64/ifort
 Fortran compiler flags |  -w -fpp -assume byterecl -static -static-libgcc -static-intel -qopenmp -O2 -xW -ip
 C compiler             | /opt/intel/compilers_and_libraries_2018.6.288/linux/bin/intel64/icc
 C compiler flags       |  -g -wd981 -wd279 -wd383 -wd1572 -wd1777 -restrict -DRESTRICT=restrict -qopenmp -O2 -ip
 C++ compiler           | /opt/intel/compilers_and_libraries_2018.6.288/linux/bin/intel64/icpc
 C++ compiler flags     |  -Wno-unknown-pragmas -fno-exceptions -qopenmp -O3
 Static linking         | True
 MPI parallelization    | False
 OMP parallelization    | True
 Math libraries         | -Wl,--start-group;/opt/intel/compilers_and_libraries_2018.6.288/linux/mkl/lib/intel64/libmkl_lapack95_lp64.a;/opt/intel/compilers_and_libraries_2018.6.288/linux/mkl/lib/intel64/libmkl_intel_lp64.a;-qopenmp;-Wl,--end-group;-Wl,--start-group;/opt/intel/compilers_and_libraries_2018.6.288/linux/mkl/lib/intel64/libmkl_intel_lp64.a;/opt/intel/compilers_and_libraries_2018.6.288/linux/mkl/lib/intel64/libmkl_intel_thread.a;/opt/intel/compilers_and_libraries_2018.6.288/linux/mkl/lib/intel64/libmkl_core.a;/usr/lib/x86_64-linux-gnu/libpthread.a;/usr/lib/x86_64-linux-gnu/libm.a;-qopenmp;-Wl,--end-group;-ldl
 Explicit libraries     | unknown


 ------------
 Runtime info
 ------------

 Parallelization model: OpenMP
   Master process has 24 threads of total 24

 Initial time:
   2021 May  4  13:57:27
 


##############################################################################
                            Input processing info
##############################################################################
::

 ----------
 Input file
 ----------

 scf:
     method: ks/pbe
 
     geometry:
       Ir      0.00000000     0.00000000     0.00000000
       P      0.02866012    -0.35235684    -2.29998089
       P     -0.00129209    -0.27321137     2.31160738
       N      0.07306524    -2.02331551     0.03565143
       N     -0.03651488     1.93966416    -0.03420495
       H     -0.04454360     2.50600355    -0.86742824
       H     -0.05680889     2.53484242     0.77850307
       C      0.10903378    -2.73594954    -1.12919025
       H      0.14646696    -3.82139262    -1.03690436
       C      0.09818613    -2.14082855    -2.33968062
       H      0.11649849    -2.73407529    -3.24388530
       C      0.08989246    -2.69577178     1.22469384
       H      0.12727534    -3.78379821     1.17018010
       C      0.06122176    -2.05937822     2.41364779
       H      0.06498634    -2.62097181     3.33800620
       C      1.57599164     0.19245592    -3.23844389
       C      1.53550218     1.68121290    -3.57075406
       H      2.51140119     1.98597989    -3.96166482
       H      1.33551286     2.28818455    -2.68538903
       H      0.79211148     1.91704999    -4.33307235
       C      1.83225140    -0.61535581    -4.50969480
       H      1.06063129    -0.47959422    -5.26541568
       H      1.91970183    -1.68096619    -4.29351901
       H      2.78179034    -0.29033604    -4.94713649
       C      2.73876993    -0.06153975    -2.27550957
       H      3.67881509     0.18844428    -2.77814486
       H      2.78371771    -1.10970845    -1.97259323
       H      2.64869443     0.54584906    -1.37412235
       C     -1.54757146     0.11137715    -3.23100166
       C     -2.66261424    -0.71044022    -2.57950545
       H     -2.69257729    -0.54738199    -1.49984010
       H     -2.53560962    -1.77864981    -2.75798768
       H     -3.62353793    -0.40096812    -3.00214877
       C     -1.86945787     1.58974343    -3.01340170
       H     -1.12827952     2.25414399    -3.45791054
       H     -1.94607894     1.81766072    -1.94914331
       H     -2.83345081     1.81662522    -3.47976871
       C     -1.51360854    -0.20034990    -4.72334019
       H     -2.51324658    -0.04525901    -5.14224373
       H     -1.23281093    -1.23677767    -4.92097965
       H     -0.83089621     0.45379715    -5.26672816
       C      1.53756694     0.29669930     3.24905483
       C      2.71202434    -0.00741382     2.31513406
       H      2.64090339     0.55905230     1.38592561
       H      2.75335981    -1.06842309     2.06038412
       H      3.64640948     0.25814042     2.82026372
       C      1.77031313    -0.45945138     4.55618969
       H      2.71817565    -0.12583839     4.99081987
       H      1.84943137    -1.53404938     4.38596989
       H      0.99176693    -0.28432345     5.29640022
       C      1.50413028     1.79835615     3.51841759
       H      0.75335611     2.07067750     4.26117266
       H      1.31844651     2.36897862     2.60616606
       H      2.47736319     2.11295516     3.90818578
       C     -1.58591897     0.22744861     3.20774553
       C     -1.57027086    -0.02836657     4.71114759
       H     -0.89338976     0.64479640     5.23832617
       H     -1.29417657    -1.05706346     4.95133932
       H     -2.57478720     0.14373793     5.11136695
       C     -1.90221471     1.69753528     2.93268546
       H     -2.86635897     1.94515439     3.38806251
       H     -1.97612232     1.88525579     1.86041471
       H     -1.15961143     2.37594407     3.35319389
       C     -2.69585828    -0.61595339     2.57542694
       H     -2.57593172    -1.67627976     2.79983672
       H     -2.71036440    -0.49793884     1.48967488
       H     -3.66100286    -0.28553483     2.97176993
 
     geo-units:     angstrom
     initmo:        atomic
     nc-model:      gauss #nuclear charge model point/gauss
     charge:        0
     multiplicity:  2
 
     xc:
        noncollinearity: v2019
 
     dmixing:       1.0D0
     diis:          on
     maxiterations: 60
     convergence:   1.0e-6
 
     basis:
         Ir: dyall-vdz
         P: uiglo-ii
         N: uiglo-ii
         C: uiglo-ii
         H: uiglo-ii
 
     mo-analysis: mulliken


 ----------------
 Input processing
 ----------------

 ... method: one-component Kohn-Sham (KS)

 ... GGA XC functional: PBE

 ... geometry processing (xyz format)

     Ir      0.00000000     0.00000000     0.00000000
     P      0.02866012    -0.35235684    -2.29998089
     P     -0.00129209    -0.27321137     2.31160738
     N      0.07306524    -2.02331551     0.03565143
     N     -0.03651488     1.93966416    -0.03420495
     H     -0.04454360     2.50600355    -0.86742824
     H     -0.05680889     2.53484242     0.77850307
     C      0.10903378    -2.73594954    -1.12919025
     H      0.14646696    -3.82139262    -1.03690436
     C      0.09818613    -2.14082855    -2.33968062
     H      0.11649849    -2.73407529    -3.24388530
     C      0.08989246    -2.69577178     1.22469384
     H      0.12727534    -3.78379821     1.17018010
     C      0.06122176    -2.05937822     2.41364779
     H      0.06498634    -2.62097181     3.33800620
     C      1.57599164     0.19245592    -3.23844389
     C      1.53550218     1.68121290    -3.57075406
     H      2.51140119     1.98597989    -3.96166482
     H      1.33551286     2.28818455    -2.68538903
     H      0.79211148     1.91704999    -4.33307235
     C      1.83225140    -0.61535581    -4.50969480
     H      1.06063129    -0.47959422    -5.26541568
     H      1.91970183    -1.68096619    -4.29351901
     H      2.78179034    -0.29033604    -4.94713649
     C      2.73876993    -0.06153975    -2.27550957
     H      3.67881509     0.18844428    -2.77814486
     H      2.78371771    -1.10970845    -1.97259323
     H      2.64869443     0.54584906    -1.37412235
     C     -1.54757146     0.11137715    -3.23100166
     C     -2.66261424    -0.71044022    -2.57950545
     H     -2.69257729    -0.54738199    -1.49984010
     H     -2.53560962    -1.77864981    -2.75798768
     H     -3.62353793    -0.40096812    -3.00214877
     C     -1.86945787     1.58974343    -3.01340170
     H     -1.12827952     2.25414399    -3.45791054
     H     -1.94607894     1.81766072    -1.94914331
     H     -2.83345081     1.81662522    -3.47976871
     C     -1.51360854    -0.20034990    -4.72334019
     H     -2.51324658    -0.04525901    -5.14224373
     H     -1.23281093    -1.23677767    -4.92097965
     H     -0.83089621     0.45379715    -5.26672816
     C      1.53756694     0.29669930     3.24905483
     C      2.71202434    -0.00741382     2.31513406
     H      2.64090339     0.55905230     1.38592561
     H      2.75335981    -1.06842309     2.06038412
     H      3.64640948     0.25814042     2.82026372
     C      1.77031313    -0.45945138     4.55618969
     H      2.71817565    -0.12583839     4.99081987
     H      1.84943137    -1.53404938     4.38596989
     H      0.99176693    -0.28432345     5.29640022
     C      1.50413028     1.79835615     3.51841759
     H      0.75335611     2.07067750     4.26117266
     H      1.31844651     2.36897862     2.60616606
     H      2.47736319     2.11295516     3.90818578
     C     -1.58591897     0.22744861     3.20774553
     C     -1.57027086    -0.02836657     4.71114759
     H     -0.89338976     0.64479640     5.23832617
     H     -1.29417657    -1.05706346     4.95133932
     H     -2.57478720     0.14373793     5.11136695
     C     -1.90221471     1.69753528     2.93268546
     H     -2.86635897     1.94515439     3.38806251
     H     -1.97612232     1.88525579     1.86041471
     H     -1.15961143     2.37594407     3.35319389
     C     -2.69585828    -0.61595339     2.57542694
     H     -2.57593172    -1.67627976     2.79983672
     H     -2.71036440    -0.49793884     1.48967488
     H     -3.66100286    -0.28553483     2.97176993
 
 ... geometry defined in units: angstrom

 ... MO init: superposition of atomic densities
 
 ... nuclear charge distribution model: gaussian

 ... charge of the system:   0

 ... multiplicity of the system:  2   (doublet)

 ... DFT noncollinear scheme: v2019

 ... density mixing parameter:  1.000

 ... DIIS scheme turned on

 ... maximum number of scf iterations:   60

 ... scf convergence criteria:  1.00E-06

 ... orbital basis required

     Ir: dyall-vdz
     P: uiglo-ii
     N: uiglo-ii
     C: uiglo-ii
     H: uiglo-ii
 
 ... perform Mulliken population analysis


##############################################################################
                             REQUIRED REFERENCES
##############################################################################

 XCFun: a library of DFT exchange-correlation functionals

 [1] U. Ekström, et al., J. Chem. Theory Comput. 6, 1971-1980 (2010)
     [DOI: https://doi.org/10.1021/ct100117s]


##############################################################################
                              Molecular DFT grid
##############################################################################


DFT grid generator
------------------
::

 Becke atomic partitioning scheme
 Lebedev angular quadrature (adaptive size) 
 Adaptive angular distribution limit     = 11
 Adaptive angular distribution threshold =   1.0E-05
 Rotational invariance of grid points: rotation wrt. standard orientation
 Gauss-Chebyshev(I) radial quadrature
 Radial grid points mapping:  Koester
 Radial grid points shift:    False
 Grid file:                   fort.11

 Centre of nuclear charge (in A):  0.685D-02 -0.116D+00  0.239D-02
 NCMT eigenvalues:     0.3459824D+04  0.8340114D+04  0.8937034D+04  (n)

 Standard molecular orientation (in A):
 -0.6847411484D-02  0.1157984487D+00 -0.2389348057D-02
  0.2181270852D-01 -0.2365583913D+00 -0.2302370238D+01
 -0.8139501484D-02 -0.1574129213D+00  0.2309218032D+01
  0.6621782852D-01 -0.1907517061D+01  0.3326208194D-01
 -0.4336229148D-01  0.2055462609D+01 -0.3659429806D-01
 -0.5139101148D-01  0.2621801999D+01 -0.8698175881D+00
 -0.6365630148D-01  0.2650640869D+01  0.7761137219D+00
  0.1021863685D+00 -0.2620151091D+01 -0.1131579598D+01
  0.1396195485D+00 -0.3705594171D+01 -0.1039293708D+01
  0.9133871852D-01 -0.2025030101D+01 -0.2342069968D+01
  0.1096510785D+00 -0.2618276841D+01 -0.3246274648D+01
  0.8304504852D-01 -0.2579973331D+01  0.1222304492D+01
  0.1204279285D+00 -0.3667999761D+01  0.1167790752D+01
  0.5437434852D-01 -0.1943579771D+01  0.2411258442D+01
  0.5813892852D-01 -0.2505173361D+01  0.3335616852D+01
  0.1569144229D+01  0.3082543687D+00 -0.3240833238D+01
  0.1528654769D+01  0.1797011349D+01 -0.3573143408D+01
  0.2504553779D+01  0.2101778339D+01 -0.3964054168D+01
  0.1328665449D+01  0.2403982999D+01 -0.2687778378D+01
  0.7852640685D+00  0.2032848439D+01 -0.4335461698D+01
  0.1825403989D+01 -0.4995573613D+00 -0.4512084148D+01
  0.1053783879D+01 -0.3637957713D+00 -0.5267805028D+01
  0.1912854419D+01 -0.1565167741D+01 -0.4295908358D+01
  0.2774942929D+01 -0.1745375913D+00 -0.4949525838D+01
  0.2731922519D+01  0.5425869866D-01 -0.2277898918D+01
  0.3671967679D+01  0.3042427287D+00 -0.2780534208D+01
  0.2776870299D+01 -0.9939100013D+00 -0.1974982578D+01
  0.2641847019D+01  0.6616475087D+00 -0.1376511698D+01
 -0.1554418871D+01  0.2271755987D+00 -0.3233391008D+01
 -0.2669461651D+01 -0.5946417713D+00 -0.2581894798D+01
 -0.2699424701D+01 -0.4315835413D+00 -0.1502229448D+01
 -0.2542457031D+01 -0.1662851361D+01 -0.2760377028D+01
 -0.3630385341D+01 -0.2851696713D+00 -0.3004538118D+01
 -0.1876305281D+01  0.1705541879D+01 -0.3015791048D+01
 -0.1135126931D+01  0.2369942439D+01 -0.3460299888D+01
 -0.1952926351D+01  0.1933459169D+01 -0.1951532658D+01
 -0.2840298221D+01  0.1932423669D+01 -0.3482158058D+01
 -0.1520455951D+01 -0.8455145134D-01 -0.4725729538D+01
 -0.2520093991D+01  0.7053943866D-01 -0.5144633078D+01
 -0.1239658341D+01 -0.1120979221D+01 -0.4923368998D+01
 -0.8377436215D+00  0.5695955987D+00 -0.5269117508D+01
  0.1530719529D+01  0.4124977487D+00  0.3246665482D+01
  0.2705176929D+01  0.1083846287D+00  0.2312744712D+01
  0.2634055979D+01  0.6748507487D+00  0.1383536262D+01
  0.2746512399D+01 -0.9526246413D+00  0.2057994772D+01
  0.3639562069D+01  0.3739388687D+00  0.2817874372D+01
  0.1763465719D+01 -0.3436529313D+00  0.4553800342D+01
  0.2711328239D+01 -0.1003994134D-01  0.4988430522D+01
  0.1842583959D+01 -0.1418250931D+01  0.4383580542D+01
  0.9849195185D+00 -0.1685250013D+00  0.5294010872D+01
  0.1497282869D+01  0.1914154599D+01  0.3516028242D+01
  0.7465086985D+00  0.2186475949D+01  0.4258783312D+01
  0.1311599099D+01  0.2484777069D+01  0.2603776712D+01
  0.2470515779D+01  0.2228753609D+01  0.3905796432D+01
 -0.1592766381D+01  0.3432470587D+00  0.3205356182D+01
 -0.1577118271D+01  0.8743187866D-01  0.4708758242D+01
 -0.9002371715D+00  0.7605948487D+00  0.5235936822D+01
 -0.1301023981D+01 -0.9412650113D+00  0.4948949972D+01
 -0.2581634611D+01  0.2595363787D+00  0.5108977602D+01
 -0.1909062121D+01  0.1813333729D+01  0.2930296112D+01
 -0.2873206381D+01  0.2060952839D+01  0.3385673162D+01
 -0.1982969731D+01  0.2001054239D+01  0.1858025362D+01
 -0.1166458841D+01  0.2491742519D+01  0.3350804542D+01
 -0.2702705691D+01 -0.5001549413D+00  0.2573037592D+01
 -0.2582779131D+01 -0.1560481311D+01  0.2797447372D+01
 -0.2717211811D+01 -0.3821403913D+00  0.1487285532D+01
 -0.3667850271D+01 -0.1697363813D+00  0.2969380582D+01

 Rotationally invariant molecular orientation (in A):
  0.0000000000D+00  0.0000000000D+00  0.0000000000D+00
 -0.3427119098D+00 -0.2301601228D+01  0.8316962191D-02
 -0.2827182356D+00  0.2310123350D+01 -0.3969014163D-01
 -0.2022956183D+01  0.2587350991D-01 -0.8598865913D-01
  0.1939526486D+01 -0.2540071655D-01  0.4890993745D-01
  0.2509227437D+01 -0.8559720278D+00  0.7456027317D-01
  0.2531221076D+01  0.7900371722D+00  0.5900429012D-01
 -0.2730558560D+01 -0.1142405592D+01 -0.1064813906D+00
 -0.3816120614D+01 -0.1055346484D+01 -0.1520922040D+00
 -0.2130542678D+01 -0.2350016983D+01 -0.7142041830D-01
 -0.2719941740D+01 -0.3256895723D+01 -0.7796544406D-01
 -0.2700180158D+01  0.1211612578D+01 -0.1271346639D+00
 -0.3787722093D+01  0.1151884495D+01 -0.1702140697D+00
 -0.2068870333D+01  0.2403554840D+01 -0.1148132645D+00
 -0.2634226689D+01  0.3325339747D+01 -0.1377213194D+00
  0.2154833983D+00 -0.3263901715D+01 -0.1519480259D+01
  0.1705316531D+01 -0.3589195819D+01 -0.1464273615D+01
  0.2017698428D+01 -0.3995335405D+01 -0.2431507405D+01
  0.2307397704D+01 -0.2698010537D+01 -0.1275677215D+01
  0.1939699719D+01 -0.4337777883D+01 -0.7066012214D+00
 -0.5854985347D+00 -0.4542716308D+01 -0.1758998341D+01
 -0.4513892428D+00 -0.5284644532D+01 -0.9738231631D+00
 -0.1651429608D+01 -0.4332552088D+01 -0.1856604586D+01
 -0.2528355465D+00 -0.4994846626D+01 -0.2698961529D+01
 -0.3529769542D-01 -0.2321933400D+01 -0.2699994636D+01
  0.2225411974D+00 -0.2839402500D+01 -0.3629813967D+01
 -0.1084406281D+01 -0.2024246540D+01 -0.2756474224D+01
  0.5678122697D+00 -0.1416593297D+01 -0.2621564088D+01
  0.1151218800D+00 -0.3203754779D+01  0.1602952367D+01
 -0.7162255639D+00 -0.2536886766D+01  0.2701724401D+01
 -0.5577965948D+00 -0.1456190306D+01  0.2714312543D+01
 -0.1782888938D+01 -0.2722002851D+01  0.2571267168D+01
 -0.4109472120D+00 -0.2941840997D+01  0.3671565571D+01
  0.1590568516D+01 -0.2974487778D+01  0.1930093510D+01
  0.2261347657D+01 -0.3428714513D+01  0.1200645104D+01
  0.1813630514D+01 -0.1908130035D+01  0.1989989322D+01
  0.1813419718D+01 -0.3423455132D+01  0.2903243848D+01
 -0.1902500676D+00 -0.4697756046D+01  0.1592478098D+01
 -0.3960271106D-01 -0.5098964549D+01  0.2600022977D+01
 -0.1224105695D+01 -0.4904504293D+01  0.1308772477D+01
  0.4703220833D+00 -0.5249897073D+01  0.9231054863D+00
  0.2928074529D+00  0.3223695803D+01 -0.1590769947D+01
 -0.2169739183D-03  0.2268689789D+01 -0.2751004052D+01
  0.5696165237D+00  0.1343220049D+01 -0.2660638439D+01
 -0.1059894662D+01  0.2008802960D+01 -0.2794465036D+01
  0.2690124147D+00  0.2758993114D+01 -0.3692210089D+01
 -0.4672633101D+00  0.4523489361D+01 -0.1850318254D+01
 -0.1296040358D+00  0.4943362092D+01 -0.2803385661D+01
 -0.1540644081D+01  0.4347420762D+01 -0.1933076383D+01
 -0.2999834170D+00  0.5277547118D+01 -0.1083421950D+01
  0.1793109218D+01  0.3499917120D+01 -0.1552769965D+01
  0.2057740592D+01  0.4256457203D+01 -0.8130921940D+00
  0.2366323025D+01  0.2593364859D+01 -0.1348123318D+01
  0.2112095917D+01  0.3874423687D+01 -0.2530556442D+01
  0.2044746546D+00  0.3235147237D+01  0.1532486771D+01
 -0.5741973006D-01  0.4736974672D+01  0.1489711644D+01
  0.6177292074D+00  0.5255415491D+01  0.8080763365D+00
 -0.1085374247D+01  0.4968103051D+01  0.1203308783D+01
  0.1068420850D+00  0.5154918238D+01  0.2488305558D+01
  0.1673702417D+01  0.2971699782D+01  0.1862367166D+01
  0.1913498798D+01  0.3444425368D+01  0.2820117578D+01
  0.1865371864D+01  0.1901639940D+01  0.1955644409D+01
  0.2354940834D+01  0.3382392739D+01  0.1116866682D+01
 -0.6431457257D+00  0.2618219333D+01  0.2647860545D+01
 -0.1703626606D+01  0.2836087018D+01  0.2517675621D+01
 -0.5207587187D+00  0.1533377500D+01  0.2681550543D+01
 -0.3203155591D+00  0.3032286021D+01  0.3608119735D+01

 Atom   1 has   14924 grid points ( 0)
 Atom   2 has   10488 grid points ( 1)
 Atom   3 has   10488 grid points ( 2)
 Atom   4 has    9872 grid points ( 3)
 Atom   5 has   10052 grid points ( 4)
 Atom   6 has    8912 grid points ( 5)
 Atom   7 has    8756 grid points ( 6)
 Atom   8 has    9980 grid points ( 7)
 Atom   9 has    8496 grid points ( 8)
 Atom  10 has    9860 grid points ( 9)
 Atom  11 has    8732 grid points (10)
 Atom  12 has    9980 grid points (11)
 Atom  13 has    8496 grid points (12)
 Atom  14 has    9980 grid points (13)
 Atom  15 has    8732 grid points (14)
 Atom  16 has    9536 grid points (15)
 Atom  17 has    9836 grid points (16)
 Atom  18 has    8672 grid points (17)
 Atom  19 has    8672 grid points (18)
 Atom  20 has    8684 grid points (19)
 Atom  21 has    9848 grid points (20)
 Atom  22 has    8660 grid points (21)
 Atom  23 has    8444 grid points (22)
 Atom  24 has    8696 grid points (23)
 Atom  25 has    9824 grid points ( 0)
 Atom  26 has    8684 grid points ( 1)
 Atom  27 has    8672 grid points ( 2)
 Atom  28 has    8648 grid points ( 3)
 Atom  29 has    9560 grid points ( 4)
 Atom  30 has    9836 grid points ( 5)
 Atom  31 has    8620 grid points ( 6)
 Atom  32 has    8600 grid points ( 7)
 Atom  33 has    8696 grid points ( 8)
 Atom  34 has    9824 grid points ( 9)
 Atom  35 has    8424 grid points (10)
 Atom  36 has    8500 grid points (11)
 Atom  37 has    8684 grid points (12)
 Atom  38 has    9980 grid points (13)
 Atom  39 has    8672 grid points (14)
 Atom  40 has    8660 grid points (15)
 Atom  41 has    8256 grid points (16)
 Atom  42 has    9512 grid points (17)
 Atom  43 has    9824 grid points (18)
 Atom  44 has    8732 grid points (19)
 Atom  45 has    8648 grid points (20)
 Atom  46 has    8684 grid points (21)
 Atom  47 has    9896 grid points (22)
 Atom  48 has    8696 grid points (23)
 Atom  49 has    8444 grid points ( 0)
 Atom  50 has    8624 grid points ( 1)
 Atom  51 has    9848 grid points ( 2)
 Atom  52 has    8492 grid points ( 3)
 Atom  53 has    8684 grid points ( 4)
 Atom  54 has    8684 grid points ( 5)
 Atom  55 has    9572 grid points ( 6)
 Atom  56 has    9980 grid points ( 7)
 Atom  57 has    8208 grid points ( 8)
 Atom  58 has    8684 grid points ( 9)
 Atom  59 has    8672 grid points (10)
 Atom  60 has    9824 grid points (11)
 Atom  61 has    8684 grid points (12)
 Atom  62 has    8608 grid points (13)
 Atom  63 has    8436 grid points (14)
 Atom  64 has    9848 grid points (15)
 Atom  65 has    8636 grid points (16)
 Atom  66 has    8632 grid points (17)
 Atom  67 has    8684 grid points (18)
 Total         614172 grid points (generated in    4.3 seconds)
 


##############################################################################
                    Atomic, molecular, and basis sets info
##############################################################################


Atomic and Nuclear Constants
----------------------------
::

 The data used in this calculation (unless changed from input) are from
 the CODATA recommended values of the fundamental physical constants 2010
 (online at http://physics.nist.gov/constants) and from the 2006 compilation
 of the Particle Data Group (online at http://pdg.lbl.gov).
 All values are in the SI-based atomic units unless stated otherwise.

 Inverse fine-structure constant =   137.035999074000
 Bohr radius [A]                 =     0.529177210920
 Hartree energy [eV]             =    27.211385050000
 Electric dipole moment [Debye]  =     2.541746363608

 atom    label     Z    isotop    atomic mass       spin         g-value 
 ----------------------------------------------------------------------- 
  Ir       1      77     193      192.962926      1.500000      0.109133
  P        2      15      31       30.973762      0.500000      2.263200
  P        3      15      31       30.973762      0.500000      2.263200
  N        4       7      14       14.003074      1.000000      0.403761
  N        5       7      14       14.003074      1.000000      0.403761
  H        6       1       1        1.007825      0.500000      5.585695
  H        7       1       1        1.007825      0.500000      5.585695
  C        8       6      12       12.000000      0.000000      0.000000
  H        9       1       1        1.007825      0.500000      5.585695
  C       10       6      12       12.000000      0.000000      0.000000
  H       11       1       1        1.007825      0.500000      5.585695
  C       12       6      12       12.000000      0.000000      0.000000
  H       13       1       1        1.007825      0.500000      5.585695
  C       14       6      12       12.000000      0.000000      0.000000
  H       15       1       1        1.007825      0.500000      5.585695
  C       16       6      12       12.000000      0.000000      0.000000
  C       17       6      12       12.000000      0.000000      0.000000
  H       18       1       1        1.007825      0.500000      5.585695
  H       19       1       1        1.007825      0.500000      5.585695
  H       20       1       1        1.007825      0.500000      5.585695
  C       21       6      12       12.000000      0.000000      0.000000
  H       22       1       1        1.007825      0.500000      5.585695
  H       23       1       1        1.007825      0.500000      5.585695
  H       24       1       1        1.007825      0.500000      5.585695
  C       25       6      12       12.000000      0.000000      0.000000
  H       26       1       1        1.007825      0.500000      5.585695
  H       27       1       1        1.007825      0.500000      5.585695
  H       28       1       1        1.007825      0.500000      5.585695
  C       29       6      12       12.000000      0.000000      0.000000
  C       30       6      12       12.000000      0.000000      0.000000
  H       31       1       1        1.007825      0.500000      5.585695
  H       32       1       1        1.007825      0.500000      5.585695
  H       33       1       1        1.007825      0.500000      5.585695
  C       34       6      12       12.000000      0.000000      0.000000
  H       35       1       1        1.007825      0.500000      5.585695
  H       36       1       1        1.007825      0.500000      5.585695
  H       37       1       1        1.007825      0.500000      5.585695
  C       38       6      12       12.000000      0.000000      0.000000
  H       39       1       1        1.007825      0.500000      5.585695
  H       40       1       1        1.007825      0.500000      5.585695
  H       41       1       1        1.007825      0.500000      5.585695
  C       42       6      12       12.000000      0.000000      0.000000
  C       43       6      12       12.000000      0.000000      0.000000
  H       44       1       1        1.007825      0.500000      5.585695
  H       45       1       1        1.007825      0.500000      5.585695
  H       46       1       1        1.007825      0.500000      5.585695
  C       47       6      12       12.000000      0.000000      0.000000
  H       48       1       1        1.007825      0.500000      5.585695
  H       49       1       1        1.007825      0.500000      5.585695
  H       50       1       1        1.007825      0.500000      5.585695
  C       51       6      12       12.000000      0.000000      0.000000
  H       52       1       1        1.007825      0.500000      5.585695
  H       53       1       1        1.007825      0.500000      5.585695
  H       54       1       1        1.007825      0.500000      5.585695
  C       55       6      12       12.000000      0.000000      0.000000
  C       56       6      12       12.000000      0.000000      0.000000
  H       57       1       1        1.007825      0.500000      5.585695
  H       58       1       1        1.007825      0.500000      5.585695
  H       59       1       1        1.007825      0.500000      5.585695
  C       60       6      12       12.000000      0.000000      0.000000
  H       61       1       1        1.007825      0.500000      5.585695
  H       62       1       1        1.007825      0.500000      5.585695
  H       63       1       1        1.007825      0.500000      5.585695
  C       64       6      12       12.000000      0.000000      0.000000
  H       65       1       1        1.007825      0.500000      5.585695
  H       66       1       1        1.007825      0.500000      5.585695
  H       67       1       1        1.007825      0.500000      5.585695


Molecular geometry [A]
----------------------
::

 atom    label                 cartesian coordinates            
 -------------------------------------------------------------- 
  Ir       1         0.000000         0.000000         0.000000
  P        2         0.028660        -0.352357        -2.299981
  P        3        -0.001292        -0.273211         2.311607
  N        4         0.073065        -2.023316         0.035651
  N        5        -0.036515         1.939664        -0.034205
  H        6        -0.044544         2.506004        -0.867428
  H        7        -0.056809         2.534842         0.778503
  C        8         0.109034        -2.735950        -1.129190
  H        9         0.146467        -3.821393        -1.036904
  C       10         0.098186        -2.140829        -2.339681
  H       11         0.116498        -2.734075        -3.243885
  C       12         0.089892        -2.695772         1.224694
  H       13         0.127275        -3.783798         1.170180
  C       14         0.061222        -2.059378         2.413648
  H       15         0.064986        -2.620972         3.338006
  C       16         1.575992         0.192456        -3.238444
  C       17         1.535502         1.681213        -3.570754
  H       18         2.511401         1.985980        -3.961665
  H       19         1.335513         2.288185        -2.685389
  H       20         0.792111         1.917050        -4.333072
  C       21         1.832251        -0.615356        -4.509695
  H       22         1.060631        -0.479594        -5.265416
  H       23         1.919702        -1.680966        -4.293519
  H       24         2.781790        -0.290336        -4.947136
  C       25         2.738770        -0.061540        -2.275510
  H       26         3.678815         0.188444        -2.778145
  H       27         2.783718        -1.109708        -1.972593
  H       28         2.648694         0.545849        -1.374122
  C       29        -1.547571         0.111377        -3.231002
  C       30        -2.662614        -0.710440        -2.579505
  H       31        -2.692577        -0.547382        -1.499840
  H       32        -2.535610        -1.778650        -2.757988
  H       33        -3.623538        -0.400968        -3.002149
  C       34        -1.869458         1.589743        -3.013402
  H       35        -1.128280         2.254144        -3.457911
  H       36        -1.946079         1.817661        -1.949143
  H       37        -2.833451         1.816625        -3.479769
  C       38        -1.513609        -0.200350        -4.723340
  H       39        -2.513247        -0.045259        -5.142244
  H       40        -1.232811        -1.236778        -4.920980
  H       41        -0.830896         0.453797        -5.266728
  C       42         1.537567         0.296699         3.249055
  C       43         2.712024        -0.007414         2.315134
  H       44         2.640903         0.559052         1.385926
  H       45         2.753360        -1.068423         2.060384
  H       46         3.646409         0.258140         2.820264
  C       47         1.770313        -0.459451         4.556190
  H       48         2.718176        -0.125838         4.990820
  H       49         1.849431        -1.534049         4.385970
  H       50         0.991767        -0.284323         5.296400
  C       51         1.504130         1.798356         3.518418
  H       52         0.753356         2.070677         4.261173
  H       53         1.318447         2.368979         2.606166
  H       54         2.477363         2.112955         3.908186
  C       55        -1.585919         0.227449         3.207746
  C       56        -1.570271        -0.028367         4.711148
  H       57        -0.893390         0.644796         5.238326
  H       58        -1.294177        -1.057063         4.951339
  H       59        -2.574787         0.143738         5.111367
  C       60        -1.902215         1.697535         2.932685
  H       61        -2.866359         1.945154         3.388063
  H       62        -1.976122         1.885256         1.860415
  H       63        -1.159611         2.375944         3.353194
  C       64        -2.695858        -0.615953         2.575427
  H       65        -2.575932        -1.676280         2.799837
  H       66        -2.710364        -0.497939         1.489675
  H       67        -3.661003        -0.285535         2.971770


Interatomic distances [A]
-------------------------
::

 ---          Ir (   1)          P  (   2)          P  (   3)          N  (   4)          N  (   5)
 Ir (   1)    0.000000
 P  (   2)    2.326991          0.000000
 P  (   3)    2.327697          4.612365          0.000000
 N  (   4)    2.024948          2.872151          2.871997          0.000000
 N  (   5)    1.940309          3.223561          3.225042          3.965110          0.000000
 ---          H  (   6)          H  (   7)          C  (   8)          H  (   9)          C  (  10)
 Ir (   1)    2.652257          2.652305          2.961820          3.962280          3.172837
 P  (   2)    3.198092          4.221408          2.656826          3.693704          1.790263
 P  (   3)    4.222816          3.199790          4.232770          4.880979          5.013220
 N  (   4)    4.619969          4.620119          1.366015          2.094957          2.378370
 N  (   5)    1.007505          1.007543          4.804325          5.850527          4.688687
 ---          H  (  11)          C  (  12)          H  (  13)          C  (  14)          H  (  15)
 Ir (   1)    4.243999          2.962286          3.962657          3.173402          4.244526
 P  (   2)    2.563446          4.233046          4.881243          5.013310          6.077403
 P  (   3)    6.077271          2.656783          3.693725          1.790171          2.563175
 N  (   4)    3.355954          1.366127          2.095088          2.378299          3.356010
 N  (   5)    5.671799          4.805005          5.851102          4.689763          5.672875
 ---          C  (  16)          C  (  17)          H  (  18)          H  (  19)          H  (  20)
 Ir (   1)    3.606703          4.234918          5.093726          3.772360          4.803961
 P  (   2)    1.889912          2.832109          3.793813          2.971340          3.141103
 P  (   3)    5.788587          6.386211          7.125413          5.772155          7.041200
 N  (   4)    4.229436          5.372933          6.164290          5.252320          5.926994
 N  (   5)    3.989995          3.878816          4.681769          3.005446          4.378058
 ---          C  (  21)          H  (  22)          H  (  23)          H  (  24)          C  (  25)
 Ir (   1)    4.906440          5.392546          4.994518          5.683028          3.561263
 P  (   2)    2.864428          3.142444          3.052120          3.819817          2.725779
 P  (   3)    7.071712          7.653859          7.021374          7.774008          5.347372
 N  (   4)    5.073190          5.608892          4.719003          5.930311          4.036832
 N  (   5)    5.481827          5.867036          5.922626          6.087088          4.090290
 ---          H  (  26)          H  (  27)          H  (  28)          C  (  29)          C  (  30)
 Ir (   1)    4.613814          3.587710          3.033438          3.584237          3.774664
 P  (   2)    3.720852          2.875953          2.920371          1.888480          2.729343
 P  (   3)    6.297769          5.177874          4.612797          5.767097          5.585409
 N  (   4)    5.080429          3.495048          3.901530          4.225447          4.005824
 N  (   5)    4.939601          4.583638          3.308844          3.980632          4.516415
 ---          H  (  31)          H  (  32)          H  (  33)          C  (  34)          H  (  35)
 Ir (   1)    3.130355          4.147217          4.722679          3.886225          4.279173
 P  (   2)    2.843131          2.969775          3.719402          2.807770          3.077849
 P  (   3)    4.673897          5.864291          6.432184          5.942757          6.398825
 N  (   4)    3.490687          3.830074          5.052239          5.111195          5.651979
 N  (   5)    3.922774          5.243122          5.210949          3.515357          3.607299
 ---          H  (  36)          H  (  37)          C  (  38)          H  (  39)          H  (  40)
 Ir (   1)    3.300041          4.841215          4.963980          5.723734          5.221636
 P  (   2)    2.954938          3.779955          2.876520          3.825449          3.040254
 P  (   3)    5.129126          6.777063          7.196033          7.869039          7.399690
 N  (   4)    4.771735          5.962479          5.337484          6.116561          5.185764
 N  (   5)    2.707085          4.439583          5.361852          6.013832          5.949914
 ---          H  (  41)          C  (  42)          C  (  43)          H  (  44)          H  (  45)
 Ir (   1)    5.351144          3.606730          3.565807          3.034419          3.601069
 P  (   2)    3.192227          5.787043          5.349646          4.608730          5.191293
 P  (   3)    7.658195          1.889892          2.726306          2.920744          2.878121
 N  (   4)    5.921863          4.225304          4.027903          3.884026          3.492183
 N  (   5)    5.497103          3.994604          4.106699          3.330380          4.606440
 ---          H  (  46)          C  (  47)          H  (  48)          H  (  49)          H  (  50)
 Ir (   1)    4.617015          4.909579          5.684417          5.001043          5.395952
 P  (   2)    6.299025          7.074737          7.774354          7.029477          7.657494
 P  (   3)    3.721128          2.865558          3.820393          3.052519          3.145676
 N  (   4)    5.072267          5.075587          5.928804          4.724418          5.616368
 N  (   5)    4.953730          5.485627          6.091428          5.929707          5.866757
 ---          C  (  51)          H  (  52)          H  (  53)          H  (  54)          C  (  55)
 Ir (   1)    4.227973          4.797170          3.760647          5.086828          3.585597
 P  (   2)    6.376232          7.031715          5.756691          7.114439          5.768717
 P  (   3)    2.830915          3.140719          2.968104          3.792965          1.888059
 N  (   4)    5.364959          5.922719          5.239348          6.155153          4.228516
 N  (   5)    3.874878          4.369363          2.998631          4.678895          3.980274
 ---          C  (  56)          H  (  57)          H  (  58)          H  (  59)          C  (  60)
 Ir (   1)    4.966031          5.352940          5.225709          5.725056          3.885961
 P  (   2)    7.198435          7.659671          7.404604          7.870967          5.942317
 P  (   3)    2.877401          3.194411          3.042065          3.825621          2.807684
 N  (   4)    5.342344          5.926270          5.192974          6.121285          5.112658
 N  (   5)    5.361336          5.496408          5.951281          6.012078          3.513104
 ---          H  (  61)          H  (  62)          H  (  63)          C  (  64)          H  (  65)
 Ir (   1)    4.845473          3.304602          4.270096          3.778872          4.157454
 P  (   2)    6.783327          5.131759          6.388584          5.591251          5.877483
 P  (   3)    3.780015          2.960154          3.073212          2.729058          2.972497
 N  (   4)    5.968888          4.775548          5.646155          4.012239          3.844261
 N  (   5)    4.440716          2.711940          3.595296          4.518126          5.249331
 ---          H  (  66)          H  (  67)
 Ir (   1)    3.132595          4.723970
 P  (   2)    4.678134          6.435016
 P  (   3)    2.839920          3.718797
 N  (   4)    3.491194          5.058057
 N  (   5)    3.926014          5.208100

 ---          H  (   6)          H  (   7)          C  (   8)          H  (   9)          C  (  10)
 H  (   6)    0.000000
 H  (   7)    1.646230          0.000000
 C  (   8)    5.250731          5.607856          0.000000
 H  (   9)    6.332547          6.613528          1.090002          0.000000
 C  (  10)    4.876571          5.622187          1.348916          2.126935          0.000000
 ---          H  (  11)          C  (  12)          H  (  13)          C  (  14)          H  (  15)
 H  (   6)    5.756032          5.608343          6.613847          5.623109          6.632010
 H  (   7)    6.631074          5.251660          6.333444          4.877960          5.757457
 C  (   8)    2.114709          2.354305          2.526940          3.607178          4.468893
 H  (   9)    2.460472          2.526866          2.207488          3.875341          4.537344
 C  (  10)    1.081602          3.607325          3.875476          4.754170          5.698049
 ---          C  (  16)          C  (  17)          H  (  18)          H  (  19)          H  (  20)
 H  (   6)    3.687866          3.238023          4.046922          2.292811          3.613523
 H  (   7)    4.928354          4.709583          5.419054          3.741383          5.218289
 C  (   8)    3.895700          5.244747          6.007570          5.400734          5.690506
 H  (   9)    4.795967          6.215181          6.919011          6.438809          6.649158
 C  (  10)    2.904462          4.264906          5.048266          4.611578          4.574005
 ---          C  (  21)          H  (  22)          H  (  23)          H  (  24)          C  (  25)
 H  (   6)    5.150859          5.429318          5.755612          5.696639          4.040025
 H  (   7)    6.438737          6.845762          6.885132          6.987290          4.887070
 C  (   8)    4.346747          4.806770          3.795324          5.263209          3.921993
 H  (   9)    5.018049          5.466591          4.281510          5.890943          4.731878
 C  (  10)    3.169071          3.499418          2.710512          4.174312          3.361583
 ---          H  (  26)          H  (  27)          H  (  28)          C  (  29)          C  (  30)
 H  (   6)    4.783860          4.721634          3.369344          3.685079          4.486760
 H  (   7)    5.666588          5.377720          3.988689          4.916471          5.347738
 C  (   8)    4.900456          3.241901          4.156930          3.907585          3.726679
 H  (   9)    5.620338          3.896644          5.044567          4.811497          4.466383
 C  (  10)    4.294027          2.900007          3.828267          2.928379          3.118581
 ---          H  (  31)          H  (  32)          H  (  33)          C  (  34)          H  (  35)
 H  (   6)    4.090867          5.304515          5.081015          2.962271          2.819311
 H  (   7)    4.651691          6.103887          5.969411          4.307836          4.378817
 C  (   8)    3.574386          3.250160          4.784580          5.116278          5.644016
 H  (   9)    4.358168          3.785295          5.456595          6.103351          6.663212
 C  (  10)    3.321561          2.691289          4.161395          4.271146          4.697919
 ---          H  (  36)          H  (  37)          C  (  38)          H  (  39)          H  (  40)
 H  (   6)    2.293417          3.882985          4.934628          5.556751          5.643728
 H  (   7)    3.394664          5.134049          6.314572          6.909866          6.934854
 C  (   8)    5.062724          5.908415          4.688299          5.497342          4.292520
 H  (   9)    6.083572          6.828963          5.427487          6.179569          4.865047
 C  (  10)    4.472267          5.055268          3.470616          4.366389          3.041704
 ---          H  (  41)          C  (  42)          C  (  43)          H  (  44)          H  (  45)
 H  (   6)    4.917697          4.932498          4.903533          4.009969          5.401562
 H  (   7)    6.440092          3.695260          4.060879          3.398582          4.745923
 C  (   8)    5.308217          5.514227          5.107234          4.857284          4.466149
 H  (   9)    6.092938          6.104366          5.688996          5.592908          4.895705
 C  (  10)    4.020309          6.264768          5.748992          5.256892          5.249816
 ---          H  (  46)          C  (  47)          H  (  48)          H  (  49)          H  (  50)
 H  (   6)    5.681117          6.442302          6.991300          6.892558          6.844899
 H  (   7)    4.802706          5.155103          5.702927          5.762243          5.427578
 C  (   8)    6.088989          6.345537          7.146665          5.906821          6.933823
 H  (   9)    6.615885          6.724747          7.523581          6.126956          7.303159
 C  (  10)    6.705965          7.292192          8.041192          6.976347          7.909161
 ---          C  (  51)          H  (  52)          H  (  53)          H  (  54)          C  (  55)
 H  (   6)    4.704763          5.208522          3.733949          5.414886          4.916777
 H  (   7)    3.238221          3.605663          2.293292          4.049065          3.682861
 C  (   8)    6.641271          7.250850          6.440175          7.382142          5.519385
 H  (   9)    7.360420          7.946976          7.277788          8.068673          6.116480
 C  (  10)    7.197998          7.857308          6.803587          7.924077          6.262498
 ---          C  (  56)          H  (  57)          H  (  58)          H  (  59)          C  (  60)
 H  (   6)    6.314379          6.439322          6.936504          6.908576          4.306440
 H  (   7)    4.932170          4.915502          5.643175          5.552594          2.957551
 C  (   8)    6.652865          7.278706          6.462236          7.378350          6.340327
 H  (   9)    7.097488          7.772172          6.751002          7.805685          7.100233
 C  (  10)    7.547213          8.134440          7.501479          8.239062          6.821472
 ---          H  (  61)          H  (  62)          H  (  63)          C  (  64)          H  (  65)
 H  (   6)    5.136769          3.399625          4.367373          5.350639          6.111322
 H  (   7)    3.879575          2.297011          2.805433          4.485647          5.307101
 C  (   8)    7.153410          5.885673          6.916118          5.107445          4.875366
 H  (   9)    7.868324          6.742824          7.706217          5.603801          5.170449
 C  (  10)    7.634843          6.176804          7.375101          5.855784          5.812173
 ---          H  (  66)          H  (  67)
 H  (   6)    4.656845          5.967487
 H  (   7)    4.092051          5.074954
 C  (   8)    4.451534          6.085687
 H  (   9)    5.058699          6.562666
 C  (  10)    5.025038          6.766471

 ---          H  (  11)          C  (  12)          H  (  13)          C  (  14)          H  (  15)
 H  (  11)    0.000000
 C  (  12)    4.468823          0.000000
 H  (  13)    4.537181          1.090032          0.000000
 C  (  14)    5.697890          1.348863          2.127017          0.000000
 H  (  15)    6.583065          2.114782          2.460796          1.081591          0.000000
 ---          C  (  16)          C  (  17)          H  (  18)          H  (  19)          H  (  20)
 H  (  11)    3.270281          4.649213          5.341319          5.198174          4.824495
 C  (  12)    5.519959          6.651624          7.394648          6.456016          7.256721
 H  (  13)    6.111083          7.370611          8.081474          7.293437          7.951570
 C  (  14)    6.269882          7.209618          7.938067          6.820945          7.865393
 H  (  15)    7.310828          8.270561          8.971853          7.873712          8.942472
 ---          C  (  21)          H  (  22)          H  (  23)          H  (  24)          C  (  25)
 H  (  11)    3.005837          3.171854          2.337159          3.997087          3.867364
 C  (  12)    6.344065          6.926420          5.901585          7.150100          5.119292
 H  (  13)    6.723611          7.294231          6.122639          7.528100          5.705076
 C  (  14)    7.290708          7.903325          6.970167          8.044386          5.757501
 H  (  15)    8.290484          8.921641          7.909725          9.025324          6.723940
 ---          H  (  26)          H  (  27)          H  (  28)          C  (  29)          C  (  30)
 H  (  11)    4.631213          3.371767          4.545980          3.296346          3.501424
 C  (  12)    6.100966          4.471570          4.879490          5.514943          5.098016
 H  (  13)    6.631849          4.907593          5.619330          6.111293          5.593671
 C  (  14)    6.715236          5.249092          5.275360          6.257992          5.845553
 H  (  15)    7.639364          6.154501          6.237664          7.295063          6.790205
 ---          H  (  31)          H  (  32)          H  (  33)          C  (  34)          H  (  35)
 H  (  11)    3.964118          2.860526          4.414714          4.763670          5.145640
 C  (  12)    4.447561          4.857584          6.076338          6.337677          6.921878
 H  (  13)    5.055192          5.151900          6.551371          7.096777          7.710537
 C  (  14)    5.018459          5.793803          6.757117          6.818833          7.382180
 H  (  15)    5.942111          6.680849          7.663628          7.862098          8.448380
 ---          H  (  36)          H  (  37)          C  (  38)          H  (  39)          H  (  40)
 H  (  11)    5.162256          5.428325          3.356456          4.212963          2.622057
 C  (  12)    5.881283          7.144203          6.646612          7.371529          6.453488
 H  (  13)    6.738347          7.858286          7.089935          7.797161          6.740873
 C  (  14)    6.172085          7.624624          7.541397          8.232622          7.493194
 H  (  15)    7.190257          8.635697          8.563684          9.230180          8.474144
 ---          H  (  41)          C  (  42)          C  (  43)          H  (  44)          H  (  45)
 H  (  11)    3.892555          7.305019          6.713727          6.217110          6.153268
 C  (  12)    7.273665          3.892131          3.910486          4.138542          3.231207
 H  (  13)    7.765893          4.791774          4.717301          5.022472          3.880985
 C  (  14)    8.130197          2.903205          3.353657          3.816693          2.890397
 H  (  15)    9.181409          3.269436          3.857948          4.534150          3.357094
 ---          H  (  46)          C  (  47)          H  (  48)          H  (  49)          H  (  50)
 H  (  11)    7.628075          8.291573          9.021197          7.915669          8.927702
 C  (  12)    4.890834          4.350150          5.262712          3.799900          4.817391
 H  (  13)    5.607526          5.021545          5.889883          4.285848          5.478993
 C  (  14)    4.288333          3.173522          4.176098          2.713617          3.510982
 H  (  15)    4.624277          3.010694          3.999612          2.337493          3.186558
 ---          C  (  51)          H  (  52)          H  (  53)          H  (  54)          C  (  55)
 H  (  11)    8.258159          8.934043          7.855504          8.956534          7.300164
 C  (  12)    5.240079          5.690292          5.391615          6.002083          3.909739
 H  (  13)    6.210507          6.649895          6.429433          6.913124          4.814230
 C  (  14)    4.264342          4.577091          4.607388          5.047747          2.928010
 H  (  15)    4.651252          4.830907          5.196764          5.343663          3.294838
 ---          C  (  56)          H  (  57)          H  (  58)          H  (  59)          C  (  60)
 H  (  11)    8.570216          9.186107          8.483164          9.237698          7.865393
 C  (  12)    4.693245          5.313707          4.299872          5.501778          5.117311
 H  (  13)    5.433542          6.099510          4.873682          6.185437          6.104938
 C  (  14)    3.473511          4.025252          3.046575          4.368061          4.270700
 H  (  15)    3.358748          3.898069          2.626019          4.213886          4.762737
 ---          H  (  61)          H  (  62)          H  (  63)          C  (  64)          H  (  65)
 H  (  11)    8.647275          7.195218          8.441695          6.801484          6.700350
 C  (  12)    5.912511          5.065409          5.640397          3.729683          3.259917
 H  (  13)    6.833868          6.085958          6.660634          4.469904          3.795358
 C  (  14)    5.055343          4.474033          4.695238          3.116270          2.692672
 H  (  15)    5.426306          5.162895          5.144807          3.496268          2.855962
 ---          H  (  66)          H  (  67)
 H  (  11)    5.949626          7.674584
 C  (  12)    3.569611          4.788604
 H  (  13)    4.353292          5.462108
 C  (  14)    3.312629          4.160887
 H  (  15)    3.952995          4.412640

 ---          C  (  16)          C  (  17)          H  (  18)          H  (  19)          H  (  20)
 C  (  16)    0.000000
 C  (  17)    1.525931          0.000000
 H  (  18)    2.148201          1.094565          0.000000
 H  (  19)    2.180775          1.091916          1.761511          0.000000
 H  (  20)    2.187900          1.090586          1.760299          1.774228          0.000000
 ---          C  (  21)          H  (  22)          H  (  23)          H  (  24)          C  (  25)
 C  (  16)    1.527844          2.196785          2.177391          2.146315          1.530951
 C  (  17)    2.498779          2.786838          3.460382          2.708259          2.482478
 H  (  18)    2.743816          3.143812          3.729173          2.495171          2.662171
 H  (  19)    3.464879          3.793771          4.322212          3.722363          2.767370
 H  (  20)    2.743386          2.585589          3.770775          3.034543          3.455121
 ---          H  (  26)          H  (  27)          H  (  28)          C  (  29)          C  (  30)
 C  (  16)    2.152616          2.180966          2.179741          3.124624          4.383515
 C  (  17)    2.729538          3.449841          2.711722          3.476372          4.932217
 H  (  18)    2.448409          3.689695          2.964490          4.530261          5.995955
 H  (  19)    3.147789          3.761788          2.545506          3.653541          4.998798
 H  (  20)    3.706607          4.324306          3.752663          3.154224          4.681221
 ---          H  (  31)          H  (  32)          H  (  33)          C  (  34)          H  (  35)
 C  (  16)    4.668060          4.584906          5.238616          3.724806          3.407610
 C  (  17)    5.208836          5.404183          5.592359          3.451487          2.727034
 H  (  18)    6.289666          6.410428          6.652494          4.499792          3.684149
 H  (  19)    5.066702          5.615158          5.650138          3.296551          2.582290
 H  (  20)    5.122859          5.216591          5.161640          2.988747          2.137157
 ---          H  (  36)          H  (  37)          C  (  38)          H  (  39)          H  (  40)
 C  (  16)    4.087612          4.705247          3.450340          4.516949          3.572535
 C  (  17)    3.843130          4.371998          3.763749          4.673612          4.242798
 H  (  18)    4.893639          5.369204          4.643371          5.546781          5.032452
 H  (  19)    3.395923          4.270090          4.296922          5.127772          4.900970
 H  (  20)    3.631898          3.725978          3.154685          3.928207          3.793755
 ---          H  (  41)          C  (  42)          C  (  43)          H  (  44)          H  (  45)
 C  (  16)    3.158377          6.488450          5.672102          4.759540          5.572575
 C  (  17)    3.159544          6.958928          6.235330          5.200945          6.383838
 H  (  18)    3.901503          7.469705          6.588784          5.536210          6.756700
 H  (  19)    3.836876          6.262944          5.671842          4.611892          5.983266
 H  (  20)    2.376337          7.789088          7.182498          6.161909          7.323649
 ---          H  (  46)          C  (  47)          H  (  48)          H  (  49)          H  (  50)
 C  (  16)    6.403037          7.824261          8.314245          7.822230          8.568092
 C  (  17)    6.879402          8.407425          8.829762          8.587544          9.098649
 H  (  18)    7.090009          8.892873          9.200517          9.083601          9.652737
 H  (  19)    6.306626          7.757514          8.164769          8.054670          8.393147
 H  (  20)    7.878402          9.253303          9.737458          9.436615          9.879911
 ---          C  (  51)          H  (  52)          H  (  53)          H  (  54)          C  (  55)
 C  (  16)    6.945449          7.774876          6.242039          7.454871          7.179990
 C  (  17)    7.090209          7.880515          6.218881          7.550367          7.602944
 H  (  18)    7.549929          8.409099          6.686272          7.870948          8.442802
 H  (  19)    6.225398          6.974305          5.292199          6.694009          6.892781
 H  (  20)    7.884602          8.595705          6.973829          8.414083          8.085401
 ---          C  (  56)          H  (  57)          H  (  58)          H  (  59)          C  (  60)
 C  (  16)    8.552411          8.840706          8.767652          9.324735          7.241962
 C  (  17)    9.008795          9.196389          9.387828          9.728182          7.356146
 H  (  18)    9.794657          9.901071         10.157961         10.563289          8.191170
 H  (  19)    8.277605          8.393688          8.742172          8.982121          6.511106
 H  (  20)    9.547953          9.801592          9.969867         10.182243          7.752343
 ---          H  (  61)          H  (  62)          H  (  63)          C  (  64)          H  (  65)
 C  (  16)    8.168049          6.440609          7.463299          7.259705          7.562504
 C  (  17)    8.238396          6.470760          7.462395          7.807492          8.292230
 H  (  18)    9.107165          7.351505          8.193629          8.753238          9.220141
 H  (  19)    7.393254          5.638582          6.534358          7.236170          7.816910
 H  (  20)    8.544069          6.784056          7.943456          8.143058          8.667994
 ---          H  (  66)          H  (  67)
 C  (  16)    6.419081          8.137650
 C  (  17)    6.955863          8.583495
 H  (  18)    7.946936          9.556718
 H  (  19)    6.446919          7.974500
 H  (  20)    7.211373          8.834157

 ---          C  (  21)          H  (  22)          H  (  23)          H  (  24)          C  (  25)
 C  (  21)    0.000000
 H  (  22)    1.088551          0.000000
 H  (  23)    1.090828          1.768016          0.000000
 H  (  24)    1.094814          1.760542          1.761892          0.000000
 C  (  25)    2.473878          3.454049          2.713996          2.681751          0.000000
 ---          H  (  26)          H  (  27)          H  (  28)          C  (  29)          C  (  30)
 C  (  21)    2.655966          2.754371          3.441917          3.685973          4.892698
 H  (  22)    3.672557          3.769450          4.326158          3.360180          4.596734
 H  (  23)    2.980861          2.541566          3.743396          4.045173          4.987723
 H  (  24)    2.395498          3.085333          3.671968          4.674384          5.951782
 C  (  25)    1.094906          1.091987          1.090657          4.394950          5.448710
 ---          H  (  31)          H  (  32)          H  (  33)          C  (  34)          H  (  35)
 C  (  21)    5.434880          4.847674          5.664300          4.561141          4.255000
 H  (  22)    5.317023          4.572493          5.202884          4.235463          3.941032
 H  (  23)    5.510243          4.713512          5.833827          5.166621          5.047130
 H  (  24)    6.474460          5.939882          6.695032          5.376629          4.897021
 C  (  25)    5.507925          5.567794          6.412658          4.950453          4.659886
 ---          H  (  36)          H  (  37)          C  (  38)          H  (  39)          H  (  40)
 C  (  21)    5.172212          5.361348          3.378262          4.428146          3.154351
 H  (  22)    5.031436          4.860559          2.645474          3.602280          2.439639
 H  (  23)    5.716708          5.957163          3.763588          4.800719          3.244896
 H  (  24)    5.982003          6.174414          4.302166          5.304295          4.124737
 C  (  25)    5.058233          6.002282          4.908550          5.983486          4.914586
 ---          H  (  41)          C  (  42)          C  (  43)          H  (  44)          H  (  45)
 C  (  21)    2.967919          7.817729          6.908103          6.065599          6.649786
 H  (  22)    2.109288          8.563078          7.772695          6.914939          7.541843
 H  (  23)    3.615265          7.806895          6.863151          6.147675          6.437568
 H  (  24)    3.702348          8.310852          7.268114          6.391321          7.050643
 C  (  25)    4.685667          5.664983          4.591041          3.714945          4.451292
 ---          H  (  46)          C  (  47)          H  (  48)          H  (  49)          H  (  50)
 C  (  21)    7.601477          9.067436          9.554280          8.942994          9.847614
 H  (  22)    8.521075          9.847232         10.395334          9.740807         10.563845
 H  (  23)    7.572817          8.934862          9.447483          8.681017          9.735411
 H  (  24)    7.834596          9.558499          9.939521          9.461659         10.398763
 C  (  25)    5.185837          6.911466          7.266643          6.880008          7.774025
 ---          C  (  51)          H  (  52)          H  (  53)          H  (  54)          C  (  55)
 C  (  21)    8.389533          9.236174          7.733416          8.872461          8.482517
 H  (  22)    9.085234          9.866823          8.375120          9.637604          8.904976
 H  (  23)    8.561819          9.413710          8.023043          9.053882          8.497081
 H  (  24)    8.812528          9.720179          8.140375          9.180698          9.265370
 C  (  25)    6.209117          7.156566          5.635201          6.560095          6.989459
 ---          C  (  56)          H  (  57)          H  (  58)          H  (  59)          C  (  60)
 C  (  21)    9.846098         10.200050          9.974007         10.609573          8.642033
 H  (  22)   10.327491         10.742953         10.500508         11.012830          8.984832
 H  (  23)    9.797705         10.206798          9.807430         10.582148          8.845301
 H  (  24)   10.596769         10.868536         10.732250         11.404159          9.379932
 C  (  25)    8.208673          8.375513          8.335651          9.101757          7.194330
 ---          H  (  61)          H  (  62)          H  (  63)          C  (  64)          H  (  65)
 C  (  21)    9.539797          7.831671          8.928837          8.408491          8.601563
 H  (  22)    9.807311          8.098879          9.346872          8.695322          8.927762
 H  (  23)    9.749965          8.109641          9.187650          8.343864          8.398002
 H  (  24)   10.313804          8.585667          9.567611          9.311263          9.520589
 C  (  25)    8.217076          6.567046          7.267806          7.305761          7.524133
 ---          H  (  66)          H  (  67)
 C  (  21)    7.526060          9.287461
 H  (  22)    7.736407          9.496458
 H  (  23)    7.502160          9.266926
 H  (  24)    8.464006         10.208755
 C  (  25)    6.637780          8.278962

 ---          H  (  26)          H  (  27)          H  (  28)          C  (  29)          C  (  30)
 H  (  26)    0.000000
 H  (  27)    1.770682          0.000000
 H  (  28)    1.777686          1.765579          0.000000
 C  (  29)    5.246536          4.672762          4.609275          0.000000
 C  (  30)    6.407900          5.494569          5.589384          1.530736          0.000000
 ---          H  (  31)          H  (  32)          H  (  33)          C  (  34)          H  (  35)
 H  (  26)    6.539889          6.518354          7.329526          5.727331          5.276112
 H  (  27)    5.525352          5.418447          6.528034          5.479267          5.368928
 H  (  28)    5.453452          5.847682          6.548880          4.918399          4.639610
 C  (  29)    2.177596          2.184528          2.150467          1.528570          2.195164
 C  (  30)    1.092320          1.090439          1.094429          2.471479          3.451744
 ---          H  (  36)          H  (  37)          C  (  38)          H  (  39)          H  (  40)
 H  (  26)    5.914476          6.749286          5.558436          6.632135          5.545004
 H  (  27)    5.562465          6.510575          5.182717          6.263990          4.984138
 H  (  28)    4.802093          6.008539          5.394334          6.418238          5.551940
 C  (  29)    2.171030          2.150172          1.524927          2.147070          2.184633
 C  (  30)    2.702235          2.688070          2.485243          2.651868          2.793541
 ---          H  (  41)          C  (  42)          C  (  43)          H  (  44)          H  (  45)
 H  (  26)    5.157611          6.397171          5.187922          4.307446          5.084048
 H  (  27)    5.134326          5.549458          4.427731          3.752973          4.033303
 H  (  28)    5.221916          4.761349          3.731049          2.760091          3.796401
 C  (  29)    2.185190          7.179384          6.994132          6.249780          6.920166
 C  (  30)    3.454245          7.254514          7.303320          6.742667          7.140693
 ---          H  (  46)          C  (  47)          H  (  48)          H  (  49)          H  (  50)
 H  (  26)    5.598936          7.606222          7.834438          7.591981          8.523029
 H  (  27)    5.058332          6.638888          7.032881          6.440829          7.531973
 H  (  28)    4.321005          6.078716          6.400663          6.176039          6.923183
 C  (  29)    7.976013          8.483782          9.265593          8.500901          8.906256
 C  (  30)    8.360588          8.404284          9.306153          8.339948          8.692869
 ---          C  (  51)          H  (  52)          H  (  53)          H  (  54)          C  (  55)
 H  (  26)    6.853304          7.851949          6.270317          7.060754          7.971815
 H  (  27)    6.343925          7.286773          5.934081          6.712896          6.907794
 H  (  28)    5.178392          6.137912          4.575594          5.512527          6.247147
 C  (  29)    7.596936          8.078725          6.883557          8.436493          6.439907
 C  (  30)    7.800031          8.136237          7.226538          8.745345          5.960804
 ---          C  (  56)          H  (  57)          H  (  58)          H  (  59)          C  (  60)
 H  (  26)    9.148192          9.239974          9.275067         10.067469          8.126428
 H  (  27)    8.049777          8.282316          8.035722          8.970351          7.341685
 H  (  28)    7.426971          7.502041          7.624108          8.337147          6.370695
 C  (  29)    7.943411          8.511287          8.269230          8.405435          6.374379
 C  (  30)    7.403517          8.129287          7.662010          7.738660          6.063069
 ---          H  (  61)          H  (  62)          H  (  63)          C  (  64)          H  (  65)
 H  (  26)    9.162284          7.508244          8.111032          8.363268          8.585624
 H  (  27)    8.366133          6.805721          7.487565          7.138209          7.198815
 H  (  28)    7.419722          5.800446          6.340344          6.746330          7.046737
 C  (  29)    6.993851          5.408588          6.973551          5.963404          6.373716
 C  (  30)    6.534949          5.188622          6.854320          5.155905          5.466048
 ---          H  (  66)          H  (  67)
 H  (  26)    7.714079          9.335904
 H  (  27)    6.522768          8.164583
 H  (  28)    6.165253          7.706508
 C  (  29)    4.899810          6.564945
 C  (  30)    4.075005          5.656322

 ---          H  (  31)          H  (  32)          H  (  33)          C  (  34)          H  (  35)
 H  (  31)    0.000000
 H  (  32)    1.767369          0.000000
 H  (  33)    1.773431          1.772346          0.000000
 C  (  34)    2.745123          3.443119          2.653273          0.000000
 H  (  35)    3.758938          4.328267          3.672009          1.090120          0.000000
 ---          H  (  36)          H  (  37)          C  (  38)          H  (  39)          H  (  40)
 H  (  31)    2.520429          3.086826          3.449834          3.681221          3.782906
 H  (  32)    3.732991          3.679087          2.719950          2.947850          2.582527
 H  (  33)    2.974055          2.402099          2.730302          2.437064          3.177431
 C  (  34)    1.091083          1.094649          2.500990          2.760374          3.468918
 H  (  35)    1.770789          1.760542          2.788249          3.168969          3.786559
 ---          H  (  41)          C  (  42)          C  (  43)          H  (  44)          H  (  45)
 H  (  31)    4.319452          6.415497          6.637418          6.164240          6.527244
 H  (  32)    3.766118          7.548669          7.510759          7.030872          7.189877
 H  (  33)    3.695645          8.136418          8.280563          7.708441          8.169428
 C  (  34)    2.728821          7.245560          7.206538          6.384337          7.360679
 H  (  35)    2.569340          7.478082          7.293190          6.367325          7.520515
 ---          H  (  46)          C  (  47)          H  (  48)          H  (  49)          H  (  50)
 H  (  31)    7.713295          7.523338          8.460651          7.499741          7.735145
 H  (  32)    8.572209          8.589438          9.506738          8.385973          8.919000
 H  (  33)    9.337400          9.285770         10.206889          9.263993          9.496345
 C  (  34)    8.138158          8.645568          9.383878          8.850928          8.986186
 H  (  35)    8.136164          8.943782          9.583349          9.205630          9.358225
 ---          C  (  51)          H  (  52)          H  (  53)          H  (  54)          C  (  55)
 H  (  31)    6.949658          7.205412          6.438382          7.940556          4.897593
 H  (  32)    8.276940          8.654665          7.799405          9.203931          6.365243
 H  (  33)    8.581829          8.833010          7.971763          9.554765          6.565789
 C  (  34)    7.354541          7.747895          6.507648          8.190054          6.374866
 H  (  35)    7.470373          7.947230          6.540083          8.202437          6.981970
 ---          C  (  56)          H  (  57)          H  (  58)          H  (  59)          C  (  60)
 H  (  31)    6.332876          7.075397          6.620651          6.648276          5.031064
 H  (  32)    7.731969          8.515340          7.841911          8.100855          6.698419
 H  (  33)    7.990599          8.743727          8.313505          8.199129          6.526019
 C  (  34)    7.897877          8.362813          8.412707          8.282529          5.947154
 H  (  35)    8.493452          8.847017          9.039198          8.943082          6.461308
 ---          H  (  61)          H  (  62)          H  (  63)          C  (  64)          H  (  65)
 H  (  31)    5.489493          4.209792          5.869221          4.075845          4.446936
 H  (  32)    7.193750          5.921729          7.516686          5.461030          5.558913
 H  (  33)    6.849264          5.620082          7.360201          5.658282          6.032158
 C  (  34)    6.488364          4.883932          6.454110          6.064902          6.705203
 H  (  35)    7.069918          5.398101          6.812265          6.862647          7.530161
 ---          H  (  66)          H  (  67)
 H  (  31)    2.989977          4.582762
 H  (  32)    4.439977          6.027107
 H  (  33)    4.584732          5.975151
 C  (  34)    5.034207          6.522927
 H  (  35)    5.878397          7.362435

 ---          H  (  36)          H  (  37)          C  (  38)          H  (  39)          H  (  40)
 H  (  36)    0.000000
 H  (  37)    1.769250          0.000000
 C  (  38)    3.457682          2.712313          0.000000
 H  (  39)    3.740059          2.516539          1.094902          0.000000
 H  (  40)    4.320898          3.736630          1.091829          1.763006          0.000000
 ---          H  (  41)          C  (  42)          C  (  43)          H  (  44)          H  (  45)
 H  (  36)    3.756345          6.439750          6.573651          5.809233          6.818395
 H  (  37)    3.010108          8.166581          8.225589          7.431354          8.380289
 C  (  38)    1.090539          8.550778          8.211779          7.426964          8.060985
 H  (  39)    1.759220          9.324158          9.105898          8.339511          8.981195
 H  (  40)    1.771756          8.762192          8.332731          7.616280          8.040979
 ---          H  (  46)          C  (  47)          H  (  48)          H  (  49)          H  (  50)
 H  (  36)    7.513672          7.830464          8.584611          8.110087          8.096121
 H  (  37)    9.171034          9.536865         10.312351          9.748141          9.801399
 C  (  38)    9.151063          9.846875         10.596153          9.801445         10.328560
 H  (  39)   10.071491         10.610375         11.404089         10.584721         11.013971
 H  (  40)    9.271916          9.971947         10.727919          9.808562         10.500037
 ---          C  (  51)          H  (  52)          H  (  53)          H  (  54)          C  (  55)
 H  (  36)    6.465179          6.776355          5.631334          7.345907          5.408511
 H  (  37)    8.233441          8.535332          7.387960          9.103539          6.986034
 C  (  38)    9.001563          9.540344          8.267022          9.786852          7.942944
 H  (  39)    9.723440         10.177039          8.974869         10.558141          8.405750
 H  (  40)    9.376903          9.959721          8.727446         10.145948          8.267092
 ---          C  (  56)          H  (  57)          H  (  58)          H  (  59)          C  (  60)
 H  (  36)    6.921598          7.358226          7.503711          7.283412          4.883503
 H  (  37)    8.490626          9.007896          9.039416          8.756316          6.480814
 C  (  38)    9.436225         10.016673          9.715016          9.897776          7.897323
 H  (  39)    9.898425         10.528834         10.217157         10.255537          8.283428
 H  (  40)    9.713496         10.337651          9.874145         10.215415          8.410609
 ---          H  (  61)          H  (  62)          H  (  63)          C  (  64)          H  (  65)
 H  (  36)    5.417466          3.810276          5.389341          5.191954          5.929346
 H  (  37)    6.869113          5.409000          7.057192          6.527003          7.190281
 C  (  38)    8.498704          6.921669          8.484869          7.405568          7.739838
 H  (  39)    8.766559          7.283723          8.936835          7.740897          8.108070
 H  (  40)    9.046179          7.502461          9.028791          7.663031          7.849085
 ---          H  (  66)          H  (  67)
 H  (  36)    4.215638          5.619589
 H  (  37)    5.483405          6.835662
 C  (  38)    6.334220          7.989573
 H  (  39)    6.650272          8.198310
 H  (  40)    6.620086          8.312429

 ---          H  (  41)          C  (  42)          C  (  43)          H  (  44)          H  (  45)
 H  (  41)    0.000000
 C  (  42)    8.840410          0.000000
 C  (  43)    8.381506          1.531027          0.000000
 H  (  44)    7.504817          2.181154          1.090583          0.000000
 H  (  45)    8.297627          2.180516          1.091946          1.765281          0.000000
 ---          H  (  46)          C  (  47)          H  (  48)          H  (  49)          H  (  50)
 H  (  41)    9.245755         10.202452         10.869645         10.213240         10.744608
 C  (  42)    2.152340          1.527919          2.146187          2.177493          2.197068
 C  (  43)    1.094875          2.472547          2.678312          2.713493          3.453102
 H  (  44)    1.777334          3.441780          3.670192          3.742695          4.326979
 H  (  45)    1.770516          2.750686          3.078499          2.538158          3.766938
 ---          C  (  51)          H  (  52)          H  (  53)          H  (  54)          C  (  55)
 H  (  41)    9.189068          9.793112          8.382724          9.893252          8.511051
 C  (  42)    1.525991          2.187777          2.180748          2.148594          3.124527
 C  (  43)    2.483486          3.455707          2.770199          2.662488          4.395934
 H  (  44)    2.715815          3.756979          2.552198          2.967011          4.614652
 H  (  45)    3.450342          4.324053          3.764649          3.689405          4.671730
 ---          C  (  56)          H  (  57)          H  (  58)          H  (  59)          C  (  60)
 H  (  41)   10.016844         10.506976         10.339547         10.528160          8.362116
 C  (  42)    3.449933          3.160367          3.570605          4.516975          3.727537
 C  (  43)    4.907074          4.687157          4.909276          5.982653          4.957764
 H  (  44)    5.397791          5.228725          5.550573          6.422992          4.932396
 H  (  45)    5.177069          5.131590          4.973962          6.258353          5.485053
 ---          H  (  61)          H  (  62)          H  (  63)          C  (  64)          H  (  65)
 H  (  41)    9.015135          7.359129          8.837746          8.131534          8.523605
 C  (  42)    4.704391          4.098517          3.407180          4.382762          4.584246
 C  (  43)    6.006834          5.076188          4.663424          5.448235          5.566195
 H  (  44)    6.021609          4.827099          4.649210          5.592547          5.849036
 H  (  45)    6.513495          5.579624          5.370881          5.492174          5.414576
 ---          H  (  66)          H  (  67)
 H  (  41)    7.077230          8.742366
 C  (  42)    4.666025          5.238417
 C  (  43)    5.506750          6.412800
 H  (  44)    5.455645          6.553034
 H  (  45)    5.522992          6.525917

 ---          H  (  46)          C  (  47)          H  (  48)          H  (  49)          H  (  50)
 H  (  46)    0.000000
 C  (  47)    2.654829          0.000000
 H  (  48)    2.391730          1.094826          0.000000
 H  (  49)    2.982031          1.090869          1.761709          0.000000
 H  (  50)    3.670510          1.088446          1.760393          1.768131          0.000000
 ---          C  (  51)          H  (  52)          H  (  53)          H  (  54)          C  (  55)
 H  (  46)    2.729294          3.705572          3.149744          2.447566          5.246746
 C  (  47)    2.499104          2.742770          3.465082          2.745379          3.681634
 H  (  48)    2.710055          3.036047          3.724235          2.498456          4.672194
 H  (  49)    3.460752          3.769749          4.322415          3.731383          4.036424
 H  (  50)    2.785910          2.583518          3.792636          3.143419          3.356911
 ---          C  (  56)          H  (  57)          H  (  58)          H  (  59)          C  (  60)
 H  (  46)    5.556193          5.158130          5.539010          6.630651          5.733387
 C  (  47)    3.371846          2.963104          3.147123          4.421759          4.558050
 H  (  48)    4.298662          3.701154          4.119188          5.301194          5.376673
 H  (  49)    3.750625          3.605128          3.229463          4.786949          5.160429
 H  (  50)    2.640468          2.102487          2.437567          3.596913          4.229662
 ---          H  (  61)          H  (  62)          H  (  63)          C  (  64)          H  (  65)
 H  (  46)    6.751634          5.931415          5.278915          6.406898          6.516128
 C  (  47)    5.352138          5.176933          4.251014          4.888210          4.843066
 H  (  48)    6.168052          5.990023          4.896730          5.948622          5.935642
 H  (  49)    5.944691          5.718823          5.040735          4.978014          4.703178
 H  (  50)    4.847418          5.032041          3.934654          4.594807          4.571525
 ---          H  (  66)          H  (  67)
 H  (  46)    6.538402          7.329175
 C  (  47)    5.429684          5.660373
 H  (  48)    6.470357          6.692980
 H  (  49)    5.500344          5.824400
 H  (  50)    5.314374          5.201170

 ---          C  (  51)          H  (  52)          H  (  53)          H  (  54)          C  (  55)
 C  (  51)    0.000000
 H  (  52)    1.090645          0.000000
 H  (  53)    1.091921          1.774079          0.000000
 H  (  54)    1.094566          1.760281          1.761786          0.000000
 C  (  55)    3.480326          3.159020          3.658331          4.533874          0.000000
 ---          C  (  56)          H  (  57)          H  (  58)          H  (  59)          C  (  60)
 C  (  51)    3.769809          3.168105          4.247023          4.681113          3.457808
 H  (  52)    3.163496          2.387412          3.801511          3.938587          2.992686
 H  (  53)    4.303824          3.846205          4.905446          5.136633          3.306072
 H  (  54)    4.649016          3.909826          5.036040          5.554249          4.506093
 C  (  55)    1.525091          2.185643          2.185224          2.146775          1.528678
 ---          H  (  61)          H  (  62)          H  (  63)          C  (  64)          H  (  65)
 C  (  51)    4.374896          3.855993          2.730646          4.935385          5.407066
 H  (  52)    3.725643          3.639790          2.139406          4.685809          5.221049
 H  (  53)    4.278269          3.412377          2.588218          5.002540          5.618523
 H  (  54)    5.371597          4.907010          3.688464          5.998784          6.412685
 C  (  55)    2.150013          2.171609          2.195205          1.530725          2.184192
 ---          H  (  66)          H  (  67)
 C  (  51)    5.210637          5.596430
 H  (  52)    5.126046          5.167288
 H  (  53)    5.069229          5.654646
 H  (  54)    6.291143          6.656513
 C  (  55)    2.177689          2.150537

 ---          C  (  56)          H  (  57)          H  (  58)          H  (  59)          C  (  60)
 C  (  56)    0.000000
 H  (  57)    1.090520          0.000000
 H  (  58)    1.091850          1.771812          0.000000
 H  (  59)    1.094919          1.759055          1.762809          0.000000
 C  (  60)    2.500370          2.727997          3.468788          2.759220          0.000000
 ---          H  (  61)          H  (  62)          H  (  63)          C  (  64)          H  (  65)
 C  (  56)    2.706508          3.457361          2.791664          2.484655          2.716630
 H  (  57)    3.001169          3.757836          2.573222          3.453899          3.763585
 H  (  58)    3.732145          4.321586          3.789158          2.793609          2.579785
 H  (  59)    2.509959          3.736305          3.174372          2.650053          2.942047
 C  (  60)    1.094650          1.091085          1.090195          2.471788          3.442989
 ---          H  (  66)          H  (  67)
 C  (  56)    3.449376          2.731800
 H  (  57)    4.319679          3.696279
 H  (  58)    3.781710          3.180537
 H  (  59)    3.680596          2.437625
 C  (  60)    2.748726          2.650930

 ---          H  (  61)          H  (  62)          H  (  63)          C  (  64)          H  (  65)
 H  (  61)    0.000000
 H  (  62)    1.769129          0.000000
 H  (  63)    1.760620          1.770834          0.000000
 C  (  64)    2.692345          2.699131          3.452018          0.000000
 H  (  65)    3.680373          3.731866          4.328127          1.090428          0.000000
 ---          H  (  66)          H  (  67)
 H  (  61)    3.097889          2.404315
 H  (  62)    2.521146          2.964163
 H  (  63)    3.759886          3.672317
 C  (  64)    1.092243          1.094426
 H  (  65)    1.767225          1.772318

 ---          H  (  66)          H  (  67)
 H  (  66)    0.000000
 H  (  67)    1.773537          0.000000


Atomic orbital basis
--------------------
::

 atom  label     prim    cont     orbital basis set details     
 ---------------------------------------------------------------
  Ir     1        204     204     [24s19p12d9f]  dyall-vdz
  P      2         42      42     [11s7p2d]      uiglo-ii
  P      3         42      42     [11s7p2d]      uiglo-ii
  N      4         29      29     [9s5p1d]       uiglo-ii
  N      5         29      29     [9s5p1d]       uiglo-ii
  H      6          8       8     [5s1p]         uiglo-ii
  H      7          8       8     [5s1p]         uiglo-ii
  C      8         29      29     [9s5p1d]       uiglo-ii
  H      9          8       8     [5s1p]         uiglo-ii
  C     10         29      29     [9s5p1d]       uiglo-ii
  H     11          8       8     [5s1p]         uiglo-ii
  C     12         29      29     [9s5p1d]       uiglo-ii
  H     13          8       8     [5s1p]         uiglo-ii
  C     14         29      29     [9s5p1d]       uiglo-ii
  H     15          8       8     [5s1p]         uiglo-ii
  C     16         29      29     [9s5p1d]       uiglo-ii
  C     17         29      29     [9s5p1d]       uiglo-ii
  H     18          8       8     [5s1p]         uiglo-ii
  H     19          8       8     [5s1p]         uiglo-ii
  H     20          8       8     [5s1p]         uiglo-ii
  C     21         29      29     [9s5p1d]       uiglo-ii
  H     22          8       8     [5s1p]         uiglo-ii
  H     23          8       8     [5s1p]         uiglo-ii
  H     24          8       8     [5s1p]         uiglo-ii
  C     25         29      29     [9s5p1d]       uiglo-ii
  H     26          8       8     [5s1p]         uiglo-ii
  H     27          8       8     [5s1p]         uiglo-ii
  H     28          8       8     [5s1p]         uiglo-ii
  C     29         29      29     [9s5p1d]       uiglo-ii
  C     30         29      29     [9s5p1d]       uiglo-ii
  H     31          8       8     [5s1p]         uiglo-ii
  H     32          8       8     [5s1p]         uiglo-ii
  H     33          8       8     [5s1p]         uiglo-ii
  C     34         29      29     [9s5p1d]       uiglo-ii
  H     35          8       8     [5s1p]         uiglo-ii
  H     36          8       8     [5s1p]         uiglo-ii
  H     37          8       8     [5s1p]         uiglo-ii
  C     38         29      29     [9s5p1d]       uiglo-ii
  H     39          8       8     [5s1p]         uiglo-ii
  H     40          8       8     [5s1p]         uiglo-ii
  H     41          8       8     [5s1p]         uiglo-ii
  C     42         29      29     [9s5p1d]       uiglo-ii
  C     43         29      29     [9s5p1d]       uiglo-ii
  H     44          8       8     [5s1p]         uiglo-ii
  H     45          8       8     [5s1p]         uiglo-ii
  H     46          8       8     [5s1p]         uiglo-ii
  C     47         29      29     [9s5p1d]       uiglo-ii
  H     48          8       8     [5s1p]         uiglo-ii
  H     49          8       8     [5s1p]         uiglo-ii
  H     50          8       8     [5s1p]         uiglo-ii
  C     51         29      29     [9s5p1d]       uiglo-ii
  H     52          8       8     [5s1p]         uiglo-ii
  H     53          8       8     [5s1p]         uiglo-ii
  H     54          8       8     [5s1p]         uiglo-ii
  C     55         29      29     [9s5p1d]       uiglo-ii
  C     56         29      29     [9s5p1d]       uiglo-ii
  H     57          8       8     [5s1p]         uiglo-ii
  H     58          8       8     [5s1p]         uiglo-ii
  H     59          8       8     [5s1p]         uiglo-ii
  C     60         29      29     [9s5p1d]       uiglo-ii
  H     61          8       8     [5s1p]         uiglo-ii
  H     62          8       8     [5s1p]         uiglo-ii
  H     63          8       8     [5s1p]         uiglo-ii
  C     64         29      29     [9s5p1d]       uiglo-ii
  H     65          8       8     [5s1p]         uiglo-ii
  H     66          8       8     [5s1p]         uiglo-ii
  H     67          8       8     [5s1p]         uiglo-ii

 Total number of           GTO shells =     686
 Total number of spherical GTO functions = 1262
 Total number of cartesian GTO functions = 1327


##############################################################################
                                ReSpect output
##############################################################################


Non-relativistic SCF procedure (SCFun)
--------------------------------------
::

 
  Fock setting
  ------------
  number atoms:                                67
  number electrons:                           283
  number matrices:                              2
  matrix dimension:                          1327
  number GTO shells:                          686
  nucleus model:                            gauss
  ERI classes (up to):                       LLLL
  ERI acceleration:                          none
  ERI screening threshold:             1.0000E-10
  HF exchange scaling factor:          0.00000000
  inverse fine-structure constant:   137.03599907
 
  TwoFock setting (ERI)
  ---------------------
  number atoms:                                67
  matrix dimension:                          1327
  number GTO shells:                          686
  ERI classes (up to):                       LLLL
  ERI screening threshold:             1.0000E-10
  inverse fine-structure constant:   137.03599907
 
  DFT setting
  -----------
  number atoms:                                  67
  number matrices:                                2
  matrix dimension:                            1327
  number GTO shells:                            686
  DFT functional ID:                              4
  DFT noncollinearity ID:                         4
  DFT screening threshold:               1.0000E-10
  DFT regularization cutoff:             1.0000E-16
  inverse fine-structure constant:     137.03599907
  HF global exchange scaling factor:     0.00000000
  HF range-separated scaling factor:     0.00000000
  HF range-separated erf w-argument:     0.00000000
 
 
  Atomic initial guess ... 
  Matrix to power -5.00E-01(min: 1.94E-04 max: 1.13E+02 thr: 1.00E-08 time: 2.15E+00 cpus:24)
  Matrix to power -5.00E-01(min: 1.94E-04 max: 1.13E+02 thr: 1.00E-08 time: 2.15E+00 cpus:24)
  Matrix to power -5.00E-01(min: 1.94E-04 max: 1.13E+02 thr: 1.00E-08 time: 2.15E+00 cpus:24)
  Matrix to power -5.00E-01(min: 1.94E-04 max: 1.13E+02 thr: 1.00E-08 time: 2.15E+00 cpus:24)
 
  qDFT 2cV info:
  number atoms:                                  67
  number matrices:                                1
  matrix dimension:                            1327
  matrix components:                              2
  number GTO shells:                            686
  number grid points:                        614172
  DFT functional ID:                              4
  DFT noncollinearity ID:                         4
  DFT screening threshold:               1.0000E-10
  DFT regularization cutoff:             1.0000E-16
  HF global exchange scaling factor:     0.00000000
  HF range-separated scaling factor:     0.00000000
  HF range-separated erf w-argument:     0.00000000
 
 
                     Energy           dE       max[F,D]   spin density    time (hh:mm:ss)
                ----------------   ---------   --------   ------------    ---------------
  Cycle:   1   -15584.3811888501   -1.56E+04   6.42E+04   <x>= 0.00E+00   eri= 00:00:51.0  
                                                          <y>= 0.00E+00   xc=  00:00:07.9  
                                                          <z>= 1.00E+00   dia= 00:00:01.2  
                                                                          tot= 00:01:00.3  
 
 
                     Energy           dE       max[F,D]   spin density    time (hh:mm:ss)
                ----------------   ---------   --------   ------------    ---------------
  Cycle:   2   -18382.1814971214   -2.80E+03   3.69E+00   <x>= 0.00E+00   eri= 00:00:55.9  
                                                          <y>= 0.00E+00   xc=  00:00:08.0  
                                                          <z>= 1.00E+00   dia= 00:00:01.2  
                                                                          tot= 00:01:05.4  
 
 
                     Energy           dE       max[F,D]   spin density    time (hh:mm:ss)
                ----------------   ---------   --------   ------------    ---------------
  Cycle:   3   -18368.4448644742    1.37E+01   8.43E-01   <x>= 0.00E+00   eri= 00:00:58.8  
                                                          <y>= 0.00E+00   xc=  00:00:08.0  
                                                          <z>= 1.00E+00   dia= 00:00:01.2  
                                                                          tot= 00:01:08.4  
 
 
                     Energy           dE       max[F,D]   spin density    time (hh:mm:ss)
                ----------------   ---------   --------   ------------    ---------------
  Cycle:   4   -17887.7329657014    4.81E+02   2.87E+00   <x>= 0.00E+00   eri= 00:01:01.4  
                                                          <y>= 0.00E+00   xc=  00:00:08.0  
                                                          <z>= 1.00E+00   dia= 00:00:01.2  
                                                                          tot= 00:01:11.0  
 
 
                     Energy           dE       max[F,D]   spin density    time (hh:mm:ss)
                ----------------   ---------   --------   ------------    ---------------
  Cycle:   5   -18377.5890219395   -4.90E+02   5.02E-01   <x>= 0.00E+00   eri= 00:00:56.5  
                                                          <y>= 0.00E+00   xc=  00:00:08.0  
                                                          <z>= 1.00E+00   dia= 00:00:01.2  
                                                                          tot= 00:01:06.0  
 
 
                     Energy           dE       max[F,D]   spin density    time (hh:mm:ss)
                ----------------   ---------   --------   ------------    ---------------
  Cycle:   6   -18310.6384361424    6.70E+01   5.50E-01   <x>= 0.00E+00   eri= 00:01:02.9  
                                                          <y>= 0.00E+00   xc=  00:00:08.2  
                                                          <z>= 1.00E+00   dia= 00:00:01.2  
                                                                          tot= 00:01:12.7  
 
 
                     Energy           dE       max[F,D]   spin density    time (hh:mm:ss)
                ----------------   ---------   --------   ------------    ---------------
  Cycle:   7   -18277.2578828335    3.34E+01   5.30E-01   <x>= 0.00E+00   eri= 00:01:01.8  
                                                          <y>= 0.00E+00   xc=  00:00:08.0  
                                                          <z>= 1.00E+00   dia= 00:00:01.2  
                                                                          tot= 00:01:11.5  
 
 
                     Energy           dE       max[F,D]   spin density    time (hh:mm:ss)
                ----------------   ---------   --------   ------------    ---------------
  Cycle:   8   -18374.4698218751   -9.72E+01   2.29E-01   <x>= 0.00E+00   eri= 00:00:57.9  
                                                          <y>= 0.00E+00   xc=  00:00:08.0  
                                                          <z>= 1.00E+00   dia= 00:00:01.2  
                                                                          tot= 00:01:07.5  
 
 
                     Energy           dE       max[F,D]   spin density    time (hh:mm:ss)
                ----------------   ---------   --------   ------------    ---------------
  Cycle:   9   -18373.7021094147    7.68E-01   2.71E-01   <x>= 0.00E+00   eri= 00:00:57.6  
                                                          <y>= 0.00E+00   xc=  00:00:08.0  
                                                          <z>= 1.00E+00   dia= 00:00:01.2  
                                                                          tot= 00:01:07.3  
 
 
                     Energy           dE       max[F,D]   spin density    time (hh:mm:ss)
                ----------------   ---------   --------   ------------    ---------------
  Cycle:  10   -18341.8172402483    3.19E+01   3.45E-01   <x>= 0.00E+00   eri= 00:00:58.8  
                                                          <y>= 0.00E+00   xc=  00:00:08.1  
                                                          <z>= 1.00E+00   dia= 00:00:01.2  
                                                                          tot= 00:01:08.6  

                                                          Checkpointing ...
 
 
                     Energy           dE       max[F,D]   spin density    time (hh:mm:ss)
                ----------------   ---------   --------   ------------    ---------------
  Cycle:  11   -18387.2729100755   -4.55E+01   5.50E-02   <x>= 0.00E+00   eri= 00:00:56.5  
                                                          <y>= 0.00E+00   xc=  00:00:08.0  
                                                          <z>= 1.00E+00   dia= 00:00:01.2  
                                                                          tot= 00:01:06.3  
 
 
                     Energy           dE       max[F,D]   spin density    time (hh:mm:ss)
                ----------------   ---------   --------   ------------    ---------------
  Cycle:  12   -18383.6530965080    3.62E+00   1.92E-01   <x>= 0.00E+00   eri= 00:00:58.2  
                                                          <y>= 0.00E+00   xc=  00:00:08.0  
                                                          <z>= 1.00E+00   dia= 00:00:01.2  
                                                                          tot= 00:01:08.0  
 
 
                     Energy           dE       max[F,D]   spin density    time (hh:mm:ss)
                ----------------   ---------   --------   ------------    ---------------
  Cycle:  13   -18387.6387617864   -3.99E+00   5.38E-02   <x>= 0.00E+00   eri= 00:00:56.6  
                                                          <y>= 0.00E+00   xc=  00:00:08.0  
                                                          <z>= 1.00E+00   dia= 00:00:01.2  
                                                                          tot= 00:01:06.4  
 
 
                     Energy           dE       max[F,D]   spin density    time (hh:mm:ss)
                ----------------   ---------   --------   ------------    ---------------
  Cycle:  14   -18387.7762217964   -1.37E-01   3.90E-02   <x>= 0.00E+00   eri= 00:00:56.7  
                                                          <y>= 0.00E+00   xc=  00:00:08.0  
                                                          <z>= 1.00E+00   dia= 00:00:01.2  
                                                                          tot= 00:01:06.5  
 
 
                     Energy           dE       max[F,D]   spin density    time (hh:mm:ss)
                ----------------   ---------   --------   ------------    ---------------
  Cycle:  15   -18387.8364111333   -6.02E-02   1.24E-02   <x>= 0.00E+00   eri= 00:00:56.5  
                                                          <y>= 0.00E+00   xc=  00:00:08.0  
                                                          <z>= 1.00E+00   dia= 00:00:01.2  
                                                                          tot= 00:01:06.4  
 
 
                     Energy           dE       max[F,D]   spin density    time (hh:mm:ss)
                ----------------   ---------   --------   ------------    ---------------
  Cycle:  16   -18387.8495815361   -1.32E-02   9.93E-03   <x>= 0.00E+00   eri= 00:00:56.5  
                                                          <y>= 0.00E+00   xc=  00:00:08.0  
                                                          <z>= 1.00E+00   dia= 00:00:01.2  
                                                                          tot= 00:01:06.4  
 
 
                     Energy           dE       max[F,D]   spin density    time (hh:mm:ss)
                ----------------   ---------   --------   ------------    ---------------
  Cycle:  17   -18387.8514615504   -1.88E-03   5.51E-03   <x>= 0.00E+00   eri= 00:00:56.6  
                                                          <y>= 0.00E+00   xc=  00:00:08.0  
                                                          <z>= 1.00E+00   dia= 00:00:01.2  
                                                                          tot= 00:01:06.5  
 
 
                     Energy           dE       max[F,D]   spin density    time (hh:mm:ss)
                ----------------   ---------   --------   ------------    ---------------
  Cycle:  18   -18387.8525450439   -1.08E-03   1.69E-03   <x>= 0.00E+00   eri= 00:00:56.6  
                                                          <y>= 0.00E+00   xc=  00:00:08.0  
                                                          <z>= 1.00E+00   dia= 00:00:01.2  
                                                                          tot= 00:01:06.5  
 
 
                     Energy           dE       max[F,D]   spin density    time (hh:mm:ss)
                ----------------   ---------   --------   ------------    ---------------
  Cycle:  19   -18387.8526407434   -9.57E-05   6.18E-04   <x>= 0.00E+00   eri= 00:00:56.5  
                                                          <y>= 0.00E+00   xc=  00:00:08.0  
                                                          <z>= 1.00E+00   dia= 00:00:01.2  
                                                                          tot= 00:01:06.5  
 
 
                     Energy           dE       max[F,D]   spin density    time (hh:mm:ss)
                ----------------   ---------   --------   ------------    ---------------
  Cycle:  20   -18387.8526661631   -2.54E-05   2.88E-04   <x>= 0.00E+00   eri= 00:00:56.5  
                                                          <y>= 0.00E+00   xc=  00:00:08.0  
                                                          <z>= 1.00E+00   dia= 00:00:01.2  
                                                                          tot= 00:01:06.5  

                                                          Checkpointing ...
 
 
                     Energy           dE       max[F,D]   spin density    time (hh:mm:ss)
                ----------------   ---------   --------   ------------    ---------------
  Cycle:  21   -18387.8526701308   -3.97E-06   1.31E-04   <x>= 0.00E+00   eri= 00:00:56.5  
                                                          <y>= 0.00E+00   xc=  00:00:08.0  
                                                          <z>= 1.00E+00   dia= 00:00:01.2  
                                                                          tot= 00:01:06.6  
 
 
                     Energy           dE       max[F,D]   spin density    time (hh:mm:ss)
                ----------------   ---------   --------   ------------    ---------------
  Cycle:  22   -18387.8526713445   -1.21E-06   8.18E-05   <x>= 0.00E+00   eri= 00:00:56.6  
                                                          <y>= 0.00E+00   xc=  00:00:08.0  
                                                          <z>= 1.00E+00   dia= 00:00:01.2  
                                                                          tot= 00:01:06.6  
 
 
                     Energy           dE       max[F,D]   spin density    time (hh:mm:ss)
                ----------------   ---------   --------   ------------    ---------------
  Cycle:  23   -18387.8526716179   -2.73E-07   2.59E-05   <x>= 0.00E+00   eri= 00:00:56.5  
                                                          <y>= 0.00E+00   xc=  00:00:08.0  
                                                          <z>= 1.00E+00   dia= 00:00:01.2  
                                                                          tot= 00:01:06.7  
 
 
                     Energy           dE       max[F,D]   spin density    time (hh:mm:ss)
                ----------------   ---------   --------   ------------    ---------------
  Cycle:  24   -18387.8526716487   -3.08E-08   1.42E-05   <x>= 0.00E+00   eri= 00:00:56.6  
                                                          <y>= 0.00E+00   xc=  00:00:08.0  
                                                          <z>= 1.00E+00   dia= 00:00:01.2  
                                                                          tot= 00:01:06.7  
 
 
                     Energy           dE       max[F,D]   spin density    time (hh:mm:ss)
                ----------------   ---------   --------   ------------    ---------------
  Cycle:  25   -18387.8526716590   -1.04E-08   5.05E-06   <x>= 0.00E+00   eri= 00:00:56.5  
                                                          <y>= 0.00E+00   xc=  00:00:08.0  
                                                          <z>= 1.00E+00   dia= 00:00:01.2  
                                                                          tot= 00:01:06.7  
 
 
                     Energy           dE       max[F,D]   spin density    time (hh:mm:ss)
                ----------------   ---------   --------   ------------    ---------------
  Cycle:  26   -18387.8526716631   -4.09E-09   1.74E-06   <x>= 0.00E+00   eri= 00:00:56.5  
                                                          <y>= 0.00E+00   xc=  00:00:08.0  
                                                          <z>= 1.00E+00   dia= 00:00:01.2  
                                                                          tot= 00:01:06.7  
 
 
                     Energy           dE       max[F,D]   spin density    time (hh:mm:ss)
                ----------------   ---------   --------   ------------    ---------------
  Cycle:  27   -18387.8526716648   -1.64E-09   8.53E-07   <x>= 0.00E+00   eri= 00:00:56.6  
                                                          <y>= 0.00E+00   xc=  00:00:08.0  
                                                          <z>= 1.00E+00   dia= 00:00:01.2  
                                                                          tot= 00:01:06.8  
 
 
  Happy end
 
 
  --- Electronic energy        --- =    -23641.717620491290
  --- Nuclear-repulsion energy --- =      5253.864948826536
  --- Total energy             --- =    -18387.852671664754
 
 
 
  Energy of occupied orbitals
  ---------------------------
 
  (1-5)          alpha:  -2545.17491    -422.18621    -405.44596    -405.44337    -405.44311
                 beta:   -2545.17491    -422.18480    -405.44457    -405.44296    -405.44170
 
  (6-10)         alpha:    -97.78834     -89.94507     -89.94060     -89.94051     -76.29222
                 beta:     -97.78782     -89.94433     -89.94034     -89.93987     -76.29225
 
  (11-15)        alpha:    -76.29221     -75.30133     -75.30074     -75.29904     -75.29708
                 beta:     -76.29224     -75.30082     -75.29843     -75.29839     -75.29650
 
  (16-20)        alpha:    -75.29694     -20.15123     -16.81359     -16.80431     -16.80335
                 beta:     -75.29632     -20.15016     -16.81207     -16.80392     -16.80184
 
  (21-25)        alpha:    -13.99018     -13.95988     -10.68422     -10.68070     -10.67694
                 beta:     -13.98953     -13.95400     -10.68341     -10.67715     -10.67604
 
  (26-30)        alpha:    -10.67265     -10.67232      -9.91140      -9.91140      -9.90557
                 beta:     -10.67183     -10.67143      -9.91135      -9.91135      -9.90546
 
  (31-35)        alpha:     -9.90555      -9.90512      -9.90506      -9.87719      -9.87709
                 beta:      -9.90544      -9.90501      -9.90495      -9.87718      -9.87708
 
  (36-40)        alpha:     -9.87560      -9.87555      -9.87136      -9.87133      -9.87043
                 beta:      -9.87560      -9.87556      -9.87136      -9.87133      -9.87041
 
  (41-45)        alpha:     -9.87030      -9.86535      -9.86528      -9.86460      -9.86455
                 beta:      -9.87029      -9.86534      -9.86527      -9.86460      -9.86455
 
  (46-50)        alpha:     -9.86426      -9.86426      -6.29928      -6.29926      -4.51414
                 beta:      -9.86362      -9.86362      -6.29930      -6.29928      -4.51416
 
  (51-55)        alpha:     -4.51413      -4.51383      -4.51382      -4.51063      -4.51060
                 beta:      -4.51416      -4.51383      -4.51382      -4.51069      -4.51066
 
  (56-60)        alpha:     -2.73368      -2.54961      -2.54835      -2.54677      -2.54232
                 beta:      -2.72267      -2.54797      -2.54594      -2.54465      -2.53917
 
  (61-65)        alpha:     -2.54226      -2.53683      -2.53667      -1.73361      -1.71220
                 beta:      -2.53899      -2.53616      -2.53566      -1.71809      -1.70762
 
  (66-70)        alpha:     -1.69809      -0.84759      -0.75408      -0.75289      -0.73942
                 beta:      -1.68257      -0.84583      -0.75385      -0.75257      -0.73455
 
  (71-75)        alpha:     -0.73463      -0.73461      -0.70782      -0.65283      -0.62646
                 beta:      -0.73449      -0.72671      -0.70704      -0.65162      -0.62643
 
  (76-80)        alpha:     -0.62578      -0.62079      -0.61999      -0.61524      -0.61511
                 beta:      -0.62572      -0.62075      -0.61993      -0.61520      -0.61506
 
  (81-85)        alpha:     -0.61238      -0.61202      -0.57985      -0.56940      -0.51164
                 beta:      -0.61234      -0.61199      -0.57949      -0.56910      -0.51065
 
  (86-90)        alpha:     -0.50270      -0.49175      -0.49153      -0.46954      -0.45681
                 beta:      -0.50214      -0.49157      -0.49135      -0.46922      -0.45647
 
  (91-95)        alpha:     -0.43864      -0.41995      -0.41833      -0.41539      -0.41534
                 beta:      -0.43760      -0.41943      -0.41613      -0.41500      -0.41468
 
  (96-100)       alpha:     -0.40693      -0.39566      -0.39399      -0.39346      -0.38837
                 beta:      -0.40645      -0.39497      -0.39368      -0.39337      -0.38824
 
  (101-105)      alpha:     -0.38762      -0.38329      -0.38107      -0.38102      -0.36889
                 beta:      -0.38755      -0.38292      -0.38095      -0.38070      -0.36868
 
  (106-110)      alpha:     -0.36017      -0.35740      -0.35359      -0.34999      -0.34754
                 beta:      -0.35719      -0.35715      -0.35343      -0.34736      -0.34730
 
  (111-115)      alpha:     -0.34051      -0.33881      -0.33677      -0.33352      -0.33208
                 beta:      -0.34040      -0.33869      -0.33666      -0.33312      -0.33198
 
  (116-120)      alpha:     -0.33194      -0.32061      -0.31802      -0.31651      -0.31535
                 beta:      -0.33093      -0.32051      -0.31796      -0.31639      -0.31531
 
  (121-125)      alpha:     -0.30811      -0.30246      -0.30226      -0.29523      -0.29108
                 beta:      -0.30732      -0.30225      -0.30213      -0.29517      -0.29072
 
  (126-130)      alpha:     -0.28879      -0.28829      -0.28662      -0.28510      -0.27719
                 beta:      -0.28872      -0.28773      -0.28637      -0.28498      -0.27587
 
  (131-135)      alpha:     -0.27510      -0.26618      -0.26312      -0.25544      -0.24836
                 beta:      -0.27457      -0.26498      -0.26124      -0.25374      -0.23016
 
  (136-140)      alpha:     -0.23166      -0.21797      -0.19060      -0.18284      -0.17082
                 beta:      -0.22543      -0.21435      -0.18415      -0.17999      -0.16151
 
  (141-142)      alpha:     -0.15259      -0.13377
                 beta:      -0.14624
 
 
 
 
  Energy of virtual orbitals
  --------------------------
 
  (142-142)      beta:      -0.11052
 
  (143-147)      alpha:     -0.03376      -0.01304      -0.01000       0.01330       0.02232
                 beta:      -0.03123      -0.00965      -0.00565       0.01450       0.02242
 
  (148-152)      alpha:      0.02347       0.03109       0.03265       0.03853       0.04338
                 beta:       0.02456       0.03292       0.03319       0.03898       0.04379
 
  (153-157)      alpha:      0.04488       0.04635       0.04668       0.05120       0.05858
                 beta:       0.04502       0.04677       0.04694       0.05213       0.05881
 
  (158-162)      alpha:      0.05948       0.06484       0.06485       0.07126       0.07362
                 beta:       0.05963       0.06509       0.06521       0.07154       0.07407
 
  (163-167)      alpha:      0.08091       0.08132       0.08318       0.08428       0.09051
                 beta:       0.08131       0.08208       0.08345       0.08532       0.09084
 
  (168-172)      alpha:      0.09068       0.09606       0.09765       0.10011       0.10146
                 beta:       0.09128       0.09654       0.09791       0.10038       0.10209
 
  (173-177)      alpha:      0.10387       0.10738       0.10977       0.11800       0.11898
                 beta:       0.10428       0.10755       0.11018       0.11830       0.11928
 
  (178-182)      alpha:      0.12120       0.12317       0.12490       0.12570       0.12738
                 beta:       0.12197       0.12363       0.12515       0.12588       0.12793
 
  (183-187)      alpha:      0.13343       0.13871       0.14128       0.14141       0.14371
                 beta:       0.13365       0.13922       0.14133       0.14165       0.14394
 
  (188-192)      alpha:      0.14693       0.14749       0.15231       0.15352       0.16153
                 beta:       0.14705       0.14817       0.15245       0.15396       0.16178
 
  (193-197)      alpha:      0.16169       0.16657       0.16715       0.16975       0.17023
                 beta:       0.16199       0.16671       0.16769       0.16986       0.17046
 
  (198-202)      alpha:      0.17215       0.17569       0.18315       0.18338       0.18745
                 beta:       0.17252       0.17605       0.18346       0.18368       0.18764
 
  (203-207)      alpha:      0.19226       0.19811       0.19834       0.20390       0.21150
                 beta:       0.19280       0.19858       0.19883       0.20421       0.21258
 
  (208-212)      alpha:      0.21934       0.21993       0.22358       0.23722       0.24194
                 beta:       0.21959       0.22099       0.22379       0.23745       0.24270
 
  (213-217)      alpha:      0.25114       0.25334       0.25380       0.25954       0.26192
                 beta:       0.25158       0.25371       0.25448       0.26019       0.26210
 
  (218-222)      alpha:      0.26517       0.26559       0.27616       0.27792       0.28232
                 beta:       0.26545       0.26660       0.27667       0.27809       0.28361
 
  (223-227)      alpha:      0.28542       0.29012       0.29196       0.29710       0.30285
                 beta:       0.28554       0.29067       0.29212       0.29730       0.30394
 
  (228-232)      alpha:      0.30998       0.31049       0.31479       0.31522       0.32201
                 beta:       0.31022       0.31125       0.31546       0.31554       0.32300
 
  (233-237)      alpha:      0.32465       0.32875       0.33224       0.34063       0.34499
                 beta:       0.32504       0.33049       0.33253       0.34156       0.34527
 
  (238-242)      alpha:      0.34934       0.35953       0.36180       0.36380       0.36731
                 beta:       0.35041       0.35997       0.36272       0.36475       0.36765
 
  (243-247)      alpha:      0.37408       0.37714       0.38114       0.38640       0.39046
                 beta:       0.37438       0.37853       0.38199       0.38670       0.39136
 
  (248-252)      alpha:      0.39558       0.39967       0.40039       0.40366       0.40861
                 beta:       0.39565       0.40052       0.40076       0.40407       0.40900
 
  (253-257)      alpha:      0.41169       0.41846       0.41986       0.42219       0.42651
                 beta:       0.41211       0.41969       0.42019       0.42297       0.42695
 
  (258-262)      alpha:      0.42730       0.43133       0.43480       0.44251       0.44356
                 beta:       0.42759       0.43150       0.43503       0.44325       0.44381
 
  (263-267)      alpha:      0.44972       0.45066       0.45210       0.45277       0.45517
                 beta:       0.45002       0.45134       0.45263       0.45305       0.45571
 
  (268-272)      alpha:      0.45925       0.45956       0.46435       0.46678       0.47021
                 beta:       0.45965       0.45996       0.46460       0.46766       0.47097
 
  (273-277)      alpha:      0.47339       0.47364       0.47929       0.48050       0.48056
                 beta:       0.47382       0.47412       0.47951       0.48080       0.48125
 
  (278-282)      alpha:      0.48688       0.49011       0.49058       0.49150       0.49577
                 beta:       0.48707       0.49051       0.49118       0.49168       0.49604
 
  (283-287)      alpha:      0.49588       0.50082       0.50268       0.50912       0.50979
                 beta:       0.49650       0.50136       0.50289       0.50942       0.51034
 
  (288-292)      alpha:      0.51258       0.51344       0.52141       0.52311       0.52464
                 beta:       0.51325       0.51368       0.52184       0.52350       0.52490
 
  (293-297)      alpha:      0.52775       0.53118       0.53365       0.53643       0.53848
                 beta:       0.52897       0.53337       0.53394       0.53659       0.53979
 
  (298-302)      alpha:      0.54135       0.54517       0.54688       0.55904       0.56200
                 beta:       0.54181       0.54558       0.54714       0.55926       0.56295
 
  (303-307)      alpha:      0.56419       0.56663       0.57135       0.57144       0.57390
                 beta:       0.56478       0.56695       0.57162       0.57264       0.57487
 
  (308-312)      alpha:      0.57680       0.58144       0.58274       0.58337       0.59160
                 beta:       0.57723       0.58211       0.58401       0.58433       0.59372
 
  (313-317)      alpha:      0.60297       0.60857       0.62239       0.62474       0.63158
                 beta:       0.60393       0.61027       0.62275       0.62782       0.63326
 
  (318-322)      alpha:      0.63469       0.64042       0.64643       0.65263       0.66098
                 beta:       0.63516       0.64213       0.64940       0.65298       0.66287
 
  (323-327)      alpha:      0.66573       0.66638       0.67466       0.67645       0.67994
                 beta:       0.66687       0.66905       0.67495       0.67753       0.68083
 
  (328-332)      alpha:      0.69113       0.69244       0.70005       0.70907       0.71094
                 beta:       0.69296       0.69540       0.70090       0.70953       0.71234
 
  (333-337)      alpha:      0.72346       0.72621       0.76053       0.76139       0.76948
                 beta:       0.72653       0.72834       0.76158       0.76229       0.77033
 
  (338-342)      alpha:      0.77922       0.77946       0.79750       0.79830       0.82766
                 beta:       0.78143       0.78300       0.79989       0.80133       0.82946
 
  (343-347)      alpha:      0.83642       0.83717       0.85880       0.88053       0.88095
                 beta:       0.83750       0.83772       0.85988       0.88130       0.88214
 
  (348-352)      alpha:      0.88563       0.89060       0.90721       0.92244       0.92939
                 beta:       0.88775       0.89131       0.90824       0.92333       0.93002
 
  (353-357)      alpha:      0.92974       0.93100       0.94611       0.95214       0.95872
                 beta:       0.93073       0.93210       0.94750       0.95236       0.95955
 
  (358-362)      alpha:      0.95917       0.97376       0.98497       0.99455       1.00073
                 beta:       0.96013       0.97434       0.98581       0.99536       1.00112
 
  (363-367)      alpha:      1.01030       1.02007       1.02175       1.02374       1.02626
                 beta:       1.01113       1.02053       1.02233       1.02399       1.02666
 
  (368-372)      alpha:      1.02889       1.03999       1.05257       1.06048       1.06172
                 beta:       1.02932       1.04138       1.05349       1.06127       1.06260
 
  (373-377)      alpha:      1.07683       1.09004       1.09369       1.09896       1.10640
                 beta:       1.07794       1.09185       1.09439       1.09942       1.10666
 
  (378-382)      alpha:      1.10667       1.10777       1.11768       1.12493       1.13781
                 beta:       1.10808       1.10955       1.11843       1.12526       1.13967
 
  (383-387)      alpha:      1.13813       1.15515       1.15812       1.16556       1.18462
                 beta:       1.14110       1.15612       1.16030       1.16820       1.18552
 
  (388-392)      alpha:      1.21364       1.21604       1.21869       1.22521       1.22635
                 beta:       1.21405       1.21649       1.21906       1.22554       1.22657
 
  (393-397)      alpha:      1.22807       1.23142       1.23906       1.24024       1.24414
                 beta:       1.22857       1.23254       1.23924       1.24299       1.24438
 
  (398-402)      alpha:      1.24739       1.25402       1.25647       1.26093       1.26629
                 beta:       1.24776       1.25472       1.25667       1.26140       1.26658
 
  (403-407)      alpha:      1.27420       1.27611       1.27642       1.28456       1.28948
                 beta:       1.27463       1.27641       1.27683       1.28608       1.28995
 
  (408-412)      alpha:      1.29152       1.29827       1.30299       1.31343       1.31596
                 beta:       1.29213       1.29875       1.30356       1.31370       1.31647
 
  (413-417)      alpha:      1.32057       1.32234       1.32396       1.33071       1.33285
                 beta:       1.32111       1.32275       1.32414       1.33096       1.33302
 
  (418-422)      alpha:      1.33418       1.33718       1.34686       1.34824       1.34910
                 beta:       1.33463       1.33731       1.34694       1.34867       1.34928
 
  (423-427)      alpha:      1.35155       1.35184       1.36407       1.36460       1.37688
                 beta:       1.35191       1.35216       1.36443       1.36513       1.37736
 
  (428-432)      alpha:      1.37726       1.39044       1.39857       1.39906       1.40229
                 beta:       1.37760       1.39065       1.39878       1.39922       1.40275
 
  (433-437)      alpha:      1.40813       1.40876       1.41112       1.41467       1.42619
                 beta:       1.40899       1.40907       1.41134       1.41508       1.42697
 
  (438-442)      alpha:      1.42900       1.42943       1.43488       1.44541       1.45296
                 beta:       1.42927       1.42972       1.43551       1.44583       1.45354
 
  (443-447)      alpha:      1.45798       1.45911       1.46438       1.47173       1.48181
                 beta:       1.45846       1.45938       1.46467       1.47185       1.48203
 
  (448-452)      alpha:      1.48192       1.49047       1.49393       1.49754       1.50770
                 beta:       1.48233       1.49174       1.49450       1.49783       1.50798
 
  (453-457)      alpha:      1.51296       1.51988       1.53003       1.53186       1.54333
                 beta:       1.51408       1.52088       1.53016       1.53246       1.54363
 
  (458-462)      alpha:      1.54390       1.54652       1.54908       1.55951       1.56364
                 beta:       1.54422       1.54675       1.55001       1.55963       1.56376
 
  (463-467)      alpha:      1.56462       1.57385       1.57570       1.58861       1.58891
                 beta:       1.56523       1.57451       1.57642       1.58899       1.58997
 
  (468-472)      alpha:      1.59331       1.59972       1.60243       1.60614       1.61468
                 beta:       1.59473       1.59999       1.60288       1.60650       1.61492
 
  (473-477)      alpha:      1.62474       1.63121       1.63315       1.63977       1.64072
                 beta:       1.62635       1.63201       1.63353       1.64003       1.64142
 
  (478-482)      alpha:      1.64798       1.64835       1.64973       1.65093       1.66785
                 beta:       1.64859       1.64865       1.64990       1.65135       1.66807
 
  (483-487)      alpha:      1.67253       1.67505       1.67568       1.68556       1.68781
                 beta:       1.67286       1.67522       1.67590       1.68593       1.68788
 
  (488-492)      alpha:      1.69365       1.71360       1.71713       1.72502       1.72527
                 beta:       1.69379       1.71411       1.71754       1.72540       1.72561
 
  (493-497)      alpha:      1.73025       1.73722       1.73889       1.74307       1.74415
                 beta:       1.73057       1.73741       1.73912       1.74343       1.74473
 
  (498-502)      alpha:      1.74640       1.74863       1.75224       1.75340       1.77059
                 beta:       1.74673       1.74885       1.75288       1.75387       1.77094
 
  (503-507)      alpha:      1.77351       1.77501       1.77909       1.78073       1.79154
                 beta:       1.77386       1.77529       1.77965       1.78093       1.79188
 
  (508-512)      alpha:      1.80555       1.80590       1.81816       1.82434       1.82978
                 beta:       1.80580       1.80736       1.81935       1.82480       1.83089
 
  (513-517)      alpha:      1.83862       1.84116       1.84438       1.85586       1.86755
                 beta:       1.84010       1.84162       1.84491       1.85601       1.86798
 
  (518-522)      alpha:      1.86844       1.87475       1.87949       1.89249       1.89276
                 beta:       1.87012       1.87503       1.88142       1.89291       1.89309
 
  (523-527)      alpha:      1.90166       1.90473       1.92412       1.92583       1.94453
                 beta:       1.90198       1.90499       1.92515       1.92628       1.94538
 
  (528-532)      alpha:      1.94862       1.95241       1.96224       1.97228       1.97630
                 beta:       1.94884       1.95290       1.96328       1.97344       1.97688
 
  (533-537)      alpha:      1.98193       1.98300       1.99970       2.00602       2.01269
                 beta:       1.98276       1.98413       2.00045       2.00692       2.01352
 
  (538-542)      alpha:      2.01311       2.01873       2.02356       2.03297       2.03779
                 beta:       2.01359       2.01898       2.02545       2.03377       2.03832
 
  (543-547)      alpha:      2.03954       2.04204       2.04773       2.04849       2.05146
                 beta:       2.03967       2.04312       2.04787       2.04921       2.05284
 
  (548-552)      alpha:      2.05289       2.05927       2.06211       2.07591       2.08365
                 beta:       2.05401       2.06220       2.06275       2.07992       2.08518
 
  (553-557)      alpha:      2.08873       2.10908       2.11664       2.11925       2.11936
                 beta:       2.09091       2.11152       2.11772       2.12020       2.12035
 
  (558-562)      alpha:      2.12392       2.12420       2.12671       2.13001       2.13270
                 beta:       2.12469       2.12590       2.12936       2.13097       2.13319
 
  (563-567)      alpha:      2.13984       2.14390       2.14455       2.15031       2.15533
                 beta:       2.14037       2.14561       2.14702       2.15218       2.15712
 
  (568-572)      alpha:      2.16041       2.16501       2.16640       2.17557       2.17748
                 beta:       2.16131       2.16687       2.16855       2.17674       2.17819
 
  (573-577)      alpha:      2.18405       2.18513       2.18740       2.19117       2.19520
                 beta:       2.18490       2.18554       2.18855       2.19274       2.19704
 
  (578-582)      alpha:      2.19847       2.20412       2.20989       2.21430       2.21978
                 beta:       2.19961       2.20519       2.21304       2.21472       2.22108
 
  (583-587)      alpha:      2.22251       2.22763       2.22822       2.23337       2.23640
                 beta:       2.22302       2.22872       2.22951       2.23387       2.23811
 
  (588-592)      alpha:      2.23862       2.24191       2.24290       2.24940       2.25223
                 beta:       2.23889       2.24322       2.24372       2.25293       2.25421
 
  (593-597)      alpha:      2.25764       2.25848       2.27821       2.27878       2.29061
                 beta:       2.25885       2.26086       2.27864       2.27998       2.29271
 
  (598-602)      alpha:      2.29857       2.30799       2.31444       2.31735       2.33287
                 beta:       2.30087       2.30868       2.31603       2.32049       2.33792
 
  (603-607)      alpha:      2.33715       2.35036       2.35139       2.35283       2.36367
                 beta:       2.33896       2.35133       2.35240       2.35532       2.36513
 
  (608-612)      alpha:      2.36453       2.36911       2.37460       2.38052       2.38388
                 beta:       2.36609       2.36966       2.37580       2.38139       2.38472
 
  (613-617)      alpha:      2.38406       2.39085       2.39142       2.39962       2.40128
                 beta:       2.38608       2.39137       2.39268       2.40103       2.40157
 
  (618-622)      alpha:      2.40886       2.41374       2.41702       2.42231       2.43317
                 beta:       2.40975       2.41533       2.41818       2.42481       2.43367
 
  (623-627)      alpha:      2.44155       2.45552       2.46087       2.46898       2.47294
                 beta:       2.44245       2.45660       2.46365       2.47046       2.47490
 
  (628-632)      alpha:      2.47825       2.48441       2.50992       2.52290       2.54133
                 beta:       2.48057       2.48825       2.51106       2.52362       2.55274
 
  (633-637)      alpha:      2.54822       2.56428       2.56747       2.58198       2.58606
                 beta:       2.55417       2.56486       2.56993       2.58484       2.58653
 
  (638-642)      alpha:      2.59759       2.59854       2.61049       2.61189       2.61384
                 beta:       2.59819       2.59943       2.61169       2.61309       2.61425
 
  (643-647)      alpha:      2.61726       2.63537       2.63818       2.64466       2.65826
                 beta:       2.61786       2.63575       2.63899       2.64520       2.65913
 
  (648-652)      alpha:      2.66283       2.66729       2.66887       2.68058       2.69249
                 beta:       2.66351       2.66785       2.66956       2.68121       2.69277
 
  (653-657)      alpha:      2.69996       2.71030       2.71360       2.72570       2.72914
                 beta:       2.70686       2.71209       2.71449       2.72805       2.73068
 
  (658-662)      alpha:      2.72970       2.74838       2.75316       2.76459       2.76847
                 beta:       2.73726       2.75077       2.75368       2.76715       2.76949
 
  (663-667)      alpha:      2.77018       2.77656       2.80171       2.80307       2.81749
                 beta:       2.77150       2.79062       2.80250       2.80412       2.81963
 
  (668-672)      alpha:      2.83021       2.83172       2.83848       2.84084       2.84291
                 beta:       2.83066       2.83238       2.83870       2.84116       2.84352
 
  (673-677)      alpha:      2.84793       2.85325       2.85955       2.86037       2.86242
                 beta:       2.84827       2.85496       2.86027       2.86106       2.86335
 
  (678-682)      alpha:      2.86654       2.88562       2.88856       2.89124       2.89861
                 beta:       2.86692       2.88959       2.88994       2.89411       2.89933
 
  (683-687)      alpha:      2.91223       2.91944       2.93699       2.95723       2.97002
                 beta:       2.91397       2.93276       2.94466       2.96058       2.97107
 
  (688-692)      alpha:      2.97326       3.00687       3.03611       3.04444       3.05959
                 beta:       2.97454       3.00807       3.03694       3.05034       3.06077
 
  (693-697)      alpha:      3.08756       3.11913       3.13468       3.14718       3.17550
                 beta:       3.09185       3.12045       3.13703       3.15119       3.17781
 
  (698-702)      alpha:      3.20276       3.21381       3.24067       3.25150       3.26025
                 beta:       3.20412       3.21539       3.24112       3.25556       3.26208
 
  (703-707)      alpha:      3.28342       3.28843       3.31028       3.33678       3.35872
                 beta:       3.28374       3.28881       3.31486       3.33856       3.35979
 
  (708-712)      alpha:      3.38973       3.41893       3.42422       3.43278       3.43607
                 beta:       3.39466       3.41915       3.42428       3.43313       3.43622
 
  (713-717)      alpha:      3.44886       3.45593       3.45642       3.46592       3.48347
                 beta:       3.44923       3.45607       3.45649       3.46618       3.48368
 
  (718-722)      alpha:      3.48598       3.51158       3.52197       3.53538       3.54182
                 beta:       3.48623       3.51216       3.52211       3.53543       3.54190
 
  (723-727)      alpha:      3.55289       3.55512       3.55563       3.56349       3.57012
                 beta:       3.55302       3.55518       3.55573       3.56360       3.57029
 
  (728-732)      alpha:      3.57856       3.60502       3.60695       3.62635       3.62854
                 beta:       3.57871       3.60509       3.60702       3.62642       3.62857
 
  (733-737)      alpha:      3.67509       3.70345       3.70884       3.70904       3.71208
                 beta:       3.67641       3.70371       3.70916       3.70945       3.71244
 
  (738-742)      alpha:      3.72111       3.72749       3.73130       3.74541       3.75947
                 beta:       3.72137       3.72771       3.73256       3.74579       3.76097
 
  (743-747)      alpha:      3.76579       3.77469       3.77731       3.96145       4.08485
                 beta:       3.76702       3.77954       3.78313       3.96918       4.08562
 
  (748-752)      alpha:      4.72003       4.77632       4.78614       4.82822       4.84098
                 beta:       4.72033       4.77649       4.78630       4.82850       4.84140
 
  (753-757)      alpha:      5.00972       5.18349       5.23769       5.25831       5.26342
                 beta:       5.00988       5.18382       5.23789       5.25852       5.26365
 
  (758-762)      alpha:      5.31624       5.36297       5.53330       5.53734       5.53940
                 beta:       5.31733       5.36418       5.53337       5.53738       5.53946
 
  (763-767)      alpha:      5.54476       5.55255       5.55546       5.55686       5.56677
                 beta:       5.54480       5.55260       5.55552       5.55692       5.56680
 
  (768-772)      alpha:      5.65093       5.67084       5.67651       5.68601       5.72670
                 beta:       5.65114       5.67103       5.67670       5.68618       5.72808
 
  (773-777)      alpha:      5.75577       6.31667       6.34931       6.35140       6.42978
                 beta:       5.75710       6.33018       6.36293       6.36585       6.43378
 
  (778-782)      alpha:      6.43073       6.49143       6.53642       6.61204       6.71877
                 beta:       6.43761       6.49287       6.53856       6.61652       6.72177
 
  (783-787)      alpha:      7.24909       7.34018       7.46355       7.47677       7.49461
                 beta:       7.25037       7.35745       7.46425       7.47762       7.49496
 
  (788-792)      alpha:      7.50300       7.55873       7.56709       7.56822       7.57969
                 beta:       7.50345       7.55899       7.56784       7.56838       7.57974
 
  (793-797)      alpha:      7.58012       7.58115       7.58306       7.59008       7.60204
                 beta:       7.58035       7.58128       7.58332       7.59022       7.60332
 
  (798-802)      alpha:      7.60863       7.63449       7.63651       7.63750       7.64801
                 beta:       7.60999       7.63453       7.63660       7.63762       7.64809
 
  (803-807)      alpha:      7.65471       7.66045       7.66252       7.66448       7.66851
                 beta:       7.65502       7.66050       7.66261       7.66463       7.66891
 
  (808-812)      alpha:      7.67316       7.67599       7.67828       7.68049       7.68120
                 beta:       7.67363       7.67609       7.67842       7.68060       7.68129
 
  (813-817)      alpha:      7.69376       7.70035       7.71497       7.71568       7.73101
                 beta:       7.69386       7.70062       7.71518       7.71583       7.73115
 
  (818-822)      alpha:      7.73128       7.73930       7.74360       7.74898       7.75400
                 beta:       7.73138       7.73941       7.74368       7.74900       7.75422
 
  (823-827)      alpha:      7.75445       7.76454       7.76624       7.77875       7.78427
                 beta:       7.75462       7.76460       7.76632       7.77884       7.78452
 
  (828-832)      alpha:      7.81508       7.84000       7.84075       7.84445       7.84770
                 beta:       7.81560       7.84030       7.84105       7.84471       7.84796
 
  (833-837)      alpha:      7.86705       7.87370       7.87793       7.87927       7.88133
                 beta:       7.86737       7.87395       7.87825       7.87977       7.88174
 
  (838-842)      alpha:      7.89849       7.89954       7.90617       7.92736       7.94303
                 beta:       7.89869       7.89980       7.90650       7.92772       7.94328
 
  (843-847)      alpha:      8.20840       8.23831       9.42631       9.43346       9.44116
                 beta:       8.20890       8.23874       9.42613       9.43348       9.44120
 
  (848-852)      alpha:      9.44193       9.44284       9.44741       9.45451       9.46045
                 beta:       9.44196       9.44247       9.44735       9.45451       9.46045
 
  (853-857)      alpha:      9.46799       9.46924       9.47038       9.47706       9.47859
                 beta:       9.46797       9.46923       9.47038       9.47709       9.47847
 
  (858-862)      alpha:      9.49755       9.52549       9.53000       9.54479       9.56341
                 beta:       9.49714       9.52550       9.52996       9.54466       9.56342
 
  (863-867)      alpha:      9.56435       9.56848       9.56968       9.58382       9.58481
                 beta:       9.56436       9.56846       9.56970       9.58379       9.58461
 
  (868-872)      alpha:      9.58924       9.59559       9.59781       9.60253       9.60611
                 beta:       9.58925       9.59561       9.59781       9.60250       9.60595
 
  (873-877)      alpha:      9.61037       9.61948       9.62445       9.63023       9.63171
                 beta:       9.61034       9.61948       9.62425       9.63025       9.63151
 
  (878-882)      alpha:      9.63450       9.64168       9.65320       9.65680       9.66440
                 beta:       9.63430       9.64164       9.65299       9.65642       9.66423
 
  (883-887)      alpha:      9.66464       9.70788       9.72607       9.73505      11.18568
                 beta:       9.66445       9.70757       9.72609       9.73490      11.19858
 
  (888-892)      alpha:     11.22239      11.47767      11.47793      11.71134      11.72004
                 beta:      11.24228      11.48088      11.48352      11.71190      11.72294
 
  (893-897)      alpha:     12.17114      12.29575      12.30370      12.36038      12.57957
                 beta:      12.18572      12.29931      12.30756      12.36421      12.58344
 
  (898-902)      alpha:     14.02265      14.36780      14.56789      18.34890      18.37153
                 beta:      14.02994      14.37524      14.57009      18.35548      18.37798
 
  (903-907)      alpha:     18.38150      18.42764      18.43084      18.55801      18.57016
                 beta:      18.38883      18.42882      18.43456      18.56062      18.57269
 
  (908-912)      alpha:     20.67126      21.62092      21.66018      21.66680      21.68313
                 beta:      20.67555      21.62088      21.66021      21.66682      21.68314
 
  (913-917)      alpha:     21.70266      21.81634      22.31830      22.33769      22.35889
                 beta:      21.70270      21.81630      22.31848      22.33784      22.35903
 
  (918-922)      alpha:     22.36184      22.40466      22.43990      22.52920      22.53902
                 beta:      22.36197      22.40524      22.44040      22.52942      22.53914
 
  (923-927)      alpha:     22.55726      22.56423      22.56825      22.56851      22.57350
                 beta:      22.55729      22.56426      22.56828      22.56854      22.57353
 
  (928-932)      alpha:     22.57579      22.61681      22.62104      22.62822      22.64490
                 beta:      22.57582      22.61710      22.62182      22.62873      22.64505
 
  (933-937)      alpha:     22.65485      22.66109      31.71329      31.79050      38.18931
                 beta:      22.65503      22.66181      31.72550      31.79203      38.18959
 
  (938-942)      alpha:     38.19742      38.22587      38.22792      38.29046      38.30434
                 beta:      38.19776      38.22600      38.22805      38.29167      38.30545
 
  (943-947)      alpha:     38.31931      38.32350      38.32490      38.32572      38.32838
                 beta:      38.31932      38.32352      38.32493      38.32574      38.32838
 
  (948-952)      alpha:     38.33408      38.33468      38.33771      38.34045      38.35434
                 beta:      38.33408      38.33477      38.33775      38.34050      38.35434
 
  (953-957)      alpha:     38.35532      38.35576      38.35990      38.36785      38.36873
                 beta:      38.35534      38.35577      38.35991      38.36796      38.36887
 
  (958-962)      alpha:     38.37575      38.37782      38.37810      38.37884      38.37935
                 beta:      38.37576      38.37785      38.37811      38.37887      38.37938
 
  (963-967)      alpha:     38.38158      38.38264      38.38426      38.39031      38.39142
                 beta:      38.38160      38.38266      38.38430      38.39039      38.39144
 
  (968-972)      alpha:     38.39549      38.39844      38.40142      38.40360      38.41271
                 beta:      38.39550      38.39846      38.40148      38.40363      38.41274
 
  (973-977)      alpha:     38.41323      38.41471      38.41838      38.42103      38.42366
                 beta:      38.41326      38.41475      38.41843      38.42106      38.42369
 
  (978-982)      alpha:     38.42792      38.43231      38.43293      38.43474      38.44222
                 beta:      38.42794      38.43234      38.43306      38.43478      38.44230
 
  (983-987)      alpha:     38.44706      38.45092      38.45127      38.45493      38.46050
                 beta:      38.44720      38.45100      38.45139      38.45501      38.46066
 
  (988-992)      alpha:     38.46825      38.46852      38.47437      38.47896      38.48152
                 beta:      38.46834      38.46868      38.47445      38.47903      38.48158
 
  (993-997)      alpha:     38.50572      38.54353      38.70395      38.72250      39.25018
                 beta:      38.50588      38.54361      38.70407      38.72262      39.25016
 
  (998-1002)     alpha:     39.33670      44.74188      44.82152      44.83365      44.88022
                 beta:      39.33667      44.74799      44.82288      44.83523      44.88181
 
  (1003-1007)    alpha:     44.99950      49.91255      49.92874      49.93259      49.96570
                 beta:      45.00108      49.91550      49.93145      49.93585      49.96602
 
  (1008-1012)    alpha:     49.96930      50.05456      50.06804      56.26314      56.28554
                 beta:      49.97099      50.05572      50.06900      56.26764      56.29747
 
  (1013-1017)    alpha:     56.45666      56.49008      56.61693      56.61755      57.53061
                 beta:      56.45922      56.49135      56.61777      56.61818      57.53344
 
  (1018-1022)    alpha:     57.82198      57.97704      60.55791      60.56880      60.57162
                 beta:      57.82478      57.97780      60.55719      60.56882      60.57161
 
  (1023-1027)    alpha:     60.57331      60.57436      60.57760      60.58491      60.59129
                 beta:      60.57333      60.57394      60.57732      60.58489      60.59128
 
  (1028-1032)    alpha:     60.59181      60.59613      60.60102      60.60233      60.60593
                 beta:      60.59154      60.59610      60.60102      60.60232      60.60595
 
  (1033-1037)    alpha:     60.61759      60.61892      60.62427      60.63742      60.65283
                 beta:      60.61709      60.61891      60.62407      60.63729      60.65281
 
  (1038-1042)    alpha:     60.65516      60.66149      60.66398      60.66947      60.67180
                 beta:      60.65515      60.66144      60.66399      60.66929      60.67180
 
  (1043-1047)    alpha:     60.67710      60.68170      60.68433      60.68764      60.69282
                 beta:      60.67699      60.68171      60.68427      60.68760      60.69272
 
  (1048-1052)    alpha:     60.69885      60.70344      60.71162      60.71494      60.71904
                 beta:      60.69878      60.70341      60.71160      60.71493      60.71902
 
  (1053-1057)    alpha:     60.72953      60.73095      60.73662      60.74080      60.75406
                 beta:      60.72939      60.73083      60.73630      60.74043      60.75407
 
  (1058-1062)    alpha:     60.76415      60.80118      60.80589      60.81734      83.17806
                 beta:      60.76316      60.79983      60.80590      60.81687      83.17813
 
  (1063-1067)    alpha:     83.18894      83.20076      83.20107      83.24645      83.27961
                 beta:      83.18900      83.20081      83.20113      83.24665      83.27979
 
  (1068-1072)    alpha:     83.37775      83.38673      83.40454      83.41087      83.41208
                 beta:      83.37782      83.38676      83.40455      83.41088      83.41209
 
  (1073-1077)    alpha:     83.41328      83.41733      83.41820      83.44433      83.45686
                 beta:      83.41328      83.41734      83.41821      83.44438      83.45714
 
  (1078-1082)    alpha:     83.46123      83.46981      83.47940      83.48420      89.28035
                 beta:      83.46134      83.46985      83.47945      83.48449      89.28156
 
  (1083-1087)    alpha:     89.33159      89.35563      89.36143      89.37206      89.39034
                 beta:      89.33186      89.35562      89.36142      89.37203      89.39046
 
  (1088-1092)    alpha:     89.46029     117.98181     118.04488     132.81322     132.82531
                 beta:      89.46023     117.98665     118.04546     132.81571     132.82751
 
  (1093-1097)    alpha:    132.82827     132.85102     132.85369     132.91573     132.92409
                 beta:     132.83080     132.85117     132.85510     132.91683     132.92478
 
  (1098-1102)    alpha:    141.54873     141.60489     141.61308     141.64968     141.73578
                 beta:     141.55204     141.60560     141.61392     141.65053     141.73661
 
  (1103-1107)    alpha:    168.54033     168.62282     195.49359     195.73304     195.85592
                 beta:     168.54029     168.62278     195.49518     195.73464     195.85635
 
  (1108-1112)    alpha:    309.06623     312.80957     312.81810     312.82832     312.82852
                 beta:     309.06737     312.80961     312.81814     312.82836     312.82856
 
  (1113-1117)    alpha:    312.87215     312.90246     312.99760     313.00489     313.02073
                 beta:     312.87221     312.90250     312.99762     313.00490     313.02073
 
  (1118-1122)    alpha:    313.02611     313.02657     313.02794     313.03117     313.03165
                 beta:     313.02611     313.02658     313.02794     313.03117     313.03165
 
  (1123-1127)    alpha:    313.05323     313.06932     313.06999     313.07543     313.08403
                 beta:     313.05327     313.06940     313.07003     313.07546     313.08406
 
  (1128-1132)    alpha:    313.09215     368.59358     368.60198     368.60370     368.61909
                 beta:     313.09226     368.59598     368.60407     368.60615     368.61929
 
  (1133-1137)    alpha:    368.62102     368.66241     368.66789     412.44192     412.48276
                 beta:     368.62241     368.66344     368.66861     412.44449     412.48329
 
  (1138-1142)    alpha:    412.48893     412.51630     412.57992     428.84492     428.86735
                 beta:     412.48958     412.51695     412.58055     428.84488     428.86733
 
  (1143-1147)    alpha:    428.87109     428.87786     428.88496     428.93603     444.55945
                 beta:     428.87107     428.87783     428.88494     428.93599     444.56109
 
  (1148-1152)    alpha:    444.60681     604.61873     604.81497     604.91279     625.27669
                 beta:     444.60694     604.62018     604.81642     604.91322     625.27666
 
  (1153-1157)    alpha:    625.34878     928.81064    1182.98861    1183.01893    1183.02333
                 beta:     625.34875     928.81180    1182.99132    1183.01949    1183.02403
 
  (1158-1162)    alpha:   1183.04328    1183.09099    1195.99596    1196.00098    1196.00184
                 beta:    1183.04396    1183.09166    1195.99784    1196.00263    1196.00384
 
  (1163-1167)    alpha:   1196.01110    1196.01213    1196.03538    1196.03852    1348.78275
                 beta:    1196.01128    1196.01319    1196.03607    1196.03914    1348.78278
 
  (1168-1172)    alpha:   1348.78988    1348.79851    1348.79865    1348.83855    1348.86540
                 beta:    1348.78992    1348.79854    1348.79868    1348.83854    1348.86539
 
  (1173-1177)    alpha:   1348.95282    1348.95888    1348.97318    1348.97741    1348.97773
                 beta:    1348.95282    1348.95888    1348.97318    1348.97741    1348.97773
 
  (1178-1182)    alpha:   1348.97916    1348.98166    1348.98178    1348.99953    1349.01495
                 beta:    1348.97916    1348.98167    1348.98177    1348.99956    1349.01498
 
  (1183-1187)    alpha:   1349.01632    1349.01857    1349.02618    1349.03589    1761.98124
                 beta:    1349.01634    1349.01860    1349.02620    1349.03592    1761.98242
 
  (1188-1192)    alpha:   1762.14230    1762.22156    1920.10241    1920.13822    2354.62222
                 beta:    1762.14347    1762.22189    1920.10282    1920.13817    2354.62220
 
  (1193-1197)    alpha:   2354.68565    2575.84414    3619.45469    3619.47578    3619.47880
                 beta:    2354.68563    2575.84499    3619.45596    3619.47597    3619.47908
 
  (1198-1202)    alpha:   3619.49285    3619.52666    5004.68180    5004.81535    5004.88006
                 beta:    3619.49311    3619.52691    5004.68232    5004.81586    5004.88019
 
  (1203-1207)    alpha:   6731.43079    8139.49176    8139.49720    8139.50412    8139.50425
                 beta:    6731.43115    8139.49178    8139.49722    8139.50414    8139.50427
 
  (1208-1212)    alpha:   8139.53826    8139.56029    8139.63571    8139.64051    8139.65318
                 beta:    8139.53825    8139.56028    8139.63571    8139.64051    8139.65318
 
  (1213-1217)    alpha:   8139.65555    8139.65673    8139.65793    8139.65884    8139.65985
                 beta:    8139.65555    8139.65673    8139.65794    8139.65884    8139.65984
 
  (1218-1222)    alpha:   8139.67267    8139.68611    8139.68720    8139.68914    8139.69416
                 beta:    8139.67268    8139.68612    8139.68721    8139.68914    8139.69418
 
  (1223-1227)    alpha:   8139.70470   10058.21068   10058.26613   11580.88281   11580.90638
                 beta:    8139.70471   10058.21067   10058.26611   11580.88290   11580.90634
 
  (1228-1232)    alpha:  13794.61669   13794.62880   13794.63059   13794.63927   13794.65948
                 beta:   13794.61692   13794.62880   13794.63062   13794.63929   13794.65950
 
  (1233-1237)    alpha:  14477.11765   14477.22815   14477.28085   16823.41184   41128.49556
                 beta:   14477.11778   14477.22827   14477.28086   16823.41195   41128.49558
 
  (1238-1242)    alpha:  44525.34492   44525.43427   44525.47634   59477.16006   59477.20594
                 beta:   44525.34494   44525.43428   44525.47633   59477.16005   59477.20593
 
  (1243-1247)    alpha: 100296.70657  151251.32826  151251.39721  151251.42948  247564.92806
                 beta:  100296.70656  151251.32824  151251.39719  151251.42946  247564.92805
 
  (1248-1252)    alpha: 586995.61330  586995.66298  586995.68616  625607.57700  ************
                 beta:  586995.61329  586995.66296  586995.68615  625607.57698  ************
 
  (1253-1257)    alpha: ************  ************  ************  ************  ************
                 beta:  ************  ************  ************  ************  ************
 
  (1258-1262)    alpha: ************  ************  ************  ************  ************
                 beta:  ************  ************  ************  ************  ************
 
 
 
 

  Checkpointing ...
  Matrix to power -5.00E-01(min: 1.94E-04 max: 1.13E+02 thr: 1.00E-08 time: 2.15E+00 cpus:24)
  Matrix to power -5.00E-01(min: 1.94E-04 max: 1.13E+02 thr: 1.00E-08 time: 2.15E+00 cpus:24)
  Matrix to power -5.00E-01(min: 1.94E-04 max: 1.13E+02 thr: 1.00E-08 time: 2.14E+00 cpus:24)
  Matrix to power -5.00E-01(min: 1.94E-04 max: 1.13E+02 thr: 1.00E-08 time: 2.15E+00 cpus:24)


Mulliken Population Analysis
============================


  Atomic charge population
  ------------------------

  --------------------------------
  atom   label     atomic charge  
                  --------------- 
                   gross     net  
  --------------------------------
   Ir      1       77.17   -0.17
   P       2       14.78    0.22
   P       3       14.78    0.22
   N       4        7.35   -0.35
   N       5        7.39   -0.39
   H       6        0.83    0.17
   H       7        0.83    0.17
   C       8        5.84    0.16
   H       9        0.95    0.05
   C      10        6.23   -0.23
   H      11        0.92    0.08
   C      12        5.84    0.16
   H      13        0.95    0.05
   C      14        6.23   -0.23
   H      15        0.92    0.08
   C      16        6.21   -0.21
   C      17        6.17   -0.17
   H      18        0.92    0.08
   H      19        0.92    0.08
   H      20        0.92    0.08
   C      21        6.16   -0.16
   H      22        0.92    0.08
   H      23        0.92    0.08
   H      24        0.93    0.07
   C      25        6.16   -0.16
   H      26        0.94    0.06
   H      27        0.90    0.10
   H      28        0.89    0.11
   C      29        6.21   -0.21
   C      30        6.17   -0.17
   H      31        0.89    0.11
   H      32        0.92    0.08
   H      33        0.93    0.07
   C      34        6.18   -0.18
   H      35        0.93    0.07
   H      36        0.91    0.09
   H      37        0.93    0.07
   C      38        6.17   -0.17
   H      39        0.93    0.07
   H      40        0.92    0.08
   H      41        0.92    0.08
   C      42        6.21   -0.21
   C      43        6.16   -0.16
   H      44        0.89    0.11
   H      45        0.90    0.10
   H      46        0.94    0.06
   C      47        6.16   -0.16
   H      48        0.93    0.07
   H      49        0.92    0.08
   H      50        0.92    0.08
   C      51        6.18   -0.18
   H      52        0.92    0.08
   H      53        0.92    0.08
   H      54        0.92    0.08
   C      55        6.21   -0.21
   C      56        6.17   -0.17
   H      57        0.92    0.08
   H      58        0.92    0.08
   H      59        0.93    0.07
   C      60        6.18   -0.18
   H      61        0.93    0.07
   H      62        0.91    0.09
   H      63        0.93    0.07
   C      64        6.17   -0.17
   H      65        0.92    0.08
   H      66        0.89    0.11
   H      67        0.93    0.07
  --------------------------------
  sum             283.00   -0.00


  Electron spin population
  ------------------------

  --------------------------------
  atom   label     electron spin  
  --------------------------------
   Ir      1           0.508
   P       2           0.004
   P       3           0.004
   N       4           0.017
   N       5           0.364
   H       6          -0.012
   H       7          -0.012
   C       8          -0.001
   H       9          -0.001
   C      10           0.061
   H      11          -0.003
   C      12          -0.002
   H      13          -0.001
   C      14           0.061
   H      15          -0.003
   C      16           0.005
   C      17           0.000
   H      18           0.000
   H      19           0.001
   H      20           0.000
   C      21          -0.001
   H      22           0.000
   H      23          -0.000
   H      24          -0.000
   C      25          -0.000
   H      26          -0.000
   H      27          -0.000
   H      28          -0.002
   C      29           0.004
   C      30           0.001
   H      31          -0.002
   H      32          -0.000
   H      33           0.000
   C      34           0.001
   H      35          -0.000
   H      36           0.001
   H      37          -0.000
   C      38          -0.001
   H      39           0.000
   H      40           0.000
   H      41           0.000
   C      42           0.005
   C      43          -0.000
   H      44          -0.002
   H      45          -0.000
   H      46          -0.000
   C      47          -0.001
   H      48          -0.000
   H      49           0.000
   H      50           0.000
   C      51           0.000
   H      52           0.000
   H      53           0.001
   H      54           0.000
   C      55           0.004
   C      56          -0.001
   H      57           0.000
   H      58           0.000
   H      59           0.000
   C      60           0.001
   H      61          -0.000
   H      62           0.001
   H      63          -0.000
   C      64           0.001
   H      65          -0.000
   H      66          -0.002
   H      67           0.000
  --------------------------------
  sum                  1.000


  Orbital density population
  --------------------------
 
 
  Orbital:   1  Energy=  -2545.17491 [au]   Occ=1.00           Orbital:   1  Energy=  -2545.17491 [au]   Occ=1.00
  (alpha)               -69257.73459 [eV]                      (beta)                -69257.73451 [eV]
  --------------------------------------------------           --------------------------------------------------
  atom  label   AO type   orbital density population           atom  label   AO type   orbital density population
  --------------------------------------------------           --------------------------------------------------
   Ir     1        s              100.0%                        Ir     1        s              100.0%
 
 
  Orbital:   2  Energy=   -422.18621 [au]   Occ=1.00           Orbital:   2  Energy=   -422.18480 [au]   Occ=1.00
  (alpha)               -11488.27162 [eV]                      (beta)                -11488.23325 [eV]
  --------------------------------------------------           --------------------------------------------------
  atom  label   AO type   orbital density population           atom  label   AO type   orbital density population
  --------------------------------------------------           --------------------------------------------------
   Ir     1        s              100.0%                        Ir     1        s              100.0%
 
 
  Orbital:   3  Energy=   -405.44596 [au]   Occ=1.00           Orbital:   3  Energy=   -405.44457 [au]   Occ=1.00
  (alpha)               -11032.74626 [eV]                      (beta)                -11032.70827 [eV]
  --------------------------------------------------           --------------------------------------------------
  atom  label   AO type   orbital density population           atom  label   AO type   orbital density population
  --------------------------------------------------           --------------------------------------------------
   Ir     1        py              99.9%                        Ir     1        py              99.9%
 
 
  Orbital:   4  Energy=   -405.44337 [au]   Occ=1.00           Orbital:   4  Energy=   -405.44296 [au]   Occ=1.00
  (alpha)               -11032.67571 [eV]                      (beta)                -11032.66463 [eV]
  --------------------------------------------------           --------------------------------------------------
  atom  label   AO type   orbital density population           atom  label   AO type   orbital density population
  --------------------------------------------------           --------------------------------------------------
   Ir     1        pz             100.0%                        Ir     1        pz             100.0%
 
 
  Orbital:   5  Energy=   -405.44311 [au]   Occ=1.00           Orbital:   5  Energy=   -405.44170 [au]   Occ=1.00
  (alpha)               -11032.66852 [eV]                      (beta)                -11032.63011 [eV]
  --------------------------------------------------           --------------------------------------------------
  atom  label   AO type   orbital density population           atom  label   AO type   orbital density population
  --------------------------------------------------           --------------------------------------------------
   Ir     1        px              99.9%                        Ir     1        px              99.9%
 
 
  Orbital:   6  Energy=    -97.78834 [au]   Occ=1.00           Orbital:   6  Energy=    -97.78782 [au]   Occ=1.00
  (alpha)                -2660.95630 [eV]                      (beta)                 -2660.94192 [eV]
  --------------------------------------------------           --------------------------------------------------
  atom  label   AO type   orbital density population           atom  label   AO type   orbital density population
  --------------------------------------------------           --------------------------------------------------
   Ir     1        s              100.0%                        Ir     1        s              100.0%
 
 
  Orbital:   7  Energy=    -89.94507 [au]   Occ=1.00           Orbital:   7  Energy=    -89.94433 [au]   Occ=1.00
  (alpha)                -2447.53001 [eV]                      (beta)                 -2447.50989 [eV]
  --------------------------------------------------           --------------------------------------------------
  atom  label   AO type   orbital density population           atom  label   AO type   orbital density population
  --------------------------------------------------           --------------------------------------------------
   Ir     1        py              99.9%                        Ir     1        py              99.9%
 
 
  Orbital:   8  Energy=    -89.94060 [au]   Occ=1.00           Orbital:   8  Energy=    -89.94034 [au]   Occ=1.00
  (alpha)                -2447.40833 [eV]                      (beta)                 -2447.40132 [eV]
  --------------------------------------------------           --------------------------------------------------
  atom  label   AO type   orbital density population           atom  label   AO type   orbital density population
  --------------------------------------------------           --------------------------------------------------
   Ir     1        px              99.7%                        Ir     1        px               0.0%
                   pz               0.2%                                        pz             100.0%
 
 
  Orbital:   9  Energy=    -89.94051 [au]   Occ=1.00           Orbital:   9  Energy=    -89.93987 [au]   Occ=1.00
  (alpha)                -2447.40590 [eV]                      (beta)                 -2447.38833 [eV]
  --------------------------------------------------           --------------------------------------------------
  atom  label   AO type   orbital density population           atom  label   AO type   orbital density population
  --------------------------------------------------           --------------------------------------------------
   Ir     1        px               0.2%                        Ir     1        px              99.9%
                   pz              99.8%                                        pz               0.0%
 
 
  Orbital:  10  Energy=    -76.29222 [au]   Occ=1.00           Orbital:  10  Energy=    -76.29225 [au]   Occ=1.00
  (alpha)                -2076.01688 [eV]                      (beta)                 -2076.01766 [eV]
  --------------------------------------------------           --------------------------------------------------
  atom  label   AO type   orbital density population           atom  label   AO type   orbital density population
  --------------------------------------------------           --------------------------------------------------
   P      3        s              100.0%                        P      3        s              100.0%
 
 
  Orbital:  11  Energy=    -76.29221 [au]   Occ=1.00           Orbital:  11  Energy=    -76.29224 [au]   Occ=1.00
  (alpha)                -2076.01680 [eV]                      (beta)                 -2076.01758 [eV]
  --------------------------------------------------           --------------------------------------------------
  atom  label   AO type   orbital density population           atom  label   AO type   orbital density population
  --------------------------------------------------           --------------------------------------------------
   P      2        s              100.0%                        P      2        s              100.0%
 
 
  Orbital:  12  Energy=    -75.30133 [au]   Occ=1.00           Orbital:  12  Energy=    -75.30082 [au]   Occ=1.00
  (alpha)                -2049.05355 [eV]                      (beta)                 -2049.03951 [eV]
  --------------------------------------------------           --------------------------------------------------
  atom  label   AO type   orbital density population           atom  label   AO type   orbital density population
  --------------------------------------------------           --------------------------------------------------
   Ir     1        d0              38.5%                        Ir     1        d0              35.4%
                   d2+             61.2%                                        d2+             64.3%
 
 
  Orbital:  13  Energy=    -75.30074 [au]   Occ=1.00           Orbital:  13  Energy=    -75.29843 [au]   Occ=1.00
  (alpha)                -2049.03755 [eV]                      (beta)                 -2048.97460 [eV]
  --------------------------------------------------           --------------------------------------------------
  atom  label   AO type   orbital density population           atom  label   AO type   orbital density population
  --------------------------------------------------           --------------------------------------------------
   Ir     1        d2-             99.7%                        Ir     1        d2-              0.2%
                   d1-              0.0%                                        d1-             99.6%
 
 
  Orbital:  14  Energy=    -75.29904 [au]   Occ=1.00           Orbital:  14  Energy=    -75.29839 [au]   Occ=1.00
  (alpha)                -2048.99129 [eV]                      (beta)                 -2048.97344 [eV]
  --------------------------------------------------           --------------------------------------------------
  atom  label   AO type   orbital density population           atom  label   AO type   orbital density population
  --------------------------------------------------           --------------------------------------------------
   Ir     1        d2-              0.0%                        Ir     1        d2-             99.6%
                   d1-             99.8%                                        d1-              0.2%
 
 
  Orbital:  15  Energy=    -75.29708 [au]   Occ=1.00           Orbital:  15  Energy=    -75.29650 [au]   Occ=1.00
  (alpha)                -2048.93772 [eV]                      (beta)                 -2048.92196 [eV]
  --------------------------------------------------           --------------------------------------------------
  atom  label   AO type   orbital density population           atom  label   AO type   orbital density population
  --------------------------------------------------           --------------------------------------------------
   Ir     1        d0              61.4%                        Ir     1        d0              64.4%
                   d2+             38.5%                                        d2+             35.5%
 
 
  Orbital:  16  Energy=    -75.29694 [au]   Occ=1.00           Orbital:  16  Energy=    -75.29632 [au]   Occ=1.00
  (alpha)                -2048.93391 [eV]                      (beta)                 -2048.91729 [eV]
  --------------------------------------------------           --------------------------------------------------
  atom  label   AO type   orbital density population           atom  label   AO type   orbital density population
  --------------------------------------------------           --------------------------------------------------
   Ir     1        d1+             99.9%                        Ir     1        d1+             99.9%
 
 
  Orbital:  17  Energy=    -20.15123 [au]   Occ=1.00           Orbital:  17  Energy=    -20.15016 [au]   Occ=1.00
  (alpha)                 -548.34282 [eV]                      (beta)                  -548.31374 [eV]
  --------------------------------------------------           --------------------------------------------------
  atom  label   AO type   orbital density population           atom  label   AO type   orbital density population
  --------------------------------------------------           --------------------------------------------------
   Ir     1        s              100.2%                        Ir     1        s              100.2%
 
 
  Orbital:  18  Energy=    -16.81359 [au]   Occ=1.00           Orbital:  18  Energy=    -16.81207 [au]   Occ=1.00
  (alpha)                 -457.52117 [eV]                      (beta)                  -457.47967 [eV]
  --------------------------------------------------           --------------------------------------------------
  atom  label   AO type   orbital density population           atom  label   AO type   orbital density population
  --------------------------------------------------           --------------------------------------------------
   Ir     1        py              99.9%                        Ir     1        py              99.9%
 
 
  Orbital:  19  Energy=    -16.80431 [au]   Occ=1.00           Orbital:  19  Energy=    -16.80392 [au]   Occ=1.00
  (alpha)                 -457.26843 [eV]                      (beta)                  -457.25790 [eV]
  --------------------------------------------------           --------------------------------------------------
  atom  label   AO type   orbital density population           atom  label   AO type   orbital density population
  --------------------------------------------------           --------------------------------------------------
   Ir     1        pz             100.0%                        Ir     1        pz             100.0%
 
 
  Orbital:  20  Energy=    -16.80335 [au]   Occ=1.00           Orbital:  20  Energy=    -16.80184 [au]   Occ=1.00
  (alpha)                 -457.24244 [eV]                      (beta)                  -457.20135 [eV]
  --------------------------------------------------           --------------------------------------------------
  atom  label   AO type   orbital density population           atom  label   AO type   orbital density population
  --------------------------------------------------           --------------------------------------------------
   Ir     1        px              99.9%                        Ir     1        px              99.9%
 
 
  Orbital:  21  Energy=    -13.99018 [au]   Occ=1.00           Orbital:  21  Energy=    -13.98953 [au]   Occ=1.00
  (alpha)                 -380.69205 [eV]                      (beta)                  -380.67447 [eV]
  --------------------------------------------------           --------------------------------------------------
  atom  label   AO type   orbital density population           atom  label   AO type   orbital density population
  --------------------------------------------------           --------------------------------------------------
   N      4        s              100.0%                        N      4        s              100.0%
 
 
  Orbital:  22  Energy=    -13.95988 [au]   Occ=1.00           Orbital:  22  Energy=    -13.95400 [au]   Occ=1.00
  (alpha)                 -379.86770 [eV]                      (beta)                  -379.70773 [eV]
  --------------------------------------------------           --------------------------------------------------
  atom  label   AO type   orbital density population           atom  label   AO type   orbital density population
  --------------------------------------------------           --------------------------------------------------
   N      5        s              100.0%                        N      5        s              100.0%
 
 
  Orbital:  23  Energy=    -10.68422 [au]   Occ=1.00           Orbital:  23  Energy=    -10.68341 [au]   Occ=1.00
  (alpha)                 -290.73244 [eV]                      (beta)                  -290.71048 [eV]
  --------------------------------------------------           --------------------------------------------------
  atom  label   AO type   orbital density population           atom  label   AO type   orbital density population
  --------------------------------------------------           --------------------------------------------------
   Ir     1        d0              45.4%                        Ir     1        d0              43.8%
                   d2+             54.3%                                        d2+             55.9%
 
 
  Orbital:  24  Energy=    -10.68070 [au]   Occ=1.00           Orbital:  24  Energy=    -10.67715 [au]   Occ=1.00
  (alpha)                 -290.63658 [eV]                      (beta)                  -290.54015 [eV]
  --------------------------------------------------           --------------------------------------------------
  atom  label   AO type   orbital density population           atom  label   AO type   orbital density population
  --------------------------------------------------           --------------------------------------------------
   Ir     1        d2-             99.7%                        Ir     1        d2-             99.7%
 
 
  Orbital:  25  Energy=    -10.67694 [au]   Occ=1.00           Orbital:  25  Energy=    -10.67604 [au]   Occ=1.00
  (alpha)                 -290.53432 [eV]                      (beta)                  -290.50991 [eV]
  --------------------------------------------------           --------------------------------------------------
  atom  label   AO type   orbital density population           atom  label   AO type   orbital density population
  --------------------------------------------------           --------------------------------------------------
   Ir     1        d1-             99.8%                        Ir     1        d1-             99.8%
 
 
  Orbital:  26  Energy=    -10.67265 [au]   Occ=1.00           Orbital:  26  Energy=    -10.67183 [au]   Occ=1.00
  (alpha)                 -290.41762 [eV]                      (beta)                  -290.39518 [eV]
  --------------------------------------------------           --------------------------------------------------
  atom  label   AO type   orbital density population           atom  label   AO type   orbital density population
  --------------------------------------------------           --------------------------------------------------
   Ir     1        d0              54.5%                        Ir     1        d0              56.1%
                   d2+             45.4%                                        d2+             43.8%
 
 
  Orbital:  27  Energy=    -10.67232 [au]   Occ=1.00           Orbital:  27  Energy=    -10.67143 [au]   Occ=1.00
  (alpha)                 -290.40855 [eV]                      (beta)                  -290.38435 [eV]
  --------------------------------------------------           --------------------------------------------------
  atom  label   AO type   orbital density population           atom  label   AO type   orbital density population
  --------------------------------------------------           --------------------------------------------------
   Ir     1        d1+             99.9%                        Ir     1        d1+             99.9%
 
 
  Orbital:  28  Energy=     -9.91140 [au]   Occ=1.00           Orbital:  28  Energy=     -9.91135 [au]   Occ=1.00
  (alpha)                 -269.70301 [eV]                      (beta)                  -269.70154 [eV]
  --------------------------------------------------           --------------------------------------------------
  atom  label   AO type   orbital density population           atom  label   AO type   orbital density population
  --------------------------------------------------           --------------------------------------------------
   C     12        s               99.9%                        C     12        s              100.0%
 
 
  Orbital:  29  Energy=     -9.91140 [au]   Occ=1.00           Orbital:  29  Energy=     -9.91135 [au]   Occ=1.00
  (alpha)                 -269.70298 [eV]                      (beta)                  -269.70149 [eV]
  --------------------------------------------------           --------------------------------------------------
  atom  label   AO type   orbital density population           atom  label   AO type   orbital density population
  --------------------------------------------------           --------------------------------------------------
   C      8        s               99.9%                        C      8        s              100.0%
 
 
  Orbital:  30  Energy=     -9.90557 [au]   Occ=1.00           Orbital:  30  Energy=     -9.90546 [au]   Occ=1.00
  (alpha)                 -269.54423 [eV]                      (beta)                  -269.54132 [eV]
  --------------------------------------------------           --------------------------------------------------
  atom  label   AO type   orbital density population           atom  label   AO type   orbital density population
  --------------------------------------------------           --------------------------------------------------
   C     16        s              100.0%                        C     16        s              100.0%
 
 
  Orbital:  31  Energy=     -9.90555 [au]   Occ=1.00           Orbital:  31  Energy=     -9.90544 [au]   Occ=1.00
  (alpha)                 -269.54365 [eV]                      (beta)                  -269.54071 [eV]
  --------------------------------------------------           --------------------------------------------------
  atom  label   AO type   orbital density population           atom  label   AO type   orbital density population
  --------------------------------------------------           --------------------------------------------------
   C     42        s              100.0%                        C     42        s              100.0%
 
 
  Orbital:  32  Energy=     -9.90512 [au]   Occ=1.00           Orbital:  32  Energy=     -9.90501 [au]   Occ=1.00
  (alpha)                 -269.53213 [eV]                      (beta)                  -269.52906 [eV]
  --------------------------------------------------           --------------------------------------------------
  atom  label   AO type   orbital density population           atom  label   AO type   orbital density population
  --------------------------------------------------           --------------------------------------------------
   C     55        s              100.0%                        C     55        s              100.0%
 
 
  Orbital:  33  Energy=     -9.90506 [au]   Occ=1.00           Orbital:  33  Energy=     -9.90495 [au]   Occ=1.00
  (alpha)                 -269.53048 [eV]                      (beta)                  -269.52739 [eV]
  --------------------------------------------------           --------------------------------------------------
  atom  label   AO type   orbital density population           atom  label   AO type   orbital density population
  --------------------------------------------------           --------------------------------------------------
   C     29        s              100.0%                        C     29        s              100.0%
 
 
  Orbital:  34  Energy=     -9.87719 [au]   Occ=1.00           Orbital:  34  Energy=     -9.87718 [au]   Occ=1.00
  (alpha)                 -268.77197 [eV]                      (beta)                  -268.77175 [eV]
  --------------------------------------------------           --------------------------------------------------
  atom  label   AO type   orbital density population           atom  label   AO type   orbital density population
  --------------------------------------------------           --------------------------------------------------
   C     17        s              100.0%                        C     17        s              100.0%
 
 
  Orbital:  35  Energy=     -9.87709 [au]   Occ=1.00           Orbital:  35  Energy=     -9.87708 [au]   Occ=1.00
  (alpha)                 -268.76920 [eV]                      (beta)                  -268.76898 [eV]
  --------------------------------------------------           --------------------------------------------------
  atom  label   AO type   orbital density population           atom  label   AO type   orbital density population
  --------------------------------------------------           --------------------------------------------------
   C     51        s              100.0%                        C     51        s              100.0%
 
 
  Orbital:  36  Energy=     -9.87560 [au]   Occ=1.00           Orbital:  36  Energy=     -9.87560 [au]   Occ=1.00
  (alpha)                 -268.72864 [eV]                      (beta)                  -268.72883 [eV]
  --------------------------------------------------           --------------------------------------------------
  atom  label   AO type   orbital density population           atom  label   AO type   orbital density population
  --------------------------------------------------           --------------------------------------------------
   C     56        s              100.0%                        C     56        s              100.0%
 
 
  Orbital:  37  Energy=     -9.87555 [au]   Occ=1.00           Orbital:  37  Energy=     -9.87556 [au]   Occ=1.00
  (alpha)                 -268.72739 [eV]                      (beta)                  -268.72758 [eV]
  --------------------------------------------------           --------------------------------------------------
  atom  label   AO type   orbital density population           atom  label   AO type   orbital density population
  --------------------------------------------------           --------------------------------------------------
   C     38        s              100.0%                        C     38        s              100.0%
 
 
  Orbital:  38  Energy=     -9.87136 [au]   Occ=1.00           Orbital:  38  Energy=     -9.87136 [au]   Occ=1.00
  (alpha)                 -268.61336 [eV]                      (beta)                  -268.61341 [eV]
  --------------------------------------------------           --------------------------------------------------
  atom  label   AO type   orbital density population           atom  label   AO type   orbital density population
  --------------------------------------------------           --------------------------------------------------
   C     21        s              100.0%                        C     21        s              100.0%
 
 
  Orbital:  39  Energy=     -9.87133 [au]   Occ=1.00           Orbital:  39  Energy=     -9.87133 [au]   Occ=1.00
  (alpha)                 -268.61262 [eV]                      (beta)                  -268.61267 [eV]
  --------------------------------------------------           --------------------------------------------------
  atom  label   AO type   orbital density population           atom  label   AO type   orbital density population
  --------------------------------------------------           --------------------------------------------------
   C     47        s              100.0%                        C     47        s              100.0%
 
 
  Orbital:  40  Energy=     -9.87043 [au]   Occ=1.00           Orbital:  40  Energy=     -9.87041 [au]   Occ=1.00
  (alpha)                 -268.58794 [eV]                      (beta)                  -268.58750 [eV]
  --------------------------------------------------           --------------------------------------------------
  atom  label   AO type   orbital density population           atom  label   AO type   orbital density population
  --------------------------------------------------           --------------------------------------------------
   C     60        s              100.0%                        C     60        s              100.0%
 
 
  Orbital:  41  Energy=     -9.87030 [au]   Occ=1.00           Orbital:  41  Energy=     -9.87029 [au]   Occ=1.00
  (alpha)                 -268.58465 [eV]                      (beta)                  -268.58421 [eV]
  --------------------------------------------------           --------------------------------------------------
  atom  label   AO type   orbital density population           atom  label   AO type   orbital density population
  --------------------------------------------------           --------------------------------------------------
   C     34        s              100.0%                        C     34        s              100.0%
 
 
  Orbital:  42  Energy=     -9.86535 [au]   Occ=1.00           Orbital:  42  Energy=     -9.86534 [au]   Occ=1.00
  (alpha)                 -268.44973 [eV]                      (beta)                  -268.44945 [eV]
  --------------------------------------------------           --------------------------------------------------
  atom  label   AO type   orbital density population           atom  label   AO type   orbital density population
  --------------------------------------------------           --------------------------------------------------
   C     64        s              100.0%                        C     64        s              100.0%
 
 
  Orbital:  43  Energy=     -9.86528 [au]   Occ=1.00           Orbital:  43  Energy=     -9.86527 [au]   Occ=1.00
  (alpha)                 -268.44790 [eV]                      (beta)                  -268.44763 [eV]
  --------------------------------------------------           --------------------------------------------------
  atom  label   AO type   orbital density population           atom  label   AO type   orbital density population
  --------------------------------------------------           --------------------------------------------------
   C     30        s              100.0%                        C     30        s              100.0%
 
 
  Orbital:  44  Energy=     -9.86460 [au]   Occ=1.00           Orbital:  44  Energy=     -9.86460 [au]   Occ=1.00
  (alpha)                 -268.42953 [eV]                      (beta)                  -268.42944 [eV]
  --------------------------------------------------           --------------------------------------------------
  atom  label   AO type   orbital density population           atom  label   AO type   orbital density population
  --------------------------------------------------           --------------------------------------------------
   C     25        s              100.0%                        C     25        s              100.0%
 
 
  Orbital:  45  Energy=     -9.86455 [au]   Occ=1.00           Orbital:  45  Energy=     -9.86455 [au]   Occ=1.00
  (alpha)                 -268.42815 [eV]                      (beta)                  -268.42807 [eV]
  --------------------------------------------------           --------------------------------------------------
  atom  label   AO type   orbital density population           atom  label   AO type   orbital density population
  --------------------------------------------------           --------------------------------------------------
   C     43        s              100.0%                        C     43        s              100.0%
 
 
  Orbital:  46  Energy=     -9.86426 [au]   Occ=1.00           Orbital:  46  Energy=     -9.86362 [au]   Occ=1.00
  (alpha)                 -268.42026 [eV]                      (beta)                  -268.40282 [eV]
  --------------------------------------------------           --------------------------------------------------
  atom  label   AO type   orbital density population           atom  label   AO type   orbital density population
  --------------------------------------------------           --------------------------------------------------
   C     10        s              100.0%                        C     10        s              100.0%
 
 
  Orbital:  47  Energy=     -9.86426 [au]   Occ=1.00           Orbital:  47  Energy=     -9.86362 [au]   Occ=1.00
  (alpha)                 -268.42010 [eV]                      (beta)                  -268.40266 [eV]
  --------------------------------------------------           --------------------------------------------------
  atom  label   AO type   orbital density population           atom  label   AO type   orbital density population
  --------------------------------------------------           --------------------------------------------------
   C     14        s              100.0%                        C     14        s              100.0%
 
 
  Orbital:  48  Energy=     -6.29928 [au]   Occ=1.00           Orbital:  48  Energy=     -6.29930 [au]   Occ=1.00
  (alpha)                 -171.41211 [eV]                      (beta)                  -171.41264 [eV]
  --------------------------------------------------           --------------------------------------------------
  atom  label   AO type   orbital density population           atom  label   AO type   orbital density population
  --------------------------------------------------           --------------------------------------------------
   P      2        s               41.1%                        P      2        s               41.1%
   P      3        s               57.9%                        P      3        s               57.9%
 
 
  Orbital:  49  Energy=     -6.29926 [au]   Occ=1.00           Orbital:  49  Energy=     -6.29928 [au]   Occ=1.00
  (alpha)                 -171.41156 [eV]                      (beta)                  -171.41209 [eV]
  --------------------------------------------------           --------------------------------------------------
  atom  label   AO type   orbital density population           atom  label   AO type   orbital density population
  --------------------------------------------------           --------------------------------------------------
   P      2        s               58.1%                        P      2        s               58.0%
   P      3        s               41.2%                        P      3        s               41.3%
 
 
  Orbital:  50  Energy=     -4.51414 [au]   Occ=1.00           Orbital:  50  Energy=     -4.51416 [au]   Occ=1.00
  (alpha)                 -122.83596 [eV]                      (beta)                  -122.83663 [eV]
  --------------------------------------------------           --------------------------------------------------
  atom  label   AO type   orbital density population           atom  label   AO type   orbital density population
  --------------------------------------------------           --------------------------------------------------
   P      2        py               4.7%                        P      2        py               4.8%
   P      3        py              82.8%                        P      3        py              82.9%
                   pz              11.5%                                        pz              11.3%
 
 
  Orbital:  51  Energy=     -4.51413 [au]   Occ=1.00           Orbital:  51  Energy=     -4.51416 [au]   Occ=1.00
  (alpha)                 -122.83580 [eV]                      (beta)                  -122.83647 [eV]
  --------------------------------------------------           --------------------------------------------------
  atom  label   AO type   orbital density population           atom  label   AO type   orbital density population
  --------------------------------------------------           --------------------------------------------------
   P      2        py              80.6%                        P      2        py              80.7%
                   pz              13.7%                                        pz              13.5%
   P      3        py               4.9%                        P      3        py               5.0%
 
 
  Orbital:  52  Energy=     -4.51383 [au]   Occ=1.00           Orbital:  52  Energy=     -4.51383 [au]   Occ=1.00
  (alpha)                 -122.82748 [eV]                      (beta)                  -122.82755 [eV]
  --------------------------------------------------           --------------------------------------------------
  atom  label   AO type   orbital density population           atom  label   AO type   orbital density population
  --------------------------------------------------           --------------------------------------------------
   P      2        px               4.5%                        P      2        px               4.4%
   P      3        px              95.3%                        P      3        px              95.4%
 
 
  Orbital:  53  Energy=     -4.51382 [au]   Occ=1.00           Orbital:  53  Energy=     -4.51382 [au]   Occ=1.00
  (alpha)                 -122.82734 [eV]                      (beta)                  -122.82741 [eV]
  --------------------------------------------------           --------------------------------------------------
  atom  label   AO type   orbital density population           atom  label   AO type   orbital density population
  --------------------------------------------------           --------------------------------------------------
   P      2        px              95.3%                        P      2        px              95.3%
   P      3        px               4.5%                        P      3        px               4.4%
 
 
  Orbital:  54  Energy=     -4.51063 [au]   Occ=1.00           Orbital:  54  Energy=     -4.51069 [au]   Occ=1.00
  (alpha)                 -122.74038 [eV]                      (beta)                  -122.74203 [eV]
  --------------------------------------------------           --------------------------------------------------
  atom  label   AO type   orbital density population           atom  label   AO type   orbital density population
  --------------------------------------------------           --------------------------------------------------
   P      2        py               7.1%                        P      2        py               7.1%
                   pz              42.0%                                        pz              42.3%
   P      3        py               6.2%                        P      3        py               6.1%
                   pz              44.7%                                        pz              44.5%
 
 
  Orbital:  55  Energy=     -4.51060 [au]   Occ=1.00           Orbital:  55  Energy=     -4.51066 [au]   Occ=1.00
  (alpha)                 -122.73964 [eV]                      (beta)                  -122.74130 [eV]
  --------------------------------------------------           --------------------------------------------------
  atom  label   AO type   orbital density population           atom  label   AO type   orbital density population
  --------------------------------------------------           --------------------------------------------------
   P      2        py               7.4%                        P      2        py               7.3%
                   pz              43.4%                                        pz              43.3%
   P      3        py               6.0%                        P      3        py               5.9%
                   pz              43.1%                                        pz              43.4%
 
 
  Orbital:  56  Energy=     -2.73368 [au]   Occ=1.00           Orbital:  56  Energy=     -2.72267 [au]   Occ=1.00
  (alpha)                  -74.38718 [eV]                      (beta)                   -74.08771 [eV]
  --------------------------------------------------           --------------------------------------------------
  atom  label   AO type   orbital density population           atom  label   AO type   orbital density population
  --------------------------------------------------           --------------------------------------------------
   Ir     1        s              100.1%                        Ir     1        s              100.1%
 
 
  Orbital:  57  Energy=     -2.54961 [au]   Occ=1.00           Orbital:  57  Energy=     -2.54797 [au]   Occ=1.00
  (alpha)                  -69.37855 [eV]                      (beta)                   -69.33383 [eV]
  --------------------------------------------------           --------------------------------------------------
  atom  label   AO type   orbital density population           atom  label   AO type   orbital density population
  --------------------------------------------------           --------------------------------------------------
   Ir     1        f3-             61.9%                        Ir     1        f3-             50.4%
                   f1-             37.8%                                        f1-             49.1%
 
 
  Orbital:  58  Energy=     -2.54835 [au]   Occ=1.00           Orbital:  58  Energy=     -2.54594 [au]   Occ=1.00
  (alpha)                  -69.34403 [eV]                      (beta)                   -69.27853 [eV]
  --------------------------------------------------           --------------------------------------------------
  atom  label   AO type   orbital density population           atom  label   AO type   orbital density population
  --------------------------------------------------           --------------------------------------------------
   Ir     1        f0               0.0%                        Ir     1        f0              60.4%
                   f1+             16.6%                                        f1+              0.0%
                   f2+              0.0%                                        f2+             39.2%
                   f3+             83.1%                                        f3+              0.0%
 
 
  Orbital:  59  Energy=     -2.54677 [au]   Occ=1.00           Orbital:  59  Energy=     -2.54465 [au]   Occ=1.00
  (alpha)                  -69.30119 [eV]                      (beta)                   -69.24349 [eV]
  --------------------------------------------------           --------------------------------------------------
  atom  label   AO type   orbital density population           atom  label   AO type   orbital density population
  --------------------------------------------------           --------------------------------------------------
   Ir     1        f0              65.5%                        Ir     1        f0               0.0%
                   f1+              0.0%                                        f1+             17.0%
                   f2+             34.1%                                        f2+              0.0%
                   f3+              0.0%                                        f3+             82.4%
 
 
  Orbital:  60  Energy=     -2.54232 [au]   Occ=1.00           Orbital:  60  Energy=     -2.53917 [au]   Occ=1.00
  (alpha)                  -69.18017 [eV]                      (beta)                   -69.09425 [eV]
  --------------------------------------------------           --------------------------------------------------
  atom  label   AO type   orbital density population           atom  label   AO type   orbital density population
  --------------------------------------------------           --------------------------------------------------
   Ir     1        f3-             37.8%                        Ir     1        f3-             49.0%
                   f1-             61.8%                                        f1-             50.6%
 
 
  Orbital:  61  Energy=     -2.54226 [au]   Occ=1.00           Orbital:  61  Energy=     -2.53899 [au]   Occ=1.00
  (alpha)                  -69.17834 [eV]                      (beta)                   -69.08942 [eV]
  --------------------------------------------------           --------------------------------------------------
  atom  label   AO type   orbital density population           atom  label   AO type   orbital density population
  --------------------------------------------------           --------------------------------------------------
   Ir     1        f2-             99.6%                        Ir     1        f2-             99.6%
 
 
  Orbital:  62  Energy=     -2.53683 [au]   Occ=1.00           Orbital:  62  Energy=     -2.53616 [au]   Occ=1.00
  (alpha)                  -69.03064 [eV]                      (beta)                   -69.01240 [eV]
  --------------------------------------------------           --------------------------------------------------
  atom  label   AO type   orbital density population           atom  label   AO type   orbital density population
  --------------------------------------------------           --------------------------------------------------
   Ir     1        f0               0.0%                        Ir     1        f0              39.4%
                   f1+             83.3%                                        f1+              0.0%
                   f2+              0.0%                                        f2+             60.4%
                   f3+             16.5%                                        f3+              0.0%
 
 
  Orbital:  63  Energy=     -2.53667 [au]   Occ=1.00           Orbital:  63  Energy=     -2.53566 [au]   Occ=1.00
  (alpha)                  -69.02628 [eV]                      (beta)                   -68.99886 [eV]
  --------------------------------------------------           --------------------------------------------------
  atom  label   AO type   orbital density population           atom  label   AO type   orbital density population
  --------------------------------------------------           --------------------------------------------------
   Ir     1        f0              34.3%                        Ir     1        f0               0.0%
                   f1+              0.0%                                        f1+             82.9%
                   f2+             65.5%                                        f2+              0.0%
                   f3+              0.0%                                        f3+             17.0%
 
 
  Orbital:  64  Energy=     -1.73361 [au]   Occ=1.00           Orbital:  64  Energy=     -1.71809 [au]   Occ=1.00
  (alpha)                  -47.17404 [eV]                      (beta)                   -46.75158 [eV]
  --------------------------------------------------           --------------------------------------------------
  atom  label   AO type   orbital density population           atom  label   AO type   orbital density population
  --------------------------------------------------           --------------------------------------------------
   Ir     1        py             100.0%                        Ir     1        py             100.1%
 
 
  Orbital:  65  Energy=     -1.71220 [au]   Occ=1.00           Orbital:  65  Energy=     -1.70762 [au]   Occ=1.00
  (alpha)                  -46.59144 [eV]                      (beta)                   -46.46674 [eV]
  --------------------------------------------------           --------------------------------------------------
  atom  label   AO type   orbital density population           atom  label   AO type   orbital density population
  --------------------------------------------------           --------------------------------------------------
   Ir     1        pz             100.5%                        Ir     1        pz             100.5%
 
 
  Orbital:  66  Energy=     -1.69809 [au]   Occ=1.00           Orbital:  66  Energy=     -1.68257 [au]   Occ=1.00
  (alpha)                  -46.20749 [eV]                      (beta)                   -45.78514 [eV]
  --------------------------------------------------           --------------------------------------------------
  atom  label   AO type   orbital density population           atom  label   AO type   orbital density population
  --------------------------------------------------           --------------------------------------------------
   Ir     1        px             100.1%                        Ir     1        px             100.1%
 
 
  Orbital:  67  Energy=     -0.84759 [au]   Occ=1.00           Orbital:  67  Energy=     -0.84583 [au]   Occ=1.00
  (alpha)                  -23.06409 [eV]                      (beta)                   -23.01610 [eV]
  --------------------------------------------------           --------------------------------------------------
  atom  label   AO type   orbital density population           atom  label   AO type   orbital density population
  --------------------------------------------------           --------------------------------------------------
   Ir     1        py               1.6%                        Ir     1        py               1.5%
   N      4        s               55.0%                        N      4        s               54.9%
                   py               2.8%                                        py               2.7%
   C      8        s               13.4%                        C      8        s               13.6%
                   pz               2.0%                                        pz               2.0%
   C     10        s                2.1%                        C     10        s                2.1%
   C     12        s               13.4%                        C     12        s               13.6%
                   pz               2.1%                                        pz               2.1%
   C     14        s                2.1%                        C     14        s                2.1%
 
 
  Orbital:  68  Energy=     -0.75408 [au]   Occ=1.00           Orbital:  68  Energy=     -0.75385 [au]   Occ=1.00
  (alpha)                  -20.51943 [eV]                      (beta)                   -20.51334 [eV]
  --------------------------------------------------           --------------------------------------------------
  atom  label   AO type   orbital density population           atom  label   AO type   orbital density population
  --------------------------------------------------           --------------------------------------------------
   P      2        s                5.5%                        P      2        s                5.4%
   P      3        s                5.5%                        P      3        s                5.4%
   C     10        s                2.0%                        C     10        s                1.9%
   C     14        s                2.0%                        C     14        s                1.9%
   C     16        s                9.7%                        C     16        s                9.7%
   C     17        s                2.9%                        C     17        s                3.0%
   C     21        s                2.8%                        C     21        s                2.8%
   C     25        s                2.4%                        C     25        s                2.4%
   C     29        s                9.3%                        C     29        s                9.3%
   C     30        s                2.4%                        C     30        s                2.4%
   C     34        s                2.6%                        C     34        s                2.6%
   C     38        s                2.8%                        C     38        s                2.8%
   C     42        s                9.6%                        C     42        s                9.6%
   C     43        s                2.3%                        C     43        s                2.3%
   C     47        s                2.8%                        C     47        s                2.8%
   C     51        s                2.9%                        C     51        s                2.9%
   C     55        s                9.3%                        C     55        s                9.3%
   C     56        s                2.8%                        C     56        s                2.8%
   C     60        s                2.6%                        C     60        s                2.6%
   C     64        s                2.4%                        C     64        s                2.4%
 
 
  Orbital:  69  Energy=     -0.75289 [au]   Occ=1.00           Orbital:  69  Energy=     -0.75257 [au]   Occ=1.00
  (alpha)                  -20.48730 [eV]                      (beta)                   -20.47837 [eV]
  --------------------------------------------------           --------------------------------------------------
  atom  label   AO type   orbital density population           atom  label   AO type   orbital density population
  --------------------------------------------------           --------------------------------------------------
   P      2        s                4.8%                        P      2        s                4.8%
   P      3        s                4.8%                        P      3        s                4.8%
   N      5        s                1.6%                        N      5        s                0.4%
   C     16        s               10.0%                        C     16        s               10.2%
   C     17        s                3.2%                        C     17        s                3.2%
   C     21        s                2.8%                        C     21        s                2.9%
   C     25        s                2.4%                        C     25        s                2.5%
   C     29        s                9.6%                        C     29        s                9.8%
   C     30        s                2.4%                        C     30        s                2.5%
   C     34        s                2.8%                        C     34        s                2.8%
   C     38        s                2.8%                        C     38        s                2.8%
   C     42        s               10.0%                        C     42        s               10.2%
   C     43        s                2.4%                        C     43        s                2.5%
   C     47        s                2.8%                        C     47        s                2.8%
   C     51        s                3.1%                        C     51        s                3.2%
   C     55        s                9.8%                        C     55        s                9.9%
   C     56        s                2.8%                        C     56        s                2.9%
   C     60        s                2.8%                        C     60        s                2.9%
   C     64        s                2.5%                        C     64        s                2.5%
 
 
  Orbital:  70  Energy=     -0.73942 [au]   Occ=1.00           Orbital:  70  Energy=     -0.73455 [au]   Occ=1.00
  (alpha)                  -20.12055 [eV]                      (beta)                   -19.98806 [eV]
  --------------------------------------------------           --------------------------------------------------
  atom  label   AO type   orbital density population           atom  label   AO type   orbital density population
  --------------------------------------------------           --------------------------------------------------
   Ir     1        py               1.8%                        Ir     1        py               0.0%
                   d2+              1.1%                                        d2+              0.0%
   P      2        px               0.0%                        P      2        px               1.0%
   P      3        px               0.0%                        P      3        px               1.4%
   N      5        s               67.0%                        N      5        s                0.1%
                   py               1.9%                                        py               0.0%
   H      6        s               11.1%                        H      6        s                0.0%
   H      7        s               11.1%                        H      7        s                0.0%
   C     16        s                0.5%                        C     16        s                8.2%
   C     17        s                0.1%                        C     17        s                3.1%
   C     21        s                0.2%                        C     21        s                2.9%
   C     25        s                0.2%                        C     25        s                3.1%
   C     29        s                0.1%                        C     29        s                8.5%
   C     30        s                0.0%                        C     30        s                3.2%
   C     34        s                0.0%                        C     34        s                3.1%
   C     38        s                0.0%                        C     38        s                3.0%
   C     42        s                0.5%                        C     42        s               10.9%
   C     43        s                0.2%                        C     43        s                4.1%
   C     47        s                0.2%                        C     47        s                3.8%
   C     51        s                0.1%                        C     51        s                4.1%
   C     55        s                0.1%                        C     55        s               11.2%
   C     56        s                0.0%                        C     56        s                3.9%
   C     60        s                0.0%                        C     60        s                4.0%
   C     64        s                0.0%                        C     64        s                4.3%
 
 
  Orbital:  71  Energy=     -0.73463 [au]   Occ=1.00           Orbital:  71  Energy=     -0.73449 [au]   Occ=1.00
  (alpha)                  -19.99036 [eV]                      (beta)                   -19.98660 [eV]
  --------------------------------------------------           --------------------------------------------------
  atom  label   AO type   orbital density population           atom  label   AO type   orbital density population
  --------------------------------------------------           --------------------------------------------------
   P      2        px               0.8%                        P      2        px               1.4%
   P      3        px               1.6%                        P      3        px               1.1%
   C     16        s                6.5%                        C     16        s               10.8%
   C     17        s                2.5%                        C     17        s                4.0%
   C     21        s                2.3%                        C     21        s                3.8%
   C     25        s                2.5%                        C     25        s                4.1%
   C     29        s                7.2%                        C     29        s               11.3%
   C     30        s                2.7%                        C     30        s                4.3%
   C     34        s                2.5%                        C     34        s                4.0%
   C     38        s                2.5%                        C     38        s                4.0%
   C     42        s               12.1%                        C     42        s                8.2%
   C     43        s                4.6%                        C     43        s                3.1%
   C     47        s                4.2%                        C     47        s                2.9%
   C     51        s                4.5%                        C     51        s                3.1%
   C     55        s               13.0%                        C     55        s                8.4%
   C     56        s                4.5%                        C     56        s                3.0%
   C     60        s                4.6%                        C     60        s                3.0%
   C     64        s                4.9%                        C     64        s                3.2%
 
 
  Orbital:  72  Energy=     -0.73461 [au]   Occ=1.00           Orbital:  72  Energy=     -0.72671 [au]   Occ=1.00
  (alpha)                  -19.98970 [eV]                      (beta)                   -19.77479 [eV]
  --------------------------------------------------           --------------------------------------------------
  atom  label   AO type   orbital density population           atom  label   AO type   orbital density population
  --------------------------------------------------           --------------------------------------------------
   Ir     1        py               0.0%                        Ir     1        py               2.1%
                   d2+              0.0%                                        d2+              1.3%
   P      2        px               1.6%                        P      2        px               0.0%
   N      5        s                0.0%                        N      5        s               66.0%
                   py               0.0%                                        py               1.9%
   H      6        s                0.0%                        H      6        s               12.1%
   H      7        s                0.0%                        H      7        s               12.1%
   C     16        s               12.2%                        C     16        s                0.0%
   C     17        s                4.6%                        C     17        s                0.0%
   C     21        s                4.3%                        C     21        s                0.0%
   C     25        s                4.6%                        C     25        s                0.0%
   C     29        s               12.8%                        C     29        s                0.2%
   C     30        s                4.9%                        C     30        s                0.1%
   C     34        s                4.6%                        C     34        s                0.0%
   C     38        s                4.5%                        C     38        s                0.1%
   C     42        s                6.8%                        C     42        s                0.0%
   C     43        s                2.5%                        C     43        s                0.0%
   C     47        s                2.4%                        C     47        s                0.0%
   C     51        s                2.5%                        C     51        s                0.0%
   C     55        s                6.9%                        C     55        s                0.2%
   C     56        s                2.5%                        C     56        s                0.1%
   C     60        s                2.5%                        C     60        s                0.0%
   C     64        s                2.7%                        C     64        s                0.1%
 
 
  Orbital:  73  Energy=     -0.70782 [au]   Occ=1.00           Orbital:  73  Energy=     -0.70704 [au]   Occ=1.00
  (alpha)                  -19.26075 [eV]                      (beta)                   -19.23956 [eV]
  --------------------------------------------------           --------------------------------------------------
  atom  label   AO type   orbital density population           atom  label   AO type   orbital density population
  --------------------------------------------------           --------------------------------------------------
   P      2        s                1.6%                        P      2        s                1.6%
                   py               1.7%                                        py               1.7%
   P      3        s                1.6%                        P      3        s                1.6%
                   py               1.7%                                        py               1.7%
   N      4        pz               9.6%                        N      4        pz               9.6%
   C      8        s               16.7%                        C      8        s               16.9%
   C     10        s               14.5%                        C     10        s               14.3%
                   pz               1.6%                                        pz               1.6%
   C     12        s               16.7%                        C     12        s               16.9%
   C     14        s               14.5%                        C     14        s               14.3%
                   pz               1.6%                                        pz               1.5%
 
 
  Orbital:  74  Energy=     -0.65283 [au]   Occ=1.00           Orbital:  74  Energy=     -0.65162 [au]   Occ=1.00
  (alpha)                  -17.76437 [eV]                      (beta)                   -17.73151 [eV]
  --------------------------------------------------           --------------------------------------------------
  atom  label   AO type   orbital density population           atom  label   AO type   orbital density population
  --------------------------------------------------           --------------------------------------------------
   P      2        s                6.4%                        P      2        s                6.5%
                   py               2.0%                                        py               2.0%
   P      3        s                6.4%                        P      3        s                6.5%
                   py               2.0%                                        py               2.0%
   N      4        s                6.1%                        N      4        s                6.2%
   C      8        s                1.8%                        C      8        s                1.8%
                   pz               6.9%                                        pz               7.0%
   C     10        s               18.7%                        C     10        s               18.3%
   H     11        s                2.4%                        H     11        s                2.3%
   C     12        s                1.8%                        C     12        s                1.8%
                   pz               6.9%                                        pz               7.0%
   C     14        s               18.7%                        C     14        s               18.3%
   H     15        s                2.4%                        H     15        s                2.3%
   C     17        s                1.9%                        C     17        s                1.9%
   C     34        s                1.2%                        C     34        s                1.2%
   C     51        s                1.8%                        C     51        s                1.9%
   C     60        s                1.2%                        C     60        s                1.2%
 
 
  Orbital:  75  Energy=     -0.62646 [au]   Occ=1.00           Orbital:  75  Energy=     -0.62643 [au]   Occ=1.00
  (alpha)                  -17.04677 [eV]                      (beta)                   -17.04591 [eV]
  --------------------------------------------------           --------------------------------------------------
  atom  label   AO type   orbital density population           atom  label   AO type   orbital density population
  --------------------------------------------------           --------------------------------------------------
   C     16        py               1.9%                        C     16        py               1.9%
   C     17        s                8.7%                        C     17        s                8.7%
   H     18        s                1.4%                        H     18        s                1.4%
   H     19        s                1.7%                        H     19        s                1.7%
   H     20        s                1.4%                        H     20        s                1.4%
   C     21        s                7.7%                        C     21        s                7.7%
   H     22        s                1.4%                        H     22        s                1.4%
   H     23        s                1.4%                        H     23        s                1.4%
   H     24        s                1.2%                        H     24        s                1.2%
   C     34        s                5.5%                        C     34        s                5.5%
   H     35        s                1.1%                        H     35        s                1.1%
   C     38        s                6.5%                        C     38        s                6.6%
   H     39        s                1.0%                        H     39        s                1.0%
   H     40        s                1.3%                        H     40        s                1.3%
   H     41        s                1.0%                        H     41        s                1.0%
   C     42        py               1.9%                        C     42        py               1.9%
   C     47        s                7.7%                        C     47        s                7.8%
   H     48        s                1.2%                        H     48        s                1.2%
   H     49        s                1.4%                        H     49        s                1.4%
   H     50        s                1.5%                        H     50        s                1.5%
   C     51        s                8.9%                        C     51        s                8.9%
   H     52        s                1.4%                        H     52        s                1.4%
   H     53        s                1.7%                        H     53        s                1.7%
   H     54        s                1.4%                        H     54        s                1.4%
   C     56        s                6.7%                        C     56        s                6.7%
   H     57        s                1.0%                        H     57        s                1.0%
   H     58        s                1.4%                        H     58        s                1.4%
   H     59        s                1.1%                        H     59        s                1.1%
   C     60        s                5.7%                        C     60        s                5.7%
   H     63        s                1.1%                        H     63        s                1.1%
 
 
  Orbital:  76  Energy=     -0.62578 [au]   Occ=1.00           Orbital:  76  Energy=     -0.62572 [au]   Occ=1.00
  (alpha)                  -17.02824 [eV]                      (beta)                   -17.02682 [eV]
  --------------------------------------------------           --------------------------------------------------
  atom  label   AO type   orbital density population           atom  label   AO type   orbital density population
  --------------------------------------------------           --------------------------------------------------
   C     16        py               1.3%                        C     16        py               1.3%
   C     17        s                6.0%                        C     17        s                5.9%
   H     19        s                1.2%                        H     19        s                1.2%
   C     21        s                8.2%                        C     21        s                8.2%
   H     22        s                1.6%                        H     22        s                1.6%
   H     23        s                1.4%                        H     23        s                1.4%
   H     24        s                1.3%                        H     24        s                1.3%
   C     29        pz               1.3%                        C     29        pz               1.3%
   C     34        s                4.8%                        C     34        s                4.8%
   C     38        s                9.7%                        C     38        s                9.8%
   H     39        s                1.6%                        H     39        s                1.6%
   H     40        s                1.8%                        H     40        s                1.8%
   H     41        s                1.6%                        H     41        s                1.6%
   C     42        py               1.2%                        C     42        py               1.2%
   C     47        s                8.0%                        C     47        s                8.0%
   H     48        s                1.2%                        H     48        s                1.2%
   H     49        s                1.4%                        H     49        s                1.4%
   H     50        s                1.6%                        H     50        s                1.6%
   C     51        s                5.8%                        C     51        s                5.7%
   H     53        s                1.2%                        H     53        s                1.1%
   C     55        pz               1.3%                        C     55        pz               1.4%
   C     56        s                9.6%                        C     56        s                9.7%
   H     57        s                1.6%                        H     57        s                1.6%
   H     58        s                1.8%                        H     58        s                1.8%
   H     59        s                1.5%                        H     59        s                1.6%
   C     60        s                4.7%                        C     60        s                4.7%
 
 
  Orbital:  77  Energy=     -0.62079 [au]   Occ=1.00           Orbital:  77  Energy=     -0.62075 [au]   Occ=1.00
  (alpha)                  -16.89242 [eV]                      (beta)                   -16.89151 [eV]
  --------------------------------------------------           --------------------------------------------------
  atom  label   AO type   orbital density population           atom  label   AO type   orbital density population
  --------------------------------------------------           --------------------------------------------------
   C     16        py               1.5%                        C     16        py               1.5%
   C     17        s                8.2%                        C     17        s                8.3%
   H     18        s                1.3%                        H     18        s                1.3%
   H     19        s                1.4%                        H     19        s                1.4%
   H     20        s                1.8%                        H     20        s                1.8%
   C     25        s                5.1%                        C     25        s                5.1%
   C     29        pz               2.1%                        C     29        pz               2.1%
   C     30        s                4.9%                        C     30        s                4.9%
   C     38        s               10.3%                        C     38        s               10.3%
   H     39        s                1.6%                        H     39        s                1.6%
   H     40        s                1.7%                        H     40        s                1.7%
   H     41        s                2.1%                        H     41        s                2.1%
   C     42        py               1.4%                        C     42        py               1.4%
   C     43        s                4.6%                        C     43        s                4.6%
   C     51        s                7.4%                        C     51        s                7.4%
   H     52        s                1.6%                        H     52        s                1.6%
   H     53        s                1.2%                        H     53        s                1.2%
   H     54        s                1.2%                        H     54        s                1.2%
   C     55        pz               2.0%                        C     55        pz               2.0%
   C     56        s                9.5%                        C     56        s                9.4%
   H     57        s                1.9%                        H     57        s                1.9%
   H     58        s                1.6%                        H     58        s                1.6%
   H     59        s                1.5%                        H     59        s                1.5%
   C     64        s                4.5%                        C     64        s                4.5%
 
 
  Orbital:  78  Energy=     -0.61999 [au]   Occ=1.00           Orbital:  78  Energy=     -0.61993 [au]   Occ=1.00
  (alpha)                  -16.87073 [eV]                      (beta)                   -16.86902 [eV]
  --------------------------------------------------           --------------------------------------------------
  atom  label   AO type   orbital density population           atom  label   AO type   orbital density population
  --------------------------------------------------           --------------------------------------------------
   C     16        py               1.8%                        C     16        py               1.8%
   C     17        s                9.7%                        C     17        s                9.7%
   H     18        s                1.5%                        H     18        s                1.5%
   H     19        s                1.6%                        H     19        s                1.6%
   H     20        s                1.9%                        H     20        s                1.9%
   C     21        s                1.3%                        C     21        s                1.4%
   C     25        s                5.2%                        C     25        s                5.2%
   C     29        pz               1.2%                        C     29        pz               1.2%
   C     30        s                3.2%                        C     30        s                3.2%
   C     38        s                6.0%                        C     38        s                5.9%
   H     40        s                1.0%                        H     40        s                1.0%
   H     41        s                1.3%                        H     41        s                1.2%
   C     42        py               2.0%                        C     42        py               2.0%
   C     43        s                5.8%                        C     43        s                5.7%
   H     45        s                1.1%                        H     45        s                1.1%
   C     47        s                1.4%                        C     47        s                1.5%
   C     51        s               10.6%                        C     51        s               10.6%
   H     52        s                2.1%                        H     52        s                2.1%
   H     53        s                1.8%                        H     53        s                1.8%
   H     54        s                1.7%                        H     54        s                1.7%
   C     55        pz               1.4%                        C     55        pz               1.4%
   C     56        s                6.8%                        C     56        s                6.7%
   H     57        s                1.4%                        H     57        s                1.4%
   H     58        s                1.2%                        H     58        s                1.2%
   H     59        s                1.0%                        H     59        s                1.0%
   C     60        s                1.0%                        C     60        s                1.0%
   C     64        s                3.6%                        C     64        s                3.6%
 
 
  Orbital:  79  Energy=     -0.61524 [au]   Occ=1.00           Orbital:  79  Energy=     -0.61520 [au]   Occ=1.00
  (alpha)                  -16.74156 [eV]                      (beta)                   -16.74039 [eV]
  --------------------------------------------------           --------------------------------------------------
  atom  label   AO type   orbital density population           atom  label   AO type   orbital density population
  --------------------------------------------------           --------------------------------------------------
   C     16        pz               1.4%                        C     16        pz               1.4%
   C     21        s                7.9%                        C     21        s                8.0%
   H     22        s                1.4%                        H     22        s                1.4%
   H     23        s                1.3%                        H     23        s                1.3%
   H     24        s                1.3%                        H     24        s                1.3%
   C     25        s                3.3%                        C     25        s                3.4%
   C     29        py               2.7%                        C     29        py               2.7%
   C     30        s                5.6%                        C     30        s                5.6%
   H     32        s                1.1%                        H     32        s                1.1%
   C     34        s               11.3%                        C     34        s               11.3%
   H     35        s                2.1%                        H     35        s                2.1%
   H     36        s                1.8%                        H     36        s                1.8%
   H     37        s                1.9%                        H     37        s                1.9%
   C     42        pz               1.3%                        C     42        pz               1.3%
   C     43        s                2.6%                        C     43        s                2.7%
   C     47        s                7.1%                        C     47        s                7.0%
   H     48        s                1.2%                        H     48        s                1.2%
   H     49        s                1.2%                        H     49        s                1.2%
   H     50        s                1.3%                        H     50        s                1.3%
   C     55        py               2.7%                        C     55        py               2.6%
   C     60        s               11.1%                        C     60        s               10.9%
   H     61        s                1.8%                        H     61        s                1.8%
   H     62        s                1.7%                        H     62        s                1.7%
   H     63        s                2.0%                        H     63        s                2.0%
   C     64        s                5.9%                        C     64        s                5.8%
   H     65        s                1.2%                        H     65        s                1.2%
 
 
  Orbital:  80  Energy=     -0.61511 [au]   Occ=1.00           Orbital:  80  Energy=     -0.61506 [au]   Occ=1.00
  (alpha)                  -16.73801 [eV]                      (beta)                   -16.73665 [eV]
  --------------------------------------------------           --------------------------------------------------
  atom  label   AO type   orbital density population           atom  label   AO type   orbital density population
  --------------------------------------------------           --------------------------------------------------
   C     16        pz               1.6%                        C     16        pz               1.6%
   C     21        s                7.2%                        C     21        s                7.2%
   H     22        s                1.3%                        H     22        s                1.3%
   H     23        s                1.2%                        H     23        s                1.2%
   H     24        s                1.2%                        H     24        s                1.2%
   C     25        s                5.6%                        C     25        s                5.7%
   H     28        s                1.1%                        H     28        s                1.1%
   C     29        py               2.2%                        C     29        py               2.2%
   C     30        s                4.4%                        C     30        s                4.2%
   C     34        s                9.3%                        C     34        s                9.1%
   H     35        s                1.8%                        H     35        s                1.7%
   H     36        s                1.4%                        H     36        s                1.4%
   H     37        s                1.5%                        H     37        s                1.5%
   C     38        s                1.2%                        C     38        s                1.2%
   C     42        pz               1.6%                        C     42        pz               1.6%
   C     43        s                5.3%                        C     43        s                5.5%
   H     44        s                1.0%                        H     44        s                1.1%
   C     47        s                7.3%                        C     47        s                7.4%
   H     48        s                1.2%                        H     48        s                1.2%
   H     49        s                1.2%                        H     49        s                1.3%
   H     50        s                1.3%                        H     50        s                1.4%
   C     55        py               2.4%                        C     55        py               2.4%
   C     56        s                1.1%                        C     56        s                1.1%
   C     60        s               10.2%                        C     60        s               10.2%
   H     61        s                1.6%                        H     61        s                1.6%
   H     62        s                1.6%                        H     62        s                1.6%
   H     63        s                1.9%                        H     63        s                1.9%
   C     64        s                5.1%                        C     64        s                5.1%
   H     65        s                1.0%                        H     65        s                1.0%
 
 
  Orbital:  81  Energy=     -0.61238 [au]   Occ=1.00           Orbital:  81  Energy=     -0.61234 [au]   Occ=1.00
  (alpha)                  -16.66374 [eV]                      (beta)                   -16.66258 [eV]
  --------------------------------------------------           --------------------------------------------------
  atom  label   AO type   orbital density population           atom  label   AO type   orbital density population
  --------------------------------------------------           --------------------------------------------------
   C     16        pz               1.3%                        C     16        pz               1.3%
   C     17        s                1.8%                        C     17        s                1.8%
   C     21        s                3.3%                        C     21        s                3.3%
   C     25        s                7.8%                        C     25        s                7.7%
   H     26        s                1.1%                        H     26        s                1.1%
   H     27        s                1.4%                        H     27        s                1.3%
   H     28        s                1.3%                        H     28        s                1.3%
   C     29        py               1.0%                        C     29        py               1.0%
   C     30        s               11.0%                        C     30        s               11.1%
   H     31        s                1.8%                        H     31        s                1.8%
   H     32        s                1.9%                        H     32        s                1.9%
   H     33        s                1.7%                        H     33        s                1.7%
   C     34        s                3.3%                        C     34        s                3.4%
   C     38        s                2.5%                        C     38        s                2.5%
   C     42        pz               1.4%                        C     42        pz               1.3%
   C     43        s                8.1%                        C     43        s                8.0%
   H     44        s                1.4%                        H     44        s                1.3%
   H     45        s                1.4%                        H     45        s                1.4%
   H     46        s                1.2%                        H     46        s                1.1%
   C     47        s                3.7%                        C     47        s                3.6%
   C     51        s                1.7%                        C     51        s                1.7%
   C     56        s                2.6%                        C     56        s                2.5%
   C     60        s                2.8%                        C     60        s                2.9%
   C     64        s               10.3%                        C     64        s               10.4%
   H     65        s                1.7%                        H     65        s                1.7%
   H     66        s                1.7%                        H     66        s                1.7%
   H     67        s                1.5%                        H     67        s                1.6%
 
 
  Orbital:  82  Energy=     -0.61202 [au]   Occ=1.00           Orbital:  82  Energy=     -0.61199 [au]   Occ=1.00
  (alpha)                  -16.65399 [eV]                      (beta)                   -16.65303 [eV]
  --------------------------------------------------           --------------------------------------------------
  atom  label   AO type   orbital density population           atom  label   AO type   orbital density population
  --------------------------------------------------           --------------------------------------------------
   C     16        pz               1.7%                        C     16        pz               1.7%
   C     17        s                2.0%                        C     17        s                2.1%
   C     21        s                4.1%                        C     21        s                4.0%
   C     25        s               10.4%                        C     25        s               10.4%
   H     26        s                1.5%                        H     26        s                1.5%
   H     27        s                1.7%                        H     27        s                1.7%
   H     28        s                1.6%                        H     28        s                1.6%
   C     30        s                8.1%                        C     30        s                8.2%
   H     31        s                1.3%                        H     31        s                1.3%
   H     32        s                1.4%                        H     32        s                1.4%
   H     33        s                1.2%                        H     33        s                1.2%
   C     34        s                2.1%                        C     34        s                2.2%
   C     38        s                2.6%                        C     38        s                2.6%
   C     42        pz               1.8%                        C     42        pz               1.8%
   C     43        s               11.1%                        C     43        s               11.0%
   H     44        s                1.7%                        H     44        s                1.7%
   H     45        s                1.9%                        H     45        s                1.8%
   H     46        s                1.6%                        H     46        s                1.6%
   C     47        s                4.6%                        C     47        s                4.5%
   C     51        s                2.0%                        C     51        s                2.0%
   C     56        s                2.8%                        C     56        s                2.7%
   C     60        s                1.8%                        C     60        s                1.9%
   C     64        s                7.8%                        C     64        s                7.9%
   H     65        s                1.3%                        H     65        s                1.3%
   H     66        s                1.2%                        H     66        s                1.2%
   H     67        s                1.2%                        H     67        s                1.2%
 
 
  Orbital:  83  Energy=     -0.57985 [au]   Occ=1.00           Orbital:  83  Energy=     -0.57949 [au]   Occ=1.00
  (alpha)                  -15.77858 [eV]                      (beta)                   -15.76870 [eV]
  --------------------------------------------------           --------------------------------------------------
  atom  label   AO type   orbital density population           atom  label   AO type   orbital density population
  --------------------------------------------------           --------------------------------------------------
   Ir     1        pz               1.2%                        Ir     1        pz               1.2%
   P      2        s               18.0%                        P      2        s               18.1%
   P      3        s               18.1%                        P      3        s               18.2%
   N      4        pz               3.6%                        N      4        pz               3.5%
   C      8        s                5.2%                        C      8        s                5.1%
   H      9        s                1.1%                        H      9        s                1.1%
   C     10        s                1.3%                        C     10        s                1.3%
                   py               2.0%                                        py               1.9%
   C     12        s                5.2%                        C     12        s                5.1%
   H     13        s                1.1%                        H     13        s                1.1%
   C     14        s                1.3%                        C     14        s                1.2%
                   py               2.1%                                        py               2.0%
   C     16        px               1.6%                        C     16        px               1.6%
   C     25        s                1.8%                        C     25        s                1.8%
   C     29        px               1.8%                        C     29        px               1.8%
   C     30        s                2.0%                        C     30        s                2.0%
   C     42        px               1.6%                        C     42        px               1.6%
   C     43        s                1.8%                        C     43        s                1.8%
   C     55        px               1.8%                        C     55        px               1.8%
   C     64        s                2.0%                        C     64        s                2.0%
 
 
  Orbital:  84  Energy=     -0.56940 [au]   Occ=1.00           Orbital:  84  Energy=     -0.56910 [au]   Occ=1.00
  (alpha)                  -15.49404 [eV]                      (beta)                   -15.48609 [eV]
  --------------------------------------------------           --------------------------------------------------
  atom  label   AO type   orbital density population           atom  label   AO type   orbital density population
  --------------------------------------------------           --------------------------------------------------
   Ir     1        s                1.3%                        Ir     1        s                1.2%
                   d0               1.1%                                        d0               1.1%
   P      2        s               14.9%                        P      2        s               14.8%
   P      3        s               14.7%                        P      3        s               14.7%
   N      4        s                3.1%                        N      4        s                3.1%
   C      8        s                4.2%                        C      8        s                4.2%
                   pz               2.2%                                        pz               2.3%
   H      9        s                2.2%                        H      9        s                2.2%
   C     10        s                1.4%                        C     10        s                1.4%
                   py               3.6%                                        py               3.6%
   C     12        s                4.1%                        C     12        s                4.1%
                   pz               2.3%                                        pz               2.4%
   H     13        s                2.2%                        H     13        s                2.2%
   C     14        s                1.4%                        C     14        s                1.4%
                   py               3.6%                                        py               3.6%
   C     16        px               1.4%                        C     16        px               1.4%
   C     25        s                1.4%                        C     25        s                1.4%
   C     29        px               1.5%                        C     29        px               1.5%
   C     30        s                1.1%                        C     30        s                1.1%
   C     42        px               1.4%                        C     42        px               1.4%
   C     43        s                1.4%                        C     43        s                1.4%
   C     55        px               1.5%                        C     55        px               1.5%
   C     64        s                1.1%                        C     64        s                1.1%
 
 
  Orbital:  85  Energy=     -0.51164 [au]   Occ=1.00           Orbital:  85  Energy=     -0.51065 [au]   Occ=1.00
  (alpha)                  -13.92256 [eV]                      (beta)                   -13.89536 [eV]
  --------------------------------------------------           --------------------------------------------------
  atom  label   AO type   orbital density population           atom  label   AO type   orbital density population
  --------------------------------------------------           --------------------------------------------------
   P      2        py               1.5%                        P      2        py               1.5%
   P      3        py               1.5%                        P      3        py               1.5%
   N      4        pz              16.2%                        N      4        pz              16.3%
   C      8        s                2.7%                        C      8        s                2.7%
                   pz               5.6%                                        pz               5.7%
   C     10        s               10.6%                        C     10        s               10.5%
                   pz               2.1%                                        pz               2.1%
   H     11        s                6.6%                        H     11        s                6.6%
   C     12        s                2.7%                        C     12        s                2.7%
                   pz               5.8%                                        pz               5.8%
   C     14        s               10.6%                        C     14        s               10.5%
                   pz               2.2%                                        pz               2.2%
   H     15        s                6.6%                        H     15        s                6.6%
   C     16        s                1.2%                        C     16        s                1.2%
   C     29        s                1.1%                        C     29        s                1.1%
   C     42        s                1.2%                        C     42        s                1.2%
   C     55        s                1.1%                        C     55        s                1.1%
 
 
  Orbital:  86  Energy=     -0.50270 [au]   Occ=1.00           Orbital:  86  Energy=     -0.50214 [au]   Occ=1.00
  (alpha)                  -13.67929 [eV]                      (beta)                   -13.66400 [eV]
  --------------------------------------------------           --------------------------------------------------
  atom  label   AO type   orbital density population           atom  label   AO type   orbital density population
  --------------------------------------------------           --------------------------------------------------
   Ir     1        d2+              1.7%                        Ir     1        d2+              1.6%
   P      2        py               2.1%                        P      2        py               2.1%
   P      3        py               2.2%                        P      3        py               2.2%
   N      4        s                4.5%                        N      4        s                4.5%
                   py              10.4%                                        py              10.4%
   C      8        s                3.6%                        C      8        s                3.6%
                   py               9.0%                                        py               9.0%
   H      9        s                8.9%                        H      9        s                8.9%
   C     10        s                1.4%                        C     10        s                1.4%
                   py               1.1%                                        py               1.1%
   C     12        s                3.6%                        C     12        s                3.6%
                   py               9.1%                                        py               9.1%
   H     13        s                8.9%                        H     13        s                8.9%
   C     14        s                1.4%                        C     14        s                1.4%
                   py               1.1%                                        py               1.1%
   C     16        s                1.7%                        C     16        s                1.7%
   C     29        s                1.6%                        C     29        s                1.6%
   C     42        s                1.7%                        C     42        s                1.7%
   C     55        s                1.6%                        C     55        s                1.6%
 
 
  Orbital:  87  Energy=     -0.49175 [au]   Occ=1.00           Orbital:  87  Energy=     -0.49157 [au]   Occ=1.00
  (alpha)                  -13.38132 [eV]                      (beta)                   -13.37634 [eV]
  --------------------------------------------------           --------------------------------------------------
  atom  label   AO type   orbital density population           atom  label   AO type   orbital density population
  --------------------------------------------------           --------------------------------------------------
   P      2        px               2.7%                        P      2        px               2.7%
   P      3        px               4.3%                        P      3        px               4.3%
   C     16        s                4.7%                        C     16        s                4.7%
   C     17        py               1.3%                        C     17        py               1.3%
   C     21        pz               1.0%                        C     21        pz               1.0%
   C     25        s                1.2%                        C     25        s                1.2%
                   px               1.4%                                        px               1.4%
   H     26        s                1.1%                        H     26        s                1.1%
   C     29        s                4.6%                        C     29        s                4.7%
   C     30        s                1.1%                        C     30        s                1.1%
                   px               1.4%                                        px               1.4%
   H     33        s                1.1%                        H     33        s                1.1%
   C     34        py               1.2%                        C     34        py               1.2%
   C     38        pz               1.3%                        C     38        pz               1.3%
   C     42        s                7.3%                        C     42        s                7.3%
   C     43        s                1.8%                        C     43        s                1.8%
                   px               2.2%                                        px               2.2%
   H     46        s                1.7%                        H     46        s                1.7%
   C     47        s                1.2%                        C     47        s                1.2%
                   pz               1.6%                                        pz               1.6%
   H     48        s                1.3%                        H     48        s                1.2%
   C     51        s                1.0%                        C     51        s                1.0%
                   py               2.1%                                        py               2.1%
   H     54        s                1.3%                        H     54        s                1.3%
   C     55        s                7.3%                        C     55        s                7.3%
   C     56        s                1.0%                        C     56        s                1.0%
                   pz               2.0%                                        pz               2.0%
   H     59        s                1.2%                        H     59        s                1.2%
   C     60        s                1.3%                        C     60        s                1.3%
                   py               1.9%                                        py               1.9%
   H     61        s                1.3%                        H     61        s                1.3%
   C     64        s                1.8%                        C     64        s                1.8%
                   px               2.1%                                        px               2.1%
   H     67        s                1.7%                        H     67        s                1.7%
 
 
  Orbital:  88  Energy=     -0.49153 [au]   Occ=1.00           Orbital:  88  Energy=     -0.49135 [au]   Occ=1.00
  (alpha)                  -13.37534 [eV]                      (beta)                   -13.37026 [eV]
  --------------------------------------------------           --------------------------------------------------
  atom  label   AO type   orbital density population           atom  label   AO type   orbital density population
  --------------------------------------------------           --------------------------------------------------
   P      2        px               4.4%                        P      2        px               4.4%
   P      3        px               2.9%                        P      3        px               2.9%
   C     16        s                7.2%                        C     16        s                7.2%
   C     17        s                1.0%                        C     17        s                1.0%
                   py               2.0%                                        py               2.0%
   H     18        s                1.3%                        H     18        s                1.3%
   C     21        s                1.2%                        C     21        s                1.1%
                   pz               1.5%                                        pz               1.5%
   H     24        s                1.3%                        H     24        s                1.2%
   C     25        s                1.9%                        C     25        s                1.9%
                   px               2.1%                                        px               2.1%
   H     26        s                1.8%                        H     26        s                1.8%
   C     29        s                7.3%                        C     29        s                7.3%
   C     30        s                1.9%                        C     30        s                1.8%
                   px               2.1%                                        px               2.1%
   H     33        s                1.8%                        H     33        s                1.8%
   C     34        s                1.3%                        C     34        s                1.3%
                   py               1.9%                                        py               1.9%
   H     37        s                1.3%                        H     37        s                1.3%
   C     38        pz               2.1%                        C     38        pz               2.1%
   H     39        s                1.2%                        H     39        s                1.2%
   C     42        s                4.6%                        C     42        s                4.7%
   C     43        s                1.2%                        C     43        s                1.2%
                   px               1.3%                                        px               1.4%
   H     46        s                1.2%                        H     46        s                1.2%
   C     47        pz               1.0%                        C     47        pz               1.0%
   C     51        py               1.3%                        C     51        py               1.3%
   C     55        s                4.6%                        C     55        s                4.7%
   C     56        pz               1.3%                        C     56        pz               1.3%
   C     60        py               1.2%                        C     60        py               1.2%
   C     64        s                1.2%                        C     64        s                1.2%
                   px               1.4%                                        px               1.4%
   H     67        s                1.1%                        H     67        s                1.1%
 
 
  Orbital:  89  Energy=     -0.46954 [au]   Occ=1.00           Orbital:  89  Energy=     -0.46922 [au]   Occ=1.00
  (alpha)                  -12.77678 [eV]                      (beta)                   -12.76812 [eV]
  --------------------------------------------------           --------------------------------------------------
  atom  label   AO type   orbital density population           atom  label   AO type   orbital density population
  --------------------------------------------------           --------------------------------------------------
   Ir     1        d1-              1.1%                        Ir     1        d1-              1.0%
   P      2        s                2.2%                        P      2        s                2.2%
                   py               1.2%                                        py               1.1%
   P      3        s                2.2%                        P      3        s                2.2%
                   py               1.2%                                        py               1.2%
   N      4        pz               4.3%                        N      4        pz               4.4%
   C      8        py               5.2%                        C      8        py               5.2%
                   pz               1.7%                                        pz               1.7%
   H      9        s                2.9%                        H      9        s                2.9%
   C     10        py               4.5%                        C     10        py               4.4%
   C     12        py               5.0%                        C     12        py               5.0%
                   pz               1.9%                                        pz               1.9%
   H     13        s                2.9%                        H     13        s                2.9%
   C     14        py               4.4%                        C     14        py               4.4%
   C     16        s                3.0%                        C     16        s                3.0%
   C     17        py               1.8%                        C     17        py               1.8%
   C     29        s                3.1%                        C     29        s                3.1%
   C     34        py               1.5%                        C     34        py               1.5%
   C     38        pz               1.6%                        C     38        pz               1.6%
   C     42        s                3.0%                        C     42        s                3.0%
   C     47        pz               1.0%                        C     47        pz               1.0%
   C     51        py               1.8%                        C     51        py               1.8%
   C     55        s                3.0%                        C     55        s                3.0%
   C     56        pz               1.6%                        C     56        pz               1.7%
   C     60        py               1.5%                        C     60        py               1.5%
 
 
  Orbital:  90  Energy=     -0.45681 [au]   Occ=1.00           Orbital:  90  Energy=     -0.45647 [au]   Occ=1.00
  (alpha)                  -12.43036 [eV]                      (beta)                   -12.42117 [eV]
  --------------------------------------------------           --------------------------------------------------
  atom  label   AO type   orbital density population           atom  label   AO type   orbital density population
  --------------------------------------------------           --------------------------------------------------
   Ir     1        d0               2.5%                        Ir     1        d0               2.3%
                   d2+              1.3%                                        d2+              1.2%
   P      2        s                3.5%                        P      2        s                3.5%
   P      3        s                3.5%                        P      3        s                3.5%
   N      4        py               3.6%                        N      4        py               3.6%
   C      8        py               1.8%                        C      8        py               1.9%
                   pz               1.3%                                        pz               1.3%
   H      9        s                1.3%                        H      9        s                1.4%
   C     12        py               1.9%                        C     12        py               2.0%
                   pz               1.2%                                        pz               1.2%
   H     13        s                1.3%                        H     13        s                1.4%
   C     16        s                2.7%                        C     16        s                2.7%
                   px               1.3%                                        px               1.3%
   C     17        py               2.0%                        C     17        py               2.0%
   C     21        py               1.1%                        C     21        py               1.1%
                   pz               1.3%                                        pz               1.3%
   H     22        s                1.2%                        H     22        s                1.2%
   C     25        pz               1.6%                        C     25        pz               1.6%
   C     29        s                2.9%                        C     29        s                2.9%
                   px               1.3%                                        px               1.3%
   C     34        py               1.9%                        C     34        py               1.8%
   H     35        s                1.0%                        H     35        s                1.0%
   C     38        pz               2.0%                        C     38        pz               2.0%
   C     42        s                2.7%                        C     42        s                2.7%
                   px               1.3%                                        px               1.3%
   C     43        pz               1.5%                        C     43        pz               1.5%
   C     47        pz               1.4%                        C     47        pz               1.4%
   H     50        s                1.2%                        H     50        s                1.2%
   C     51        py               2.0%                        C     51        py               2.0%
   C     55        s                2.9%                        C     55        s                2.8%
                   px               1.3%                                        px               1.3%
   C     56        pz               2.1%                        C     56        pz               2.1%
   C     60        py               1.8%                        C     60        py               1.8%
   H     63        s                1.0%                        H     63        s                1.0%
 
 
  Orbital:  91  Energy=     -0.43864 [au]   Occ=1.00           Orbital:  91  Energy=     -0.43760 [au]   Occ=1.00
  (alpha)                  -11.93607 [eV]                      (beta)                   -11.90761 [eV]
  --------------------------------------------------           --------------------------------------------------
  atom  label   AO type   orbital density population           atom  label   AO type   orbital density population
  --------------------------------------------------           --------------------------------------------------
   Ir     1        d1-              3.1%                        Ir     1        d1-              2.8%
   P      2        py               2.6%                        P      2        py               2.7%
   P      3        py               2.7%                        P      3        py               2.8%
   N      4        pz               1.2%                        N      4        pz               1.3%
   N      5        pz              12.2%                        N      5        pz               9.0%
   H      6        s                4.4%                        H      6        s                3.5%
   H      7        s                4.4%                        H      7        s                3.5%
   C      8        s                1.4%                        C      8        s                1.5%
                   py               4.7%                                        py               5.2%
   H      9        s                4.3%                        H      9        s                4.7%
   C     10        py               1.4%                        C     10        py               1.5%
   C     12        s                1.4%                        C     12        s                1.5%
                   py               4.7%                                        py               5.1%
   H     13        s                4.3%                        H     13        s                4.7%
   C     14        py               1.4%                        C     14        py               1.5%
   C     16        px               1.7%                        C     16        px               1.9%
   C     17        px               1.2%                        C     17        px               1.3%
   C     25        pz               0.9%                        C     25        pz               1.0%
   C     29        px               1.8%                        C     29        px               2.0%
   C     34        px               1.1%                        C     34        px               1.2%
   C     38        px               1.0%                        C     38        px               1.1%
   C     42        px               1.7%                        C     42        px               1.9%
   C     43        pz               0.9%                        C     43        pz               1.0%
   C     51        px               1.2%                        C     51        px               1.3%
   C     55        px               1.9%                        C     55        px               2.1%
   C     56        px               1.0%                        C     56        px               1.1%
   C     60        px               1.2%                        C     60        px               1.2%
 
 
  Orbital:  92  Energy=     -0.41995 [au]   Occ=1.00           Orbital:  92  Energy=     -0.41943 [au]   Occ=1.00
  (alpha)                  -11.42734 [eV]                      (beta)                   -11.41321 [eV]
  --------------------------------------------------           --------------------------------------------------
  atom  label   AO type   orbital density population           atom  label   AO type   orbital density population
  --------------------------------------------------           --------------------------------------------------
   Ir     1        d0               1.3%                        Ir     1        d0               1.2%
   P      2        pz               2.7%                        P      2        pz               2.6%
   P      3        pz               2.7%                        P      3        pz               2.6%
   N      4        py               2.2%                        N      4        py               2.1%
   C      8        s                1.4%                        C      8        s                1.3%
                   pz               2.5%                                        pz               2.4%
   C     10        s                1.4%                        C     10        s                1.4%
                   pz              12.0%                                        pz              11.5%
   H     11        s                7.6%                        H     11        s                7.4%
   C     12        s                1.4%                        C     12        s                1.3%
                   pz               2.4%                                        pz               2.3%
   C     14        s                1.4%                        C     14        s                1.4%
                   pz              11.9%                                        pz              11.5%
   H     15        s                7.6%                        H     15        s                7.4%
   C     16        py               1.4%                        C     16        py               1.4%
   C     21        py               1.3%                        C     21        py               1.4%
   H     23        s                1.1%                        H     23        s                1.1%
   C     29        pz               1.3%                        C     29        pz               1.4%
   C     30        pz               1.2%                        C     30        pz               1.3%
   C     38        pz               1.3%                        C     38        pz               1.4%
   C     42        py               1.4%                        C     42        py               1.4%
   C     47        py               1.3%                        C     47        py               1.4%
   H     49        s                1.0%                        H     49        s                1.1%
   C     55        pz               1.3%                        C     55        pz               1.4%
   C     56        pz               1.3%                        C     56        pz               1.4%
   C     64        pz               1.2%                        C     64        pz               1.3%
 
 
  Orbital:  93  Energy=     -0.41833 [au]   Occ=1.00           Orbital:  93  Energy=     -0.41613 [au]   Occ=1.00
  (alpha)                  -11.38329 [eV]                      (beta)                   -11.32351 [eV]
  --------------------------------------------------           --------------------------------------------------
  atom  label   AO type   orbital density population           atom  label   AO type   orbital density population
  --------------------------------------------------           --------------------------------------------------
   Ir     1        d1-              1.3%                        Ir     1        d1-              0.8%
   P      2        px               0.2%                        P      2        px               1.5%
   P      3        px               0.2%                        P      3        px               1.6%
   N      5        pz              30.9%                        N      5        pz              17.3%
   H      6        s               11.0%                        H      6        s                6.6%
   H      7        s               11.0%                        H      7        s                6.6%
   C      8        py               1.4%                        C      8        py               0.7%
   H      9        s                1.1%                        H      9        s                0.5%
   C     12        py               1.5%                        C     12        py               0.7%
   H     13        s                1.1%                        H     13        s                0.5%
   C     16        px               2.4%                        C     16        px               3.5%
   C     17        px               1.6%                        C     17        px               2.4%
   H     20        s                1.5%                        H     20        s                1.6%
   C     21        px               1.1%                        C     21        px               1.2%
                   py               0.1%                                        py               1.1%
   C     25        pz               1.1%                        C     25        pz               1.8%
   H     27        s                0.7%                        H     27        s                1.2%
   C     29        pz               0.1%                        C     29        pz               1.1%
   C     34        pz               0.8%                        C     34        pz               2.0%
   H     36        s                0.5%                        H     36        s                1.5%
   C     42        px               2.4%                        C     42        px               3.6%
   C     43        py               0.5%                        C     43        py               1.0%
                   pz               1.1%                                        pz               1.8%
   H     45        s                0.8%                        H     45        s                1.2%
   C     47        px               1.2%                        C     47        px               1.3%
                   py               0.2%                                        py               1.1%
   C     51        px               1.6%                        C     51        px               2.4%
   H     52        s                1.5%                        H     52        s                1.6%
   C     55        pz               0.1%                        C     55        pz               1.1%
   C     60        pz               0.8%                        C     60        pz               2.1%
   H     62        s                0.6%                        H     62        s                1.5%
 
 
  Orbital:  94  Energy=     -0.41539 [au]   Occ=1.00           Orbital:  94  Energy=     -0.41500 [au]   Occ=1.00
  (alpha)                  -11.30345 [eV]                      (beta)                   -11.29276 [eV]
  --------------------------------------------------           --------------------------------------------------
  atom  label   AO type   orbital density population           atom  label   AO type   orbital density population
  --------------------------------------------------           --------------------------------------------------
   P      2        px               2.6%                        P      2        px               2.4%
   P      3        px               3.4%                        P      3        px               2.4%
   N      5        pz               2.2%                        N      5        pz               0.0%
   C     10        pz               0.0%                        C     10        pz               2.9%
   H     11        s                0.0%                        H     11        s                1.9%
   C     14        pz               0.0%                        C     14        pz               2.9%
   H     15        s                0.0%                        H     15        s                1.9%
   C     16        px               1.2%                        C     16        px               1.9%
                   pz               2.4%                                        pz               2.2%
   C     17        px               0.7%                        C     17        px               1.2%
                   py               1.5%                                        py               0.9%
   H     19        s                1.9%                        H     19        s                1.3%
   C     21        py               2.6%                        C     21        py               1.5%
   H     23        s                1.8%                        H     23        s                0.9%
   C     25        pz               0.9%                        C     25        pz               1.8%
   H     26        s                1.2%                        H     26        s                1.3%
   C     29        px               2.8%                        C     29        px               2.3%
                   py               0.4%                                        py               1.6%
                   pz               1.8%                                        pz               1.1%
   C     30        px               0.6%                        C     30        px               1.0%
                   py               0.7%                                        py               1.1%
                   pz               1.7%                                        pz               0.7%
   H     33        s                1.0%                        H     33        s                1.3%
   C     34        py               0.7%                        C     34        py               1.2%
                   pz               1.0%                                        pz               1.1%
   H     36        s                0.9%                        H     36        s                1.2%
   C     38        px               1.7%                        C     38        px               1.3%
                   py               0.6%                                        py               1.6%
   H     40        s                1.1%                        H     40        s                1.8%
   C     42        px               1.6%                        C     42        px               1.9%
                   py               1.2%                                        py               0.3%
                   pz               3.0%                                        pz               2.2%
   C     43        px               1.1%                        C     43        px               0.9%
                   pz               1.2%                                        pz               1.8%
   H     46        s                1.6%                        H     46        s                1.3%
   C     47        py               3.2%                        C     47        py               1.4%
   H     49        s                2.2%                        H     49        s                0.9%
   C     51        px               1.0%                        C     51        px               1.1%
                   py               1.7%                                        py               0.8%
                   pz               1.1%                                        pz               0.7%
   H     53        s                2.4%                        H     53        s                1.3%
   C     55        px               3.7%                        C     55        px               2.4%
                   py               0.8%                                        py               1.7%
                   pz               2.1%                                        pz               0.9%
   C     56        px               2.1%                        C     56        px               1.3%
                   py               0.8%                                        py               1.6%
                   pz               1.1%                                        pz               0.2%
   H     58        s                1.5%                        H     58        s                1.8%
   C     60        py               0.9%                        C     60        py               1.2%
                   pz               1.4%                                        pz               1.2%
   H     62        s                1.2%                        H     62        s                1.2%
   C     64        px               0.9%                        C     64        px               1.0%
                   py               1.1%                                        py               1.2%
                   pz               2.0%                                        pz               0.6%
   H     67        s                1.3%                        H     67        s                1.3%
 
 
  Orbital:  95  Energy=     -0.41534 [au]   Occ=1.00           Orbital:  95  Energy=     -0.41468 [au]   Occ=1.00
  (alpha)                  -11.30185 [eV]                      (beta)                   -11.28407 [eV]
  --------------------------------------------------           --------------------------------------------------
  atom  label   AO type   orbital density population           atom  label   AO type   orbital density population
  --------------------------------------------------           --------------------------------------------------
   P      2        px               2.9%                        P      2        px               1.6%
   P      3        px               2.1%                        P      3        px               1.6%
   N      5        pz               0.0%                        N      5        pz              15.2%
   H      6        s               -0.0%                        H      6        s                5.7%
   H      7        s                0.0%                        H      7        s                5.7%
   C     10        pz               2.6%                        C     10        pz               0.0%
   H     11        s                1.6%                        H     11        s                0.0%
   C     14        pz               2.6%                        C     14        pz               0.0%
   H     15        s                1.7%                        H     15        s                0.0%
   C     16        px               2.1%                        C     16        px               0.1%
                   pz               2.6%                                        pz               2.3%
   C     17        px               1.3%                        C     17        px               0.1%
                   py               1.1%                                        py               1.0%
                   pz               0.7%                                        pz               1.6%
   H     19        s                1.6%                        H     19        s                2.3%
   C     21        py               1.9%                        C     21        py               2.0%
   H     23        s                1.2%                        H     23        s                1.4%
   C     25        px               1.0%                        C     25        px               0.9%
                   pz               1.9%                                        pz               0.2%
   H     26        s                1.5%                        H     26        s                1.0%
   C     29        px               2.8%                        C     29        px               3.6%
                   py               1.6%                                        py               0.1%
                   pz               1.4%                                        pz               1.0%
   C     30        px               1.2%                        C     30        px               0.3%
                   py               1.2%                                        py               1.0%
                   pz               1.0%                                        pz               1.8%
   H     33        s                1.5%                        H     33        s                0.6%
   C     34        py               1.4%                        C     34        py               0.7%
                   pz               1.3%                                        pz               0.2%
   H     36        s                1.4%                        H     36        s                0.2%
   C     38        px               1.6%                        C     38        px               2.6%
                   py               1.7%                                        py               0.2%
   H     40        s                2.0%                        H     40        s                0.6%
   H     41        s                0.1%                        H     41        s                1.0%
   C     42        px               1.6%                        C     42        px               0.1%
                   pz               1.9%                                        pz               2.2%
   C     43        pz               1.5%                        C     43        pz               0.2%
   H     46        s                1.1%                        H     46        s                1.0%
   C     47        py               1.2%                        C     47        py               1.9%
   H     49        s                0.8%                        H     49        s                1.4%
   C     51        pz               0.6%                        C     51        pz               1.7%
   H     53        s                1.1%                        H     53        s                2.2%
   C     55        px               2.1%                        C     55        px               3.6%
                   py               1.5%                                        py               0.2%
   C     56        px               1.1%                        C     56        px               2.5%
                   py               1.4%                                        py               0.1%
   H     57        s                0.0%                        H     57        s                1.0%
   H     58        s                1.6%                        H     58        s                0.6%
   C     60        py               1.0%                        C     60        py               0.7%
                   pz               1.0%                                        pz               0.2%
   H     62        s                1.1%                        H     62        s                0.2%
   C     64        py               1.0%                        C     64        py               1.1%
                   pz               0.6%                                        pz               1.6%
   H     67        s                1.1%                        H     67        s                0.6%
 
 
  Orbital:  96  Energy=     -0.40693 [au]   Occ=1.00           Orbital:  96  Energy=     -0.40645 [au]   Occ=1.00
  (alpha)                  -11.07325 [eV]                      (beta)                   -11.06005 [eV]
  --------------------------------------------------           --------------------------------------------------
  atom  label   AO type   orbital density population           atom  label   AO type   orbital density population
  --------------------------------------------------           --------------------------------------------------
   Ir     1        d0               4.1%                        Ir     1        d0               3.7%
                   d2+              1.2%                                        d2+              1.0%
   P      2        s                1.2%                        P      2        s                1.2%
                   pz               1.2%                                        pz               1.1%
   P      3        s                1.2%                        P      3        s                1.2%
                   pz               1.1%                                        pz               1.1%
   N      4        py               2.0%                        N      4        py               1.8%
   N      5        py               1.2%                        N      5        py               0.9%
   C     10        py               1.5%                        C     10        py               1.4%
   C     14        py               1.5%                        C     14        py               1.4%
   C     16        px               2.9%                        C     16        px               2.8%
   C     17        px               3.7%                        C     17        px               3.7%
   H     18        s                1.9%                        H     18        s                1.8%
   H     20        s                1.6%                        H     20        s                1.7%
   C     21        px               2.5%                        C     21        px               2.5%
   H     22        s                1.3%                        H     22        s                1.2%
   C     29        px               2.3%                        C     29        px               2.3%
   C     34        px               2.3%                        C     34        px               2.3%
   H     35        s                1.1%                        H     35        s                1.1%
   C     38        px               3.2%                        C     38        px               3.2%
                   py               1.1%                                        py               1.2%
   H     39        s                1.8%                        H     39        s                1.8%
   H     41        s                1.5%                        H     41        s                1.5%
   C     42        px               2.9%                        C     42        px               2.8%
   C     47        px               2.5%                        C     47        px               2.5%
   H     50        s                1.3%                        H     50        s                1.2%
   C     51        px               3.7%                        C     51        px               3.7%
   H     52        s                1.6%                        H     52        s                1.7%
   H     54        s                1.9%                        H     54        s                1.8%
   C     55        px               2.3%                        C     55        px               2.3%
   C     56        px               3.2%                        C     56        px               3.2%
                   py               1.0%                                        py               1.1%
   H     57        s                1.5%                        H     57        s                1.5%
   H     59        s                1.8%                        H     59        s                1.8%
   C     60        px               2.3%                        C     60        px               2.3%
   H     63        s                1.1%                        H     63        s                1.1%
 
 
  Orbital:  97  Energy=     -0.39566 [au]   Occ=1.00           Orbital:  97  Energy=     -0.39497 [au]   Occ=1.00
  (alpha)                  -10.76653 [eV]                      (beta)                   -10.74767 [eV]
  --------------------------------------------------           --------------------------------------------------
  atom  label   AO type   orbital density population           atom  label   AO type   orbital density population
  --------------------------------------------------           --------------------------------------------------
   N      5        pz               6.9%                        N      5        pz               8.9%
   H      6        s                2.4%                        H      6        s                3.3%
   H      7        s                2.3%                        H      7        s                3.2%
   C      8        py               1.3%                        C      8        py               1.4%
   H      9        s                1.1%                        H      9        s                1.1%
   C     12        py               1.3%                        C     12        py               1.4%
   H     13        s                1.1%                        H     13        s                1.1%
   C     16        pz               3.3%                        C     16        pz               3.2%
   C     17        px               1.7%                        C     17        px               1.6%
                   pz               3.7%                                        pz               3.4%
   H     19        s                1.5%                        H     19        s                1.3%
   H     20        s                2.7%                        H     20        s                2.5%
   C     21        py               1.7%                        C     21        py               1.6%
   C     25        py               1.1%                        C     25        py               1.1%
   C     29        pz               2.6%                        C     29        pz               2.7%
   C     34        px               1.3%                        C     34        px               1.4%
                   pz               2.5%                                        pz               2.3%
   H     35        s                1.2%                        H     35        s                1.2%
   H     36        s                1.3%                        H     36        s                1.2%
   C     38        py               2.4%                        C     38        py               2.3%
                   pz               1.0%                                        pz               1.1%
   H     40        s                1.5%                        H     40        s                1.5%
   C     42        pz               3.1%                        C     42        pz               2.9%
   C     47        py               1.6%                        C     47        py               1.5%
   C     51        px               1.7%                        C     51        px               1.6%
                   pz               3.3%                                        pz               2.9%
   H     52        s                2.4%                        H     52        s                2.2%
   H     53        s                1.3%                        H     53        s                1.1%
   C     55        pz               2.5%                        C     55        pz               2.5%
   C     56        py               2.2%                        C     56        py               2.0%
                   pz               1.1%                                        pz               1.2%
   H     58        s                1.4%                        H     58        s                1.4%
   C     60        px               1.3%                        C     60        px               1.4%
                   pz               2.4%                                        pz               2.2%
   H     62        s                1.2%                        H     62        s                1.1%
   H     63        s                1.2%                        H     63        s                1.2%
 
 
  Orbital:  98  Energy=     -0.39399 [au]   Occ=1.00           Orbital:  98  Energy=     -0.39368 [au]   Occ=1.00
  (alpha)                  -10.72106 [eV]                      (beta)                   -10.71268 [eV]
  --------------------------------------------------           --------------------------------------------------
  atom  label   AO type   orbital density population           atom  label   AO type   orbital density population
  --------------------------------------------------           --------------------------------------------------
   Ir     1        d0               1.0%                        Ir     1        d0               1.0%
   P      2        py               1.1%                        P      2        py               1.1%
   P      3        py               1.1%                        P      3        py               1.1%
   N      5        py               1.4%                        N      5        py               1.1%
   C     10        py               1.5%                        C     10        py               1.6%
                   pz               1.1%                                        pz               1.1%
   H     11        s                1.9%                        H     11        s                2.0%
   C     14        py               1.4%                        C     14        py               1.5%
                   pz               1.2%                                        pz               1.2%
   H     15        s                1.8%                        H     15        s                2.0%
   C     16        py               3.4%                        C     16        py               3.6%
                   pz               2.6%                                        pz               2.4%
   C     17        pz               6.8%                        C     17        pz               6.6%
   H     19        s                1.5%                        H     19        s                1.4%
   H     20        s                2.9%                        H     20        s                2.8%
   C     21        pz               2.4%                        C     21        pz               2.6%
   H     22        s                1.3%                        H     22        s                1.5%
   C     25        py               4.4%                        C     25        py               4.6%
   H     27        s                1.6%                        H     27        s                1.6%
   H     28        s                2.1%                        H     28        s                2.2%
   C     34        pz               1.4%                        C     34        pz               1.3%
   C     42        py               3.0%                        C     42        py               3.3%
                   pz               3.1%                                        pz               2.9%
   C     43        py               4.3%                        C     43        py               4.4%
                   pz               1.1%                                        pz               1.1%
   H     44        s                2.0%                        H     44        s                2.2%
   H     45        s                1.6%                        H     45        s                1.7%
   C     47        pz               2.5%                        C     47        pz               2.6%
   H     50        s                1.3%                        H     50        s                1.4%
   C     51        pz               6.8%                        C     51        pz               6.8%
   H     52        s                3.0%                        H     52        s                3.0%
   H     53        s                1.6%                        H     53        s                1.5%
   C     60        pz               1.6%                        C     60        pz               1.5%
 
 
  Orbital:  99  Energy=     -0.39346 [au]   Occ=1.00           Orbital:  99  Energy=     -0.39337 [au]   Occ=1.00
  (alpha)                  -10.70650 [eV]                      (beta)                   -10.70426 [eV]
  --------------------------------------------------           --------------------------------------------------
  atom  label   AO type   orbital density population           atom  label   AO type   orbital density population
  --------------------------------------------------           --------------------------------------------------
   C      8        pz               1.1%                        C      8        pz               1.1%
   C     12        pz               1.0%                        C     12        pz               1.0%
   C     16        py               2.0%                        C     16        py               1.9%
   C     17        py               1.1%                        C     17        py               1.1%
   C     21        pz               2.2%                        C     21        pz               2.2%
   H     22        s                1.4%                        H     22        s                1.4%
   C     25        py               1.1%                        C     25        py               1.0%
   C     29        py               4.9%                        C     29        py               4.9%
   C     30        py               3.0%                        C     30        py               2.9%
                   pz               2.0%                                        pz               2.0%
   H     31        s                1.3%                        H     31        s                1.3%
   H     32        s                2.0%                        H     32        s                1.9%
   C     34        py               3.7%                        C     34        py               3.7%
   H     35        s                1.5%                        H     35        s                1.5%
   C     38        py               4.0%                        C     38        py               4.1%
                   pz               2.4%                                        pz               2.4%
   H     40        s                1.3%                        H     40        s                1.3%
   H     41        s                2.8%                        H     41        s                2.9%
   C     42        py               2.0%                        C     42        py               2.0%
   C     43        py               1.0%                        C     43        py               1.0%
   C     47        pz               2.2%                        C     47        pz               2.1%
   H     50        s                1.5%                        H     50        s                1.5%
   C     51        py               1.1%                        C     51        py               1.1%
   C     55        py               4.7%                        C     55        py               4.8%
                   pz               1.2%                                        pz               1.2%
   C     56        py               4.2%                        C     56        py               4.3%
                   pz               2.3%                                        pz               2.2%
   H     57        s                2.9%                        H     57        s                2.9%
   H     58        s                1.2%                        H     58        s                1.3%
   C     60        py               3.8%                        C     60        py               3.8%
   H     63        s                1.6%                        H     63        s                1.5%
   C     64        py               2.8%                        C     64        py               2.8%
                   pz               2.2%                                        pz               2.2%
   H     65        s                2.0%                        H     65        s                2.0%
   H     66        s                1.3%                        H     66        s                1.3%
 
 
  Orbital: 100  Energy=     -0.38837 [au]   Occ=1.00           Orbital: 100  Energy=     -0.38824 [au]   Occ=1.00
  (alpha)                  -10.56796 [eV]                      (beta)                   -10.56455 [eV]
  --------------------------------------------------           --------------------------------------------------
  atom  label   AO type   orbital density population           atom  label   AO type   orbital density population
  --------------------------------------------------           --------------------------------------------------
   C     10        pz               1.4%                        C     10        pz               1.5%
   H     11        s                1.3%                        H     11        s                1.4%
   C     14        pz               1.5%                        C     14        pz               1.5%
   H     15        s                1.3%                        H     15        s                1.4%
   C     29        py               3.2%                        C     29        py               3.2%
                   pz               3.8%                                        pz               3.8%
   C     30        py               5.6%                        C     30        py               5.7%
                   pz               3.3%                                        pz               3.3%
   H     31        s                2.2%                        H     31        s                2.2%
   H     32        s                3.6%                        H     32        s                3.6%
   C     34        py               4.3%                        C     34        py               4.3%
                   pz               2.2%                                        pz               2.2%
   H     35        s                3.0%                        H     35        s                3.1%
   C     38        py               1.0%                        C     38        py               1.0%
                   pz               3.9%                                        pz               3.9%
   H     41        s                2.0%                        H     41        s                2.0%
   C     55        py               2.8%                        C     55        py               2.8%
                   pz               3.8%                                        pz               3.8%
   C     56        py               1.1%                        C     56        py               1.1%
                   pz               3.5%                                        pz               3.5%
   H     57        s                1.9%                        H     57        s                1.9%
   C     60        py               4.3%                        C     60        py               4.3%
                   pz               1.9%                                        pz               1.8%
   H     63        s                2.9%                        H     63        s                2.9%
   C     64        py               5.0%                        C     64        py               5.0%
                   pz               3.4%                                        pz               3.4%
   H     65        s                3.4%                        H     65        s                3.4%
   H     66        s                2.1%                        H     66        s                2.1%
 
 
  Orbital: 101  Energy=     -0.38762 [au]   Occ=1.00           Orbital: 101  Energy=     -0.38755 [au]   Occ=1.00
  (alpha)                  -10.54763 [eV]                      (beta)                   -10.54587 [eV]
  --------------------------------------------------           --------------------------------------------------
  atom  label   AO type   orbital density population           atom  label   AO type   orbital density population
  --------------------------------------------------           --------------------------------------------------
   C     16        py               5.3%                        C     16        py               5.3%
   C     17        py               1.8%                        C     17        py               1.8%
                   pz               2.8%                                        pz               2.8%
   H     20        s                1.3%                        H     20        s                1.4%
   C     21        pz               4.4%                        C     21        pz               4.4%
   H     22        s                2.0%                        H     22        s                2.0%
   C     25        py               5.2%                        C     25        py               5.3%
                   pz               1.1%                                        pz               1.1%
   H     27        s                1.7%                        H     27        s                1.7%
   H     28        s                2.3%                        H     28        s                2.3%
   C     29        pz               2.0%                        C     29        pz               2.0%
   C     30        py               1.8%                        C     30        py               1.8%
                   pz               1.2%                                        pz               1.2%
   H     32        s                1.2%                        H     32        s                1.2%
   C     34        pz               1.3%                        C     34        pz               1.3%
   C     38        pz               1.9%                        C     38        pz               1.9%
   C     42        py               5.5%                        C     42        py               5.5%
   C     43        py               5.4%                        C     43        py               5.4%
                   pz               1.4%                                        pz               1.4%
   H     44        s                2.4%                        H     44        s                2.4%
   H     45        s                1.9%                        H     45        s                1.9%
   C     47        pz               4.5%                        C     47        pz               4.6%
   H     50        s                2.1%                        H     50        s                2.1%
   C     51        py               2.1%                        C     51        py               2.1%
                   pz               2.8%                                        pz               2.8%
   H     52        s                1.5%                        H     52        s                1.5%
   C     55        pz               2.3%                        C     55        pz               2.2%
   C     56        pz               2.0%                        C     56        pz               2.0%
   C     60        py               1.2%                        C     60        py               1.2%
                   pz               1.3%                                        pz               1.2%
   C     64        py               1.9%                        C     64        py               1.9%
                   pz               1.5%                                        pz               1.5%
   H     65        s                1.4%                        H     65        s                1.4%
 
 
  Orbital: 102  Energy=     -0.38329 [au]   Occ=1.00           Orbital: 102  Energy=     -0.38292 [au]   Occ=1.00
  (alpha)                  -10.42986 [eV]                      (beta)                   -10.41988 [eV]
  --------------------------------------------------           --------------------------------------------------
  atom  label   AO type   orbital density population           atom  label   AO type   orbital density population
  --------------------------------------------------           --------------------------------------------------
   Ir     1        d0               1.5%                        Ir     1        d0               1.1%
                   d2+              1.5%                                        d2+              1.0%
   N      4        py               2.1%                        N      4        py               1.7%
   N      5        py               1.9%                        N      5        py               1.2%
   C     16        px               0.8%                        C     16        px               1.0%
                   py               2.6%                                        py               2.2%
                   pz               1.3%                                        pz               1.6%
   C     17        py               2.6%                        C     17        py               2.4%
                   pz               1.5%                                        pz               2.1%
   H     19        s                2.1%                        H     19        s                2.3%
   C     21        px               1.7%                        C     21        px               2.0%
                   py               4.1%                                        py               4.3%
                   pz               3.2%                                        pz               2.9%
   H     22        s                2.7%                        H     22        s                2.8%
   H     23        s                2.9%                        H     23        s                3.0%
   C     25        px               1.1%                        C     25        px               1.2%
                   py               1.5%                                        py               1.1%
                   pz               2.0%                                        pz               2.2%
   H     28        s                1.8%                        H     28        s                1.7%
   C     29        px               1.1%                        C     29        px               1.4%
   C     34        px               2.8%                        C     34        px               3.4%
   H     37        s                1.6%                        H     37        s                1.8%
   C     42        py               2.7%                        C     42        py               2.2%
                   pz               1.1%                                        pz               1.3%
   C     43        px               1.2%                        C     43        px               1.2%
                   py               1.3%                                        py               0.9%
                   pz               1.9%                                        pz               2.1%
   H     44        s                1.7%                        H     44        s                1.6%
   C     47        px               1.5%                        C     47        px               1.8%
                   py               4.3%                                        py               4.4%
                   pz               2.7%                                        pz               2.4%
   H     49        s                2.7%                        H     49        s                2.8%
   H     50        s                2.5%                        H     50        s                2.6%
   C     51        py               2.3%                        C     51        py               2.1%
                   pz               1.6%                                        pz               2.2%
   H     53        s                2.0%                        H     53        s                2.2%
   C     55        px               1.0%                        C     55        px               1.3%
   C     60        px               2.6%                        C     60        px               3.1%
   H     61        s                1.5%                        H     61        s                1.7%
 
 
  Orbital: 103  Energy=     -0.38107 [au]   Occ=1.00           Orbital: 103  Energy=     -0.38095 [au]   Occ=1.00
  (alpha)                  -10.36936 [eV]                      (beta)                   -10.36612 [eV]
  --------------------------------------------------           --------------------------------------------------
  atom  label   AO type   orbital density population           atom  label   AO type   orbital density population
  --------------------------------------------------           --------------------------------------------------
   N      4        py               1.0%                        N      4        py               0.0%
   C     10        pz               1.1%                        C     10        pz               0.2%
   C     16        px               0.3%                        C     16        px               1.9%
                   pz               0.1%                                        pz               1.3%
   C     17        pz               0.3%                        C     17        pz               2.2%
   H     19        s               -0.0%                        H     19        s                1.0%
   C     21        px               0.3%                        C     21        px               3.9%
                   py               0.0%                                        py               1.4%
   H     22        s                0.0%                        H     22        s                1.8%
   C     25        py               1.1%                        C     25        py               0.1%
                   pz               0.1%                                        pz               1.7%
   C     29        px               0.1%                        C     29        px               1.7%
                   py               1.4%                                        py               1.0%
   C     30        py               0.0%                        C     30        py               1.2%
   C     34        px               0.2%                        C     34        px               3.1%
                   pz               1.6%                                        pz               1.6%
   H     35        s                0.1%                        H     35        s                1.4%
   H     36        s                1.0%                        H     36        s                0.9%
   C     38        py               3.5%                        C     38        py               3.2%
   H     40        s                1.4%                        H     40        s                1.1%
   C     42        px               2.5%                        C     42        px               2.5%
                   pz               1.2%                                        pz               1.6%
   C     43        py               2.0%                        C     43        py               0.4%
                   pz               1.6%                                        pz               2.1%
   H     45        s                1.9%                        H     45        s                0.7%
   C     47        px               4.0%                        C     47        px               4.9%
                   py               0.5%                                        py               1.7%
   H     48        s                1.9%                        H     48        s                1.3%
   H     49        s                0.4%                        H     49        s                1.1%
   H     50        s                0.9%                        H     50        s                2.0%
   C     51        px               1.7%                        C     51        px               1.0%
                   pz               2.7%                                        pz               2.9%
   H     52        s                1.8%                        H     52        s                1.2%
   H     53        s                0.6%                        H     53        s                1.2%
   C     55        px               1.8%                        C     55        px               2.1%
                   py               4.1%                                        py               1.7%
   C     56        py              10.9%                        C     56        py               5.0%
   H     57        s                3.0%                        H     57        s                1.5%
   H     58        s                4.2%                        H     58        s                1.8%
   C     60        px               2.9%                        C     60        px               3.8%
                   pz               5.4%                                        pz               2.6%
   H     62        s                3.1%                        H     62        s                1.4%
   H     63        s                1.3%                        H     63        s                1.8%
   C     64        px               1.7%                        C     64        px               0.5%
                   py               1.1%                                        py               1.6%
                   pz               1.8%                                        pz               1.2%
   H     66        s                1.1%                        H     66        s                0.7%
 
 
  Orbital: 104  Energy=     -0.38102 [au]   Occ=1.00           Orbital: 104  Energy=     -0.38070 [au]   Occ=1.00
  (alpha)                  -10.36810 [eV]                      (beta)                   -10.35924 [eV]
  --------------------------------------------------           --------------------------------------------------
  atom  label   AO type   orbital density population           atom  label   AO type   orbital density population
  --------------------------------------------------           --------------------------------------------------
   Ir     1        d0               0.1%                        Ir     1        d0               1.3%
   N      4        py               0.2%                        N      4        py               1.5%
   N      5        py               0.2%                        N      5        py               1.2%
   C     10        pz               0.0%                        C     10        pz               1.2%
   C     14        pz               0.5%                        C     14        pz               1.3%
   C     16        px               3.1%                        C     16        px               1.3%
                   pz               1.9%                                        pz               0.4%
   C     17        px               1.3%                        C     17        px               1.4%
                   pz               3.5%                                        pz               1.2%
   H     19        s                1.3%                        H     19        s                0.1%
   H     20        s                1.7%                        H     20        s                1.2%
   C     21        px               5.9%                        C     21        px               1.9%
                   py               1.5%                                        py               0.0%
   H     22        s                2.1%                        H     22        s                0.2%
   H     23        s                1.0%                        H     23        s                0.0%
   H     24        s                1.8%                        H     24        s                1.5%
   C     25        py               0.7%                        C     25        py               2.1%
                   pz               2.6%                                        pz               0.7%
   H     27        s                1.3%                        H     27        s                1.6%
   C     29        px               2.6%                        C     29        px               0.8%
                   py               2.9%                                        py               3.1%
   C     30        px               1.0%                        C     30        px               1.7%
                   py               1.7%                                        py               0.4%
                   pz               1.9%                                        pz               1.1%
   H     31        s                1.1%                        H     31        s                0.6%
   C     34        px               4.6%                        C     34        px               1.1%
                   pz               4.1%                                        pz               4.4%
   H     35        s                2.1%                        H     35        s                0.6%
   H     36        s                2.3%                        H     36        s                2.6%
   C     38        py               8.3%                        C     38        py               8.7%
   H     40        s                3.1%                        H     40        s                3.5%
   H     41        s                2.4%                        H     41        s                2.3%
   C     42        px               1.0%                        C     42        px               0.8%
   C     43        py               0.0%                        C     43        py               2.0%
                   pz               1.0%                                        pz               0.3%
   H     45        s                0.1%                        H     45        s                1.3%
   C     47        px               2.3%                        C     47        px               1.1%
                   py               1.2%                                        py               0.0%
   H     48        s                0.4%                        H     48        s                1.1%
   H     50        s                1.3%                        H     50        s                0.0%
   C     51        px               0.2%                        C     51        px               1.1%
                   pz               1.2%                                        pz               0.6%
   C     55        py               0.3%                        C     55        py               2.5%
   C     56        py               0.8%                        C     56        py               6.9%
   H     57        s                0.3%                        H     57        s                1.7%
   H     58        s                0.3%                        H     58        s                2.8%
   C     60        px               1.9%                        C     60        px               0.5%
                   pz               0.5%                                        pz               3.6%
   H     62        s                0.2%                        H     62        s                2.1%
   C     64        px               0.0%                        C     64        px               1.4%
 
 
  Orbital: 105  Energy=     -0.36889 [au]   Occ=1.00           Orbital: 105  Energy=     -0.36868 [au]   Occ=1.00
  (alpha)                  -10.03801 [eV]                      (beta)                   -10.03232 [eV]
  --------------------------------------------------           --------------------------------------------------
  atom  label   AO type   orbital density population           atom  label   AO type   orbital density population
  --------------------------------------------------           --------------------------------------------------
   P      2        s                4.8%                        P      2        s                4.9%
   P      3        s                4.8%                        P      3        s                4.9%
   N      4        pz               6.4%                        N      4        pz               6.3%
   C      8        py               3.6%                        C      8        py               3.6%
                   pz               1.2%                                        pz               1.1%
   H      9        s                2.7%                        H      9        s                2.7%
   C     10        pz               3.1%                        C     10        pz               3.0%
   H     11        s                4.0%                        H     11        s                3.9%
   C     12        py               3.4%                        C     12        py               3.4%
                   pz               1.3%                                        pz               1.3%
   H     13        s                2.7%                        H     13        s                2.7%
   C     14        pz               3.2%                        C     14        pz               3.1%
   H     15        s                4.0%                        H     15        s                3.9%
   C     17        pz               1.6%                        C     17        pz               1.7%
   C     21        px               2.0%                        C     21        px               2.0%
                   py               1.8%                                        py               1.8%
   H     23        s                1.1%                        H     23        s                1.1%
   H     24        s                2.7%                        H     24        s                2.7%
   H     37        s                1.1%                        H     37        s                1.1%
   C     38        px               3.3%                        C     38        px               3.4%
   H     39        s                2.0%                        H     39        s                2.0%
   C     47        px               2.0%                        C     47        px               2.0%
                   py               1.9%                                        py               1.9%
   H     48        s                2.7%                        H     48        s                2.7%
   H     49        s                1.1%                        H     49        s                1.1%
   C     51        pz               1.7%                        C     51        pz               1.7%
   C     56        px               3.4%                        C     56        px               3.4%
   H     59        s                2.0%                        H     59        s                2.1%
   H     61        s                1.1%                        H     61        s                1.1%
 
 
  Orbital: 106  Energy=     -0.36017 [au]   Occ=1.00           Orbital: 106  Energy=     -0.35719 [au]   Occ=1.00
  (alpha)                   -9.80071 [eV]                      (beta)                    -9.71977 [eV]
  --------------------------------------------------           --------------------------------------------------
  atom  label   AO type   orbital density population           atom  label   AO type   orbital density population
  --------------------------------------------------           --------------------------------------------------
   Ir     1        s                4.0%                        Ir     1        s                4.1%
                   d0               2.4%                                        d0               2.4%
                   d2+             14.5%                                        d2+             14.8%
   P      2        s                1.7%                        P      2        s                1.2%
   P      3        s                1.7%                        P      3        s                1.9%
   N      4        py               3.9%                        N      4        py               4.8%
   N      5        s                2.0%                        N      5        s                2.0%
                   py              29.4%                                        py              28.6%
   H      6        s                2.9%                        H      6        s                3.1%
   H      7        s                2.9%                        H      7        s                2.7%
   C      8        py               4.1%                        C      8        py               3.3%
   H      9        s                3.8%                        H      9        s                2.9%
   C     12        py               4.2%                        C     12        py               4.9%
   H     13        s                3.8%                        H     13        s                4.5%
   C     14        pz               0.8%                        C     14        pz               1.5%
   C     38        px               0.5%                        C     38        px               1.0%
   H     54        s                0.7%                        H     54        s                1.0%
 
 
  Orbital: 107  Energy=     -0.35740 [au]   Occ=1.00           Orbital: 107  Energy=     -0.35715 [au]   Occ=1.00
  (alpha)                   -9.72541 [eV]                      (beta)                    -9.71866 [eV]
  --------------------------------------------------           --------------------------------------------------
  atom  label   AO type   orbital density population           atom  label   AO type   orbital density population
  --------------------------------------------------           --------------------------------------------------
   P      2        s                0.9%                        P      2        s                1.2%
   N      4        pz               1.7%                        N      4        pz               1.7%
   C      8        py               2.0%                        C      8        py               2.7%
                   pz               4.5%                                        pz               4.4%
   H      9        s                2.2%                        H      9        s                2.9%
   C     10        pz               5.5%                        C     10        pz               5.8%
   H     11        s                1.1%                        H     11        s                1.1%
   C     12        py               2.2%                        C     12        py               1.3%
                   pz               4.3%                                        pz               4.1%
   H     13        s                2.1%                        H     13        s                1.3%
   C     14        pz               5.3%                        C     14        pz               4.6%
   H     15        s                1.1%                        H     15        s                0.9%
   C     17        px               6.4%                        C     17        px               6.7%
   H     18        s                3.8%                        H     18        s                4.2%
   C     21        px               1.1%                        C     21        px               0.9%
   C     30        px               1.2%                        C     30        px               1.4%
   C     34        px               2.5%                        C     34        px               2.7%
                   pz               1.1%                                        pz               1.2%
   H     37        s                2.1%                        H     37        s                2.3%
   C     38        px               1.6%                        C     38        px               1.3%
                   py               0.9%                                        py               1.0%
   C     47        px               1.1%                        C     47        px               1.4%
   C     51        px               6.3%                        C     51        px               5.8%
   H     54        s                3.8%                        H     54        s                3.4%
   C     56        px               1.6%                        C     56        px               1.9%
   C     60        px               2.6%                        C     60        px               2.4%
                   pz               1.1%                                        pz               0.8%
   H     61        s                2.1%                        H     61        s                1.8%
   C     64        px               1.2%                        C     64        px               1.0%
 
 
  Orbital: 108  Energy=     -0.35359 [au]   Occ=1.00           Orbital: 108  Energy=     -0.35343 [au]   Occ=1.00
  (alpha)                   -9.62169 [eV]                      (beta)                    -9.61744 [eV]
  --------------------------------------------------           --------------------------------------------------
  atom  label   AO type   orbital density population           atom  label   AO type   orbital density population
  --------------------------------------------------           --------------------------------------------------
   P      2        py               1.1%                        P      2        py               1.1%
   P      3        py               1.1%                        P      3        py               1.1%
   C     17        px               7.6%                        C     17        px               7.6%
   H     18        s                4.1%                        H     18        s                4.1%
   H     20        s                1.4%                        H     20        s                1.3%
   C     21        px               3.1%                        C     21        px               3.2%
   H     22        s                1.1%                        H     22        s                1.0%
   H     24        s                1.8%                        H     24        s                1.9%
   C     34        px               2.6%                        C     34        px               3.0%
   H     37        s                1.5%                        H     37        s                1.8%
   C     38        px               8.5%                        C     38        px               8.2%
   H     39        s                5.1%                        H     39        s                4.8%
   H     41        s                1.1%                        H     41        s                1.1%
   C     47        px               3.2%                        C     47        px               3.3%
   H     48        s                1.8%                        H     48        s                1.9%
   H     50        s                1.1%                        H     50        s                1.1%
   C     51        px               7.8%                        C     51        px               7.8%
   H     52        s                1.4%                        H     52        s                1.3%
   H     54        s                4.2%                        H     54        s                4.2%
   C     56        px               8.7%                        C     56        px               8.4%
   H     57        s                1.2%                        H     57        s                1.2%
   H     59        s                5.2%                        H     59        s                4.9%
   C     60        px               2.7%                        C     60        px               3.1%
   H     61        s                1.6%                        H     61        s                1.8%
 
 
  Orbital: 109  Energy=     -0.34999 [au]   Occ=1.00           Orbital: 109  Energy=     -0.34736 [au]   Occ=1.00
  (alpha)                   -9.52382 [eV]                      (beta)                    -9.45215 [eV]
  --------------------------------------------------           --------------------------------------------------
  atom  label   AO type   orbital density population           atom  label   AO type   orbital density population
  --------------------------------------------------           --------------------------------------------------
   Ir     1        d2-              4.3%                        Ir     1        d2-              2.0%
   N      4        px              27.0%                        N      4        px              16.6%
   C      8        px              11.6%                        C      8        px               7.1%
                   pz               0.0%                                        pz               1.2%
   C     10        px               2.6%                        C     10        px               1.6%
                   pz               0.1%                                        pz               2.4%
   H     11        s                0.2%                        H     11        s                1.6%
   C     12        px              11.7%                        C     12        px               7.9%
                   pz               0.0%                                        pz               1.1%
   C     14        px               2.7%                        C     14        px               2.2%
                   pz               0.1%                                        pz               1.2%
   C     21        px               1.0%                        C     21        px               1.8%
   H     24        s                1.2%                        H     24        s                1.7%
   C     30        px               2.2%                        C     30        px               3.2%
                   pz               1.1%                                        pz               1.4%
   H     33        s                1.6%                        H     33        s                2.5%
   C     34        px               2.3%                        C     34        px               3.4%
                   pz               0.9%                                        pz               1.0%
   H     37        s                1.7%                        H     37        s                2.3%
   C     43        px               0.0%                        C     43        px               1.3%
   H     48        s                1.1%                        H     48        s                0.2%
   C     51        px               0.4%                        C     51        px               2.8%
   H     54        s                0.3%                        H     54        s                1.9%
   C     56        px               0.2%                        C     56        px               3.4%
   H     59        s                0.2%                        H     59        s                2.7%
   C     60        px               2.3%                        C     60        px               0.6%
   H     61        s                1.7%                        H     61        s                0.7%
   C     64        px               2.2%                        C     64        px               1.7%
                   pz               1.0%                                        pz               0.7%
   H     67        s                1.6%                        H     67        s                1.1%
 
 
  Orbital: 110  Energy=     -0.34754 [au]   Occ=1.00           Orbital: 110  Energy=     -0.34730 [au]   Occ=1.00
  (alpha)                   -9.45703 [eV]                      (beta)                    -9.45048 [eV]
  --------------------------------------------------           --------------------------------------------------
  atom  label   AO type   orbital density population           atom  label   AO type   orbital density population
  --------------------------------------------------           --------------------------------------------------
   N      4        px               0.0%                        N      4        px               6.2%
                   pz               3.6%                                        pz               2.7%
   C      8        px               0.0%                        C      8        px               3.3%
                   pz               4.0%                                        pz               2.9%
   C     10        pz               6.7%                        C     10        pz               4.4%
   H     11        s                3.4%                        H     11        s                2.0%
   C     12        px               0.0%                        C     12        px               2.5%
                   pz               3.9%                                        pz               2.9%
   C     14        pz               6.6%                        C     14        pz               5.5%
   H     15        s                3.4%                        H     15        s                3.1%
   C     17        px               3.5%                        C     17        px               4.0%
   H     18        s                2.1%                        H     18        s                2.5%
   C     21        px               1.3%                        C     21        px               0.3%
   C     25        px               3.0%                        C     25        px               2.6%
   H     26        s                2.4%                        H     26        s                1.9%
   C     34        px               1.0%                        C     34        px               0.0%
   C     38        px               6.3%                        C     38        px               6.0%
   H     39        s                4.5%                        H     39        s                4.6%
   C     43        px               2.9%                        C     43        px               1.8%
   H     46        s                2.3%                        H     46        s                1.5%
   C     47        px               1.3%                        C     47        px               2.0%
   H     48        s                0.7%                        H     48        s                1.5%
   C     51        px               3.3%                        C     51        px               1.2%
   H     54        s                1.9%                        H     54        s                0.6%
   C     56        px               6.0%                        C     56        px               2.9%
   H     59        s                4.2%                        H     59        s                1.9%
   C     60        px               1.1%                        C     60        px               2.8%
   H     61        s                0.5%                        H     61        s                1.7%
   C     64        px               0.2%                        C     64        px               1.9%
   H     67        s                0.3%                        H     67        s                1.6%
 
 
  Orbital: 111  Energy=     -0.34051 [au]   Occ=1.00           Orbital: 111  Energy=     -0.34040 [au]   Occ=1.00
  (alpha)                   -9.26576 [eV]                      (beta)                    -9.26287 [eV]
  --------------------------------------------------           --------------------------------------------------
  atom  label   AO type   orbital density population           atom  label   AO type   orbital density population
  --------------------------------------------------           --------------------------------------------------
   C     17        pz               2.3%                        C     17        pz               2.5%
   H     19        s                1.2%                        H     19        s                1.3%
   C     25        px               8.1%                        C     25        px               8.4%
                   pz               4.2%                                        pz               4.3%
   H     26        s                7.9%                        H     26        s                8.2%
   H     28        s                1.5%                        H     28        s                1.6%
   C     30        px               4.4%                        C     30        px               4.0%
                   py               1.1%                                        py               1.1%
   H     33        s                4.3%                        H     33        s                3.9%
   C     43        px               7.8%                        C     43        px               8.1%
                   pz               4.2%                                        pz               4.3%
   H     44        s                1.5%                        H     44        s                1.6%
   H     46        s                7.9%                        H     46        s                8.1%
   C     51        pz               2.3%                        C     51        pz               2.4%
   H     53        s                1.2%                        H     53        s                1.2%
   C     64        px               4.9%                        C     64        px               4.4%
                   py               1.3%                                        py               1.2%
   H     67        s                4.7%                        H     67        s                4.2%
 
 
  Orbital: 112  Energy=     -0.33881 [au]   Occ=1.00           Orbital: 112  Energy=     -0.33869 [au]   Occ=1.00
  (alpha)                   -9.21959 [eV]                      (beta)                    -9.21622 [eV]
  --------------------------------------------------           --------------------------------------------------
  atom  label   AO type   orbital density population           atom  label   AO type   orbital density population
  --------------------------------------------------           --------------------------------------------------
   C     30        px              11.0%                        C     30        px              11.0%
                   py               1.4%                                        py               1.4%
                   pz               3.0%                                        pz               3.0%
   H     31        s                1.1%                        H     31        s                1.1%
   H     32        s                1.0%                        H     32        s                1.0%
   H     33        s                9.5%                        H     33        s                9.5%
   C     34        px               1.8%                        C     34        px               1.8%
                   pz               2.2%                                        pz               2.2%
   H     37        s                2.0%                        H     37        s                1.9%
   C     38        px               1.5%                        C     38        px               1.5%
                   py               3.0%                                        py               3.0%
   H     39        s                1.4%                        H     39        s                1.4%
   H     40        s                1.8%                        H     40        s                1.8%
   C     56        px               1.4%                        C     56        px               1.5%
                   py               3.0%                                        py               3.0%
   H     58        s                1.7%                        H     58        s                1.8%
   H     59        s                1.3%                        H     59        s                1.3%
   C     60        px               2.0%                        C     60        px               1.9%
                   pz               2.2%                                        pz               2.1%
   H     61        s                2.1%                        H     61        s                2.0%
   C     64        px              10.9%                        C     64        px              10.9%
                   py               1.5%                                        py               1.5%
                   pz               2.8%                                        pz               2.7%
   H     66        s                1.1%                        H     66        s                1.1%
   H     67        s                9.3%                        H     67        s                9.3%
 
 
  Orbital: 113  Energy=     -0.33677 [au]   Occ=1.00           Orbital: 113  Energy=     -0.33666 [au]   Occ=1.00
  (alpha)                   -9.16408 [eV]                      (beta)                    -9.16111 [eV]
  --------------------------------------------------           --------------------------------------------------
  atom  label   AO type   orbital density population           atom  label   AO type   orbital density population
  --------------------------------------------------           --------------------------------------------------
   N      4        pz               1.2%                        N      4        pz               1.3%
   C     10        pz               1.9%                        C     10        pz               2.0%
   H     11        s                1.4%                        H     11        s                1.5%
   C     14        pz               2.0%                        C     14        pz               2.0%
   H     15        s                1.4%                        H     15        s                1.5%
   C     17        px               2.2%                        C     17        px               2.2%
                   pz               4.0%                                        pz               4.0%
   H     18        s                2.2%                        H     18        s                2.3%
   H     19        s                2.4%                        H     19        s                2.4%
   H     24        s                1.0%                        H     24        s                1.0%
   C     25        px               6.9%                        C     25        px               6.7%
                   pz               3.9%                                        pz               3.9%
   H     26        s                6.4%                        H     26        s                6.3%
   H     28        s                1.3%                        H     28        s                1.3%
   C     34        px               3.1%                        C     34        px               3.2%
   H     37        s                2.3%                        H     37        s                2.4%
   C     43        px               6.8%                        C     43        px               6.7%
                   pz               4.1%                                        pz               4.1%
   H     44        s                1.4%                        H     44        s                1.4%
   H     46        s                6.5%                        H     46        s                6.4%
   H     48        s                1.0%                        H     48        s                1.0%
   C     51        px               2.1%                        C     51        px               2.2%
                   pz               4.1%                                        pz               4.1%
   H     53        s                2.4%                        H     53        s                2.5%
   H     54        s                2.2%                        H     54        s                2.3%
   C     60        px               3.1%                        C     60        px               3.2%
   H     61        s                2.3%                        H     61        s                2.4%
 
 
  Orbital: 114  Energy=     -0.33352 [au]   Occ=1.00           Orbital: 114  Energy=     -0.33312 [au]   Occ=1.00
  (alpha)                   -9.07561 [eV]                      (beta)                    -9.06465 [eV]
  --------------------------------------------------           --------------------------------------------------
  atom  label   AO type   orbital density population           atom  label   AO type   orbital density population
  --------------------------------------------------           --------------------------------------------------
   N      4        px               6.8%                        N      4        px               3.0%
   C      8        px               2.8%                        C      8        px               1.3%
   C     12        px               2.8%                        C     12        px               1.3%
   C     17        px               4.5%                        C     17        px               4.7%
                   pz               1.5%                                        pz               0.9%
   H     18        s                3.6%                        H     18        s                3.4%
   H     19        s                1.0%                        H     19        s                0.7%
   C     21        px               2.6%                        C     21        px               5.7%
   H     24        s                1.7%                        H     24        s                4.1%
   C     25        py               0.3%                        C     25        py               1.0%
   C     30        px               2.1%                        C     30        px               0.6%
                   pz               2.1%                                        pz               1.4%
   H     31        s                1.1%                        H     31        s                0.8%
   H     33        s                1.8%                        H     33        s                0.5%
   C     34        px               5.7%                        C     34        px               5.9%
                   pz               2.0%                                        pz               1.4%
   H     37        s                4.5%                        H     37        s                4.2%
   C     38        px               1.1%                        C     38        px               3.1%
   H     39        s                0.6%                        H     39        s                2.0%
   C     47        px               2.5%                        C     47        px               5.0%
   H     48        s                1.7%                        H     48        s                3.6%
   C     51        px               4.3%                        C     51        px               4.2%
                   pz               1.6%                                        pz               0.9%
   H     53        s                1.0%                        H     53        s                0.7%
   H     54        s                3.6%                        H     54        s                3.1%
   C     56        px               1.1%                        C     56        px               2.8%
   H     59        s                0.6%                        H     59        s                1.8%
   C     60        px               5.6%                        C     60        px               5.3%
                   pz               1.8%                                        pz               1.2%
   H     61        s                4.4%                        H     61        s                3.8%
   C     64        px               2.0%                        C     64        px               0.5%
                   pz               2.0%                                        pz               1.3%
   H     66        s                1.1%                        H     66        s                0.7%
   H     67        s                1.7%                        H     67        s                0.5%
 
 
  Orbital: 115  Energy=     -0.33208 [au]   Occ=1.00           Orbital: 115  Energy=     -0.33198 [au]   Occ=1.00
  (alpha)                   -9.03643 [eV]                      (beta)                    -9.03350 [eV]
  --------------------------------------------------           --------------------------------------------------
  atom  label   AO type   orbital density population           atom  label   AO type   orbital density population
  --------------------------------------------------           --------------------------------------------------
   N      4        px               3.5%                        N      4        px               0.1%
   C      8        px               1.3%                        C      8        px               0.0%
   C     12        px               1.5%                        C     12        px               0.1%
   C     16        pz               1.2%                        C     16        pz               0.5%
   C     17        px               3.0%                        C     17        px               3.0%
   H     18        s                1.3%                        H     18        s                1.6%
   H     20        s                1.1%                        H     20        s                0.7%
   C     21        px              14.0%                        C     21        px               8.9%
                   py               2.3%                                        py               1.3%
                   pz               1.2%                                        pz               0.7%
   H     22        s                1.4%                        H     22        s                0.9%
   H     23        s                1.4%                        H     23        s                0.7%
   H     24        s               10.5%                        H     24        s                6.5%
   C     25        px               2.7%                        C     25        px               1.0%
                   py               2.9%                                        py               1.5%
   H     26        s                2.1%                        H     26        s                0.8%
   H     27        s                1.1%                        H     27        s                0.5%
   C     30        px               1.3%                        C     30        px               0.0%
                   py               2.0%                                        py               0.9%
   H     32        s                1.1%                        H     32        s                0.5%
   H     33        s                1.1%                        H     33        s                0.0%
   C     34        px               3.3%                        C     34        px               3.5%
   H     37        s                1.6%                        H     37        s                2.0%
   C     38        px               8.4%                        C     38        px               4.3%
                   py               1.3%                                        py               0.3%
   H     39        s                6.2%                        H     39        s                3.0%
   H     40        s                2.1%                        H     40        s                0.7%
   C     43        py               0.0%                        C     43        py               1.4%
   C     47        px               0.5%                        C     47        px               8.5%
                   py               0.0%                                        py               1.3%
   H     48        s                0.3%                        H     48        s                6.2%
   C     51        px               0.9%                        C     51        px               3.3%
   H     54        s                0.8%                        H     54        s                2.0%
   C     56        px               0.0%                        C     56        px               3.9%
   H     59        s                0.0%                        H     59        s                2.7%
   C     60        px               1.3%                        C     60        px               4.1%
   H     61        s                1.0%                        H     61        s                2.5%
   C     64        px               1.2%                        C     64        px               0.0%
   H     67        s                1.1%                        H     67        s                0.0%
 
 
  Orbital: 116  Energy=     -0.33194 [au]   Occ=1.00           Orbital: 116  Energy=     -0.33093 [au]   Occ=1.00
  (alpha)                   -9.03268 [eV]                      (beta)                    -9.00509 [eV]
  --------------------------------------------------           --------------------------------------------------
  atom  label   AO type   orbital density population           atom  label   AO type   orbital density population
  --------------------------------------------------           --------------------------------------------------
   Ir     1        d2-              0.6%                        Ir     1        d2-              1.4%
   N      4        px               4.4%                        N      4        px              16.2%
   C      8        px               1.8%                        C      8        px               6.8%
   C     12        px               1.6%                        C     12        px               6.8%
   C     21        px               0.0%                        C     21        px               2.0%
   H     24        s                0.0%                        H     24        s                1.6%
   C     25        px               0.2%                        C     25        px               2.0%
   H     26        s                0.2%                        H     26        s                1.6%
   C     30        px               1.6%                        C     30        px               3.8%
   H     33        s                1.4%                        H     33        s                3.4%
   C     38        px               0.0%                        C     38        px               2.1%
                   py               0.3%                                        py               1.2%
   H     39        s                0.1%                        H     39        s                1.7%
   H     40        s                0.2%                        H     40        s                1.0%
   C     42        pz               1.3%                        C     42        pz               0.6%
   C     43        px               3.1%                        C     43        px               2.5%
                   py               3.0%                                        py               1.0%
   H     45        s                1.2%                        H     45        s                0.4%
   H     46        s                2.4%                        H     46        s                2.0%
   C     47        px              13.6%                        C     47        px               3.0%
                   py               2.4%                                        py               0.6%
                   pz               1.3%                                        pz               0.3%
   H     48        s               10.4%                        H     48        s                2.4%
   H     49        s                1.5%                        H     49        s                0.4%
   H     50        s                1.2%                        H     50        s                0.3%
   C     51        px               2.6%                        C     51        px               0.0%
   H     52        s                1.0%                        H     52        s                0.3%
   H     54        s                1.1%                        H     54        s                0.1%
   C     56        px               8.5%                        C     56        px               2.8%
                   py               1.5%                                        py               1.3%
   H     58        s                2.1%                        H     58        s                1.2%
   H     59        s                6.2%                        H     59        s                2.3%
   C     60        px               2.9%                        C     60        px               0.0%
   H     61        s                1.3%                        H     61        s                0.1%
   C     64        px               1.5%                        C     64        px               3.7%
                   py               2.0%                                        py               1.0%
   H     65        s                1.1%                        H     65        s                0.5%
   H     67        s                1.3%                        H     67        s                3.3%
 
 
  Orbital: 117  Energy=     -0.32061 [au]   Occ=1.00           Orbital: 117  Energy=     -0.32051 [au]   Occ=1.00
  (alpha)                   -8.72426 [eV]                      (beta)                    -8.72149 [eV]
  --------------------------------------------------           --------------------------------------------------
  atom  label   AO type   orbital density population           atom  label   AO type   orbital density population
  --------------------------------------------------           --------------------------------------------------
   C     17        pz               2.9%                        C     17        pz               2.9%
   H     19        s                2.2%                        H     19        s                2.2%
   H     20        s                1.3%                        H     20        s                1.3%
   C     21        py               2.6%                        C     21        py               2.6%
   H     22        s                1.2%                        H     22        s                1.3%
   H     23        s                2.3%                        H     23        s                2.4%
   C     25        py               3.9%                        C     25        py               4.1%
   H     27        s                2.1%                        H     27        s                2.1%
   H     28        s                1.8%                        H     28        s                1.9%
   C     30        py               2.2%                        C     30        py               2.2%
                   pz               2.4%                                        pz               2.3%
   H     31        s                2.3%                        H     31        s                2.3%
   H     32        s                2.2%                        H     32        s                2.2%
   C     34        pz               3.4%                        C     34        pz               3.3%
   H     35        s                1.4%                        H     35        s                1.3%
   H     36        s                2.3%                        H     36        s                2.3%
   C     38        py               3.9%                        C     38        py               3.8%
   H     40        s                2.5%                        H     40        s                2.4%
   H     41        s                1.7%                        H     41        s                1.7%
   C     43        py               3.9%                        C     43        py               4.0%
   H     44        s                1.9%                        H     44        s                1.9%
   H     45        s                2.1%                        H     45        s                2.2%
   C     47        py               2.7%                        C     47        py               2.8%
   H     49        s                2.4%                        H     49        s                2.4%
   H     50        s                1.3%                        H     50        s                1.3%
   C     51        pz               3.0%                        C     51        pz               3.1%
   H     52        s                1.3%                        H     52        s                1.3%
   H     53        s                2.2%                        H     53        s                2.3%
   C     56        py               4.2%                        C     56        py               4.1%
   H     57        s                1.8%                        H     57        s                1.8%
   H     58        s                2.6%                        H     58        s                2.5%
   C     60        pz               3.6%                        C     60        pz               3.5%
   H     62        s                2.5%                        H     62        s                2.4%
   H     63        s                1.4%                        H     63        s                1.4%
   C     64        py               2.2%                        C     64        py               2.2%
                   pz               2.7%                                        pz               2.7%
   H     65        s                2.4%                        H     65        s                2.4%
   H     66        s                2.4%                        H     66        s                2.4%
 
 
  Orbital: 118  Energy=     -0.31802 [au]   Occ=1.00           Orbital: 118  Energy=     -0.31796 [au]   Occ=1.00
  (alpha)                   -8.65369 [eV]                      (beta)                    -8.65219 [eV]
  --------------------------------------------------           --------------------------------------------------
  atom  label   AO type   orbital density population           atom  label   AO type   orbital density population
  --------------------------------------------------           --------------------------------------------------
   C     17        pz               4.2%                        C     17        pz               4.2%
   H     19        s                3.1%                        H     19        s                3.0%
   H     20        s                2.0%                        H     20        s                2.0%
   C     21        py               3.4%                        C     21        py               3.4%
   H     22        s                1.2%                        H     22        s                1.2%
   H     23        s                2.9%                        H     23        s                2.9%
   C     25        py               5.0%                        C     25        py               5.0%
   H     27        s                2.6%                        H     27        s                2.6%
   H     28        s                2.1%                        H     28        s                2.1%
   C     30        py               2.1%                        C     30        py               2.1%
                   pz               2.0%                                        pz               2.0%
   H     31        s                1.8%                        H     31        s                1.8%
   H     32        s                2.0%                        H     32        s                2.0%
   C     34        pz               3.1%                        C     34        pz               3.1%
   H     35        s                1.1%                        H     35        s                1.1%
   H     36        s                2.0%                        H     36        s                2.0%
   C     38        py               2.9%                        C     38        py               2.9%
   H     40        s                1.9%                        H     40        s                1.9%
   H     41        s                1.1%                        H     41        s                1.1%
   C     43        py               4.3%                        C     43        py               4.3%
   H     44        s                1.8%                        H     44        s                1.9%
   H     45        s                2.3%                        H     45        s                2.3%
   C     47        py               3.1%                        C     47        py               3.1%
   H     49        s                2.5%                        H     49        s                2.5%
   H     50        s                1.0%                        H     50        s                1.0%
   C     51        pz               3.8%                        C     51        pz               3.8%
   H     52        s                1.7%                        H     52        s                1.7%
   H     53        s                2.7%                        H     53        s                2.7%
   C     56        py               3.1%                        C     56        py               3.1%
   H     57        s                1.2%                        H     57        s                1.2%
   H     58        s                2.0%                        H     58        s                2.0%
   C     60        pz               3.4%                        C     60        pz               3.3%
   H     62        s                2.2%                        H     62        s                2.2%
   H     63        s                1.2%                        H     63        s                1.2%
   C     64        py               2.0%                        C     64        py               2.0%
                   pz               2.4%                                        pz               2.4%
   H     65        s                2.1%                        H     65        s                2.1%
   H     66        s                1.9%                        H     66        s                1.9%
 
 
  Orbital: 119  Energy=     -0.31651 [au]   Occ=1.00           Orbital: 119  Energy=     -0.31639 [au]   Occ=1.00
  (alpha)                   -8.61281 [eV]                      (beta)                    -8.60950 [eV]
  --------------------------------------------------           --------------------------------------------------
  atom  label   AO type   orbital density population           atom  label   AO type   orbital density population
  --------------------------------------------------           --------------------------------------------------
   C     17        px               1.1%                        C     17        px               1.1%
                   pz               2.2%                                        pz               2.2%
   H     19        s                1.6%                        H     19        s                1.6%
   H     20        s                2.3%                        H     20        s                2.2%
   C     21        px               1.5%                        C     21        px               1.5%
                   py               3.8%                                        py               3.7%
   H     22        s                1.9%                        H     22        s                1.9%
   H     23        s                3.3%                        H     23        s                3.2%
   C     25        py               3.1%                        C     25        py               3.0%
   H     27        s                1.8%                        H     27        s                1.8%
   H     28        s                1.0%                        H     28        s                1.0%
   C     30        py               1.3%                        C     30        py               1.4%
                   pz               2.0%                                        pz               2.1%
   H     31        s                1.8%                        H     31        s                1.9%
   H     32        s                1.4%                        H     32        s                1.5%
   C     34        px               2.2%                        C     34        px               2.1%
                   pz               3.7%                                        pz               3.9%
   H     35        s                2.3%                        H     35        s                2.3%
   H     36        s                2.8%                        H     36        s                2.9%
   C     38        px               1.2%                        C     38        px               1.2%
                   py               2.8%                                        py               3.0%
   H     40        s                1.4%                        H     40        s                1.4%
   H     41        s                2.6%                        H     41        s                2.7%
   C     43        py               3.0%                        C     43        py               3.0%
   H     44        s                1.1%                        H     44        s                1.0%
   H     45        s                1.8%                        H     45        s                1.8%
   C     47        px               1.4%                        C     47        px               1.4%
                   py               3.8%                                        py               3.7%
   H     49        s                3.1%                        H     49        s                3.0%
   H     50        s                1.8%                        H     50        s                1.8%
[truncated: 1,092,244 more chars]
