# Supplementary material for: Quadratic Spin–Orbit Mechanism of the Electronic g-Tensor
Source: J Chem Theory Comput. 2023 Mar 10;19(6):1765–76. doi: 10.1021/acs.jctc.2c01213 (PMC10061661; doi:10.1021/acs.jctc.2c01213)
Supplement: Supplementary file 2 — ct2c01213_si_002.zip [file ct2c01213_si_002.zip › respect_input/01.ir-nh2/4c-pbe-dz/RS-4c_Z.out_scf]

##############################################################################
                              Environment setting
##############################################################################

 Job setting:
    
    Call arguments   are    --scratch=/scratch/work/project/open-19-41/pikulove/10472048.isrv5 --nt=24 --scf --restart --inp=RS-4c_Z 
    Input file name   is   RS-4c_Z.inp
    Binary  directory is   /home/pikulove/ReSpect_5.2.0-beta.8+Nov20_OMP_intel-18.0_glibc-2.27+PT3
    Work    directory is   /scratch/work/project/open-19-41/pikulove/10472048.isrv5/
    Scratch directory is   /scratch/work/project/open-19-41/pikulove/10472048.isrv5/tmp8318.C9zntz.pikulove
    Machine name      is   r34u13n918.ib0.smc.salomon.it4i.cz
    OMP stack memory size  5000m
    OMP parallel job with  24 threads
    Output  file will be   /scratch/work/project/open-19-41/pikulove/10472048.isrv5/RS-4c_Z.out_scf


 System setting:

    core file size          (blocks, -c) 0
    data seg size           (kbytes, -d) unlimited
    scheduling priority             (-e) 0
    file size               (blocks, -f) unlimited
    pending signals                 (-i) 510115
    max locked memory       (kbytes, -l) unlimited
    max memory size         (kbytes, -m) unlimited
    open files                      (-n) 1048576
    pipe size            (512 bytes, -p) 8
    POSIX message queues     (bytes, -q) 819200
    real-time priority              (-r) 0
    stack size              (kbytes, -s) unlimited
    cpu time               (seconds, -t) unlimited
    max user processes              (-u) 510115
    virtual memory          (kbytes, -v) unlimited
    file locks                      (-x) unlimited
    omp_thread_limit:
    omp_stacksize:5000m
    

##############################################################################
                               Program ReSpect
##############################################################################
::

 Version:       5.2.0 (2020)
 Released:      beta (in testing period)

 Branch:        master
 Commit hash:   d07d9fd49
 Commit author: Debora Pastvova
 Commit date:   Wed Nov 4 10:13:55 2020 +0100

 Webpage:       http://www.respectprogram.org 
 Copyright:     ReSpect is distributed as proprietary software at no cost
                and is currently available as OpenMP parallel static binaries
                for Linux OS and x86_64 architecture at the program webpage.
                The program is limited to non-commercial, academic, and non-profit
                private use and its further copy and redistribution is not permitted.
                The specific terms of use are available at:
                http://www.respectprogram.org/download.html.
                The program is distributed AS IS in a hope it becomes useful.
                The experimental nature of the program means that authors accept
                no responsibility for the correctness of results nor fitness for
                a particular purpose.

 Reference(s):  If results obtained with ReSpect are published in the scientific
                literature or publicly accessible reports, the users shall reference
                the program as:

                ReSpect, version 5.2.0 (2020); Relativistic Spectroscopy DFT program of authors
                M. Repisky, S. Komorovsky, V. G. Malkin, O. L. Malkina, M. Kaupp, K. Ruud, 
                with contributions from R. Bast, R. Di Remigio, U. Ekstrom, M. Kadek, S. Knecht,
                L. Konecny, E. Malkin, I. Malkin-Ondik, (see http://www.respectprogram.org)

                Using specific theoretical methods included in ReSpect may require citing
                additional articles, as described in this output file as "REQUIRED REFERENCES".


 -------
 Authors
 -------
 Repisky Michal
 Komorovsky Stanislav


 --------
 Founders
 --------
 Ruud Kenneth
 Kaupp Martin
 Malkina Olga L.
 Malkin Vladimir G.


 ------------
 Contributors
 ------------
 Bast Radovan         - AutoCMake library
 Di Remigio Roberto   - PCMSolver library
 Ekstrom Ulf          - XCFun library
 Kadek Marius         - real-time TDDFT library
                      - solid-state pSCF library
 Knecht Stefan        - pilot MPI parallelization
 Konecny Lukas        - real-time TDDFT (RT-TDDFT) library
                      - damped-response TDDFT (DR-TDDFT) library
 Malkin Elena         - one-component molecular properties
                      - finite size nucleus and magnetic moment models
 Malkin-Ondik Irina   - Douglas-Kroll-Hess (DKH) Hamiltonians


##############################################################################
                    Configuration, build, and runtime info
##############################################################################
::

 -----------------------------------
 Configuration and build information
 -----------------------------------

 Who compiled           | uachstno
 Compiled on server     | pippin
 Operating system       | Linux-5.4.0-51-generic
 CMake version          | 3.10.2
 CMake generator        | Unix Makefiles
 CMake build type       | release
 Configuration time     | 2020-11-09 11:33:09.556228
 Python version         | 2.7.1
 Fortran compiler       | /opt/intel/compilers_and_libraries_2018.6.288/linux/bin/intel64/ifort
 Fortran compiler flags |  -w -fpp -assume byterecl -static -static-libgcc -static-intel -qopenmp -O2 -xW -ip
 C compiler             | /opt/intel/compilers_and_libraries_2018.6.288/linux/bin/intel64/icc
 C compiler flags       |  -g -wd981 -wd279 -wd383 -wd1572 -wd1777 -restrict -DRESTRICT=restrict -qopenmp -O2 -ip
 C++ compiler           | /opt/intel/compilers_and_libraries_2018.6.288/linux/bin/intel64/icpc
 C++ compiler flags     |  -Wno-unknown-pragmas -fno-exceptions -qopenmp -O3
 Static linking         | True
 MPI parallelization    | False
 OMP parallelization    | True
 Math libraries         | -Wl,--start-group;/opt/intel/compilers_and_libraries_2018.6.288/linux/mkl/lib/intel64/libmkl_lapack95_lp64.a;/opt/intel/compilers_and_libraries_2018.6.288/linux/mkl/lib/intel64/libmkl_intel_lp64.a;-qopenmp;-Wl,--end-group;-Wl,--start-group;/opt/intel/compilers_and_libraries_2018.6.288/linux/mkl/lib/intel64/libmkl_intel_lp64.a;/opt/intel/compilers_and_libraries_2018.6.288/linux/mkl/lib/intel64/libmkl_intel_thread.a;/opt/intel/compilers_and_libraries_2018.6.288/linux/mkl/lib/intel64/libmkl_core.a;/usr/lib/x86_64-linux-gnu/libpthread.a;/usr/lib/x86_64-linux-gnu/libm.a;-qopenmp;-Wl,--end-group;-ldl
 Explicit libraries     | unknown


 ------------
 Runtime info
 ------------

 Parallelization model: OpenMP
   Master process has 24 threads of total 24

 Initial time:
   2021 April 21  15:41:22
 


##############################################################################
                            Input processing info
##############################################################################
::

 ----------
 Input file
 ----------

 scf:
     method: mdks/pbe
 
     geometry:
       Ir      0.00000000     0.00000000     0.00000000
       P      0.02866012    -0.35235684    -2.29998089
       P     -0.00129209    -0.27321137     2.31160738
       N      0.07306524    -2.02331551     0.03565143
       N     -0.03651488     1.93966416    -0.03420495
       H     -0.04454360     2.50600355    -0.86742824
       H     -0.05680889     2.53484242     0.77850307
       C      0.10903378    -2.73594954    -1.12919025
       H      0.14646696    -3.82139262    -1.03690436
       C      0.09818613    -2.14082855    -2.33968062
       H      0.11649849    -2.73407529    -3.24388530
       C      0.08989246    -2.69577178     1.22469384
       H      0.12727534    -3.78379821     1.17018010
       C      0.06122176    -2.05937822     2.41364779
       H      0.06498634    -2.62097181     3.33800620
       C      1.57599164     0.19245592    -3.23844389
       C      1.53550218     1.68121290    -3.57075406
       H      2.51140119     1.98597989    -3.96166482
       H      1.33551286     2.28818455    -2.68538903
       H      0.79211148     1.91704999    -4.33307235
       C      1.83225140    -0.61535581    -4.50969480
       H      1.06063129    -0.47959422    -5.26541568
       H      1.91970183    -1.68096619    -4.29351901
       H      2.78179034    -0.29033604    -4.94713649
       C      2.73876993    -0.06153975    -2.27550957
       H      3.67881509     0.18844428    -2.77814486
       H      2.78371771    -1.10970845    -1.97259323
       H      2.64869443     0.54584906    -1.37412235
       C     -1.54757146     0.11137715    -3.23100166
       C     -2.66261424    -0.71044022    -2.57950545
       H     -2.69257729    -0.54738199    -1.49984010
       H     -2.53560962    -1.77864981    -2.75798768
       H     -3.62353793    -0.40096812    -3.00214877
       C     -1.86945787     1.58974343    -3.01340170
       H     -1.12827952     2.25414399    -3.45791054
       H     -1.94607894     1.81766072    -1.94914331
       H     -2.83345081     1.81662522    -3.47976871
       C     -1.51360854    -0.20034990    -4.72334019
       H     -2.51324658    -0.04525901    -5.14224373
       H     -1.23281093    -1.23677767    -4.92097965
       H     -0.83089621     0.45379715    -5.26672816
       C      1.53756694     0.29669930     3.24905483
       C      2.71202434    -0.00741382     2.31513406
       H      2.64090339     0.55905230     1.38592561
       H      2.75335981    -1.06842309     2.06038412
       H      3.64640948     0.25814042     2.82026372
       C      1.77031313    -0.45945138     4.55618969
       H      2.71817565    -0.12583839     4.99081987
       H      1.84943137    -1.53404938     4.38596989
       H      0.99176693    -0.28432345     5.29640022
       C      1.50413028     1.79835615     3.51841759
       H      0.75335611     2.07067750     4.26117266
       H      1.31844651     2.36897862     2.60616606
       H      2.47736319     2.11295516     3.90818578
       C     -1.58591897     0.22744861     3.20774553
       C     -1.57027086    -0.02836657     4.71114759
       H     -0.89338976     0.64479640     5.23832617
       H     -1.29417657    -1.05706346     4.95133932
       H     -2.57478720     0.14373793     5.11136695
       C     -1.90221471     1.69753528     2.93268546
       H     -2.86635897     1.94515439     3.38806251
       H     -1.97612232     1.88525579     1.86041471
       H     -1.15961143     2.37594407     3.35319389
       C     -2.69585828    -0.61595339     2.57542694
       H     -2.57593172    -1.67627976     2.79983672
       H     -2.71036440    -0.49793884     1.48967488
       H     -3.66100286    -0.28553483     2.97176993
 
     geo-units:     angstrom
     initmo:        atomic
     nc-model:      gauss
     spin:          z
     charge:        0
     multiplicity:  2
     soscale:       1.0
 
     xc:
        noncollinearity: v2019
 
     dmixing:       1.0D0
     diis:          on
     maxiterations: 40
     convergence:   5.0e-6
 
     basis:
         Ir: dyall-vdz
         C:  uiglo-ii
         N:  uiglo-ii
         P:  uiglo-ii
         H:  uiglo-ii


 ----------------
 Input processing
 ----------------

 ... method: four-component Dirac-Kohn-Sham (mDKS)

 ... GGA XC functional: PBE

 ... geometry processing (xyz format)

     Ir      0.00000000     0.00000000     0.00000000
     P      0.02866012    -0.35235684    -2.29998089
     P     -0.00129209    -0.27321137     2.31160738
     N      0.07306524    -2.02331551     0.03565143
     N     -0.03651488     1.93966416    -0.03420495
     H     -0.04454360     2.50600355    -0.86742824
     H     -0.05680889     2.53484242     0.77850307
     C      0.10903378    -2.73594954    -1.12919025
     H      0.14646696    -3.82139262    -1.03690436
     C      0.09818613    -2.14082855    -2.33968062
     H      0.11649849    -2.73407529    -3.24388530
     C      0.08989246    -2.69577178     1.22469384
     H      0.12727534    -3.78379821     1.17018010
     C      0.06122176    -2.05937822     2.41364779
     H      0.06498634    -2.62097181     3.33800620
     C      1.57599164     0.19245592    -3.23844389
     C      1.53550218     1.68121290    -3.57075406
     H      2.51140119     1.98597989    -3.96166482
     H      1.33551286     2.28818455    -2.68538903
     H      0.79211148     1.91704999    -4.33307235
     C      1.83225140    -0.61535581    -4.50969480
     H      1.06063129    -0.47959422    -5.26541568
     H      1.91970183    -1.68096619    -4.29351901
     H      2.78179034    -0.29033604    -4.94713649
     C      2.73876993    -0.06153975    -2.27550957
     H      3.67881509     0.18844428    -2.77814486
     H      2.78371771    -1.10970845    -1.97259323
     H      2.64869443     0.54584906    -1.37412235
     C     -1.54757146     0.11137715    -3.23100166
     C     -2.66261424    -0.71044022    -2.57950545
     H     -2.69257729    -0.54738199    -1.49984010
     H     -2.53560962    -1.77864981    -2.75798768
     H     -3.62353793    -0.40096812    -3.00214877
     C     -1.86945787     1.58974343    -3.01340170
     H     -1.12827952     2.25414399    -3.45791054
     H     -1.94607894     1.81766072    -1.94914331
     H     -2.83345081     1.81662522    -3.47976871
     C     -1.51360854    -0.20034990    -4.72334019
     H     -2.51324658    -0.04525901    -5.14224373
     H     -1.23281093    -1.23677767    -4.92097965
     H     -0.83089621     0.45379715    -5.26672816
     C      1.53756694     0.29669930     3.24905483
     C      2.71202434    -0.00741382     2.31513406
     H      2.64090339     0.55905230     1.38592561
     H      2.75335981    -1.06842309     2.06038412
     H      3.64640948     0.25814042     2.82026372
     C      1.77031313    -0.45945138     4.55618969
     H      2.71817565    -0.12583839     4.99081987
     H      1.84943137    -1.53404938     4.38596989
     H      0.99176693    -0.28432345     5.29640022
     C      1.50413028     1.79835615     3.51841759
     H      0.75335611     2.07067750     4.26117266
     H      1.31844651     2.36897862     2.60616606
     H      2.47736319     2.11295516     3.90818578
     C     -1.58591897     0.22744861     3.20774553
     C     -1.57027086    -0.02836657     4.71114759
     H     -0.89338976     0.64479640     5.23832617
     H     -1.29417657    -1.05706346     4.95133932
     H     -2.57478720     0.14373793     5.11136695
     C     -1.90221471     1.69753528     2.93268546
     H     -2.86635897     1.94515439     3.38806251
     H     -1.97612232     1.88525579     1.86041471
     H     -1.15961143     2.37594407     3.35319389
     C     -2.69585828    -0.61595339     2.57542694
     H     -2.57593172    -1.67627976     2.79983672
     H     -2.71036440    -0.49793884     1.48967488
     H     -3.66100286    -0.28553483     2.97176993
 
 ... geometry defined in units: angstrom

 ... MO init: superposition of atomic densities
     note: this keyword is ignored in the current job because of the "--restart" option used
 
 ... nuclear charge distribution model: gaussian

 ... initial spin orientation: Z

 ... charge of the system:   0

 ... multiplicity of the system:  2   (doublet)

 ... the spin-orbit (SO) interaction scaling factor: 1.000000

 ... DFT noncollinear scheme: v2019

 ... density mixing parameter:  1.000

 ... DIIS scheme turned on

 ... maximum number of scf iterations:   40

 ... scf convergence criteria:  5.00E-06

 ... orbital basis required

     Ir: dyall-vdz
     C:  uiglo-ii
     N:  uiglo-ii
     P:  uiglo-ii
     H:  uiglo-ii
 
 ... restart of the SCF procedure required


##############################################################################
                             REQUIRED REFERENCES
##############################################################################

 XCFun: a library of DFT exchange-correlation functionals

 [1] U. Ekström, et al., J. Chem. Theory Comput. 6, 1971-1980 (2010)
     [DOI: https://doi.org/10.1021/ct100117s]


##############################################################################
                              Molecular DFT grid
##############################################################################


DFT grid generator
------------------
::

 Becke atomic partitioning scheme
 Lebedev angular quadrature (adaptive size) 
 Adaptive angular distribution limit     = 11
 Adaptive angular distribution threshold =   1.0E-05
 Rotational invariance of grid points: rotation wrt. standard orientation
 Gauss-Chebyshev(I) radial quadrature
 Radial grid points mapping:  Koester
 Radial grid points shift:    False
 Grid file:                   fort.11

 Centre of nuclear charge (in A):  0.685D-02 -0.116D+00  0.239D-02
 NCMT eigenvalues:     0.3459824D+04  0.8340114D+04  0.8937034D+04  (n)

 Standard molecular orientation (in A):
 -0.6847411484D-02  0.1157984487D+00 -0.2389348057D-02
  0.2181270852D-01 -0.2365583913D+00 -0.2302370238D+01
 -0.8139501484D-02 -0.1574129213D+00  0.2309218032D+01
  0.6621782852D-01 -0.1907517061D+01  0.3326208194D-01
 -0.4336229148D-01  0.2055462609D+01 -0.3659429806D-01
 -0.5139101148D-01  0.2621801999D+01 -0.8698175881D+00
 -0.6365630148D-01  0.2650640869D+01  0.7761137219D+00
  0.1021863685D+00 -0.2620151091D+01 -0.1131579598D+01
  0.1396195485D+00 -0.3705594171D+01 -0.1039293708D+01
  0.9133871852D-01 -0.2025030101D+01 -0.2342069968D+01
  0.1096510785D+00 -0.2618276841D+01 -0.3246274648D+01
  0.8304504852D-01 -0.2579973331D+01  0.1222304492D+01
  0.1204279285D+00 -0.3667999761D+01  0.1167790752D+01
  0.5437434852D-01 -0.1943579771D+01  0.2411258442D+01
  0.5813892852D-01 -0.2505173361D+01  0.3335616852D+01
  0.1569144229D+01  0.3082543687D+00 -0.3240833238D+01
  0.1528654769D+01  0.1797011349D+01 -0.3573143408D+01
  0.2504553779D+01  0.2101778339D+01 -0.3964054168D+01
  0.1328665449D+01  0.2403982999D+01 -0.2687778378D+01
  0.7852640685D+00  0.2032848439D+01 -0.4335461698D+01
  0.1825403989D+01 -0.4995573613D+00 -0.4512084148D+01
  0.1053783879D+01 -0.3637957713D+00 -0.5267805028D+01
  0.1912854419D+01 -0.1565167741D+01 -0.4295908358D+01
  0.2774942929D+01 -0.1745375913D+00 -0.4949525838D+01
  0.2731922519D+01  0.5425869866D-01 -0.2277898918D+01
  0.3671967679D+01  0.3042427287D+00 -0.2780534208D+01
  0.2776870299D+01 -0.9939100013D+00 -0.1974982578D+01
  0.2641847019D+01  0.6616475087D+00 -0.1376511698D+01
 -0.1554418871D+01  0.2271755987D+00 -0.3233391008D+01
 -0.2669461651D+01 -0.5946417713D+00 -0.2581894798D+01
 -0.2699424701D+01 -0.4315835413D+00 -0.1502229448D+01
 -0.2542457031D+01 -0.1662851361D+01 -0.2760377028D+01
 -0.3630385341D+01 -0.2851696713D+00 -0.3004538118D+01
 -0.1876305281D+01  0.1705541879D+01 -0.3015791048D+01
 -0.1135126931D+01  0.2369942439D+01 -0.3460299888D+01
 -0.1952926351D+01  0.1933459169D+01 -0.1951532658D+01
 -0.2840298221D+01  0.1932423669D+01 -0.3482158058D+01
 -0.1520455951D+01 -0.8455145134D-01 -0.4725729538D+01
 -0.2520093991D+01  0.7053943866D-01 -0.5144633078D+01
 -0.1239658341D+01 -0.1120979221D+01 -0.4923368998D+01
 -0.8377436215D+00  0.5695955987D+00 -0.5269117508D+01
  0.1530719529D+01  0.4124977487D+00  0.3246665482D+01
  0.2705176929D+01  0.1083846287D+00  0.2312744712D+01
  0.2634055979D+01  0.6748507487D+00  0.1383536262D+01
  0.2746512399D+01 -0.9526246413D+00  0.2057994772D+01
  0.3639562069D+01  0.3739388687D+00  0.2817874372D+01
  0.1763465719D+01 -0.3436529313D+00  0.4553800342D+01
  0.2711328239D+01 -0.1003994134D-01  0.4988430522D+01
  0.1842583959D+01 -0.1418250931D+01  0.4383580542D+01
  0.9849195185D+00 -0.1685250013D+00  0.5294010872D+01
  0.1497282869D+01  0.1914154599D+01  0.3516028242D+01
  0.7465086985D+00  0.2186475949D+01  0.4258783312D+01
  0.1311599099D+01  0.2484777069D+01  0.2603776712D+01
  0.2470515779D+01  0.2228753609D+01  0.3905796432D+01
 -0.1592766381D+01  0.3432470587D+00  0.3205356182D+01
 -0.1577118271D+01  0.8743187866D-01  0.4708758242D+01
 -0.9002371715D+00  0.7605948487D+00  0.5235936822D+01
 -0.1301023981D+01 -0.9412650113D+00  0.4948949972D+01
 -0.2581634611D+01  0.2595363787D+00  0.5108977602D+01
 -0.1909062121D+01  0.1813333729D+01  0.2930296112D+01
 -0.2873206381D+01  0.2060952839D+01  0.3385673162D+01
 -0.1982969731D+01  0.2001054239D+01  0.1858025362D+01
 -0.1166458841D+01  0.2491742519D+01  0.3350804542D+01
 -0.2702705691D+01 -0.5001549413D+00  0.2573037592D+01
 -0.2582779131D+01 -0.1560481311D+01  0.2797447372D+01
 -0.2717211811D+01 -0.3821403913D+00  0.1487285532D+01
 -0.3667850271D+01 -0.1697363813D+00  0.2969380582D+01

 Rotationally invariant molecular orientation (in A):
  0.0000000000D+00  0.0000000000D+00  0.0000000000D+00
 -0.3427119098D+00 -0.2301601228D+01  0.8316962191D-02
 -0.2827182356D+00  0.2310123350D+01 -0.3969014163D-01
 -0.2022956183D+01  0.2587350991D-01 -0.8598865913D-01
  0.1939526486D+01 -0.2540071655D-01  0.4890993745D-01
  0.2509227437D+01 -0.8559720278D+00  0.7456027317D-01
  0.2531221076D+01  0.7900371722D+00  0.5900429012D-01
 -0.2730558560D+01 -0.1142405592D+01 -0.1064813906D+00
 -0.3816120614D+01 -0.1055346484D+01 -0.1520922040D+00
 -0.2130542678D+01 -0.2350016983D+01 -0.7142041830D-01
 -0.2719941740D+01 -0.3256895723D+01 -0.7796544406D-01
 -0.2700180158D+01  0.1211612578D+01 -0.1271346639D+00
 -0.3787722093D+01  0.1151884495D+01 -0.1702140697D+00
 -0.2068870333D+01  0.2403554840D+01 -0.1148132645D+00
 -0.2634226689D+01  0.3325339747D+01 -0.1377213194D+00
  0.2154833983D+00 -0.3263901715D+01 -0.1519480259D+01
  0.1705316531D+01 -0.3589195819D+01 -0.1464273615D+01
  0.2017698428D+01 -0.3995335405D+01 -0.2431507405D+01
  0.2307397704D+01 -0.2698010537D+01 -0.1275677215D+01
  0.1939699719D+01 -0.4337777883D+01 -0.7066012214D+00
 -0.5854985347D+00 -0.4542716308D+01 -0.1758998341D+01
 -0.4513892428D+00 -0.5284644532D+01 -0.9738231631D+00
 -0.1651429608D+01 -0.4332552088D+01 -0.1856604586D+01
 -0.2528355465D+00 -0.4994846626D+01 -0.2698961529D+01
 -0.3529769542D-01 -0.2321933400D+01 -0.2699994636D+01
  0.2225411974D+00 -0.2839402500D+01 -0.3629813967D+01
 -0.1084406281D+01 -0.2024246540D+01 -0.2756474224D+01
  0.5678122697D+00 -0.1416593297D+01 -0.2621564088D+01
  0.1151218800D+00 -0.3203754779D+01  0.1602952367D+01
 -0.7162255639D+00 -0.2536886766D+01  0.2701724401D+01
 -0.5577965948D+00 -0.1456190306D+01  0.2714312543D+01
 -0.1782888938D+01 -0.2722002851D+01  0.2571267168D+01
 -0.4109472120D+00 -0.2941840997D+01  0.3671565571D+01
  0.1590568516D+01 -0.2974487778D+01  0.1930093510D+01
  0.2261347657D+01 -0.3428714513D+01  0.1200645104D+01
  0.1813630514D+01 -0.1908130035D+01  0.1989989322D+01
  0.1813419718D+01 -0.3423455132D+01  0.2903243848D+01
 -0.1902500676D+00 -0.4697756046D+01  0.1592478098D+01
 -0.3960271106D-01 -0.5098964549D+01  0.2600022977D+01
 -0.1224105695D+01 -0.4904504293D+01  0.1308772477D+01
  0.4703220833D+00 -0.5249897073D+01  0.9231054863D+00
  0.2928074529D+00  0.3223695803D+01 -0.1590769947D+01
 -0.2169739183D-03  0.2268689789D+01 -0.2751004052D+01
  0.5696165237D+00  0.1343220049D+01 -0.2660638439D+01
 -0.1059894662D+01  0.2008802960D+01 -0.2794465036D+01
  0.2690124147D+00  0.2758993114D+01 -0.3692210089D+01
 -0.4672633101D+00  0.4523489361D+01 -0.1850318254D+01
 -0.1296040358D+00  0.4943362092D+01 -0.2803385661D+01
 -0.1540644081D+01  0.4347420762D+01 -0.1933076383D+01
 -0.2999834170D+00  0.5277547118D+01 -0.1083421950D+01
  0.1793109218D+01  0.3499917120D+01 -0.1552769965D+01
  0.2057740592D+01  0.4256457203D+01 -0.8130921940D+00
  0.2366323025D+01  0.2593364859D+01 -0.1348123318D+01
  0.2112095917D+01  0.3874423687D+01 -0.2530556442D+01
  0.2044746546D+00  0.3235147237D+01  0.1532486771D+01
 -0.5741973006D-01  0.4736974672D+01  0.1489711644D+01
  0.6177292074D+00  0.5255415491D+01  0.8080763365D+00
 -0.1085374247D+01  0.4968103051D+01  0.1203308783D+01
  0.1068420850D+00  0.5154918238D+01  0.2488305558D+01
  0.1673702417D+01  0.2971699782D+01  0.1862367166D+01
  0.1913498798D+01  0.3444425368D+01  0.2820117578D+01
  0.1865371864D+01  0.1901639940D+01  0.1955644409D+01
  0.2354940834D+01  0.3382392739D+01  0.1116866682D+01
 -0.6431457257D+00  0.2618219333D+01  0.2647860545D+01
 -0.1703626606D+01  0.2836087018D+01  0.2517675621D+01
 -0.5207587187D+00  0.1533377500D+01  0.2681550543D+01
 -0.3203155591D+00  0.3032286021D+01  0.3608119735D+01

 Atom   1 has   14924 grid points ( 0)
 Atom   2 has   10488 grid points ( 1)
 Atom   3 has   10488 grid points ( 2)
 Atom   4 has    9872 grid points ( 3)
 Atom   5 has   10052 grid points ( 4)
 Atom   6 has    8912 grid points ( 5)
 Atom   7 has    8756 grid points ( 6)
 Atom   8 has    9980 grid points ( 7)
 Atom   9 has    8496 grid points ( 8)
 Atom  10 has    9860 grid points ( 9)
 Atom  11 has    8732 grid points (10)
 Atom  12 has    9980 grid points (11)
 Atom  13 has    8496 grid points (12)
 Atom  14 has    9980 grid points (13)
 Atom  15 has    8732 grid points (14)
 Atom  16 has    9536 grid points (15)
 Atom  17 has    9836 grid points (16)
 Atom  18 has    8672 grid points (17)
 Atom  19 has    8672 grid points (18)
 Atom  20 has    8684 grid points (19)
 Atom  21 has    9848 grid points (20)
 Atom  22 has    8660 grid points (21)
 Atom  23 has    8444 grid points (22)
 Atom  24 has    8696 grid points (23)
 Atom  25 has    9824 grid points ( 0)
 Atom  26 has    8684 grid points ( 1)
 Atom  27 has    8672 grid points ( 2)
 Atom  28 has    8648 grid points ( 3)
 Atom  29 has    9560 grid points ( 4)
 Atom  30 has    9836 grid points ( 5)
 Atom  31 has    8620 grid points ( 6)
 Atom  32 has    8600 grid points ( 7)
 Atom  33 has    8696 grid points ( 8)
 Atom  34 has    9824 grid points ( 9)
 Atom  35 has    8424 grid points (10)
 Atom  36 has    8500 grid points (11)
 Atom  37 has    8684 grid points (12)
 Atom  38 has    9980 grid points (13)
 Atom  39 has    8672 grid points (14)
 Atom  40 has    8660 grid points (15)
 Atom  41 has    8256 grid points (16)
 Atom  42 has    9512 grid points (17)
 Atom  43 has    9824 grid points (18)
 Atom  44 has    8732 grid points (19)
 Atom  45 has    8648 grid points (20)
 Atom  46 has    8684 grid points (21)
 Atom  47 has    9896 grid points (22)
 Atom  48 has    8696 grid points (23)
 Atom  49 has    8444 grid points ( 0)
 Atom  50 has    8624 grid points ( 1)
 Atom  51 has    9848 grid points ( 2)
 Atom  52 has    8492 grid points ( 3)
 Atom  53 has    8684 grid points ( 4)
 Atom  54 has    8684 grid points ( 5)
 Atom  55 has    9572 grid points ( 6)
 Atom  56 has    9980 grid points ( 7)
 Atom  57 has    8208 grid points ( 8)
 Atom  58 has    8684 grid points ( 9)
 Atom  59 has    8672 grid points (10)
 Atom  60 has    9824 grid points (11)
 Atom  61 has    8684 grid points (12)
 Atom  62 has    8608 grid points (13)
 Atom  63 has    8436 grid points (14)
 Atom  64 has    9848 grid points (15)
 Atom  65 has    8636 grid points (16)
 Atom  66 has    8632 grid points (17)
 Atom  67 has    8684 grid points (18)
 Total         614172 grid points (generated in    4.3 seconds)
 


##############################################################################
                    Atomic, molecular, and basis sets info
##############################################################################


Atomic and Nuclear Constants
----------------------------
::

 The data used in this calculation (unless changed from input) are from
 the CODATA recommended values of the fundamental physical constants 2010
 (online at http://physics.nist.gov/constants) and from the 2006 compilation
 of the Particle Data Group (online at http://pdg.lbl.gov).
 All values are in the SI-based atomic units unless stated otherwise.

 Inverse fine-structure constant =   137.035999074000
 Bohr radius [A]                 =     0.529177210920
 Hartree energy [eV]             =    27.211385050000
 Electric dipole moment [Debye]  =     2.541746363608

 atom    label     Z    isotop    atomic mass       spin         g-value 
 ----------------------------------------------------------------------- 
  Ir       1      77     193      192.962926      1.500000      0.109133
  P        2      15      31       30.973762      0.500000      2.263200
  P        3      15      31       30.973762      0.500000      2.263200
  N        4       7      14       14.003074      1.000000      0.403761
  N        5       7      14       14.003074      1.000000      0.403761
  H        6       1       1        1.007825      0.500000      5.585695
  H        7       1       1        1.007825      0.500000      5.585695
  C        8       6      12       12.000000      0.000000      0.000000
  H        9       1       1        1.007825      0.500000      5.585695
  C       10       6      12       12.000000      0.000000      0.000000
  H       11       1       1        1.007825      0.500000      5.585695
  C       12       6      12       12.000000      0.000000      0.000000
  H       13       1       1        1.007825      0.500000      5.585695
  C       14       6      12       12.000000      0.000000      0.000000
  H       15       1       1        1.007825      0.500000      5.585695
  C       16       6      12       12.000000      0.000000      0.000000
  C       17       6      12       12.000000      0.000000      0.000000
  H       18       1       1        1.007825      0.500000      5.585695
  H       19       1       1        1.007825      0.500000      5.585695
  H       20       1       1        1.007825      0.500000      5.585695
  C       21       6      12       12.000000      0.000000      0.000000
  H       22       1       1        1.007825      0.500000      5.585695
  H       23       1       1        1.007825      0.500000      5.585695
  H       24       1       1        1.007825      0.500000      5.585695
  C       25       6      12       12.000000      0.000000      0.000000
  H       26       1       1        1.007825      0.500000      5.585695
  H       27       1       1        1.007825      0.500000      5.585695
  H       28       1       1        1.007825      0.500000      5.585695
  C       29       6      12       12.000000      0.000000      0.000000
  C       30       6      12       12.000000      0.000000      0.000000
  H       31       1       1        1.007825      0.500000      5.585695
  H       32       1       1        1.007825      0.500000      5.585695
  H       33       1       1        1.007825      0.500000      5.585695
  C       34       6      12       12.000000      0.000000      0.000000
  H       35       1       1        1.007825      0.500000      5.585695
  H       36       1       1        1.007825      0.500000      5.585695
  H       37       1       1        1.007825      0.500000      5.585695
  C       38       6      12       12.000000      0.000000      0.000000
  H       39       1       1        1.007825      0.500000      5.585695
  H       40       1       1        1.007825      0.500000      5.585695
  H       41       1       1        1.007825      0.500000      5.585695
  C       42       6      12       12.000000      0.000000      0.000000
  C       43       6      12       12.000000      0.000000      0.000000
  H       44       1       1        1.007825      0.500000      5.585695
  H       45       1       1        1.007825      0.500000      5.585695
  H       46       1       1        1.007825      0.500000      5.585695
  C       47       6      12       12.000000      0.000000      0.000000
  H       48       1       1        1.007825      0.500000      5.585695
  H       49       1       1        1.007825      0.500000      5.585695
  H       50       1       1        1.007825      0.500000      5.585695
  C       51       6      12       12.000000      0.000000      0.000000
  H       52       1       1        1.007825      0.500000      5.585695
  H       53       1       1        1.007825      0.500000      5.585695
  H       54       1       1        1.007825      0.500000      5.585695
  C       55       6      12       12.000000      0.000000      0.000000
  C       56       6      12       12.000000      0.000000      0.000000
  H       57       1       1        1.007825      0.500000      5.585695
  H       58       1       1        1.007825      0.500000      5.585695
  H       59       1       1        1.007825      0.500000      5.585695
  C       60       6      12       12.000000      0.000000      0.000000
  H       61       1       1        1.007825      0.500000      5.585695
  H       62       1       1        1.007825      0.500000      5.585695
  H       63       1       1        1.007825      0.500000      5.585695
  C       64       6      12       12.000000      0.000000      0.000000
  H       65       1       1        1.007825      0.500000      5.585695
  H       66       1       1        1.007825      0.500000      5.585695
  H       67       1       1        1.007825      0.500000      5.585695


Molecular geometry [A]
----------------------
::

 atom    label                 cartesian coordinates            
 -------------------------------------------------------------- 
  Ir       1         0.000000         0.000000         0.000000
  P        2         0.028660        -0.352357        -2.299981
  P        3        -0.001292        -0.273211         2.311607
  N        4         0.073065        -2.023316         0.035651
  N        5        -0.036515         1.939664        -0.034205
  H        6        -0.044544         2.506004        -0.867428
  H        7        -0.056809         2.534842         0.778503
  C        8         0.109034        -2.735950        -1.129190
  H        9         0.146467        -3.821393        -1.036904
  C       10         0.098186        -2.140829        -2.339681
  H       11         0.116498        -2.734075        -3.243885
  C       12         0.089892        -2.695772         1.224694
  H       13         0.127275        -3.783798         1.170180
  C       14         0.061222        -2.059378         2.413648
  H       15         0.064986        -2.620972         3.338006
  C       16         1.575992         0.192456        -3.238444
  C       17         1.535502         1.681213        -3.570754
  H       18         2.511401         1.985980        -3.961665
  H       19         1.335513         2.288185        -2.685389
  H       20         0.792111         1.917050        -4.333072
  C       21         1.832251        -0.615356        -4.509695
  H       22         1.060631        -0.479594        -5.265416
  H       23         1.919702        -1.680966        -4.293519
  H       24         2.781790        -0.290336        -4.947136
  C       25         2.738770        -0.061540        -2.275510
  H       26         3.678815         0.188444        -2.778145
  H       27         2.783718        -1.109708        -1.972593
  H       28         2.648694         0.545849        -1.374122
  C       29        -1.547571         0.111377        -3.231002
  C       30        -2.662614        -0.710440        -2.579505
  H       31        -2.692577        -0.547382        -1.499840
  H       32        -2.535610        -1.778650        -2.757988
  H       33        -3.623538        -0.400968        -3.002149
  C       34        -1.869458         1.589743        -3.013402
  H       35        -1.128280         2.254144        -3.457911
  H       36        -1.946079         1.817661        -1.949143
  H       37        -2.833451         1.816625        -3.479769
  C       38        -1.513609        -0.200350        -4.723340
  H       39        -2.513247        -0.045259        -5.142244
  H       40        -1.232811        -1.236778        -4.920980
  H       41        -0.830896         0.453797        -5.266728
  C       42         1.537567         0.296699         3.249055
  C       43         2.712024        -0.007414         2.315134
  H       44         2.640903         0.559052         1.385926
  H       45         2.753360        -1.068423         2.060384
  H       46         3.646409         0.258140         2.820264
  C       47         1.770313        -0.459451         4.556190
  H       48         2.718176        -0.125838         4.990820
  H       49         1.849431        -1.534049         4.385970
  H       50         0.991767        -0.284323         5.296400
  C       51         1.504130         1.798356         3.518418
  H       52         0.753356         2.070677         4.261173
  H       53         1.318447         2.368979         2.606166
  H       54         2.477363         2.112955         3.908186
  C       55        -1.585919         0.227449         3.207746
  C       56        -1.570271        -0.028367         4.711148
  H       57        -0.893390         0.644796         5.238326
  H       58        -1.294177        -1.057063         4.951339
  H       59        -2.574787         0.143738         5.111367
  C       60        -1.902215         1.697535         2.932685
  H       61        -2.866359         1.945154         3.388063
  H       62        -1.976122         1.885256         1.860415
  H       63        -1.159611         2.375944         3.353194
  C       64        -2.695858        -0.615953         2.575427
  H       65        -2.575932        -1.676280         2.799837
  H       66        -2.710364        -0.497939         1.489675
  H       67        -3.661003        -0.285535         2.971770


Interatomic distances [A]
-------------------------
::

 ---          Ir (   1)          P  (   2)          P  (   3)          N  (   4)          N  (   5)
 Ir (   1)    0.000000
 P  (   2)    2.326991          0.000000
 P  (   3)    2.327697          4.612365          0.000000
 N  (   4)    2.024948          2.872151          2.871997          0.000000
 N  (   5)    1.940309          3.223561          3.225042          3.965110          0.000000
 ---          H  (   6)          H  (   7)          C  (   8)          H  (   9)          C  (  10)
 Ir (   1)    2.652257          2.652305          2.961820          3.962280          3.172837
 P  (   2)    3.198092          4.221408          2.656826          3.693704          1.790263
 P  (   3)    4.222816          3.199790          4.232770          4.880979          5.013220
 N  (   4)    4.619969          4.620119          1.366015          2.094957          2.378370
 N  (   5)    1.007505          1.007543          4.804325          5.850527          4.688687
 ---          H  (  11)          C  (  12)          H  (  13)          C  (  14)          H  (  15)
 Ir (   1)    4.243999          2.962286          3.962657          3.173402          4.244526
 P  (   2)    2.563446          4.233046          4.881243          5.013310          6.077403
 P  (   3)    6.077271          2.656783          3.693725          1.790171          2.563175
 N  (   4)    3.355954          1.366127          2.095088          2.378299          3.356010
 N  (   5)    5.671799          4.805005          5.851102          4.689763          5.672875
 ---          C  (  16)          C  (  17)          H  (  18)          H  (  19)          H  (  20)
 Ir (   1)    3.606703          4.234918          5.093726          3.772360          4.803961
 P  (   2)    1.889912          2.832109          3.793813          2.971340          3.141103
 P  (   3)    5.788587          6.386211          7.125413          5.772155          7.041200
 N  (   4)    4.229436          5.372933          6.164290          5.252320          5.926994
 N  (   5)    3.989995          3.878816          4.681769          3.005446          4.378058
 ---          C  (  21)          H  (  22)          H  (  23)          H  (  24)          C  (  25)
 Ir (   1)    4.906440          5.392546          4.994518          5.683028          3.561263
 P  (   2)    2.864428          3.142444          3.052120          3.819817          2.725779
 P  (   3)    7.071712          7.653859          7.021374          7.774008          5.347372
 N  (   4)    5.073190          5.608892          4.719003          5.930311          4.036832
 N  (   5)    5.481827          5.867036          5.922626          6.087088          4.090290
 ---          H  (  26)          H  (  27)          H  (  28)          C  (  29)          C  (  30)
 Ir (   1)    4.613814          3.587710          3.033438          3.584237          3.774664
 P  (   2)    3.720852          2.875953          2.920371          1.888480          2.729343
 P  (   3)    6.297769          5.177874          4.612797          5.767097          5.585409
 N  (   4)    5.080429          3.495048          3.901530          4.225447          4.005824
 N  (   5)    4.939601          4.583638          3.308844          3.980632          4.516415
 ---          H  (  31)          H  (  32)          H  (  33)          C  (  34)          H  (  35)
 Ir (   1)    3.130355          4.147217          4.722679          3.886225          4.279173
 P  (   2)    2.843131          2.969775          3.719402          2.807770          3.077849
 P  (   3)    4.673897          5.864291          6.432184          5.942757          6.398825
 N  (   4)    3.490687          3.830074          5.052239          5.111195          5.651979
 N  (   5)    3.922774          5.243122          5.210949          3.515357          3.607299
 ---          H  (  36)          H  (  37)          C  (  38)          H  (  39)          H  (  40)
 Ir (   1)    3.300041          4.841215          4.963980          5.723734          5.221636
 P  (   2)    2.954938          3.779955          2.876520          3.825449          3.040254
 P  (   3)    5.129126          6.777063          7.196033          7.869039          7.399690
 N  (   4)    4.771735          5.962479          5.337484          6.116561          5.185764
 N  (   5)    2.707085          4.439583          5.361852          6.013832          5.949914
 ---          H  (  41)          C  (  42)          C  (  43)          H  (  44)          H  (  45)
 Ir (   1)    5.351144          3.606730          3.565807          3.034419          3.601069
 P  (   2)    3.192227          5.787043          5.349646          4.608730          5.191293
 P  (   3)    7.658195          1.889892          2.726306          2.920744          2.878121
 N  (   4)    5.921863          4.225304          4.027903          3.884026          3.492183
 N  (   5)    5.497103          3.994604          4.106699          3.330380          4.606440
 ---          H  (  46)          C  (  47)          H  (  48)          H  (  49)          H  (  50)
 Ir (   1)    4.617015          4.909579          5.684417          5.001043          5.395952
 P  (   2)    6.299025          7.074737          7.774354          7.029477          7.657494
 P  (   3)    3.721128          2.865558          3.820393          3.052519          3.145676
 N  (   4)    5.072267          5.075587          5.928804          4.724418          5.616368
 N  (   5)    4.953730          5.485627          6.091428          5.929707          5.866757
 ---          C  (  51)          H  (  52)          H  (  53)          H  (  54)          C  (  55)
 Ir (   1)    4.227973          4.797170          3.760647          5.086828          3.585597
 P  (   2)    6.376232          7.031715          5.756691          7.114439          5.768717
 P  (   3)    2.830915          3.140719          2.968104          3.792965          1.888059
 N  (   4)    5.364959          5.922719          5.239348          6.155153          4.228516
 N  (   5)    3.874878          4.369363          2.998631          4.678895          3.980274
 ---          C  (  56)          H  (  57)          H  (  58)          H  (  59)          C  (  60)
 Ir (   1)    4.966031          5.352940          5.225709          5.725056          3.885961
 P  (   2)    7.198435          7.659671          7.404604          7.870967          5.942317
 P  (   3)    2.877401          3.194411          3.042065          3.825621          2.807684
 N  (   4)    5.342344          5.926270          5.192974          6.121285          5.112658
 N  (   5)    5.361336          5.496408          5.951281          6.012078          3.513104
 ---          H  (  61)          H  (  62)          H  (  63)          C  (  64)          H  (  65)
 Ir (   1)    4.845473          3.304602          4.270096          3.778872          4.157454
 P  (   2)    6.783327          5.131759          6.388584          5.591251          5.877483
 P  (   3)    3.780015          2.960154          3.073212          2.729058          2.972497
 N  (   4)    5.968888          4.775548          5.646155          4.012239          3.844261
 N  (   5)    4.440716          2.711940          3.595296          4.518126          5.249331
 ---          H  (  66)          H  (  67)
 Ir (   1)    3.132595          4.723970
 P  (   2)    4.678134          6.435016
 P  (   3)    2.839920          3.718797
 N  (   4)    3.491194          5.058057
 N  (   5)    3.926014          5.208100

 ---          H  (   6)          H  (   7)          C  (   8)          H  (   9)          C  (  10)
 H  (   6)    0.000000
 H  (   7)    1.646230          0.000000
 C  (   8)    5.250731          5.607856          0.000000
 H  (   9)    6.332547          6.613528          1.090002          0.000000
 C  (  10)    4.876571          5.622187          1.348916          2.126935          0.000000
 ---          H  (  11)          C  (  12)          H  (  13)          C  (  14)          H  (  15)
 H  (   6)    5.756032          5.608343          6.613847          5.623109          6.632010
 H  (   7)    6.631074          5.251660          6.333444          4.877960          5.757457
 C  (   8)    2.114709          2.354305          2.526940          3.607178          4.468893
 H  (   9)    2.460472          2.526866          2.207488          3.875341          4.537344
 C  (  10)    1.081602          3.607325          3.875476          4.754170          5.698049
 ---          C  (  16)          C  (  17)          H  (  18)          H  (  19)          H  (  20)
 H  (   6)    3.687866          3.238023          4.046922          2.292811          3.613523
 H  (   7)    4.928354          4.709583          5.419054          3.741383          5.218289
 C  (   8)    3.895700          5.244747          6.007570          5.400734          5.690506
 H  (   9)    4.795967          6.215181          6.919011          6.438809          6.649158
 C  (  10)    2.904462          4.264906          5.048266          4.611578          4.574005
 ---          C  (  21)          H  (  22)          H  (  23)          H  (  24)          C  (  25)
 H  (   6)    5.150859          5.429318          5.755612          5.696639          4.040025
 H  (   7)    6.438737          6.845762          6.885132          6.987290          4.887070
 C  (   8)    4.346747          4.806770          3.795324          5.263209          3.921993
 H  (   9)    5.018049          5.466591          4.281510          5.890943          4.731878
 C  (  10)    3.169071          3.499418          2.710512          4.174312          3.361583
 ---          H  (  26)          H  (  27)          H  (  28)          C  (  29)          C  (  30)
 H  (   6)    4.783860          4.721634          3.369344          3.685079          4.486760
 H  (   7)    5.666588          5.377720          3.988689          4.916471          5.347738
 C  (   8)    4.900456          3.241901          4.156930          3.907585          3.726679
 H  (   9)    5.620338          3.896644          5.044567          4.811497          4.466383
 C  (  10)    4.294027          2.900007          3.828267          2.928379          3.118581
 ---          H  (  31)          H  (  32)          H  (  33)          C  (  34)          H  (  35)
 H  (   6)    4.090867          5.304515          5.081015          2.962271          2.819311
 H  (   7)    4.651691          6.103887          5.969411          4.307836          4.378817
 C  (   8)    3.574386          3.250160          4.784580          5.116278          5.644016
 H  (   9)    4.358168          3.785295          5.456595          6.103351          6.663212
 C  (  10)    3.321561          2.691289          4.161395          4.271146          4.697919
 ---          H  (  36)          H  (  37)          C  (  38)          H  (  39)          H  (  40)
 H  (   6)    2.293417          3.882985          4.934628          5.556751          5.643728
 H  (   7)    3.394664          5.134049          6.314572          6.909866          6.934854
 C  (   8)    5.062724          5.908415          4.688299          5.497342          4.292520
 H  (   9)    6.083572          6.828963          5.427487          6.179569          4.865047
 C  (  10)    4.472267          5.055268          3.470616          4.366389          3.041704
 ---          H  (  41)          C  (  42)          C  (  43)          H  (  44)          H  (  45)
 H  (   6)    4.917697          4.932498          4.903533          4.009969          5.401562
 H  (   7)    6.440092          3.695260          4.060879          3.398582          4.745923
 C  (   8)    5.308217          5.514227          5.107234          4.857284          4.466149
 H  (   9)    6.092938          6.104366          5.688996          5.592908          4.895705
 C  (  10)    4.020309          6.264768          5.748992          5.256892          5.249816
 ---          H  (  46)          C  (  47)          H  (  48)          H  (  49)          H  (  50)
 H  (   6)    5.681117          6.442302          6.991300          6.892558          6.844899
 H  (   7)    4.802706          5.155103          5.702927          5.762243          5.427578
 C  (   8)    6.088989          6.345537          7.146665          5.906821          6.933823
 H  (   9)    6.615885          6.724747          7.523581          6.126956          7.303159
 C  (  10)    6.705965          7.292192          8.041192          6.976347          7.909161
 ---          C  (  51)          H  (  52)          H  (  53)          H  (  54)          C  (  55)
 H  (   6)    4.704763          5.208522          3.733949          5.414886          4.916777
 H  (   7)    3.238221          3.605663          2.293292          4.049065          3.682861
 C  (   8)    6.641271          7.250850          6.440175          7.382142          5.519385
 H  (   9)    7.360420          7.946976          7.277788          8.068673          6.116480
 C  (  10)    7.197998          7.857308          6.803587          7.924077          6.262498
 ---          C  (  56)          H  (  57)          H  (  58)          H  (  59)          C  (  60)
 H  (   6)    6.314379          6.439322          6.936504          6.908576          4.306440
 H  (   7)    4.932170          4.915502          5.643175          5.552594          2.957551
 C  (   8)    6.652865          7.278706          6.462236          7.378350          6.340327
 H  (   9)    7.097488          7.772172          6.751002          7.805685          7.100233
 C  (  10)    7.547213          8.134440          7.501479          8.239062          6.821472
 ---          H  (  61)          H  (  62)          H  (  63)          C  (  64)          H  (  65)
 H  (   6)    5.136769          3.399625          4.367373          5.350639          6.111322
 H  (   7)    3.879575          2.297011          2.805433          4.485647          5.307101
 C  (   8)    7.153410          5.885673          6.916118          5.107445          4.875366
 H  (   9)    7.868324          6.742824          7.706217          5.603801          5.170449
 C  (  10)    7.634843          6.176804          7.375101          5.855784          5.812173
 ---          H  (  66)          H  (  67)
 H  (   6)    4.656845          5.967487
 H  (   7)    4.092051          5.074954
 C  (   8)    4.451534          6.085687
 H  (   9)    5.058699          6.562666
 C  (  10)    5.025038          6.766471

 ---          H  (  11)          C  (  12)          H  (  13)          C  (  14)          H  (  15)
 H  (  11)    0.000000
 C  (  12)    4.468823          0.000000
 H  (  13)    4.537181          1.090032          0.000000
 C  (  14)    5.697890          1.348863          2.127017          0.000000
 H  (  15)    6.583065          2.114782          2.460796          1.081591          0.000000
 ---          C  (  16)          C  (  17)          H  (  18)          H  (  19)          H  (  20)
 H  (  11)    3.270281          4.649213          5.341319          5.198174          4.824495
 C  (  12)    5.519959          6.651624          7.394648          6.456016          7.256721
 H  (  13)    6.111083          7.370611          8.081474          7.293437          7.951570
 C  (  14)    6.269882          7.209618          7.938067          6.820945          7.865393
 H  (  15)    7.310828          8.270561          8.971853          7.873712          8.942472
 ---          C  (  21)          H  (  22)          H  (  23)          H  (  24)          C  (  25)
 H  (  11)    3.005837          3.171854          2.337159          3.997087          3.867364
 C  (  12)    6.344065          6.926420          5.901585          7.150100          5.119292
 H  (  13)    6.723611          7.294231          6.122639          7.528100          5.705076
 C  (  14)    7.290708          7.903325          6.970167          8.044386          5.757501
 H  (  15)    8.290484          8.921641          7.909725          9.025324          6.723940
 ---          H  (  26)          H  (  27)          H  (  28)          C  (  29)          C  (  30)
 H  (  11)    4.631213          3.371767          4.545980          3.296346          3.501424
 C  (  12)    6.100966          4.471570          4.879490          5.514943          5.098016
 H  (  13)    6.631849          4.907593          5.619330          6.111293          5.593671
 C  (  14)    6.715236          5.249092          5.275360          6.257992          5.845553
 H  (  15)    7.639364          6.154501          6.237664          7.295063          6.790205
 ---          H  (  31)          H  (  32)          H  (  33)          C  (  34)          H  (  35)
 H  (  11)    3.964118          2.860526          4.414714          4.763670          5.145640
 C  (  12)    4.447561          4.857584          6.076338          6.337677          6.921878
 H  (  13)    5.055192          5.151900          6.551371          7.096777          7.710537
 C  (  14)    5.018459          5.793803          6.757117          6.818833          7.382180
 H  (  15)    5.942111          6.680849          7.663628          7.862098          8.448380
 ---          H  (  36)          H  (  37)          C  (  38)          H  (  39)          H  (  40)
 H  (  11)    5.162256          5.428325          3.356456          4.212963          2.622057
 C  (  12)    5.881283          7.144203          6.646612          7.371529          6.453488
 H  (  13)    6.738347          7.858286          7.089935          7.797161          6.740873
 C  (  14)    6.172085          7.624624          7.541397          8.232622          7.493194
 H  (  15)    7.190257          8.635697          8.563684          9.230180          8.474144
 ---          H  (  41)          C  (  42)          C  (  43)          H  (  44)          H  (  45)
 H  (  11)    3.892555          7.305019          6.713727          6.217110          6.153268
 C  (  12)    7.273665          3.892131          3.910486          4.138542          3.231207
 H  (  13)    7.765893          4.791774          4.717301          5.022472          3.880985
 C  (  14)    8.130197          2.903205          3.353657          3.816693          2.890397
 H  (  15)    9.181409          3.269436          3.857948          4.534150          3.357094
 ---          H  (  46)          C  (  47)          H  (  48)          H  (  49)          H  (  50)
 H  (  11)    7.628075          8.291573          9.021197          7.915669          8.927702
 C  (  12)    4.890834          4.350150          5.262712          3.799900          4.817391
 H  (  13)    5.607526          5.021545          5.889883          4.285848          5.478993
 C  (  14)    4.288333          3.173522          4.176098          2.713617          3.510982
 H  (  15)    4.624277          3.010694          3.999612          2.337493          3.186558
 ---          C  (  51)          H  (  52)          H  (  53)          H  (  54)          C  (  55)
 H  (  11)    8.258159          8.934043          7.855504          8.956534          7.300164
 C  (  12)    5.240079          5.690292          5.391615          6.002083          3.909739
 H  (  13)    6.210507          6.649895          6.429433          6.913124          4.814230
 C  (  14)    4.264342          4.577091          4.607388          5.047747          2.928010
 H  (  15)    4.651252          4.830907          5.196764          5.343663          3.294838
 ---          C  (  56)          H  (  57)          H  (  58)          H  (  59)          C  (  60)
 H  (  11)    8.570216          9.186107          8.483164          9.237698          7.865393
 C  (  12)    4.693245          5.313707          4.299872          5.501778          5.117311
 H  (  13)    5.433542          6.099510          4.873682          6.185437          6.104938
 C  (  14)    3.473511          4.025252          3.046575          4.368061          4.270700
 H  (  15)    3.358748          3.898069          2.626019          4.213886          4.762737
 ---          H  (  61)          H  (  62)          H  (  63)          C  (  64)          H  (  65)
 H  (  11)    8.647275          7.195218          8.441695          6.801484          6.700350
 C  (  12)    5.912511          5.065409          5.640397          3.729683          3.259917
 H  (  13)    6.833868          6.085958          6.660634          4.469904          3.795358
 C  (  14)    5.055343          4.474033          4.695238          3.116270          2.692672
 H  (  15)    5.426306          5.162895          5.144807          3.496268          2.855962
 ---          H  (  66)          H  (  67)
 H  (  11)    5.949626          7.674584
 C  (  12)    3.569611          4.788604
 H  (  13)    4.353292          5.462108
 C  (  14)    3.312629          4.160887
 H  (  15)    3.952995          4.412640

 ---          C  (  16)          C  (  17)          H  (  18)          H  (  19)          H  (  20)
 C  (  16)    0.000000
 C  (  17)    1.525931          0.000000
 H  (  18)    2.148201          1.094565          0.000000
 H  (  19)    2.180775          1.091916          1.761511          0.000000
 H  (  20)    2.187900          1.090586          1.760299          1.774228          0.000000
 ---          C  (  21)          H  (  22)          H  (  23)          H  (  24)          C  (  25)
 C  (  16)    1.527844          2.196785          2.177391          2.146315          1.530951
 C  (  17)    2.498779          2.786838          3.460382          2.708259          2.482478
 H  (  18)    2.743816          3.143812          3.729173          2.495171          2.662171
 H  (  19)    3.464879          3.793771          4.322212          3.722363          2.767370
 H  (  20)    2.743386          2.585589          3.770775          3.034543          3.455121
 ---          H  (  26)          H  (  27)          H  (  28)          C  (  29)          C  (  30)
 C  (  16)    2.152616          2.180966          2.179741          3.124624          4.383515
 C  (  17)    2.729538          3.449841          2.711722          3.476372          4.932217
 H  (  18)    2.448409          3.689695          2.964490          4.530261          5.995955
 H  (  19)    3.147789          3.761788          2.545506          3.653541          4.998798
 H  (  20)    3.706607          4.324306          3.752663          3.154224          4.681221
 ---          H  (  31)          H  (  32)          H  (  33)          C  (  34)          H  (  35)
 C  (  16)    4.668060          4.584906          5.238616          3.724806          3.407610
 C  (  17)    5.208836          5.404183          5.592359          3.451487          2.727034
 H  (  18)    6.289666          6.410428          6.652494          4.499792          3.684149
 H  (  19)    5.066702          5.615158          5.650138          3.296551          2.582290
 H  (  20)    5.122859          5.216591          5.161640          2.988747          2.137157
 ---          H  (  36)          H  (  37)          C  (  38)          H  (  39)          H  (  40)
 C  (  16)    4.087612          4.705247          3.450340          4.516949          3.572535
 C  (  17)    3.843130          4.371998          3.763749          4.673612          4.242798
 H  (  18)    4.893639          5.369204          4.643371          5.546781          5.032452
 H  (  19)    3.395923          4.270090          4.296922          5.127772          4.900970
 H  (  20)    3.631898          3.725978          3.154685          3.928207          3.793755
 ---          H  (  41)          C  (  42)          C  (  43)          H  (  44)          H  (  45)
 C  (  16)    3.158377          6.488450          5.672102          4.759540          5.572575
 C  (  17)    3.159544          6.958928          6.235330          5.200945          6.383838
 H  (  18)    3.901503          7.469705          6.588784          5.536210          6.756700
 H  (  19)    3.836876          6.262944          5.671842          4.611892          5.983266
 H  (  20)    2.376337          7.789088          7.182498          6.161909          7.323649
 ---          H  (  46)          C  (  47)          H  (  48)          H  (  49)          H  (  50)
 C  (  16)    6.403037          7.824261          8.314245          7.822230          8.568092
 C  (  17)    6.879402          8.407425          8.829762          8.587544          9.098649
 H  (  18)    7.090009          8.892873          9.200517          9.083601          9.652737
 H  (  19)    6.306626          7.757514          8.164769          8.054670          8.393147
 H  (  20)    7.878402          9.253303          9.737458          9.436615          9.879911
 ---          C  (  51)          H  (  52)          H  (  53)          H  (  54)          C  (  55)
 C  (  16)    6.945449          7.774876          6.242039          7.454871          7.179990
 C  (  17)    7.090209          7.880515          6.218881          7.550367          7.602944
 H  (  18)    7.549929          8.409099          6.686272          7.870948          8.442802
 H  (  19)    6.225398          6.974305          5.292199          6.694009          6.892781
 H  (  20)    7.884602          8.595705          6.973829          8.414083          8.085401
 ---          C  (  56)          H  (  57)          H  (  58)          H  (  59)          C  (  60)
 C  (  16)    8.552411          8.840706          8.767652          9.324735          7.241962
 C  (  17)    9.008795          9.196389          9.387828          9.728182          7.356146
 H  (  18)    9.794657          9.901071         10.157961         10.563289          8.191170
 H  (  19)    8.277605          8.393688          8.742172          8.982121          6.511106
 H  (  20)    9.547953          9.801592          9.969867         10.182243          7.752343
 ---          H  (  61)          H  (  62)          H  (  63)          C  (  64)          H  (  65)
 C  (  16)    8.168049          6.440609          7.463299          7.259705          7.562504
 C  (  17)    8.238396          6.470760          7.462395          7.807492          8.292230
 H  (  18)    9.107165          7.351505          8.193629          8.753238          9.220141
 H  (  19)    7.393254          5.638582          6.534358          7.236170          7.816910
 H  (  20)    8.544069          6.784056          7.943456          8.143058          8.667994
 ---          H  (  66)          H  (  67)
 C  (  16)    6.419081          8.137650
 C  (  17)    6.955863          8.583495
 H  (  18)    7.946936          9.556718
 H  (  19)    6.446919          7.974500
 H  (  20)    7.211373          8.834157

 ---          C  (  21)          H  (  22)          H  (  23)          H  (  24)          C  (  25)
 C  (  21)    0.000000
 H  (  22)    1.088551          0.000000
 H  (  23)    1.090828          1.768016          0.000000
 H  (  24)    1.094814          1.760542          1.761892          0.000000
 C  (  25)    2.473878          3.454049          2.713996          2.681751          0.000000
 ---          H  (  26)          H  (  27)          H  (  28)          C  (  29)          C  (  30)
 C  (  21)    2.655966          2.754371          3.441917          3.685973          4.892698
 H  (  22)    3.672557          3.769450          4.326158          3.360180          4.596734
 H  (  23)    2.980861          2.541566          3.743396          4.045173          4.987723
 H  (  24)    2.395498          3.085333          3.671968          4.674384          5.951782
 C  (  25)    1.094906          1.091987          1.090657          4.394950          5.448710
 ---          H  (  31)          H  (  32)          H  (  33)          C  (  34)          H  (  35)
 C  (  21)    5.434880          4.847674          5.664300          4.561141          4.255000
 H  (  22)    5.317023          4.572493          5.202884          4.235463          3.941032
 H  (  23)    5.510243          4.713512          5.833827          5.166621          5.047130
 H  (  24)    6.474460          5.939882          6.695032          5.376629          4.897021
 C  (  25)    5.507925          5.567794          6.412658          4.950453          4.659886
 ---          H  (  36)          H  (  37)          C  (  38)          H  (  39)          H  (  40)
 C  (  21)    5.172212          5.361348          3.378262          4.428146          3.154351
 H  (  22)    5.031436          4.860559          2.645474          3.602280          2.439639
 H  (  23)    5.716708          5.957163          3.763588          4.800719          3.244896
 H  (  24)    5.982003          6.174414          4.302166          5.304295          4.124737
 C  (  25)    5.058233          6.002282          4.908550          5.983486          4.914586
 ---          H  (  41)          C  (  42)          C  (  43)          H  (  44)          H  (  45)
 C  (  21)    2.967919          7.817729          6.908103          6.065599          6.649786
 H  (  22)    2.109288          8.563078          7.772695          6.914939          7.541843
 H  (  23)    3.615265          7.806895          6.863151          6.147675          6.437568
 H  (  24)    3.702348          8.310852          7.268114          6.391321          7.050643
 C  (  25)    4.685667          5.664983          4.591041          3.714945          4.451292
 ---          H  (  46)          C  (  47)          H  (  48)          H  (  49)          H  (  50)
 C  (  21)    7.601477          9.067436          9.554280          8.942994          9.847614
 H  (  22)    8.521075          9.847232         10.395334          9.740807         10.563845
 H  (  23)    7.572817          8.934862          9.447483          8.681017          9.735411
 H  (  24)    7.834596          9.558499          9.939521          9.461659         10.398763
 C  (  25)    5.185837          6.911466          7.266643          6.880008          7.774025
 ---          C  (  51)          H  (  52)          H  (  53)          H  (  54)          C  (  55)
 C  (  21)    8.389533          9.236174          7.733416          8.872461          8.482517
 H  (  22)    9.085234          9.866823          8.375120          9.637604          8.904976
 H  (  23)    8.561819          9.413710          8.023043          9.053882          8.497081
 H  (  24)    8.812528          9.720179          8.140375          9.180698          9.265370
 C  (  25)    6.209117          7.156566          5.635201          6.560095          6.989459
 ---          C  (  56)          H  (  57)          H  (  58)          H  (  59)          C  (  60)
 C  (  21)    9.846098         10.200050          9.974007         10.609573          8.642033
 H  (  22)   10.327491         10.742953         10.500508         11.012830          8.984832
 H  (  23)    9.797705         10.206798          9.807430         10.582148          8.845301
 H  (  24)   10.596769         10.868536         10.732250         11.404159          9.379932
 C  (  25)    8.208673          8.375513          8.335651          9.101757          7.194330
 ---          H  (  61)          H  (  62)          H  (  63)          C  (  64)          H  (  65)
 C  (  21)    9.539797          7.831671          8.928837          8.408491          8.601563
 H  (  22)    9.807311          8.098879          9.346872          8.695322          8.927762
 H  (  23)    9.749965          8.109641          9.187650          8.343864          8.398002
 H  (  24)   10.313804          8.585667          9.567611          9.311263          9.520589
 C  (  25)    8.217076          6.567046          7.267806          7.305761          7.524133
 ---          H  (  66)          H  (  67)
 C  (  21)    7.526060          9.287461
 H  (  22)    7.736407          9.496458
 H  (  23)    7.502160          9.266926
 H  (  24)    8.464006         10.208755
 C  (  25)    6.637780          8.278962

 ---          H  (  26)          H  (  27)          H  (  28)          C  (  29)          C  (  30)
 H  (  26)    0.000000
 H  (  27)    1.770682          0.000000
 H  (  28)    1.777686          1.765579          0.000000
 C  (  29)    5.246536          4.672762          4.609275          0.000000
 C  (  30)    6.407900          5.494569          5.589384          1.530736          0.000000
 ---          H  (  31)          H  (  32)          H  (  33)          C  (  34)          H  (  35)
 H  (  26)    6.539889          6.518354          7.329526          5.727331          5.276112
 H  (  27)    5.525352          5.418447          6.528034          5.479267          5.368928
 H  (  28)    5.453452          5.847682          6.548880          4.918399          4.639610
 C  (  29)    2.177596          2.184528          2.150467          1.528570          2.195164
 C  (  30)    1.092320          1.090439          1.094429          2.471479          3.451744
 ---          H  (  36)          H  (  37)          C  (  38)          H  (  39)          H  (  40)
 H  (  26)    5.914476          6.749286          5.558436          6.632135          5.545004
 H  (  27)    5.562465          6.510575          5.182717          6.263990          4.984138
 H  (  28)    4.802093          6.008539          5.394334          6.418238          5.551940
 C  (  29)    2.171030          2.150172          1.524927          2.147070          2.184633
 C  (  30)    2.702235          2.688070          2.485243          2.651868          2.793541
 ---          H  (  41)          C  (  42)          C  (  43)          H  (  44)          H  (  45)
 H  (  26)    5.157611          6.397171          5.187922          4.307446          5.084048
 H  (  27)    5.134326          5.549458          4.427731          3.752973          4.033303
 H  (  28)    5.221916          4.761349          3.731049          2.760091          3.796401
 C  (  29)    2.185190          7.179384          6.994132          6.249780          6.920166
 C  (  30)    3.454245          7.254514          7.303320          6.742667          7.140693
 ---          H  (  46)          C  (  47)          H  (  48)          H  (  49)          H  (  50)
 H  (  26)    5.598936          7.606222          7.834438          7.591981          8.523029
 H  (  27)    5.058332          6.638888          7.032881          6.440829          7.531973
 H  (  28)    4.321005          6.078716          6.400663          6.176039          6.923183
 C  (  29)    7.976013          8.483782          9.265593          8.500901          8.906256
 C  (  30)    8.360588          8.404284          9.306153          8.339948          8.692869
 ---          C  (  51)          H  (  52)          H  (  53)          H  (  54)          C  (  55)
 H  (  26)    6.853304          7.851949          6.270317          7.060754          7.971815
 H  (  27)    6.343925          7.286773          5.934081          6.712896          6.907794
 H  (  28)    5.178392          6.137912          4.575594          5.512527          6.247147
 C  (  29)    7.596936          8.078725          6.883557          8.436493          6.439907
 C  (  30)    7.800031          8.136237          7.226538          8.745345          5.960804
 ---          C  (  56)          H  (  57)          H  (  58)          H  (  59)          C  (  60)
 H  (  26)    9.148192          9.239974          9.275067         10.067469          8.126428
 H  (  27)    8.049777          8.282316          8.035722          8.970351          7.341685
 H  (  28)    7.426971          7.502041          7.624108          8.337147          6.370695
 C  (  29)    7.943411          8.511287          8.269230          8.405435          6.374379
 C  (  30)    7.403517          8.129287          7.662010          7.738660          6.063069
 ---          H  (  61)          H  (  62)          H  (  63)          C  (  64)          H  (  65)
 H  (  26)    9.162284          7.508244          8.111032          8.363268          8.585624
 H  (  27)    8.366133          6.805721          7.487565          7.138209          7.198815
 H  (  28)    7.419722          5.800446          6.340344          6.746330          7.046737
 C  (  29)    6.993851          5.408588          6.973551          5.963404          6.373716
 C  (  30)    6.534949          5.188622          6.854320          5.155905          5.466048
 ---          H  (  66)          H  (  67)
 H  (  26)    7.714079          9.335904
 H  (  27)    6.522768          8.164583
 H  (  28)    6.165253          7.706508
 C  (  29)    4.899810          6.564945
 C  (  30)    4.075005          5.656322

 ---          H  (  31)          H  (  32)          H  (  33)          C  (  34)          H  (  35)
 H  (  31)    0.000000
 H  (  32)    1.767369          0.000000
 H  (  33)    1.773431          1.772346          0.000000
 C  (  34)    2.745123          3.443119          2.653273          0.000000
 H  (  35)    3.758938          4.328267          3.672009          1.090120          0.000000
 ---          H  (  36)          H  (  37)          C  (  38)          H  (  39)          H  (  40)
 H  (  31)    2.520429          3.086826          3.449834          3.681221          3.782906
 H  (  32)    3.732991          3.679087          2.719950          2.947850          2.582527
 H  (  33)    2.974055          2.402099          2.730302          2.437064          3.177431
 C  (  34)    1.091083          1.094649          2.500990          2.760374          3.468918
 H  (  35)    1.770789          1.760542          2.788249          3.168969          3.786559
 ---          H  (  41)          C  (  42)          C  (  43)          H  (  44)          H  (  45)
 H  (  31)    4.319452          6.415497          6.637418          6.164240          6.527244
 H  (  32)    3.766118          7.548669          7.510759          7.030872          7.189877
 H  (  33)    3.695645          8.136418          8.280563          7.708441          8.169428
 C  (  34)    2.728821          7.245560          7.206538          6.384337          7.360679
 H  (  35)    2.569340          7.478082          7.293190          6.367325          7.520515
 ---          H  (  46)          C  (  47)          H  (  48)          H  (  49)          H  (  50)
 H  (  31)    7.713295          7.523338          8.460651          7.499741          7.735145
 H  (  32)    8.572209          8.589438          9.506738          8.385973          8.919000
 H  (  33)    9.337400          9.285770         10.206889          9.263993          9.496345
 C  (  34)    8.138158          8.645568          9.383878          8.850928          8.986186
 H  (  35)    8.136164          8.943782          9.583349          9.205630          9.358225
 ---          C  (  51)          H  (  52)          H  (  53)          H  (  54)          C  (  55)
 H  (  31)    6.949658          7.205412          6.438382          7.940556          4.897593
 H  (  32)    8.276940          8.654665          7.799405          9.203931          6.365243
 H  (  33)    8.581829          8.833010          7.971763          9.554765          6.565789
 C  (  34)    7.354541          7.747895          6.507648          8.190054          6.374866
 H  (  35)    7.470373          7.947230          6.540083          8.202437          6.981970
 ---          C  (  56)          H  (  57)          H  (  58)          H  (  59)          C  (  60)
 H  (  31)    6.332876          7.075397          6.620651          6.648276          5.031064
 H  (  32)    7.731969          8.515340          7.841911          8.100855          6.698419
 H  (  33)    7.990599          8.743727          8.313505          8.199129          6.526019
 C  (  34)    7.897877          8.362813          8.412707          8.282529          5.947154
 H  (  35)    8.493452          8.847017          9.039198          8.943082          6.461308
 ---          H  (  61)          H  (  62)          H  (  63)          C  (  64)          H  (  65)
 H  (  31)    5.489493          4.209792          5.869221          4.075845          4.446936
 H  (  32)    7.193750          5.921729          7.516686          5.461030          5.558913
 H  (  33)    6.849264          5.620082          7.360201          5.658282          6.032158
 C  (  34)    6.488364          4.883932          6.454110          6.064902          6.705203
 H  (  35)    7.069918          5.398101          6.812265          6.862647          7.530161
 ---          H  (  66)          H  (  67)
 H  (  31)    2.989977          4.582762
 H  (  32)    4.439977          6.027107
 H  (  33)    4.584732          5.975151
 C  (  34)    5.034207          6.522927
 H  (  35)    5.878397          7.362435

 ---          H  (  36)          H  (  37)          C  (  38)          H  (  39)          H  (  40)
 H  (  36)    0.000000
 H  (  37)    1.769250          0.000000
 C  (  38)    3.457682          2.712313          0.000000
 H  (  39)    3.740059          2.516539          1.094902          0.000000
 H  (  40)    4.320898          3.736630          1.091829          1.763006          0.000000
 ---          H  (  41)          C  (  42)          C  (  43)          H  (  44)          H  (  45)
 H  (  36)    3.756345          6.439750          6.573651          5.809233          6.818395
 H  (  37)    3.010108          8.166581          8.225589          7.431354          8.380289
 C  (  38)    1.090539          8.550778          8.211779          7.426964          8.060985
 H  (  39)    1.759220          9.324158          9.105898          8.339511          8.981195
 H  (  40)    1.771756          8.762192          8.332731          7.616280          8.040979
 ---          H  (  46)          C  (  47)          H  (  48)          H  (  49)          H  (  50)
 H  (  36)    7.513672          7.830464          8.584611          8.110087          8.096121
 H  (  37)    9.171034          9.536865         10.312351          9.748141          9.801399
 C  (  38)    9.151063          9.846875         10.596153          9.801445         10.328560
 H  (  39)   10.071491         10.610375         11.404089         10.584721         11.013971
 H  (  40)    9.271916          9.971947         10.727919          9.808562         10.500037
 ---          C  (  51)          H  (  52)          H  (  53)          H  (  54)          C  (  55)
 H  (  36)    6.465179          6.776355          5.631334          7.345907          5.408511
 H  (  37)    8.233441          8.535332          7.387960          9.103539          6.986034
 C  (  38)    9.001563          9.540344          8.267022          9.786852          7.942944
 H  (  39)    9.723440         10.177039          8.974869         10.558141          8.405750
 H  (  40)    9.376903          9.959721          8.727446         10.145948          8.267092
 ---          C  (  56)          H  (  57)          H  (  58)          H  (  59)          C  (  60)
 H  (  36)    6.921598          7.358226          7.503711          7.283412          4.883503
 H  (  37)    8.490626          9.007896          9.039416          8.756316          6.480814
 C  (  38)    9.436225         10.016673          9.715016          9.897776          7.897323
 H  (  39)    9.898425         10.528834         10.217157         10.255537          8.283428
 H  (  40)    9.713496         10.337651          9.874145         10.215415          8.410609
 ---          H  (  61)          H  (  62)          H  (  63)          C  (  64)          H  (  65)
 H  (  36)    5.417466          3.810276          5.389341          5.191954          5.929346
 H  (  37)    6.869113          5.409000          7.057192          6.527003          7.190281
 C  (  38)    8.498704          6.921669          8.484869          7.405568          7.739838
 H  (  39)    8.766559          7.283723          8.936835          7.740897          8.108070
 H  (  40)    9.046179          7.502461          9.028791          7.663031          7.849085
 ---          H  (  66)          H  (  67)
 H  (  36)    4.215638          5.619589
 H  (  37)    5.483405          6.835662
 C  (  38)    6.334220          7.989573
 H  (  39)    6.650272          8.198310
 H  (  40)    6.620086          8.312429

 ---          H  (  41)          C  (  42)          C  (  43)          H  (  44)          H  (  45)
 H  (  41)    0.000000
 C  (  42)    8.840410          0.000000
 C  (  43)    8.381506          1.531027          0.000000
 H  (  44)    7.504817          2.181154          1.090583          0.000000
 H  (  45)    8.297627          2.180516          1.091946          1.765281          0.000000
 ---          H  (  46)          C  (  47)          H  (  48)          H  (  49)          H  (  50)
 H  (  41)    9.245755         10.202452         10.869645         10.213240         10.744608
 C  (  42)    2.152340          1.527919          2.146187          2.177493          2.197068
 C  (  43)    1.094875          2.472547          2.678312          2.713493          3.453102
 H  (  44)    1.777334          3.441780          3.670192          3.742695          4.326979
 H  (  45)    1.770516          2.750686          3.078499          2.538158          3.766938
 ---          C  (  51)          H  (  52)          H  (  53)          H  (  54)          C  (  55)
 H  (  41)    9.189068          9.793112          8.382724          9.893252          8.511051
 C  (  42)    1.525991          2.187777          2.180748          2.148594          3.124527
 C  (  43)    2.483486          3.455707          2.770199          2.662488          4.395934
 H  (  44)    2.715815          3.756979          2.552198          2.967011          4.614652
 H  (  45)    3.450342          4.324053          3.764649          3.689405          4.671730
 ---          C  (  56)          H  (  57)          H  (  58)          H  (  59)          C  (  60)
 H  (  41)   10.016844         10.506976         10.339547         10.528160          8.362116
 C  (  42)    3.449933          3.160367          3.570605          4.516975          3.727537
 C  (  43)    4.907074          4.687157          4.909276          5.982653          4.957764
 H  (  44)    5.397791          5.228725          5.550573          6.422992          4.932396
 H  (  45)    5.177069          5.131590          4.973962          6.258353          5.485053
 ---          H  (  61)          H  (  62)          H  (  63)          C  (  64)          H  (  65)
 H  (  41)    9.015135          7.359129          8.837746          8.131534          8.523605
 C  (  42)    4.704391          4.098517          3.407180          4.382762          4.584246
 C  (  43)    6.006834          5.076188          4.663424          5.448235          5.566195
 H  (  44)    6.021609          4.827099          4.649210          5.592547          5.849036
 H  (  45)    6.513495          5.579624          5.370881          5.492174          5.414576
 ---          H  (  66)          H  (  67)
 H  (  41)    7.077230          8.742366
 C  (  42)    4.666025          5.238417
 C  (  43)    5.506750          6.412800
 H  (  44)    5.455645          6.553034
 H  (  45)    5.522992          6.525917

 ---          H  (  46)          C  (  47)          H  (  48)          H  (  49)          H  (  50)
 H  (  46)    0.000000
 C  (  47)    2.654829          0.000000
 H  (  48)    2.391730          1.094826          0.000000
 H  (  49)    2.982031          1.090869          1.761709          0.000000
 H  (  50)    3.670510          1.088446          1.760393          1.768131          0.000000
 ---          C  (  51)          H  (  52)          H  (  53)          H  (  54)          C  (  55)
 H  (  46)    2.729294          3.705572          3.149744          2.447566          5.246746
 C  (  47)    2.499104          2.742770          3.465082          2.745379          3.681634
 H  (  48)    2.710055          3.036047          3.724235          2.498456          4.672194
 H  (  49)    3.460752          3.769749          4.322415          3.731383          4.036424
 H  (  50)    2.785910          2.583518          3.792636          3.143419          3.356911
 ---          C  (  56)          H  (  57)          H  (  58)          H  (  59)          C  (  60)
 H  (  46)    5.556193          5.158130          5.539010          6.630651          5.733387
 C  (  47)    3.371846          2.963104          3.147123          4.421759          4.558050
 H  (  48)    4.298662          3.701154          4.119188          5.301194          5.376673
 H  (  49)    3.750625          3.605128          3.229463          4.786949          5.160429
 H  (  50)    2.640468          2.102487          2.437567          3.596913          4.229662
 ---          H  (  61)          H  (  62)          H  (  63)          C  (  64)          H  (  65)
 H  (  46)    6.751634          5.931415          5.278915          6.406898          6.516128
 C  (  47)    5.352138          5.176933          4.251014          4.888210          4.843066
 H  (  48)    6.168052          5.990023          4.896730          5.948622          5.935642
 H  (  49)    5.944691          5.718823          5.040735          4.978014          4.703178
 H  (  50)    4.847418          5.032041          3.934654          4.594807          4.571525
 ---          H  (  66)          H  (  67)
 H  (  46)    6.538402          7.329175
 C  (  47)    5.429684          5.660373
 H  (  48)    6.470357          6.692980
 H  (  49)    5.500344          5.824400
 H  (  50)    5.314374          5.201170

 ---          C  (  51)          H  (  52)          H  (  53)          H  (  54)          C  (  55)
 C  (  51)    0.000000
 H  (  52)    1.090645          0.000000
 H  (  53)    1.091921          1.774079          0.000000
 H  (  54)    1.094566          1.760281          1.761786          0.000000
 C  (  55)    3.480326          3.159020          3.658331          4.533874          0.000000
 ---          C  (  56)          H  (  57)          H  (  58)          H  (  59)          C  (  60)
 C  (  51)    3.769809          3.168105          4.247023          4.681113          3.457808
 H  (  52)    3.163496          2.387412          3.801511          3.938587          2.992686
 H  (  53)    4.303824          3.846205          4.905446          5.136633          3.306072
 H  (  54)    4.649016          3.909826          5.036040          5.554249          4.506093
 C  (  55)    1.525091          2.185643          2.185224          2.146775          1.528678
 ---          H  (  61)          H  (  62)          H  (  63)          C  (  64)          H  (  65)
 C  (  51)    4.374896          3.855993          2.730646          4.935385          5.407066
 H  (  52)    3.725643          3.639790          2.139406          4.685809          5.221049
 H  (  53)    4.278269          3.412377          2.588218          5.002540          5.618523
 H  (  54)    5.371597          4.907010          3.688464          5.998784          6.412685
 C  (  55)    2.150013          2.171609          2.195205          1.530725          2.184192
 ---          H  (  66)          H  (  67)
 C  (  51)    5.210637          5.596430
 H  (  52)    5.126046          5.167288
 H  (  53)    5.069229          5.654646
 H  (  54)    6.291143          6.656513
 C  (  55)    2.177689          2.150537

 ---          C  (  56)          H  (  57)          H  (  58)          H  (  59)          C  (  60)
 C  (  56)    0.000000
 H  (  57)    1.090520          0.000000
 H  (  58)    1.091850          1.771812          0.000000
 H  (  59)    1.094919          1.759055          1.762809          0.000000
 C  (  60)    2.500370          2.727997          3.468788          2.759220          0.000000
 ---          H  (  61)          H  (  62)          H  (  63)          C  (  64)          H  (  65)
 C  (  56)    2.706508          3.457361          2.791664          2.484655          2.716630
 H  (  57)    3.001169          3.757836          2.573222          3.453899          3.763585
 H  (  58)    3.732145          4.321586          3.789158          2.793609          2.579785
 H  (  59)    2.509959          3.736305          3.174372          2.650053          2.942047
 C  (  60)    1.094650          1.091085          1.090195          2.471788          3.442989
 ---          H  (  66)          H  (  67)
 C  (  56)    3.449376          2.731800
 H  (  57)    4.319679          3.696279
 H  (  58)    3.781710          3.180537
 H  (  59)    3.680596          2.437625
 C  (  60)    2.748726          2.650930

 ---          H  (  61)          H  (  62)          H  (  63)          C  (  64)          H  (  65)
 H  (  61)    0.000000
 H  (  62)    1.769129          0.000000
 H  (  63)    1.760620          1.770834          0.000000
 C  (  64)    2.692345          2.699131          3.452018          0.000000
 H  (  65)    3.680373          3.731866          4.328127          1.090428          0.000000
 ---          H  (  66)          H  (  67)
 H  (  61)    3.097889          2.404315
 H  (  62)    2.521146          2.964163
 H  (  63)    3.759886          3.672317
 C  (  64)    1.092243          1.094426
 H  (  65)    1.767225          1.772318

 ---          H  (  66)          H  (  67)
 H  (  66)    0.000000
 H  (  67)    1.773537          0.000000


Atomic orbital basis
--------------------
::

 atom  label     prim    cont     orbital basis set details     
 ---------------------------------------------------------------
  Ir     1        204     204     [24s19p12d9f]  dyall-vdz
  P      2         42      42     [11s7p2d]      uiglo-ii
  P      3         42      42     [11s7p2d]      uiglo-ii
  N      4         29      29     [9s5p1d]       uiglo-ii
  N      5         29      29     [9s5p1d]       uiglo-ii
  H      6          8       8     [5s1p]         uiglo-ii
  H      7          8       8     [5s1p]         uiglo-ii
  C      8         29      29     [9s5p1d]       uiglo-ii
  H      9          8       8     [5s1p]         uiglo-ii
  C     10         29      29     [9s5p1d]       uiglo-ii
  H     11          8       8     [5s1p]         uiglo-ii
  C     12         29      29     [9s5p1d]       uiglo-ii
  H     13          8       8     [5s1p]         uiglo-ii
  C     14         29      29     [9s5p1d]       uiglo-ii
  H     15          8       8     [5s1p]         uiglo-ii
  C     16         29      29     [9s5p1d]       uiglo-ii
  C     17         29      29     [9s5p1d]       uiglo-ii
  H     18          8       8     [5s1p]         uiglo-ii
  H     19          8       8     [5s1p]         uiglo-ii
  H     20          8       8     [5s1p]         uiglo-ii
  C     21         29      29     [9s5p1d]       uiglo-ii
  H     22          8       8     [5s1p]         uiglo-ii
  H     23          8       8     [5s1p]         uiglo-ii
  H     24          8       8     [5s1p]         uiglo-ii
  C     25         29      29     [9s5p1d]       uiglo-ii
  H     26          8       8     [5s1p]         uiglo-ii
  H     27          8       8     [5s1p]         uiglo-ii
  H     28          8       8     [5s1p]         uiglo-ii
  C     29         29      29     [9s5p1d]       uiglo-ii
  C     30         29      29     [9s5p1d]       uiglo-ii
  H     31          8       8     [5s1p]         uiglo-ii
  H     32          8       8     [5s1p]         uiglo-ii
  H     33          8       8     [5s1p]         uiglo-ii
  C     34         29      29     [9s5p1d]       uiglo-ii
  H     35          8       8     [5s1p]         uiglo-ii
  H     36          8       8     [5s1p]         uiglo-ii
  H     37          8       8     [5s1p]         uiglo-ii
  C     38         29      29     [9s5p1d]       uiglo-ii
  H     39          8       8     [5s1p]         uiglo-ii
  H     40          8       8     [5s1p]         uiglo-ii
  H     41          8       8     [5s1p]         uiglo-ii
  C     42         29      29     [9s5p1d]       uiglo-ii
  C     43         29      29     [9s5p1d]       uiglo-ii
  H     44          8       8     [5s1p]         uiglo-ii
  H     45          8       8     [5s1p]         uiglo-ii
  H     46          8       8     [5s1p]         uiglo-ii
  C     47         29      29     [9s5p1d]       uiglo-ii
  H     48          8       8     [5s1p]         uiglo-ii
  H     49          8       8     [5s1p]         uiglo-ii
  H     50          8       8     [5s1p]         uiglo-ii
  C     51         29      29     [9s5p1d]       uiglo-ii
  H     52          8       8     [5s1p]         uiglo-ii
  H     53          8       8     [5s1p]         uiglo-ii
  H     54          8       8     [5s1p]         uiglo-ii
  C     55         29      29     [9s5p1d]       uiglo-ii
  C     56         29      29     [9s5p1d]       uiglo-ii
  H     57          8       8     [5s1p]         uiglo-ii
  H     58          8       8     [5s1p]         uiglo-ii
  H     59          8       8     [5s1p]         uiglo-ii
  C     60         29      29     [9s5p1d]       uiglo-ii
  H     61          8       8     [5s1p]         uiglo-ii
  H     62          8       8     [5s1p]         uiglo-ii
  H     63          8       8     [5s1p]         uiglo-ii
  C     64         29      29     [9s5p1d]       uiglo-ii
  H     65          8       8     [5s1p]         uiglo-ii
  H     66          8       8     [5s1p]         uiglo-ii
  H     67          8       8     [5s1p]         uiglo-ii

 Total number of           GTO shells =     686
 Total number of spherical GTO functions = 1262
 Total number of cartesian GTO functions = 1327


##############################################################################
                                ReSpect output
##############################################################################


Four-component SCF procedure (SCFun)
------------------------------------
::

 
  Fock setting
  ------------
  number atoms:                                67
  number electrons:                           283
  number matrices:                              2
  matrix dimension:                          1327
  number GTO shells:                          686
  nucleus model:                            gauss
  ERI classes (up to):                       SSSS (one-center approximation)
  ERI acceleration:                          none
  ERI screening threshold:             1.0000E-10
  HF exchange scaling factor:          0.00000000
  inverse fine-structure constant:   137.03599907
 
  TwoFock setting (ERI)
  ---------------------
  number atoms:                                67
  matrix dimension:                          1327
  number GTO shells:                          686
  ERI classes (up to):                       SSSS (one-center approximation)
  ERI screening threshold:             1.0000E-10
  inverse fine-structure constant:   137.03599907
 
  DFT setting
  -----------
  number atoms:                                  67
  number matrices:                                2
  matrix dimension:                            1327
  number GTO shells:                            686
  DFT functional ID:                              4
  DFT noncollinearity ID:                         4
  DFT screening threshold:               1.0000E-10
  DFT regularization cutoff:             1.0000E-16
  inverse fine-structure constant:     137.03599907
  HF global exchange scaling factor:     0.00000000
  HF range-separated scaling factor:     0.00000000
  HF range-separated erf w-argument:     0.00000000


  Restarting from a previous one-component calculation ... 
  Matrix to power -5.00E-01(min: 1.94E-04 max: 1.13E+02 thr: 1.00E-08 time: 2.14E+00 cpus:24)
  Matrix to power -5.00E-01(min: 2.11E-03 max: 4.40E+02 thr: 1.00E-08 time: 2.15E+00 cpus:24)
  Matrix to power -5.00E-01(min: 1.94E-04 max: 1.13E+02 thr: 1.00E-08 time: 2.14E+00 cpus:24)
  Matrix to power -5.00E-01(min: 2.11E-03 max: 4.40E+02 thr: 1.00E-08 time: 2.15E+00 cpus:24)
 
 
                     Energy           dE       max[F,D]   spin density    time (hh:mm:ss)
                ----------------   ---------   --------   ------------    ---------------
  Cycle:   1   -43083.4662595637   -4.31E+04   0.00E+00   <x>=-4.51E-04   eri= 00:08:43.0  
                                                          <y>= 1.30E-03   xc=  00:00:44.6  
                                                          <z>= 9.85E-01   dia= 00:00:33.1  
                                                                          tot= 00:10:04.8  
 
 
                     Energy           dE       max[F,D]   spin density    time (hh:mm:ss)
                ----------------   ---------   --------   ------------    ---------------
  Cycle:   2   -19435.2341806547    2.36E+04   3.44E+00   <x>=-3.92E-04   eri= 00:08:46.1  
                                                          <y>= 1.17E-03   xc=  00:01:10.4  
                                                          <z>= 9.82E-01   dia= 00:00:33.2  
                                                                          tot= 00:10:38.0  
 
 
                     Energy           dE       max[F,D]   spin density    time (hh:mm:ss)
                ----------------   ---------   --------   ------------    ---------------
  Cycle:   3   -19435.2563107388   -2.21E-02   3.25E-02   <x>=-6.70E-04   eri= 00:08:46.1  
                                                          <y>= 1.65E-03   xc=  00:01:10.5  
                                                          <z>= 9.76E-01   dia= 00:00:33.0  
                                                                          tot= 00:10:39.1  
 
 
                     Energy           dE       max[F,D]   spin density    time (hh:mm:ss)
                ----------------   ---------   --------   ------------    ---------------
  Cycle:   4   -19435.2186612652    3.76E-02   3.54E-02   <x>=-5.30E-05   eri= 00:08:47.6  
                                                          <y>= 5.15E-04   xc=  00:01:10.4  
                                                          <z>= 9.87E-01   dia= 00:00:33.1  
                                                                          tot= 00:10:45.9  
 
 
                     Energy           dE       max[F,D]   spin density    time (hh:mm:ss)
                ----------------   ---------   --------   ------------    ---------------
  Cycle:   5   -19435.1894699239    2.92E-02   4.82E-02   <x>=-3.29E-04   eri= 00:08:45.8  
                                                          <y>= 9.39E-04   xc=  00:01:10.5  
                                                          <z>= 9.79E-01   dia= 00:00:33.1  
                                                                          tot= 00:10:47.0  
 
 
                     Energy           dE       max[F,D]   spin density    time (hh:mm:ss)
                ----------------   ---------   --------   ------------    ---------------
  Cycle:   6   -19435.2565922469   -6.71E-02   8.21E-03   <x>=-2.04E-04   eri= 00:08:46.1  
                                                          <y>= 6.87E-04   xc=  00:01:10.5  
                                                          <z>= 9.79E-01   dia= 00:00:33.0  
                                                                          tot= 00:10:49.6  
 
 
                     Energy           dE       max[F,D]   spin density    time (hh:mm:ss)
                ----------------   ---------   --------   ------------    ---------------
  Cycle:   7   -19435.2584236380   -1.83E-03   1.64E-03   <x>=-1.36E-04   eri= 00:08:45.7  
                                                          <y>= 5.13E-04   xc=  00:01:10.5  
                                                          <z>= 9.80E-01   dia= 00:00:33.2  
                                                                          tot= 00:10:57.5  
 
 
                     Energy           dE       max[F,D]   spin density    time (hh:mm:ss)
                ----------------   ---------   --------   ------------    ---------------
  Cycle:   8   -19435.2586109049   -1.87E-04   1.38E-03   <x>=-6.28E-05   eri= 00:08:45.2  
                                                          <y>= 3.31E-04   xc=  00:01:10.5  
                                                          <z>= 9.79E-01   dia= 00:00:33.2  
                                                                          tot= 00:10:54.8  
 
 
                     Energy           dE       max[F,D]   spin density    time (hh:mm:ss)
                ----------------   ---------   --------   ------------    ---------------
  Cycle:   9   -19435.2586907776   -7.99E-05   1.07E-04   <x>= 1.04E-06   eri= 00:08:45.1  
                                                          <y>= 1.77E-04   xc=  00:01:10.6  
                                                          <z>= 9.79E-01   dia= 00:00:33.1  
                                                                          tot= 00:11:04.1  
 
 
                     Energy           dE       max[F,D]   spin density    time (hh:mm:ss)
                ----------------   ---------   --------   ------------    ---------------
  Cycle:  10   -19435.2586916662   -8.89E-07   9.09E-05   <x>= 7.65E-05   eri= 00:08:46.1  
                                                          <y>=-6.80E-06   xc=  00:01:10.5  
                                                          <z>= 9.79E-01   dia= 00:00:33.1  
                                                                          tot= 00:11:01.2  

                                                          Checkpointing ...
 
 
                     Energy           dE       max[F,D]   spin density    time (hh:mm:ss)
                ----------------   ---------   --------   ------------    ---------------
  Cycle:  11   -19435.2586920074   -3.41E-07   6.10E-05   <x>= 1.31E-04   eri= 00:08:45.3  
                                                          <y>=-1.39E-04   xc=  00:01:10.5  
                                                          <z>= 9.79E-01   dia= 00:00:33.1  
                                                                          tot= 00:11:10.0  
 
 
                     Energy           dE       max[F,D]   spin density    time (hh:mm:ss)
                ----------------   ---------   --------   ------------    ---------------
  Cycle:  12   -19435.2586921109   -1.03E-07   6.46E-06   <x>= 2.49E-04   eri= 00:08:45.9  
                                                          <y>=-4.26E-04   xc=  00:01:10.5  
                                                          <z>= 9.79E-01   dia= 00:00:33.1  
                                                                          tot= 00:11:06.9  
 
 
                     Energy           dE       max[F,D]   spin density    time (hh:mm:ss)
                ----------------   ---------   --------   ------------    ---------------
  Cycle:  13   -19435.2586921185   -7.60E-09   5.77E-06   <x>= 3.40E-04   eri= 00:08:45.3  
                                                          <y>=-6.49E-04   xc=  00:01:10.5  
                                                          <z>= 9.79E-01   dia= 00:00:33.0  
                                                                          tot= 00:11:09.1  
 
 
                     Energy           dE       max[F,D]   spin density    time (hh:mm:ss)
                ----------------   ---------   --------   ------------    ---------------
  Cycle:  14   -19435.2586921165    1.98E-09   2.22E-06   <x>= 4.25E-04   eri= 00:08:45.3  
                                                          <y>=-8.55E-04   xc=  00:01:10.4  
                                                          <z>= 9.79E-01   dia= 00:00:33.1  
                                                                          tot= 00:11:53.4  
 
 
  Happy end
 
 
  --- Electronic energy        --- =    -24689.123640943082
  --- Nuclear-repulsion energy --- =      5253.864948826536
  --- Total energy             --- =    -19435.258692116546
 
 
 
  Energy of occupied orbitals
  ---------------------------
 
  (1-5)         -2792.21844   -2792.21843    -488.01825    -488.01695    -467.59956
  (6-10)         -467.59894    -407.79578    -407.79474    -407.79412    -407.79349
  (11-15)        -114.04428    -114.04382    -104.86797    -104.86760     -91.77485
  (16-20)         -91.77426     -91.77222     -91.77195     -76.52481     -76.52480
  (21-25)         -76.52478     -76.52478     -76.40820     -76.40751     -76.40566
  (26-30)         -76.40554     -73.57941     -73.57847     -73.57742     -73.57692
  (31-35)         -73.57578     -73.57576     -24.23439     -24.23311     -20.35693
  (36-40)         -20.35606     -17.26327     -17.26214     -17.25713     -17.25646
  (41-45)         -14.00371     -14.00346     -13.96785     -13.96347     -10.89746
  (46-50)         -10.89658     -10.89097     -10.89061     -10.32410     -10.32309
  (51-55)         -10.31964     -10.31843     -10.31475     -10.31469      -9.91592
  (56-60)          -9.91592      -9.91570      -9.91569      -9.91076      -9.91073
  (61-65)          -9.91064      -9.91062      -9.91030      -9.91023      -9.91018
  (66-70)          -9.91011      -9.88178      -9.88177      -9.88168      -9.88167
  (71-75)          -9.88087      -9.88086      -9.88082      -9.88081      -9.87660
  (76-80)          -9.87660      -9.87658      -9.87657      -9.87472      -9.87471
  (81-85)          -9.87459      -9.87458      -9.86935      -9.86933      -9.86928
  (86-90)          -9.86926      -9.86853      -9.86852      -9.86848      -9.86847
  (91-95)          -9.86779      -9.86778      -9.86734      -9.86734      -6.33767
  (96-100)         -6.33766      -6.33765      -6.33764      -4.53867      -4.53867
  (101-105)        -4.53866      -4.53865      -4.50653      -4.50652      -4.50652
  (106-110)        -4.50651      -4.50442      -4.50440      -4.50438      -4.50436
  (111-115)        -3.48003      -3.47001      -2.26466      -2.25733      -2.23005
  (116-120)        -2.22871      -2.22540      -2.22473      -2.21982      -2.21935
  (121-125)        -2.11692      -2.11537      -2.11368      -2.11233      -2.10821
  (126-130)        -2.10813      -2.10469      -2.10441      -1.77913      -1.77034
  (131-135)        -1.75815      -1.74721      -0.85011      -0.84874      -0.75515
  (136-140)        -0.75494      -0.75400      -0.75369      -0.73872      -0.73524
  (141-145)        -0.73522      -0.73517      -0.73511      -0.72933      -0.70817
  (146-150)        -0.70741      -0.65342      -0.65251      -0.62710      -0.62707
  (151-155)        -0.62651      -0.62646      -0.62123      -0.62119      -0.62038
  (156-160)        -0.62032      -0.61554      -0.61549      -0.61538      -0.61533
  (161-165)        -0.61249      -0.61243      -0.61214      -0.61209      -0.58230
  (166-170)        -0.58190      -0.57313      -0.57279      -0.51225      -0.51142
  (171-175)        -0.50593      -0.50519      -0.49221      -0.49203      -0.49198
  (176-180)        -0.49180      -0.47036      -0.47003      -0.45728      -0.45696
  (181-185)        -0.43833      -0.43753      -0.42227      -0.42172      -0.41725
  (186-190)        -0.41593      -0.41573      -0.41547      -0.41527      -0.41442
  (191-195)        -0.40691      -0.40649      -0.39553      -0.39493      -0.39417
  (196-200)        -0.39378      -0.39362      -0.39354      -0.38823      -0.38811
  (201-205)        -0.38753      -0.38746      -0.38351      -0.38303      -0.38120
  (206-210)        -0.38111      -0.38103      -0.38078      -0.37024      -0.37010
  (211-215)        -0.36955      -0.36748      -0.35745      -0.35723      -0.35385
  (216-220)        -0.35366      -0.34974      -0.34768      -0.34746      -0.34730
  (221-225)        -0.34014      -0.34002      -0.33859      -0.33847      -0.33649
  (226-230)        -0.33638      -0.33343      -0.33323      -0.33228      -0.33221
  (231-235)        -0.33202      -0.33095      -0.32048      -0.32036      -0.31780
  (236-240)        -0.31775      -0.31639      -0.31629      -0.31520      -0.31517
  (241-245)        -0.31021      -0.30917      -0.30293      -0.30274      -0.30227
  (246-250)        -0.30215      -0.29526      -0.29522      -0.29190      -0.29130
  (251-255)        -0.29096      -0.29067      -0.28873      -0.28866      -0.28680
  (256-260)        -0.28668      -0.28500      -0.28488      -0.28258      -0.28167
  (261-265)        -0.27512      -0.27466      -0.27098      -0.26985      -0.26569
  (266-270)        -0.26459      -0.25505      -0.25417      -0.24288      -0.23139
  (271-275)        -0.22984      -0.22293      -0.21904      -0.21696      -0.18682
  (276-280)        -0.18241      -0.17499      -0.17348      -0.16641      -0.16182
  (281-283)        -0.14923      -0.14231      -0.12257
 
 
 
  Energy of virtual orbitals (positive energy states)
  ---------------------------------------------------
 
  (284-288)        -0.09962      -0.03338      -0.03067      -0.01485      -0.00993
  (289-293)        -0.00822      -0.00519       0.01470       0.01574       0.02212
  (294-298)         0.02220       0.02449       0.02569       0.03106       0.03274
  (299-303)         0.03306       0.03328       0.03755       0.03846       0.04276
  (304-308)         0.04319       0.04458       0.04471       0.04575       0.04631
  (309-313)         0.04662       0.04671       0.05077       0.05147       0.05874
  (314-318)         0.05901       0.05920       0.05932       0.06487       0.06508
  (319-323)         0.06566       0.06614       0.07126       0.07155       0.07403
  (324-328)         0.07445       0.08115       0.08147       0.08158       0.08222
  (329-333)         0.08297       0.08314       0.08582       0.08680       0.09049
  (334-338)         0.09084       0.09104       0.09165       0.09623       0.09663
  (339-343)         0.09768       0.09791       0.10023       0.10030       0.10066
  (344-348)         0.10124       0.10384       0.10434       0.10726       0.10745
  (349-353)         0.10952       0.10991       0.11659       0.11718       0.11920
  (354-358)         0.11948       0.12075       0.12149       0.12367       0.12408
  (359-363)         0.12450       0.12484       0.12556       0.12580       0.12645
  (364-368)         0.12714       0.13322       0.13341       0.13802       0.13865
  (369-373)         0.14105       0.14126       0.14138       0.14141       0.14380
  (374-378)         0.14399       0.14695       0.14703       0.14730       0.14777
  (379-383)         0.15232       0.15245       0.15309       0.15361       0.16151
  (384-388)         0.16165       0.16190       0.16215       0.16636       0.16646
  (389-393)         0.16690       0.16753       0.16942       0.16975       0.17007
  (394-398)         0.17019       0.17208       0.17240       0.17572       0.17605
  (399-403)         0.18318       0.18321       0.18361       0.18370       0.18779
  (404-408)         0.18794       0.18971       0.19150       0.19226       0.19284
  (409-413)         0.19867       0.19888       0.20305       0.20341       0.20716
  (414-418)         0.20837       0.21647       0.21790       0.21959       0.21973
  (419-423)         0.22390       0.22414       0.23534       0.23562       0.24111
  (424-428)         0.24182       0.24735       0.24831       0.25189       0.25203
  (429-433)         0.25269       0.25278       0.25961       0.26017       0.26085
  (434-438)         0.26165       0.26187       0.26231       0.26510       0.26540
  (439-443)         0.27545       0.27597       0.27823       0.27841       0.28113
  (444-448)         0.28214       0.28500       0.28510       0.28653       0.28728
  (449-453)         0.29226       0.29241       0.29729       0.29751       0.30237
  (454-458)         0.30327       0.30776       0.30924       0.31010       0.31021
  (459-463)         0.31083       0.31153       0.31533       0.31559       0.31942
  (464-468)         0.32016       0.32494       0.32532       0.32704       0.32846
  (469-473)         0.33230       0.33264       0.33475       0.33585       0.34486
  (474-478)         0.34491       0.34524       0.34583       0.35782       0.35857
  (479-483)         0.35980       0.36001       0.36104       0.36193       0.36724
  (484-488)         0.36760       0.37255       0.37283       0.37585       0.37700
  (489-493)         0.37996       0.38122       0.38475       0.38506       0.38954
  (494-498)         0.39047       0.39537       0.39551       0.39570       0.39627
  (499-503)         0.39911       0.39927       0.40299       0.40338       0.40778
  (504-508)         0.40809       0.40953       0.40978       0.41152       0.41267
  (509-513)         0.41965       0.41991       0.42128       0.42200       0.42609
  (514-518)         0.42640       0.42684       0.42705       0.43133       0.43153
  (519-523)         0.43517       0.43549       0.43995       0.44091       0.44343
  (524-528)         0.44368       0.44872       0.44925       0.45010       0.45042
  (529-533)         0.45105       0.45152       0.45299       0.45326       0.45479
  (534-538)         0.45529       0.45873       0.45915       0.45947       0.45968
  (539-543)         0.46433       0.46456       0.46495       0.46538       0.46678
  (544-548)         0.46739       0.47255       0.47321       0.47366       0.47384
  (549-553)         0.47890       0.47913       0.48026       0.48044       0.48073
  (554-558)         0.48126       0.48703       0.48724       0.48977       0.49014
  (559-563)         0.49028       0.49050       0.49127       0.49139       0.49492
  (564-568)         0.49545       0.49580       0.49605       0.50058       0.50116
  (569-573)         0.50244       0.50264       0.50831       0.50849       0.50901
  (574-578)         0.50956       0.51227       0.51279       0.51329       0.51359
  (579-583)         0.52139       0.52174       0.52189       0.52241       0.52477
  (584-588)         0.52496       0.52625       0.52730       0.52846       0.53134
  (589-593)         0.53359       0.53383       0.53632       0.53648       0.53843
  (594-598)         0.53976       0.54083       0.54126       0.54473       0.54519
  (599-603)         0.54683       0.54714       0.55867       0.55893       0.55940
  (604-608)         0.56038       0.56275       0.56302       0.56572       0.56608
  (609-613)         0.57102       0.57119       0.57140       0.57233       0.57257
  (614-618)         0.57336       0.57656       0.57688       0.58064       0.58071
  (619-623)         0.58219       0.58264       0.58373       0.58447       0.59000
  (624-628)         0.59199       0.60311       0.60421       0.60882       0.61015
  (629-633)         0.62186       0.62208       0.62301       0.62422       0.62545
  (634-638)         0.62829       0.63410       0.63451       0.64007       0.64152
  (639-643)         0.64602       0.64872       0.65289       0.65323       0.66045
  (644-648)         0.66221       0.66425       0.66517       0.66644       0.66715
  (649-653)         0.67443       0.67465       0.67601       0.67701       0.67962
  (654-658)         0.68061       0.69139       0.69262       0.69266       0.69623
  (659-663)         0.69947       0.70039       0.70879       0.70919       0.71155
  (664-668)         0.71295       0.72490       0.72655       0.72692       0.72983
  (669-673)         0.75832       0.75955       0.76089       0.76163       0.77013
  (674-678)         0.77106       0.77828       0.77935       0.78114       0.78341
  (679-683)         0.79738       0.79834       0.80027       0.80193       0.82919
  (684-688)         0.83135       0.83579       0.83619       0.83728       0.83841
  (689-693)         0.85805       0.85921       0.87022       0.87218       0.88046
  (694-698)         0.88091       0.88204       0.88273       0.89045       0.89134
  (699-703)         0.90335       0.90505       0.91619       0.91710       0.92243
  (704-708)         0.92349       0.92955       0.93007       0.93049       0.93173
  (709-713)         0.93965       0.94147       0.95119       0.95146       0.95493
  (714-718)         0.95587       0.95899       0.95946       0.97156       0.97209
  (719-723)         0.98531       0.98614       0.99091       0.99200       1.00032
  (724-728)         1.00074       1.00656       1.00734       1.01912       1.01991
  (729-733)         1.02155       1.02196       1.02325       1.02346       1.02499
  (734-738)         1.02528       1.02843       1.02889       1.03991       1.04111
  (739-743)         1.05288       1.05381       1.06039       1.06085       1.06115
  (744-748)         1.06160       1.07461       1.07548       1.08876       1.09045
  (749-753)         1.09383       1.09450       1.09880       1.09927       1.10265
  (754-758)         1.10400       1.10573       1.10658       1.10785       1.10817
  (759-763)         1.11768       1.11832       1.12394       1.12429       1.13773
  (764-768)         1.13887       1.13951       1.14199       1.15324       1.15403
  (769-773)         1.15412       1.15658       1.16576       1.16770       1.18541
  (774-778)         1.18642       1.21290       1.21337       1.21528       1.21581
  (779-783)         1.21851       1.21882       1.22273       1.22276       1.22577
  (784-788)         1.22592       1.22652       1.22668       1.23018       1.23150
  (789-793)         1.23740       1.23820       1.23907       1.24005       1.24414
  (794-798)         1.24437       1.24731       1.24759       1.25278       1.25373
  (799-803)         1.25655       1.25676       1.26093       1.26134       1.26524
  (804-808)         1.26562       1.27174       1.27228       1.27577       1.27603
  (809-813)         1.27659       1.27697       1.28453       1.28599       1.28761
  (814-818)         1.28792       1.28894       1.28903       1.29871       1.29916
  (819-823)         1.30175       1.30228       1.31395       1.31418       1.31521
  (824-828)         1.31574       1.32061       1.32123       1.32250       1.32291
  (829-833)         1.32436       1.32454       1.32879       1.32900       1.33299
  (834-838)         1.33318       1.33424       1.33459       1.33731       1.33744
  (839-843)         1.34690       1.34699       1.34814       1.34847       1.34925
  (844-848)         1.34942       1.35097       1.35110       1.35147       1.35173
  (849-853)         1.36363       1.36412       1.36423       1.36456       1.37476
  (854-858)         1.37501       1.37705       1.37746       1.39052       1.39072
  (859-863)         1.39813       1.39832       1.39877       1.39892       1.40181
  (864-868)         1.40221       1.40803       1.40868       1.40877       1.40900
  (869-873)         1.41087       1.41107       1.41423       1.41462       1.42614
  (874-878)         1.42690       1.42901       1.42919       1.42933       1.42952
  (879-883)         1.43518       1.43572       1.44486       1.44523       1.45291
  (884-888)         1.45342       1.45751       1.45794       1.45884       1.45907
  (889-893)         1.46447       1.46476       1.47202       1.47215       1.47963
  (894-898)         1.48004       1.48164       1.48182       1.49021       1.49140
  (899-903)         1.49350       1.49388       1.49780       1.49810       1.50771
  (904-908)         1.50800       1.51328       1.51423       1.51978       1.52068
  (909-913)         1.52986       1.52998       1.53208       1.53263       1.54248
  (914-918)         1.54278       1.54373       1.54401       1.54639       1.54660
  (919-923)         1.54836       1.54914       1.55941       1.55955       1.56293
  (924-928)         1.56303       1.56448       1.56508       1.57375       1.57434
  (929-933)         1.57619       1.57695       1.58661       1.58745       1.58860
  (934-938)         1.58888       1.59238       1.59355       1.59974       1.60002
  (939-943)         1.60208       1.60251       1.60565       1.60599       1.61450
  (944-948)         1.61470       1.62340       1.62474       1.63152       1.63226
  (949-953)         1.63270       1.63302       1.63916       1.63945       1.64080
  (954-958)         1.64147       1.64774       1.64818       1.64830       1.64853
  (959-963)         1.64896       1.64905       1.65024       1.65054       1.66783
  (964-968)         1.66812       1.67248       1.67279       1.67476       1.67493
  (969-973)         1.67536       1.67556       1.68492       1.68522       1.68743
  (974-978)         1.68750       1.69352       1.69366       1.71348       1.71413
  (979-983)         1.71729       1.71765       1.72431       1.72468       1.72494
  (984-988)         1.72522       1.72932       1.72964       1.73741       1.73759
  (989-993)         1.73891       1.73918       1.74251       1.74287       1.74400
  (994-998)         1.74453       1.74612       1.74652       1.74863       1.74887
  (999-1003)        1.75227       1.75286       1.75323       1.75380       1.76832
  (1004-1008)       1.76873       1.77406       1.77431       1.77444       1.77467
  (1009-1013)       1.77875       1.77920       1.78057       1.78074       1.79252
  (1014-1018)       1.79277       1.80308       1.80446       1.80575       1.80595
  (1019-1023)       1.81586       1.81689       1.82480       1.82524       1.82957
  (1024-1028)       1.83050       1.83902       1.84050       1.84158       1.84200
  (1029-1033)       1.84285       1.84341       1.85588       1.85602       1.86628
  (1034-1038)       1.86658       1.86871       1.86996       1.87438       1.87459
  (1039-1043)       1.87897       1.88152       1.89174       1.89199       1.89305
  (1044-1048)       1.89342       1.90194       1.90225       1.90387       1.90418
  (1049-1053)       1.92480       1.92572       1.92590       1.92619       1.94425
  (1054-1058)       1.94494       1.94858       1.94877       1.95223       1.95268
  (1059-1063)       1.96183       1.96283       1.97383       1.97479       1.97705
  (1064-1068)       1.97748       1.98190       1.98259       1.98299       1.98388
  (1069-1073)       1.99797       1.99890       2.00685       2.00746       2.01166
  (1074-1078)       2.01229       2.01364       2.01404       2.01801       2.01836
  (1079-1083)       2.02445       2.02577       2.03185       2.03222       2.03684
  (1084-1088)       2.03734       2.03942       2.03949       2.04370       2.04421
  (1089-1093)       2.04740       2.04753       2.04853       2.04924       2.05359
  (1094-1098)       2.05387       2.05481       2.05498       2.06098       2.06156
  (1099-1103)       2.06269       2.06332       2.07875       2.08229       2.08482
  (1104-1108)       2.08513       2.09258       2.09518       2.10351       2.10856
  (1109-1113)       2.11429       2.11481       2.11862       2.11879       2.12144
  (1114-1118)       2.12196       2.12315       2.12398       2.12685       2.12828
  (1119-1123)       2.12899       2.12999       2.13075       2.13236       2.13327
  (1124-1128)       2.13392       2.14019       2.14058       2.14237       2.14543
  (1129-1133)       2.14810       2.14953       2.15021       2.15058       2.15762
  (1134-1138)       2.15889       2.16215       2.16266       2.16607       2.16620
  (1139-1143)       2.16803       2.16912       2.17117       2.17301       2.17826
  (1144-1148)       2.17869       2.18231       2.18269       2.18567       2.18580
  (1149-1153)       2.18702       2.18767       2.19018       2.19131       2.19324
  (1154-1158)       2.19559       2.19948       2.20090       2.20694       2.20834
  (1159-1163)       2.21093       2.21202       2.21490       2.21567       2.22030
  (1164-1168)       2.22119       2.22354       2.22388       2.22673       2.22795
  (1169-1173)       2.23141       2.23214       2.23528       2.23625       2.23821
  (1174-1178)       2.23877       2.23904       2.23941       2.24287       2.24333
  (1179-1183)       2.24528       2.24837       2.25487       2.25543       2.25568
  (1184-1188)       2.25961       2.26030       2.26064       2.26296       2.26736
  (1189-1193)       2.27155       2.27694       2.28028       2.28051       2.28451
  (1194-1198)       2.28562       2.29965       2.30085       2.30878       2.31341
  (1199-1203)       2.31480       2.31522       2.31927       2.32051       2.32323
  (1204-1208)       2.32754       2.33745       2.33811       2.34216       2.34526
  (1209-1213)       2.35067       2.35197       2.35284       2.35361       2.36534
  (1214-1218)       2.36564       2.36673       2.36735       2.37051       2.37100
  (1219-1223)       2.37676       2.37760       2.38139       2.38244       2.38272
  (1224-1228)       2.38413       2.38451       2.38501       2.39083       2.39130
  (1229-1233)       2.39312       2.39462       2.39799       2.39929       2.40146
  (1234-1238)       2.40172       2.41021       2.41032       2.41252       2.41337
  (1239-1243)       2.41781       2.41908       2.42067       2.42260       2.43323
  (1244-1248)       2.43373       2.44038       2.44124       2.45353       2.45455
  (1249-1253)       2.46140       2.46335       2.46484       2.46644       2.46951
  (1254-1258)       2.47081       2.47959       2.48140       2.48452       2.48776
  (1259-1263)       2.50678       2.50768       2.52434       2.52488       2.54072
  (1264-1268)       2.54276       2.54758       2.55600       2.56169       2.56309
  (1269-1273)       2.56474       2.56486       2.57623       2.58166       2.58599
  (1274-1278)       2.58640       2.59031       2.59101       2.59851       2.59900
  (1279-1283)       2.60983       2.61092       2.61176       2.61328       2.61384
  (1284-1288)       2.61418       2.61794       2.61851       2.63053       2.63180
  (1289-1293)       2.63559       2.63586       2.64533       2.64576       2.64892
  (1294-1298)       2.64976       2.66351       2.66402       2.66710       2.66741
  (1299-1303)       2.66910       2.66923       2.67409       2.67522       2.68357
  (1304-1308)       2.68427       2.69240       2.69268       2.70722       2.70884
  (1309-1313)       2.71451       2.71531       2.72065       2.72194       2.72940
  (1314-1318)       2.73076       2.73187       2.73675       2.74382       2.74634
  (1319-1323)       2.75322       2.75370       2.75677       2.75879       2.76824
  (1324-1328)       2.76913       2.77016       2.77141       2.77409       2.78383
  (1329-1333)       2.80040       2.80117       2.80194       2.80217       2.81694
  (1334-1338)       2.81881       2.82795       2.82822       2.83063       2.83130
  (1339-1343)       2.83777       2.83789       2.83907       2.83946       2.84059
  (1344-1348)       2.84077       2.84736       2.84767       2.85274       2.85411
  (1349-1353)       2.85498       2.85630       2.85930       2.85972       2.86100
  (1354-1358)       2.86158       2.86620       2.86652       2.87162       2.87480
  (1359-1363)       2.88869       2.88883       2.88970       2.89215       2.89620
  (1364-1368)       2.89661       2.91137       2.91212       2.91419       2.91698
  (1369-1373)       2.93029       2.94398       2.95487       2.95976       2.96738
  (1374-1378)       2.96743       2.97156       2.97262       3.00762       3.00843
  (1379-1383)       3.01713       3.01989       3.03633       3.03694       3.05680
  (1384-1388)       3.05759       3.08305       3.08426       3.09616       3.09647
  (1389-1393)       3.11691       3.11872       3.14891       3.15196       3.17277
  (1394-1398)       3.17279       3.18301       3.18394       3.19464       3.19530
  (1399-1403)       3.23531       3.23594       3.23940       3.23949       3.25643
  (1404-1408)       3.25976       3.28174       3.28218       3.28483       3.28500
  (1409-1413)       3.29288       3.29534       3.32050       3.32186       3.32702
  (1414-1418)       3.33089       3.35599       3.35686       3.41386       3.41435
  (1419-1423)       3.42283       3.42288       3.42968       3.43015       3.43541
  (1424-1428)       3.43555       3.43659       3.43721       3.45568       3.45582
  (1429-1433)       3.45596       3.45604       3.46302       3.46323       3.47722
  (1434-1438)       3.47808       3.48266       3.48281       3.48666       3.48743
  (1439-1443)       3.52167       3.52183       3.52744       3.52846       3.53887
  (1444-1448)       3.53943       3.54147       3.54156       3.55272       3.55286
  (1449-1453)       3.55443       3.55449       3.55508       3.55516       3.56202
  (1454-1458)       3.56212       3.57707       3.57720       3.59291       3.59433
  (1459-1463)       3.60535       3.60551       3.60667       3.60674       3.62621
  (1464-1468)       3.62629       3.62808       3.62812       3.68127       3.68306
  (1469-1473)       3.70270       3.70298       3.70826       3.70839       3.70855
  (1474-1478)       3.70872       3.71089       3.71120       3.72023       3.72046
  (1479-1483)       3.72684       3.72708       3.73858       3.73947       3.74495
  (1484-1488)       3.74524       3.75747       3.75862       3.76590       3.76698
  (1489-1493)       3.77827       3.78021       3.78382       3.78632       4.08254
  (1494-1498)       4.08317       4.70850       4.70881       4.76760       4.76782
  (1499-1503)       4.77711       4.77730       4.82030       4.82052       4.83217
  (1504-1508)       4.83257       4.99880       4.99898       5.17679       5.17710
  (1509-1513)       5.23071       5.23091       5.25240       5.25262       5.25766
  (1514-1518)       5.25788       5.31065       5.31183       5.35919       5.36044
  (1519-1523)       5.52805       5.52813       5.53147       5.53151       5.53382
  (1524-1528)       5.53387       5.53964       5.53970       5.54682       5.54686
  (1529-1533)       5.54998       5.55004       5.55147       5.55153       5.56123
  (1534-1538)       5.56127       5.64509       5.64529       5.66506       5.66527
  (1539-1543)       5.67050       5.67069       5.68007       5.68024       5.72153
  (1544-1548)       5.72282       5.75095       5.75223       6.43526       6.43658
  (1549-1553)       6.44925       6.45741       6.47684       6.48663       6.51093
  (1554-1558)       6.52398       6.52963       6.53021       6.55899       6.56355
  (1559-1563)       6.58442       6.58534       6.72884       6.73404       6.80631
  (1564-1568)       6.81116       7.23973       7.24044       7.33340       7.34629
  (1569-1573)       7.45870       7.46011       7.47199       7.47351       7.49033
  (1574-1578)       7.49073       7.49812       7.49862       7.55406       7.55424
  (1579-1583)       7.56229       7.56270       7.56353       7.56355       7.57454
  (1584-1588)       7.57455       7.57548       7.57561       7.57606       7.57616
  (1589-1593)       7.57848       7.57868       7.58528       7.58540       7.59762
  (1594-1598)       7.59859       7.60431       7.60534       7.62949       7.62952
  (1599-1603)       7.63146       7.63153       7.63247       7.63256       7.64308
  (1604-1608)       7.64316       7.64978       7.65001       7.65558       7.65562
  (1609-1613)       7.65765       7.65772       7.65964       7.65974       7.66367
  (1614-1618)       7.66398       7.66845       7.66879       7.67136       7.67143
  (1619-1623)       7.67351       7.67362       7.67555       7.67563       7.67646
  (1624-1628)       7.67652       7.68883       7.68892       7.69563       7.69585
  (1629-1633)       7.70984       7.71001       7.71080       7.71091       7.72581
  (1634-1638)       7.72589       7.72638       7.72642       7.73409       7.73418
  (1639-1643)       7.73853       7.73861       7.74375       7.74377       7.74865
  (1644-1648)       7.74873       7.75002       7.75005       7.75972       7.75977
  (1649-1653)       7.76135       7.76142       7.77390       7.77399       7.77958
  (1654-1658)       7.77980       7.80949       7.80987       7.83441       7.83467
  (1659-1663)       7.83525       7.83550       7.83884       7.83908       7.84222
  (1664-1668)       7.84246       7.86133       7.86161       7.86790       7.86815
  (1669-1673)       7.87235       7.87249       7.87335       7.87361       7.87560
  (1674-1678)       7.87592       7.89311       7.89331       7.89416       7.89441
  (1679-1683)       7.90052       7.90085       7.92189       7.92224       7.93821
  (1684-1688)       7.93853       8.20256       8.20301       8.23323       8.23368
  (1689-1693)       9.42213       9.42227       9.42918       9.42921       9.43717
  (1694-1698)       9.43721       9.43805       9.43810       9.43900       9.43932
  (1699-1703)       9.44331       9.44338       9.45060       9.45061       9.45719
  (1704-1708)       9.45720       9.46429       9.46432       9.46576       9.46576
  (1709-1713)       9.46709       9.46711       9.47306       9.47309       9.47410
  (1714-1718)       9.47423       9.49359       9.49394       9.52139       9.52140
  (1719-1723)       9.52569       9.52572       9.54080       9.54095       9.55912
  (1724-1728)       9.55913       9.56011       9.56012       9.56502       9.56503
  (1729-1733)       9.56566       9.56569       9.58008       9.58011       9.58063
  (1734-1738)       9.58078       9.58545       9.58545       9.59163       9.59165
  (1739-1743)       9.59428       9.59428       9.59840       9.59843       9.60272
  (1744-1748)       9.60286       9.60644       9.60647       9.61587       9.61587
  (1749-1753)       9.62053       9.62067       9.62651       9.62653       9.62775
  (1754-1758)       9.62792       9.63107       9.63125       9.63779       9.63782
  (1759-1763)       9.64907       9.64925       9.65269       9.65302       9.66060
  (1764-1768)       9.66077       9.66083       9.66097       9.70440       9.70466
  (1769-1773)       9.72275       9.72278       9.73165       9.73178      11.17611
  (1774-1778)      11.18412      11.21349      11.22913      11.46255      11.46461
  (1779-1783)      11.46851      11.47262      11.69607      11.69624      11.69976
  (1784-1788)      11.70143      12.01366      12.02178      12.11868      12.12036
  (1789-1793)      12.15983      12.16479      12.40205      12.40701      12.43764
  (1794-1798)      12.43910      12.63849      12.64158      13.75812      13.76531
  (1799-1803)      14.06394      14.06524      17.20274      17.20801      18.53173
  (1804-1808)      18.53283      18.56496      18.56551      18.63755      18.64313
  (1809-1813)      18.67762      18.67922      18.70787      18.70854      18.77855
  (1814-1818)      18.78026      18.85413      18.85469      21.52767      21.52770
  (1819-1823)      21.56620      21.56621      21.60188      21.60188      21.63139
  (1824-1828)      21.63141      21.64743      21.64746      21.75279      21.75283
  (1829-1833)      22.27441      22.27457      22.29401      22.29415      22.31497
  (1834-1838)      22.31510      22.31784      22.31797      22.36146      22.36220
  (1839-1843)      22.39679      22.39750      22.48573      22.48595      22.49535
  (1844-1848)      22.49546      22.51421      22.51425      22.52127      22.52131
  (1849-1853)      22.52483      22.52486      22.52520      22.52524      22.52992
  (1854-1858)      22.52996      22.53231      22.53234      22.57336      22.57359
  (1859-1863)      22.57763      22.57830      22.58512      22.58555      22.60101
  (1864-1868)      22.60115      22.61108      22.61124      22.61768      22.61825
  (1869-1873)      31.62945      31.63847      31.70056      31.70127      38.09826
  (1874-1878)      38.09887      38.10621      38.10684      38.13634      38.13643
  (1879-1883)      38.13854      38.13862      38.20191      38.20272      38.21435
  (1884-1888)      38.21495      38.21919      38.21927      38.22303      38.22305
  (1889-1893)      38.22452      38.22453      38.22769      38.22771      38.23927
  (1894-1898)      38.23927      38.24335      38.24336      38.24768      38.24770
  (1899-1903)      38.24992      38.24994      38.25230      38.25233      38.25711
  (1904-1908)      38.25711      38.25987      38.25991      38.26208      38.26209
  (1909-1913)      38.26541      38.26541      38.27638      38.27638      38.27819
  (1914-1918)      38.27821      38.28440      38.28441      38.28573      38.28575
  (1919-1923)      38.28742      38.28745      38.28818      38.28821      38.29140
  (1924-1928)      38.29141      38.29427      38.29430      38.29573      38.29576
  (1929-1933)      38.29776      38.29777      38.30319      38.30320      38.30472
  (1934-1938)      38.30473      38.30579      38.30581      38.30886      38.30886
  (1939-1943)      38.31095      38.31096      38.31535      38.31536      38.32122
  (1944-1948)      38.32123      38.32327      38.32330      38.32923      38.32924
  (1949-1953)      38.32999      38.33003      38.33345      38.33345      38.33813
  (1954-1958)      38.33814      38.34209      38.34210      38.34400      38.34401
  (1959-1963)      38.34610      38.34612      38.34844      38.34846      38.35102
  (1964-1968)      38.35102      38.35359      38.35362      38.35745      38.35749
  (1969-1973)      38.36442      38.36446      38.37127      38.37133      38.37558
  (1974-1978)      38.37563      38.37928      38.37929      38.38756      38.38759
  (1979-1983)      38.39153      38.39159      38.39453      38.39456      38.39712
  (1984-1988)      38.39715      38.41809      38.41822      38.45558      38.45569
  (1989-1993)      38.61512      38.61525      38.63371      38.63384      38.93295
  (1994-1998)      38.93295      39.01431      39.01432      43.58850      43.59081
  (1999-2003)      43.69271      43.69288      44.75028      44.75392      44.79404
  (2004-2008)      44.79452      44.90678      44.90734      49.67274      49.67465
  (2009-2013)      49.90513      49.90558      49.95029      49.95112      50.00529
  (2014-2018)      50.00603      50.26661      50.26707      50.28282      50.28381
  (2019-2023)      50.31868      50.31973      50.40164      50.40173      55.54613
  (2024-2028)      55.54884      55.80352      55.80418      56.06417      56.06687
  (2029-2033)      56.08961      56.09830      56.26319      56.26404      56.30549
  (2034-2038)      56.30566      56.41272      56.41319      56.44768      56.44809
  (2039-2043)      60.43520      60.43575      60.44613      60.44615      60.44923
  (2044-2048)      60.44925      60.45116      60.45119      60.45173      60.45207
  (2049-2053)      60.45517      60.45546      60.46270      60.46270      60.46846
  (2054-2058)      60.46874      60.46963      60.46964      60.47421      60.47424
  (2059-2063)      60.47921      60.47922      60.48067      60.48068      60.48363
  (2064-2068)      60.48366      60.49494      60.49535      60.49650      60.49651
  (2069-2073)      60.50152      60.50168      60.51484      60.51501      60.53018
  (2074-2078)      60.53019      60.53251      60.53253      60.53949      60.53953
  (2079-2083)      60.54151      60.54152      60.54718      60.54732      60.54941
  (2084-2088)      60.54941      60.55433      60.55442      60.55934      60.55935
  (2089-2093)      60.56215      60.56220      60.56565      60.56571      60.57000
  (2094-2098)      60.57008      60.57635      60.57640      60.58117      60.58119
  (2099-2103)      60.58907      60.58909      60.59262      60.59264      60.59665
  (2104-2108)      60.59666      60.60686      60.60697      60.60820      60.60829
  (2109-2113)      60.61373      60.61398      60.61794      60.61825      60.63159
  (2114-2118)      60.63160      60.64100      60.64179      60.67799      60.67908
  (2119-2123)      60.68353      60.68354      60.69468      60.69507      75.56730
  (2124-2128)      75.56915      82.80847      82.80853      82.81891      82.81897
  (2129-2133)      82.83051      82.83056      82.83083      82.83089      82.87669
  (2134-2138)      82.87695      82.90958      82.90983      83.00685      83.00693
  (2139-2143)      83.01560      83.01564      83.03403      83.03404      83.04035
  (2144-2148)      83.04037      83.04123      83.04124      83.04227      83.04228
  (2149-2153)      83.04621      83.04622      83.04707      83.04708      83.07313
  (2154-2158)      83.07319      83.08629      83.08654      83.09027      83.09037
  (2159-2163)      83.09814      83.09819      83.10778      83.10783      83.11321
  (2164-2168)      83.11346      88.45874      88.45876      88.49044      88.49044
  (2169-2173)      88.80175      88.80178      88.83024      88.83025      88.83736
  (2174-2178)      88.83737      88.89542      88.89546     117.24412     117.24770
  (2179-2183)     117.30124     117.30149     131.15787     131.15871     131.17589
  (2184-2188)     131.17617     131.23447     131.23499     132.22800     132.22817
  (2189-2193)     132.23673     132.23778     132.26293     132.26380     132.31771
  (2194-2198)     132.31782     136.14372     136.14478     136.22224     136.22237
  (2199-2203)     139.47545     139.47747     139.50710     139.50729     139.58909
  (2204-2208)     139.58930     166.13123     166.13125     166.21219     166.21222
  (2209-2213)     168.03200     168.03284     185.84165     185.84307     186.05100
  (2214-2218)     186.05143     261.63150     261.63268     308.91605     308.91609
  (2219-2223)     308.92450     308.92454     308.93439     308.93443     308.93460
  (2224-2228)     308.93464     308.97797     308.97804     309.00771     309.00778
  (2229-2233)     309.10097     309.10099     309.10797     309.10798     309.12424
  (2234-2238)     309.12425     309.12957     309.12957     309.12961     309.12962
  (2239-2243)     309.13088     309.13088     309.13398     309.13398     309.13439
  (2244-2248)     309.13440     309.15561     309.15564     309.17182     309.17189
  (2249-2253)     309.17235     309.17239     309.17699     309.17703     309.18554
  (2254-2258)     309.18557     309.19433     309.19442     356.41543     356.41624
  (2259-2263)     356.42730     356.42755     356.46646     356.46689     360.17619
  (2264-2268)     360.17630     360.18170     360.18271     360.19897     360.19979
  (2269-2273)     360.23540     360.23548     387.96479     387.96557     388.02249
  (2274-2278)     388.02258     397.49426     397.49584     397.51730     397.51746
  (2279-2283)     397.57695     397.57709     416.84770     416.84770     416.86971
  (2284-2288)     416.86971     420.13593     420.13595     420.15460     420.15461
  (2289-2293)     420.15901     420.15902     420.19339     420.19341     436.79925
  (2294-2298)     436.80045     436.83984     436.83985     508.36088     508.36157
  (2299-2303)     558.67011     558.67140     558.83576     558.83614     605.45923
  (2304-2308)     605.45926     605.52843     605.52845     767.61855     767.61966
  (2309-2313)    1064.27001    1064.27081    1064.31077    1064.31086    1094.23215
  (2314-2318)    1094.23376    1094.24854    1094.24873    1094.29058    1094.29071
  (2319-2323)    1098.63272    1098.63341    1098.63957    1098.63973    1098.66061
  (2324-2328)    1098.66091    1118.02549    1118.02556    1118.02843    1118.02928
  (2329-2333)    1118.03807    1118.03870    1118.05764    1118.05765    1291.79895
  (2334-2338)    1291.79898    1291.80537    1291.80541    1291.81323    1291.81326
  (2339-2343)    1291.81338    1291.81342    1291.85099    1291.85099    1291.87583
  (2344-2348)    1291.87583    1291.95807    1291.95807    1291.96354    1291.96354
  (2349-2353)    1291.97786    1291.97787    1291.98108    1291.98108    1291.98204
  (2354-2358)    1291.98205    1291.98298    1291.98298    1291.98483    1291.98483
  (2359-2363)    1291.98526    1291.98526    1292.00125    1292.00128    1292.01599
  (2364-2368)    1292.01601    1292.01740    1292.01742    1292.01869    1292.01871
  (2369-2373)    1292.02561    1292.02564    1292.03593    1292.03595    1408.34054
  (2374-2378)    1408.34112    1543.37971    1543.38074    1543.50638    1543.50668
  (2379-2383)    1808.48226    1808.48253    1808.50727    1808.50735    2005.93452
  (2384-2388)    2005.93539    2162.54124    2162.54125    2162.59713    2162.59714
  (2389-2393)    2955.60800    2955.60836    2955.63343    2955.63348    3064.48970
  (2394-2398)    3064.49042    3064.49985    3064.49992    3064.52604    3064.52609
  (2399-2403)    3604.74852    3604.74880    3962.00988    3962.01033    3962.10082
  (2404-2408)    3962.10097    4715.08148    4715.08185    6743.52074    6743.52076
  (2409-2413)    6743.52410    6743.52411    6743.52885    6743.52887    6743.52901
  (2414-2418)    6743.52903    6743.55388    6743.55388    6743.56940    6743.56941
  (2419-2423)    6743.62962    6743.62962    6743.63285    6743.63285    6743.64206
  (2424-2428)    6743.64207    6743.64486    6743.64486    6743.64522    6743.64522
  (2429-2433)    6743.64636    6743.64636    6743.64747    6743.64747    6743.64784
  (2434-2438)    6743.64784    6743.65588    6743.65589    6743.66412    6743.66413
  (2439-2443)    6743.66591    6743.66592    6743.66967    6743.66967    6743.67018
  (2444-2448)    6743.67019    6743.68086    6743.68087    7874.91273    7874.91275
  (2449-2453)    7874.95057    7874.95058    8618.52207    8618.52215    8894.85144
  (2454-2458)    8894.85150    8894.86287    8894.86288    9052.54749    9052.54750
  (2459-2463)    9052.55356    9052.55357    9414.49681    9414.49692    9414.50118
  (2464-2468)    9414.50119    9414.51278    9414.51279    9545.46348    9545.46359
  (2469-2473)    9545.52177    9545.52180    9979.66431    9979.66443   19331.74180
  (2474-2478)   19331.74182   19457.38396   19457.38398   21764.84587   21764.84589
  (2479-2483)   21764.87780   21764.87781   29952.30106   29952.30106   29952.31791
  (2484-2488)   29952.31791   35059.56100   35059.56101   42317.69293   42317.69293
  (2489-2493)   47848.70445   47848.70445   47848.71913   47848.71914   60896.83201
  (2494-2498)   60896.83201   91486.19098   91486.19098  103284.21487  103284.21487
  (2499-2503)  104664.43900  104664.43900  104664.44463  104664.44463  173756.74870
  (2504-2508)  173756.74871  205289.93832  205289.93833  237572.48107  237572.48107
  (2509-2513)  237572.48281  237572.48281  293980.12670  293980.12671  507479.58064
  (2514-2518)  507479.58065  516086.40942  516086.40944  603767.56907  603767.56907
  (2519-2523)  603767.56944  603767.56945  910600.11776  910600.11777  ************
  (2524-2524)  ************
 
 
 

  Checkpointing ...
  Matrix to power -5.00E-01(min: 1.94E-04 max: 1.13E+02 thr: 1.00E-08 time: 2.14E+00 cpus:24)
  Matrix to power -5.00E-01(min: 2.11E-03 max: 4.40E+02 thr: 1.00E-08 time: 2.15E+00 cpus:24)


##############################################################################
                              Finalization info
##############################################################################

 Final time:
   2021 April 21  18:15:08
 

 Normal termination of ReSpect program


real	153m46.404s
user	3367m0.182s
sys	6m26.258s
