# Supplementary material for: Quadratic Spin–Orbit Mechanism of the Electronic g-Tensor
Source: J Chem Theory Comput. 2023 Mar 10;19(6):1765–76. doi: 10.1021/acs.jctc.2c01213 (PMC10061661; doi:10.1021/acs.jctc.2c01213)
Supplement: Supplementary file 2 — ct2c01213_si_002.zip [file ct2c01213_si_002.zip › respect_input/01.ir-nh2/4c-pbe-dz/RS-4c_X.out_scf]

##############################################################################
                              Environment setting
##############################################################################

 Job setting:
    
    Call arguments   are    --scratch=/scratch/work/project/open-19-41/pikulove/10472048.isrv5 --nt=24 --scf --restart --inp=RS-4c_X 
    Input file name   is   RS-4c_X.inp
    Binary  directory is   /home/pikulove/ReSpect_5.2.0-beta.8+Nov20_OMP_intel-18.0_glibc-2.27+PT3
    Work    directory is   /scratch/work/project/open-19-41/pikulove/10472048.isrv5/
    Scratch directory is   /scratch/work/project/open-19-41/pikulove/10472048.isrv5/tmp3402.n5WUV8.pikulove
    Machine name      is   r34u13n918.ib0.smc.salomon.it4i.cz
    OMP stack memory size  5000m
    OMP parallel job with  24 threads
    Output  file will be   /scratch/work/project/open-19-41/pikulove/10472048.isrv5/RS-4c_X.out_scf


 System setting:

    core file size          (blocks, -c) 0
    data seg size           (kbytes, -d) unlimited
    scheduling priority             (-e) 0
    file size               (blocks, -f) unlimited
    pending signals                 (-i) 510115
    max locked memory       (kbytes, -l) unlimited
    max memory size         (kbytes, -m) unlimited
    open files                      (-n) 1048576
    pipe size            (512 bytes, -p) 8
    POSIX message queues     (bytes, -q) 819200
    real-time priority              (-r) 0
    stack size              (kbytes, -s) unlimited
    cpu time               (seconds, -t) unlimited
    max user processes              (-u) 510115
    virtual memory          (kbytes, -v) unlimited
    file locks                      (-x) unlimited
    omp_thread_limit:
    omp_stacksize:5000m
    

##############################################################################
                               Program ReSpect
##############################################################################
::

 Version:       5.2.0 (2020)
 Released:      beta (in testing period)

 Branch:        master
 Commit hash:   d07d9fd49
 Commit author: Debora Pastvova
 Commit date:   Wed Nov 4 10:13:55 2020 +0100

 Webpage:       http://www.respectprogram.org 
 Copyright:     ReSpect is distributed as proprietary software at no cost
                and is currently available as OpenMP parallel static binaries
                for Linux OS and x86_64 architecture at the program webpage.
                The program is limited to non-commercial, academic, and non-profit
                private use and its further copy and redistribution is not permitted.
                The specific terms of use are available at:
                http://www.respectprogram.org/download.html.
                The program is distributed AS IS in a hope it becomes useful.
                The experimental nature of the program means that authors accept
                no responsibility for the correctness of results nor fitness for
                a particular purpose.

 Reference(s):  If results obtained with ReSpect are published in the scientific
                literature or publicly accessible reports, the users shall reference
                the program as:

                ReSpect, version 5.2.0 (2020); Relativistic Spectroscopy DFT program of authors
                M. Repisky, S. Komorovsky, V. G. Malkin, O. L. Malkina, M. Kaupp, K. Ruud, 
                with contributions from R. Bast, R. Di Remigio, U. Ekstrom, M. Kadek, S. Knecht,
                L. Konecny, E. Malkin, I. Malkin-Ondik, (see http://www.respectprogram.org)

                Using specific theoretical methods included in ReSpect may require citing
                additional articles, as described in this output file as "REQUIRED REFERENCES".


 -------
 Authors
 -------
 Repisky Michal
 Komorovsky Stanislav


 --------
 Founders
 --------
 Ruud Kenneth
 Kaupp Martin
 Malkina Olga L.
 Malkin Vladimir G.


 ------------
 Contributors
 ------------
 Bast Radovan         - AutoCMake library
 Di Remigio Roberto   - PCMSolver library
 Ekstrom Ulf          - XCFun library
 Kadek Marius         - real-time TDDFT library
                      - solid-state pSCF library
 Knecht Stefan        - pilot MPI parallelization
 Konecny Lukas        - real-time TDDFT (RT-TDDFT) library
                      - damped-response TDDFT (DR-TDDFT) library
 Malkin Elena         - one-component molecular properties
                      - finite size nucleus and magnetic moment models
 Malkin-Ondik Irina   - Douglas-Kroll-Hess (DKH) Hamiltonians


##############################################################################
                    Configuration, build, and runtime info
##############################################################################
::

 -----------------------------------
 Configuration and build information
 -----------------------------------

 Who compiled           | uachstno
 Compiled on server     | pippin
 Operating system       | Linux-5.4.0-51-generic
 CMake version          | 3.10.2
 CMake generator        | Unix Makefiles
 CMake build type       | release
 Configuration time     | 2020-11-09 11:33:09.556228
 Python version         | 2.7.1
 Fortran compiler       | /opt/intel/compilers_and_libraries_2018.6.288/linux/bin/intel64/ifort
 Fortran compiler flags |  -w -fpp -assume byterecl -static -static-libgcc -static-intel -qopenmp -O2 -xW -ip
 C compiler             | /opt/intel/compilers_and_libraries_2018.6.288/linux/bin/intel64/icc
 C compiler flags       |  -g -wd981 -wd279 -wd383 -wd1572 -wd1777 -restrict -DRESTRICT=restrict -qopenmp -O2 -ip
 C++ compiler           | /opt/intel/compilers_and_libraries_2018.6.288/linux/bin/intel64/icpc
 C++ compiler flags     |  -Wno-unknown-pragmas -fno-exceptions -qopenmp -O3
 Static linking         | True
 MPI parallelization    | False
 OMP parallelization    | True
 Math libraries         | -Wl,--start-group;/opt/intel/compilers_and_libraries_2018.6.288/linux/mkl/lib/intel64/libmkl_lapack95_lp64.a;/opt/intel/compilers_and_libraries_2018.6.288/linux/mkl/lib/intel64/libmkl_intel_lp64.a;-qopenmp;-Wl,--end-group;-Wl,--start-group;/opt/intel/compilers_and_libraries_2018.6.288/linux/mkl/lib/intel64/libmkl_intel_lp64.a;/opt/intel/compilers_and_libraries_2018.6.288/linux/mkl/lib/intel64/libmkl_intel_thread.a;/opt/intel/compilers_and_libraries_2018.6.288/linux/mkl/lib/intel64/libmkl_core.a;/usr/lib/x86_64-linux-gnu/libpthread.a;/usr/lib/x86_64-linux-gnu/libm.a;-qopenmp;-Wl,--end-group;-ldl
 Explicit libraries     | unknown


 ------------
 Runtime info
 ------------

 Parallelization model: OpenMP
   Master process has 24 threads of total 24

 Initial time:
   2021 April 21  10:55:33
 


##############################################################################
                            Input processing info
##############################################################################
::

 ----------
 Input file
 ----------

 scf:
     method: mdks/pbe
 
     geometry:
       Ir      0.00000000     0.00000000     0.00000000
       P      0.02866012    -0.35235684    -2.29998089
       P     -0.00129209    -0.27321137     2.31160738
       N      0.07306524    -2.02331551     0.03565143
       N     -0.03651488     1.93966416    -0.03420495
       H     -0.04454360     2.50600355    -0.86742824
       H     -0.05680889     2.53484242     0.77850307
       C      0.10903378    -2.73594954    -1.12919025
       H      0.14646696    -3.82139262    -1.03690436
       C      0.09818613    -2.14082855    -2.33968062
       H      0.11649849    -2.73407529    -3.24388530
       C      0.08989246    -2.69577178     1.22469384
       H      0.12727534    -3.78379821     1.17018010
       C      0.06122176    -2.05937822     2.41364779
       H      0.06498634    -2.62097181     3.33800620
       C      1.57599164     0.19245592    -3.23844389
       C      1.53550218     1.68121290    -3.57075406
       H      2.51140119     1.98597989    -3.96166482
       H      1.33551286     2.28818455    -2.68538903
       H      0.79211148     1.91704999    -4.33307235
       C      1.83225140    -0.61535581    -4.50969480
       H      1.06063129    -0.47959422    -5.26541568
       H      1.91970183    -1.68096619    -4.29351901
       H      2.78179034    -0.29033604    -4.94713649
       C      2.73876993    -0.06153975    -2.27550957
       H      3.67881509     0.18844428    -2.77814486
       H      2.78371771    -1.10970845    -1.97259323
       H      2.64869443     0.54584906    -1.37412235
       C     -1.54757146     0.11137715    -3.23100166
       C     -2.66261424    -0.71044022    -2.57950545
       H     -2.69257729    -0.54738199    -1.49984010
       H     -2.53560962    -1.77864981    -2.75798768
       H     -3.62353793    -0.40096812    -3.00214877
       C     -1.86945787     1.58974343    -3.01340170
       H     -1.12827952     2.25414399    -3.45791054
       H     -1.94607894     1.81766072    -1.94914331
       H     -2.83345081     1.81662522    -3.47976871
       C     -1.51360854    -0.20034990    -4.72334019
       H     -2.51324658    -0.04525901    -5.14224373
       H     -1.23281093    -1.23677767    -4.92097965
       H     -0.83089621     0.45379715    -5.26672816
       C      1.53756694     0.29669930     3.24905483
       C      2.71202434    -0.00741382     2.31513406
       H      2.64090339     0.55905230     1.38592561
       H      2.75335981    -1.06842309     2.06038412
       H      3.64640948     0.25814042     2.82026372
       C      1.77031313    -0.45945138     4.55618969
       H      2.71817565    -0.12583839     4.99081987
       H      1.84943137    -1.53404938     4.38596989
       H      0.99176693    -0.28432345     5.29640022
       C      1.50413028     1.79835615     3.51841759
       H      0.75335611     2.07067750     4.26117266
       H      1.31844651     2.36897862     2.60616606
       H      2.47736319     2.11295516     3.90818578
       C     -1.58591897     0.22744861     3.20774553
       C     -1.57027086    -0.02836657     4.71114759
       H     -0.89338976     0.64479640     5.23832617
       H     -1.29417657    -1.05706346     4.95133932
       H     -2.57478720     0.14373793     5.11136695
       C     -1.90221471     1.69753528     2.93268546
       H     -2.86635897     1.94515439     3.38806251
       H     -1.97612232     1.88525579     1.86041471
       H     -1.15961143     2.37594407     3.35319389
       C     -2.69585828    -0.61595339     2.57542694
       H     -2.57593172    -1.67627976     2.79983672
       H     -2.71036440    -0.49793884     1.48967488
       H     -3.66100286    -0.28553483     2.97176993
 
     geo-units:     angstrom
     initmo:        atomic
     nc-model:      gauss
     spin:          x
     charge:        0
     multiplicity:  2
     soscale:       1.0
 
     xc:
        noncollinearity: v2019
 
     dmixing:       1.0D0
     diis:          on
     maxiterations: 40
     convergence:   5.0e-6
 
     basis:
         Ir: dyall-vdz
         C:  uiglo-ii
         N:  uiglo-ii
         P:  uiglo-ii
         H:  uiglo-ii


 ----------------
 Input processing
 ----------------

 ... method: four-component Dirac-Kohn-Sham (mDKS)

 ... GGA XC functional: PBE

 ... geometry processing (xyz format)

     Ir      0.00000000     0.00000000     0.00000000
     P      0.02866012    -0.35235684    -2.29998089
     P     -0.00129209    -0.27321137     2.31160738
     N      0.07306524    -2.02331551     0.03565143
     N     -0.03651488     1.93966416    -0.03420495
     H     -0.04454360     2.50600355    -0.86742824
     H     -0.05680889     2.53484242     0.77850307
     C      0.10903378    -2.73594954    -1.12919025
     H      0.14646696    -3.82139262    -1.03690436
     C      0.09818613    -2.14082855    -2.33968062
     H      0.11649849    -2.73407529    -3.24388530
     C      0.08989246    -2.69577178     1.22469384
     H      0.12727534    -3.78379821     1.17018010
     C      0.06122176    -2.05937822     2.41364779
     H      0.06498634    -2.62097181     3.33800620
     C      1.57599164     0.19245592    -3.23844389
     C      1.53550218     1.68121290    -3.57075406
     H      2.51140119     1.98597989    -3.96166482
     H      1.33551286     2.28818455    -2.68538903
     H      0.79211148     1.91704999    -4.33307235
     C      1.83225140    -0.61535581    -4.50969480
     H      1.06063129    -0.47959422    -5.26541568
     H      1.91970183    -1.68096619    -4.29351901
     H      2.78179034    -0.29033604    -4.94713649
     C      2.73876993    -0.06153975    -2.27550957
     H      3.67881509     0.18844428    -2.77814486
     H      2.78371771    -1.10970845    -1.97259323
     H      2.64869443     0.54584906    -1.37412235
     C     -1.54757146     0.11137715    -3.23100166
     C     -2.66261424    -0.71044022    -2.57950545
     H     -2.69257729    -0.54738199    -1.49984010
     H     -2.53560962    -1.77864981    -2.75798768
     H     -3.62353793    -0.40096812    -3.00214877
     C     -1.86945787     1.58974343    -3.01340170
     H     -1.12827952     2.25414399    -3.45791054
     H     -1.94607894     1.81766072    -1.94914331
     H     -2.83345081     1.81662522    -3.47976871
     C     -1.51360854    -0.20034990    -4.72334019
     H     -2.51324658    -0.04525901    -5.14224373
     H     -1.23281093    -1.23677767    -4.92097965
     H     -0.83089621     0.45379715    -5.26672816
     C      1.53756694     0.29669930     3.24905483
     C      2.71202434    -0.00741382     2.31513406
     H      2.64090339     0.55905230     1.38592561
     H      2.75335981    -1.06842309     2.06038412
     H      3.64640948     0.25814042     2.82026372
     C      1.77031313    -0.45945138     4.55618969
     H      2.71817565    -0.12583839     4.99081987
     H      1.84943137    -1.53404938     4.38596989
     H      0.99176693    -0.28432345     5.29640022
     C      1.50413028     1.79835615     3.51841759
     H      0.75335611     2.07067750     4.26117266
     H      1.31844651     2.36897862     2.60616606
     H      2.47736319     2.11295516     3.90818578
     C     -1.58591897     0.22744861     3.20774553
     C     -1.57027086    -0.02836657     4.71114759
     H     -0.89338976     0.64479640     5.23832617
     H     -1.29417657    -1.05706346     4.95133932
     H     -2.57478720     0.14373793     5.11136695
     C     -1.90221471     1.69753528     2.93268546
     H     -2.86635897     1.94515439     3.38806251
     H     -1.97612232     1.88525579     1.86041471
     H     -1.15961143     2.37594407     3.35319389
     C     -2.69585828    -0.61595339     2.57542694
     H     -2.57593172    -1.67627976     2.79983672
     H     -2.71036440    -0.49793884     1.48967488
     H     -3.66100286    -0.28553483     2.97176993
 
 ... geometry defined in units: angstrom

 ... MO init: superposition of atomic densities
     note: this keyword is ignored in the current job because of the "--restart" option used
 
 ... nuclear charge distribution model: gaussian

 ... initial spin orientation: X

 ... charge of the system:   0

 ... multiplicity of the system:  2   (doublet)

 ... the spin-orbit (SO) interaction scaling factor: 1.000000

 ... DFT noncollinear scheme: v2019

 ... density mixing parameter:  1.000

 ... DIIS scheme turned on

 ... maximum number of scf iterations:   40

 ... scf convergence criteria:  5.00E-06

 ... orbital basis required

     Ir: dyall-vdz
     C:  uiglo-ii
     N:  uiglo-ii
     P:  uiglo-ii
     H:  uiglo-ii
 
 ... restart of the SCF procedure required


##############################################################################
                             REQUIRED REFERENCES
##############################################################################

 XCFun: a library of DFT exchange-correlation functionals

 [1] U. Ekström, et al., J. Chem. Theory Comput. 6, 1971-1980 (2010)
     [DOI: https://doi.org/10.1021/ct100117s]


##############################################################################
                              Molecular DFT grid
##############################################################################


DFT grid generator
------------------
::

 Becke atomic partitioning scheme
 Lebedev angular quadrature (adaptive size) 
 Adaptive angular distribution limit     = 11
 Adaptive angular distribution threshold =   1.0E-05
 Rotational invariance of grid points: rotation wrt. standard orientation
 Gauss-Chebyshev(I) radial quadrature
 Radial grid points mapping:  Koester
 Radial grid points shift:    False
 Grid file:                   fort.11

 Centre of nuclear charge (in A):  0.685D-02 -0.116D+00  0.239D-02
 NCMT eigenvalues:     0.3459824D+04  0.8340114D+04  0.8937034D+04  (n)

 Standard molecular orientation (in A):
 -0.6847411484D-02  0.1157984487D+00 -0.2389348057D-02
  0.2181270852D-01 -0.2365583913D+00 -0.2302370238D+01
 -0.8139501484D-02 -0.1574129213D+00  0.2309218032D+01
  0.6621782852D-01 -0.1907517061D+01  0.3326208194D-01
 -0.4336229148D-01  0.2055462609D+01 -0.3659429806D-01
 -0.5139101148D-01  0.2621801999D+01 -0.8698175881D+00
 -0.6365630148D-01  0.2650640869D+01  0.7761137219D+00
  0.1021863685D+00 -0.2620151091D+01 -0.1131579598D+01
  0.1396195485D+00 -0.3705594171D+01 -0.1039293708D+01
  0.9133871852D-01 -0.2025030101D+01 -0.2342069968D+01
  0.1096510785D+00 -0.2618276841D+01 -0.3246274648D+01
  0.8304504852D-01 -0.2579973331D+01  0.1222304492D+01
  0.1204279285D+00 -0.3667999761D+01  0.1167790752D+01
  0.5437434852D-01 -0.1943579771D+01  0.2411258442D+01
  0.5813892852D-01 -0.2505173361D+01  0.3335616852D+01
  0.1569144229D+01  0.3082543687D+00 -0.3240833238D+01
  0.1528654769D+01  0.1797011349D+01 -0.3573143408D+01
  0.2504553779D+01  0.2101778339D+01 -0.3964054168D+01
  0.1328665449D+01  0.2403982999D+01 -0.2687778378D+01
  0.7852640685D+00  0.2032848439D+01 -0.4335461698D+01
  0.1825403989D+01 -0.4995573613D+00 -0.4512084148D+01
  0.1053783879D+01 -0.3637957713D+00 -0.5267805028D+01
  0.1912854419D+01 -0.1565167741D+01 -0.4295908358D+01
  0.2774942929D+01 -0.1745375913D+00 -0.4949525838D+01
  0.2731922519D+01  0.5425869866D-01 -0.2277898918D+01
  0.3671967679D+01  0.3042427287D+00 -0.2780534208D+01
  0.2776870299D+01 -0.9939100013D+00 -0.1974982578D+01
  0.2641847019D+01  0.6616475087D+00 -0.1376511698D+01
 -0.1554418871D+01  0.2271755987D+00 -0.3233391008D+01
 -0.2669461651D+01 -0.5946417713D+00 -0.2581894798D+01
 -0.2699424701D+01 -0.4315835413D+00 -0.1502229448D+01
 -0.2542457031D+01 -0.1662851361D+01 -0.2760377028D+01
 -0.3630385341D+01 -0.2851696713D+00 -0.3004538118D+01
 -0.1876305281D+01  0.1705541879D+01 -0.3015791048D+01
 -0.1135126931D+01  0.2369942439D+01 -0.3460299888D+01
 -0.1952926351D+01  0.1933459169D+01 -0.1951532658D+01
 -0.2840298221D+01  0.1932423669D+01 -0.3482158058D+01
 -0.1520455951D+01 -0.8455145134D-01 -0.4725729538D+01
 -0.2520093991D+01  0.7053943866D-01 -0.5144633078D+01
 -0.1239658341D+01 -0.1120979221D+01 -0.4923368998D+01
 -0.8377436215D+00  0.5695955987D+00 -0.5269117508D+01
  0.1530719529D+01  0.4124977487D+00  0.3246665482D+01
  0.2705176929D+01  0.1083846287D+00  0.2312744712D+01
  0.2634055979D+01  0.6748507487D+00  0.1383536262D+01
  0.2746512399D+01 -0.9526246413D+00  0.2057994772D+01
  0.3639562069D+01  0.3739388687D+00  0.2817874372D+01
  0.1763465719D+01 -0.3436529313D+00  0.4553800342D+01
  0.2711328239D+01 -0.1003994134D-01  0.4988430522D+01
  0.1842583959D+01 -0.1418250931D+01  0.4383580542D+01
  0.9849195185D+00 -0.1685250013D+00  0.5294010872D+01
  0.1497282869D+01  0.1914154599D+01  0.3516028242D+01
  0.7465086985D+00  0.2186475949D+01  0.4258783312D+01
  0.1311599099D+01  0.2484777069D+01  0.2603776712D+01
  0.2470515779D+01  0.2228753609D+01  0.3905796432D+01
 -0.1592766381D+01  0.3432470587D+00  0.3205356182D+01
 -0.1577118271D+01  0.8743187866D-01  0.4708758242D+01
 -0.9002371715D+00  0.7605948487D+00  0.5235936822D+01
 -0.1301023981D+01 -0.9412650113D+00  0.4948949972D+01
 -0.2581634611D+01  0.2595363787D+00  0.5108977602D+01
 -0.1909062121D+01  0.1813333729D+01  0.2930296112D+01
 -0.2873206381D+01  0.2060952839D+01  0.3385673162D+01
 -0.1982969731D+01  0.2001054239D+01  0.1858025362D+01
 -0.1166458841D+01  0.2491742519D+01  0.3350804542D+01
 -0.2702705691D+01 -0.5001549413D+00  0.2573037592D+01
 -0.2582779131D+01 -0.1560481311D+01  0.2797447372D+01
 -0.2717211811D+01 -0.3821403913D+00  0.1487285532D+01
 -0.3667850271D+01 -0.1697363813D+00  0.2969380582D+01

 Rotationally invariant molecular orientation (in A):
  0.0000000000D+00  0.0000000000D+00  0.0000000000D+00
 -0.3427119098D+00 -0.2301601228D+01  0.8316962191D-02
 -0.2827182356D+00  0.2310123350D+01 -0.3969014163D-01
 -0.2022956183D+01  0.2587350991D-01 -0.8598865913D-01
  0.1939526486D+01 -0.2540071655D-01  0.4890993745D-01
  0.2509227437D+01 -0.8559720278D+00  0.7456027317D-01
  0.2531221076D+01  0.7900371722D+00  0.5900429012D-01
 -0.2730558560D+01 -0.1142405592D+01 -0.1064813906D+00
 -0.3816120614D+01 -0.1055346484D+01 -0.1520922040D+00
 -0.2130542678D+01 -0.2350016983D+01 -0.7142041830D-01
 -0.2719941740D+01 -0.3256895723D+01 -0.7796544406D-01
 -0.2700180158D+01  0.1211612578D+01 -0.1271346639D+00
 -0.3787722093D+01  0.1151884495D+01 -0.1702140697D+00
 -0.2068870333D+01  0.2403554840D+01 -0.1148132645D+00
 -0.2634226689D+01  0.3325339747D+01 -0.1377213194D+00
  0.2154833983D+00 -0.3263901715D+01 -0.1519480259D+01
  0.1705316531D+01 -0.3589195819D+01 -0.1464273615D+01
  0.2017698428D+01 -0.3995335405D+01 -0.2431507405D+01
  0.2307397704D+01 -0.2698010537D+01 -0.1275677215D+01
  0.1939699719D+01 -0.4337777883D+01 -0.7066012214D+00
 -0.5854985347D+00 -0.4542716308D+01 -0.1758998341D+01
 -0.4513892428D+00 -0.5284644532D+01 -0.9738231631D+00
 -0.1651429608D+01 -0.4332552088D+01 -0.1856604586D+01
 -0.2528355465D+00 -0.4994846626D+01 -0.2698961529D+01
 -0.3529769542D-01 -0.2321933400D+01 -0.2699994636D+01
  0.2225411974D+00 -0.2839402500D+01 -0.3629813967D+01
 -0.1084406281D+01 -0.2024246540D+01 -0.2756474224D+01
  0.5678122697D+00 -0.1416593297D+01 -0.2621564088D+01
  0.1151218800D+00 -0.3203754779D+01  0.1602952367D+01
 -0.7162255639D+00 -0.2536886766D+01  0.2701724401D+01
 -0.5577965948D+00 -0.1456190306D+01  0.2714312543D+01
 -0.1782888938D+01 -0.2722002851D+01  0.2571267168D+01
 -0.4109472120D+00 -0.2941840997D+01  0.3671565571D+01
  0.1590568516D+01 -0.2974487778D+01  0.1930093510D+01
  0.2261347657D+01 -0.3428714513D+01  0.1200645104D+01
  0.1813630514D+01 -0.1908130035D+01  0.1989989322D+01
  0.1813419718D+01 -0.3423455132D+01  0.2903243848D+01
 -0.1902500676D+00 -0.4697756046D+01  0.1592478098D+01
 -0.3960271106D-01 -0.5098964549D+01  0.2600022977D+01
 -0.1224105695D+01 -0.4904504293D+01  0.1308772477D+01
  0.4703220833D+00 -0.5249897073D+01  0.9231054863D+00
  0.2928074529D+00  0.3223695803D+01 -0.1590769947D+01
 -0.2169739183D-03  0.2268689789D+01 -0.2751004052D+01
  0.5696165237D+00  0.1343220049D+01 -0.2660638439D+01
 -0.1059894662D+01  0.2008802960D+01 -0.2794465036D+01
  0.2690124147D+00  0.2758993114D+01 -0.3692210089D+01
 -0.4672633101D+00  0.4523489361D+01 -0.1850318254D+01
 -0.1296040358D+00  0.4943362092D+01 -0.2803385661D+01
 -0.1540644081D+01  0.4347420762D+01 -0.1933076383D+01
 -0.2999834170D+00  0.5277547118D+01 -0.1083421950D+01
  0.1793109218D+01  0.3499917120D+01 -0.1552769965D+01
  0.2057740592D+01  0.4256457203D+01 -0.8130921940D+00
  0.2366323025D+01  0.2593364859D+01 -0.1348123318D+01
  0.2112095917D+01  0.3874423687D+01 -0.2530556442D+01
  0.2044746546D+00  0.3235147237D+01  0.1532486771D+01
 -0.5741973006D-01  0.4736974672D+01  0.1489711644D+01
  0.6177292074D+00  0.5255415491D+01  0.8080763365D+00
 -0.1085374247D+01  0.4968103051D+01  0.1203308783D+01
  0.1068420850D+00  0.5154918238D+01  0.2488305558D+01
  0.1673702417D+01  0.2971699782D+01  0.1862367166D+01
  0.1913498798D+01  0.3444425368D+01  0.2820117578D+01
  0.1865371864D+01  0.1901639940D+01  0.1955644409D+01
  0.2354940834D+01  0.3382392739D+01  0.1116866682D+01
 -0.6431457257D+00  0.2618219333D+01  0.2647860545D+01
 -0.1703626606D+01  0.2836087018D+01  0.2517675621D+01
 -0.5207587187D+00  0.1533377500D+01  0.2681550543D+01
 -0.3203155591D+00  0.3032286021D+01  0.3608119735D+01

 Atom   1 has   14924 grid points ( 0)
 Atom   2 has   10488 grid points ( 1)
 Atom   3 has   10488 grid points ( 2)
 Atom   4 has    9872 grid points ( 3)
 Atom   5 has   10052 grid points ( 4)
 Atom   6 has    8912 grid points ( 5)
 Atom   7 has    8756 grid points ( 6)
 Atom   8 has    9980 grid points ( 7)
 Atom   9 has    8496 grid points ( 8)
 Atom  10 has    9860 grid points ( 9)
 Atom  11 has    8732 grid points (10)
 Atom  12 has    9980 grid points (11)
 Atom  13 has    8496 grid points (12)
 Atom  14 has    9980 grid points (13)
 Atom  15 has    8732 grid points (14)
 Atom  16 has    9536 grid points (15)
 Atom  17 has    9836 grid points (16)
 Atom  18 has    8672 grid points (17)
 Atom  19 has    8672 grid points (18)
 Atom  20 has    8684 grid points (19)
 Atom  21 has    9848 grid points (20)
 Atom  22 has    8660 grid points (21)
 Atom  23 has    8444 grid points (22)
 Atom  24 has    8696 grid points (23)
 Atom  25 has    9824 grid points ( 0)
 Atom  26 has    8684 grid points ( 1)
 Atom  27 has    8672 grid points ( 2)
 Atom  28 has    8648 grid points ( 3)
 Atom  29 has    9560 grid points ( 4)
 Atom  30 has    9836 grid points ( 5)
 Atom  31 has    8620 grid points ( 6)
 Atom  32 has    8600 grid points ( 7)
 Atom  33 has    8696 grid points ( 8)
 Atom  34 has    9824 grid points ( 9)
 Atom  35 has    8424 grid points (10)
 Atom  36 has    8500 grid points (11)
 Atom  37 has    8684 grid points (12)
 Atom  38 has    9980 grid points (13)
 Atom  39 has    8672 grid points (14)
 Atom  40 has    8660 grid points (15)
 Atom  41 has    8256 grid points (16)
 Atom  42 has    9512 grid points (17)
 Atom  43 has    9824 grid points (18)
 Atom  44 has    8732 grid points (19)
 Atom  45 has    8648 grid points (20)
 Atom  46 has    8684 grid points (21)
 Atom  47 has    9896 grid points (22)
 Atom  48 has    8696 grid points (23)
 Atom  49 has    8444 grid points ( 0)
 Atom  50 has    8624 grid points ( 1)
 Atom  51 has    9848 grid points ( 2)
 Atom  52 has    8492 grid points ( 3)
 Atom  53 has    8684 grid points ( 4)
 Atom  54 has    8684 grid points ( 5)
 Atom  55 has    9572 grid points ( 6)
 Atom  56 has    9980 grid points ( 7)
 Atom  57 has    8208 grid points ( 8)
 Atom  58 has    8684 grid points ( 9)
 Atom  59 has    8672 grid points (10)
 Atom  60 has    9824 grid points (11)
 Atom  61 has    8684 grid points (12)
 Atom  62 has    8608 grid points (13)
 Atom  63 has    8436 grid points (14)
 Atom  64 has    9848 grid points (15)
 Atom  65 has    8636 grid points (16)
 Atom  66 has    8632 grid points (17)
 Atom  67 has    8684 grid points (18)
 Total         614172 grid points (generated in    4.3 seconds)
 


##############################################################################
                    Atomic, molecular, and basis sets info
##############################################################################


Atomic and Nuclear Constants
----------------------------
::

 The data used in this calculation (unless changed from input) are from
 the CODATA recommended values of the fundamental physical constants 2010
 (online at http://physics.nist.gov/constants) and from the 2006 compilation
 of the Particle Data Group (online at http://pdg.lbl.gov).
 All values are in the SI-based atomic units unless stated otherwise.

 Inverse fine-structure constant =   137.035999074000
 Bohr radius [A]                 =     0.529177210920
 Hartree energy [eV]             =    27.211385050000
 Electric dipole moment [Debye]  =     2.541746363608

 atom    label     Z    isotop    atomic mass       spin         g-value 
 ----------------------------------------------------------------------- 
  Ir       1      77     193      192.962926      1.500000      0.109133
  P        2      15      31       30.973762      0.500000      2.263200
  P        3      15      31       30.973762      0.500000      2.263200
  N        4       7      14       14.003074      1.000000      0.403761
  N        5       7      14       14.003074      1.000000      0.403761
  H        6       1       1        1.007825      0.500000      5.585695
  H        7       1       1        1.007825      0.500000      5.585695
  C        8       6      12       12.000000      0.000000      0.000000
  H        9       1       1        1.007825      0.500000      5.585695
  C       10       6      12       12.000000      0.000000      0.000000
  H       11       1       1        1.007825      0.500000      5.585695
  C       12       6      12       12.000000      0.000000      0.000000
  H       13       1       1        1.007825      0.500000      5.585695
  C       14       6      12       12.000000      0.000000      0.000000
  H       15       1       1        1.007825      0.500000      5.585695
  C       16       6      12       12.000000      0.000000      0.000000
  C       17       6      12       12.000000      0.000000      0.000000
  H       18       1       1        1.007825      0.500000      5.585695
  H       19       1       1        1.007825      0.500000      5.585695
  H       20       1       1        1.007825      0.500000      5.585695
  C       21       6      12       12.000000      0.000000      0.000000
  H       22       1       1        1.007825      0.500000      5.585695
  H       23       1       1        1.007825      0.500000      5.585695
  H       24       1       1        1.007825      0.500000      5.585695
  C       25       6      12       12.000000      0.000000      0.000000
  H       26       1       1        1.007825      0.500000      5.585695
  H       27       1       1        1.007825      0.500000      5.585695
  H       28       1       1        1.007825      0.500000      5.585695
  C       29       6      12       12.000000      0.000000      0.000000
  C       30       6      12       12.000000      0.000000      0.000000
  H       31       1       1        1.007825      0.500000      5.585695
  H       32       1       1        1.007825      0.500000      5.585695
  H       33       1       1        1.007825      0.500000      5.585695
  C       34       6      12       12.000000      0.000000      0.000000
  H       35       1       1        1.007825      0.500000      5.585695
  H       36       1       1        1.007825      0.500000      5.585695
  H       37       1       1        1.007825      0.500000      5.585695
  C       38       6      12       12.000000      0.000000      0.000000
  H       39       1       1        1.007825      0.500000      5.585695
  H       40       1       1        1.007825      0.500000      5.585695
  H       41       1       1        1.007825      0.500000      5.585695
  C       42       6      12       12.000000      0.000000      0.000000
  C       43       6      12       12.000000      0.000000      0.000000
  H       44       1       1        1.007825      0.500000      5.585695
  H       45       1       1        1.007825      0.500000      5.585695
  H       46       1       1        1.007825      0.500000      5.585695
  C       47       6      12       12.000000      0.000000      0.000000
  H       48       1       1        1.007825      0.500000      5.585695
  H       49       1       1        1.007825      0.500000      5.585695
  H       50       1       1        1.007825      0.500000      5.585695
  C       51       6      12       12.000000      0.000000      0.000000
  H       52       1       1        1.007825      0.500000      5.585695
  H       53       1       1        1.007825      0.500000      5.585695
  H       54       1       1        1.007825      0.500000      5.585695
  C       55       6      12       12.000000      0.000000      0.000000
  C       56       6      12       12.000000      0.000000      0.000000
  H       57       1       1        1.007825      0.500000      5.585695
  H       58       1       1        1.007825      0.500000      5.585695
  H       59       1       1        1.007825      0.500000      5.585695
  C       60       6      12       12.000000      0.000000      0.000000
  H       61       1       1        1.007825      0.500000      5.585695
  H       62       1       1        1.007825      0.500000      5.585695
  H       63       1       1        1.007825      0.500000      5.585695
  C       64       6      12       12.000000      0.000000      0.000000
  H       65       1       1        1.007825      0.500000      5.585695
  H       66       1       1        1.007825      0.500000      5.585695
  H       67       1       1        1.007825      0.500000      5.585695


Molecular geometry [A]
----------------------
::

 atom    label                 cartesian coordinates            
 -------------------------------------------------------------- 
  Ir       1         0.000000         0.000000         0.000000
  P        2         0.028660        -0.352357        -2.299981
  P        3        -0.001292        -0.273211         2.311607
  N        4         0.073065        -2.023316         0.035651
  N        5        -0.036515         1.939664        -0.034205
  H        6        -0.044544         2.506004        -0.867428
  H        7        -0.056809         2.534842         0.778503
  C        8         0.109034        -2.735950        -1.129190
  H        9         0.146467        -3.821393        -1.036904
  C       10         0.098186        -2.140829        -2.339681
  H       11         0.116498        -2.734075        -3.243885
  C       12         0.089892        -2.695772         1.224694
  H       13         0.127275        -3.783798         1.170180
  C       14         0.061222        -2.059378         2.413648
  H       15         0.064986        -2.620972         3.338006
  C       16         1.575992         0.192456        -3.238444
  C       17         1.535502         1.681213        -3.570754
  H       18         2.511401         1.985980        -3.961665
  H       19         1.335513         2.288185        -2.685389
  H       20         0.792111         1.917050        -4.333072
  C       21         1.832251        -0.615356        -4.509695
  H       22         1.060631        -0.479594        -5.265416
  H       23         1.919702        -1.680966        -4.293519
  H       24         2.781790        -0.290336        -4.947136
  C       25         2.738770        -0.061540        -2.275510
  H       26         3.678815         0.188444        -2.778145
  H       27         2.783718        -1.109708        -1.972593
  H       28         2.648694         0.545849        -1.374122
  C       29        -1.547571         0.111377        -3.231002
  C       30        -2.662614        -0.710440        -2.579505
  H       31        -2.692577        -0.547382        -1.499840
  H       32        -2.535610        -1.778650        -2.757988
  H       33        -3.623538        -0.400968        -3.002149
  C       34        -1.869458         1.589743        -3.013402
  H       35        -1.128280         2.254144        -3.457911
  H       36        -1.946079         1.817661        -1.949143
  H       37        -2.833451         1.816625        -3.479769
  C       38        -1.513609        -0.200350        -4.723340
  H       39        -2.513247        -0.045259        -5.142244
  H       40        -1.232811        -1.236778        -4.920980
  H       41        -0.830896         0.453797        -5.266728
  C       42         1.537567         0.296699         3.249055
  C       43         2.712024        -0.007414         2.315134
  H       44         2.640903         0.559052         1.385926
  H       45         2.753360        -1.068423         2.060384
  H       46         3.646409         0.258140         2.820264
  C       47         1.770313        -0.459451         4.556190
  H       48         2.718176        -0.125838         4.990820
  H       49         1.849431        -1.534049         4.385970
  H       50         0.991767        -0.284323         5.296400
  C       51         1.504130         1.798356         3.518418
  H       52         0.753356         2.070677         4.261173
  H       53         1.318447         2.368979         2.606166
  H       54         2.477363         2.112955         3.908186
  C       55        -1.585919         0.227449         3.207746
  C       56        -1.570271        -0.028367         4.711148
  H       57        -0.893390         0.644796         5.238326
  H       58        -1.294177        -1.057063         4.951339
  H       59        -2.574787         0.143738         5.111367
  C       60        -1.902215         1.697535         2.932685
  H       61        -2.866359         1.945154         3.388063
  H       62        -1.976122         1.885256         1.860415
  H       63        -1.159611         2.375944         3.353194
  C       64        -2.695858        -0.615953         2.575427
  H       65        -2.575932        -1.676280         2.799837
  H       66        -2.710364        -0.497939         1.489675
  H       67        -3.661003        -0.285535         2.971770


Interatomic distances [A]
-------------------------
::

 ---          Ir (   1)          P  (   2)          P  (   3)          N  (   4)          N  (   5)
 Ir (   1)    0.000000
 P  (   2)    2.326991          0.000000
 P  (   3)    2.327697          4.612365          0.000000
 N  (   4)    2.024948          2.872151          2.871997          0.000000
 N  (   5)    1.940309          3.223561          3.225042          3.965110          0.000000
 ---          H  (   6)          H  (   7)          C  (   8)          H  (   9)          C  (  10)
 Ir (   1)    2.652257          2.652305          2.961820          3.962280          3.172837
 P  (   2)    3.198092          4.221408          2.656826          3.693704          1.790263
 P  (   3)    4.222816          3.199790          4.232770          4.880979          5.013220
 N  (   4)    4.619969          4.620119          1.366015          2.094957          2.378370
 N  (   5)    1.007505          1.007543          4.804325          5.850527          4.688687
 ---          H  (  11)          C  (  12)          H  (  13)          C  (  14)          H  (  15)
 Ir (   1)    4.243999          2.962286          3.962657          3.173402          4.244526
 P  (   2)    2.563446          4.233046          4.881243          5.013310          6.077403
 P  (   3)    6.077271          2.656783          3.693725          1.790171          2.563175
 N  (   4)    3.355954          1.366127          2.095088          2.378299          3.356010
 N  (   5)    5.671799          4.805005          5.851102          4.689763          5.672875
 ---          C  (  16)          C  (  17)          H  (  18)          H  (  19)          H  (  20)
 Ir (   1)    3.606703          4.234918          5.093726          3.772360          4.803961
 P  (   2)    1.889912          2.832109          3.793813          2.971340          3.141103
 P  (   3)    5.788587          6.386211          7.125413          5.772155          7.041200
 N  (   4)    4.229436          5.372933          6.164290          5.252320          5.926994
 N  (   5)    3.989995          3.878816          4.681769          3.005446          4.378058
 ---          C  (  21)          H  (  22)          H  (  23)          H  (  24)          C  (  25)
 Ir (   1)    4.906440          5.392546          4.994518          5.683028          3.561263
 P  (   2)    2.864428          3.142444          3.052120          3.819817          2.725779
 P  (   3)    7.071712          7.653859          7.021374          7.774008          5.347372
 N  (   4)    5.073190          5.608892          4.719003          5.930311          4.036832
 N  (   5)    5.481827          5.867036          5.922626          6.087088          4.090290
 ---          H  (  26)          H  (  27)          H  (  28)          C  (  29)          C  (  30)
 Ir (   1)    4.613814          3.587710          3.033438          3.584237          3.774664
 P  (   2)    3.720852          2.875953          2.920371          1.888480          2.729343
 P  (   3)    6.297769          5.177874          4.612797          5.767097          5.585409
 N  (   4)    5.080429          3.495048          3.901530          4.225447          4.005824
 N  (   5)    4.939601          4.583638          3.308844          3.980632          4.516415
 ---          H  (  31)          H  (  32)          H  (  33)          C  (  34)          H  (  35)
 Ir (   1)    3.130355          4.147217          4.722679          3.886225          4.279173
 P  (   2)    2.843131          2.969775          3.719402          2.807770          3.077849
 P  (   3)    4.673897          5.864291          6.432184          5.942757          6.398825
 N  (   4)    3.490687          3.830074          5.052239          5.111195          5.651979
 N  (   5)    3.922774          5.243122          5.210949          3.515357          3.607299
 ---          H  (  36)          H  (  37)          C  (  38)          H  (  39)          H  (  40)
 Ir (   1)    3.300041          4.841215          4.963980          5.723734          5.221636
 P  (   2)    2.954938          3.779955          2.876520          3.825449          3.040254
 P  (   3)    5.129126          6.777063          7.196033          7.869039          7.399690
 N  (   4)    4.771735          5.962479          5.337484          6.116561          5.185764
 N  (   5)    2.707085          4.439583          5.361852          6.013832          5.949914
 ---          H  (  41)          C  (  42)          C  (  43)          H  (  44)          H  (  45)
 Ir (   1)    5.351144          3.606730          3.565807          3.034419          3.601069
 P  (   2)    3.192227          5.787043          5.349646          4.608730          5.191293
 P  (   3)    7.658195          1.889892          2.726306          2.920744          2.878121
 N  (   4)    5.921863          4.225304          4.027903          3.884026          3.492183
 N  (   5)    5.497103          3.994604          4.106699          3.330380          4.606440
 ---          H  (  46)          C  (  47)          H  (  48)          H  (  49)          H  (  50)
 Ir (   1)    4.617015          4.909579          5.684417          5.001043          5.395952
 P  (   2)    6.299025          7.074737          7.774354          7.029477          7.657494
 P  (   3)    3.721128          2.865558          3.820393          3.052519          3.145676
 N  (   4)    5.072267          5.075587          5.928804          4.724418          5.616368
 N  (   5)    4.953730          5.485627          6.091428          5.929707          5.866757
 ---          C  (  51)          H  (  52)          H  (  53)          H  (  54)          C  (  55)
 Ir (   1)    4.227973          4.797170          3.760647          5.086828          3.585597
 P  (   2)    6.376232          7.031715          5.756691          7.114439          5.768717
 P  (   3)    2.830915          3.140719          2.968104          3.792965          1.888059
 N  (   4)    5.364959          5.922719          5.239348          6.155153          4.228516
 N  (   5)    3.874878          4.369363          2.998631          4.678895          3.980274
 ---          C  (  56)          H  (  57)          H  (  58)          H  (  59)          C  (  60)
 Ir (   1)    4.966031          5.352940          5.225709          5.725056          3.885961
 P  (   2)    7.198435          7.659671          7.404604          7.870967          5.942317
 P  (   3)    2.877401          3.194411          3.042065          3.825621          2.807684
 N  (   4)    5.342344          5.926270          5.192974          6.121285          5.112658
 N  (   5)    5.361336          5.496408          5.951281          6.012078          3.513104
 ---          H  (  61)          H  (  62)          H  (  63)          C  (  64)          H  (  65)
 Ir (   1)    4.845473          3.304602          4.270096          3.778872          4.157454
 P  (   2)    6.783327          5.131759          6.388584          5.591251          5.877483
 P  (   3)    3.780015          2.960154          3.073212          2.729058          2.972497
 N  (   4)    5.968888          4.775548          5.646155          4.012239          3.844261
 N  (   5)    4.440716          2.711940          3.595296          4.518126          5.249331
 ---          H  (  66)          H  (  67)
 Ir (   1)    3.132595          4.723970
 P  (   2)    4.678134          6.435016
 P  (   3)    2.839920          3.718797
 N  (   4)    3.491194          5.058057
 N  (   5)    3.926014          5.208100

 ---          H  (   6)          H  (   7)          C  (   8)          H  (   9)          C  (  10)
 H  (   6)    0.000000
 H  (   7)    1.646230          0.000000
 C  (   8)    5.250731          5.607856          0.000000
 H  (   9)    6.332547          6.613528          1.090002          0.000000
 C  (  10)    4.876571          5.622187          1.348916          2.126935          0.000000
 ---          H  (  11)          C  (  12)          H  (  13)          C  (  14)          H  (  15)
 H  (   6)    5.756032          5.608343          6.613847          5.623109          6.632010
 H  (   7)    6.631074          5.251660          6.333444          4.877960          5.757457
 C  (   8)    2.114709          2.354305          2.526940          3.607178          4.468893
 H  (   9)    2.460472          2.526866          2.207488          3.875341          4.537344
 C  (  10)    1.081602          3.607325          3.875476          4.754170          5.698049
 ---          C  (  16)          C  (  17)          H  (  18)          H  (  19)          H  (  20)
 H  (   6)    3.687866          3.238023          4.046922          2.292811          3.613523
 H  (   7)    4.928354          4.709583          5.419054          3.741383          5.218289
 C  (   8)    3.895700          5.244747          6.007570          5.400734          5.690506
 H  (   9)    4.795967          6.215181          6.919011          6.438809          6.649158
 C  (  10)    2.904462          4.264906          5.048266          4.611578          4.574005
 ---          C  (  21)          H  (  22)          H  (  23)          H  (  24)          C  (  25)
 H  (   6)    5.150859          5.429318          5.755612          5.696639          4.040025
 H  (   7)    6.438737          6.845762          6.885132          6.987290          4.887070
 C  (   8)    4.346747          4.806770          3.795324          5.263209          3.921993
 H  (   9)    5.018049          5.466591          4.281510          5.890943          4.731878
 C  (  10)    3.169071          3.499418          2.710512          4.174312          3.361583
 ---          H  (  26)          H  (  27)          H  (  28)          C  (  29)          C  (  30)
 H  (   6)    4.783860          4.721634          3.369344          3.685079          4.486760
 H  (   7)    5.666588          5.377720          3.988689          4.916471          5.347738
 C  (   8)    4.900456          3.241901          4.156930          3.907585          3.726679
 H  (   9)    5.620338          3.896644          5.044567          4.811497          4.466383
 C  (  10)    4.294027          2.900007          3.828267          2.928379          3.118581
 ---          H  (  31)          H  (  32)          H  (  33)          C  (  34)          H  (  35)
 H  (   6)    4.090867          5.304515          5.081015          2.962271          2.819311
 H  (   7)    4.651691          6.103887          5.969411          4.307836          4.378817
 C  (   8)    3.574386          3.250160          4.784580          5.116278          5.644016
 H  (   9)    4.358168          3.785295          5.456595          6.103351          6.663212
 C  (  10)    3.321561          2.691289          4.161395          4.271146          4.697919
 ---          H  (  36)          H  (  37)          C  (  38)          H  (  39)          H  (  40)
 H  (   6)    2.293417          3.882985          4.934628          5.556751          5.643728
 H  (   7)    3.394664          5.134049          6.314572          6.909866          6.934854
 C  (   8)    5.062724          5.908415          4.688299          5.497342          4.292520
 H  (   9)    6.083572          6.828963          5.427487          6.179569          4.865047
 C  (  10)    4.472267          5.055268          3.470616          4.366389          3.041704
 ---          H  (  41)          C  (  42)          C  (  43)          H  (  44)          H  (  45)
 H  (   6)    4.917697          4.932498          4.903533          4.009969          5.401562
 H  (   7)    6.440092          3.695260          4.060879          3.398582          4.745923
 C  (   8)    5.308217          5.514227          5.107234          4.857284          4.466149
 H  (   9)    6.092938          6.104366          5.688996          5.592908          4.895705
 C  (  10)    4.020309          6.264768          5.748992          5.256892          5.249816
 ---          H  (  46)          C  (  47)          H  (  48)          H  (  49)          H  (  50)
 H  (   6)    5.681117          6.442302          6.991300          6.892558          6.844899
 H  (   7)    4.802706          5.155103          5.702927          5.762243          5.427578
 C  (   8)    6.088989          6.345537          7.146665          5.906821          6.933823
 H  (   9)    6.615885          6.724747          7.523581          6.126956          7.303159
 C  (  10)    6.705965          7.292192          8.041192          6.976347          7.909161
 ---          C  (  51)          H  (  52)          H  (  53)          H  (  54)          C  (  55)
 H  (   6)    4.704763          5.208522          3.733949          5.414886          4.916777
 H  (   7)    3.238221          3.605663          2.293292          4.049065          3.682861
 C  (   8)    6.641271          7.250850          6.440175          7.382142          5.519385
 H  (   9)    7.360420          7.946976          7.277788          8.068673          6.116480
 C  (  10)    7.197998          7.857308          6.803587          7.924077          6.262498
 ---          C  (  56)          H  (  57)          H  (  58)          H  (  59)          C  (  60)
 H  (   6)    6.314379          6.439322          6.936504          6.908576          4.306440
 H  (   7)    4.932170          4.915502          5.643175          5.552594          2.957551
 C  (   8)    6.652865          7.278706          6.462236          7.378350          6.340327
 H  (   9)    7.097488          7.772172          6.751002          7.805685          7.100233
 C  (  10)    7.547213          8.134440          7.501479          8.239062          6.821472
 ---          H  (  61)          H  (  62)          H  (  63)          C  (  64)          H  (  65)
 H  (   6)    5.136769          3.399625          4.367373          5.350639          6.111322
 H  (   7)    3.879575          2.297011          2.805433          4.485647          5.307101
 C  (   8)    7.153410          5.885673          6.916118          5.107445          4.875366
 H  (   9)    7.868324          6.742824          7.706217          5.603801          5.170449
 C  (  10)    7.634843          6.176804          7.375101          5.855784          5.812173
 ---          H  (  66)          H  (  67)
 H  (   6)    4.656845          5.967487
 H  (   7)    4.092051          5.074954
 C  (   8)    4.451534          6.085687
 H  (   9)    5.058699          6.562666
 C  (  10)    5.025038          6.766471

 ---          H  (  11)          C  (  12)          H  (  13)          C  (  14)          H  (  15)
 H  (  11)    0.000000
 C  (  12)    4.468823          0.000000
 H  (  13)    4.537181          1.090032          0.000000
 C  (  14)    5.697890          1.348863          2.127017          0.000000
 H  (  15)    6.583065          2.114782          2.460796          1.081591          0.000000
 ---          C  (  16)          C  (  17)          H  (  18)          H  (  19)          H  (  20)
 H  (  11)    3.270281          4.649213          5.341319          5.198174          4.824495
 C  (  12)    5.519959          6.651624          7.394648          6.456016          7.256721
 H  (  13)    6.111083          7.370611          8.081474          7.293437          7.951570
 C  (  14)    6.269882          7.209618          7.938067          6.820945          7.865393
 H  (  15)    7.310828          8.270561          8.971853          7.873712          8.942472
 ---          C  (  21)          H  (  22)          H  (  23)          H  (  24)          C  (  25)
 H  (  11)    3.005837          3.171854          2.337159          3.997087          3.867364
 C  (  12)    6.344065          6.926420          5.901585          7.150100          5.119292
 H  (  13)    6.723611          7.294231          6.122639          7.528100          5.705076
 C  (  14)    7.290708          7.903325          6.970167          8.044386          5.757501
 H  (  15)    8.290484          8.921641          7.909725          9.025324          6.723940
 ---          H  (  26)          H  (  27)          H  (  28)          C  (  29)          C  (  30)
 H  (  11)    4.631213          3.371767          4.545980          3.296346          3.501424
 C  (  12)    6.100966          4.471570          4.879490          5.514943          5.098016
 H  (  13)    6.631849          4.907593          5.619330          6.111293          5.593671
 C  (  14)    6.715236          5.249092          5.275360          6.257992          5.845553
 H  (  15)    7.639364          6.154501          6.237664          7.295063          6.790205
 ---          H  (  31)          H  (  32)          H  (  33)          C  (  34)          H  (  35)
 H  (  11)    3.964118          2.860526          4.414714          4.763670          5.145640
 C  (  12)    4.447561          4.857584          6.076338          6.337677          6.921878
 H  (  13)    5.055192          5.151900          6.551371          7.096777          7.710537
 C  (  14)    5.018459          5.793803          6.757117          6.818833          7.382180
 H  (  15)    5.942111          6.680849          7.663628          7.862098          8.448380
 ---          H  (  36)          H  (  37)          C  (  38)          H  (  39)          H  (  40)
 H  (  11)    5.162256          5.428325          3.356456          4.212963          2.622057
 C  (  12)    5.881283          7.144203          6.646612          7.371529          6.453488
 H  (  13)    6.738347          7.858286          7.089935          7.797161          6.740873
 C  (  14)    6.172085          7.624624          7.541397          8.232622          7.493194
 H  (  15)    7.190257          8.635697          8.563684          9.230180          8.474144
 ---          H  (  41)          C  (  42)          C  (  43)          H  (  44)          H  (  45)
 H  (  11)    3.892555          7.305019          6.713727          6.217110          6.153268
 C  (  12)    7.273665          3.892131          3.910486          4.138542          3.231207
 H  (  13)    7.765893          4.791774          4.717301          5.022472          3.880985
 C  (  14)    8.130197          2.903205          3.353657          3.816693          2.890397
 H  (  15)    9.181409          3.269436          3.857948          4.534150          3.357094
 ---          H  (  46)          C  (  47)          H  (  48)          H  (  49)          H  (  50)
 H  (  11)    7.628075          8.291573          9.021197          7.915669          8.927702
 C  (  12)    4.890834          4.350150          5.262712          3.799900          4.817391
 H  (  13)    5.607526          5.021545          5.889883          4.285848          5.478993
 C  (  14)    4.288333          3.173522          4.176098          2.713617          3.510982
 H  (  15)    4.624277          3.010694          3.999612          2.337493          3.186558
 ---          C  (  51)          H  (  52)          H  (  53)          H  (  54)          C  (  55)
 H  (  11)    8.258159          8.934043          7.855504          8.956534          7.300164
 C  (  12)    5.240079          5.690292          5.391615          6.002083          3.909739
 H  (  13)    6.210507          6.649895          6.429433          6.913124          4.814230
 C  (  14)    4.264342          4.577091          4.607388          5.047747          2.928010
 H  (  15)    4.651252          4.830907          5.196764          5.343663          3.294838
 ---          C  (  56)          H  (  57)          H  (  58)          H  (  59)          C  (  60)
 H  (  11)    8.570216          9.186107          8.483164          9.237698          7.865393
 C  (  12)    4.693245          5.313707          4.299872          5.501778          5.117311
 H  (  13)    5.433542          6.099510          4.873682          6.185437          6.104938
 C  (  14)    3.473511          4.025252          3.046575          4.368061          4.270700
 H  (  15)    3.358748          3.898069          2.626019          4.213886          4.762737
 ---          H  (  61)          H  (  62)          H  (  63)          C  (  64)          H  (  65)
 H  (  11)    8.647275          7.195218          8.441695          6.801484          6.700350
 C  (  12)    5.912511          5.065409          5.640397          3.729683          3.259917
 H  (  13)    6.833868          6.085958          6.660634          4.469904          3.795358
 C  (  14)    5.055343          4.474033          4.695238          3.116270          2.692672
 H  (  15)    5.426306          5.162895          5.144807          3.496268          2.855962
 ---          H  (  66)          H  (  67)
 H  (  11)    5.949626          7.674584
 C  (  12)    3.569611          4.788604
 H  (  13)    4.353292          5.462108
 C  (  14)    3.312629          4.160887
 H  (  15)    3.952995          4.412640

 ---          C  (  16)          C  (  17)          H  (  18)          H  (  19)          H  (  20)
 C  (  16)    0.000000
 C  (  17)    1.525931          0.000000
 H  (  18)    2.148201          1.094565          0.000000
 H  (  19)    2.180775          1.091916          1.761511          0.000000
 H  (  20)    2.187900          1.090586          1.760299          1.774228          0.000000
 ---          C  (  21)          H  (  22)          H  (  23)          H  (  24)          C  (  25)
 C  (  16)    1.527844          2.196785          2.177391          2.146315          1.530951
 C  (  17)    2.498779          2.786838          3.460382          2.708259          2.482478
 H  (  18)    2.743816          3.143812          3.729173          2.495171          2.662171
 H  (  19)    3.464879          3.793771          4.322212          3.722363          2.767370
 H  (  20)    2.743386          2.585589          3.770775          3.034543          3.455121
 ---          H  (  26)          H  (  27)          H  (  28)          C  (  29)          C  (  30)
 C  (  16)    2.152616          2.180966          2.179741          3.124624          4.383515
 C  (  17)    2.729538          3.449841          2.711722          3.476372          4.932217
 H  (  18)    2.448409          3.689695          2.964490          4.530261          5.995955
 H  (  19)    3.147789          3.761788          2.545506          3.653541          4.998798
 H  (  20)    3.706607          4.324306          3.752663          3.154224          4.681221
 ---          H  (  31)          H  (  32)          H  (  33)          C  (  34)          H  (  35)
 C  (  16)    4.668060          4.584906          5.238616          3.724806          3.407610
 C  (  17)    5.208836          5.404183          5.592359          3.451487          2.727034
 H  (  18)    6.289666          6.410428          6.652494          4.499792          3.684149
 H  (  19)    5.066702          5.615158          5.650138          3.296551          2.582290
 H  (  20)    5.122859          5.216591          5.161640          2.988747          2.137157
 ---          H  (  36)          H  (  37)          C  (  38)          H  (  39)          H  (  40)
 C  (  16)    4.087612          4.705247          3.450340          4.516949          3.572535
 C  (  17)    3.843130          4.371998          3.763749          4.673612          4.242798
 H  (  18)    4.893639          5.369204          4.643371          5.546781          5.032452
 H  (  19)    3.395923          4.270090          4.296922          5.127772          4.900970
 H  (  20)    3.631898          3.725978          3.154685          3.928207          3.793755
 ---          H  (  41)          C  (  42)          C  (  43)          H  (  44)          H  (  45)
 C  (  16)    3.158377          6.488450          5.672102          4.759540          5.572575
 C  (  17)    3.159544          6.958928          6.235330          5.200945          6.383838
 H  (  18)    3.901503          7.469705          6.588784          5.536210          6.756700
 H  (  19)    3.836876          6.262944          5.671842          4.611892          5.983266
 H  (  20)    2.376337          7.789088          7.182498          6.161909          7.323649
 ---          H  (  46)          C  (  47)          H  (  48)          H  (  49)          H  (  50)
 C  (  16)    6.403037          7.824261          8.314245          7.822230          8.568092
 C  (  17)    6.879402          8.407425          8.829762          8.587544          9.098649
 H  (  18)    7.090009          8.892873          9.200517          9.083601          9.652737
 H  (  19)    6.306626          7.757514          8.164769          8.054670          8.393147
 H  (  20)    7.878402          9.253303          9.737458          9.436615          9.879911
 ---          C  (  51)          H  (  52)          H  (  53)          H  (  54)          C  (  55)
 C  (  16)    6.945449          7.774876          6.242039          7.454871          7.179990
 C  (  17)    7.090209          7.880515          6.218881          7.550367          7.602944
 H  (  18)    7.549929          8.409099          6.686272          7.870948          8.442802
 H  (  19)    6.225398          6.974305          5.292199          6.694009          6.892781
 H  (  20)    7.884602          8.595705          6.973829          8.414083          8.085401
 ---          C  (  56)          H  (  57)          H  (  58)          H  (  59)          C  (  60)
 C  (  16)    8.552411          8.840706          8.767652          9.324735          7.241962
 C  (  17)    9.008795          9.196389          9.387828          9.728182          7.356146
 H  (  18)    9.794657          9.901071         10.157961         10.563289          8.191170
 H  (  19)    8.277605          8.393688          8.742172          8.982121          6.511106
 H  (  20)    9.547953          9.801592          9.969867         10.182243          7.752343
 ---          H  (  61)          H  (  62)          H  (  63)          C  (  64)          H  (  65)
 C  (  16)    8.168049          6.440609          7.463299          7.259705          7.562504
 C  (  17)    8.238396          6.470760          7.462395          7.807492          8.292230
 H  (  18)    9.107165          7.351505          8.193629          8.753238          9.220141
 H  (  19)    7.393254          5.638582          6.534358          7.236170          7.816910
 H  (  20)    8.544069          6.784056          7.943456          8.143058          8.667994
 ---          H  (  66)          H  (  67)
 C  (  16)    6.419081          8.137650
 C  (  17)    6.955863          8.583495
 H  (  18)    7.946936          9.556718
 H  (  19)    6.446919          7.974500
 H  (  20)    7.211373          8.834157

 ---          C  (  21)          H  (  22)          H  (  23)          H  (  24)          C  (  25)
 C  (  21)    0.000000
 H  (  22)    1.088551          0.000000
 H  (  23)    1.090828          1.768016          0.000000
 H  (  24)    1.094814          1.760542          1.761892          0.000000
 C  (  25)    2.473878          3.454049          2.713996          2.681751          0.000000
 ---          H  (  26)          H  (  27)          H  (  28)          C  (  29)          C  (  30)
 C  (  21)    2.655966          2.754371          3.441917          3.685973          4.892698
 H  (  22)    3.672557          3.769450          4.326158          3.360180          4.596734
 H  (  23)    2.980861          2.541566          3.743396          4.045173          4.987723
 H  (  24)    2.395498          3.085333          3.671968          4.674384          5.951782
 C  (  25)    1.094906          1.091987          1.090657          4.394950          5.448710
 ---          H  (  31)          H  (  32)          H  (  33)          C  (  34)          H  (  35)
 C  (  21)    5.434880          4.847674          5.664300          4.561141          4.255000
 H  (  22)    5.317023          4.572493          5.202884          4.235463          3.941032
 H  (  23)    5.510243          4.713512          5.833827          5.166621          5.047130
 H  (  24)    6.474460          5.939882          6.695032          5.376629          4.897021
 C  (  25)    5.507925          5.567794          6.412658          4.950453          4.659886
 ---          H  (  36)          H  (  37)          C  (  38)          H  (  39)          H  (  40)
 C  (  21)    5.172212          5.361348          3.378262          4.428146          3.154351
 H  (  22)    5.031436          4.860559          2.645474          3.602280          2.439639
 H  (  23)    5.716708          5.957163          3.763588          4.800719          3.244896
 H  (  24)    5.982003          6.174414          4.302166          5.304295          4.124737
 C  (  25)    5.058233          6.002282          4.908550          5.983486          4.914586
 ---          H  (  41)          C  (  42)          C  (  43)          H  (  44)          H  (  45)
 C  (  21)    2.967919          7.817729          6.908103          6.065599          6.649786
 H  (  22)    2.109288          8.563078          7.772695          6.914939          7.541843
 H  (  23)    3.615265          7.806895          6.863151          6.147675          6.437568
 H  (  24)    3.702348          8.310852          7.268114          6.391321          7.050643
 C  (  25)    4.685667          5.664983          4.591041          3.714945          4.451292
 ---          H  (  46)          C  (  47)          H  (  48)          H  (  49)          H  (  50)
 C  (  21)    7.601477          9.067436          9.554280          8.942994          9.847614
 H  (  22)    8.521075          9.847232         10.395334          9.740807         10.563845
 H  (  23)    7.572817          8.934862          9.447483          8.681017          9.735411
 H  (  24)    7.834596          9.558499          9.939521          9.461659         10.398763
 C  (  25)    5.185837          6.911466          7.266643          6.880008          7.774025
 ---          C  (  51)          H  (  52)          H  (  53)          H  (  54)          C  (  55)
 C  (  21)    8.389533          9.236174          7.733416          8.872461          8.482517
 H  (  22)    9.085234          9.866823          8.375120          9.637604          8.904976
 H  (  23)    8.561819          9.413710          8.023043          9.053882          8.497081
 H  (  24)    8.812528          9.720179          8.140375          9.180698          9.265370
 C  (  25)    6.209117          7.156566          5.635201          6.560095          6.989459
 ---          C  (  56)          H  (  57)          H  (  58)          H  (  59)          C  (  60)
 C  (  21)    9.846098         10.200050          9.974007         10.609573          8.642033
 H  (  22)   10.327491         10.742953         10.500508         11.012830          8.984832
 H  (  23)    9.797705         10.206798          9.807430         10.582148          8.845301
 H  (  24)   10.596769         10.868536         10.732250         11.404159          9.379932
 C  (  25)    8.208673          8.375513          8.335651          9.101757          7.194330
 ---          H  (  61)          H  (  62)          H  (  63)          C  (  64)          H  (  65)
 C  (  21)    9.539797          7.831671          8.928837          8.408491          8.601563
 H  (  22)    9.807311          8.098879          9.346872          8.695322          8.927762
 H  (  23)    9.749965          8.109641          9.187650          8.343864          8.398002
 H  (  24)   10.313804          8.585667          9.567611          9.311263          9.520589
 C  (  25)    8.217076          6.567046          7.267806          7.305761          7.524133
 ---          H  (  66)          H  (  67)
 C  (  21)    7.526060          9.287461
 H  (  22)    7.736407          9.496458
 H  (  23)    7.502160          9.266926
 H  (  24)    8.464006         10.208755
 C  (  25)    6.637780          8.278962

 ---          H  (  26)          H  (  27)          H  (  28)          C  (  29)          C  (  30)
 H  (  26)    0.000000
 H  (  27)    1.770682          0.000000
 H  (  28)    1.777686          1.765579          0.000000
 C  (  29)    5.246536          4.672762          4.609275          0.000000
 C  (  30)    6.407900          5.494569          5.589384          1.530736          0.000000
 ---          H  (  31)          H  (  32)          H  (  33)          C  (  34)          H  (  35)
 H  (  26)    6.539889          6.518354          7.329526          5.727331          5.276112
 H  (  27)    5.525352          5.418447          6.528034          5.479267          5.368928
 H  (  28)    5.453452          5.847682          6.548880          4.918399          4.639610
 C  (  29)    2.177596          2.184528          2.150467          1.528570          2.195164
 C  (  30)    1.092320          1.090439          1.094429          2.471479          3.451744
 ---          H  (  36)          H  (  37)          C  (  38)          H  (  39)          H  (  40)
 H  (  26)    5.914476          6.749286          5.558436          6.632135          5.545004
 H  (  27)    5.562465          6.510575          5.182717          6.263990          4.984138
 H  (  28)    4.802093          6.008539          5.394334          6.418238          5.551940
 C  (  29)    2.171030          2.150172          1.524927          2.147070          2.184633
 C  (  30)    2.702235          2.688070          2.485243          2.651868          2.793541
 ---          H  (  41)          C  (  42)          C  (  43)          H  (  44)          H  (  45)
 H  (  26)    5.157611          6.397171          5.187922          4.307446          5.084048
 H  (  27)    5.134326          5.549458          4.427731          3.752973          4.033303
 H  (  28)    5.221916          4.761349          3.731049          2.760091          3.796401
 C  (  29)    2.185190          7.179384          6.994132          6.249780          6.920166
 C  (  30)    3.454245          7.254514          7.303320          6.742667          7.140693
 ---          H  (  46)          C  (  47)          H  (  48)          H  (  49)          H  (  50)
 H  (  26)    5.598936          7.606222          7.834438          7.591981          8.523029
 H  (  27)    5.058332          6.638888          7.032881          6.440829          7.531973
 H  (  28)    4.321005          6.078716          6.400663          6.176039          6.923183
 C  (  29)    7.976013          8.483782          9.265593          8.500901          8.906256
 C  (  30)    8.360588          8.404284          9.306153          8.339948          8.692869
 ---          C  (  51)          H  (  52)          H  (  53)          H  (  54)          C  (  55)
 H  (  26)    6.853304          7.851949          6.270317          7.060754          7.971815
 H  (  27)    6.343925          7.286773          5.934081          6.712896          6.907794
 H  (  28)    5.178392          6.137912          4.575594          5.512527          6.247147
 C  (  29)    7.596936          8.078725          6.883557          8.436493          6.439907
 C  (  30)    7.800031          8.136237          7.226538          8.745345          5.960804
 ---          C  (  56)          H  (  57)          H  (  58)          H  (  59)          C  (  60)
 H  (  26)    9.148192          9.239974          9.275067         10.067469          8.126428
 H  (  27)    8.049777          8.282316          8.035722          8.970351          7.341685
 H  (  28)    7.426971          7.502041          7.624108          8.337147          6.370695
 C  (  29)    7.943411          8.511287          8.269230          8.405435          6.374379
 C  (  30)    7.403517          8.129287          7.662010          7.738660          6.063069
 ---          H  (  61)          H  (  62)          H  (  63)          C  (  64)          H  (  65)
 H  (  26)    9.162284          7.508244          8.111032          8.363268          8.585624
 H  (  27)    8.366133          6.805721          7.487565          7.138209          7.198815
 H  (  28)    7.419722          5.800446          6.340344          6.746330          7.046737
 C  (  29)    6.993851          5.408588          6.973551          5.963404          6.373716
 C  (  30)    6.534949          5.188622          6.854320          5.155905          5.466048
 ---          H  (  66)          H  (  67)
 H  (  26)    7.714079          9.335904
 H  (  27)    6.522768          8.164583
 H  (  28)    6.165253          7.706508
 C  (  29)    4.899810          6.564945
 C  (  30)    4.075005          5.656322

 ---          H  (  31)          H  (  32)          H  (  33)          C  (  34)          H  (  35)
 H  (  31)    0.000000
 H  (  32)    1.767369          0.000000
 H  (  33)    1.773431          1.772346          0.000000
 C  (  34)    2.745123          3.443119          2.653273          0.000000
 H  (  35)    3.758938          4.328267          3.672009          1.090120          0.000000
 ---          H  (  36)          H  (  37)          C  (  38)          H  (  39)          H  (  40)
 H  (  31)    2.520429          3.086826          3.449834          3.681221          3.782906
 H  (  32)    3.732991          3.679087          2.719950          2.947850          2.582527
 H  (  33)    2.974055          2.402099          2.730302          2.437064          3.177431
 C  (  34)    1.091083          1.094649          2.500990          2.760374          3.468918
 H  (  35)    1.770789          1.760542          2.788249          3.168969          3.786559
 ---          H  (  41)          C  (  42)          C  (  43)          H  (  44)          H  (  45)
 H  (  31)    4.319452          6.415497          6.637418          6.164240          6.527244
 H  (  32)    3.766118          7.548669          7.510759          7.030872          7.189877
 H  (  33)    3.695645          8.136418          8.280563          7.708441          8.169428
 C  (  34)    2.728821          7.245560          7.206538          6.384337          7.360679
 H  (  35)    2.569340          7.478082          7.293190          6.367325          7.520515
 ---          H  (  46)          C  (  47)          H  (  48)          H  (  49)          H  (  50)
 H  (  31)    7.713295          7.523338          8.460651          7.499741          7.735145
 H  (  32)    8.572209          8.589438          9.506738          8.385973          8.919000
 H  (  33)    9.337400          9.285770         10.206889          9.263993          9.496345
 C  (  34)    8.138158          8.645568          9.383878          8.850928          8.986186
 H  (  35)    8.136164          8.943782          9.583349          9.205630          9.358225
 ---          C  (  51)          H  (  52)          H  (  53)          H  (  54)          C  (  55)
 H  (  31)    6.949658          7.205412          6.438382          7.940556          4.897593
 H  (  32)    8.276940          8.654665          7.799405          9.203931          6.365243
 H  (  33)    8.581829          8.833010          7.971763          9.554765          6.565789
 C  (  34)    7.354541          7.747895          6.507648          8.190054          6.374866
 H  (  35)    7.470373          7.947230          6.540083          8.202437          6.981970
 ---          C  (  56)          H  (  57)          H  (  58)          H  (  59)          C  (  60)
 H  (  31)    6.332876          7.075397          6.620651          6.648276          5.031064
 H  (  32)    7.731969          8.515340          7.841911          8.100855          6.698419
 H  (  33)    7.990599          8.743727          8.313505          8.199129          6.526019
 C  (  34)    7.897877          8.362813          8.412707          8.282529          5.947154
 H  (  35)    8.493452          8.847017          9.039198          8.943082          6.461308
 ---          H  (  61)          H  (  62)          H  (  63)          C  (  64)          H  (  65)
 H  (  31)    5.489493          4.209792          5.869221          4.075845          4.446936
 H  (  32)    7.193750          5.921729          7.516686          5.461030          5.558913
 H  (  33)    6.849264          5.620082          7.360201          5.658282          6.032158
 C  (  34)    6.488364          4.883932          6.454110          6.064902          6.705203
 H  (  35)    7.069918          5.398101          6.812265          6.862647          7.530161
 ---          H  (  66)          H  (  67)
 H  (  31)    2.989977          4.582762
 H  (  32)    4.439977          6.027107
 H  (  33)    4.584732          5.975151
 C  (  34)    5.034207          6.522927
 H  (  35)    5.878397          7.362435

 ---          H  (  36)          H  (  37)          C  (  38)          H  (  39)          H  (  40)
 H  (  36)    0.000000
 H  (  37)    1.769250          0.000000
 C  (  38)    3.457682          2.712313          0.000000
 H  (  39)    3.740059          2.516539          1.094902          0.000000
 H  (  40)    4.320898          3.736630          1.091829          1.763006          0.000000
 ---          H  (  41)          C  (  42)          C  (  43)          H  (  44)          H  (  45)
 H  (  36)    3.756345          6.439750          6.573651          5.809233          6.818395
 H  (  37)    3.010108          8.166581          8.225589          7.431354          8.380289
 C  (  38)    1.090539          8.550778          8.211779          7.426964          8.060985
 H  (  39)    1.759220          9.324158          9.105898          8.339511          8.981195
 H  (  40)    1.771756          8.762192          8.332731          7.616280          8.040979
 ---          H  (  46)          C  (  47)          H  (  48)          H  (  49)          H  (  50)
 H  (  36)    7.513672          7.830464          8.584611          8.110087          8.096121
 H  (  37)    9.171034          9.536865         10.312351          9.748141          9.801399
 C  (  38)    9.151063          9.846875         10.596153          9.801445         10.328560
 H  (  39)   10.071491         10.610375         11.404089         10.584721         11.013971
 H  (  40)    9.271916          9.971947         10.727919          9.808562         10.500037
 ---          C  (  51)          H  (  52)          H  (  53)          H  (  54)          C  (  55)
 H  (  36)    6.465179          6.776355          5.631334          7.345907          5.408511
 H  (  37)    8.233441          8.535332          7.387960          9.103539          6.986034
 C  (  38)    9.001563          9.540344          8.267022          9.786852          7.942944
 H  (  39)    9.723440         10.177039          8.974869         10.558141          8.405750
 H  (  40)    9.376903          9.959721          8.727446         10.145948          8.267092
 ---          C  (  56)          H  (  57)          H  (  58)          H  (  59)          C  (  60)
 H  (  36)    6.921598          7.358226          7.503711          7.283412          4.883503
 H  (  37)    8.490626          9.007896          9.039416          8.756316          6.480814
 C  (  38)    9.436225         10.016673          9.715016          9.897776          7.897323
 H  (  39)    9.898425         10.528834         10.217157         10.255537          8.283428
 H  (  40)    9.713496         10.337651          9.874145         10.215415          8.410609
 ---          H  (  61)          H  (  62)          H  (  63)          C  (  64)          H  (  65)
 H  (  36)    5.417466          3.810276          5.389341          5.191954          5.929346
 H  (  37)    6.869113          5.409000          7.057192          6.527003          7.190281
 C  (  38)    8.498704          6.921669          8.484869          7.405568          7.739838
 H  (  39)    8.766559          7.283723          8.936835          7.740897          8.108070
 H  (  40)    9.046179          7.502461          9.028791          7.663031          7.849085
 ---          H  (  66)          H  (  67)
 H  (  36)    4.215638          5.619589
 H  (  37)    5.483405          6.835662
 C  (  38)    6.334220          7.989573
 H  (  39)    6.650272          8.198310
 H  (  40)    6.620086          8.312429

 ---          H  (  41)          C  (  42)          C  (  43)          H  (  44)          H  (  45)
 H  (  41)    0.000000
 C  (  42)    8.840410          0.000000
 C  (  43)    8.381506          1.531027          0.000000
 H  (  44)    7.504817          2.181154          1.090583          0.000000
 H  (  45)    8.297627          2.180516          1.091946          1.765281          0.000000
 ---          H  (  46)          C  (  47)          H  (  48)          H  (  49)          H  (  50)
 H  (  41)    9.245755         10.202452         10.869645         10.213240         10.744608
 C  (  42)    2.152340          1.527919          2.146187          2.177493          2.197068
 C  (  43)    1.094875          2.472547          2.678312          2.713493          3.453102
 H  (  44)    1.777334          3.441780          3.670192          3.742695          4.326979
 H  (  45)    1.770516          2.750686          3.078499          2.538158          3.766938
 ---          C  (  51)          H  (  52)          H  (  53)          H  (  54)          C  (  55)
 H  (  41)    9.189068          9.793112          8.382724          9.893252          8.511051
 C  (  42)    1.525991          2.187777          2.180748          2.148594          3.124527
 C  (  43)    2.483486          3.455707          2.770199          2.662488          4.395934
 H  (  44)    2.715815          3.756979          2.552198          2.967011          4.614652
 H  (  45)    3.450342          4.324053          3.764649          3.689405          4.671730
 ---          C  (  56)          H  (  57)          H  (  58)          H  (  59)          C  (  60)
 H  (  41)   10.016844         10.506976         10.339547         10.528160          8.362116
 C  (  42)    3.449933          3.160367          3.570605          4.516975          3.727537
 C  (  43)    4.907074          4.687157          4.909276          5.982653          4.957764
 H  (  44)    5.397791          5.228725          5.550573          6.422992          4.932396
 H  (  45)    5.177069          5.131590          4.973962          6.258353          5.485053
 ---          H  (  61)          H  (  62)          H  (  63)          C  (  64)          H  (  65)
 H  (  41)    9.015135          7.359129          8.837746          8.131534          8.523605
 C  (  42)    4.704391          4.098517          3.407180          4.382762          4.584246
 C  (  43)    6.006834          5.076188          4.663424          5.448235          5.566195
 H  (  44)    6.021609          4.827099          4.649210          5.592547          5.849036
 H  (  45)    6.513495          5.579624          5.370881          5.492174          5.414576
 ---          H  (  66)          H  (  67)
 H  (  41)    7.077230          8.742366
 C  (  42)    4.666025          5.238417
 C  (  43)    5.506750          6.412800
 H  (  44)    5.455645          6.553034
 H  (  45)    5.522992          6.525917

 ---          H  (  46)          C  (  47)          H  (  48)          H  (  49)          H  (  50)
 H  (  46)    0.000000
 C  (  47)    2.654829          0.000000
 H  (  48)    2.391730          1.094826          0.000000
 H  (  49)    2.982031          1.090869          1.761709          0.000000
 H  (  50)    3.670510          1.088446          1.760393          1.768131          0.000000
 ---          C  (  51)          H  (  52)          H  (  53)          H  (  54)          C  (  55)
 H  (  46)    2.729294          3.705572          3.149744          2.447566          5.246746
 C  (  47)    2.499104          2.742770          3.465082          2.745379          3.681634
 H  (  48)    2.710055          3.036047          3.724235          2.498456          4.672194
 H  (  49)    3.460752          3.769749          4.322415          3.731383          4.036424
 H  (  50)    2.785910          2.583518          3.792636          3.143419          3.356911
 ---          C  (  56)          H  (  57)          H  (  58)          H  (  59)          C  (  60)
 H  (  46)    5.556193          5.158130          5.539010          6.630651          5.733387
 C  (  47)    3.371846          2.963104          3.147123          4.421759          4.558050
 H  (  48)    4.298662          3.701154          4.119188          5.301194          5.376673
 H  (  49)    3.750625          3.605128          3.229463          4.786949          5.160429
 H  (  50)    2.640468          2.102487          2.437567          3.596913          4.229662
 ---          H  (  61)          H  (  62)          H  (  63)          C  (  64)          H  (  65)
 H  (  46)    6.751634          5.931415          5.278915          6.406898          6.516128
 C  (  47)    5.352138          5.176933          4.251014          4.888210          4.843066
 H  (  48)    6.168052          5.990023          4.896730          5.948622          5.935642
 H  (  49)    5.944691          5.718823          5.040735          4.978014          4.703178
 H  (  50)    4.847418          5.032041          3.934654          4.594807          4.571525
 ---          H  (  66)          H  (  67)
 H  (  46)    6.538402          7.329175
 C  (  47)    5.429684          5.660373
 H  (  48)    6.470357          6.692980
 H  (  49)    5.500344          5.824400
 H  (  50)    5.314374          5.201170

 ---          C  (  51)          H  (  52)          H  (  53)          H  (  54)          C  (  55)
 C  (  51)    0.000000
 H  (  52)    1.090645          0.000000
 H  (  53)    1.091921          1.774079          0.000000
 H  (  54)    1.094566          1.760281          1.761786          0.000000
 C  (  55)    3.480326          3.159020          3.658331          4.533874          0.000000
 ---          C  (  56)          H  (  57)          H  (  58)          H  (  59)          C  (  60)
 C  (  51)    3.769809          3.168105          4.247023          4.681113          3.457808
 H  (  52)    3.163496          2.387412          3.801511          3.938587          2.992686
 H  (  53)    4.303824          3.846205          4.905446          5.136633          3.306072
 H  (  54)    4.649016          3.909826          5.036040          5.554249          4.506093
 C  (  55)    1.525091          2.185643          2.185224          2.146775          1.528678
 ---          H  (  61)          H  (  62)          H  (  63)          C  (  64)          H  (  65)
 C  (  51)    4.374896          3.855993          2.730646          4.935385          5.407066
 H  (  52)    3.725643          3.639790          2.139406          4.685809          5.221049
 H  (  53)    4.278269          3.412377          2.588218          5.002540          5.618523
 H  (  54)    5.371597          4.907010          3.688464          5.998784          6.412685
 C  (  55)    2.150013          2.171609          2.195205          1.530725          2.184192
 ---          H  (  66)          H  (  67)
 C  (  51)    5.210637          5.596430
 H  (  52)    5.126046          5.167288
 H  (  53)    5.069229          5.654646
 H  (  54)    6.291143          6.656513
 C  (  55)    2.177689          2.150537

 ---          C  (  56)          H  (  57)          H  (  58)          H  (  59)          C  (  60)
 C  (  56)    0.000000
 H  (  57)    1.090520          0.000000
 H  (  58)    1.091850          1.771812          0.000000
 H  (  59)    1.094919          1.759055          1.762809          0.000000
 C  (  60)    2.500370          2.727997          3.468788          2.759220          0.000000
 ---          H  (  61)          H  (  62)          H  (  63)          C  (  64)          H  (  65)
 C  (  56)    2.706508          3.457361          2.791664          2.484655          2.716630
 H  (  57)    3.001169          3.757836          2.573222          3.453899          3.763585
 H  (  58)    3.732145          4.321586          3.789158          2.793609          2.579785
 H  (  59)    2.509959          3.736305          3.174372          2.650053          2.942047
 C  (  60)    1.094650          1.091085          1.090195          2.471788          3.442989
 ---          H  (  66)          H  (  67)
 C  (  56)    3.449376          2.731800
 H  (  57)    4.319679          3.696279
 H  (  58)    3.781710          3.180537
 H  (  59)    3.680596          2.437625
 C  (  60)    2.748726          2.650930

 ---          H  (  61)          H  (  62)          H  (  63)          C  (  64)          H  (  65)
 H  (  61)    0.000000
 H  (  62)    1.769129          0.000000
 H  (  63)    1.760620          1.770834          0.000000
 C  (  64)    2.692345          2.699131          3.452018          0.000000
 H  (  65)    3.680373          3.731866          4.328127          1.090428          0.000000
 ---          H  (  66)          H  (  67)
 H  (  61)    3.097889          2.404315
 H  (  62)    2.521146          2.964163
 H  (  63)    3.759886          3.672317
 C  (  64)    1.092243          1.094426
 H  (  65)    1.767225          1.772318

 ---          H  (  66)          H  (  67)
 H  (  66)    0.000000
 H  (  67)    1.773537          0.000000


Atomic orbital basis
--------------------
::

 atom  label     prim    cont     orbital basis set details     
 ---------------------------------------------------------------
  Ir     1        204     204     [24s19p12d9f]  dyall-vdz
  P      2         42      42     [11s7p2d]      uiglo-ii
  P      3         42      42     [11s7p2d]      uiglo-ii
  N      4         29      29     [9s5p1d]       uiglo-ii
  N      5         29      29     [9s5p1d]       uiglo-ii
  H      6          8       8     [5s1p]         uiglo-ii
  H      7          8       8     [5s1p]         uiglo-ii
  C      8         29      29     [9s5p1d]       uiglo-ii
  H      9          8       8     [5s1p]         uiglo-ii
  C     10         29      29     [9s5p1d]       uiglo-ii
  H     11          8       8     [5s1p]         uiglo-ii
  C     12         29      29     [9s5p1d]       uiglo-ii
  H     13          8       8     [5s1p]         uiglo-ii
  C     14         29      29     [9s5p1d]       uiglo-ii
  H     15          8       8     [5s1p]         uiglo-ii
  C     16         29      29     [9s5p1d]       uiglo-ii
  C     17         29      29     [9s5p1d]       uiglo-ii
  H     18          8       8     [5s1p]         uiglo-ii
  H     19          8       8     [5s1p]         uiglo-ii
  H     20          8       8     [5s1p]         uiglo-ii
  C     21         29      29     [9s5p1d]       uiglo-ii
  H     22          8       8     [5s1p]         uiglo-ii
  H     23          8       8     [5s1p]         uiglo-ii
  H     24          8       8     [5s1p]         uiglo-ii
  C     25         29      29     [9s5p1d]       uiglo-ii
  H     26          8       8     [5s1p]         uiglo-ii
  H     27          8       8     [5s1p]         uiglo-ii
  H     28          8       8     [5s1p]         uiglo-ii
  C     29         29      29     [9s5p1d]       uiglo-ii
  C     30         29      29     [9s5p1d]       uiglo-ii
  H     31          8       8     [5s1p]         uiglo-ii
  H     32          8       8     [5s1p]         uiglo-ii
  H     33          8       8     [5s1p]         uiglo-ii
  C     34         29      29     [9s5p1d]       uiglo-ii
  H     35          8       8     [5s1p]         uiglo-ii
  H     36          8       8     [5s1p]         uiglo-ii
  H     37          8       8     [5s1p]         uiglo-ii
  C     38         29      29     [9s5p1d]       uiglo-ii
  H     39          8       8     [5s1p]         uiglo-ii
  H     40          8       8     [5s1p]         uiglo-ii
  H     41          8       8     [5s1p]         uiglo-ii
  C     42         29      29     [9s5p1d]       uiglo-ii
  C     43         29      29     [9s5p1d]       uiglo-ii
  H     44          8       8     [5s1p]         uiglo-ii
  H     45          8       8     [5s1p]         uiglo-ii
  H     46          8       8     [5s1p]         uiglo-ii
  C     47         29      29     [9s5p1d]       uiglo-ii
  H     48          8       8     [5s1p]         uiglo-ii
  H     49          8       8     [5s1p]         uiglo-ii
  H     50          8       8     [5s1p]         uiglo-ii
  C     51         29      29     [9s5p1d]       uiglo-ii
  H     52          8       8     [5s1p]         uiglo-ii
  H     53          8       8     [5s1p]         uiglo-ii
  H     54          8       8     [5s1p]         uiglo-ii
  C     55         29      29     [9s5p1d]       uiglo-ii
  C     56         29      29     [9s5p1d]       uiglo-ii
  H     57          8       8     [5s1p]         uiglo-ii
  H     58          8       8     [5s1p]         uiglo-ii
  H     59          8       8     [5s1p]         uiglo-ii
  C     60         29      29     [9s5p1d]       uiglo-ii
  H     61          8       8     [5s1p]         uiglo-ii
  H     62          8       8     [5s1p]         uiglo-ii
  H     63          8       8     [5s1p]         uiglo-ii
  C     64         29      29     [9s5p1d]       uiglo-ii
  H     65          8       8     [5s1p]         uiglo-ii
  H     66          8       8     [5s1p]         uiglo-ii
  H     67          8       8     [5s1p]         uiglo-ii

 Total number of           GTO shells =     686
 Total number of spherical GTO functions = 1262
 Total number of cartesian GTO functions = 1327


##############################################################################
                                ReSpect output
##############################################################################


Four-component SCF procedure (SCFun)
------------------------------------
::

 
  Fock setting
  ------------
  number atoms:                                67
  number electrons:                           283
  number matrices:                              2
  matrix dimension:                          1327
  number GTO shells:                          686
  nucleus model:                            gauss
  ERI classes (up to):                       SSSS (one-center approximation)
  ERI acceleration:                          none
  ERI screening threshold:             1.0000E-10
  HF exchange scaling factor:          0.00000000
  inverse fine-structure constant:   137.03599907
 
  TwoFock setting (ERI)
  ---------------------
  number atoms:                                67
  matrix dimension:                          1327
  number GTO shells:                          686
  ERI classes (up to):                       SSSS (one-center approximation)
  ERI screening threshold:             1.0000E-10
  inverse fine-structure constant:   137.03599907
 
  DFT setting
  -----------
  number atoms:                                  67
  number matrices:                                2
  matrix dimension:                            1327
  number GTO shells:                            686
  DFT functional ID:                              4
  DFT noncollinearity ID:                         4
  DFT screening threshold:               1.0000E-10
  DFT regularization cutoff:             1.0000E-16
  inverse fine-structure constant:     137.03599907
  HF global exchange scaling factor:     0.00000000
  HF range-separated scaling factor:     0.00000000
  HF range-separated erf w-argument:     0.00000000


  Restarting from a previous one-component calculation ... 
  Matrix to power -5.00E-01(min: 1.94E-04 max: 1.13E+02 thr: 1.00E-08 time: 2.14E+00 cpus:24)
  Matrix to power -5.00E-01(min: 2.11E-03 max: 4.40E+02 thr: 1.00E-08 time: 2.15E+00 cpus:24)
  Matrix to power -5.00E-01(min: 1.94E-04 max: 1.13E+02 thr: 1.00E-08 time: 2.14E+00 cpus:24)
  Matrix to power -5.00E-01(min: 2.11E-03 max: 4.40E+02 thr: 1.00E-08 time: 2.15E+00 cpus:24)
 
 
                     Energy           dE       max[F,D]   spin density    time (hh:mm:ss)
                ----------------   ---------   --------   ------------    ---------------
  Cycle:   1   -43083.4662595451   -4.31E+04   0.00E+00   <x>= 9.31E-01   eri= 00:08:47.5  
                                                          <y>= 1.34E-03   xc=  00:00:44.9  
                                                          <z>=-6.43E-04   dia= 00:00:36.7  
                                                                          tot= 00:10:13.3  
 
 
                     Energy           dE       max[F,D]   spin density    time (hh:mm:ss)
                ----------------   ---------   --------   ------------    ---------------
  Cycle:   2   -19435.2342410746    2.36E+04   3.44E+00   <x>= 9.13E-01   eri= 00:08:49.3  
                                                          <y>= 1.52E-03   xc=  00:01:10.5  
                                                          <z>=-6.11E-04   dia= 00:00:33.5  
                                                                          tot= 00:10:41.5  
 
 
                     Energy           dE       max[F,D]   spin density    time (hh:mm:ss)
                ----------------   ---------   --------   ------------    ---------------
  Cycle:   3   -19435.2570655713   -2.28E-02   3.25E-02   <x>= 8.66E-01   eri= 00:08:49.2  
                                                          <y>=-1.42E-04   xc=  00:01:10.5  
                                                          <z>=-6.54E-04   dia= 00:00:33.3  
                                                                          tot= 00:10:42.6  
 
 
                     Energy           dE       max[F,D]   spin density    time (hh:mm:ss)
                ----------------   ---------   --------   ------------    ---------------
  Cycle:   4   -19435.2307109018    2.64E-02   2.99E-02   <x>= 9.41E-01   eri= 00:08:49.6  
                                                          <y>= 2.52E-03   xc=  00:01:10.6  
                                                          <z>=-3.76E-04   dia= 00:00:33.4  
                                                                          tot= 00:10:49.4  
 
 
                     Energy           dE       max[F,D]   spin density    time (hh:mm:ss)
                ----------------   ---------   --------   ------------    ---------------
  Cycle:   5   -19435.1929743349    3.77E-02   4.70E-02   <x>= 8.86E-01   eri= 00:08:49.4  
                                                          <y>= 9.07E-04   xc=  00:01:10.5  
                                                          <z>=-4.59E-04   dia= 00:00:33.3  
                                                                          tot= 00:10:51.7  
 
 
                     Energy           dE       max[F,D]   spin density    time (hh:mm:ss)
                ----------------   ---------   --------   ------------    ---------------
  Cycle:   6   -19435.2564751173   -6.35E-02   8.65E-03   <x>= 8.95E-01   eri= 00:08:50.2  
                                                          <y>= 1.36E-03   xc=  00:01:10.4  
                                                          <z>=-3.67E-04   dia= 00:00:33.4  
                                                                          tot= 00:10:54.0  
 
 
                     Energy           dE       max[F,D]   spin density    time (hh:mm:ss)
                ----------------   ---------   --------   ------------    ---------------
  Cycle:   7   -19435.2586854311   -2.21E-03   1.22E-03   <x>= 8.96E-01   eri= 00:08:49.1  
                                                          <y>= 1.39E-03   xc=  00:01:10.6  
                                                          <z>=-2.94E-04   dia= 00:00:33.3  
                                                                          tot= 00:10:59.5  
 
 
                     Energy           dE       max[F,D]   spin density    time (hh:mm:ss)
                ----------------   ---------   --------   ------------    ---------------
  Cycle:   8   -19435.2587600636   -7.46E-05   8.69E-04   <x>= 8.94E-01   eri= 00:08:49.5  
                                                          <y>= 1.42E-03   xc=  00:01:10.6  
                                                          <z>=-2.25E-04   dia= 00:00:33.4  
                                                                          tot= 00:11:04.6  
 
 
                     Energy           dE       max[F,D]   spin density    time (hh:mm:ss)
                ----------------   ---------   --------   ------------    ---------------
  Cycle:   9   -19435.2588345871   -7.45E-05   1.27E-04   <x>= 8.94E-01   eri= 00:08:49.6  
                                                          <y>= 1.45E-03   xc=  00:01:10.7  
                                                          <z>=-1.66E-04   dia= 00:00:33.3  
                                                                          tot= 00:11:04.2  
 
 
                     Energy           dE       max[F,D]   spin density    time (hh:mm:ss)
                ----------------   ---------   --------   ------------    ---------------
  Cycle:  10   -19435.2588350966   -5.09E-07   1.36E-04   <x>= 8.94E-01   eri= 00:08:50.6  
                                                          <y>= 1.47E-03   xc=  00:01:10.4  
                                                          <z>=-1.07E-04   dia= 00:00:33.4  
                                                                          tot= 00:11:13.2  

                                                          Checkpointing ...
 
 
                     Energy           dE       max[F,D]   spin density    time (hh:mm:ss)
                ----------------   ---------   --------   ------------    ---------------
  Cycle:  11   -19435.2588355937   -4.97E-07   2.00E-05   <x>= 8.94E-01   eri= 00:08:49.5  
                                                          <y>= 1.49E-03   xc=  00:01:10.5  
                                                          <z>=-4.15E-05   dia= 00:00:33.3  
                                                                          tot= 00:12:37.1  
 
 
                     Energy           dE       max[F,D]   spin density    time (hh:mm:ss)
                ----------------   ---------   --------   ------------    ---------------
  Cycle:  12   -19435.2588356358   -4.21E-08   7.43E-06   <x>= 8.94E-01   eri= 00:08:50.0  
                                                          <y>= 1.52E-03   xc=  00:01:10.4  
                                                          <z>= 5.30E-05   dia= 00:00:33.2  
                                                                          tot= 00:11:17.0  
 
 
                     Energy           dE       max[F,D]   spin density    time (hh:mm:ss)
                ----------------   ---------   --------   ------------    ---------------
  Cycle:  13   -19435.2588356455   -9.74E-09   4.24E-06   <x>= 8.94E-01   eri= 00:08:49.5  
                                                          <y>= 1.55E-03   xc=  00:01:10.5  
                                                          <z>= 1.33E-04   dia= 00:00:33.2  
                                                                          tot= 00:11:14.2  
 
 
  Happy end
 
 
  --- Electronic energy        --- =    -24689.123784472082
  --- Nuclear-repulsion energy --- =      5253.864948826536
  --- Total energy             --- =    -19435.258835645545
 
 
 
  Energy of occupied orbitals
  ---------------------------
 
  (1-5)         -2792.21852   -2792.21851    -488.01830    -488.01706    -467.59935
  (6-10)         -467.59931    -407.79579    -407.79483    -407.79419    -407.79364
  (11-15)        -114.04435    -114.04392    -104.86790    -104.86785     -91.77481
  (16-20)         -91.77446     -91.77232     -91.77204     -76.52482     -76.52482
  (21-25)         -76.52480     -76.52480     -76.40807     -76.40780     -76.40570
  (26-30)         -76.40569     -73.57940     -73.57875     -73.57742     -73.57695
  (31-35)         -73.57590     -73.57585     -24.23443     -24.23326     -20.35666
  (36-40)         -20.35652     -17.26319     -17.26235     -17.25726     -17.25658
  (41-45)         -14.00360     -14.00340     -13.96758     -13.96326     -10.89719
  (46-50)         -10.89699     -10.89101     -10.89081     -10.32390     -10.32352
  (51-55)         -10.31969     -10.31842     -10.31492     -10.31479      -9.91588
  (56-60)          -9.91588      -9.91566      -9.91565      -9.91076      -9.91074
  (61-65)          -9.91065      -9.91062      -9.91030      -9.91024      -9.91019
  (66-70)          -9.91012      -9.88177      -9.88177      -9.88167      -9.88166
  (71-75)          -9.88087      -9.88087      -9.88082      -9.88081      -9.87660
  (76-80)          -9.87660      -9.87658      -9.87658      -9.87472      -9.87470
  (81-85)          -9.87459      -9.87458      -9.86940      -9.86937      -9.86932
  (86-90)          -9.86930      -9.86858      -9.86855      -9.86853      -9.86851
  (91-95)          -9.86772      -9.86772      -9.86728      -9.86728      -6.33769
  (96-100)         -6.33767      -6.33767      -6.33765      -4.53870      -4.53869
  (101-105)        -4.53867      -4.53866      -4.50654      -4.50654      -4.50653
  (106-110)        -4.50652      -4.50443      -4.50442      -4.50439      -4.50437
  (111-115)        -3.47982      -3.47044      -2.26162      -2.26062      -2.22956
  (116-120)        -2.22922      -2.22539      -2.22498      -2.21986      -2.21961
  (121-125)        -2.11619      -2.11616      -2.11374      -2.11263      -2.10833
  (126-130)        -2.10804      -2.10485      -2.10457      -1.78003      -1.76854
  (131-135)        -1.75727      -1.74943      -0.85003      -0.84871      -0.75516
  (136-140)        -0.75494      -0.75400      -0.75370      -0.73852      -0.73525
  (141-145)        -0.73523      -0.73518      -0.73512      -0.72917      -0.70813
  (146-150)        -0.70738      -0.65338      -0.65249      -0.62710      -0.62707
  (151-155)        -0.62651      -0.62647      -0.62124      -0.62120      -0.62038
  (156-160)        -0.62033      -0.61555      -0.61551      -0.61539      -0.61535
  (161-165)        -0.61250      -0.61246      -0.61215      -0.61212      -0.58229
  (166-170)        -0.58190      -0.57311      -0.57279      -0.51221      -0.51139
  (171-175)        -0.50589      -0.50518      -0.49222      -0.49204      -0.49200
  (176-180)        -0.49181      -0.47035      -0.47003      -0.45727      -0.45698
  (181-185)        -0.43829      -0.43751      -0.42224      -0.42171      -0.41717
  (186-190)        -0.41590      -0.41573      -0.41548      -0.41527      -0.41437
  (191-195)        -0.40690      -0.40651      -0.39551      -0.39490      -0.39416
  (196-200)        -0.39379      -0.39363      -0.39355      -0.38824      -0.38813
  (201-205)        -0.38754      -0.38748      -0.38349      -0.38305      -0.38119
  (206-210)        -0.38111      -0.38105      -0.38079      -0.37027      -0.36992
  (211-215)        -0.36955      -0.36748      -0.35743      -0.35722      -0.35384
  (216-220)        -0.35367      -0.34967      -0.34766      -0.34747      -0.34732
  (221-225)        -0.34016      -0.34006      -0.33861      -0.33849      -0.33649
  (226-230)        -0.33640      -0.33343      -0.33323      -0.33228      -0.33222
  (231-235)        -0.33201      -0.33097      -0.32049      -0.32038      -0.31781
  (236-240)        -0.31777      -0.31640      -0.31630      -0.31521      -0.31518
  (241-245)        -0.31016      -0.30923      -0.30294      -0.30277      -0.30227
  (246-250)        -0.30216      -0.29528      -0.29524      -0.29185      -0.29140
  (251-255)        -0.29090      -0.29071      -0.28874      -0.28867      -0.28681
  (256-260)        -0.28670      -0.28501      -0.28491      -0.28254      -0.28169
  (261-265)        -0.27510      -0.27465      -0.27091      -0.26984      -0.26570
  (266-270)        -0.26459      -0.25502      -0.25419      -0.24235      -0.23136
  (271-275)        -0.22983      -0.22354      -0.21891      -0.21710      -0.18613
  (276-280)        -0.18402      -0.17345      -0.17330      -0.16700      -0.16173
  (281-283)        -0.14849      -0.14390      -0.12288
 
 
 
  Energy of virtual orbitals (positive energy states)
  ---------------------------------------------------
 
  (284-288)        -0.09939      -0.03334      -0.03064      -0.01450      -0.01078
  (289-293)        -0.00713      -0.00583       0.01475       0.01567       0.02212
  (294-298)         0.02220       0.02458       0.02559       0.03117       0.03276
  (299-303)         0.03290       0.03330       0.03761       0.03842       0.04278
  (304-308)         0.04318       0.04458       0.04471       0.04578       0.04627
  (309-313)         0.04662       0.04671       0.05080       0.05147       0.05876
  (314-318)         0.05899       0.05921       0.05932       0.06487       0.06509
  (319-323)         0.06573       0.06603       0.07126       0.07153       0.07404
  (324-328)         0.07441       0.08116       0.08147       0.08159       0.08219
  (329-333)         0.08298       0.08314       0.08583       0.08677       0.09049
  (334-338)         0.09083       0.09104       0.09162       0.09624       0.09662
  (339-343)         0.09767       0.09790       0.10017       0.10042       0.10060
  (344-348)         0.10121       0.10385       0.10433       0.10726       0.10745
  (349-353)         0.10954       0.10988       0.11661       0.11714       0.11920
  (354-358)         0.11948       0.12078       0.12144       0.12368       0.12408
  (359-363)         0.12452       0.12482       0.12555       0.12579       0.12649
  (364-368)         0.12708       0.13322       0.13340       0.13807       0.13858
  (369-373)         0.14106       0.14124       0.14136       0.14140       0.14380
  (374-378)         0.14399       0.14695       0.14703       0.14730       0.14775
  (379-383)         0.15232       0.15246       0.15313       0.15356       0.16149
  (384-388)         0.16172       0.16185       0.16215       0.16635       0.16647
  (389-393)         0.16695       0.16747       0.16942       0.16975       0.17003
  (394-398)         0.17019       0.17208       0.17239       0.17572       0.17605
  (399-403)         0.18319       0.18321       0.18359       0.18369       0.18778
  (404-408)         0.18795       0.18980       0.19142       0.19228       0.19282
  (409-413)         0.19866       0.19887       0.20304       0.20339       0.20727
  (414-418)         0.20824       0.21660       0.21773       0.21958       0.21974
  (419-423)         0.22390       0.22411       0.23535       0.23559       0.24113
  (424-428)         0.24178       0.24738       0.24828       0.25187       0.25205
  (429-433)         0.25266       0.25279       0.25962       0.26015       0.26088
  (434-438)         0.26165       0.26185       0.26228       0.26508       0.26540
  (439-443)         0.27545       0.27596       0.27823       0.27840       0.28118
  (444-448)         0.28209       0.28500       0.28510       0.28657       0.28725
  (449-453)         0.29225       0.29239       0.29729       0.29748       0.30243
  (454-458)         0.30327       0.30794       0.30907       0.31008       0.31019
  (459-463)         0.31090       0.31146       0.31534       0.31559       0.31946
  (464-468)         0.32009       0.32494       0.32531       0.32708       0.32843
  (469-473)         0.33232       0.33262       0.33479       0.33581       0.34484
  (474-478)         0.34498       0.34522       0.34579       0.35797       0.35844
  (479-483)         0.35960       0.36004       0.36140       0.36167       0.36725
  (484-488)         0.36761       0.37255       0.37282       0.37587       0.37698
  (489-493)         0.38002       0.38115       0.38474       0.38505       0.38957
  (494-498)         0.39043       0.39537       0.39552       0.39570       0.39625
  (499-503)         0.39909       0.39926       0.40300       0.40335       0.40781
  (504-508)         0.40807       0.40954       0.40978       0.41156       0.41261
  (509-513)         0.41965       0.41991       0.42134       0.42192       0.42610
  (514-518)         0.42639       0.42684       0.42704       0.43134       0.43152
  (519-523)         0.43518       0.43549       0.44000       0.44084       0.44344
  (524-528)         0.44368       0.44875       0.44919       0.45010       0.45039
  (529-533)         0.45106       0.45149       0.45300       0.45324       0.45482
  (534-538)         0.45527       0.45875       0.45914       0.45947       0.45967
  (539-543)         0.46432       0.46459       0.46494       0.46536       0.46681
  (544-548)         0.46739       0.47257       0.47320       0.47365       0.47384
  (549-553)         0.47890       0.47913       0.48026       0.48044       0.48074
  (554-558)         0.48124       0.48704       0.48722       0.48981       0.49005
  (559-563)         0.49037       0.49045       0.49123       0.49142       0.49493
  (564-568)         0.49543       0.49579       0.49605       0.50059       0.50113
  (569-573)         0.50243       0.50263       0.50828       0.50855       0.50899
  (574-578)         0.50955       0.51228       0.51278       0.51329       0.51359
  (579-583)         0.52140       0.52174       0.52190       0.52237       0.52477
  (584-588)         0.52498       0.52640       0.52703       0.52860       0.53127
  (589-593)         0.53358       0.53385       0.53632       0.53648       0.53848
  (594-598)         0.53969       0.54087       0.54121       0.54474       0.54518
  (599-603)         0.54684       0.54712       0.55866       0.55905       0.55931
  (604-608)         0.56033       0.56276       0.56299       0.56568       0.56608
  (609-613)         0.57103       0.57121       0.57152       0.57199       0.57284
  (614-618)         0.57322       0.57657       0.57691       0.58043       0.58103
  (619-623)         0.58192       0.58280       0.58369       0.58444       0.59011
  (624-628)         0.59186       0.60313       0.60418       0.60890       0.61009
  (629-633)         0.62176       0.62233       0.62290       0.62417       0.62551
  (634-638)         0.62823       0.63410       0.63452       0.64014       0.64150
  (639-643)         0.64611       0.64862       0.65289       0.65323       0.66050
  (644-648)         0.66218       0.66420       0.66565       0.66591       0.66725
  (649-653)         0.67443       0.67464       0.67608       0.67697       0.67966
  (654-658)         0.68057       0.69149       0.69244       0.69300       0.69596
  (659-663)         0.69949       0.70033       0.70881       0.70918       0.71166
  (664-668)         0.71286       0.72513       0.72656       0.72689       0.72953
  (669-673)         0.75855       0.75935       0.76086       0.76161       0.77014
  (674-678)         0.77101       0.77831       0.77959       0.78105       0.78321
  (679-683)         0.79762       0.79847       0.80019       0.80151       0.82932
  (684-688)         0.83114       0.83582       0.83616       0.83739       0.83822
  (689-693)         0.85819       0.85908       0.87037       0.87203       0.88056
  (694-698)         0.88115       0.88181       0.88254       0.89044       0.89132
  (699-703)         0.90346       0.90487       0.91625       0.91703       0.92248
  (704-708)         0.92340       0.92955       0.93004       0.93053       0.93170
  (709-713)         0.93982       0.94122       0.95118       0.95145       0.95500
  (714-718)         0.95576       0.95899       0.95946       0.97160       0.97204
  (719-723)         0.98536       0.98607       0.99099       0.99191       1.00031
  (724-728)         1.00072       1.00662       1.00723       1.01915       1.01985
  (729-733)         1.02154       1.02196       1.02325       1.02345       1.02497
  (734-738)         1.02528       1.02845       1.02885       1.03993       1.04107
  (739-743)         1.05289       1.05378       1.06041       1.06089       1.06109
  (744-748)         1.06155       1.07459       1.07550       1.08881       1.09040
  (749-753)         1.09385       1.09449       1.09882       1.09925       1.10269
  (754-758)         1.10397       1.10576       1.10655       1.10784       1.10818
  (759-763)         1.11771       1.11829       1.12394       1.12428       1.13777
  (764-768)         1.13888       1.13960       1.14203       1.15322       1.15413
  (769-773)         1.15418       1.15645       1.16581       1.16766       1.18543
  (774-778)         1.18637       1.21292       1.21333       1.21531       1.21576
  (779-783)         1.21847       1.21886       1.22241       1.22312       1.22573
  (784-788)         1.22596       1.22649       1.22669       1.23013       1.23150
  (789-793)         1.23734       1.23837       1.23894       1.24005       1.24414
  (794-798)         1.24436       1.24731       1.24758       1.25283       1.25367
  (799-803)         1.25654       1.25675       1.26094       1.26133       1.26524
  (804-808)         1.26560       1.27177       1.27224       1.27577       1.27603
  (809-813)         1.27660       1.27696       1.28456       1.28600       1.28753
  (814-818)         1.28794       1.28877       1.28917       1.29873       1.29913
  (819-823)         1.30177       1.30223       1.31396       1.31418       1.31522
  (824-828)         1.31571       1.32061       1.32120       1.32251       1.32287
  (829-833)         1.32435       1.32450       1.32879       1.32895       1.33299
  (834-838)         1.33317       1.33423       1.33457       1.33731       1.33742
  (839-843)         1.34689       1.34697       1.34815       1.34846       1.34925
  (844-848)         1.34940       1.35095       1.35116       1.35142       1.35173
  (849-853)         1.36364       1.36410       1.36423       1.36454       1.37476
  (854-858)         1.37499       1.37706       1.37745       1.39054       1.39071
  (859-863)         1.39813       1.39832       1.39877       1.39892       1.40182
  (864-868)         1.40220       1.40805       1.40868       1.40876       1.40899
  (869-873)         1.41086       1.41105       1.41424       1.41459       1.42616
  (874-878)         1.42687       1.42901       1.42918       1.42931       1.42950
  (879-883)         1.43519       1.43571       1.44486       1.44522       1.45292
  (884-888)         1.45341       1.45751       1.45794       1.45884       1.45907
  (889-893)         1.46448       1.46473       1.47201       1.47212       1.47964
  (894-898)         1.48001       1.48164       1.48182       1.49024       1.49139
  (899-903)         1.49351       1.49388       1.49780       1.49808       1.50771
  (904-908)         1.50798       1.51331       1.51423       1.51982       1.52063
  (909-913)         1.52986       1.52998       1.53210       1.53262       1.54249
  (914-918)         1.54277       1.54372       1.54401       1.54638       1.54660
  (919-923)         1.54838       1.54914       1.55941       1.55954       1.56294
  (924-928)         1.56305       1.56449       1.56506       1.57377       1.57433
  (929-933)         1.57618       1.57693       1.58666       1.58745       1.58862
  (934-938)         1.58891       1.59242       1.59353       1.59976       1.60000
  (939-943)         1.60209       1.60250       1.60566       1.60598       1.61450
  (944-948)         1.61470       1.62347       1.62471       1.63153       1.63225
  (949-953)         1.63271       1.63299       1.63916       1.63944       1.64082
  (954-958)         1.64149       1.64774       1.64821       1.64827       1.64853
  (959-963)         1.64895       1.64905       1.65023       1.65054       1.66783
  (964-968)         1.66811       1.67249       1.67278       1.67476       1.67494
  (969-973)         1.67536       1.67556       1.68493       1.68521       1.68744
  (974-978)         1.68750       1.69353       1.69366       1.71349       1.71412
  (979-983)         1.71731       1.71764       1.72433       1.72468       1.72495
  (984-988)         1.72522       1.72933       1.72963       1.73741       1.73757
  (989-993)         1.73892       1.73917       1.74251       1.74285       1.74401
  (994-998)         1.74453       1.74613       1.74653       1.74863       1.74885
  (999-1003)        1.75228       1.75286       1.75323       1.75381       1.76833
  (1004-1008)       1.76872       1.77407       1.77432       1.77444       1.77465
  (1009-1013)       1.77876       1.77919       1.78057       1.78073       1.79261
  (1014-1018)       1.79284       1.80315       1.80448       1.80576       1.80595
  (1019-1023)       1.81588       1.81688       1.82482       1.82522       1.82962
  (1024-1028)       1.83042       1.83905       1.84050       1.84158       1.84198
  (1029-1033)       1.84289       1.84342       1.85587       1.85600       1.86625
  (1034-1038)       1.86665       1.86876       1.86995       1.87438       1.87457
  (1039-1043)       1.87902       1.88148       1.89175       1.89197       1.89305
  (1044-1048)       1.89341       1.90195       1.90222       1.90387       1.90416
  (1049-1053)       1.92481       1.92575       1.92583       1.92619       1.94427
  (1054-1058)       1.94494       1.94857       1.94876       1.95224       1.95268
  (1059-1063)       1.96188       1.96278       1.97389       1.97472       1.97705
  (1064-1068)       1.97746       1.98192       1.98258       1.98300       1.98387
  (1069-1073)       1.99808       1.99874       2.00685       2.00745       2.01167
  (1074-1078)       2.01227       2.01363       2.01403       2.01802       2.01834
  (1079-1083)       2.02449       2.02574       2.03174       2.03231       2.03687
  (1084-1088)       2.03729       2.03942       2.03947       2.04369       2.04418
  (1089-1093)       2.04738       2.04752       2.04854       2.04924       2.05357
  (1094-1098)       2.05395       2.05472       2.05499       2.06105       2.06158
  (1099-1103)       2.06266       2.06330       2.07883       2.08232       2.08464
  (1104-1108)       2.08530       2.09262       2.09520       2.10486       2.10728
  (1109-1113)       2.11453       2.11459       2.11853       2.11883       2.12144
  (1114-1118)       2.12193       2.12335       2.12368       2.12717       2.12815
  (1119-1123)       2.12888       2.12997       2.13083       2.13219       2.13326
  (1124-1128)       2.13390       2.14019       2.14057       2.14301       2.14440
  (1129-1133)       2.14811       2.14967       2.15000       2.15056       2.15771
  (1134-1138)       2.15862       2.16190       2.16357       2.16567       2.16637
  (1139-1143)       2.16797       2.16891       2.17131       2.17293       2.17839
  (1144-1148)       2.17862       2.18218       2.18268       2.18564       2.18593
  (1149-1153)       2.18719       2.18743       2.19018       2.19129       2.19348
  (1154-1158)       2.19513       2.20019       2.20033       2.20695       2.20830
  (1159-1163)       2.21097       2.21195       2.21490       2.21564       2.22037
  (1164-1168)       2.22114       2.22348       2.22389       2.22668       2.22807
  (1169-1173)       2.23125       2.23217       2.23530       2.23618       2.23831
  (1174-1178)       2.23878       2.23902       2.23928       2.24287       2.24332
  (1179-1183)       2.24534       2.24824       2.25488       2.25552       2.25661
  (1184-1188)       2.25777       2.26007       2.26053       2.26549       2.26597
  (1189-1193)       2.27230       2.27551       2.28012       2.28058       2.28502
  (1194-1198)       2.28520       2.29945       2.30117       2.30994       2.31315
  (1199-1203)       2.31478       2.31496       2.31923       2.32051       2.32489
  (1204-1208)       2.32556       2.33747       2.33809       2.34230       2.34521
  (1209-1213)       2.35072       2.35194       2.35287       2.35354       2.36538
  (1214-1218)       2.36570       2.36669       2.36728       2.37052       2.37097
  (1219-1223)       2.37680       2.37756       2.38152       2.38211       2.38302
  (1224-1228)       2.38411       2.38440       2.38500       2.39080       2.39134
  (1229-1233)       2.39331       2.39437       2.39816       2.39915       2.40146
  (1234-1238)       2.40170       2.41021       2.41040       2.41252       2.41325
  (1239-1243)       2.41782       2.41907       2.42075       2.42257       2.43324
  (1244-1248)       2.43372       2.44041       2.44120       2.45358       2.45450
  (1249-1253)       2.46142       2.46337       2.46493       2.46637       2.46956
  (1254-1258)       2.47075       2.47961       2.48141       2.48458       2.48773
  (1259-1263)       2.50680       2.50768       2.52437       2.52485       2.54081
  (1264-1268)       2.54271       2.54759       2.55607       2.56194       2.56293
  (1269-1273)       2.56466       2.56482       2.57642       2.58156       2.58600
  (1274-1278)       2.58640       2.59047       2.59082       2.59852       2.59898
  (1279-1283)       2.60988       2.61087       2.61178       2.61326       2.61383
  (1284-1288)       2.61417       2.61797       2.61847       2.63061       2.63171
  (1289-1293)       2.63560       2.63585       2.64534       2.64574       2.64897
  (1294-1298)       2.64967       2.66352       2.66400       2.66717       2.66738
  (1299-1303)       2.66891       2.66936       2.67428       2.67504       2.68367
  (1304-1308)       2.68414       2.69240       2.69266       2.70730       2.70885
  (1309-1313)       2.71454       2.71531       2.72072       2.72190       2.72953
  (1314-1318)       2.73083       2.73186       2.73673       2.74389       2.74630
  (1319-1323)       2.75324       2.75368       2.75688       2.75870       2.76826
  (1324-1328)       2.76914       2.77018       2.77143       2.77426       2.78377
  (1329-1333)       2.80045       2.80127       2.80173       2.80229       2.81702
  (1334-1338)       2.81874       2.82787       2.82830       2.83065       2.83127
  (1339-1343)       2.83773       2.83794       2.83905       2.83948       2.84052
  (1344-1348)       2.84080       2.84736       2.84767       2.85276       2.85407
  (1349-1353)       2.85524       2.85603       2.85927       2.85984       2.86097
  (1354-1358)       2.86156       2.86616       2.86654       2.87193       2.87444
  (1359-1363)       2.88872       2.88894       2.88969       2.89210       2.89611
  (1364-1368)       2.89674       2.91147       2.91245       2.91399       2.91683
  (1369-1373)       2.93057       2.94349       2.95522       2.95946       2.96712
  (1374-1378)       2.96768       2.97155       2.97260       3.00743       3.00865
  (1379-1383)       3.01740       3.01967       3.03616       3.03708       3.05682
  (1384-1388)       3.05754       3.08299       3.08434       3.09511       3.09741
  (1389-1393)       3.11697       3.11875       3.14891       3.15181       3.17230
  (1394-1398)       3.17324       3.18244       3.18483       3.19394       3.19555
  (1399-1403)       3.23511       3.23621       3.23908       3.23973       3.25652
  (1404-1408)       3.25974       3.28174       3.28214       3.28438       3.28548
  (1409-1413)       3.29259       3.29583       3.31917       3.32299       3.32715
  (1414-1418)       3.33079       3.35601       3.35691       3.41387       3.41431
  (1419-1423)       3.42282       3.42286       3.42969       3.43013       3.43541
  (1424-1428)       3.43554       3.43662       3.43717       3.45568       3.45578
  (1429-1433)       3.45595       3.45602       3.46300       3.46323       3.47724
  (1434-1438)       3.47802       3.48265       3.48280       3.48668       3.48739
  (1439-1443)       3.52166       3.52181       3.52746       3.52839       3.53888
  (1444-1448)       3.53939       3.54146       3.54154       3.55272       3.55284
  (1449-1453)       3.55441       3.55446       3.55508       3.55514       3.56202
  (1454-1458)       3.56211       3.57707       3.57718       3.59295       3.59425
  (1459-1463)       3.60535       3.60548       3.60666       3.60671       3.62620
  (1464-1468)       3.62627       3.62808       3.62810       3.68138       3.68300
  (1469-1473)       3.70269       3.70296       3.70825       3.70841       3.70852
  (1474-1478)       3.70872       3.71089       3.71121       3.72023       3.72046
  (1479-1483)       3.72684       3.72708       3.73862       3.73943       3.74494
  (1484-1488)       3.74522       3.75752       3.75866       3.76595       3.76697
  (1489-1493)       3.77802       3.78192       3.78247       3.78658       4.08261
  (1494-1498)       4.08319       4.70850       4.70878       4.76759       4.76780
  (1499-1503)       4.77710       4.77728       4.82028       4.82054       4.83216
  (1504-1508)       4.83257       4.99880       4.99894       5.17679       5.17709
  (1509-1513)       5.23071       5.23089       5.25239       5.25261       5.25765
  (1514-1518)       5.25787       5.31069       5.31185       5.35923       5.36047
  (1519-1523)       5.52804       5.52810       5.53147       5.53150       5.53382
  (1524-1528)       5.53386       5.53963       5.53966       5.54682       5.54686
  (1529-1533)       5.54998       5.55004       5.55146       5.55150       5.56122
  (1534-1538)       5.56125       5.64508       5.64527       5.66505       5.66525
  (1539-1543)       5.67050       5.67068       5.68006       5.68023       5.72158
  (1544-1548)       5.72285       5.75100       5.75227       6.43575       6.43601
  (1549-1553)       6.44913       6.45815       6.47750       6.48349       6.51617
  (1554-1558)       6.52007       6.52844       6.53088       6.55873       6.56406
  (1559-1563)       6.58403       6.58524       6.72910       6.73374       6.80634
  (1564-1568)       6.81100       7.23982       7.24046       7.33363       7.34645
  (1569-1573)       7.45873       7.46015       7.47203       7.47356       7.49037
  (1574-1578)       7.49077       7.49816       7.49866       7.55405       7.55423
  (1579-1583)       7.56228       7.56273       7.56343       7.56362       7.57451
  (1584-1588)       7.57455       7.57546       7.57562       7.57605       7.57614
  (1589-1593)       7.57847       7.57867       7.58528       7.58539       7.59764
  (1594-1598)       7.59859       7.60433       7.60534       7.62949       7.62952
  (1599-1603)       7.63146       7.63152       7.63247       7.63255       7.64308
  (1604-1608)       7.64315       7.64978       7.65000       7.65557       7.65560
  (1609-1613)       7.65764       7.65770       7.65963       7.65973       7.66367
  (1614-1618)       7.66396       7.66844       7.66878       7.67135       7.67141
  (1619-1623)       7.67350       7.67361       7.67555       7.67561       7.67644
  (1624-1628)       7.67650       7.68882       7.68890       7.69563       7.69584
  (1629-1633)       7.70984       7.71000       7.71079       7.71090       7.72579
  (1634-1638)       7.72590       7.72634       7.72643       7.73409       7.73417
  (1639-1643)       7.73853       7.73860       7.74374       7.74376       7.74862
  (1644-1648)       7.74876       7.74997       7.75010       7.75971       7.75975
  (1649-1653)       7.76134       7.76140       7.77390       7.77398       7.77960
  (1654-1658)       7.77981       7.80952       7.80988       7.83441       7.83467
  (1659-1663)       7.83524       7.83550       7.83884       7.83908       7.84221
  (1664-1668)       7.84246       7.86134       7.86161       7.86789       7.86815
  (1669-1673)       7.87227       7.87260       7.87327       7.87365       7.87560
  (1674-1678)       7.87593       7.89310       7.89330       7.89416       7.89441
  (1679-1683)       7.90052       7.90086       7.92190       7.92225       7.93824
  (1684-1688)       7.93855       8.20261       8.20306       8.23328       8.23372
  (1689-1693)       9.42215       9.42228       9.42918       9.42920       9.43717
  (1694-1698)       9.43721       9.43806       9.43810       9.43904       9.43936
  (1699-1703)       9.44331       9.44339       9.45060       9.45061       9.45716
  (1704-1708)       9.45717       9.46427       9.46431       9.46572       9.46575
  (1709-1713)       9.46706       9.46708       9.47305       9.47309       9.47410
  (1714-1718)       9.47425       9.49363       9.49398       9.52138       9.52139
  (1719-1723)       9.52568       9.52572       9.54080       9.54096       9.55911
  (1724-1728)       9.55913       9.56011       9.56012       9.56500       9.56502
  (1729-1733)       9.56567       9.56569       9.58007       9.58010       9.58065
  (1734-1738)       9.58080       9.58544       9.58545       9.59163       9.59165
  (1739-1743)       9.59426       9.59427       9.59840       9.59843       9.60271
  (1744-1748)       9.60285       9.60644       9.60647       9.61585       9.61585
  (1749-1753)       9.62054       9.62069       9.62650       9.62653       9.62777
  (1754-1758)       9.62793       9.63107       9.63125       9.63778       9.63781
  (1759-1763)       9.64909       9.64926       9.65272       9.65305       9.66063
  (1764-1768)       9.66075       9.66081       9.66099       9.70440       9.70467
  (1769-1773)       9.72272       9.72274       9.73164       9.73177      11.17629
  (1774-1778)      11.18420      11.21371      11.22927      11.46270      11.46476
  (1779-1783)      11.46868      11.47282      11.69605      11.69645      11.69992
  (1784-1788)      11.70149      12.01474      12.02050      12.11936      12.11951
  (1789-1793)      12.16082      12.16353      12.40268      12.40617      12.43777
  (1794-1798)      12.43871      12.63824      12.64172      13.76144      13.76178
  (1799-1803)      14.06285      14.06615      17.20278      17.20777      18.53100
  (1804-1808)      18.53365      18.56438      18.56550      18.63845      18.64211
  (1809-1813)      18.67771      18.67896      18.70784      18.70826      18.77910
  (1814-1818)      18.77960      18.85316      18.85548      21.52765      21.52769
  (1819-1823)      21.56618      21.56621      21.60185      21.60189      21.63138
  (1824-1828)      21.63139      21.64742      21.64745      21.75278      21.75282
  (1829-1833)      22.27441      22.27456      22.29400      22.29414      22.31496
  (1834-1838)      22.31510      22.31784      22.31796      22.36150      22.36224
  (1839-1843)      22.39683      22.39754      22.48574      22.48595      22.49536
  (1844-1848)      22.49547      22.51420      22.51422      22.52126      22.52128
  (1849-1853)      22.52483      22.52485      22.52520      22.52523      22.52992
  (1854-1858)      22.52996      22.53230      22.53233      22.57336      22.57357
  (1859-1863)      22.57766      22.57833      22.58513      22.58555      22.60100
  (1864-1868)      22.60114      22.61107      22.61123      22.61770      22.61826
  (1869-1873)      31.62971      31.63867      31.70069      31.70131      38.09829
  (1874-1878)      38.09892      38.10624      38.10689      38.13641      38.13646
  (1879-1883)      38.13859      38.13866      38.20195      38.20276      38.21436
  (1884-1888)      38.21498      38.21918      38.21927      38.22300      38.22308
  (1889-1893)      38.22452      38.22453      38.22768      38.22770      38.23926
  (1894-1898)      38.23927      38.24334      38.24335      38.24767      38.24772
  (1899-1903)      38.24991      38.24994      38.25231      38.25233      38.25710
  (1904-1908)      38.25711      38.25989      38.25990      38.26208      38.26209
  (1909-1913)      38.26539      38.26540      38.27636      38.27638      38.27818
  (1914-1918)      38.27819      38.28438      38.28441      38.28572      38.28575
  (1919-1923)      38.28741      38.28743      38.28817      38.28819      38.29139
  (1924-1928)      38.29140      38.29426      38.29429      38.29572      38.29574
  (1929-1933)      38.29775      38.29776      38.30318      38.30319      38.30471
  (1934-1938)      38.30472      38.30578      38.30580      38.30884      38.30885
  (1939-1943)      38.31094      38.31095      38.31534      38.31535      38.32120
  (1944-1948)      38.32122      38.32327      38.32328      38.32922      38.32923
  (1949-1953)      38.32998      38.33002      38.33343      38.33345      38.33812
  (1954-1958)      38.33814      38.34208      38.34210      38.34399      38.34400
  (1959-1963)      38.34609      38.34611      38.34842      38.34845      38.35101
  (1964-1968)      38.35102      38.35357      38.35361      38.35745      38.35749
  (1969-1973)      38.36443      38.36445      38.37128      38.37130      38.37556
  (1974-1978)      38.37564      38.37926      38.37931      38.38755      38.38759
  (1979-1983)      38.39153      38.39158      38.39452      38.39457      38.39711
  (1984-1988)      38.39715      38.41813      38.41825      38.45562      38.45573
  (1989-1993)      38.61517      38.61530      38.63376      38.63389      38.93293
  (1994-1998)      38.93293      39.01429      39.01430      43.58873      43.59037
  (1999-2003)      43.69243      43.69298      44.75028      44.75373      44.79387
  (2004-2008)      44.79446      44.90627      44.90769      49.67329      49.67388
  (2009-2013)      49.90462      49.90595      49.95033      49.95085      50.00554
  (2014-2018)      50.00561      50.26656      50.26694      50.28273      50.28368
  (2019-2023)      50.31867      50.31954      50.40120      50.40201      55.54700
  (2024-2028)      55.54778      55.80313      55.80440      56.06433      56.06694
  (2029-2033)      56.08985      56.09849      56.26324      56.26446      56.30535
  (2034-2038)      56.30610      56.41285      56.41332      56.44780      56.44821
  (2039-2043)      60.43524      60.43578      60.44613      60.44615      60.44923
  (2044-2048)      60.44926      60.45117      60.45119      60.45176      60.45209
  (2049-2053)      60.45519      60.45548      60.46270      60.46270      60.46848
  (2054-2058)      60.46877      60.46961      60.46961      60.47418      60.47422
  (2059-2063)      60.47918      60.47920      60.48063      60.48066      60.48362
  (2064-2068)      60.48364      60.49497      60.49538      60.49649      60.49650
  (2069-2073)      60.50152      60.50168      60.51484      60.51501      60.53018
  (2074-2078)      60.53018      60.53250      60.53253      60.53948      60.53952
  (2079-2083)      60.54151      60.54152      60.54718      60.54732      60.54939
  (2084-2088)      60.54940      60.55433      60.55443      60.55933      60.55935
  (2089-2093)      60.56213      60.56218      60.56562      60.56569      60.57000
  (2094-2098)      60.57008      60.57635      60.57640      60.58115      60.58118
  (2099-2103)      60.58906      60.58909      60.59260      60.59262      60.59664
  (2104-2108)      60.59665      60.60685      60.60696      60.60821      60.60830
  (2109-2113)      60.61375      60.61400      60.61797      60.61827      60.63157
  (2114-2118)      60.63157      60.64105      60.64183      60.67805      60.67914
  (2119-2123)      60.68350      60.68351      60.69468      60.69508      75.56728
  (2124-2128)      75.56899      82.80846      82.80852      82.81890      82.81896
  (2129-2133)      82.83050      82.83056      82.83083      82.83088      82.87674
  (2134-2138)      82.87699      82.90963      82.90988      83.00686      83.00693
  (2139-2143)      83.01561      83.01565      83.03401      83.03402      83.04034
  (2144-2148)      83.04035      83.04123      83.04124      83.04227      83.04227
  (2149-2153)      83.04621      83.04622      83.04707      83.04708      83.07311
  (2154-2158)      83.07317      83.08633      83.08657      83.09027      83.09036
  (2159-2163)      83.09814      83.09818      83.10777      83.10782      83.11324
  (2164-2168)      83.11349      88.45872      88.45875      88.49041      88.49044
  (2169-2173)      88.80173      88.80177      88.83022      88.83024      88.83734
  (2174-2178)      88.83735      88.89541      88.89545     117.24433     117.24796
  (2179-2183)     117.30133     117.30156     131.15790     131.15855     131.17567
  (2184-2188)     131.17615     131.23450     131.23479     132.22795     132.22806
  (2189-2193)     132.23667     132.23764     132.26286     132.26367     132.31735
  (2194-2198)     132.31801     136.14379     136.14452     136.22206     136.22238
  (2199-2203)     139.47537     139.47739     139.50695     139.50723     139.58876
  (2204-2208)     139.58946     166.13121     166.13124     166.21218     166.21221
  (2209-2213)     168.03229     168.03238     185.84206     185.84249     186.05078
  (2214-2218)     186.05147     261.63146     261.63255     308.91604     308.91608
  (2219-2223)     308.92449     308.92453     308.93439     308.93443     308.93459
  (2224-2228)     308.93463     308.97801     308.97808     309.00775     309.00782
  (2229-2233)     309.10098     309.10099     309.10798     309.10799     309.12422
  (2234-2238)     309.12423     309.12956     309.12956     309.12960     309.12961
  (2239-2243)     309.13087     309.13087     309.13397     309.13398     309.13439
  (2244-2248)     309.13440     309.15559     309.15562     309.17185     309.17191
  (2249-2253)     309.17234     309.17239     309.17699     309.17702     309.18553
  (2254-2258)     309.18556     309.19437     309.19445     356.41550     356.41604
  (2259-2263)     356.42713     356.42751     356.46643     356.46674     360.17613
  (2264-2268)     360.17621     360.18166     360.18256     360.19890     360.19967
  (2269-2273)     360.23503     360.23568     387.96480     387.96537     388.02233
  (2274-2278)     388.02257     397.49416     397.49578     397.51718     397.51739
  (2279-2283)     397.57665     397.57722     416.84767     416.84769     416.86969
  (2284-2288)     416.86971     420.13591     420.13593     420.15458     420.15459
  (2289-2293)     420.15900     420.15901     420.19337     420.19339     436.79947
  (2294-2298)     436.80068     436.83991     436.83994     508.36110     508.36118
  (2299-2303)     558.67047     558.67087     558.83553     558.83620     605.45922
  (2304-2308)     605.45924     605.52842     605.52844     767.61851     767.61954
  (2309-2313)    1064.27004    1064.27062    1064.31063    1064.31083    1094.23204
  (2314-2318)    1094.23371    1094.24846    1094.24864    1094.29025    1094.29087
  (2319-2323)    1098.63279    1098.63321    1098.63942    1098.63968    1098.66057
  (2324-2328)    1098.66079    1118.02542    1118.02547    1118.02839    1118.02916
  (2329-2333)    1118.03797    1118.03862    1118.05727    1118.05786    1291.79894
  (2334-2338)    1291.79897    1291.80537    1291.80540    1291.81322    1291.81326
  (2339-2343)    1291.81338    1291.81341    1291.85103    1291.85104    1291.87587
  (2344-2348)    1291.87587    1291.95807    1291.95807    1291.96354    1291.96354
  (2349-2353)    1291.97785    1291.97785    1291.98107    1291.98108    1291.98204
  (2354-2358)    1291.98204    1291.98296    1291.98296    1291.98482    1291.98483
  (2359-2363)    1291.98525    1291.98526    1292.00123    1292.00126    1292.01597
  (2364-2368)    1292.01599    1292.01742    1292.01744    1292.01869    1292.01871
  (2369-2373)    1292.02560    1292.02562    1292.03597    1292.03599    1408.34074
  (2374-2378)    1408.34076    1543.38004    1543.38025    1543.50616    1543.50674
  (2379-2383)    1808.48247    1808.48276    1808.50733    1808.50745    2005.93443
  (2384-2388)    2005.93531    2162.54122    2162.54124    2162.59711    2162.59713
  (2389-2393)    2955.60795    2955.60825    2955.63334    2955.63341    3064.48955
  (2394-2398)    3064.49042    3064.49977    3064.49984    3064.52585    3064.52613
  (2399-2403)    3604.74857    3604.74859    3962.00999    3962.01006    3962.10070
  (2404-2408)    3962.10094    4715.08140    4715.08178    6743.52073    6743.52075
  (2409-2413)    6743.52409    6743.52411    6743.52885    6743.52886    6743.52901
  (2414-2418)    6743.52902    6743.55392    6743.55392    6743.56944    6743.56945
  (2419-2423)    6743.62963    6743.62963    6743.63285    6743.63285    6743.64206
  (2424-2428)    6743.64206    6743.64486    6743.64486    6743.64521    6743.64521
  (2429-2433)    6743.64636    6743.64636    6743.64744    6743.64745    6743.64783
  (2434-2438)    6743.64783    6743.65585    6743.65586    6743.66411    6743.66412
  (2439-2443)    6743.66589    6743.66589    6743.66970    6743.66970    6743.67016
  (2444-2448)    6743.67017    6743.68090    6743.68091    7874.91272    7874.91273
  (2449-2453)    7874.95055    7874.95057    8618.52202    8618.52204    8894.85137
  (2454-2458)    8894.85142    8894.86280    8894.86280    9052.54762    9052.54764
  (2459-2463)    9052.55372    9052.55374    9414.49670    9414.49687    9414.50110
  (2464-2468)    9414.50111    9414.51269    9414.51272    9545.46345    9545.46346
  (2469-2473)    9545.52168    9545.52173    9979.66423    9979.66435   19331.74172
  (2474-2478)   19331.74174   19457.38389   19457.38389   21764.84580   21764.84581
  (2479-2483)   21764.87773   21764.87773   29952.30104   29952.30105   29952.31789
  (2484-2488)   29952.31790   35059.56092   35059.56093   42317.69285   42317.69286
  (2489-2493)   47848.70437   47848.70437   47848.71905   47848.71906   60896.83192
  (2494-2498)   60896.83194   91486.19088   91486.19091  103284.21478  103284.21480
  (2499-2503)  104664.43892  104664.43892  104664.44455  104664.44455  173756.74861
  (2504-2508)  173756.74864  205289.93822  205289.93827  237572.48099  237572.48099
  (2509-2513)  237572.48272  237572.48273  293980.12660  293980.12665  507479.58049
  (2514-2518)  507479.58064  516086.40924  516086.40947  603767.56898  603767.56901
  (2519-2523)  603767.56932  603767.56941  910600.11768  910600.11769  ************
  (2524-2524)  ************
 
 
 

  Checkpointing ...
  Matrix to power -5.00E-01(min: 1.94E-04 max: 1.13E+02 thr: 1.00E-08 time: 2.14E+00 cpus:24)
  Matrix to power -5.00E-01(min: 2.11E-03 max: 4.40E+02 thr: 1.00E-08 time: 2.14E+00 cpus:24)


##############################################################################
                              Finalization info
##############################################################################

 Final time:
   2021 April 21  13:20:00
 

 Normal termination of ReSpect program


real	144m26.189s
user	3164m43.916s
sys	6m2.123s
