# Supplementary material for: Quadratic Spin–Orbit Mechanism of the Electronic g-Tensor
Source: J Chem Theory Comput. 2023 Mar 10;19(6):1765–76. doi: 10.1021/acs.jctc.2c01213 (PMC10061661; doi:10.1021/acs.jctc.2c01213)
Supplement: Supplementary file 2 — ct2c01213_si_002.zip [file ct2c01213_si_002.zip › respect_input/01.ir-nh2/4c-pbe-dz/RS-4c-HAepr.out_gt]

##############################################################################
                              Environment setting
##############################################################################

 Job setting:
    
    Call arguments   are    --scratch=/scratch/work/project/open-19-41/pikulove/10472048.isrv5 --nt=24 --gt --start-data=RS-4c_X RS-4c_Y RS-4c_Z --inp=HAepr 
    Input file name   is   HAepr.inp
    Binary  directory is   /home/pikulove/ReSpect_5.2.0-beta.8+Nov20_OMP_intel-18.0_glibc-2.27+PT3
    Work    directory is   /scratch/work/project/open-19-41/pikulove/10472048.isrv5/
    Scratch directory is   /scratch/work/project/open-19-41/pikulove/10472048.isrv5/tmp13680.VA9inJ.pikulove
    Machine name      is   r34u13n918.ib0.smc.salomon.it4i.cz
    OMP stack memory size  5000m
    OMP parallel job with  24 threads
    Output  file will be   /scratch/work/project/open-19-41/pikulove/10472048.isrv5/RS-4c-HAepr.out_gt


 System setting:

    core file size          (blocks, -c) 0
    data seg size           (kbytes, -d) unlimited
    scheduling priority             (-e) 0
    file size               (blocks, -f) unlimited
    pending signals                 (-i) 510115
    max locked memory       (kbytes, -l) unlimited
    max memory size         (kbytes, -m) unlimited
    open files                      (-n) 1048576
    pipe size            (512 bytes, -p) 8
    POSIX message queues     (bytes, -q) 819200
    real-time priority              (-r) 0
    stack size              (kbytes, -s) unlimited
    cpu time               (seconds, -t) unlimited
    max user processes              (-u) 510115
    virtual memory          (kbytes, -v) unlimited
    file locks                      (-x) unlimited
    omp_thread_limit:
    omp_stacksize:5000m
    

##############################################################################
                               Program ReSpect
##############################################################################
::

 Version:       5.2.0 (2020)
 Released:      beta (in testing period)

 Branch:        master
 Commit hash:   d07d9fd49
 Commit author: Debora Pastvova
 Commit date:   Wed Nov 4 10:13:55 2020 +0100

 Webpage:       http://www.respectprogram.org 
 Copyright:     ReSpect is distributed as proprietary software at no cost
                and is currently available as OpenMP parallel static binaries
                for Linux OS and x86_64 architecture at the program webpage.
                The program is limited to non-commercial, academic, and non-profit
                private use and its further copy and redistribution is not permitted.
                The specific terms of use are available at:
                http://www.respectprogram.org/download.html.
                The program is distributed AS IS in a hope it becomes useful.
                The experimental nature of the program means that authors accept
                no responsibility for the correctness of results nor fitness for
                a particular purpose.

 Reference(s):  If results obtained with ReSpect are published in the scientific
                literature or publicly accessible reports, the users shall reference
                the program as:

                ReSpect, version 5.2.0 (2020); Relativistic Spectroscopy DFT program of authors
                M. Repisky, S. Komorovsky, V. G. Malkin, O. L. Malkina, M. Kaupp, K. Ruud, 
                with contributions from R. Bast, R. Di Remigio, U. Ekstrom, M. Kadek, S. Knecht,
                L. Konecny, E. Malkin, I. Malkin-Ondik, (see http://www.respectprogram.org)

                Using specific theoretical methods included in ReSpect may require citing
                additional articles, as described in this output file as "REQUIRED REFERENCES".


 -------
 Authors
 -------
 Repisky Michal
 Komorovsky Stanislav


 --------
 Founders
 --------
 Ruud Kenneth
 Kaupp Martin
 Malkina Olga L.
 Malkin Vladimir G.


 ------------
 Contributors
 ------------
 Bast Radovan         - AutoCMake library
 Di Remigio Roberto   - PCMSolver library
 Ekstrom Ulf          - XCFun library
 Kadek Marius         - real-time TDDFT library
                      - solid-state pSCF library
 Knecht Stefan        - pilot MPI parallelization
 Konecny Lukas        - real-time TDDFT (RT-TDDFT) library
                      - damped-response TDDFT (DR-TDDFT) library
 Malkin Elena         - one-component molecular properties
                      - finite size nucleus and magnetic moment models
 Malkin-Ondik Irina   - Douglas-Kroll-Hess (DKH) Hamiltonians


##############################################################################
                    Configuration, build, and runtime info
##############################################################################
::

 -----------------------------------
 Configuration and build information
 -----------------------------------

 Who compiled           | uachstno
 Compiled on server     | pippin
 Operating system       | Linux-5.4.0-51-generic
 CMake version          | 3.10.2
 CMake generator        | Unix Makefiles
 CMake build type       | release
 Configuration time     | 2020-11-09 11:33:09.556228
 Python version         | 2.7.1
 Fortran compiler       | /opt/intel/compilers_and_libraries_2018.6.288/linux/bin/intel64/ifort
 Fortran compiler flags |  -w -fpp -assume byterecl -static -static-libgcc -static-intel -qopenmp -O2 -xW -ip
 C compiler             | /opt/intel/compilers_and_libraries_2018.6.288/linux/bin/intel64/icc
 C compiler flags       |  -g -wd981 -wd279 -wd383 -wd1572 -wd1777 -restrict -DRESTRICT=restrict -qopenmp -O2 -ip
 C++ compiler           | /opt/intel/compilers_and_libraries_2018.6.288/linux/bin/intel64/icpc
 C++ compiler flags     |  -Wno-unknown-pragmas -fno-exceptions -qopenmp -O3
 Static linking         | True
 MPI parallelization    | False
 OMP parallelization    | True
 Math libraries         | -Wl,--start-group;/opt/intel/compilers_and_libraries_2018.6.288/linux/mkl/lib/intel64/libmkl_lapack95_lp64.a;/opt/intel/compilers_and_libraries_2018.6.288/linux/mkl/lib/intel64/libmkl_intel_lp64.a;-qopenmp;-Wl,--end-group;-Wl,--start-group;/opt/intel/compilers_and_libraries_2018.6.288/linux/mkl/lib/intel64/libmkl_intel_lp64.a;/opt/intel/compilers_and_libraries_2018.6.288/linux/mkl/lib/intel64/libmkl_intel_thread.a;/opt/intel/compilers_and_libraries_2018.6.288/linux/mkl/lib/intel64/libmkl_core.a;/usr/lib/x86_64-linux-gnu/libpthread.a;/usr/lib/x86_64-linux-gnu/libm.a;-qopenmp;-Wl,--end-group;-ldl
 Explicit libraries     | unknown


 ------------
 Runtime info
 ------------

 Parallelization model: OpenMP
   Master process has 24 threads of total 24

 Initial time:
   2021 April 21  18:16:31
 


##############################################################################
                            Input processing info
##############################################################################
::

 ----------
 Input file
 ----------

 gt:
     gauge: atom 1
     print-level: long
     analysis:
        analyze: mo
        occ-threshold: 0.01
        sort: false
        #energy-degeneracy: 1.0e-10
 #the EPR A-tensor input block
 #hfcc:
  # nmm-model: gauss
  # isotope:
  #           N: 15
  # active-atoms: H,C,N,P


 ----------------
 Input processing
 ----------------

 ... reading in gauge origin position 

 ... print level: long

 ... analyze molecular orbital contributions 

 ... threshold for analysis of occupied MOs:   1.00E-02

 ... sort analyzed MO contributions:  F


##############################################################################
                             REQUIRED REFERENCES
##############################################################################

 Description of the relativistic four-component DFT method for calculation
 of the electronic g-tensor is presented for the first time in Ref [1]
 and is further validated in Ref [2].

 [1] M. Repisky, S. Komorovsky, E. Malkin, O.L. Malkina,
     and V.G. Malkin, Chem. Phys. Lett. 488, 94-97 (2010).
     [DOI: https://doi.org/10.1016/j.cplett.2010.01.077]

 [2] P. J. Cherry, S. Komorovsky, V. G. Malkin,
     and O. L. Malkina, Mol. Phys. 115, 75-89 (2017).
     [DOI: https://doi.org/10.1080/00268976.2016.1191688]

 XCFun: a library of DFT exchange-correlation functionals

 [3] U. Ekström, et al., J. Chem. Theory Comput. 6, 1971-1980 (2010)
     [DOI: https://doi.org/10.1021/ct100117s]


=============
Input setting
=============
::

 Common gauge origin (CGO) method
 Use canonical molecular orbitals
 Number of occupied MOs : 283
 Number of positive-energy virtual MOs : 2241
 Long user output
 Perform analysis of the g-tensor
   Threshold for occupied analysis                :  1.0E-02
   Threshold for detection of energy degeneracies :  1.0E-08


Common gauge origin [A]
-----------------------
::

 GO is placed on atom    1
 GO =      0.0000000     0.0000000     0.0000000


Molecular geometry [A]
----------------------
::

   atom    label    atomic mass                Cartesian coordinates
 ----------------------------------------------------------------------------- 

    Ir       1     192.96292640       0.0000000      0.0000000      0.0000000
    P        2      30.97376163       0.0286601     -0.3523568     -2.2999809
    P        3      30.97376163      -0.0012921     -0.2732114      2.3116074
    N        4      14.00307400       0.0730652     -2.0233155      0.0356514
    N        5      14.00307400      -0.0365149      1.9396642     -0.0342049
    H        6       1.00782503      -0.0445436      2.5060035     -0.8674282
    H        7       1.00782503      -0.0568089      2.5348424      0.7785031
    C        8      12.00000000       0.1090338     -2.7359495     -1.1291902
    H        9       1.00782503       0.1464670     -3.8213926     -1.0369044
    C       10      12.00000000       0.0981861     -2.1408286     -2.3396806
    H       11       1.00782503       0.1164985     -2.7340753     -3.2438853
    C       12      12.00000000       0.0898925     -2.6957718      1.2246938
    H       13       1.00782503       0.1272753     -3.7837982      1.1701801
    C       14      12.00000000       0.0612218     -2.0593782      2.4136478
    H       15       1.00782503       0.0649863     -2.6209718      3.3380062
    C       16      12.00000000       1.5759916      0.1924559     -3.2384439
    C       17      12.00000000       1.5355022      1.6812129     -3.5707541
    H       18       1.00782503       2.5114012      1.9859799     -3.9616648
    H       19       1.00782503       1.3355129      2.2881845     -2.6853890
    H       20       1.00782503       0.7921115      1.9170500     -4.3330724
    C       21      12.00000000       1.8322514     -0.6153558     -4.5096948
    H       22       1.00782503       1.0606313     -0.4795942     -5.2654157
    H       23       1.00782503       1.9197018     -1.6809662     -4.2935190
    H       24       1.00782503       2.7817903     -0.2903360     -4.9471365
    C       25      12.00000000       2.7387699     -0.0615397     -2.2755096
    H       26       1.00782503       3.6788151      0.1884443     -2.7781449
    H       27       1.00782503       2.7837177     -1.1097085     -1.9725932
    H       28       1.00782503       2.6486944      0.5458491     -1.3741223
    C       29      12.00000000      -1.5475715      0.1113771     -3.2310017
    C       30      12.00000000      -2.6626142     -0.7104402     -2.5795055
    H       31       1.00782503      -2.6925773     -0.5473820     -1.4998401
    H       32       1.00782503      -2.5356096     -1.7786498     -2.7579877
    H       33       1.00782503      -3.6235379     -0.4009681     -3.0021488
    C       34      12.00000000      -1.8694579      1.5897434     -3.0134017
    H       35       1.00782503      -1.1282795      2.2541440     -3.4579105
    H       36       1.00782503      -1.9460789      1.8176607     -1.9491433
    H       37       1.00782503      -2.8334508      1.8166252     -3.4797687
    C       38      12.00000000      -1.5136085     -0.2003499     -4.7233402
    H       39       1.00782503      -2.5132466     -0.0452590     -5.1422437
    H       40       1.00782503      -1.2328109     -1.2367777     -4.9209796
    H       41       1.00782503      -0.8308962      0.4537971     -5.2667282
    C       42      12.00000000       1.5375669      0.2966993      3.2490548
    C       43      12.00000000       2.7120243     -0.0074138      2.3151341
    H       44       1.00782503       2.6409034      0.5590523      1.3859256
    H       45       1.00782503       2.7533598     -1.0684231      2.0603841
    H       46       1.00782503       3.6464095      0.2581404      2.8202637
    C       47      12.00000000       1.7703131     -0.4594514      4.5561897
    H       48       1.00782503       2.7181757     -0.1258384      4.9908199
    H       49       1.00782503       1.8494314     -1.5340494      4.3859699
    H       50       1.00782503       0.9917669     -0.2843234      5.2964002
    C       51      12.00000000       1.5041303      1.7983562      3.5184176
    H       52       1.00782503       0.7533561      2.0706775      4.2611727
    H       53       1.00782503       1.3184465      2.3689786      2.6061661
    H       54       1.00782503       2.4773632      2.1129552      3.9081858
    C       55      12.00000000      -1.5859190      0.2274486      3.2077455
    C       56      12.00000000      -1.5702709     -0.0283666      4.7111476
    H       57       1.00782503      -0.8933898      0.6447964      5.2383262
    H       58       1.00782503      -1.2941766     -1.0570635      4.9513393
    H       59       1.00782503      -2.5747872      0.1437379      5.1113669
    C       60      12.00000000      -1.9022147      1.6975353      2.9326855
    H       61       1.00782503      -2.8663590      1.9451544      3.3880625
    H       62       1.00782503      -1.9761223      1.8852558      1.8604147
    H       63       1.00782503      -1.1596114      2.3759441      3.3531939
    C       64      12.00000000      -2.6958583     -0.6159534      2.5754269
    H       65       1.00782503      -2.5759317     -1.6762798      2.7998367
    H       66       1.00782503      -2.7103644     -0.4979388      1.4896749
    H       67       1.00782503      -3.6610029     -0.2855348      2.9717699


Atomic orbital basis
--------------------
::

 atom  label     prim    cont     orbital basis set details     
 ---------------------------------------------------------------
  Ir     1        204     204     [24s19p12d9f]  dyall-vdz
  P      2         42      42     [11s7p2d]      uiglo-ii
  P      3         42      42     [11s7p2d]      uiglo-ii
  N      4         29      29     [9s5p1d]       uiglo-ii
  N      5         29      29     [9s5p1d]       uiglo-ii
  H      6          8       8     [5s1p]         uiglo-ii
  H      7          8       8     [5s1p]         uiglo-ii
  C      8         29      29     [9s5p1d]       uiglo-ii
  H      9          8       8     [5s1p]         uiglo-ii
  C     10         29      29     [9s5p1d]       uiglo-ii
  H     11          8       8     [5s1p]         uiglo-ii
  C     12         29      29     [9s5p1d]       uiglo-ii
  H     13          8       8     [5s1p]         uiglo-ii
  C     14         29      29     [9s5p1d]       uiglo-ii
  H     15          8       8     [5s1p]         uiglo-ii
  C     16         29      29     [9s5p1d]       uiglo-ii
  C     17         29      29     [9s5p1d]       uiglo-ii
  H     18          8       8     [5s1p]         uiglo-ii
  H     19          8       8     [5s1p]         uiglo-ii
  H     20          8       8     [5s1p]         uiglo-ii
  C     21         29      29     [9s5p1d]       uiglo-ii
  H     22          8       8     [5s1p]         uiglo-ii
  H     23          8       8     [5s1p]         uiglo-ii
  H     24          8       8     [5s1p]         uiglo-ii
  C     25         29      29     [9s5p1d]       uiglo-ii
  H     26          8       8     [5s1p]         uiglo-ii
  H     27          8       8     [5s1p]         uiglo-ii
  H     28          8       8     [5s1p]         uiglo-ii
  C     29         29      29     [9s5p1d]       uiglo-ii
  C     30         29      29     [9s5p1d]       uiglo-ii
  H     31          8       8     [5s1p]         uiglo-ii
  H     32          8       8     [5s1p]         uiglo-ii
  H     33          8       8     [5s1p]         uiglo-ii
  C     34         29      29     [9s5p1d]       uiglo-ii
  H     35          8       8     [5s1p]         uiglo-ii
  H     36          8       8     [5s1p]         uiglo-ii
  H     37          8       8     [5s1p]         uiglo-ii
  C     38         29      29     [9s5p1d]       uiglo-ii
  H     39          8       8     [5s1p]         uiglo-ii
  H     40          8       8     [5s1p]         uiglo-ii
  H     41          8       8     [5s1p]         uiglo-ii
  C     42         29      29     [9s5p1d]       uiglo-ii
  C     43         29      29     [9s5p1d]       uiglo-ii
  H     44          8       8     [5s1p]         uiglo-ii
  H     45          8       8     [5s1p]         uiglo-ii
  H     46          8       8     [5s1p]         uiglo-ii
  C     47         29      29     [9s5p1d]       uiglo-ii
  H     48          8       8     [5s1p]         uiglo-ii
  H     49          8       8     [5s1p]         uiglo-ii
  H     50          8       8     [5s1p]         uiglo-ii
  C     51         29      29     [9s5p1d]       uiglo-ii
  H     52          8       8     [5s1p]         uiglo-ii
  H     53          8       8     [5s1p]         uiglo-ii
  H     54          8       8     [5s1p]         uiglo-ii
  C     55         29      29     [9s5p1d]       uiglo-ii
  C     56         29      29     [9s5p1d]       uiglo-ii
  H     57          8       8     [5s1p]         uiglo-ii
  H     58          8       8     [5s1p]         uiglo-ii
  H     59          8       8     [5s1p]         uiglo-ii
  C     60         29      29     [9s5p1d]       uiglo-ii
  H     61          8       8     [5s1p]         uiglo-ii
  H     62          8       8     [5s1p]         uiglo-ii
  H     63          8       8     [5s1p]         uiglo-ii
  C     64         29      29     [9s5p1d]       uiglo-ii
  H     65          8       8     [5s1p]         uiglo-ii
  H     66          8       8     [5s1p]         uiglo-ii
  H     67          8       8     [5s1p]         uiglo-ii

 Total number of           GTO shells =     686
 Total number of spherical GTO functions = 1262
 Total number of cartesian GTO functions = 1327


##############################################################################
                                   g-tensor
##############################################################################
::


  Analyze Kramers overlap for spin X
  ==================================

   MO_i    MO_j  |< K MO_i | MO_j >|
  ----------------------------------
         occupied/occupied          
  ----------------------------------
     1       2         1.000
     3       4         1.000
    79      80         1.000
    81      82         1.000
    67      68         1.000
    69      70         1.000
    75      76         1.000
    77      78         1.000
    71      72         1.000
    73      74         1.000
    11      12         1.000
    64      66         1.000
    63      65         1.000
     5       6         1.000
    20      22         1.000
    19      21         1.000
    59      61         1.000
    60      62         1.000
    41      42         1.000
    13      14         1.000
    83      84         1.000
    85      86         1.000
    87      88         1.000
    89      90         1.000
    33      34         1.000
    43      44         1.000
    35      36         1.000
    56      58         1.000
    55      57         1.000
    91      93         1.000
    92      94         1.000
   111     112         1.000
   149     150         1.000
   100     102         1.000
    99     101         1.000
   133     134         1.000
   153     154         1.000
   167     168         1.000
   151     152         1.000
   165     166         1.000
    95      96         1.000
    97      98         1.000
   145     146         1.000
   169     170         1.000
   177     178         1.000
   147     148         1.000
   155     156         1.000
   108     110         1.000
   107     109         1.000
   201     202         1.000
   247     248         1.000
   239     240         1.000
   235     236         1.000
   253     254         1.000
   171     172         1.000
   163     164         1.000
   179     180         1.000
   135     136         1.000
   213     214         1.000
   173     174         1.000
   175     176         1.000
   157     158         1.000
   245     246         1.000
   161     162         1.000
   159     160         1.000
   223     224         1.000
   225     226         1.000
   183     184         1.000
   261     262         1.000
   257     258         1.000
   199     200         1.000
   233     234         1.000
   255     256         1.000
   237     238         1.000
   243     244         1.000
   197     198         0.999
   191     192         0.999
   103     105         0.999
   104     106         0.999
   265     266         0.999
   221     222         0.999
   181     182         0.999
   259     260         0.999
   241     242         0.999
   263     264         0.999
    53      54         0.999
   270     271         0.998
   137     138         0.998
   193     194         0.998
   215     216         0.998
   195     196         0.998
   129     130         0.998
   113     114         0.998
   131     132         0.998
    39      40         0.997
    37      38         0.997
   127     128         0.995
   115     116         0.995
    47      48         0.994
    45      46         0.994
    17      18         0.994
    15      16         0.994
   281     282         0.991
   267     268         0.989
    31      32         0.989
   139     144         0.988
   203     204         0.987
   141     143         0.984
    25      26         0.982
    23      24         0.982
   119     120         0.978
   229     230         0.975
   140     142         0.975
   227     228         0.973
   117     118         0.972
   273     274         0.966
   279     280         0.956
   187     188         0.953
   269     272         0.949
   231     232         0.947
    49      50         0.945
     9      10         0.945
     7       8         0.945
    51      52         0.945
   251     252         0.940
   249     250         0.940
   206     207         0.922
   275     276         0.922
   125     126         0.916
   218     219         0.915
   205     208         0.910
   217     220         0.908
   209     210         0.896
   211     212         0.893
   121     122         0.886
   277     278         0.886
   189     190         0.859
    27      28         0.840
    29      30         0.830
   123     124         0.822
   185     186         0.813
  ----------------------------------
     occupied(SOMO)/virtual(SUMO)   
  ----------------------------------
   283     284         0.985
  ----------------------------------
          virtual/virtual           
  ----------------------------------
   293     294         1.000
   285     286         1.000
   301     302         0.997
   291     292         0.996
   303     304         0.996
   295     296         0.994
   289     290         0.880
   287     288         0.879
   298     300         0.869
   297     299         0.866


  Analyze Kramers overlap for spin Y
  ==================================

   MO_i    MO_j  |< K MO_i | MO_j >|
  ----------------------------------
         occupied/occupied          
  ----------------------------------
     1       2         1.000
     3       4         1.000
    79      80         1.000
    81      82         1.000
    67      68         1.000
    69      70         1.000
    71      72         1.000
    73      74         1.000
    75      76         1.000
    77      78         1.000
    11      12         1.000
     5       6         1.000
    63      65         1.000
    64      66         1.000
    59      61         1.000
    60      62         1.000
    83      84         1.000
    85      86         1.000
    41      42         1.000
    13      14         1.000
    19      21         1.000
    20      22         1.000
    87      88         1.000
    89      90         1.000
    33      34         1.000
    43      44         1.000
    35      36         1.000
    91      93         1.000
    92      94         1.000
    56      58         1.000
    55      57         1.000
   111     112         1.000
   133     134         1.000
   145     146         1.000
   167     168         1.000
   147     148         1.000
   177     178         1.000
   165     166         1.000
   153     154         1.000
   235     236         1.000
   155     156         1.000
   253     254         1.000
   239     240         1.000
   149     150         1.000
   201     202         1.000
   247     248         1.000
   151     152         1.000
   179     180         1.000
   169     170         1.000
   213     214         1.000
   171     172         1.000
   245     246         1.000
   223     224         1.000
   225     226         1.000
   183     184         1.000
   261     262         1.000
   199     200         1.000
   257     258         1.000
   233     234         1.000
   255     256         1.000
   108     110         1.000
   107     109         1.000
   237     238         1.000
   163     164         1.000
   161     162         1.000
   243     244         0.999
   197     198         0.999
   191     192         0.999
   265     266         0.999
   221     222         0.999
    25      26         0.999
    23      24         0.999
   119     120         0.999
   157     158         0.999
   181     182         0.999
   259     260         0.999
   159     160         0.999
   135     136         0.999
   117     118         0.999
   263     264         0.999
    47      48         0.999
    45      46         0.999
    39      40         0.999
    37      38         0.999
   241     242         0.999
   270     271         0.999
   115     116         0.999
    53      54         0.998
   113     114         0.998
   215     216         0.998
   127     128         0.997
   137     138         0.997
   281     282         0.997
    31      32         0.996
   101     102         0.996
    99     100         0.996
   125     126         0.996
   273     274         0.996
    17      18         0.995
    15      16         0.995
   193     194         0.995
   195     196         0.995
    95      96         0.990
    97      98         0.990
   267     268         0.989
   103     105         0.988
   104     106         0.988
   139     144         0.988
   203     204         0.986
     9      10         0.984
     7       8         0.984
   131     132         0.980
   129     130         0.980
   269     272         0.979
   187     188         0.978
   229     230         0.974
   141     143         0.973
   227     228         0.972
    49      50         0.972
    51      52         0.971
   123     124         0.966
   121     122         0.965
   140     142         0.964
   279     280         0.954
   231     232         0.946
   206     207         0.942
   251     252         0.939
   249     250         0.938
   205     208         0.929
   173     174         0.916
   175     176         0.916
   275     276         0.914
    27      28         0.902
    29      30         0.900
   277     278         0.884
   218     219         0.878
   217     220         0.871
   189     190         0.848
   185     186         0.834
   209     210         0.818
   211     212         0.816
  ----------------------------------
     occupied(SOMO)/virtual(SUMO)   
  ----------------------------------
   283     284         0.985
  ----------------------------------
          virtual/virtual           
  ----------------------------------
   293     294         1.000
   285     286         1.000
   301     302         0.997
   291     292         0.996
   303     304         0.996
   295     296         0.994
   289     290         0.880
   287     288         0.879
   298     300         0.858
   297     299         0.854


  Analyze Kramers overlap for spin Z
  ==================================

   MO_i    MO_j  |< K MO_i | MO_j >|
  ----------------------------------
         occupied/occupied          
  ----------------------------------
     1       2         1.000
     3       4         1.000
    79      80         1.000
    81      82         1.000
    67      68         1.000
    69      70         1.000
    71      72         1.000
    73      74         1.000
    11      12         1.000
     5       6         1.000
    64      66         1.000
    63      65         1.000
    75      76         1.000
    77      78         1.000
    41      42         1.000
    59      61         1.000
    60      62         1.000
    13      14         1.000
    83      84         1.000
    85      86         1.000
    87      88         1.000
    89      90         1.000
    33      34         1.000
    19      21         1.000
    20      22         1.000
    43      44         1.000
    35      36         1.000
    91      93         1.000
    92      94         1.000
    56      58         1.000
    55      57         1.000
   111     112         1.000
   133     134         1.000
   235     236         1.000
   145     146         1.000
   167     168         1.000
   147     148         1.000
   177     178         1.000
   239     240         1.000
   165     166         1.000
   153     154         1.000
   201     202         1.000
   149     150         1.000
   155     156         1.000
   151     152         1.000
   247     248         1.000
   253     254         1.000
   179     180         1.000
   169     170         1.000
   213     214         1.000
   171     172         1.000
   245     246         1.000
   223     224         1.000
   225     226         1.000
   183     184         1.000
   257     258         1.000
   261     262         1.000
   199     200         1.000
   233     234         1.000
   237     238         1.000
   255     256         1.000
   163     164         1.000
   161     162         1.000
   197     198         1.000
   243     244         0.999
   191     192         0.999
   221     222         0.999
   113     114         0.999
   265     266         0.999
   157     158         0.999
   159     160         0.999
   181     182         0.999
   270     271         0.999
   108     110         0.999
   135     136         0.999
   107     109         0.999
   259     260         0.999
   263     264         0.998
   241     242         0.998
   215     216         0.998
   137     138         0.997
    15      16         0.996
    17      18         0.996
    37      38         0.995
    39      40         0.995
   193     194         0.995
   195     196         0.995
    53      54         0.994
    47      48         0.994
    45      46         0.994
   251     252         0.992
   249     250         0.992
   139     144         0.989
   267     268         0.987
   203     204         0.985
    25      26         0.984
    23      24         0.984
   127     128         0.983
    31      32         0.982
   275     276         0.980
   119     120         0.977
   141     143         0.973
   281     282         0.972
   227     228         0.971
   229     230         0.970
    49      50         0.966
   140     142         0.965
   115     116         0.963
    95      96         0.963
    97      98         0.963
    51      52         0.960
   273     274         0.959
    99     101         0.958
   100     102         0.958
   206     207         0.957
   105     106         0.954
   103     104         0.954
   187     188         0.954
   131     132         0.951
   129     130         0.951
   218     219         0.950
   269     272         0.944
   117     118         0.943
   217     220         0.943
   205     208         0.943
   231     232         0.941
     7       8         0.927
     9      10         0.927
   125     126         0.924
   279     280         0.903
   173     174         0.902
   175     176         0.902
    27      28         0.895
   277     278         0.885
    29      30         0.878
   121     122         0.873
   189     190         0.855
   123     124         0.824
   185     186         0.820
   209     210         0.780
   211     212         0.777
  ----------------------------------
     occupied(SOMO)/virtual(SUMO)   
  ----------------------------------
   283     284         0.984
  ----------------------------------
          virtual/virtual           
  ----------------------------------
   293     294         1.000
   285     286         1.000
   301     302         0.996
   291     292         0.995
   303     304         0.995
   295     296         0.993
   289     290         0.964
   287     288         0.964
   298     300         0.910
   297     299         0.906


                   Tensor components of g-tensor
                   =============================

  Spin-Zeeman term:
        1.7900874690       -0.0026166149        0.0008505227
        0.0031004104        1.8095508301       -0.0017103933
        0.0002659777       -0.0011997786        1.9609111168

  Orbital-Zeeman term:
        0.1265162515        0.0053584510       -0.0026857298
       -0.0056142351        0.2696408812        0.0049581650
       -0.0023158452        0.0045585138        0.6005166072

  Relativistic term:
        0.0001202953        0.0000006795        0.0000010007
        0.0000006411        0.0000638933       -0.0000013533
        0.0000009104       -0.0000011923       -0.0000050682

  g(B,S):
        1.9167240158        0.0027425157       -0.0018342064
       -0.0025131836        2.0792556047        0.0032464184
       -0.0020489571        0.0033575428        2.5614226558

                    Principal values of the g-tensor
                    ================================

  Component         g-value                  Principal Axes 
 ---------------------------------------------------------------------
  g_11               1.916720           1.0000   -0.0014    0.0030
  g_22               2.079235           0.0014    1.0000   -0.0068
  g_33               2.561451          -0.0030    0.0068    1.0000
  g_iso              2.185802
 ---------------------------------------------------------------------


                  Principal values of the g-shift [ppt]
                  =====================================
              g-shift = (g-value - 2.0023193044) * 1000

  Component         g-shift                  Principal Axes 
 ---------------------------------------------------------------------
  g_11             -85.599501           1.0000   -0.0014    0.0030
  g_22              76.915517           0.0014    1.0000   -0.0068
  g_33             559.131809          -0.0030    0.0068    1.0000
  g_iso            183.482609
 ---------------------------------------------------------------------


##############################################################################
                         MO analysis of the g-tensor
##############################################################################


* only diagonal components of the input tensor are analyzed 
* contributions are not sorted
* only contributions with the modulus of isotropic value larger then threshold are printed
* threshold for the analysis:   1.0E-02
* threshold for detection of energy degeneracies :   1.0E-08
* tot : sum of all contributions 
* sum : sum of contributions above given threshold 

::


                    Analysed operator: Spin-Zeeman
                    ^^^^^^^^^^^^^^^^^^^^^^^^^^^^^^


               Diagonal contributions from occupied MOs
               ========================================


     occ          x    partial sum     |< K MO| MO >|  energy[au]      energy[au]    polarization
     7,8       0.78564     0.78564          0.945      -407.79579      -407.79483         0.00096
    9,10      -0.78570    -0.00006          0.945      -407.79419      -407.79364         0.00056
   15,16       0.27294     0.27288          0.994       -91.77481       -91.77446         0.00035
   17,18      -0.27307    -0.00019          0.994       -91.77232       -91.77204         0.00028
   23,24       0.28291     0.28272          0.982       -76.40807       -76.40780         0.00027
   25,26      -0.28084     0.00188          0.982       -76.40570       -76.40569         0.00001
   27,28       1.36095     1.36283          0.840       -73.57940       -73.57875         0.00065
   29,30      -1.15029     0.21254          0.830       -73.57742       -73.57695         0.00047
   31,32      -0.21274    -0.00019          0.989       -73.57590       -73.57585         0.00005
   37,38       0.16405     0.16385          0.997       -17.26319       -17.26235         0.00084
   39,40      -0.16538    -0.00153          0.997       -17.25726       -17.25658         0.00068
   45,46       0.15183     0.15030          0.994       -10.89719       -10.89699         0.00020
   47,48      -0.13662     0.01368          0.994       -10.89101       -10.89081         0.00020
   49,50       0.82021     0.83388          0.945       -10.32390       -10.32352         0.00039
   51,52      -0.78003     0.05386          0.945       -10.31969       -10.31842         0.00127
   53,54      -0.05538    -0.00153          0.999       -10.31492       -10.31479         0.00013
 113,114       0.10015     0.09862          0.998        -2.26162        -2.26062         0.00100
 115,116       0.22334     0.32197          0.995        -2.22956        -2.22922         0.00034
 117,118       0.11651     0.43847          0.972        -2.22539        -2.22498         0.00041
 119,120      -0.18171     0.25676          0.978        -2.21986        -2.21961         0.00025
 121,122       1.12805     1.38481          0.886        -2.11619        -2.11616         0.00003
 123,124      -0.39547     0.98934          0.822        -2.11374        -2.11263         0.00111
 125,126      -0.99166    -0.00232          0.916        -2.10833        -2.10804         0.00029
 127,128       0.08376     0.08144          0.995        -2.10485        -2.10457         0.00028
 129,130      -0.08244    -0.00099          0.998        -1.78003        -1.76854         0.01149
 185,186       0.63330     0.63231          0.813        -0.41717        -0.41590         0.00127
 187,188      -0.55696     0.07535          0.953        -0.41573        -0.41548         0.00026
 189,190      -0.07607    -0.00073          0.859        -0.41527        -0.41437         0.00090
 205,208      -0.01180    -0.01252          0.910        -0.38119        -0.38079         0.00039
 206,207       0.01161    -0.00092          0.922        -0.38111        -0.38105         0.00006
 217,220       0.18284     0.18193          0.908        -0.34967        -0.34732         0.00235
 218,219      -0.18880    -0.00687          0.915        -0.34766        -0.34747         0.00019
 249,250       0.68763     0.68076          0.940        -0.29185        -0.29140         0.00046
 251,252      -0.68567    -0.00491          0.940        -0.29090        -0.29071         0.00019
 269,272       0.39544     0.39053          0.949        -0.24235        -0.22354         0.01880
 273,274      -0.29791     0.09262          0.966        -0.21891        -0.21710         0.00182
 275,276       1.40921     1.50183          0.922        -0.18613        -0.18402         0.00210
 277,278      -0.64484     0.85699          0.886        -0.17345        -0.17330         0.00015
 279,280      -0.43129     0.42570          0.956        -0.16700        -0.16173         0.00527
 281,282      -0.37205     0.05365          0.991        -0.14849        -0.14390         0.00459
     283       1.72750     1.78115          0.985        -0.12288
    sum:       1.78115 [ 99.5%]
    tot:       1.79009


     occ          y    partial sum     |< K MO| MO >|  energy[au]      energy[au]    polarization
     7,8       0.02767     0.02767          0.984      -407.79570      -407.79486         0.00084
    9,10      -0.02773    -0.00005          0.984      -407.79436      -407.79349         0.00087
   15,16       0.05129     0.05124          0.995       -91.77479       -91.77446         0.00034
   17,18      -0.05143    -0.00019          0.995       -91.77235       -91.77200         0.00035
   23,24      -0.01060    -0.01079          0.999       -76.40822       -76.40760         0.00061
   25,26       0.01264     0.00185          0.999       -76.40586       -76.40556         0.00029
   27,28       0.33887     0.34072          0.902       -73.57940       -73.57860         0.00081
   29,30      -0.35345    -0.01273          0.900       -73.57763       -73.57684         0.00079
   31,32       0.01254    -0.00019          0.996       -73.57614       -73.57561         0.00053
   45,46       0.01798     0.01779          0.999       -10.89747       -10.89666         0.00081
   49,50       0.05516     0.07296          0.972       -10.32402       -10.32326         0.00076
   51,52      -0.07820    -0.00524          0.971       -10.31991       -10.31831         0.00160
   95,96      -0.05407    -0.05932          0.990        -6.33768        -6.33767         0.00001
   97,98       0.05407    -0.00524          0.990        -6.33766        -6.33765         0.00001
  99,100       0.07240     0.06716          0.996        -4.53868        -4.53868         0.00000
 101,102      -0.07709    -0.00993          0.996        -4.53867        -4.53867         0.00000
 103,105       0.03937     0.02944          0.988        -4.50654        -4.50653         0.00001
 104,106      -0.03209    -0.00265          0.988        -4.50653        -4.50652         0.00001
 113,114       0.08066     0.07801          0.998        -2.26242        -2.25978         0.00264
 115,116       0.07783     0.15583          0.999        -2.22938        -2.22935         0.00003
 117,118       0.09553     0.25136          0.999        -2.22596        -2.22433         0.00164
 119,120       0.01778     0.26914          0.999        -2.22008        -2.21950         0.00058
 121,122      -0.09012     0.17903          0.965        -2.11618        -2.11589         0.00029
 123,124      -0.05227     0.12675          0.966        -2.11347        -2.11273         0.00074
 125,126      -0.01107     0.11569          0.996        -2.10996        -2.10680         0.00316
 127,128      -0.03279     0.08290          0.997        -2.10509        -2.10433         0.00076
 129,130       0.25471     0.33761          0.980        -1.77879        -1.77001         0.00878
 131,132      -0.33960    -0.00199          0.980        -1.75798        -1.74843         0.00955
 135,136       0.01261     0.01062          0.999        -0.75515        -0.75494         0.00021
 137,138      -0.01236    -0.00174          0.997        -0.75400        -0.75370         0.00030
 140,142       0.15959     0.15785          0.964        -0.73525        -0.73518         0.00007
 141,143      -0.15928    -0.00143          0.973        -0.73523        -0.73512         0.00011
 173,174       0.49508     0.49365          0.916        -0.49222        -0.49205         0.00017
 175,176      -0.49504    -0.00139          0.916        -0.49199        -0.49181         0.00017
 185,186       0.27849     0.27710          0.834        -0.41719        -0.41589         0.00130
 187,188      -0.16144     0.11566          0.978        -0.41575        -0.41548         0.00027
 189,190      -0.11633    -0.00066          0.848        -0.41527        -0.41436         0.00091
 193,194       0.05520     0.05454          0.995        -0.39551        -0.39490         0.00061
 195,196      -0.05431     0.00023          0.995        -0.39416        -0.39379         0.00037
 205,208      -0.08000    -0.07976          0.929        -0.38119        -0.38079         0.00039
 206,207       0.07930    -0.00046          0.942        -0.38111        -0.38104         0.00007
 209,210       1.74295     1.74249          0.818        -0.37019        -0.37009         0.00010
 211,212      -1.73664     0.00585          0.816        -0.36949        -0.36747         0.00201
 217,220       0.03533     0.04118          0.871        -0.34968        -0.34731         0.00237
 218,219      -0.04157    -0.00039          0.878        -0.34765        -0.34748         0.00016
 229,230       0.01197     0.01159          0.974        -0.33228        -0.33222         0.00006
 231,232      -0.01286    -0.00127          0.946        -0.33201        -0.33097         0.00104
 249,250       0.69357     0.69230          0.938        -0.29185        -0.29139         0.00046
 251,252      -0.69515    -0.00285          0.939        -0.29090        -0.29071         0.00019
 263,264       0.01075     0.00790          0.999        -0.27090        -0.26985         0.00105
 269,272       0.11624     0.12414          0.979        -0.24240        -0.22328         0.01912
 273,274       0.01040     0.13454          0.996        -0.21930        -0.21698         0.00231
 275,276       1.44724     1.58178          0.914        -0.18624        -0.18377         0.00247
 277,278      -1.04391     0.53787          0.884        -0.17455        -0.17204         0.00251
 279,280      -0.42788     0.10998          0.954        -0.16684        -0.16184         0.00501
 281,282      -0.05408     0.05590          0.997        -0.14940        -0.14323         0.00618
     283       1.75083     1.80673          0.985        -0.12285
    sum:       1.80673 [ 99.8%]
    tot:       1.80955


     occ          z    partial sum     |< K MO| MO >|  energy[au]      energy[au]    polarization
     7,8       0.89676     0.89676          0.927      -407.79578      -407.79474         0.00105
    9,10      -0.89681    -0.00005          0.927      -407.79412      -407.79349         0.00063
   15,16       0.17613     0.17609          0.996       -91.77485       -91.77426         0.00058
   17,18      -0.17625    -0.00017          0.996       -91.77222       -91.77195         0.00027
   23,24       0.21536     0.21520          0.984       -76.40820       -76.40751         0.00070
   25,26      -0.21352     0.00168          0.984       -76.40566       -76.40554         0.00011
   27,28       0.65823     0.65991          0.895       -73.57941       -73.57847         0.00094
   29,30      -0.34038     0.31952          0.878       -73.57742       -73.57692         0.00050
   31,32      -0.31969    -0.00017          0.982       -73.57578       -73.57576         0.00002
   37,38       0.22919     0.22902          0.995       -17.26327       -17.26214         0.00113
   39,40      -0.23038    -0.00135          0.995       -17.25713       -17.25646         0.00067
   45,46       0.16653     0.16518          0.994       -10.89746       -10.89658         0.00088
   47,48      -0.15314     0.01204          0.994       -10.89097       -10.89061         0.00036
   49,50       0.48633     0.49837          0.966       -10.32410       -10.32309         0.00100
   51,52      -0.28034     0.21802          0.960       -10.31964       -10.31843         0.00121
   53,54      -0.21937    -0.00135          0.994       -10.31475       -10.31469         0.00007
   95,96      -0.22148    -0.22283          0.963        -6.33767        -6.33766         0.00002
   97,98       0.22148    -0.00135          0.963        -6.33765        -6.33764         0.00002
  99,101      -0.07219    -0.07354          0.958        -4.53867        -4.53866         0.00001
 100,102       0.06588    -0.00765          0.958        -4.53867        -4.53865         0.00001
 103,104      -0.21830    -0.22595          0.954        -4.50653        -4.50652         0.00001
 105,106       0.21476    -0.01119          0.954        -4.50652        -4.50651         0.00001
 107,109      -0.02972    -0.04091          0.999        -4.50442        -4.50438         0.00004
 108,110       0.03956    -0.00135          0.999        -4.50440        -4.50436         0.00004
 113,114       0.07101     0.06966          0.999        -2.26466        -2.25733         0.00733
 115,116       0.42984     0.49950          0.963        -2.23005        -2.22871         0.00134
 117,118       0.01901     0.51851          0.943        -2.22540        -2.22473         0.00067
 119,120      -0.29155     0.22696          0.977        -2.21982        -2.21935         0.00047
 121,122       0.95585     1.18281          0.873        -2.11692        -2.11537         0.00155
 123,124      -0.35987     0.82294          0.824        -2.11368        -2.11233         0.00135
 125,126      -0.38362     0.43932          0.924        -2.10821        -2.10813         0.00008
 127,128      -0.36538     0.07394          0.983        -2.10469        -2.10441         0.00028
 129,130       0.77622     0.85016          0.951        -1.77913        -1.77034         0.00879
 131,132      -0.85084    -0.00068          0.951        -1.75815        -1.74721         0.01094
 135,136       0.01302     0.01234          0.999        -0.75515        -0.75494         0.00021
 137,138      -0.01273    -0.00039          0.997        -0.75400        -0.75369         0.00031
 140,142       0.14015     0.13976          0.965        -0.73524        -0.73517         0.00008
 141,143      -0.14016    -0.00040          0.973        -0.73522        -0.73511         0.00012
 173,174       0.58726     0.58686          0.902        -0.49221        -0.49203         0.00018
 175,176      -0.58729    -0.00043          0.902        -0.49198        -0.49180         0.00018
 185,186       0.62287     0.62243          0.820        -0.41725        -0.41593         0.00133
 187,188      -0.41808     0.20435          0.954        -0.41573        -0.41547         0.00026
 189,190      -0.20419     0.00017          0.855        -0.41527        -0.41442         0.00085
 193,194       0.05374     0.05390          0.995        -0.39553        -0.39493         0.00060
 195,196      -0.05055     0.00336          0.995        -0.39417        -0.39378         0.00039
 205,208      -0.06925    -0.06589          0.943        -0.38120        -0.38078         0.00041
 206,207       0.06889     0.00299          0.957        -0.38111        -0.38103         0.00008
 209,210       2.00017     2.00316          0.780        -0.37024        -0.37010         0.00014
 211,212      -1.99971     0.00345          0.777        -0.36955        -0.36748         0.00207
 217,220       0.21379     0.21724          0.943        -0.34974        -0.34730         0.00244
 218,219      -0.21360     0.00364          0.950        -0.34768        -0.34746         0.00021
 229,230       0.02347     0.02711          0.970        -0.33228        -0.33221         0.00006
 231,232      -0.02334     0.00377          0.941        -0.33202        -0.33095         0.00107
 263,264       0.01117     0.01494          0.998        -0.27098        -0.26985         0.00112
 269,272       0.40518     0.42012          0.944        -0.24288        -0.22293         0.01995
 273,274      -0.34699     0.07314          0.959        -0.21904        -0.21696         0.00208
 275,276       0.42261     0.49575          0.980        -0.18682        -0.18241         0.00441
 277,278       1.14149     1.63725          0.885        -0.17499        -0.17348         0.00152
 279,280      -0.91912     0.71812          0.903        -0.16641        -0.16182         0.00458
 281,282      -0.70537     0.01275          0.972        -0.14923        -0.14231         0.00692
     283       1.95464     1.96739          0.984        -0.12257
    sum:       1.96739 [100.3%]
    tot:       1.96091


                   Analysed operator: Orbital Zeeman
                   ^^^^^^^^^^^^^^^^^^^^^^^^^^^^^^^^^


               Diagonal contributions from occupied MOs
               ========================================


     occ          x    partial sum     |< K MO| MO >|  energy[au]      energy[au]    polarization
     7,8       0.78566     0.78566          0.945      -407.79579      -407.79483         0.00096
    9,10      -0.78563     0.00003          0.945      -407.79419      -407.79364         0.00056
   15,16       0.27300     0.27303          0.994       -91.77481       -91.77446         0.00035
   17,18      -0.27293     0.00010          0.994       -91.77232       -91.77204         0.00028
   23,24      -0.84502    -0.84492          0.982       -76.40807       -76.40780         0.00027
   25,26       0.84398    -0.00094          0.982       -76.40570       -76.40569         0.00001
   27,28       2.72448     2.72354          0.840       -73.57940       -73.57875         0.00065
   29,30      -2.29980     0.42374          0.830       -73.57742       -73.57695         0.00047
   31,32      -0.42365     0.00010          0.989       -73.57590       -73.57585         0.00005
   37,38       0.16435     0.16445          0.997       -17.26319       -17.26235         0.00084
   39,40      -0.16368     0.00077          0.997       -17.25726       -17.25658         0.00068
   45,46      -0.42853    -0.42776          0.994       -10.89719       -10.89699         0.00020
   47,48       0.42095    -0.00681          0.994       -10.89101       -10.89081         0.00020
   49,50       1.64896     1.64215          0.945       -10.32390       -10.32352         0.00039
   51,52      -1.54405     0.09810          0.945       -10.31969       -10.31842         0.00127
   53,54      -0.09733     0.00076          0.999       -10.31492       -10.31479         0.00013
 113,114      -0.07298    -0.07221          0.998        -2.26162        -2.26062         0.00100
 115,116      -0.73108    -0.80330          0.995        -2.22956        -2.22922         0.00034
 117,118      -0.13708    -0.94038          0.972        -2.22539        -2.22498         0.00041
 119,120       0.81412    -0.12626          0.978        -2.21986        -2.21961         0.00025
 121,122       3.52253     3.39627          0.886        -2.11619        -2.11616         0.00003
 123,124      -1.13877     2.25750          0.822        -2.11374        -2.11263         0.00111
 125,126      -2.64363    -0.38613          0.916        -2.10833        -2.10804         0.00029
 127,128       0.34594    -0.04019          0.995        -2.10485        -2.10457         0.00028
 129,130      -0.06169    -0.10188          0.998        -1.78003        -1.76854         0.01149
 131,132       0.10231     0.00043          0.998        -1.75727        -1.74943         0.00783
 185,186       0.04967     0.05010          0.813        -0.41717        -0.41590         0.00127
 189,190      -0.03662     0.01348          0.859        -0.41527        -0.41437         0.00090
 193,194      -0.03699    -0.02350          0.998        -0.39551        -0.39490         0.00060
 195,196       0.03827     0.01477          0.998        -0.39416        -0.39379         0.00037
 197,198      -0.01263     0.00214          0.999        -0.39363        -0.39355         0.00008
 203,204      -0.01540    -0.01326          0.987        -0.38349        -0.38305         0.00044
 205,208      -0.12159    -0.13485          0.910        -0.38119        -0.38079         0.00039
 206,207       0.12512    -0.00973          0.922        -0.38111        -0.38105         0.00006
 209,210      -0.04704    -0.05677          0.896        -0.37027        -0.36992         0.00035
 211,212       0.05792     0.00115          0.893        -0.36955        -0.36748         0.00207
 217,220       0.06547     0.06662          0.908        -0.34967        -0.34732         0.00235
 218,219      -0.06838    -0.00176          0.915        -0.34766        -0.34747         0.00019
 259,260      -0.01137    -0.01313          0.999        -0.28254        -0.28169         0.00085
 265,266      -0.01378    -0.02691          0.999        -0.26570        -0.26459         0.00111
 269,272       0.04221     0.01530          0.949        -0.24235        -0.22354         0.01880
 270,271       0.01128     0.02658          0.998        -0.23136        -0.22983         0.00153
 273,274       0.06662     0.09319          0.966        -0.21891        -0.21710         0.00182
 275,276      -0.01974     0.07345          0.922        -0.18613        -0.18402         0.00210
 277,278      -0.20801    -0.13456          0.886        -0.17345        -0.17330         0.00015
 279,280       0.10014    -0.03442          0.956        -0.16700        -0.16173         0.00527
 281,282       0.04363     0.00921          0.991        -0.14849        -0.14390         0.00459
     283       0.12468     0.13389          0.985        -0.12288
    sum:       0.13389 [105.8%]
    tot:       0.12652


     occ          y    partial sum     |< K MO| MO >|  energy[au]      energy[au]    polarization
     7,8       0.02775     0.02775          0.984      -407.79570      -407.79486         0.00084
    9,10      -0.02773     0.00003          0.984      -407.79436      -407.79349         0.00087
   15,16       0.05153     0.05155          0.995       -91.77479       -91.77446         0.00034
   17,18      -0.05146     0.00009          0.995       -91.77235       -91.77200         0.00035
   23,24       0.03528     0.03538          0.999       -76.40822       -76.40760         0.00061
   25,26      -0.03630    -0.00092          0.999       -76.40586       -76.40556         0.00029
   27,28       0.68328     0.68235          0.902       -73.57940       -73.57860         0.00081
   29,30      -0.70739    -0.02503          0.900       -73.57763       -73.57684         0.00079
   31,32       0.02513     0.00009          0.996       -73.57614       -73.57561         0.00053
   45,46      -0.02929    -0.02919          0.999       -10.89747       -10.89666         0.00081
   47,48       0.02162    -0.00757          0.999       -10.89108       -10.89075         0.00033
   49,50       0.14701     0.13943          0.972       -10.32402       -10.32326         0.00076
   51,52      -0.15505    -0.01562          0.971       -10.31991       -10.31831         0.00160
   53,54       0.01571     0.00009          0.998       -10.31524       -10.31446         0.00078
  99,100      -0.14997    -0.14988          0.996        -4.53868        -4.53868         0.00000
 101,102       0.15268     0.00281          0.996        -4.53867        -4.53867         0.00000
 103,105       0.03692     0.03973          0.988        -4.50654        -4.50653         0.00001
 104,106      -0.03088     0.00885          0.988        -4.50653        -4.50652         0.00001
 107,109      -0.01446    -0.00561          1.000        -4.50443        -4.50439         0.00004
 113,114      -0.02437    -0.02998          0.998        -2.26242        -2.25978         0.00264
 115,116      -0.09082    -0.12080          0.999        -2.22938        -2.22935         0.00003
 117,118      -0.07134    -0.19214          0.999        -2.22596        -2.22433         0.00164
 119,120       0.05079    -0.14135          0.999        -2.22008        -2.21950         0.00058
 123,124       0.11570    -0.02565          0.966        -2.11347        -2.11273         0.00074
 125,126       0.07253     0.04688          0.996        -2.10996        -2.10680         0.00316
 127,128      -0.09251    -0.04563          0.997        -2.10509        -2.10433         0.00076
 129,130       0.37965     0.33402          0.980        -1.77879        -1.77001         0.00878
 131,132      -0.33658    -0.00256          0.980        -1.75798        -1.74843         0.00955
 185,186      -0.05837    -0.06093          0.834        -0.41719        -0.41589         0.00130
 187,188       0.03356    -0.02737          0.978        -0.41575        -0.41548         0.00027
 189,190       0.02411    -0.00326          0.848        -0.41527        -0.41436         0.00091
 205,208      -0.04858    -0.05184          0.929        -0.38119        -0.38079         0.00039
 206,207       0.04782    -0.00402          0.942        -0.38111        -0.38104         0.00007
 217,220       0.07674     0.07272          0.871        -0.34968        -0.34731         0.00237
 218,219      -0.07839    -0.00567          0.878        -0.34765        -0.34748         0.00016
 231,232      -0.01076    -0.01643          0.946        -0.33201        -0.33097         0.00104
 241,242      -0.01517    -0.03160          0.999        -0.31017        -0.30922         0.00095
 249,250      -0.02978    -0.06138          0.938        -0.29185        -0.29139         0.00046
 251,252       0.02557    -0.03582          0.939        -0.29090        -0.29071         0.00019
 257,258      -0.01520    -0.05102          1.000        -0.28501        -0.28491         0.00011
 259,260       0.01674    -0.03428          0.999        -0.28254        -0.28169         0.00086
 265,266      -0.01015    -0.04444          0.999        -0.26568        -0.26461         0.00107
 269,272      -0.04351    -0.08794          0.979        -0.24240        -0.22328         0.01912
 273,274      -0.03283    -0.12077          0.996        -0.21930        -0.21698         0.00231
 275,276      -0.61616    -0.73693          0.914        -0.18624        -0.18377         0.00247
 277,278       0.33575    -0.40118          0.884        -0.17455        -0.17204         0.00251
 279,280       0.40464     0.00345          0.954        -0.16684        -0.16184         0.00501
 281,282      -0.03620    -0.03274          0.997        -0.14940        -0.14323         0.00618
     283       0.30481     0.27207          0.985        -0.12285
    sum:       0.27207 [100.9%]
    tot:       0.26964


     occ          z    partial sum     |< K MO| MO >|  energy[au]      energy[au]    polarization
     7,8       0.89676     0.89676          0.927      -407.79578      -407.79474         0.00105
    9,10      -0.89674     0.00002          0.927      -407.79412      -407.79349         0.00063
   15,16       0.17611     0.17613          0.996       -91.77485       -91.77426         0.00058
   17,18      -0.17605     0.00008          0.996       -91.77222       -91.77195         0.00027
   23,24      -0.64373    -0.64365          0.984       -76.40820       -76.40751         0.00070
   25,26       0.64281    -0.00084          0.984       -76.40566       -76.40554         0.00011
   27,28       1.31584     1.31500          0.895       -73.57941       -73.57847         0.00094
   29,30      -0.67767     0.63733          0.878       -73.57742       -73.57692         0.00050
   31,32      -0.63725     0.00008          0.982       -73.57578       -73.57576         0.00002
   37,38       0.22917     0.22925          0.995       -17.26327       -17.26214         0.00113
   39,40      -0.22858     0.00068          0.995       -17.25713       -17.25646         0.00067
   45,46      -0.48406    -0.48338          0.994       -10.89746       -10.89658         0.00088
   47,48       0.47737    -0.00601          0.994       -10.89097       -10.89061         0.00036
   49,50       0.96845     0.96244          0.966       -10.32410       -10.32309         0.00100
   51,52      -0.53702     0.42542          0.960       -10.31964       -10.31843         0.00121
   53,54      -0.42474     0.00068          0.994       -10.31475       -10.31469         0.00007
  99,101       0.15720     0.15787          0.958        -4.53867        -4.53866         0.00001
 100,102      -0.15401     0.00386          0.958        -4.53867        -4.53865         0.00001
 103,104      -0.21677    -0.21291          0.954        -4.50653        -4.50652         0.00001
 105,106       0.21206    -0.00084          0.954        -4.50652        -4.50651         0.00001
 107,109      -0.03367    -0.03452          0.999        -4.50442        -4.50438         0.00004
 108,110       0.03519     0.00068          0.999        -4.50440        -4.50436         0.00004
 113,114      -0.01554    -0.01486          0.999        -2.26466        -2.25733         0.00733
 115,116      -1.55291    -1.56777          0.963        -2.23005        -2.22871         0.00134
 117,118       0.14896    -1.41881          0.943        -2.22540        -2.22473         0.00067
 119,120       1.30568    -0.11313          0.977        -2.21982        -2.21935         0.00047
 121,122       2.96404     2.85091          0.873        -2.11692        -2.11537         0.00155
 123,124      -1.02699     1.82392          0.824        -2.11368        -2.11233         0.00135
 125,126      -0.87584     0.94808          0.924        -2.10821        -2.10813         0.00008
 127,128      -0.98493    -0.03685          0.983        -2.10469        -2.10441         0.00028
 129,130       0.83904     0.80219          0.951        -1.77913        -1.77034         0.00879
 131,132      -0.80176     0.00043          0.951        -1.75815        -1.74721         0.01094
 209,210      -0.03493    -0.03451          0.780        -0.37024        -0.37010         0.00014
 211,212       0.03126    -0.00325          0.777        -0.36955        -0.36748         0.00207
 217,220      -0.01946    -0.02271          0.943        -0.34974        -0.34730         0.00244
 249,250      -0.02553    -0.04824          0.992        -0.29190        -0.29130         0.00060
 251,252       0.02471    -0.02353          0.992        -0.29096        -0.29067         0.00029
 267,268      -0.03352    -0.05704          0.987        -0.25505        -0.25417         0.00088
 269,272       0.07642     0.01937          0.944        -0.24288        -0.22293         0.01995
 273,274      -0.02125    -0.00188          0.959        -0.21904        -0.21696         0.00208
 275,276      -0.14872    -0.15059          0.980        -0.18682        -0.18241         0.00441
 277,278       0.34006     0.18947          0.885        -0.17499        -0.17348         0.00152
 279,280      -0.17549     0.01398          0.903        -0.16641        -0.16182         0.00458
 281,282      -0.16289    -0.14891          0.972        -0.14923        -0.14231         0.00692
     283       0.74773     0.59882          0.984        -0.12257
    sum:       0.59882 [ 99.7%]
    tot:       0.60052


                   Analysed operator: Final g-tensor
                   ^^^^^^^^^^^^^^^^^^^^^^^^^^^^^^^^^


               Diagonal contributions from occupied MOs
               ========================================


     occ          x    partial sum     |< K MO| MO >|  energy[au]      energy[au]    polarization
     7,8       1.56568     1.56568          0.945      -407.79579      -407.79483         0.00096
    9,10      -1.56571    -0.00003          0.945      -407.79419      -407.79364         0.00056
   15,16       0.54560     0.54557          0.994       -91.77481       -91.77446         0.00035
   17,18      -0.54567    -0.00010          0.994       -91.77232       -91.77204         0.00028
   23,24      -0.56418    -0.56428          0.982       -76.40807       -76.40780         0.00027
   25,26       0.56523     0.00095          0.982       -76.40570       -76.40569         0.00001
   27,28       4.08163     4.08258          0.840       -73.57940       -73.57875         0.00065
   29,30      -3.44688     0.63570          0.830       -73.57742       -73.57695         0.00047
   31,32      -0.63579    -0.00010          0.989       -73.57590       -73.57585         0.00005
   37,38       0.32837     0.32828          0.997       -17.26319       -17.26235         0.00084
   39,40      -0.32905    -0.00077          0.997       -17.25726       -17.25658         0.00068
   45,46      -0.27666    -0.27743          0.994       -10.89719       -10.89699         0.00020
   47,48       0.28431     0.00687          0.994       -10.89101       -10.89081         0.00020
   49,50       2.46873     2.47560          0.945       -10.32390       -10.32352         0.00039
   51,52      -2.32367     0.15193          0.945       -10.31969       -10.31842         0.00127
   53,54      -0.15270    -0.00077          0.999       -10.31492       -10.31479         0.00013
 103,105      -0.01385    -0.01462          0.999        -4.50654        -4.50653         0.00001
 104,106      -0.01039    -0.02500          0.999        -4.50654        -4.50652         0.00001
 107,109       0.01263    -0.01237          1.000        -4.50443        -4.50439         0.00004
 108,110       0.01253     0.00016          1.000        -4.50442        -4.50437         0.00004
 113,114       0.02719     0.02735          0.998        -2.26162        -2.26062         0.00100
 115,116      -0.50805    -0.48070          0.995        -2.22956        -2.22922         0.00034
 117,118      -0.02055    -0.50124          0.972        -2.22539        -2.22498         0.00041
 119,120       0.63281     0.13157          0.978        -2.21986        -2.21961         0.00025
 121,122       4.64979     4.78136          0.886        -2.11619        -2.11616         0.00003
 123,124      -1.53400     3.24736          0.822        -2.11374        -2.11263         0.00111
 125,126      -3.63478    -0.38742          0.916        -2.10833        -2.10804         0.00029
 127,128       0.42961     0.04218          0.995        -2.10485        -2.10457         0.00028
 129,130      -0.14413    -0.10194          0.998        -1.78003        -1.76854         0.01149
 131,132       0.10252     0.00058          0.998        -1.75727        -1.74943         0.00783
 185,186       0.68295     0.68353          0.813        -0.41717        -0.41590         0.00127
 187,188      -0.55858     0.12495          0.953        -0.41573        -0.41548         0.00026
 189,190      -0.11267     0.01228          0.859        -0.41527        -0.41437         0.00090
 193,194      -0.03693    -0.02465          0.998        -0.39551        -0.39490         0.00060
 195,196       0.04297     0.01831          0.998        -0.39416        -0.39379         0.00037
 197,198      -0.01723     0.00108          0.999        -0.39363        -0.39355         0.00008
 203,204      -0.01471    -0.01363          0.987        -0.38349        -0.38305         0.00044
 205,208      -0.13338    -0.14701          0.910        -0.38119        -0.38079         0.00039
 206,207       0.13673    -0.01029          0.922        -0.38111        -0.38105         0.00006
 209,210      -0.04758    -0.05787          0.896        -0.37027        -0.36992         0.00035
 211,212       0.06386     0.00599          0.893        -0.36955        -0.36748         0.00207
 217,220       0.24834     0.25434          0.908        -0.34967        -0.34732         0.00235
 218,219      -0.25720    -0.00287          0.915        -0.34766        -0.34747         0.00019
 249,250       0.69061     0.68774          0.940        -0.29185        -0.29140         0.00046
 251,252      -0.68443     0.00331          0.940        -0.29090        -0.29071         0.00019
 259,260      -0.01570    -0.01239          0.999        -0.28254        -0.28169         0.00085
 265,266      -0.01887    -0.03126          0.999        -0.26570        -0.26459         0.00111
 269,272       0.43766     0.40641          0.949        -0.24235        -0.22354         0.01880
 270,271       0.01117     0.41758          0.998        -0.23136        -0.22983         0.00153
 273,274      -0.23130     0.18628          0.966        -0.21891        -0.21710         0.00182
 275,276       1.38950     1.57578          0.922        -0.18613        -0.18402         0.00210
 277,278      -0.85283     0.72295          0.886        -0.17345        -0.17330         0.00015
 279,280      -0.33118     0.39178          0.956        -0.16700        -0.16173         0.00527
 281,282      -0.32845     0.06332          0.991        -0.14849        -0.14390         0.00459
     283       1.85228     1.91560          0.985        -0.12288
    sum:       1.91560 [ 99.9%]
    tot:       1.91672


     occ          y    partial sum     |< K MO| MO >|  energy[au]      energy[au]    polarization
     7,8       0.05523     0.05523          0.984      -407.79570      -407.79486         0.00084
    9,10      -0.05525    -0.00003          0.984      -407.79436      -407.79349         0.00087
   15,16       0.10276     0.10273          0.995       -91.77479       -91.77446         0.00034
   17,18      -0.10282    -0.00009          0.995       -91.77235       -91.77200         0.00035
   23,24       0.02477     0.02468          0.999       -76.40822       -76.40760         0.00061
   25,26      -0.02375     0.00093          0.999       -76.40586       -76.40556         0.00029
   27,28       1.02119     1.02212          0.902       -73.57940       -73.57860         0.00081
   29,30      -1.05985    -0.03773          0.900       -73.57763       -73.57684         0.00079
   31,32       0.03764    -0.00009          0.996       -73.57614       -73.57561         0.00053
   37,38      -0.01690    -0.01700          0.999       -17.26315       -17.26236         0.00078
   39,40       0.01624    -0.00076          0.999       -17.25736       -17.25647         0.00089
   45,46      -0.01130    -0.01206          0.999       -10.89747       -10.89666         0.00081
   47,48       0.01903     0.00697          0.999       -10.89108       -10.89075         0.00033
   49,50       0.20212     0.20910          0.972       -10.32402       -10.32326         0.00076
   51,52      -0.23321    -0.02412          0.971       -10.31991       -10.31831         0.00160
   53,54       0.02336    -0.00076          0.998       -10.31524       -10.31446         0.00078
   95,96      -0.05407    -0.05483          0.990        -6.33768        -6.33767         0.00001
   97,98       0.05407    -0.00076          0.990        -6.33766        -6.33765         0.00001
  99,100      -0.07761    -0.07837          0.996        -4.53868        -4.53868         0.00000
 101,102       0.07564    -0.00273          0.996        -4.53867        -4.53867         0.00000
 103,105       0.07629     0.07356          0.988        -4.50654        -4.50653         0.00001
 104,106      -0.06297     0.01059          0.988        -4.50653        -4.50652         0.00001
 107,109      -0.02393    -0.01334          1.000        -4.50443        -4.50439         0.00004
 108,110       0.01259    -0.00076          1.000        -4.50441        -4.50437         0.00004
 113,114       0.05630     0.05554          0.998        -2.26242        -2.25978         0.00264
 115,116      -0.01296     0.04258          0.999        -2.22938        -2.22935         0.00003
 117,118       0.02424     0.06681          0.999        -2.22596        -2.22433         0.00164
 119,120       0.06862     0.13543          0.999        -2.22008        -2.21950         0.00058
 121,122      -0.09353     0.04190          0.965        -2.11618        -2.11589         0.00029
 123,124       0.06336     0.10526          0.966        -2.11347        -2.11273         0.00074
 125,126       0.06143     0.16669          0.996        -2.10996        -2.10680         0.00316
 127,128      -0.12528     0.04141          0.997        -2.10509        -2.10433         0.00076
 129,130       0.63435     0.67576          0.980        -1.77879        -1.77001         0.00878
 131,132      -0.67618    -0.00041          0.980        -1.75798        -1.74843         0.00955
 135,136       0.01265     0.01224          0.999        -0.75515        -0.75494         0.00021
 137,138      -0.01239    -0.00015          0.997        -0.75400        -0.75370         0.00030
 140,142       0.15805     0.15790          0.964        -0.73525        -0.73518         0.00007
 141,143      -0.15746     0.00043          0.973        -0.73523        -0.73512         0.00011
 173,174       0.49466     0.49509          0.916        -0.49222        -0.49205         0.00017
 175,176      -0.49460     0.00049          0.916        -0.49199        -0.49181         0.00017
 185,186       0.22011     0.22060          0.834        -0.41719        -0.41589         0.00130
 187,188      -0.12788     0.09273          0.978        -0.41575        -0.41548         0.00027
 189,190      -0.09220     0.00052          0.848        -0.41527        -0.41436         0.00091
 193,194       0.05545     0.05597          0.995        -0.39551        -0.39490         0.00061
 195,196      -0.05429     0.00168          0.995        -0.39416        -0.39379         0.00037
 205,208      -0.12857    -0.12689          0.929        -0.38119        -0.38079         0.00039
 206,207       0.12711     0.00022          0.942        -0.38111        -0.38104         0.00007
 209,210       1.74323     1.74345          0.818        -0.37019        -0.37009         0.00010
 211,212      -1.73713     0.00633          0.816        -0.36949        -0.36747         0.00201
 217,220       0.11209     0.11842          0.871        -0.34968        -0.34731         0.00237
 218,219      -0.11997    -0.00155          0.878        -0.34765        -0.34748         0.00016
 229,230       0.02177     0.02022          0.974        -0.33228        -0.33222         0.00006
 231,232      -0.02363    -0.00341          0.946        -0.33201        -0.33097         0.00104
 241,242      -0.01253    -0.01594          0.999        -0.31017        -0.30922         0.00095
 247,248       0.01113    -0.00480          1.000        -0.29528        -0.29524         0.00004
 249,250       0.66380     0.65899          0.938        -0.29185        -0.29139         0.00046
 251,252      -0.66959    -0.01060          0.939        -0.29090        -0.29071         0.00019
 257,258      -0.01442    -0.02503          1.000        -0.28501        -0.28491         0.00011
 259,260       0.01865    -0.00637          0.999        -0.28254        -0.28169         0.00086
 265,266      -0.01006    -0.01643          0.999        -0.26568        -0.26461         0.00107
 269,272       0.07274     0.05630          0.979        -0.24240        -0.22328         0.01912
 273,274      -0.02242     0.03389          0.996        -0.21930        -0.21698         0.00231
 275,276       0.83114     0.86502          0.914        -0.18624        -0.18377         0.00247
 277,278      -0.70819     0.15683          0.884        -0.17455        -0.17204         0.00251
 279,280      -0.02327     0.13356          0.954        -0.16684        -0.16184         0.00501
 281,282      -0.09028     0.04328          0.997        -0.14940        -0.14323         0.00618
     283       2.05568     2.09896          0.985        -0.12285
    sum:       2.09896 [100.9%]
    tot:       2.07926


     occ          z    partial sum     |< K MO| MO >|  energy[au]      energy[au]    polarization
     7,8       1.78711     1.78711          0.927      -407.79578      -407.79474         0.00105
    9,10      -1.78713    -0.00002          0.927      -407.79412      -407.79349         0.00063
   15,16       0.35203     0.35200          0.996       -91.77485       -91.77426         0.00058
   17,18      -0.35208    -0.00008          0.996       -91.77222       -91.77195         0.00027
   23,24      -0.42996    -0.43004          0.984       -76.40820       -76.40751         0.00070
   25,26       0.43088     0.00084          0.984       -76.40566       -76.40554         0.00011
   27,28       1.97223     1.97308          0.895       -73.57941       -73.57847         0.00094
   29,30      -1.01711     0.95597          0.878       -73.57742       -73.57692         0.00050
   31,32      -0.95605    -0.00008          0.982       -73.57578       -73.57576         0.00002
   37,38       0.45833     0.45825          0.995       -17.26327       -17.26214         0.00113
   39,40      -0.45893    -0.00068          0.995       -17.25713       -17.25646         0.00067
   45,46      -0.31749    -0.31817          0.994       -10.89746       -10.89658         0.00088
   47,48       0.32421     0.00604          0.994       -10.89097       -10.89061         0.00036
   49,50       1.45452     1.46056          0.966       -10.32410       -10.32309         0.00100
   51,52      -0.81723     0.64333          0.960       -10.31964       -10.31843         0.00121
   53,54      -0.64401    -0.00068          0.994       -10.31475       -10.31469         0.00007
   95,96      -0.22147    -0.22215          0.963        -6.33767        -6.33766         0.00002
   97,98       0.22147    -0.00068          0.963        -6.33765        -6.33764         0.00002
  99,101       0.08506     0.08438          0.958        -4.53867        -4.53866         0.00001
 100,102      -0.08818    -0.00380          0.958        -4.53867        -4.53865         0.00001
 103,104      -0.43503    -0.43883          0.954        -4.50653        -4.50652         0.00001
 105,106       0.42680    -0.01204          0.954        -4.50652        -4.50651         0.00001
 107,109      -0.06339    -0.07542          0.999        -4.50442        -4.50438         0.00004
 108,110       0.07475    -0.00068          0.999        -4.50440        -4.50436         0.00004
 113,114       0.05550     0.05482          0.999        -2.26466        -2.25733         0.00733
 115,116      -1.12375    -1.06893          0.963        -2.23005        -2.22871         0.00134
 117,118       0.16810    -0.90083          0.943        -2.22540        -2.22473         0.00067
 119,120       1.01478     0.11395          0.977        -2.21982        -2.21935         0.00047
 121,122       3.91924     4.03318          0.873        -2.11692        -2.11537         0.00155
 123,124      -1.38665     2.64654          0.824        -2.11368        -2.11233         0.00135
 125,126      -1.25933     1.38721          0.924        -2.10821        -2.10813         0.00008
 127,128      -1.35011     0.03709          0.983        -2.10469        -2.10441         0.00028
 129,130       1.61526     1.65235          0.951        -1.77913        -1.77034         0.00879
 131,132      -1.65261    -0.00025          0.951        -1.75815        -1.74721         0.01094
 135,136       0.01298     0.01273          0.999        -0.75515        -0.75494         0.00021
 137,138      -0.01282    -0.00009          0.997        -0.75400        -0.75369         0.00031
 140,142       0.14291     0.14282          0.965        -0.73524        -0.73517         0.00008
 141,143      -0.13982     0.00300          0.973        -0.73522        -0.73511         0.00012
 173,174       0.58737     0.59037          0.902        -0.49221        -0.49203         0.00018
 175,176      -0.58746     0.00290          0.902        -0.49198        -0.49180         0.00018
 185,186       0.62218     0.62509          0.820        -0.41725        -0.41593         0.00133
 187,188      -0.40935     0.21574          0.954        -0.41573        -0.41547         0.00026
 189,190      -0.21177     0.00397          0.855        -0.41527        -0.41442         0.00085
 193,194       0.05300     0.05697          0.995        -0.39553        -0.39493         0.00060
 195,196      -0.05329     0.00368          0.995        -0.39417        -0.39378         0.00039
 205,208      -0.06876    -0.06508          0.943        -0.38120        -0.38078         0.00041
 206,207       0.06839     0.00331          0.957        -0.38111        -0.38103         0.00008
 209,210       1.96525     1.96856          0.780        -0.37024        -0.37010         0.00014
 211,212      -1.96847     0.00010          0.777        -0.36955        -0.36748         0.00207
 217,220       0.19432     0.19442          0.943        -0.34974        -0.34730         0.00244
 218,219      -0.20786    -0.01344          0.950        -0.34768        -0.34746         0.00021
 229,230       0.02264     0.00920          0.970        -0.33228        -0.33221         0.00006
 231,232      -0.02245    -0.01326          0.941        -0.33202        -0.33095         0.00107
 249,250      -0.02906    -0.04232          0.992        -0.29190        -0.29130         0.00060
 251,252       0.02628    -0.01604          0.992        -0.29096        -0.29067         0.00029
 261,262      -0.01261    -0.02864          1.000        -0.27512        -0.27466         0.00046
 263,264       0.01516    -0.01349          0.998        -0.27098        -0.26985         0.00112
 267,268      -0.03737    -0.05086          0.987        -0.25505        -0.25417         0.00088
 269,272       0.48161     0.43076          0.944        -0.24288        -0.22293         0.01995
 273,274      -0.36824     0.06252          0.959        -0.21904        -0.21696         0.00208
 275,276       0.27391     0.33643          0.980        -0.18682        -0.18241         0.00441
 277,278       1.48157     1.81800          0.885        -0.17499        -0.17348         0.00152
 279,280      -1.09463     0.72337          0.903        -0.16641        -0.16182         0.00458
 281,282      -0.86827    -0.14491          0.972        -0.14923        -0.14231         0.00692
     283       2.70235     2.55744          0.984        -0.12257
    sum:       2.55744 [ 99.8%]
    tot:       2.56142


 ***************************************************
 * Well, here we are. How does it look for you ??? *
 ***************************************************

 Total user time: 43.5s


##############################################################################
                              Finalization info
##############################################################################


 Memory peak for process    0 is    1 GB   688.290 MB


 Final time:
   2021 April 21  18:17:15
 

 Normal termination of ReSpect program


real	0m43.600s
user	2m8.319s
sys	0m19.740s
