# Supplementary material for: Quadratic Spin–Orbit Mechanism of the Electronic g-Tensor
Source: J Chem Theory Comput. 2023 Mar 10;19(6):1765–76. doi: 10.1021/acs.jctc.2c01213 (PMC10061661; doi:10.1021/acs.jctc.2c01213)
Supplement: Supplementary file 2 — ct2c01213_si_002.zip [file ct2c01213_si_002.zip › respect_input/01.ir-nh2/4c-pbe-dz/RS-dkh2.out_scf]

##############################################################################
                              Environment setting
##############################################################################

 Job setting:
    
    Call arguments   are    --scratch=/scratch/work/project/open-19-41/pikulove/10472048.isrv5 --nt=24 --scf --inp=RS-dkh2 
    Input file name   is   RS-dkh2.inp
    Binary  directory is   /home/pikulove/ReSpect_5.2.0-beta.8+Nov20_OMP_intel-18.0_glibc-2.27+PT3
    Work    directory is   /scratch/work/project/open-19-41/pikulove/10472048.isrv5/
    Scratch directory is   /scratch/work/project/open-19-41/pikulove/10472048.isrv5/tmp30687.eS51IC.pikulove
    Machine name      is   r34u13n918.ib0.smc.salomon.it4i.cz
    OMP stack memory size  5000m
    OMP parallel job with  24 threads
    Output  file will be   /scratch/work/project/open-19-41/pikulove/10472048.isrv5/RS-dkh2.out_scf


 System setting:

    core file size          (blocks, -c) 0
    data seg size           (kbytes, -d) unlimited
    scheduling priority             (-e) 0
    file size               (blocks, -f) unlimited
    pending signals                 (-i) 510115
    max locked memory       (kbytes, -l) unlimited
    max memory size         (kbytes, -m) unlimited
    open files                      (-n) 1048576
    pipe size            (512 bytes, -p) 8
    POSIX message queues     (bytes, -q) 819200
    real-time priority              (-r) 0
    stack size              (kbytes, -s) unlimited
    cpu time               (seconds, -t) unlimited
    max user processes              (-u) 510115
    virtual memory          (kbytes, -v) unlimited
    file locks                      (-x) unlimited
    omp_thread_limit:
    omp_stacksize:5000m
    

##############################################################################
                               Program ReSpect
##############################################################################
::

 Version:       5.2.0 (2020)
 Released:      beta (in testing period)

 Branch:        master
 Commit hash:   d07d9fd49
 Commit author: Debora Pastvova
 Commit date:   Wed Nov 4 10:13:55 2020 +0100

 Webpage:       http://www.respectprogram.org 
 Copyright:     ReSpect is distributed as proprietary software at no cost
                and is currently available as OpenMP parallel static binaries
                for Linux OS and x86_64 architecture at the program webpage.
                The program is limited to non-commercial, academic, and non-profit
                private use and its further copy and redistribution is not permitted.
                The specific terms of use are available at:
                http://www.respectprogram.org/download.html.
                The program is distributed AS IS in a hope it becomes useful.
                The experimental nature of the program means that authors accept
                no responsibility for the correctness of results nor fitness for
                a particular purpose.

 Reference(s):  If results obtained with ReSpect are published in the scientific
                literature or publicly accessible reports, the users shall reference
                the program as:

                ReSpect, version 5.2.0 (2020); Relativistic Spectroscopy DFT program of authors
                M. Repisky, S. Komorovsky, V. G. Malkin, O. L. Malkina, M. Kaupp, K. Ruud, 
                with contributions from R. Bast, R. Di Remigio, U. Ekstrom, M. Kadek, S. Knecht,
                L. Konecny, E. Malkin, I. Malkin-Ondik, (see http://www.respectprogram.org)

                Using specific theoretical methods included in ReSpect may require citing
                additional articles, as described in this output file as "REQUIRED REFERENCES".


 -------
 Authors
 -------
 Repisky Michal
 Komorovsky Stanislav


 --------
 Founders
 --------
 Ruud Kenneth
 Kaupp Martin
 Malkina Olga L.
 Malkin Vladimir G.


 ------------
 Contributors
 ------------
 Bast Radovan         - AutoCMake library
 Di Remigio Roberto   - PCMSolver library
 Ekstrom Ulf          - XCFun library
 Kadek Marius         - real-time TDDFT library
                      - solid-state pSCF library
 Knecht Stefan        - pilot MPI parallelization
 Konecny Lukas        - real-time TDDFT (RT-TDDFT) library
                      - damped-response TDDFT (DR-TDDFT) library
 Malkin Elena         - one-component molecular properties
                      - finite size nucleus and magnetic moment models
 Malkin-Ondik Irina   - Douglas-Kroll-Hess (DKH) Hamiltonians


##############################################################################
                    Configuration, build, and runtime info
##############################################################################
::

 -----------------------------------
 Configuration and build information
 -----------------------------------

 Who compiled           | uachstno
 Compiled on server     | pippin
 Operating system       | Linux-5.4.0-51-generic
 CMake version          | 3.10.2
 CMake generator        | Unix Makefiles
 CMake build type       | release
 Configuration time     | 2020-11-09 11:33:09.556228
 Python version         | 2.7.1
 Fortran compiler       | /opt/intel/compilers_and_libraries_2018.6.288/linux/bin/intel64/ifort
 Fortran compiler flags |  -w -fpp -assume byterecl -static -static-libgcc -static-intel -qopenmp -O2 -xW -ip
 C compiler             | /opt/intel/compilers_and_libraries_2018.6.288/linux/bin/intel64/icc
 C compiler flags       |  -g -wd981 -wd279 -wd383 -wd1572 -wd1777 -restrict -DRESTRICT=restrict -qopenmp -O2 -ip
 C++ compiler           | /opt/intel/compilers_and_libraries_2018.6.288/linux/bin/intel64/icpc
 C++ compiler flags     |  -Wno-unknown-pragmas -fno-exceptions -qopenmp -O3
 Static linking         | True
 MPI parallelization    | False
 OMP parallelization    | True
 Math libraries         | -Wl,--start-group;/opt/intel/compilers_and_libraries_2018.6.288/linux/mkl/lib/intel64/libmkl_lapack95_lp64.a;/opt/intel/compilers_and_libraries_2018.6.288/linux/mkl/lib/intel64/libmkl_intel_lp64.a;-qopenmp;-Wl,--end-group;-Wl,--start-group;/opt/intel/compilers_and_libraries_2018.6.288/linux/mkl/lib/intel64/libmkl_intel_lp64.a;/opt/intel/compilers_and_libraries_2018.6.288/linux/mkl/lib/intel64/libmkl_intel_thread.a;/opt/intel/compilers_and_libraries_2018.6.288/linux/mkl/lib/intel64/libmkl_core.a;/usr/lib/x86_64-linux-gnu/libpthread.a;/usr/lib/x86_64-linux-gnu/libm.a;-qopenmp;-Wl,--end-group;-ldl
 Explicit libraries     | unknown


 ------------
 Runtime info
 ------------

 Parallelization model: OpenMP
   Master process has 24 threads of total 24

 Initial time:
   2021 April 21  10:34:50
 


##############################################################################
                            Input processing info
##############################################################################
::

 ----------
 Input file
 ----------

 scf:
     method: ks-dkh2/pbe
 
     geometry:
       Ir      0.00000000     0.00000000     0.00000000
       P      0.02866012    -0.35235684    -2.29998089
       P     -0.00129209    -0.27321137     2.31160738
       N      0.07306524    -2.02331551     0.03565143
       N     -0.03651488     1.93966416    -0.03420495
       H     -0.04454360     2.50600355    -0.86742824
       H     -0.05680889     2.53484242     0.77850307
       C      0.10903378    -2.73594954    -1.12919025
       H      0.14646696    -3.82139262    -1.03690436
       C      0.09818613    -2.14082855    -2.33968062
       H      0.11649849    -2.73407529    -3.24388530
       C      0.08989246    -2.69577178     1.22469384
       H      0.12727534    -3.78379821     1.17018010
       C      0.06122176    -2.05937822     2.41364779
       H      0.06498634    -2.62097181     3.33800620
       C      1.57599164     0.19245592    -3.23844389
       C      1.53550218     1.68121290    -3.57075406
       H      2.51140119     1.98597989    -3.96166482
       H      1.33551286     2.28818455    -2.68538903
       H      0.79211148     1.91704999    -4.33307235
       C      1.83225140    -0.61535581    -4.50969480
       H      1.06063129    -0.47959422    -5.26541568
       H      1.91970183    -1.68096619    -4.29351901
       H      2.78179034    -0.29033604    -4.94713649
       C      2.73876993    -0.06153975    -2.27550957
       H      3.67881509     0.18844428    -2.77814486
       H      2.78371771    -1.10970845    -1.97259323
       H      2.64869443     0.54584906    -1.37412235
       C     -1.54757146     0.11137715    -3.23100166
       C     -2.66261424    -0.71044022    -2.57950545
       H     -2.69257729    -0.54738199    -1.49984010
       H     -2.53560962    -1.77864981    -2.75798768
       H     -3.62353793    -0.40096812    -3.00214877
       C     -1.86945787     1.58974343    -3.01340170
       H     -1.12827952     2.25414399    -3.45791054
       H     -1.94607894     1.81766072    -1.94914331
       H     -2.83345081     1.81662522    -3.47976871
       C     -1.51360854    -0.20034990    -4.72334019
       H     -2.51324658    -0.04525901    -5.14224373
       H     -1.23281093    -1.23677767    -4.92097965
       H     -0.83089621     0.45379715    -5.26672816
       C      1.53756694     0.29669930     3.24905483
       C      2.71202434    -0.00741382     2.31513406
       H      2.64090339     0.55905230     1.38592561
       H      2.75335981    -1.06842309     2.06038412
       H      3.64640948     0.25814042     2.82026372
       C      1.77031313    -0.45945138     4.55618969
       H      2.71817565    -0.12583839     4.99081987
       H      1.84943137    -1.53404938     4.38596989
       H      0.99176693    -0.28432345     5.29640022
       C      1.50413028     1.79835615     3.51841759
       H      0.75335611     2.07067750     4.26117266
       H      1.31844651     2.36897862     2.60616606
       H      2.47736319     2.11295516     3.90818578
       C     -1.58591897     0.22744861     3.20774553
       C     -1.57027086    -0.02836657     4.71114759
       H     -0.89338976     0.64479640     5.23832617
       H     -1.29417657    -1.05706346     4.95133932
       H     -2.57478720     0.14373793     5.11136695
       C     -1.90221471     1.69753528     2.93268546
       H     -2.86635897     1.94515439     3.38806251
       H     -1.97612232     1.88525579     1.86041471
       H     -1.15961143     2.37594407     3.35319389
       C     -2.69585828    -0.61595339     2.57542694
       H     -2.57593172    -1.67627976     2.79983672
       H     -2.71036440    -0.49793884     1.48967488
       H     -3.66100286    -0.28553483     2.97176993
 
     geo-units:     angstrom
     initmo:        atomic
     nc-model:      gauss
     charge:        0
     multiplicity:  2
 
     xc:
        noncollinearity: v2019
 
     dmixing:       1.0D0
     diis:          on
     maxiterations: 60
     convergence:   5.0e-6
 
     basis:
         Ir: dyall-vdz
         C:  uiglo-ii
         N:  uiglo-ii
         P:  uiglo-ii
         H:  uiglo-ii
 
     mo-analysis: mulliken


 ----------------
 Input processing
 ----------------

 ... method: one-component Kohn-Sham + second-order DKH transformation (KS-DKH2)

 ... GGA XC functional: PBE

 ... geometry processing (xyz format)

     Ir      0.00000000     0.00000000     0.00000000
     P      0.02866012    -0.35235684    -2.29998089
     P     -0.00129209    -0.27321137     2.31160738
     N      0.07306524    -2.02331551     0.03565143
     N     -0.03651488     1.93966416    -0.03420495
     H     -0.04454360     2.50600355    -0.86742824
     H     -0.05680889     2.53484242     0.77850307
     C      0.10903378    -2.73594954    -1.12919025
     H      0.14646696    -3.82139262    -1.03690436
     C      0.09818613    -2.14082855    -2.33968062
     H      0.11649849    -2.73407529    -3.24388530
     C      0.08989246    -2.69577178     1.22469384
     H      0.12727534    -3.78379821     1.17018010
     C      0.06122176    -2.05937822     2.41364779
     H      0.06498634    -2.62097181     3.33800620
     C      1.57599164     0.19245592    -3.23844389
     C      1.53550218     1.68121290    -3.57075406
     H      2.51140119     1.98597989    -3.96166482
     H      1.33551286     2.28818455    -2.68538903
     H      0.79211148     1.91704999    -4.33307235
     C      1.83225140    -0.61535581    -4.50969480
     H      1.06063129    -0.47959422    -5.26541568
     H      1.91970183    -1.68096619    -4.29351901
     H      2.78179034    -0.29033604    -4.94713649
     C      2.73876993    -0.06153975    -2.27550957
     H      3.67881509     0.18844428    -2.77814486
     H      2.78371771    -1.10970845    -1.97259323
     H      2.64869443     0.54584906    -1.37412235
     C     -1.54757146     0.11137715    -3.23100166
     C     -2.66261424    -0.71044022    -2.57950545
     H     -2.69257729    -0.54738199    -1.49984010
     H     -2.53560962    -1.77864981    -2.75798768
     H     -3.62353793    -0.40096812    -3.00214877
     C     -1.86945787     1.58974343    -3.01340170
     H     -1.12827952     2.25414399    -3.45791054
     H     -1.94607894     1.81766072    -1.94914331
     H     -2.83345081     1.81662522    -3.47976871
     C     -1.51360854    -0.20034990    -4.72334019
     H     -2.51324658    -0.04525901    -5.14224373
     H     -1.23281093    -1.23677767    -4.92097965
     H     -0.83089621     0.45379715    -5.26672816
     C      1.53756694     0.29669930     3.24905483
     C      2.71202434    -0.00741382     2.31513406
     H      2.64090339     0.55905230     1.38592561
     H      2.75335981    -1.06842309     2.06038412
     H      3.64640948     0.25814042     2.82026372
     C      1.77031313    -0.45945138     4.55618969
     H      2.71817565    -0.12583839     4.99081987
     H      1.84943137    -1.53404938     4.38596989
     H      0.99176693    -0.28432345     5.29640022
     C      1.50413028     1.79835615     3.51841759
     H      0.75335611     2.07067750     4.26117266
     H      1.31844651     2.36897862     2.60616606
     H      2.47736319     2.11295516     3.90818578
     C     -1.58591897     0.22744861     3.20774553
     C     -1.57027086    -0.02836657     4.71114759
     H     -0.89338976     0.64479640     5.23832617
     H     -1.29417657    -1.05706346     4.95133932
     H     -2.57478720     0.14373793     5.11136695
     C     -1.90221471     1.69753528     2.93268546
     H     -2.86635897     1.94515439     3.38806251
     H     -1.97612232     1.88525579     1.86041471
     H     -1.15961143     2.37594407     3.35319389
     C     -2.69585828    -0.61595339     2.57542694
     H     -2.57593172    -1.67627976     2.79983672
     H     -2.71036440    -0.49793884     1.48967488
     H     -3.66100286    -0.28553483     2.97176993
 
 ... geometry defined in units: angstrom

 ... MO init: superposition of atomic densities
 
 ... nuclear charge distribution model: gaussian

 ... charge of the system:   0

 ... multiplicity of the system:  2   (doublet)

 ... DFT noncollinear scheme: v2019

 ... density mixing parameter:  1.000

 ... DIIS scheme turned on

 ... maximum number of scf iterations:   60

 ... scf convergence criteria:  5.00E-06

 ... orbital basis required

     Ir: dyall-vdz
     C:  uiglo-ii
     N:  uiglo-ii
     P:  uiglo-ii
     H:  uiglo-ii
 
 ... perform Mulliken population analysis


##############################################################################
                             REQUIRED REFERENCES
##############################################################################

 XCFun: a library of DFT exchange-correlation functionals

 [1] U. Ekström, et al., J. Chem. Theory Comput. 6, 1971-1980 (2010)
     [DOI: https://doi.org/10.1021/ct100117s]


##############################################################################
                              Molecular DFT grid
##############################################################################


DFT grid generator
------------------
::

 Becke atomic partitioning scheme
 Lebedev angular quadrature (adaptive size) 
 Adaptive angular distribution limit     = 11
 Adaptive angular distribution threshold =   1.0E-05
 Rotational invariance of grid points: rotation wrt. standard orientation
 Gauss-Chebyshev(I) radial quadrature
 Radial grid points mapping:  Koester
 Radial grid points shift:    False
 Grid file:                   fort.11

 Centre of nuclear charge (in A):  0.685D-02 -0.116D+00  0.239D-02
 NCMT eigenvalues:     0.3459824D+04  0.8340114D+04  0.8937034D+04  (n)

 Standard molecular orientation (in A):
 -0.6847411484D-02  0.1157984487D+00 -0.2389348057D-02
  0.2181270852D-01 -0.2365583913D+00 -0.2302370238D+01
 -0.8139501484D-02 -0.1574129213D+00  0.2309218032D+01
  0.6621782852D-01 -0.1907517061D+01  0.3326208194D-01
 -0.4336229148D-01  0.2055462609D+01 -0.3659429806D-01
 -0.5139101148D-01  0.2621801999D+01 -0.8698175881D+00
 -0.6365630148D-01  0.2650640869D+01  0.7761137219D+00
  0.1021863685D+00 -0.2620151091D+01 -0.1131579598D+01
  0.1396195485D+00 -0.3705594171D+01 -0.1039293708D+01
  0.9133871852D-01 -0.2025030101D+01 -0.2342069968D+01
  0.1096510785D+00 -0.2618276841D+01 -0.3246274648D+01
  0.8304504852D-01 -0.2579973331D+01  0.1222304492D+01
  0.1204279285D+00 -0.3667999761D+01  0.1167790752D+01
  0.5437434852D-01 -0.1943579771D+01  0.2411258442D+01
  0.5813892852D-01 -0.2505173361D+01  0.3335616852D+01
  0.1569144229D+01  0.3082543687D+00 -0.3240833238D+01
  0.1528654769D+01  0.1797011349D+01 -0.3573143408D+01
  0.2504553779D+01  0.2101778339D+01 -0.3964054168D+01
  0.1328665449D+01  0.2403982999D+01 -0.2687778378D+01
  0.7852640685D+00  0.2032848439D+01 -0.4335461698D+01
  0.1825403989D+01 -0.4995573613D+00 -0.4512084148D+01
  0.1053783879D+01 -0.3637957713D+00 -0.5267805028D+01
  0.1912854419D+01 -0.1565167741D+01 -0.4295908358D+01
  0.2774942929D+01 -0.1745375913D+00 -0.4949525838D+01
  0.2731922519D+01  0.5425869866D-01 -0.2277898918D+01
  0.3671967679D+01  0.3042427287D+00 -0.2780534208D+01
  0.2776870299D+01 -0.9939100013D+00 -0.1974982578D+01
  0.2641847019D+01  0.6616475087D+00 -0.1376511698D+01
 -0.1554418871D+01  0.2271755987D+00 -0.3233391008D+01
 -0.2669461651D+01 -0.5946417713D+00 -0.2581894798D+01
 -0.2699424701D+01 -0.4315835413D+00 -0.1502229448D+01
 -0.2542457031D+01 -0.1662851361D+01 -0.2760377028D+01
 -0.3630385341D+01 -0.2851696713D+00 -0.3004538118D+01
 -0.1876305281D+01  0.1705541879D+01 -0.3015791048D+01
 -0.1135126931D+01  0.2369942439D+01 -0.3460299888D+01
 -0.1952926351D+01  0.1933459169D+01 -0.1951532658D+01
 -0.2840298221D+01  0.1932423669D+01 -0.3482158058D+01
 -0.1520455951D+01 -0.8455145134D-01 -0.4725729538D+01
 -0.2520093991D+01  0.7053943866D-01 -0.5144633078D+01
 -0.1239658341D+01 -0.1120979221D+01 -0.4923368998D+01
 -0.8377436215D+00  0.5695955987D+00 -0.5269117508D+01
  0.1530719529D+01  0.4124977487D+00  0.3246665482D+01
  0.2705176929D+01  0.1083846287D+00  0.2312744712D+01
  0.2634055979D+01  0.6748507487D+00  0.1383536262D+01
  0.2746512399D+01 -0.9526246413D+00  0.2057994772D+01
  0.3639562069D+01  0.3739388687D+00  0.2817874372D+01
  0.1763465719D+01 -0.3436529313D+00  0.4553800342D+01
  0.2711328239D+01 -0.1003994134D-01  0.4988430522D+01
  0.1842583959D+01 -0.1418250931D+01  0.4383580542D+01
  0.9849195185D+00 -0.1685250013D+00  0.5294010872D+01
  0.1497282869D+01  0.1914154599D+01  0.3516028242D+01
  0.7465086985D+00  0.2186475949D+01  0.4258783312D+01
  0.1311599099D+01  0.2484777069D+01  0.2603776712D+01
  0.2470515779D+01  0.2228753609D+01  0.3905796432D+01
 -0.1592766381D+01  0.3432470587D+00  0.3205356182D+01
 -0.1577118271D+01  0.8743187866D-01  0.4708758242D+01
 -0.9002371715D+00  0.7605948487D+00  0.5235936822D+01
 -0.1301023981D+01 -0.9412650113D+00  0.4948949972D+01
 -0.2581634611D+01  0.2595363787D+00  0.5108977602D+01
 -0.1909062121D+01  0.1813333729D+01  0.2930296112D+01
 -0.2873206381D+01  0.2060952839D+01  0.3385673162D+01
 -0.1982969731D+01  0.2001054239D+01  0.1858025362D+01
 -0.1166458841D+01  0.2491742519D+01  0.3350804542D+01
 -0.2702705691D+01 -0.5001549413D+00  0.2573037592D+01
 -0.2582779131D+01 -0.1560481311D+01  0.2797447372D+01
 -0.2717211811D+01 -0.3821403913D+00  0.1487285532D+01
 -0.3667850271D+01 -0.1697363813D+00  0.2969380582D+01

 Rotationally invariant molecular orientation (in A):
  0.0000000000D+00  0.0000000000D+00  0.0000000000D+00
 -0.3427119098D+00 -0.2301601228D+01  0.8316962191D-02
 -0.2827182356D+00  0.2310123350D+01 -0.3969014163D-01
 -0.2022956183D+01  0.2587350991D-01 -0.8598865913D-01
  0.1939526486D+01 -0.2540071655D-01  0.4890993745D-01
  0.2509227437D+01 -0.8559720278D+00  0.7456027317D-01
  0.2531221076D+01  0.7900371722D+00  0.5900429012D-01
 -0.2730558560D+01 -0.1142405592D+01 -0.1064813906D+00
 -0.3816120614D+01 -0.1055346484D+01 -0.1520922040D+00
 -0.2130542678D+01 -0.2350016983D+01 -0.7142041830D-01
 -0.2719941740D+01 -0.3256895723D+01 -0.7796544406D-01
 -0.2700180158D+01  0.1211612578D+01 -0.1271346639D+00
 -0.3787722093D+01  0.1151884495D+01 -0.1702140697D+00
 -0.2068870333D+01  0.2403554840D+01 -0.1148132645D+00
 -0.2634226689D+01  0.3325339747D+01 -0.1377213194D+00
  0.2154833983D+00 -0.3263901715D+01 -0.1519480259D+01
  0.1705316531D+01 -0.3589195819D+01 -0.1464273615D+01
  0.2017698428D+01 -0.3995335405D+01 -0.2431507405D+01
  0.2307397704D+01 -0.2698010537D+01 -0.1275677215D+01
  0.1939699719D+01 -0.4337777883D+01 -0.7066012214D+00
 -0.5854985347D+00 -0.4542716308D+01 -0.1758998341D+01
 -0.4513892428D+00 -0.5284644532D+01 -0.9738231631D+00
 -0.1651429608D+01 -0.4332552088D+01 -0.1856604586D+01
 -0.2528355465D+00 -0.4994846626D+01 -0.2698961529D+01
 -0.3529769542D-01 -0.2321933400D+01 -0.2699994636D+01
  0.2225411974D+00 -0.2839402500D+01 -0.3629813967D+01
 -0.1084406281D+01 -0.2024246540D+01 -0.2756474224D+01
  0.5678122697D+00 -0.1416593297D+01 -0.2621564088D+01
  0.1151218800D+00 -0.3203754779D+01  0.1602952367D+01
 -0.7162255639D+00 -0.2536886766D+01  0.2701724401D+01
 -0.5577965948D+00 -0.1456190306D+01  0.2714312543D+01
 -0.1782888938D+01 -0.2722002851D+01  0.2571267168D+01
 -0.4109472120D+00 -0.2941840997D+01  0.3671565571D+01
  0.1590568516D+01 -0.2974487778D+01  0.1930093510D+01
  0.2261347657D+01 -0.3428714513D+01  0.1200645104D+01
  0.1813630514D+01 -0.1908130035D+01  0.1989989322D+01
  0.1813419718D+01 -0.3423455132D+01  0.2903243848D+01
 -0.1902500676D+00 -0.4697756046D+01  0.1592478098D+01
 -0.3960271106D-01 -0.5098964549D+01  0.2600022977D+01
 -0.1224105695D+01 -0.4904504293D+01  0.1308772477D+01
  0.4703220833D+00 -0.5249897073D+01  0.9231054863D+00
  0.2928074529D+00  0.3223695803D+01 -0.1590769947D+01
 -0.2169739183D-03  0.2268689789D+01 -0.2751004052D+01
  0.5696165237D+00  0.1343220049D+01 -0.2660638439D+01
 -0.1059894662D+01  0.2008802960D+01 -0.2794465036D+01
  0.2690124147D+00  0.2758993114D+01 -0.3692210089D+01
 -0.4672633101D+00  0.4523489361D+01 -0.1850318254D+01
 -0.1296040358D+00  0.4943362092D+01 -0.2803385661D+01
 -0.1540644081D+01  0.4347420762D+01 -0.1933076383D+01
 -0.2999834170D+00  0.5277547118D+01 -0.1083421950D+01
  0.1793109218D+01  0.3499917120D+01 -0.1552769965D+01
  0.2057740592D+01  0.4256457203D+01 -0.8130921940D+00
  0.2366323025D+01  0.2593364859D+01 -0.1348123318D+01
  0.2112095917D+01  0.3874423687D+01 -0.2530556442D+01
  0.2044746546D+00  0.3235147237D+01  0.1532486771D+01
 -0.5741973006D-01  0.4736974672D+01  0.1489711644D+01
  0.6177292074D+00  0.5255415491D+01  0.8080763365D+00
 -0.1085374247D+01  0.4968103051D+01  0.1203308783D+01
  0.1068420850D+00  0.5154918238D+01  0.2488305558D+01
  0.1673702417D+01  0.2971699782D+01  0.1862367166D+01
  0.1913498798D+01  0.3444425368D+01  0.2820117578D+01
  0.1865371864D+01  0.1901639940D+01  0.1955644409D+01
  0.2354940834D+01  0.3382392739D+01  0.1116866682D+01
 -0.6431457257D+00  0.2618219333D+01  0.2647860545D+01
 -0.1703626606D+01  0.2836087018D+01  0.2517675621D+01
 -0.5207587187D+00  0.1533377500D+01  0.2681550543D+01
 -0.3203155591D+00  0.3032286021D+01  0.3608119735D+01

 Atom   1 has   14924 grid points ( 0)
 Atom   2 has   10488 grid points ( 1)
 Atom   3 has   10488 grid points ( 2)
 Atom   4 has    9872 grid points ( 3)
 Atom   5 has   10052 grid points ( 4)
 Atom   6 has    8912 grid points ( 5)
 Atom   7 has    8756 grid points ( 6)
 Atom   8 has    9980 grid points ( 7)
 Atom   9 has    8496 grid points ( 8)
 Atom  10 has    9860 grid points ( 9)
 Atom  11 has    8732 grid points (10)
 Atom  12 has    9980 grid points (11)
 Atom  13 has    8496 grid points (12)
 Atom  14 has    9980 grid points (13)
 Atom  15 has    8732 grid points (14)
 Atom  16 has    9536 grid points (15)
 Atom  17 has    9836 grid points (16)
 Atom  18 has    8672 grid points (17)
 Atom  19 has    8672 grid points (18)
 Atom  20 has    8684 grid points (19)
 Atom  21 has    9848 grid points (20)
 Atom  22 has    8660 grid points (21)
 Atom  23 has    8444 grid points (22)
 Atom  24 has    8696 grid points (23)
 Atom  25 has    9824 grid points ( 0)
 Atom  26 has    8684 grid points ( 1)
 Atom  27 has    8672 grid points ( 2)
 Atom  28 has    8648 grid points ( 3)
 Atom  29 has    9560 grid points ( 4)
 Atom  30 has    9836 grid points ( 5)
 Atom  31 has    8620 grid points ( 6)
 Atom  32 has    8600 grid points ( 7)
 Atom  33 has    8696 grid points ( 8)
 Atom  34 has    9824 grid points ( 9)
 Atom  35 has    8424 grid points (10)
 Atom  36 has    8500 grid points (11)
 Atom  37 has    8684 grid points (12)
 Atom  38 has    9980 grid points (13)
 Atom  39 has    8672 grid points (14)
 Atom  40 has    8660 grid points (15)
 Atom  41 has    8256 grid points (16)
 Atom  42 has    9512 grid points (17)
 Atom  43 has    9824 grid points (18)
 Atom  44 has    8732 grid points (19)
 Atom  45 has    8648 grid points (20)
 Atom  46 has    8684 grid points (21)
 Atom  47 has    9896 grid points (22)
 Atom  48 has    8696 grid points (23)
 Atom  49 has    8444 grid points ( 0)
 Atom  50 has    8624 grid points ( 1)
 Atom  51 has    9848 grid points ( 2)
 Atom  52 has    8492 grid points ( 3)
 Atom  53 has    8684 grid points ( 4)
 Atom  54 has    8684 grid points ( 5)
 Atom  55 has    9572 grid points ( 6)
 Atom  56 has    9980 grid points ( 7)
 Atom  57 has    8208 grid points ( 8)
 Atom  58 has    8684 grid points ( 9)
 Atom  59 has    8672 grid points (10)
 Atom  60 has    9824 grid points (11)
 Atom  61 has    8684 grid points (12)
 Atom  62 has    8608 grid points (13)
 Atom  63 has    8436 grid points (14)
 Atom  64 has    9848 grid points (15)
 Atom  65 has    8636 grid points (16)
 Atom  66 has    8632 grid points (17)
 Atom  67 has    8684 grid points (18)
 Total         614172 grid points (generated in    4.3 seconds)
 


##############################################################################
                    Atomic, molecular, and basis sets info
##############################################################################


Atomic and Nuclear Constants
----------------------------
::

 The data used in this calculation (unless changed from input) are from
 the CODATA recommended values of the fundamental physical constants 2010
 (online at http://physics.nist.gov/constants) and from the 2006 compilation
 of the Particle Data Group (online at http://pdg.lbl.gov).
 All values are in the SI-based atomic units unless stated otherwise.

 Inverse fine-structure constant =   137.035999074000
 Bohr radius [A]                 =     0.529177210920
 Hartree energy [eV]             =    27.211385050000
 Electric dipole moment [Debye]  =     2.541746363608

 atom    label     Z    isotop    atomic mass       spin         g-value 
 ----------------------------------------------------------------------- 
  Ir       1      77     193      192.962926      1.500000      0.109133
  P        2      15      31       30.973762      0.500000      2.263200
  P        3      15      31       30.973762      0.500000      2.263200
  N        4       7      14       14.003074      1.000000      0.403761
  N        5       7      14       14.003074      1.000000      0.403761
  H        6       1       1        1.007825      0.500000      5.585695
  H        7       1       1        1.007825      0.500000      5.585695
  C        8       6      12       12.000000      0.000000      0.000000
  H        9       1       1        1.007825      0.500000      5.585695
  C       10       6      12       12.000000      0.000000      0.000000
  H       11       1       1        1.007825      0.500000      5.585695
  C       12       6      12       12.000000      0.000000      0.000000
  H       13       1       1        1.007825      0.500000      5.585695
  C       14       6      12       12.000000      0.000000      0.000000
  H       15       1       1        1.007825      0.500000      5.585695
  C       16       6      12       12.000000      0.000000      0.000000
  C       17       6      12       12.000000      0.000000      0.000000
  H       18       1       1        1.007825      0.500000      5.585695
  H       19       1       1        1.007825      0.500000      5.585695
  H       20       1       1        1.007825      0.500000      5.585695
  C       21       6      12       12.000000      0.000000      0.000000
  H       22       1       1        1.007825      0.500000      5.585695
  H       23       1       1        1.007825      0.500000      5.585695
  H       24       1       1        1.007825      0.500000      5.585695
  C       25       6      12       12.000000      0.000000      0.000000
  H       26       1       1        1.007825      0.500000      5.585695
  H       27       1       1        1.007825      0.500000      5.585695
  H       28       1       1        1.007825      0.500000      5.585695
  C       29       6      12       12.000000      0.000000      0.000000
  C       30       6      12       12.000000      0.000000      0.000000
  H       31       1       1        1.007825      0.500000      5.585695
  H       32       1       1        1.007825      0.500000      5.585695
  H       33       1       1        1.007825      0.500000      5.585695
  C       34       6      12       12.000000      0.000000      0.000000
  H       35       1       1        1.007825      0.500000      5.585695
  H       36       1       1        1.007825      0.500000      5.585695
  H       37       1       1        1.007825      0.500000      5.585695
  C       38       6      12       12.000000      0.000000      0.000000
  H       39       1       1        1.007825      0.500000      5.585695
  H       40       1       1        1.007825      0.500000      5.585695
  H       41       1       1        1.007825      0.500000      5.585695
  C       42       6      12       12.000000      0.000000      0.000000
  C       43       6      12       12.000000      0.000000      0.000000
  H       44       1       1        1.007825      0.500000      5.585695
  H       45       1       1        1.007825      0.500000      5.585695
  H       46       1       1        1.007825      0.500000      5.585695
  C       47       6      12       12.000000      0.000000      0.000000
  H       48       1       1        1.007825      0.500000      5.585695
  H       49       1       1        1.007825      0.500000      5.585695
  H       50       1       1        1.007825      0.500000      5.585695
  C       51       6      12       12.000000      0.000000      0.000000
  H       52       1       1        1.007825      0.500000      5.585695
  H       53       1       1        1.007825      0.500000      5.585695
  H       54       1       1        1.007825      0.500000      5.585695
  C       55       6      12       12.000000      0.000000      0.000000
  C       56       6      12       12.000000      0.000000      0.000000
  H       57       1       1        1.007825      0.500000      5.585695
  H       58       1       1        1.007825      0.500000      5.585695
  H       59       1       1        1.007825      0.500000      5.585695
  C       60       6      12       12.000000      0.000000      0.000000
  H       61       1       1        1.007825      0.500000      5.585695
  H       62       1       1        1.007825      0.500000      5.585695
  H       63       1       1        1.007825      0.500000      5.585695
  C       64       6      12       12.000000      0.000000      0.000000
  H       65       1       1        1.007825      0.500000      5.585695
  H       66       1       1        1.007825      0.500000      5.585695
  H       67       1       1        1.007825      0.500000      5.585695


Molecular geometry [A]
----------------------
::

 atom    label                 cartesian coordinates            
 -------------------------------------------------------------- 
  Ir       1         0.000000         0.000000         0.000000
  P        2         0.028660        -0.352357        -2.299981
  P        3        -0.001292        -0.273211         2.311607
  N        4         0.073065        -2.023316         0.035651
  N        5        -0.036515         1.939664        -0.034205
  H        6        -0.044544         2.506004        -0.867428
  H        7        -0.056809         2.534842         0.778503
  C        8         0.109034        -2.735950        -1.129190
  H        9         0.146467        -3.821393        -1.036904
  C       10         0.098186        -2.140829        -2.339681
  H       11         0.116498        -2.734075        -3.243885
  C       12         0.089892        -2.695772         1.224694
  H       13         0.127275        -3.783798         1.170180
  C       14         0.061222        -2.059378         2.413648
  H       15         0.064986        -2.620972         3.338006
  C       16         1.575992         0.192456        -3.238444
  C       17         1.535502         1.681213        -3.570754
  H       18         2.511401         1.985980        -3.961665
  H       19         1.335513         2.288185        -2.685389
  H       20         0.792111         1.917050        -4.333072
  C       21         1.832251        -0.615356        -4.509695
  H       22         1.060631        -0.479594        -5.265416
  H       23         1.919702        -1.680966        -4.293519
  H       24         2.781790        -0.290336        -4.947136
  C       25         2.738770        -0.061540        -2.275510
  H       26         3.678815         0.188444        -2.778145
  H       27         2.783718        -1.109708        -1.972593
  H       28         2.648694         0.545849        -1.374122
  C       29        -1.547571         0.111377        -3.231002
  C       30        -2.662614        -0.710440        -2.579505
  H       31        -2.692577        -0.547382        -1.499840
  H       32        -2.535610        -1.778650        -2.757988
  H       33        -3.623538        -0.400968        -3.002149
  C       34        -1.869458         1.589743        -3.013402
  H       35        -1.128280         2.254144        -3.457911
  H       36        -1.946079         1.817661        -1.949143
  H       37        -2.833451         1.816625        -3.479769
  C       38        -1.513609        -0.200350        -4.723340
  H       39        -2.513247        -0.045259        -5.142244
  H       40        -1.232811        -1.236778        -4.920980
  H       41        -0.830896         0.453797        -5.266728
  C       42         1.537567         0.296699         3.249055
  C       43         2.712024        -0.007414         2.315134
  H       44         2.640903         0.559052         1.385926
  H       45         2.753360        -1.068423         2.060384
  H       46         3.646409         0.258140         2.820264
  C       47         1.770313        -0.459451         4.556190
  H       48         2.718176        -0.125838         4.990820
  H       49         1.849431        -1.534049         4.385970
  H       50         0.991767        -0.284323         5.296400
  C       51         1.504130         1.798356         3.518418
  H       52         0.753356         2.070677         4.261173
  H       53         1.318447         2.368979         2.606166
  H       54         2.477363         2.112955         3.908186
  C       55        -1.585919         0.227449         3.207746
  C       56        -1.570271        -0.028367         4.711148
  H       57        -0.893390         0.644796         5.238326
  H       58        -1.294177        -1.057063         4.951339
  H       59        -2.574787         0.143738         5.111367
  C       60        -1.902215         1.697535         2.932685
  H       61        -2.866359         1.945154         3.388063
  H       62        -1.976122         1.885256         1.860415
  H       63        -1.159611         2.375944         3.353194
  C       64        -2.695858        -0.615953         2.575427
  H       65        -2.575932        -1.676280         2.799837
  H       66        -2.710364        -0.497939         1.489675
  H       67        -3.661003        -0.285535         2.971770


Interatomic distances [A]
-------------------------
::

 ---          Ir (   1)          P  (   2)          P  (   3)          N  (   4)          N  (   5)
 Ir (   1)    0.000000
 P  (   2)    2.326991          0.000000
 P  (   3)    2.327697          4.612365          0.000000
 N  (   4)    2.024948          2.872151          2.871997          0.000000
 N  (   5)    1.940309          3.223561          3.225042          3.965110          0.000000
 ---          H  (   6)          H  (   7)          C  (   8)          H  (   9)          C  (  10)
 Ir (   1)    2.652257          2.652305          2.961820          3.962280          3.172837
 P  (   2)    3.198092          4.221408          2.656826          3.693704          1.790263
 P  (   3)    4.222816          3.199790          4.232770          4.880979          5.013220
 N  (   4)    4.619969          4.620119          1.366015          2.094957          2.378370
 N  (   5)    1.007505          1.007543          4.804325          5.850527          4.688687
 ---          H  (  11)          C  (  12)          H  (  13)          C  (  14)          H  (  15)
 Ir (   1)    4.243999          2.962286          3.962657          3.173402          4.244526
 P  (   2)    2.563446          4.233046          4.881243          5.013310          6.077403
 P  (   3)    6.077271          2.656783          3.693725          1.790171          2.563175
 N  (   4)    3.355954          1.366127          2.095088          2.378299          3.356010
 N  (   5)    5.671799          4.805005          5.851102          4.689763          5.672875
 ---          C  (  16)          C  (  17)          H  (  18)          H  (  19)          H  (  20)
 Ir (   1)    3.606703          4.234918          5.093726          3.772360          4.803961
 P  (   2)    1.889912          2.832109          3.793813          2.971340          3.141103
 P  (   3)    5.788587          6.386211          7.125413          5.772155          7.041200
 N  (   4)    4.229436          5.372933          6.164290          5.252320          5.926994
 N  (   5)    3.989995          3.878816          4.681769          3.005446          4.378058
 ---          C  (  21)          H  (  22)          H  (  23)          H  (  24)          C  (  25)
 Ir (   1)    4.906440          5.392546          4.994518          5.683028          3.561263
 P  (   2)    2.864428          3.142444          3.052120          3.819817          2.725779
 P  (   3)    7.071712          7.653859          7.021374          7.774008          5.347372
 N  (   4)    5.073190          5.608892          4.719003          5.930311          4.036832
 N  (   5)    5.481827          5.867036          5.922626          6.087088          4.090290
 ---          H  (  26)          H  (  27)          H  (  28)          C  (  29)          C  (  30)
 Ir (   1)    4.613814          3.587710          3.033438          3.584237          3.774664
 P  (   2)    3.720852          2.875953          2.920371          1.888480          2.729343
 P  (   3)    6.297769          5.177874          4.612797          5.767097          5.585409
 N  (   4)    5.080429          3.495048          3.901530          4.225447          4.005824
 N  (   5)    4.939601          4.583638          3.308844          3.980632          4.516415
 ---          H  (  31)          H  (  32)          H  (  33)          C  (  34)          H  (  35)
 Ir (   1)    3.130355          4.147217          4.722679          3.886225          4.279173
 P  (   2)    2.843131          2.969775          3.719402          2.807770          3.077849
 P  (   3)    4.673897          5.864291          6.432184          5.942757          6.398825
 N  (   4)    3.490687          3.830074          5.052239          5.111195          5.651979
 N  (   5)    3.922774          5.243122          5.210949          3.515357          3.607299
 ---          H  (  36)          H  (  37)          C  (  38)          H  (  39)          H  (  40)
 Ir (   1)    3.300041          4.841215          4.963980          5.723734          5.221636
 P  (   2)    2.954938          3.779955          2.876520          3.825449          3.040254
 P  (   3)    5.129126          6.777063          7.196033          7.869039          7.399690
 N  (   4)    4.771735          5.962479          5.337484          6.116561          5.185764
 N  (   5)    2.707085          4.439583          5.361852          6.013832          5.949914
 ---          H  (  41)          C  (  42)          C  (  43)          H  (  44)          H  (  45)
 Ir (   1)    5.351144          3.606730          3.565807          3.034419          3.601069
 P  (   2)    3.192227          5.787043          5.349646          4.608730          5.191293
 P  (   3)    7.658195          1.889892          2.726306          2.920744          2.878121
 N  (   4)    5.921863          4.225304          4.027903          3.884026          3.492183
 N  (   5)    5.497103          3.994604          4.106699          3.330380          4.606440
 ---          H  (  46)          C  (  47)          H  (  48)          H  (  49)          H  (  50)
 Ir (   1)    4.617015          4.909579          5.684417          5.001043          5.395952
 P  (   2)    6.299025          7.074737          7.774354          7.029477          7.657494
 P  (   3)    3.721128          2.865558          3.820393          3.052519          3.145676
 N  (   4)    5.072267          5.075587          5.928804          4.724418          5.616368
 N  (   5)    4.953730          5.485627          6.091428          5.929707          5.866757
 ---          C  (  51)          H  (  52)          H  (  53)          H  (  54)          C  (  55)
 Ir (   1)    4.227973          4.797170          3.760647          5.086828          3.585597
 P  (   2)    6.376232          7.031715          5.756691          7.114439          5.768717
 P  (   3)    2.830915          3.140719          2.968104          3.792965          1.888059
 N  (   4)    5.364959          5.922719          5.239348          6.155153          4.228516
 N  (   5)    3.874878          4.369363          2.998631          4.678895          3.980274
 ---          C  (  56)          H  (  57)          H  (  58)          H  (  59)          C  (  60)
 Ir (   1)    4.966031          5.352940          5.225709          5.725056          3.885961
 P  (   2)    7.198435          7.659671          7.404604          7.870967          5.942317
 P  (   3)    2.877401          3.194411          3.042065          3.825621          2.807684
 N  (   4)    5.342344          5.926270          5.192974          6.121285          5.112658
 N  (   5)    5.361336          5.496408          5.951281          6.012078          3.513104
 ---          H  (  61)          H  (  62)          H  (  63)          C  (  64)          H  (  65)
 Ir (   1)    4.845473          3.304602          4.270096          3.778872          4.157454
 P  (   2)    6.783327          5.131759          6.388584          5.591251          5.877483
 P  (   3)    3.780015          2.960154          3.073212          2.729058          2.972497
 N  (   4)    5.968888          4.775548          5.646155          4.012239          3.844261
 N  (   5)    4.440716          2.711940          3.595296          4.518126          5.249331
 ---          H  (  66)          H  (  67)
 Ir (   1)    3.132595          4.723970
 P  (   2)    4.678134          6.435016
 P  (   3)    2.839920          3.718797
 N  (   4)    3.491194          5.058057
 N  (   5)    3.926014          5.208100

 ---          H  (   6)          H  (   7)          C  (   8)          H  (   9)          C  (  10)
 H  (   6)    0.000000
 H  (   7)    1.646230          0.000000
 C  (   8)    5.250731          5.607856          0.000000
 H  (   9)    6.332547          6.613528          1.090002          0.000000
 C  (  10)    4.876571          5.622187          1.348916          2.126935          0.000000
 ---          H  (  11)          C  (  12)          H  (  13)          C  (  14)          H  (  15)
 H  (   6)    5.756032          5.608343          6.613847          5.623109          6.632010
 H  (   7)    6.631074          5.251660          6.333444          4.877960          5.757457
 C  (   8)    2.114709          2.354305          2.526940          3.607178          4.468893
 H  (   9)    2.460472          2.526866          2.207488          3.875341          4.537344
 C  (  10)    1.081602          3.607325          3.875476          4.754170          5.698049
 ---          C  (  16)          C  (  17)          H  (  18)          H  (  19)          H  (  20)
 H  (   6)    3.687866          3.238023          4.046922          2.292811          3.613523
 H  (   7)    4.928354          4.709583          5.419054          3.741383          5.218289
 C  (   8)    3.895700          5.244747          6.007570          5.400734          5.690506
 H  (   9)    4.795967          6.215181          6.919011          6.438809          6.649158
 C  (  10)    2.904462          4.264906          5.048266          4.611578          4.574005
 ---          C  (  21)          H  (  22)          H  (  23)          H  (  24)          C  (  25)
 H  (   6)    5.150859          5.429318          5.755612          5.696639          4.040025
 H  (   7)    6.438737          6.845762          6.885132          6.987290          4.887070
 C  (   8)    4.346747          4.806770          3.795324          5.263209          3.921993
 H  (   9)    5.018049          5.466591          4.281510          5.890943          4.731878
 C  (  10)    3.169071          3.499418          2.710512          4.174312          3.361583
 ---          H  (  26)          H  (  27)          H  (  28)          C  (  29)          C  (  30)
 H  (   6)    4.783860          4.721634          3.369344          3.685079          4.486760
 H  (   7)    5.666588          5.377720          3.988689          4.916471          5.347738
 C  (   8)    4.900456          3.241901          4.156930          3.907585          3.726679
 H  (   9)    5.620338          3.896644          5.044567          4.811497          4.466383
 C  (  10)    4.294027          2.900007          3.828267          2.928379          3.118581
 ---          H  (  31)          H  (  32)          H  (  33)          C  (  34)          H  (  35)
 H  (   6)    4.090867          5.304515          5.081015          2.962271          2.819311
 H  (   7)    4.651691          6.103887          5.969411          4.307836          4.378817
 C  (   8)    3.574386          3.250160          4.784580          5.116278          5.644016
 H  (   9)    4.358168          3.785295          5.456595          6.103351          6.663212
 C  (  10)    3.321561          2.691289          4.161395          4.271146          4.697919
 ---          H  (  36)          H  (  37)          C  (  38)          H  (  39)          H  (  40)
 H  (   6)    2.293417          3.882985          4.934628          5.556751          5.643728
 H  (   7)    3.394664          5.134049          6.314572          6.909866          6.934854
 C  (   8)    5.062724          5.908415          4.688299          5.497342          4.292520
 H  (   9)    6.083572          6.828963          5.427487          6.179569          4.865047
 C  (  10)    4.472267          5.055268          3.470616          4.366389          3.041704
 ---          H  (  41)          C  (  42)          C  (  43)          H  (  44)          H  (  45)
 H  (   6)    4.917697          4.932498          4.903533          4.009969          5.401562
 H  (   7)    6.440092          3.695260          4.060879          3.398582          4.745923
 C  (   8)    5.308217          5.514227          5.107234          4.857284          4.466149
 H  (   9)    6.092938          6.104366          5.688996          5.592908          4.895705
 C  (  10)    4.020309          6.264768          5.748992          5.256892          5.249816
 ---          H  (  46)          C  (  47)          H  (  48)          H  (  49)          H  (  50)
 H  (   6)    5.681117          6.442302          6.991300          6.892558          6.844899
 H  (   7)    4.802706          5.155103          5.702927          5.762243          5.427578
 C  (   8)    6.088989          6.345537          7.146665          5.906821          6.933823
 H  (   9)    6.615885          6.724747          7.523581          6.126956          7.303159
 C  (  10)    6.705965          7.292192          8.041192          6.976347          7.909161
 ---          C  (  51)          H  (  52)          H  (  53)          H  (  54)          C  (  55)
 H  (   6)    4.704763          5.208522          3.733949          5.414886          4.916777
 H  (   7)    3.238221          3.605663          2.293292          4.049065          3.682861
 C  (   8)    6.641271          7.250850          6.440175          7.382142          5.519385
 H  (   9)    7.360420          7.946976          7.277788          8.068673          6.116480
 C  (  10)    7.197998          7.857308          6.803587          7.924077          6.262498
 ---          C  (  56)          H  (  57)          H  (  58)          H  (  59)          C  (  60)
 H  (   6)    6.314379          6.439322          6.936504          6.908576          4.306440
 H  (   7)    4.932170          4.915502          5.643175          5.552594          2.957551
 C  (   8)    6.652865          7.278706          6.462236          7.378350          6.340327
 H  (   9)    7.097488          7.772172          6.751002          7.805685          7.100233
 C  (  10)    7.547213          8.134440          7.501479          8.239062          6.821472
 ---          H  (  61)          H  (  62)          H  (  63)          C  (  64)          H  (  65)
 H  (   6)    5.136769          3.399625          4.367373          5.350639          6.111322
 H  (   7)    3.879575          2.297011          2.805433          4.485647          5.307101
 C  (   8)    7.153410          5.885673          6.916118          5.107445          4.875366
 H  (   9)    7.868324          6.742824          7.706217          5.603801          5.170449
 C  (  10)    7.634843          6.176804          7.375101          5.855784          5.812173
 ---          H  (  66)          H  (  67)
 H  (   6)    4.656845          5.967487
 H  (   7)    4.092051          5.074954
 C  (   8)    4.451534          6.085687
 H  (   9)    5.058699          6.562666
 C  (  10)    5.025038          6.766471

 ---          H  (  11)          C  (  12)          H  (  13)          C  (  14)          H  (  15)
 H  (  11)    0.000000
 C  (  12)    4.468823          0.000000
 H  (  13)    4.537181          1.090032          0.000000
 C  (  14)    5.697890          1.348863          2.127017          0.000000
 H  (  15)    6.583065          2.114782          2.460796          1.081591          0.000000
 ---          C  (  16)          C  (  17)          H  (  18)          H  (  19)          H  (  20)
 H  (  11)    3.270281          4.649213          5.341319          5.198174          4.824495
 C  (  12)    5.519959          6.651624          7.394648          6.456016          7.256721
 H  (  13)    6.111083          7.370611          8.081474          7.293437          7.951570
 C  (  14)    6.269882          7.209618          7.938067          6.820945          7.865393
 H  (  15)    7.310828          8.270561          8.971853          7.873712          8.942472
 ---          C  (  21)          H  (  22)          H  (  23)          H  (  24)          C  (  25)
 H  (  11)    3.005837          3.171854          2.337159          3.997087          3.867364
 C  (  12)    6.344065          6.926420          5.901585          7.150100          5.119292
 H  (  13)    6.723611          7.294231          6.122639          7.528100          5.705076
 C  (  14)    7.290708          7.903325          6.970167          8.044386          5.757501
 H  (  15)    8.290484          8.921641          7.909725          9.025324          6.723940
 ---          H  (  26)          H  (  27)          H  (  28)          C  (  29)          C  (  30)
 H  (  11)    4.631213          3.371767          4.545980          3.296346          3.501424
 C  (  12)    6.100966          4.471570          4.879490          5.514943          5.098016
 H  (  13)    6.631849          4.907593          5.619330          6.111293          5.593671
 C  (  14)    6.715236          5.249092          5.275360          6.257992          5.845553
 H  (  15)    7.639364          6.154501          6.237664          7.295063          6.790205
 ---          H  (  31)          H  (  32)          H  (  33)          C  (  34)          H  (  35)
 H  (  11)    3.964118          2.860526          4.414714          4.763670          5.145640
 C  (  12)    4.447561          4.857584          6.076338          6.337677          6.921878
 H  (  13)    5.055192          5.151900          6.551371          7.096777          7.710537
 C  (  14)    5.018459          5.793803          6.757117          6.818833          7.382180
 H  (  15)    5.942111          6.680849          7.663628          7.862098          8.448380
 ---          H  (  36)          H  (  37)          C  (  38)          H  (  39)          H  (  40)
 H  (  11)    5.162256          5.428325          3.356456          4.212963          2.622057
 C  (  12)    5.881283          7.144203          6.646612          7.371529          6.453488
 H  (  13)    6.738347          7.858286          7.089935          7.797161          6.740873
 C  (  14)    6.172085          7.624624          7.541397          8.232622          7.493194
 H  (  15)    7.190257          8.635697          8.563684          9.230180          8.474144
 ---          H  (  41)          C  (  42)          C  (  43)          H  (  44)          H  (  45)
 H  (  11)    3.892555          7.305019          6.713727          6.217110          6.153268
 C  (  12)    7.273665          3.892131          3.910486          4.138542          3.231207
 H  (  13)    7.765893          4.791774          4.717301          5.022472          3.880985
 C  (  14)    8.130197          2.903205          3.353657          3.816693          2.890397
 H  (  15)    9.181409          3.269436          3.857948          4.534150          3.357094
 ---          H  (  46)          C  (  47)          H  (  48)          H  (  49)          H  (  50)
 H  (  11)    7.628075          8.291573          9.021197          7.915669          8.927702
 C  (  12)    4.890834          4.350150          5.262712          3.799900          4.817391
 H  (  13)    5.607526          5.021545          5.889883          4.285848          5.478993
 C  (  14)    4.288333          3.173522          4.176098          2.713617          3.510982
 H  (  15)    4.624277          3.010694          3.999612          2.337493          3.186558
 ---          C  (  51)          H  (  52)          H  (  53)          H  (  54)          C  (  55)
 H  (  11)    8.258159          8.934043          7.855504          8.956534          7.300164
 C  (  12)    5.240079          5.690292          5.391615          6.002083          3.909739
 H  (  13)    6.210507          6.649895          6.429433          6.913124          4.814230
 C  (  14)    4.264342          4.577091          4.607388          5.047747          2.928010
 H  (  15)    4.651252          4.830907          5.196764          5.343663          3.294838
 ---          C  (  56)          H  (  57)          H  (  58)          H  (  59)          C  (  60)
 H  (  11)    8.570216          9.186107          8.483164          9.237698          7.865393
 C  (  12)    4.693245          5.313707          4.299872          5.501778          5.117311
 H  (  13)    5.433542          6.099510          4.873682          6.185437          6.104938
 C  (  14)    3.473511          4.025252          3.046575          4.368061          4.270700
 H  (  15)    3.358748          3.898069          2.626019          4.213886          4.762737
 ---          H  (  61)          H  (  62)          H  (  63)          C  (  64)          H  (  65)
 H  (  11)    8.647275          7.195218          8.441695          6.801484          6.700350
 C  (  12)    5.912511          5.065409          5.640397          3.729683          3.259917
 H  (  13)    6.833868          6.085958          6.660634          4.469904          3.795358
 C  (  14)    5.055343          4.474033          4.695238          3.116270          2.692672
 H  (  15)    5.426306          5.162895          5.144807          3.496268          2.855962
 ---          H  (  66)          H  (  67)
 H  (  11)    5.949626          7.674584
 C  (  12)    3.569611          4.788604
 H  (  13)    4.353292          5.462108
 C  (  14)    3.312629          4.160887
 H  (  15)    3.952995          4.412640

 ---          C  (  16)          C  (  17)          H  (  18)          H  (  19)          H  (  20)
 C  (  16)    0.000000
 C  (  17)    1.525931          0.000000
 H  (  18)    2.148201          1.094565          0.000000
 H  (  19)    2.180775          1.091916          1.761511          0.000000
 H  (  20)    2.187900          1.090586          1.760299          1.774228          0.000000
 ---          C  (  21)          H  (  22)          H  (  23)          H  (  24)          C  (  25)
 C  (  16)    1.527844          2.196785          2.177391          2.146315          1.530951
 C  (  17)    2.498779          2.786838          3.460382          2.708259          2.482478
 H  (  18)    2.743816          3.143812          3.729173          2.495171          2.662171
 H  (  19)    3.464879          3.793771          4.322212          3.722363          2.767370
 H  (  20)    2.743386          2.585589          3.770775          3.034543          3.455121
 ---          H  (  26)          H  (  27)          H  (  28)          C  (  29)          C  (  30)
 C  (  16)    2.152616          2.180966          2.179741          3.124624          4.383515
 C  (  17)    2.729538          3.449841          2.711722          3.476372          4.932217
 H  (  18)    2.448409          3.689695          2.964490          4.530261          5.995955
 H  (  19)    3.147789          3.761788          2.545506          3.653541          4.998798
 H  (  20)    3.706607          4.324306          3.752663          3.154224          4.681221
 ---          H  (  31)          H  (  32)          H  (  33)          C  (  34)          H  (  35)
 C  (  16)    4.668060          4.584906          5.238616          3.724806          3.407610
 C  (  17)    5.208836          5.404183          5.592359          3.451487          2.727034
 H  (  18)    6.289666          6.410428          6.652494          4.499792          3.684149
 H  (  19)    5.066702          5.615158          5.650138          3.296551          2.582290
 H  (  20)    5.122859          5.216591          5.161640          2.988747          2.137157
 ---          H  (  36)          H  (  37)          C  (  38)          H  (  39)          H  (  40)
 C  (  16)    4.087612          4.705247          3.450340          4.516949          3.572535
 C  (  17)    3.843130          4.371998          3.763749          4.673612          4.242798
 H  (  18)    4.893639          5.369204          4.643371          5.546781          5.032452
 H  (  19)    3.395923          4.270090          4.296922          5.127772          4.900970
 H  (  20)    3.631898          3.725978          3.154685          3.928207          3.793755
 ---          H  (  41)          C  (  42)          C  (  43)          H  (  44)          H  (  45)
 C  (  16)    3.158377          6.488450          5.672102          4.759540          5.572575
 C  (  17)    3.159544          6.958928          6.235330          5.200945          6.383838
 H  (  18)    3.901503          7.469705          6.588784          5.536210          6.756700
 H  (  19)    3.836876          6.262944          5.671842          4.611892          5.983266
 H  (  20)    2.376337          7.789088          7.182498          6.161909          7.323649
 ---          H  (  46)          C  (  47)          H  (  48)          H  (  49)          H  (  50)
 C  (  16)    6.403037          7.824261          8.314245          7.822230          8.568092
 C  (  17)    6.879402          8.407425          8.829762          8.587544          9.098649
 H  (  18)    7.090009          8.892873          9.200517          9.083601          9.652737
 H  (  19)    6.306626          7.757514          8.164769          8.054670          8.393147
 H  (  20)    7.878402          9.253303          9.737458          9.436615          9.879911
 ---          C  (  51)          H  (  52)          H  (  53)          H  (  54)          C  (  55)
 C  (  16)    6.945449          7.774876          6.242039          7.454871          7.179990
 C  (  17)    7.090209          7.880515          6.218881          7.550367          7.602944
 H  (  18)    7.549929          8.409099          6.686272          7.870948          8.442802
 H  (  19)    6.225398          6.974305          5.292199          6.694009          6.892781
 H  (  20)    7.884602          8.595705          6.973829          8.414083          8.085401
 ---          C  (  56)          H  (  57)          H  (  58)          H  (  59)          C  (  60)
 C  (  16)    8.552411          8.840706          8.767652          9.324735          7.241962
 C  (  17)    9.008795          9.196389          9.387828          9.728182          7.356146
 H  (  18)    9.794657          9.901071         10.157961         10.563289          8.191170
 H  (  19)    8.277605          8.393688          8.742172          8.982121          6.511106
 H  (  20)    9.547953          9.801592          9.969867         10.182243          7.752343
 ---          H  (  61)          H  (  62)          H  (  63)          C  (  64)          H  (  65)
 C  (  16)    8.168049          6.440609          7.463299          7.259705          7.562504
 C  (  17)    8.238396          6.470760          7.462395          7.807492          8.292230
 H  (  18)    9.107165          7.351505          8.193629          8.753238          9.220141
 H  (  19)    7.393254          5.638582          6.534358          7.236170          7.816910
 H  (  20)    8.544069          6.784056          7.943456          8.143058          8.667994
 ---          H  (  66)          H  (  67)
 C  (  16)    6.419081          8.137650
 C  (  17)    6.955863          8.583495
 H  (  18)    7.946936          9.556718
 H  (  19)    6.446919          7.974500
 H  (  20)    7.211373          8.834157

 ---          C  (  21)          H  (  22)          H  (  23)          H  (  24)          C  (  25)
 C  (  21)    0.000000
 H  (  22)    1.088551          0.000000
 H  (  23)    1.090828          1.768016          0.000000
 H  (  24)    1.094814          1.760542          1.761892          0.000000
 C  (  25)    2.473878          3.454049          2.713996          2.681751          0.000000
 ---          H  (  26)          H  (  27)          H  (  28)          C  (  29)          C  (  30)
 C  (  21)    2.655966          2.754371          3.441917          3.685973          4.892698
 H  (  22)    3.672557          3.769450          4.326158          3.360180          4.596734
 H  (  23)    2.980861          2.541566          3.743396          4.045173          4.987723
 H  (  24)    2.395498          3.085333          3.671968          4.674384          5.951782
 C  (  25)    1.094906          1.091987          1.090657          4.394950          5.448710
 ---          H  (  31)          H  (  32)          H  (  33)          C  (  34)          H  (  35)
 C  (  21)    5.434880          4.847674          5.664300          4.561141          4.255000
 H  (  22)    5.317023          4.572493          5.202884          4.235463          3.941032
 H  (  23)    5.510243          4.713512          5.833827          5.166621          5.047130
 H  (  24)    6.474460          5.939882          6.695032          5.376629          4.897021
 C  (  25)    5.507925          5.567794          6.412658          4.950453          4.659886
 ---          H  (  36)          H  (  37)          C  (  38)          H  (  39)          H  (  40)
 C  (  21)    5.172212          5.361348          3.378262          4.428146          3.154351
 H  (  22)    5.031436          4.860559          2.645474          3.602280          2.439639
 H  (  23)    5.716708          5.957163          3.763588          4.800719          3.244896
 H  (  24)    5.982003          6.174414          4.302166          5.304295          4.124737
 C  (  25)    5.058233          6.002282          4.908550          5.983486          4.914586
 ---          H  (  41)          C  (  42)          C  (  43)          H  (  44)          H  (  45)
 C  (  21)    2.967919          7.817729          6.908103          6.065599          6.649786
 H  (  22)    2.109288          8.563078          7.772695          6.914939          7.541843
 H  (  23)    3.615265          7.806895          6.863151          6.147675          6.437568
 H  (  24)    3.702348          8.310852          7.268114          6.391321          7.050643
 C  (  25)    4.685667          5.664983          4.591041          3.714945          4.451292
 ---          H  (  46)          C  (  47)          H  (  48)          H  (  49)          H  (  50)
 C  (  21)    7.601477          9.067436          9.554280          8.942994          9.847614
 H  (  22)    8.521075          9.847232         10.395334          9.740807         10.563845
 H  (  23)    7.572817          8.934862          9.447483          8.681017          9.735411
 H  (  24)    7.834596          9.558499          9.939521          9.461659         10.398763
 C  (  25)    5.185837          6.911466          7.266643          6.880008          7.774025
 ---          C  (  51)          H  (  52)          H  (  53)          H  (  54)          C  (  55)
 C  (  21)    8.389533          9.236174          7.733416          8.872461          8.482517
 H  (  22)    9.085234          9.866823          8.375120          9.637604          8.904976
 H  (  23)    8.561819          9.413710          8.023043          9.053882          8.497081
 H  (  24)    8.812528          9.720179          8.140375          9.180698          9.265370
 C  (  25)    6.209117          7.156566          5.635201          6.560095          6.989459
 ---          C  (  56)          H  (  57)          H  (  58)          H  (  59)          C  (  60)
 C  (  21)    9.846098         10.200050          9.974007         10.609573          8.642033
 H  (  22)   10.327491         10.742953         10.500508         11.012830          8.984832
 H  (  23)    9.797705         10.206798          9.807430         10.582148          8.845301
 H  (  24)   10.596769         10.868536         10.732250         11.404159          9.379932
 C  (  25)    8.208673          8.375513          8.335651          9.101757          7.194330
 ---          H  (  61)          H  (  62)          H  (  63)          C  (  64)          H  (  65)
 C  (  21)    9.539797          7.831671          8.928837          8.408491          8.601563
 H  (  22)    9.807311          8.098879          9.346872          8.695322          8.927762
 H  (  23)    9.749965          8.109641          9.187650          8.343864          8.398002
 H  (  24)   10.313804          8.585667          9.567611          9.311263          9.520589
 C  (  25)    8.217076          6.567046          7.267806          7.305761          7.524133
 ---          H  (  66)          H  (  67)
 C  (  21)    7.526060          9.287461
 H  (  22)    7.736407          9.496458
 H  (  23)    7.502160          9.266926
 H  (  24)    8.464006         10.208755
 C  (  25)    6.637780          8.278962

 ---          H  (  26)          H  (  27)          H  (  28)          C  (  29)          C  (  30)
 H  (  26)    0.000000
 H  (  27)    1.770682          0.000000
 H  (  28)    1.777686          1.765579          0.000000
 C  (  29)    5.246536          4.672762          4.609275          0.000000
 C  (  30)    6.407900          5.494569          5.589384          1.530736          0.000000
 ---          H  (  31)          H  (  32)          H  (  33)          C  (  34)          H  (  35)
 H  (  26)    6.539889          6.518354          7.329526          5.727331          5.276112
 H  (  27)    5.525352          5.418447          6.528034          5.479267          5.368928
 H  (  28)    5.453452          5.847682          6.548880          4.918399          4.639610
 C  (  29)    2.177596          2.184528          2.150467          1.528570          2.195164
 C  (  30)    1.092320          1.090439          1.094429          2.471479          3.451744
 ---          H  (  36)          H  (  37)          C  (  38)          H  (  39)          H  (  40)
 H  (  26)    5.914476          6.749286          5.558436          6.632135          5.545004
 H  (  27)    5.562465          6.510575          5.182717          6.263990          4.984138
 H  (  28)    4.802093          6.008539          5.394334          6.418238          5.551940
 C  (  29)    2.171030          2.150172          1.524927          2.147070          2.184633
 C  (  30)    2.702235          2.688070          2.485243          2.651868          2.793541
 ---          H  (  41)          C  (  42)          C  (  43)          H  (  44)          H  (  45)
 H  (  26)    5.157611          6.397171          5.187922          4.307446          5.084048
 H  (  27)    5.134326          5.549458          4.427731          3.752973          4.033303
 H  (  28)    5.221916          4.761349          3.731049          2.760091          3.796401
 C  (  29)    2.185190          7.179384          6.994132          6.249780          6.920166
 C  (  30)    3.454245          7.254514          7.303320          6.742667          7.140693
 ---          H  (  46)          C  (  47)          H  (  48)          H  (  49)          H  (  50)
 H  (  26)    5.598936          7.606222          7.834438          7.591981          8.523029
 H  (  27)    5.058332          6.638888          7.032881          6.440829          7.531973
 H  (  28)    4.321005          6.078716          6.400663          6.176039          6.923183
 C  (  29)    7.976013          8.483782          9.265593          8.500901          8.906256
 C  (  30)    8.360588          8.404284          9.306153          8.339948          8.692869
 ---          C  (  51)          H  (  52)          H  (  53)          H  (  54)          C  (  55)
 H  (  26)    6.853304          7.851949          6.270317          7.060754          7.971815
 H  (  27)    6.343925          7.286773          5.934081          6.712896          6.907794
 H  (  28)    5.178392          6.137912          4.575594          5.512527          6.247147
 C  (  29)    7.596936          8.078725          6.883557          8.436493          6.439907
 C  (  30)    7.800031          8.136237          7.226538          8.745345          5.960804
 ---          C  (  56)          H  (  57)          H  (  58)          H  (  59)          C  (  60)
 H  (  26)    9.148192          9.239974          9.275067         10.067469          8.126428
 H  (  27)    8.049777          8.282316          8.035722          8.970351          7.341685
 H  (  28)    7.426971          7.502041          7.624108          8.337147          6.370695
 C  (  29)    7.943411          8.511287          8.269230          8.405435          6.374379
 C  (  30)    7.403517          8.129287          7.662010          7.738660          6.063069
 ---          H  (  61)          H  (  62)          H  (  63)          C  (  64)          H  (  65)
 H  (  26)    9.162284          7.508244          8.111032          8.363268          8.585624
 H  (  27)    8.366133          6.805721          7.487565          7.138209          7.198815
 H  (  28)    7.419722          5.800446          6.340344          6.746330          7.046737
 C  (  29)    6.993851          5.408588          6.973551          5.963404          6.373716
 C  (  30)    6.534949          5.188622          6.854320          5.155905          5.466048
 ---          H  (  66)          H  (  67)
 H  (  26)    7.714079          9.335904
 H  (  27)    6.522768          8.164583
 H  (  28)    6.165253          7.706508
 C  (  29)    4.899810          6.564945
 C  (  30)    4.075005          5.656322

 ---          H  (  31)          H  (  32)          H  (  33)          C  (  34)          H  (  35)
 H  (  31)    0.000000
 H  (  32)    1.767369          0.000000
 H  (  33)    1.773431          1.772346          0.000000
 C  (  34)    2.745123          3.443119          2.653273          0.000000
 H  (  35)    3.758938          4.328267          3.672009          1.090120          0.000000
 ---          H  (  36)          H  (  37)          C  (  38)          H  (  39)          H  (  40)
 H  (  31)    2.520429          3.086826          3.449834          3.681221          3.782906
 H  (  32)    3.732991          3.679087          2.719950          2.947850          2.582527
 H  (  33)    2.974055          2.402099          2.730302          2.437064          3.177431
 C  (  34)    1.091083          1.094649          2.500990          2.760374          3.468918
 H  (  35)    1.770789          1.760542          2.788249          3.168969          3.786559
 ---          H  (  41)          C  (  42)          C  (  43)          H  (  44)          H  (  45)
 H  (  31)    4.319452          6.415497          6.637418          6.164240          6.527244
 H  (  32)    3.766118          7.548669          7.510759          7.030872          7.189877
 H  (  33)    3.695645          8.136418          8.280563          7.708441          8.169428
 C  (  34)    2.728821          7.245560          7.206538          6.384337          7.360679
 H  (  35)    2.569340          7.478082          7.293190          6.367325          7.520515
 ---          H  (  46)          C  (  47)          H  (  48)          H  (  49)          H  (  50)
 H  (  31)    7.713295          7.523338          8.460651          7.499741          7.735145
 H  (  32)    8.572209          8.589438          9.506738          8.385973          8.919000
 H  (  33)    9.337400          9.285770         10.206889          9.263993          9.496345
 C  (  34)    8.138158          8.645568          9.383878          8.850928          8.986186
 H  (  35)    8.136164          8.943782          9.583349          9.205630          9.358225
 ---          C  (  51)          H  (  52)          H  (  53)          H  (  54)          C  (  55)
 H  (  31)    6.949658          7.205412          6.438382          7.940556          4.897593
 H  (  32)    8.276940          8.654665          7.799405          9.203931          6.365243
 H  (  33)    8.581829          8.833010          7.971763          9.554765          6.565789
 C  (  34)    7.354541          7.747895          6.507648          8.190054          6.374866
 H  (  35)    7.470373          7.947230          6.540083          8.202437          6.981970
 ---          C  (  56)          H  (  57)          H  (  58)          H  (  59)          C  (  60)
 H  (  31)    6.332876          7.075397          6.620651          6.648276          5.031064
 H  (  32)    7.731969          8.515340          7.841911          8.100855          6.698419
 H  (  33)    7.990599          8.743727          8.313505          8.199129          6.526019
 C  (  34)    7.897877          8.362813          8.412707          8.282529          5.947154
 H  (  35)    8.493452          8.847017          9.039198          8.943082          6.461308
 ---          H  (  61)          H  (  62)          H  (  63)          C  (  64)          H  (  65)
 H  (  31)    5.489493          4.209792          5.869221          4.075845          4.446936
 H  (  32)    7.193750          5.921729          7.516686          5.461030          5.558913
 H  (  33)    6.849264          5.620082          7.360201          5.658282          6.032158
 C  (  34)    6.488364          4.883932          6.454110          6.064902          6.705203
 H  (  35)    7.069918          5.398101          6.812265          6.862647          7.530161
 ---          H  (  66)          H  (  67)
 H  (  31)    2.989977          4.582762
 H  (  32)    4.439977          6.027107
 H  (  33)    4.584732          5.975151
 C  (  34)    5.034207          6.522927
 H  (  35)    5.878397          7.362435

 ---          H  (  36)          H  (  37)          C  (  38)          H  (  39)          H  (  40)
 H  (  36)    0.000000
 H  (  37)    1.769250          0.000000
 C  (  38)    3.457682          2.712313          0.000000
 H  (  39)    3.740059          2.516539          1.094902          0.000000
 H  (  40)    4.320898          3.736630          1.091829          1.763006          0.000000
 ---          H  (  41)          C  (  42)          C  (  43)          H  (  44)          H  (  45)
 H  (  36)    3.756345          6.439750          6.573651          5.809233          6.818395
 H  (  37)    3.010108          8.166581          8.225589          7.431354          8.380289
 C  (  38)    1.090539          8.550778          8.211779          7.426964          8.060985
 H  (  39)    1.759220          9.324158          9.105898          8.339511          8.981195
 H  (  40)    1.771756          8.762192          8.332731          7.616280          8.040979
 ---          H  (  46)          C  (  47)          H  (  48)          H  (  49)          H  (  50)
 H  (  36)    7.513672          7.830464          8.584611          8.110087          8.096121
 H  (  37)    9.171034          9.536865         10.312351          9.748141          9.801399
 C  (  38)    9.151063          9.846875         10.596153          9.801445         10.328560
 H  (  39)   10.071491         10.610375         11.404089         10.584721         11.013971
 H  (  40)    9.271916          9.971947         10.727919          9.808562         10.500037
 ---          C  (  51)          H  (  52)          H  (  53)          H  (  54)          C  (  55)
 H  (  36)    6.465179          6.776355          5.631334          7.345907          5.408511
 H  (  37)    8.233441          8.535332          7.387960          9.103539          6.986034
 C  (  38)    9.001563          9.540344          8.267022          9.786852          7.942944
 H  (  39)    9.723440         10.177039          8.974869         10.558141          8.405750
 H  (  40)    9.376903          9.959721          8.727446         10.145948          8.267092
 ---          C  (  56)          H  (  57)          H  (  58)          H  (  59)          C  (  60)
 H  (  36)    6.921598          7.358226          7.503711          7.283412          4.883503
 H  (  37)    8.490626          9.007896          9.039416          8.756316          6.480814
 C  (  38)    9.436225         10.016673          9.715016          9.897776          7.897323
 H  (  39)    9.898425         10.528834         10.217157         10.255537          8.283428
 H  (  40)    9.713496         10.337651          9.874145         10.215415          8.410609
 ---          H  (  61)          H  (  62)          H  (  63)          C  (  64)          H  (  65)
 H  (  36)    5.417466          3.810276          5.389341          5.191954          5.929346
 H  (  37)    6.869113          5.409000          7.057192          6.527003          7.190281
 C  (  38)    8.498704          6.921669          8.484869          7.405568          7.739838
 H  (  39)    8.766559          7.283723          8.936835          7.740897          8.108070
 H  (  40)    9.046179          7.502461          9.028791          7.663031          7.849085
 ---          H  (  66)          H  (  67)
 H  (  36)    4.215638          5.619589
 H  (  37)    5.483405          6.835662
 C  (  38)    6.334220          7.989573
 H  (  39)    6.650272          8.198310
 H  (  40)    6.620086          8.312429

 ---          H  (  41)          C  (  42)          C  (  43)          H  (  44)          H  (  45)
 H  (  41)    0.000000
 C  (  42)    8.840410          0.000000
 C  (  43)    8.381506          1.531027          0.000000
 H  (  44)    7.504817          2.181154          1.090583          0.000000
 H  (  45)    8.297627          2.180516          1.091946          1.765281          0.000000
 ---          H  (  46)          C  (  47)          H  (  48)          H  (  49)          H  (  50)
 H  (  41)    9.245755         10.202452         10.869645         10.213240         10.744608
 C  (  42)    2.152340          1.527919          2.146187          2.177493          2.197068
 C  (  43)    1.094875          2.472547          2.678312          2.713493          3.453102
 H  (  44)    1.777334          3.441780          3.670192          3.742695          4.326979
 H  (  45)    1.770516          2.750686          3.078499          2.538158          3.766938
 ---          C  (  51)          H  (  52)          H  (  53)          H  (  54)          C  (  55)
 H  (  41)    9.189068          9.793112          8.382724          9.893252          8.511051
 C  (  42)    1.525991          2.187777          2.180748          2.148594          3.124527
 C  (  43)    2.483486          3.455707          2.770199          2.662488          4.395934
 H  (  44)    2.715815          3.756979          2.552198          2.967011          4.614652
 H  (  45)    3.450342          4.324053          3.764649          3.689405          4.671730
 ---          C  (  56)          H  (  57)          H  (  58)          H  (  59)          C  (  60)
 H  (  41)   10.016844         10.506976         10.339547         10.528160          8.362116
 C  (  42)    3.449933          3.160367          3.570605          4.516975          3.727537
 C  (  43)    4.907074          4.687157          4.909276          5.982653          4.957764
 H  (  44)    5.397791          5.228725          5.550573          6.422992          4.932396
 H  (  45)    5.177069          5.131590          4.973962          6.258353          5.485053
 ---          H  (  61)          H  (  62)          H  (  63)          C  (  64)          H  (  65)
 H  (  41)    9.015135          7.359129          8.837746          8.131534          8.523605
 C  (  42)    4.704391          4.098517          3.407180          4.382762          4.584246
 C  (  43)    6.006834          5.076188          4.663424          5.448235          5.566195
 H  (  44)    6.021609          4.827099          4.649210          5.592547          5.849036
 H  (  45)    6.513495          5.579624          5.370881          5.492174          5.414576
 ---          H  (  66)          H  (  67)
 H  (  41)    7.077230          8.742366
 C  (  42)    4.666025          5.238417
 C  (  43)    5.506750          6.412800
 H  (  44)    5.455645          6.553034
 H  (  45)    5.522992          6.525917

 ---          H  (  46)          C  (  47)          H  (  48)          H  (  49)          H  (  50)
 H  (  46)    0.000000
 C  (  47)    2.654829          0.000000
 H  (  48)    2.391730          1.094826          0.000000
 H  (  49)    2.982031          1.090869          1.761709          0.000000
 H  (  50)    3.670510          1.088446          1.760393          1.768131          0.000000
 ---          C  (  51)          H  (  52)          H  (  53)          H  (  54)          C  (  55)
 H  (  46)    2.729294          3.705572          3.149744          2.447566          5.246746
 C  (  47)    2.499104          2.742770          3.465082          2.745379          3.681634
 H  (  48)    2.710055          3.036047          3.724235          2.498456          4.672194
 H  (  49)    3.460752          3.769749          4.322415          3.731383          4.036424
 H  (  50)    2.785910          2.583518          3.792636          3.143419          3.356911
 ---          C  (  56)          H  (  57)          H  (  58)          H  (  59)          C  (  60)
 H  (  46)    5.556193          5.158130          5.539010          6.630651          5.733387
 C  (  47)    3.371846          2.963104          3.147123          4.421759          4.558050
 H  (  48)    4.298662          3.701154          4.119188          5.301194          5.376673
 H  (  49)    3.750625          3.605128          3.229463          4.786949          5.160429
 H  (  50)    2.640468          2.102487          2.437567          3.596913          4.229662
 ---          H  (  61)          H  (  62)          H  (  63)          C  (  64)          H  (  65)
 H  (  46)    6.751634          5.931415          5.278915          6.406898          6.516128
 C  (  47)    5.352138          5.176933          4.251014          4.888210          4.843066
 H  (  48)    6.168052          5.990023          4.896730          5.948622          5.935642
 H  (  49)    5.944691          5.718823          5.040735          4.978014          4.703178
 H  (  50)    4.847418          5.032041          3.934654          4.594807          4.571525
 ---          H  (  66)          H  (  67)
 H  (  46)    6.538402          7.329175
 C  (  47)    5.429684          5.660373
 H  (  48)    6.470357          6.692980
 H  (  49)    5.500344          5.824400
 H  (  50)    5.314374          5.201170

 ---          C  (  51)          H  (  52)          H  (  53)          H  (  54)          C  (  55)
 C  (  51)    0.000000
 H  (  52)    1.090645          0.000000
 H  (  53)    1.091921          1.774079          0.000000
 H  (  54)    1.094566          1.760281          1.761786          0.000000
 C  (  55)    3.480326          3.159020          3.658331          4.533874          0.000000
 ---          C  (  56)          H  (  57)          H  (  58)          H  (  59)          C  (  60)
 C  (  51)    3.769809          3.168105          4.247023          4.681113          3.457808
 H  (  52)    3.163496          2.387412          3.801511          3.938587          2.992686
 H  (  53)    4.303824          3.846205          4.905446          5.136633          3.306072
 H  (  54)    4.649016          3.909826          5.036040          5.554249          4.506093
 C  (  55)    1.525091          2.185643          2.185224          2.146775          1.528678
 ---          H  (  61)          H  (  62)          H  (  63)          C  (  64)          H  (  65)
 C  (  51)    4.374896          3.855993          2.730646          4.935385          5.407066
 H  (  52)    3.725643          3.639790          2.139406          4.685809          5.221049
 H  (  53)    4.278269          3.412377          2.588218          5.002540          5.618523
 H  (  54)    5.371597          4.907010          3.688464          5.998784          6.412685
 C  (  55)    2.150013          2.171609          2.195205          1.530725          2.184192
 ---          H  (  66)          H  (  67)
 C  (  51)    5.210637          5.596430
 H  (  52)    5.126046          5.167288
 H  (  53)    5.069229          5.654646
 H  (  54)    6.291143          6.656513
 C  (  55)    2.177689          2.150537

 ---          C  (  56)          H  (  57)          H  (  58)          H  (  59)          C  (  60)
 C  (  56)    0.000000
 H  (  57)    1.090520          0.000000
 H  (  58)    1.091850          1.771812          0.000000
 H  (  59)    1.094919          1.759055          1.762809          0.000000
 C  (  60)    2.500370          2.727997          3.468788          2.759220          0.000000
 ---          H  (  61)          H  (  62)          H  (  63)          C  (  64)          H  (  65)
 C  (  56)    2.706508          3.457361          2.791664          2.484655          2.716630
 H  (  57)    3.001169          3.757836          2.573222          3.453899          3.763585
 H  (  58)    3.732145          4.321586          3.789158          2.793609          2.579785
 H  (  59)    2.509959          3.736305          3.174372          2.650053          2.942047
 C  (  60)    1.094650          1.091085          1.090195          2.471788          3.442989
 ---          H  (  66)          H  (  67)
 C  (  56)    3.449376          2.731800
 H  (  57)    4.319679          3.696279
 H  (  58)    3.781710          3.180537
 H  (  59)    3.680596          2.437625
 C  (  60)    2.748726          2.650930

 ---          H  (  61)          H  (  62)          H  (  63)          C  (  64)          H  (  65)
 H  (  61)    0.000000
 H  (  62)    1.769129          0.000000
 H  (  63)    1.760620          1.770834          0.000000
 C  (  64)    2.692345          2.699131          3.452018          0.000000
 H  (  65)    3.680373          3.731866          4.328127          1.090428          0.000000
 ---          H  (  66)          H  (  67)
 H  (  61)    3.097889          2.404315
 H  (  62)    2.521146          2.964163
 H  (  63)    3.759886          3.672317
 C  (  64)    1.092243          1.094426
 H  (  65)    1.767225          1.772318

 ---          H  (  66)          H  (  67)
 H  (  66)    0.000000
 H  (  67)    1.773537          0.000000


Atomic orbital basis
--------------------
::

 atom  label     prim    cont     orbital basis set details     
 ---------------------------------------------------------------
  Ir     1        204     204     [24s19p12d9f]  dyall-vdz
  P      2         42      42     [11s7p2d]      uiglo-ii
  P      3         42      42     [11s7p2d]      uiglo-ii
  N      4         29      29     [9s5p1d]       uiglo-ii
  N      5         29      29     [9s5p1d]       uiglo-ii
  H      6          8       8     [5s1p]         uiglo-ii
  H      7          8       8     [5s1p]         uiglo-ii
  C      8         29      29     [9s5p1d]       uiglo-ii
  H      9          8       8     [5s1p]         uiglo-ii
  C     10         29      29     [9s5p1d]       uiglo-ii
  H     11          8       8     [5s1p]         uiglo-ii
  C     12         29      29     [9s5p1d]       uiglo-ii
  H     13          8       8     [5s1p]         uiglo-ii
  C     14         29      29     [9s5p1d]       uiglo-ii
  H     15          8       8     [5s1p]         uiglo-ii
  C     16         29      29     [9s5p1d]       uiglo-ii
  C     17         29      29     [9s5p1d]       uiglo-ii
  H     18          8       8     [5s1p]         uiglo-ii
  H     19          8       8     [5s1p]         uiglo-ii
  H     20          8       8     [5s1p]         uiglo-ii
  C     21         29      29     [9s5p1d]       uiglo-ii
  H     22          8       8     [5s1p]         uiglo-ii
  H     23          8       8     [5s1p]         uiglo-ii
  H     24          8       8     [5s1p]         uiglo-ii
  C     25         29      29     [9s5p1d]       uiglo-ii
  H     26          8       8     [5s1p]         uiglo-ii
  H     27          8       8     [5s1p]         uiglo-ii
  H     28          8       8     [5s1p]         uiglo-ii
  C     29         29      29     [9s5p1d]       uiglo-ii
  C     30         29      29     [9s5p1d]       uiglo-ii
  H     31          8       8     [5s1p]         uiglo-ii
  H     32          8       8     [5s1p]         uiglo-ii
  H     33          8       8     [5s1p]         uiglo-ii
  C     34         29      29     [9s5p1d]       uiglo-ii
  H     35          8       8     [5s1p]         uiglo-ii
  H     36          8       8     [5s1p]         uiglo-ii
  H     37          8       8     [5s1p]         uiglo-ii
  C     38         29      29     [9s5p1d]       uiglo-ii
  H     39          8       8     [5s1p]         uiglo-ii
  H     40          8       8     [5s1p]         uiglo-ii
  H     41          8       8     [5s1p]         uiglo-ii
  C     42         29      29     [9s5p1d]       uiglo-ii
  C     43         29      29     [9s5p1d]       uiglo-ii
  H     44          8       8     [5s1p]         uiglo-ii
  H     45          8       8     [5s1p]         uiglo-ii
  H     46          8       8     [5s1p]         uiglo-ii
  C     47         29      29     [9s5p1d]       uiglo-ii
  H     48          8       8     [5s1p]         uiglo-ii
  H     49          8       8     [5s1p]         uiglo-ii
  H     50          8       8     [5s1p]         uiglo-ii
  C     51         29      29     [9s5p1d]       uiglo-ii
  H     52          8       8     [5s1p]         uiglo-ii
  H     53          8       8     [5s1p]         uiglo-ii
  H     54          8       8     [5s1p]         uiglo-ii
  C     55         29      29     [9s5p1d]       uiglo-ii
  C     56         29      29     [9s5p1d]       uiglo-ii
  H     57          8       8     [5s1p]         uiglo-ii
  H     58          8       8     [5s1p]         uiglo-ii
  H     59          8       8     [5s1p]         uiglo-ii
  C     60         29      29     [9s5p1d]       uiglo-ii
  H     61          8       8     [5s1p]         uiglo-ii
  H     62          8       8     [5s1p]         uiglo-ii
  H     63          8       8     [5s1p]         uiglo-ii
  C     64         29      29     [9s5p1d]       uiglo-ii
  H     65          8       8     [5s1p]         uiglo-ii
  H     66          8       8     [5s1p]         uiglo-ii
  H     67          8       8     [5s1p]         uiglo-ii

 Total number of           GTO shells =     686
 Total number of spherical GTO functions = 1262
 Total number of cartesian GTO functions = 1327


##############################################################################
                                ReSpect output
##############################################################################


Non-relativistic SCF procedure (SCFun)
--------------------------------------
::

 
  Fock setting
  ------------
  number atoms:                                67
  number electrons:                           283
  number matrices:                              2
  matrix dimension:                          1327
  number GTO shells:                          686
  nucleus model:                            gauss
  ERI classes (up to):                       LLLL
  ERI acceleration:                          none
  ERI screening threshold:             1.0000E-10
  HF exchange scaling factor:          0.00000000
  inverse fine-structure constant:   137.03599907
 
  TwoFock setting (ERI)
  ---------------------
  number atoms:                                67
  matrix dimension:                          1327
  number GTO shells:                          686
  ERI classes (up to):                       LLLL
  ERI screening threshold:             1.0000E-10
  inverse fine-structure constant:   137.03599907
 
  DFT setting
  -----------
  number atoms:                                  67
  number matrices:                                2
  matrix dimension:                            1327
  number GTO shells:                            686
  DFT functional ID:                              4
  DFT noncollinearity ID:                         4
  DFT screening threshold:               1.0000E-10
  DFT regularization cutoff:             1.0000E-16
  inverse fine-structure constant:     137.03599907
  HF global exchange scaling factor:     0.00000000
  HF range-separated scaling factor:     0.00000000
  HF range-separated erf w-argument:     0.00000000
 
 
  Atomic initial guess ... 
  Matrix to power -5.00E-01(min: 1.94E-04 max: 1.13E+02 thr: 1.00E-08 time: 2.14E+00 cpus:24)
  Matrix to power -5.00E-01(min: 1.94E-04 max: 1.13E+02 thr: 1.00E-08 time: 2.14E+00 cpus:24)
  Matrix to power -5.00E-01(min: 1.94E-04 max: 1.13E+02 thr: 1.00E-08 time: 2.14E+00 cpus:24)
  Matrix to power -5.00E-01(min: 1.94E-04 max: 1.13E+02 thr: 1.00E-08 time: 2.15E+00 cpus:24)
  DKH transforming: min: 0.65E-01 max: 0.30E+09
 
  qDFT 2cV info:
  number atoms:                                  67
  number matrices:                                1
  matrix dimension:                            1327
  matrix components:                              2
  number GTO shells:                            686
  number grid points:                        614172
  DFT functional ID:                              4
  DFT noncollinearity ID:                         4
  DFT screening threshold:               1.0000E-10
  DFT regularization cutoff:             1.0000E-16
  HF global exchange scaling factor:     0.00000000
  HF range-separated scaling factor:     0.00000000
  HF range-separated erf w-argument:     0.00000000
 
 
                     Energy           dE       max[F,D]   spin density    time (hh:mm:ss)
                ----------------   ---------   --------   ------------    ---------------
  Cycle:   1   -19399.7087201421   -1.94E+04   2.84E+02   <x>= 0.00E+00   eri= 00:00:51.7  
                                                          <y>= 0.00E+00   xc=  00:00:07.9  
                                                          <z>= 1.00E+00   dia= 00:00:01.2  
                                                                          tot= 00:01:01.0  
 
 
                     Energy           dE       max[F,D]   spin density    time (hh:mm:ss)
                ----------------   ---------   --------   ------------    ---------------
  Cycle:   2   -19391.8701961888    7.84E+00   2.05E-01   <x>= 0.00E+00   eri= 00:00:56.3  
                                                          <y>= 0.00E+00   xc=  00:00:07.9  
                                                          <z>= 1.00E+00   dia= 00:00:01.2  
                                                                          tot= 00:01:05.7  
 
 
                     Energy           dE       max[F,D]   spin density    time (hh:mm:ss)
                ----------------   ---------   --------   ------------    ---------------
  Cycle:   3   -19386.6750849391    5.20E+00   1.62E-01   <x>= 0.00E+00   eri= 00:01:00.0  
                                                          <y>= 0.00E+00   xc=  00:00:07.9  
                                                          <z>= 1.00E+00   dia= 00:00:01.2  
                                                                          tot= 00:01:09.5  
 
 
                     Energy           dE       max[F,D]   spin density    time (hh:mm:ss)
                ----------------   ---------   --------   ------------    ---------------
  Cycle:   4   -19352.6178036701    3.41E+01   5.49E-01   <x>= 0.00E+00   eri= 00:00:59.2  
                                                          <y>= 0.00E+00   xc=  00:00:07.9  
                                                          <z>= 1.00E+00   dia= 00:00:01.2  
                                                                          tot= 00:01:08.6  
 
 
                     Energy           dE       max[F,D]   spin density    time (hh:mm:ss)
                ----------------   ---------   --------   ------------    ---------------
  Cycle:   5   -19393.3261886494   -4.07E+01   1.74E-01   <x>= 0.00E+00   eri= 00:00:58.6  
                                                          <y>= 0.00E+00   xc=  00:00:07.9  
                                                          <z>= 1.00E+00   dia= 00:00:01.2  
                                                                          tot= 00:01:08.1  
 
 
                     Energy           dE       max[F,D]   spin density    time (hh:mm:ss)
                ----------------   ---------   --------   ------------    ---------------
  Cycle:   6   -19394.4132742587   -1.09E+00   4.06E-02   <x>= 0.00E+00   eri= 00:00:57.3  
                                                          <y>= 0.00E+00   xc=  00:00:07.9  
                                                          <z>= 1.00E+00   dia= 00:00:01.2  
                                                                          tot= 00:01:06.8  
 
 
                     Energy           dE       max[F,D]   spin density    time (hh:mm:ss)
                ----------------   ---------   --------   ------------    ---------------
  Cycle:   7   -19394.4248468399   -1.16E-02   3.67E-02   <x>= 0.00E+00   eri= 00:00:57.6  
                                                          <y>= 0.00E+00   xc=  00:00:07.9  
                                                          <z>= 1.00E+00   dia= 00:00:01.2  
                                                                          tot= 00:01:07.2  
 
 
                     Energy           dE       max[F,D]   spin density    time (hh:mm:ss)
                ----------------   ---------   --------   ------------    ---------------
  Cycle:   8   -19394.4948195359   -7.00E-02   2.66E-02   <x>= 0.00E+00   eri= 00:00:57.4  
                                                          <y>= 0.00E+00   xc=  00:00:07.9  
                                                          <z>= 1.00E+00   dia= 00:00:01.2  
                                                                          tot= 00:01:07.0  
 
 
                     Energy           dE       max[F,D]   spin density    time (hh:mm:ss)
                ----------------   ---------   --------   ------------    ---------------
  Cycle:   9   -19394.5160930542   -2.13E-02   6.42E-03   <x>= 0.00E+00   eri= 00:00:57.4  
                                                          <y>= 0.00E+00   xc=  00:00:07.9  
                                                          <z>= 1.00E+00   dia= 00:00:01.2  
                                                                          tot= 00:01:07.1  
 
 
                     Energy           dE       max[F,D]   spin density    time (hh:mm:ss)
                ----------------   ---------   --------   ------------    ---------------
  Cycle:  10   -19394.5180954762   -2.00E-03   1.79E-03   <x>= 0.00E+00   eri= 00:00:57.4  
                                                          <y>= 0.00E+00   xc=  00:00:07.9  
                                                          <z>= 1.00E+00   dia= 00:00:01.2  
                                                                          tot= 00:01:07.0  

                                                          Checkpointing ...
 
 
                     Energy           dE       max[F,D]   spin density    time (hh:mm:ss)
                ----------------   ---------   --------   ------------    ---------------
  Cycle:  11   -19394.5182885310   -1.93E-04   9.13E-04   <x>= 0.00E+00   eri= 00:00:57.3  
                                                          <y>= 0.00E+00   xc=  00:00:07.9  
                                                          <z>= 1.00E+00   dia= 00:00:01.2  
                                                                          tot= 00:01:07.0  
 
 
                     Energy           dE       max[F,D]   spin density    time (hh:mm:ss)
                ----------------   ---------   --------   ------------    ---------------
  Cycle:  12   -19394.5183287282   -4.02E-05   5.30E-04   <x>= 0.00E+00   eri= 00:00:57.4  
                                                          <y>= 0.00E+00   xc=  00:00:07.9  
                                                          <z>= 1.00E+00   dia= 00:00:01.2  
                                                                          tot= 00:01:07.1  
 
 
                     Energy           dE       max[F,D]   spin density    time (hh:mm:ss)
                ----------------   ---------   --------   ------------    ---------------
  Cycle:  13   -19394.5183453003   -1.66E-05   1.22E-04   <x>= 0.00E+00   eri= 00:00:57.4  
                                                          <y>= 0.00E+00   xc=  00:00:07.9  
                                                          <z>= 1.00E+00   dia= 00:00:01.2  
                                                                          tot= 00:01:07.1  
 
 
                     Energy           dE       max[F,D]   spin density    time (hh:mm:ss)
                ----------------   ---------   --------   ------------    ---------------
  Cycle:  14   -19394.5183462796   -9.79E-07   5.51E-05   <x>= 0.00E+00   eri= 00:00:57.4  
                                                          <y>= 0.00E+00   xc=  00:00:07.9  
                                                          <z>= 1.00E+00   dia= 00:00:01.2  
                                                                          tot= 00:01:07.2  
 
 
                     Energy           dE       max[F,D]   spin density    time (hh:mm:ss)
                ----------------   ---------   --------   ------------    ---------------
  Cycle:  15   -19394.5183464633   -1.84E-07   5.14E-05   <x>= 0.00E+00   eri= 00:00:57.4  
                                                          <y>= 0.00E+00   xc=  00:00:07.9  
                                                          <z>= 1.00E+00   dia= 00:00:01.2  
                                                                          tot= 00:01:07.1  
 
 
                     Energy           dE       max[F,D]   spin density    time (hh:mm:ss)
                ----------------   ---------   --------   ------------    ---------------
  Cycle:  16   -19394.5183465515   -8.81E-08   2.07E-05   <x>= 0.00E+00   eri= 00:00:57.4  
                                                          <y>= 0.00E+00   xc=  00:00:07.9  
                                                          <z>= 1.00E+00   dia= 00:00:01.2  
                                                                          tot= 00:01:07.3  
 
 
                     Energy           dE       max[F,D]   spin density    time (hh:mm:ss)
                ----------------   ---------   --------   ------------    ---------------
  Cycle:  17   -19394.5183465951   -4.36E-08   7.00E-06   <x>= 0.00E+00   eri= 00:00:57.4  
                                                          <y>= 0.00E+00   xc=  00:00:08.0  
                                                          <z>= 1.00E+00   dia= 00:00:01.2  
                                                                          tot= 00:01:07.3  
 
 
                     Energy           dE       max[F,D]   spin density    time (hh:mm:ss)
                ----------------   ---------   --------   ------------    ---------------
  Cycle:  18   -19394.5183465981   -3.00E-09   1.54E-06   <x>= 0.00E+00   eri= 00:00:57.4  
                                                          <y>= 0.00E+00   xc=  00:00:07.9  
                                                          <z>= 1.00E+00   dia= 00:00:01.2  
                                                                          tot= 00:01:07.3  
 
 
  Happy end
 
 
  --- Electronic energy        --- =    -24648.383295424646
  --- Nuclear-repulsion energy --- =      5253.864948826536
  --- Total energy             --- =    -19394.518346598110
 
 
 
  Energy of occupied orbitals
  ---------------------------
 
  (1-5)          alpha:  -2780.46428    -486.69401    -425.20730    -425.20511    -425.20471
                 beta:   -2780.46429    -486.69261    -425.20583    -425.20428    -425.20363
 
  (6-10)         alpha:   -113.78312     -95.64370     -95.64034     -95.63912     -76.49749
                 beta:    -113.78263     -95.64296     -95.63960     -95.63896     -76.49752
 
  (11-15)        alpha:    -76.49749     -74.68923     -74.68909     -74.68664     -74.68548
                 beta:     -76.49751     -74.68860     -74.68671     -74.68600     -74.68484
 
  (16-20)        alpha:    -74.68519     -24.17502     -18.18163     -18.17231     -18.17206
                 beta:     -74.68455     -24.17370     -18.17999     -18.17163     -18.17068
 
  (21-25)        alpha:    -14.00200     -13.96784     -10.55562     -10.55287     -10.54834
                 beta:     -14.00171     -13.96310     -10.55483     -10.54920     -10.54742
 
  (26-30)        alpha:    -10.54437     -10.54372      -9.91481      -9.91481      -9.90931
                 beta:     -10.54352     -10.54281      -9.91460      -9.91460      -9.90920
 
  (31-35)        alpha:     -9.90929      -9.90886      -9.90879      -9.88049      -9.88038
                 beta:      -9.90918      -9.90875      -9.90868      -9.88048      -9.88037
 
  (36-40)        alpha:     -9.87945      -9.87940      -9.87520      -9.87517      -9.87342
                 beta:      -9.87946      -9.87941      -9.87520      -9.87518      -9.87341
 
  (41-45)        alpha:     -9.87329      -9.86779      -9.86772      -9.86694      -9.86689
                 beta:      -9.87328      -9.86778      -9.86771      -9.86694      -9.86689
 
  (46-50)        alpha:     -9.86677      -9.86677      -6.33601      -6.33599      -4.51663
                 beta:      -9.86627      -9.86626      -6.33602      -6.33600      -4.51665
 
  (51-55)        alpha:     -4.51662      -4.51633      -4.51633      -4.51333      -4.51331
                 beta:      -4.51664      -4.51633      -4.51632      -4.51340      -4.51337
 
  (56-60)        alpha:     -3.46926      -2.17506      -2.17411      -2.17180      -2.16760
                 beta:      -3.45890      -2.17323      -2.17083      -2.16978      -2.16410
 
  (61-65)        alpha:     -2.16736      -2.16143      -2.16123      -1.93362      -1.91040
                 beta:      -2.16368      -2.16062      -2.16013      -1.91675      -1.90530
 
  (66-70)        alpha:     -1.89737      -0.85042      -0.75502      -0.75391      -0.74045
                 beta:      -1.88081      -0.84896      -0.75479      -0.75355      -0.73503
 
  (71-75)        alpha:     -0.73511      -0.73508      -0.70831      -0.65353      -0.62703
                 beta:      -0.73496      -0.73030      -0.70753      -0.65255      -0.62700
 
  (76-80)        alpha:     -0.62642      -0.62110      -0.62027      -0.61542      -0.61524
                 beta:      -0.62638      -0.62106      -0.62021      -0.61537      -0.61519
 
  (81-85)        alpha:     -0.61229      -0.61193      -0.58216      -0.57297      -0.51239
                 beta:      -0.61225      -0.61190      -0.58176      -0.57263      -0.51151
 
  (86-90)        alpha:     -0.50593      -0.49207      -0.49184      -0.47031      -0.45712
                 beta:      -0.50518      -0.49188      -0.49165      -0.46998      -0.45679
 
  (91-95)        alpha:     -0.43852      -0.42219      -0.41790      -0.41564      -0.41526
                 beta:      -0.43763      -0.42162      -0.41610      -0.41534      -0.41466
 
  (96-100)       alpha:     -0.40675      -0.39566      -0.39410      -0.39353      -0.38813
                 beta:      -0.40633      -0.39505      -0.39368      -0.39344      -0.38801
 
  (101-105)      alpha:     -0.38740      -0.38340      -0.38110      -0.38102      -0.37001
                 beta:      -0.38733      -0.38291      -0.38095      -0.38068      -0.36982
 
  (106-110)      alpha:     -0.36982      -0.35751      -0.35378      -0.34981      -0.34767
                 beta:      -0.36732      -0.35728      -0.35359      -0.34747      -0.34728
 
  (111-115)      alpha:     -0.33992      -0.33845      -0.33636      -0.33339      -0.33221
                 beta:      -0.33982      -0.33833      -0.33626      -0.33316      -0.33215
 
  (116-120)      alpha:     -0.33196      -0.32035      -0.31770      -0.31631      -0.31511
                 beta:      -0.33087      -0.32023      -0.31765      -0.31620      -0.31508
 
  (121-125)      alpha:     -0.30951      -0.30269      -0.30216      -0.29508      -0.29145
                 beta:      -0.30849      -0.30250      -0.30204      -0.29503      -0.29083
 
  (126-130)      alpha:     -0.29087      -0.28863      -0.28668      -0.28482      -0.28189
                 beta:      -0.29055      -0.28855      -0.28656      -0.28471      -0.28093
 
  (131-135)      alpha:     -0.27509      -0.27062      -0.26550      -0.25490      -0.24278
                 beta:      -0.27461      -0.26941      -0.26436      -0.25400      -0.22991
 
  (136-140)      alpha:     -0.23149      -0.21856      -0.17877      -0.17659      -0.16903
                 beta:      -0.22059      -0.21616      -0.17367      -0.16912      -0.16208
 
  (141-142)      alpha:     -0.15243      -0.12569
                 beta:      -0.14382
 
 
 
 
  Energy of virtual orbitals
  --------------------------
 
  (142-142)      beta:      -0.10112
 
  (143-147)      alpha:     -0.03357      -0.01379      -0.00894       0.01480       0.02213
                 beta:      -0.03079      -0.00860      -0.00610       0.01586       0.02222
 
  (148-152)      alpha:      0.02474       0.03122       0.03264       0.03739       0.04279
                 beta:       0.02598       0.03316       0.03322       0.03830       0.04323
 
  (153-157)      alpha:      0.04460       0.04583       0.04666       0.05066       0.05881
                 beta:       0.04474       0.04637       0.04676       0.05140       0.05908
 
  (158-162)      alpha:      0.05919       0.06478       0.06584       0.07136       0.07415
                 beta:       0.05932       0.06502       0.06627       0.07164       0.07456
 
  (163-167)      alpha:      0.08110       0.08162       0.08298       0.08584       0.09055
                 beta:       0.08144       0.08228       0.08316       0.08688       0.09094
 
  (168-172)      alpha:      0.09108       0.09625       0.09779       0.10029       0.10052
                 beta:       0.09173       0.09665       0.09805       0.10056       0.10132
 
  (173-177)      alpha:      0.10377       0.10722       0.10963       0.11676       0.11922
                 beta:       0.10430       0.10741       0.11002       0.11735       0.11952
 
  (178-182)      alpha:      0.12081       0.12367       0.12456       0.12558       0.12656
                 beta:       0.12157       0.12414       0.12492       0.12585       0.12724
 
  (183-187)      alpha:      0.13328       0.13817       0.14115       0.14141       0.14377
                 beta:       0.13349       0.13877       0.14137       0.14147       0.14398
 
  (188-192)      alpha:      0.14704       0.14723       0.15239       0.15316       0.16155
                 beta:       0.14719       0.14779       0.15254       0.15366       0.16180
 
  (193-197)      alpha:      0.16182       0.16642       0.16696       0.16953       0.17005
                 beta:       0.16216       0.16657       0.16760       0.16991       0.17021
 
  (198-202)      alpha:      0.17211       0.17574       0.18327       0.18337       0.18782
                 beta:       0.17245       0.17610       0.18356       0.18373       0.18800
 
  (203-207)      alpha:      0.18996       0.19230       0.19874       0.20336       0.20726
                 beta:       0.19166       0.19295       0.19896       0.20375       0.20846
 
  (208-212)      alpha:      0.21721       0.21940       0.22398       0.23570       0.24117
                 beta:       0.21859       0.21965       0.22422       0.23599       0.24191
 
  (213-217)      alpha:      0.24750       0.25214       0.25250       0.25968       0.26096
                 beta:       0.24849       0.25248       0.25279       0.26029       0.26189
 
  (218-222)      alpha:      0.26174       0.26507       0.27549       0.27831       0.28119
                 beta:       0.26248       0.26544       0.27603       0.27850       0.28222
 
  (223-227)      alpha:      0.28508       0.28654       0.29232       0.29736       0.30222
                 beta:       0.28522       0.28728       0.29247       0.29757       0.30316
 
  (228-232)      alpha:      0.30848       0.30986       0.31086       0.31530       0.31957
                 beta:       0.30994       0.31020       0.31159       0.31558       0.32031
 
  (233-237)      alpha:      0.32498       0.32708       0.33234       0.33483       0.34492
                 beta:       0.32538       0.32856       0.33266       0.33596       0.34521
 
  (238-242)      alpha:      0.34533       0.35909       0.35945       0.36058       0.36717
                 beta:       0.34620       0.35996       0.36036       0.36139       0.36755
 
  (243-247)      alpha:      0.37267       0.37575       0.38005       0.38489       0.38959
                 beta:       0.37301       0.37702       0.38128       0.38526       0.39054
 
  (248-252)      alpha:      0.39550       0.39572       0.39924       0.40303       0.40800
                 beta:       0.39566       0.39640       0.39943       0.40343       0.40843
 
  (253-257)      alpha:      0.40918       0.41154       0.41975       0.42135       0.42614
                 beta:       0.40962       0.41275       0.42006       0.42206       0.42655
 
  (258-262)      alpha:      0.42673       0.43137       0.43519       0.44009       0.44344
                 beta:       0.42704       0.43157       0.43552       0.44103       0.44369
 
  (263-267)      alpha:      0.44897       0.45017       0.45109       0.45307       0.45477
                 beta:       0.44948       0.45050       0.45157       0.45335       0.45528
 
  (268-272)      alpha:      0.45873       0.45949       0.46439       0.46493       0.46670
                 beta:       0.45917       0.45970       0.46468       0.46543       0.46733
 
  (273-277)      alpha:      0.47264       0.47363       0.47891       0.48031       0.48062
                 beta:       0.47337       0.47387       0.47917       0.48057       0.48126
 
  (278-282)      alpha:      0.48706       0.48995       0.49014       0.49124       0.49497
                 beta:       0.48726       0.49050       0.49055       0.49142       0.49554
 
  (283-287)      alpha:      0.49580       0.50074       0.50246       0.50838       0.50891
                 beta:       0.49608       0.50133       0.50268       0.50867       0.50956
 
  (288-292)      alpha:      0.51225       0.51330       0.52146       0.52224       0.52472
                 beta:       0.51280       0.51360       0.52185       0.52273       0.52497
 
  (293-297)      alpha:      0.52663       0.52815       0.53348       0.53630       0.53850
                 beta:       0.52761       0.53120       0.53376       0.53648       0.53984
 
  (298-302)      alpha:      0.54091       0.54476       0.54685       0.55895       0.55925
                 beta:       0.54131       0.54523       0.54715       0.55919       0.56065
 
  (303-307)      alpha:      0.56288       0.56576       0.57108       0.57175       0.57242
                 beta:       0.56314       0.56619       0.57129       0.57282       0.57309
 
  (308-312)      alpha:      0.57638       0.58115       0.58131       0.58347       0.58992
                 beta:       0.57674       0.58183       0.58272       0.58447       0.59191
 
  (313-317)      alpha:      0.60325       0.60881       0.62216       0.62248       0.62538
                 beta:       0.60436       0.61017       0.62251       0.62423       0.62832
 
  (318-322)      alpha:      0.63407       0.63982       0.64606       0.65286       0.66051
                 beta:       0.63452       0.64132       0.64880       0.65321       0.66230
 
  (323-327)      alpha:      0.66442       0.66527       0.67442       0.67592       0.67951
                 beta:       0.66622       0.66710       0.67465       0.67691       0.68049
 
  (328-332)      alpha:      0.69145       0.69271       0.69958       0.70883       0.71152
                 beta:       0.69270       0.69620       0.70051       0.70926       0.71288
 
  (333-337)      alpha:      0.72499       0.72664       0.75868       0.76068       0.77024
                 beta:       0.72698       0.72991       0.75987       0.76159       0.77115
 
  (338-342)      alpha:      0.77866       0.77976       0.79762       0.79839       0.82973
                 beta:       0.78131       0.78347       0.80033       0.80209       0.83187
 
  (343-347)      alpha:      0.83617       0.83702       0.85818       0.87055       0.88109
                 beta:       0.83663       0.83820       0.85926       0.87244       0.88202
 
  (348-352)      alpha:      0.88124       0.89040       0.90377       0.91641       0.92251
                 beta:       0.88324       0.89130       0.90537       0.91731       0.92354
 
  (353-357)      alpha:      0.92965       0.93054       0.94016       0.95128       0.95525
                 beta:       0.93017       0.93181       0.94183       0.95156       0.95614
 
  (358-362)      alpha:      0.95900       0.97172       0.98538       0.99136       1.00039
                 beta:       0.95950       0.97224       0.98621       0.99238       1.00084
 
  (363-367)      alpha:      1.00681       1.01930       1.02158       1.02331       1.02505
                 beta:       1.00752       1.02007       1.02206       1.02355       1.02539
 
  (368-372)      alpha:      1.02849       1.04001       1.05291       1.06048       1.06087
                 beta:       1.02895       1.04126       1.05387       1.06124       1.06163
 
  (373-377)      alpha:      1.07506       1.08879       1.09378       1.09881       1.10277
                 beta:       1.07608       1.09067       1.09448       1.09929       1.10417
 
  (378-382)      alpha:      1.10579       1.10778       1.11768       1.12401       1.13764
                 beta:       1.10676       1.10813       1.11833       1.12439       1.13888
 
  (383-387)      alpha:      1.13891       1.15336       1.15407       1.16563       1.18554
                 beta:       1.14158       1.15434       1.15662       1.16765       1.18656
 
  (388-392)      alpha:      1.21308       1.21545       1.21857       1.22389       1.22598
                 beta:       1.21353       1.21595       1.21895       1.22443       1.22623
 
  (393-397)      alpha:      1.22657       1.22964       1.23764       1.23864       1.24417
                 beta:       1.22682       1.23148       1.23884       1.23990       1.24441
 
  (398-402)      alpha:      1.24731       1.25291       1.25658       1.26094       1.26546
                 beta:       1.24761       1.25382       1.25681       1.26136       1.26586
 
  (403-407)      alpha:      1.27204       1.27581       1.27656       1.28476       1.28796
                 beta:       1.27260       1.27610       1.27696       1.28655       1.28839
 
  (408-412)      alpha:      1.28847       1.29880       1.30151       1.31387       1.31524
                 beta:       1.28903       1.29930       1.30210       1.31411       1.31578
 
  (413-417)      alpha:      1.32072       1.32261       1.32448       1.32898       1.33300
                 beta:       1.32134       1.32302       1.32465       1.32920       1.33319
 
  (418-422)      alpha:      1.33429       1.33737       1.34696       1.34813       1.34929
                 beta:       1.33465       1.33749       1.34704       1.34848       1.34946
 
  (423-427)      alpha:      1.35104       1.35130       1.36361       1.36426       1.37514
                 beta:       1.35129       1.35167       1.36411       1.36460       1.37545
 
  (428-432)      alpha:      1.37691       1.39048       1.39818       1.39880       1.40180
                 beta:       1.37737       1.39068       1.39838       1.39896       1.40222
 
  (433-437)      alpha:      1.40794       1.40876       1.41095       1.41429       1.42614
                 beta:       1.40868       1.40905       1.41115       1.41468       1.42692
 
  (438-442)      alpha:      1.42908       1.42929       1.43513       1.44487       1.45289
                 beta:       1.42935       1.42957       1.43571       1.44526       1.45342
 
  (443-447)      alpha:      1.45760       1.45877       1.46454       1.47214       1.47971
                 beta:       1.45808       1.45904       1.46483       1.47227       1.48012
 
  (448-452)      alpha:      1.48167       1.49009       1.49343       1.49783       1.50777
                 beta:       1.48187       1.49135       1.49383       1.49814       1.50805
 
  (453-457)      alpha:      1.51313       1.51973       1.52987       1.53200       1.54250
                 beta:       1.51414       1.52063       1.52999       1.53257       1.54282
 
  (458-462)      alpha:      1.54377       1.54649       1.54830       1.55942       1.56296
                 beta:       1.54407       1.54672       1.54915       1.55956       1.56309
 
  (463-467)      alpha:      1.56450       1.57374       1.57629       1.58652       1.58831
                 beta:       1.56512       1.57435       1.57709       1.58746       1.58865
 
  (468-472)      alpha:      1.59233       1.59975       1.60207       1.60567       1.61446
                 beta:       1.59354       1.60003       1.60252       1.60602       1.61468
 
  (473-477)      alpha:      1.62340       1.63150       1.63277       1.63922       1.64065
                 beta:       1.62480       1.63229       1.63310       1.63952       1.64134
 
  (478-482)      alpha:      1.64772       1.64823       1.64927       1.64996       1.66784
                 beta:       1.64827       1.64852       1.64947       1.65038       1.66812
 
  (483-487)      alpha:      1.67246       1.67479       1.67529       1.68495       1.68739
                 beta:       1.67277       1.67499       1.67552       1.68526       1.68746
 
  (488-492)      alpha:      1.69351       1.71347       1.71724       1.72426       1.72491
                 beta:       1.69365       1.71411       1.71761       1.72464       1.72520
 
  (493-497)      alpha:      1.72938       1.73743       1.73891       1.74257       1.74396
                 beta:       1.72970       1.73761       1.73918       1.74294       1.74453
 
  (498-502)      alpha:      1.74611       1.74869       1.75227       1.75320       1.76849
                 beta:       1.74651       1.74893       1.75290       1.75378       1.76890
 
  (503-507)      alpha:      1.77396       1.77446       1.77886       1.78058       1.79190
                 beta:       1.77432       1.77476       1.77934       1.78077       1.79218
 
  (508-512)      alpha:      1.80290       1.80568       1.81608       1.82486       1.82990
                 beta:       1.80438       1.80589       1.81713       1.82530       1.83083
 
  (513-517)      alpha:      1.83888       1.84165       1.84287       1.85598       1.86655
                 beta:       1.84042       1.84208       1.84344       1.85612       1.86697
 
  (518-522)      alpha:      1.86852       1.87454       1.87910       1.89194       1.89300
                 beta:       1.86990       1.87481       1.88174       1.89221       1.89342
 
  (523-527)      alpha:      1.90207       1.90393       1.92482       1.92587       1.94430
                 beta:       1.90237       1.90424       1.92588       1.92627       1.94503
 
  (528-532)      alpha:      1.94864       1.95228       1.96214       1.97405       1.97707
                 beta:       1.94884       1.95275       1.96313       1.97497       1.97752
 
  (533-537)      alpha:      1.98196       1.98294       1.99917       2.00692       2.01190
                 beta:       1.98271       1.98392       1.99994       2.00756       2.01256
 
  (538-542)      alpha:      2.01372       2.01808       2.02448       2.03323       2.03697
                 beta:       2.01414       2.01845       2.02589       2.03377       2.03753
 
  (543-547)      alpha:      2.03952       2.04382       2.04755       2.04858       2.05373
                 beta:       2.03958       2.04436       2.04769       2.04933       2.05487
 
  (548-552)      alpha:      2.05398       2.06147       2.06195       2.07877       2.08493
                 beta:       2.05513       2.06267       2.06341       2.08275       2.08555
 
  (553-557)      alpha:      2.09236       2.10952       2.11721       2.11782       2.12149
                 beta:       2.09509       2.11210       2.11818       2.11842       2.12204
 
  (558-562)      alpha:      2.12404       2.12688       2.12871       2.13075       2.13322
                 beta:       2.12484       2.12896       2.13005       2.13263       2.13398
 
  (563-567)      alpha:      2.14021       2.14565       2.14805       2.15132       2.15786
                 beta:       2.14063       2.14853       2.15066       2.15428       2.15888
 
  (568-572)      alpha:      2.16300       2.16676       2.16746       2.17213       2.18069
                 beta:       2.16545       2.16730       2.17184       2.17346       2.18181
 
  (573-577)      alpha:      2.18247       2.18444       2.18530       2.19021       2.19340
                 beta:       2.18406       2.18569       2.18590       2.19142       2.19621
 
  (578-582)      alpha:      2.19854       2.20699       2.21172       2.21499       2.22042
                 beta:       2.19980       2.20847       2.21311       2.21580       2.22150
 
  (583-587)      alpha:      2.22358       2.22788       2.23011       2.23537       2.23797
                 beta:       2.22406       2.22982       2.23186       2.23645       2.23907
 
  (588-592)      alpha:      2.23881       2.24293       2.24518       2.25487       2.25870
                 beta:       2.23924       2.24342       2.24845       2.25556       2.26056
 
  (593-597)      alpha:      2.26005       2.26190       2.27527       2.28001       2.28742
                 beta:       2.26379       2.26811       2.27895       2.28047       2.28864
 
  (598-602)      alpha:      2.29898       2.30494       2.31380       2.31880       2.32018
                 beta:       2.30080       2.31483       2.31626       2.32041       2.32145
 
  (603-607)      alpha:      2.33744       2.34199       2.35052       2.35204       2.36508
                 beta:       2.33813       2.34532       2.35178       2.35309       2.36607
 
  (608-612)      alpha:      2.36562       2.37051       2.37668       2.38180       2.38251
                 beta:       2.36694       2.37103       2.37757       2.38302       2.38403
 
  (613-617)      alpha:      2.38413       2.39083       2.39328       2.39759       2.40124
                 beta:       2.38486       2.39143       2.39492       2.39900       2.40161
 
  (618-622)      alpha:      2.41030       2.41108       2.41769       2.42034       2.43313
                 beta:       2.41128       2.41288       2.41905       2.42237       2.43366
 
  (623-627)      alpha:      2.44045       2.45393       2.46106       2.46497       2.46963
                 beta:       2.44133       2.45504       2.46326       2.46666       2.47100
 
  (628-632)      alpha:      2.47914       2.48392       2.50702       2.52429       2.54224
                 beta:       2.48113       2.48764       2.50807       2.52483       2.54555
 
  (633-637)      alpha:      2.54570       2.56156       2.56384       2.57586       2.58592
                 beta:       2.55554       2.56311       2.56439       2.58187       2.58635
 
  (638-642)      alpha:      2.59038       2.59842       2.60984       2.61166       2.61382
                 beta:       2.59099       2.59893       2.61098       2.61323       2.61418
 
  (643-647)      alpha:      2.61790       2.63188       2.63525       2.64535       2.65029
                 beta:       2.61848       2.63334       2.63563       2.64583       2.65134
 
  (648-652)      alpha:      2.66351       2.66816       2.66855       2.67344       2.68351
                 beta:       2.66405       2.66886       2.66942       2.67496       2.68429
 
  (653-657)      alpha:      2.69232       2.70691       2.71436       2.72062       2.72881
                 beta:       2.69262       2.70865       2.71521       2.72197       2.73163
 
  (658-662)      alpha:      2.73049       2.74401       2.75309       2.75692       2.76806
                 beta:       2.73667       2.74662       2.75358       2.75897       2.76902
 
  (663-667)      alpha:      2.76997       2.77384       2.80062       2.80121       2.81716
                 beta:       2.77127       2.78474       2.80171       2.80202       2.81900
 
  (668-672)      alpha:      2.82792       2.83062       2.83787       2.83957       2.84030
                 beta:       2.82844       2.83131       2.83809       2.84021       2.84064
 
  (673-677)      alpha:      2.84734       2.85276       2.85634       2.85921       2.85990
                 beta:       2.84767       2.85422       2.85745       2.85994       2.86095
 
  (678-682)      alpha:      2.86627       2.87195       2.88858       2.88883       2.89548
                 beta:       2.86666       2.87550       2.88954       2.89225       2.89620
 
  (683-687)      alpha:      2.91153       2.91176       2.93083       2.95429       2.96717
                 beta:       2.91306       2.91647       2.94639       2.95993       2.96837
 
  (688-692)      alpha:      2.96988       3.00770       3.01790       3.03472       3.05731
                 beta:       2.97169       3.00898       3.02171       3.03570       3.05812
 
  (693-697)      alpha:      3.08165       3.08509       3.11650       3.15463       3.17383
                 beta:       3.08359       3.08746       3.11830       3.15938       3.17461
 
  (698-702)      alpha:      3.17778       3.18117       3.23567       3.23770       3.25484
                 beta:       3.18200       3.18477       3.23699       3.23843       3.25859
 
  (703-707)      alpha:      3.28187       3.28571       3.29447       3.30510       3.32458
                 beta:       3.28228       3.28629       3.30165       3.30699       3.32825
 
  (708-712)      alpha:      3.35550       3.41384       3.42275       3.42932       3.43531
                 beta:       3.35643       3.41433       3.42280       3.42978       3.43546
 
  (713-717)      alpha:      3.43670       3.45569       3.45592       3.46263       3.47761
                 beta:       3.43734       3.45581       3.45601       3.46286       3.47846
 
  (718-722)      alpha:      3.48242       3.48656       3.52164       3.52724       3.53893
                 beta:       3.48258       3.48741       3.52180       3.52829       3.53952
 
  (723-727)      alpha:      3.54138       3.55266       3.55437       3.55503       3.56181
                 beta:       3.54147       3.55280       3.55443       3.55511       3.56191
 
  (728-732)      alpha:      3.57696       3.59297       3.60536       3.60666       3.62619
                 beta:       3.57708       3.59443       3.60553       3.60672       3.62628
 
  (733-737)      alpha:      3.62807       3.68094       3.70270       3.70826       3.70832
                 beta:       3.62810       3.68275       3.70298       3.70856       3.70865
 
  (738-742)      alpha:      3.71076       3.72019       3.72679       3.73843       3.74494
                 beta:       3.71109       3.72044       3.72704       3.73936       3.74526
 
  (743-747)      alpha:      3.75677       3.76551       3.77711       3.77945       4.08212
                 beta:       3.75802       3.76662       3.78186       3.78457       4.08277
 
  (748-752)      alpha:      4.70988       4.76819       4.77806       4.82028       4.83162
                 beta:       4.71019       4.76839       4.77824       4.82055       4.83205
 
  (753-757)      alpha:      4.99905       5.17697       5.23101       5.25258       5.25787
                 beta:       4.99921       5.17729       5.23121       5.25280       5.25810
 
  (758-762)      alpha:      5.31059       5.35904       5.52829       5.53162       5.53401
                 beta:       5.31177       5.36031       5.52835       5.53166       5.53406
 
  (763-767)      alpha:      5.53991       5.54699       5.55015       5.55170       5.56145
                 beta:       5.53996       5.54703       5.55021       5.55175       5.56149
 
  (768-772)      alpha:      5.64532       5.66529       5.67070       5.68028       5.72135
                 beta:       5.64553       5.66549       5.67089       5.68045       5.72267
 
  (773-777)      alpha:      5.75078       6.43981       6.44633       6.48050       6.49747
                 beta:       5.75209       6.44345       6.46128       6.49520       6.51199
 
  (778-782)      alpha:      6.52901       6.55961       6.56970       6.72710       6.79913
                 beta:       6.53108       6.56852       6.57201       6.73264       6.80434
 
  (783-787)      alpha:      7.23947       7.33142       7.45856       7.47184       7.49019
                 beta:       7.24025       7.34536       7.45991       7.47331       7.49059
 
  (788-792)      alpha:      7.49797       7.55424       7.56250       7.56346       7.57491
                 beta:       7.49848       7.55444       7.56312       7.56359       7.57496
 
  (793-797)      alpha:      7.57550       7.57625       7.57855       7.58536       7.59761
                 beta:       7.57567       7.57637       7.57877       7.58549       7.59866
 
  (798-802)      alpha:      7.60428       7.62971       7.63168       7.63259       7.64325
                 beta:       7.60540       7.62975       7.63175       7.63268       7.64333
 
  (803-807)      alpha:      7.64994       7.65582       7.65788       7.65968       7.66384
                 beta:       7.65019       7.65585       7.65796       7.65981       7.66418
 
  (808-812)      alpha:      7.66874       7.67140       7.67353       7.67571       7.67644
                 beta:       7.66913       7.67149       7.67365       7.67581       7.67652
 
  (813-817)      alpha:      7.68900       7.69579       7.71000       7.71098       7.72614
                 beta:       7.68909       7.69602       7.71018       7.71111       7.72627
 
  (818-822)      alpha:      7.72652       7.73421       7.73869       7.74392       7.74919
                 beta:       7.72661       7.73429       7.73877       7.74394       7.74937
 
  (823-827)      alpha:      7.74956       7.75989       7.76145       7.77401       7.77960
                 beta:       7.74970       7.75994       7.76152       7.77410       7.77983
 
  (828-832)      alpha:      7.80945       7.83463       7.83539       7.83905       7.84244
                 beta:       7.80985       7.83493       7.83567       7.83931       7.84269
 
  (833-837)      alpha:      7.86143       7.86807       7.87262       7.87304       7.87569
                 beta:       7.86173       7.86834       7.87296       7.87348       7.87603
 
  (838-842)      alpha:      7.89322       7.89428       7.90057       7.92193       7.93815
                 beta:       7.89343       7.89454       7.90091       7.92229       7.93846
 
  (843-847)      alpha:      8.20245       8.23309       9.42211       9.42919       9.43712
                 beta:       8.20292       8.23355       9.42197       9.42922       9.43716
 
  (848-852)      alpha:      9.43799       9.43899       9.44330       9.45054       9.45733
                 beta:       9.43804       9.43865       9.44323       9.45055       9.45734
 
  (853-857)      alpha:      9.46437       9.46589       9.46723       9.47304       9.47418
                 beta:       9.46433       9.46588       9.46723       9.47307       9.47404
 
  (858-862)      alpha:      9.49356       9.52137       9.52569       9.54087       9.55910
                 beta:       9.49321       9.52138       9.52565       9.54071       9.55911
 
  (863-867)      alpha:      9.56010       9.56502       9.56560       9.58012       9.58063
                 beta:       9.56010       9.56501       9.56563       9.58008       9.58048
 
  (868-872)      alpha:      9.58546       9.59162       9.59435       9.59839       9.60286
                 beta:       9.58546       9.59164       9.59435       9.59836       9.60271
 
  (873-877)      alpha:      9.60641       9.61594       9.62052       9.62652       9.62778
                 beta:       9.60637       9.61593       9.62036       9.62654       9.62759
 
  (878-882)      alpha:      9.63114       9.63783       9.64915       9.65272       9.66067
                 beta:       9.63097       9.63780       9.64897       9.65239       9.66036
 
  (883-887)      alpha:      9.66091       9.70451       9.72288       9.73176      11.17479
                 beta:       9.66091       9.70425       9.72290       9.73163      11.18391
 
  (888-892)      alpha:     11.21173      11.46422      11.46673      11.69661      11.70366
                 beta:      11.22838      11.46651      11.47131      11.69681      11.70577
 
  (893-897)      alpha:     12.14838      12.27398      12.28248      12.33560      12.55648
                 beta:      12.16489      12.27803      12.28690      12.33997      12.56082
 
  (898-902)      alpha:     13.03260      13.38445      13.58521      17.23742      18.57745
                 beta:      13.04114      13.39300      13.58781      17.24280      18.58472
 
  (903-907)      alpha:     18.59966      18.60901      18.65560      18.65921      18.78318
                 beta:      18.60682      18.61725      18.65694      18.66338      18.78603
 
  (908-912)      alpha:     18.79559      21.55123      21.59130      21.59799      21.61418
                 beta:      18.79846      21.55119      21.59134      21.59801      21.61419
 
  (913-917)      alpha:     21.63278      21.74669      22.27480      22.29441      22.31532
                 beta:      21.63281      21.74665      22.27497      22.29456      22.31545
 
  (918-922)      alpha:     22.31820      22.36150      22.39682      22.48601      22.49565
                 beta:      22.31833      22.36225      22.39753      22.48624      22.49576
 
  (923-927)      alpha:     22.51464      22.52171      22.52515      22.52553      22.53024
                 beta:      22.51466      22.52174      22.52518      22.52557      22.53029
 
  (928-932)      alpha:     22.53263      22.57373      22.57774      22.58537      22.60135
                 beta:      22.53266      22.57398      22.57845      22.58584      22.60150
 
  (933-937)      alpha:     22.61144      22.61786      31.62758      31.70044      38.10076
                 beta:      22.61160      22.61848      31.63737      31.70125      38.10135
 
  (938-942)      alpha:     38.10888      38.13763      38.13966      38.20257      38.21640
                 beta:      38.10952      38.13776      38.13980      38.20355      38.21732
 
  (943-947)      alpha:     38.23060      38.23477      38.23603      38.23687      38.23972
                 beta:      38.23062      38.23479      38.23605      38.23689      38.23972
 
  (948-952)      alpha:     38.24535      38.24609      38.24922      38.25170      38.26503
                 beta:      38.24536      38.24616      38.24925      38.25177      38.26505
 
  (953-957)      alpha:     38.26630      38.26651      38.27092      38.27926      38.28017
                 beta:      38.26632      38.26652      38.27092      38.27935      38.28028
 
  (958-962)      alpha:     38.28654      38.28834      38.28903      38.28951      38.28966
                 beta:      38.28656      38.28836      38.28906      38.28953      38.28968
 
  (963-967)      alpha:     38.29270      38.29388      38.29563      38.29999      38.30034
                 beta:      38.29272      38.29391      38.29565      38.30001      38.30040
 
  (968-972)      alpha:     38.30656      38.30893      38.31237      38.31435      38.32370
                 beta:      38.30658      38.30894      38.31243      38.31439      38.32373
 
  (973-977)      alpha:     38.32419      38.32497      38.32962      38.33215      38.33427
                 beta:      38.32422      38.32501      38.32967      38.33217      38.33432
 
  (978-982)      alpha:     38.33869      38.34182      38.34344      38.34558      38.35291
                 beta:      38.33872      38.34192      38.34347      38.34562      38.35298
 
  (983-987)      alpha:     38.35719      38.36087      38.36120      38.36562      38.37109
                 beta:      38.35733      38.36097      38.36128      38.36569      38.37125
 
  (988-992)      alpha:     38.37847      38.37921      38.38423      38.38962      38.39206
                 beta:      38.37855      38.37938      38.38431      38.38969      38.39212
 
  (993-997)      alpha:     38.41623      38.45445      38.61438      38.63294      38.93570
                 beta:      38.41637      38.45455      38.61450      38.63306      38.93569
 
  (998-1002)     alpha:     39.01720      44.22061      44.30046      44.31293      44.35881
                 beta:      39.01718      44.22726      44.30193      44.31466      44.36053
 
  (1003-1007)    alpha:     44.47766      50.07178      50.08733      50.09000      50.12378
                 beta:      44.47938      50.07497      50.09026      50.09361      50.12415
 
  (1008-1012)    alpha:     50.12786      50.21026      50.22476      53.50636      53.79764
                 beta:      50.12974      50.21150      50.22583      53.50951      53.80069
 
  (1013-1017)    alpha:     53.95592      56.06992      56.09458      56.26513      56.29633
                 beta:      53.95676      56.07282      56.10469      56.26720      56.29717
 
  (1018-1022)    alpha:     56.42140      56.42729      60.43527      60.44594      60.44897
                 beta:      56.42146      56.42817      60.43466      60.44597      60.44894
 
  (1023-1027)    alpha:     60.45092      60.45169      60.45506      60.46247      60.46832
                 beta:      60.45093      60.45134      60.45478      60.46246      60.46804
 
  (1028-1032)    alpha:     60.46956      60.47412      60.47911      60.48062      60.48346
                 beta:      60.46957      60.47409      60.47911      60.48061      60.48348
 
  (1033-1037)    alpha:     60.49491      60.49632      60.50141      60.51476      60.52999
                 beta:      60.49447      60.49632      60.50126      60.51459      60.52999
 
  (1038-1042)    alpha:     60.53233      60.53932      60.54127      60.54708      60.54927
                 beta:      60.53231      60.53929      60.54129      60.54694      60.54927
 
  (1043-1047)    alpha:     60.55413      60.55915      60.56205      60.56562      60.56984
                 beta:      60.55403      60.55916      60.56200      60.56555      60.56975
 
  (1048-1052)    alpha:     60.57613      60.58105      60.58889      60.59254      60.59647
                 beta:      60.57607      60.58102      60.58887      60.59252      60.59646
 
  (1053-1057)    alpha:     60.60676      60.60800      60.61368      60.61789      60.63149
                 beta:      60.60665      60.60791      60.61340      60.61757      60.63150
 
  (1058-1062)    alpha:     60.64123      60.67840      60.68344      60.69477      75.69371
                 beta:      60.64039      60.67726      60.68345      60.69439      75.69563
 
  (1063-1067)    alpha:     82.80849      82.81893      82.83051      82.83084      82.87637
                 beta:      82.80855      82.81899      82.83056      82.83089      82.87662
 
  (1068-1072)    alpha:     82.90925      83.00674      83.01551      83.03406      83.04036
                 beta:      82.90949      83.00682      83.01555      83.03407      83.04037
 
  (1073-1077)    alpha:     83.04116      83.04224      83.04616      83.04700      83.07318
                 beta:      83.04117      83.04225      83.04617      83.04701      83.07323
 
  (1078-1082)    alpha:     83.08600      83.09024      83.09811      83.10777      83.11296
                 beta:      83.08625      83.09034      83.09816      83.10782      83.11321
 
  (1083-1087)    alpha:     88.66792      88.70235      88.70811      88.71867      88.72905
                 beta:      88.66786      88.70234      88.70810      88.71864      88.72902
 
  (1088-1092)    alpha:     88.80620     117.24173     117.30046     131.70221     131.71362
                 beta:      88.80615     117.24564     117.30074     131.70480     131.71589
 
  (1093-1097)    alpha:    131.71666     131.73939     131.74216     131.80346     131.81185
                 beta:     131.71930     131.73953     131.74363     131.80457     131.81256
 
  (1098-1102)    alpha:    138.07195     138.12757     138.13603     138.17248     138.25741
                 beta:     138.07549     138.12831     138.13692     138.17336     138.25828
 
  (1103-1107)    alpha:    166.13685     166.21823     179.97584     180.21306     180.33541
                 beta:     166.13681     166.21820     179.97753     180.21476     180.33587
 
  (1108-1112)    alpha:    261.99756     308.91175     308.92020     308.93007     308.93028
                 beta:     261.99881     308.91179     308.92025     308.93011     308.93032
 
  (1113-1117)    alpha:    308.97333     309.00306     309.09655     309.10357     309.11995
                 beta:     308.97340     309.00312     309.09657     309.10358     309.11996
 
  (1118-1122)    alpha:    309.12519     309.12526     309.12656     309.12962     309.13001
                 beta:     309.12519     309.12527     309.12656     309.12962     309.13002
 
  (1123-1127)    alpha:    309.15135     309.16725     309.16800     309.17265     309.18122
                 beta:     309.15138     309.16733     309.16804     309.17268     309.18126
 
  (1128-1132)    alpha:    309.18973     358.41131     358.41900     358.42081     358.43597
                 beta:     309.18982     358.41385     358.42119     358.42342     358.43617
 
  (1133-1137)    alpha:    358.43798     358.47848     358.48391     393.55575     393.59540
                 beta:     358.43945     358.47954     358.48468     393.55855     393.59596
 
  (1138-1142)    alpha:    393.60168     393.62863     393.69018     419.02984     419.05166
                 beta:     393.60238     393.62933     393.69086     419.02980     419.05165
 
  (1143-1147)    alpha:    419.05529     419.06187     419.06884     419.11848     436.78980
                 beta:     419.05527     419.06185     419.06881     419.11844     436.79110
 
  (1148-1152)    alpha:    436.83186     542.35735     542.54623     542.64072     605.45623
                 beta:     436.83187     542.35891     542.54779     542.64119     605.45621
 
  (1153-1157)    alpha:    605.52544     768.52889    1081.93070    1081.95890    1081.96319
                 beta:     605.52541     768.53014    1081.93368    1081.95951    1081.96396
 
  (1158-1162)    alpha:   1081.98189    1082.02583    1109.11041    1109.11473    1109.11561
                 beta:    1081.98265    1082.02657    1109.11258    1109.11662    1109.11793
 
  (1163-1167)    alpha:   1109.12445    1109.12551    1109.14718    1109.15022    1291.76297
                 beta:    1109.12466    1109.12676    1109.14799    1109.15093    1291.76301
 
  (1168-1172)    alpha:   1291.76940    1291.77724    1291.77739    1291.81469    1291.83952
                 beta:    1291.76944    1291.77727    1291.77743    1291.81470    1291.83952
 
  (1173-1177)    alpha:   1291.92198    1291.92747    1291.94190    1291.94501    1291.94598
                 beta:    1291.92199    1291.92746    1291.94190    1291.94502    1291.94598
 
  (1178-1182)    alpha:   1291.94703    1291.94878    1291.94923    1291.96533    1291.98003
                 beta:    1291.94704    1291.94878    1291.94923    1291.96536    1291.98006
 
  (1183-1187)    alpha:   1291.98122    1291.98260    1291.98963    1291.99966    1499.56029
                 beta:    1291.98124    1291.98262    1291.98966    1291.99968    1499.56163
 
  (1188-1192)    alpha:   1499.70504    1499.77668    1808.42165    1808.44812    2007.93635
                 beta:    1499.70637    1499.77707    1808.42196    1808.44802    2007.93738
 
  (1193-1197)    alpha:   2162.46681    2162.52270    3019.94558    3019.96324    3019.96585
                 beta:    2162.46678    2162.52268    3019.94710    3019.96347    3019.96619
 
  (1198-1202)    alpha:   3019.97738    3020.00508    3845.08575    3845.19014    3845.24133
                 beta:    3019.97770    3020.00537    3845.08641    3845.19078    3845.24150
 
  (1203-1207)    alpha:   4718.69836    6743.20817    6743.21153    6743.21626    6743.21642
                 beta:    4718.69886    6743.20819    6743.21155    6743.21628    6743.21644
 
  (1208-1212)    alpha:   6743.24107    6743.25659    6743.31696    6743.32020    6743.32942
                 beta:    6743.24106    6743.25658    6743.31696    6743.32019    6743.32943
 
  (1213-1217)    alpha:   6743.33220    6743.33261    6743.33368    6743.33494    6743.33523
                 beta:    6743.33220    6743.33261    6743.33368    6743.33494    6743.33523
 
  (1218-1222)    alpha:   6743.34340    6743.35153    6743.35341    6743.35689    6743.35765
                 beta:    6743.34341    6743.35154    6743.35342    6743.35689    6743.35766
 
  (1223-1227)    alpha:   6743.36803    7874.46429    7874.50213    9052.06454    9052.07050
                 beta:    6743.36804    7874.46427    7874.50211    9052.06454    9052.07050
 
  (1228-1232)    alpha:   9201.06330    9201.07102    9201.07216    9201.07729    9201.08969
                 beta:    9201.06359    9201.07102    9201.07220    9201.07731    9201.08971
 
  (1233-1237)    alpha:   9239.24136    9239.30882    9239.34156    9985.36670   19339.21469
                 beta:    9239.24155    9239.30898    9239.34158    9985.36687   19339.21473
 
  (1238-1242)    alpha:  20995.84100   20995.87842   20995.89637   29949.50832   29949.52517
                 beta:   20995.84103   20995.87844   20995.89636   29949.50831   29949.52516
 
  (1243-1247)    alpha:  35070.58917   45988.10799   45988.12547   45988.13376   60898.82915
                 beta:   35070.58916   45988.10798   45988.12545   45988.13375   60898.82913
 
  (1248-1252)    alpha: 100188.35534  100188.36215  100188.36535  103295.14327  173838.17730
                 beta:  100188.35532  100188.36213  100188.36534  103295.14324  173838.17728
 
  (1253-1257)    alpha: 226368.11893  226368.12106  226368.12207  293833.24910  507338.52472
                 beta:  226368.11891  226368.12105  226368.12206  293833.24903  507338.52459
 
  (1258-1262)    alpha: 572250.54295  572250.54340  572250.54363  911133.42845  ************
                 beta:  572250.54284  572250.54329  572250.54352  911133.42853  ************
 
 
 
 

  Checkpointing ...
  Matrix to power -5.00E-01(min: 1.94E-04 max: 1.13E+02 thr: 1.00E-08 time: 2.14E+00 cpus:24)
  Matrix to power -5.00E-01(min: 1.94E-04 max: 1.13E+02 thr: 1.00E-08 time: 2.14E+00 cpus:24)
  Matrix to power -5.00E-01(min: 1.94E-04 max: 1.13E+02 thr: 1.00E-08 time: 2.13E+00 cpus:24)
  Matrix to power -5.00E-01(min: 1.94E-04 max: 1.13E+02 thr: 1.00E-08 time: 2.14E+00 cpus:24)


Mulliken Population Analysis
============================


  Atomic charge population
  ------------------------

  --------------------------------
  atom   label     atomic charge  
                  --------------- 
                   gross     net  
  --------------------------------
   Ir      1       77.41   -0.41
   P       2       14.69    0.31
   P       3       14.69    0.31
   N       4        7.30   -0.30
   N       5        7.35   -0.35
   H       6        0.83    0.17
   H       7        0.83    0.17
   C       8        5.84    0.16
   H       9        0.95    0.05
   C      10        6.25   -0.25
   H      11        0.92    0.08
   C      12        5.84    0.16
   H      13        0.95    0.05
   C      14        6.25   -0.25
   H      15        0.92    0.08
   C      16        6.22   -0.22
   C      17        6.18   -0.18
   H      18        0.92    0.08
   H      19        0.93    0.07
   H      20        0.92    0.08
   C      21        6.17   -0.17
   H      22        0.92    0.08
   H      23        0.91    0.09
   H      24        0.93    0.07
   C      25        6.16   -0.16
   H      26        0.94    0.06
   H      27        0.91    0.09
   H      28        0.89    0.11
   C      29        6.21   -0.21
   C      30        6.17   -0.17
   H      31        0.89    0.11
   H      32        0.92    0.08
   H      33        0.93    0.07
   C      34        6.18   -0.18
   H      35        0.93    0.07
   H      36        0.91    0.09
   H      37        0.93    0.07
   C      38        6.17   -0.17
   H      39        0.93    0.07
   H      40        0.92    0.08
   H      41        0.92    0.08
   C      42        6.21   -0.21
   C      43        6.16   -0.16
   H      44        0.89    0.11
   H      45        0.91    0.09
   H      46        0.94    0.06
   C      47        6.17   -0.17
   H      48        0.93    0.07
   H      49        0.91    0.09
   H      50        0.92    0.08
   C      51        6.18   -0.18
   H      52        0.92    0.08
   H      53        0.92    0.08
   H      54        0.92    0.08
   C      55        6.21   -0.21
   C      56        6.17   -0.17
   H      57        0.92    0.08
   H      58        0.92    0.08
   H      59        0.93    0.07
   C      60        6.18   -0.18
   H      61        0.93    0.07
   H      62        0.91    0.09
   H      63        0.93    0.07
   C      64        6.17   -0.17
   H      65        0.92    0.08
   H      66        0.89    0.11
   H      67        0.93    0.07
  --------------------------------
  sum             283.00   -0.00


  Electron spin population
  ------------------------

  --------------------------------
  atom   label     electron spin  
  --------------------------------
   Ir      1           0.600
   P       2           0.008
   P       3           0.008
   N       4          -0.007
   N       5           0.289
   H       6          -0.010
   H       7          -0.010
   C       8           0.011
   H       9          -0.002
   C      10           0.049
   H      11          -0.002
   C      12           0.011
   H      13          -0.002
   C      14           0.049
   H      15          -0.002
   C      16           0.004
   C      17           0.000
   H      18           0.000
   H      19           0.001
   H      20           0.000
   C      21          -0.001
   H      22           0.000
   H      23          -0.000
   H      24          -0.000
   C      25          -0.000
   H      26          -0.000
   H      27          -0.000
   H      28          -0.002
   C      29           0.003
   C      30           0.001
   H      31          -0.002
   H      32          -0.000
   H      33           0.000
   C      34           0.001
   H      35          -0.000
   H      36           0.001
   H      37           0.000
   C      38          -0.001
   H      39           0.000
   H      40           0.000
   H      41           0.000
   C      42           0.004
   C      43          -0.000
   H      44          -0.002
   H      45          -0.000
   H      46          -0.000
   C      47          -0.001
   H      48          -0.000
   H      49          -0.000
   H      50           0.000
   C      51           0.000
   H      52           0.000
   H      53           0.001
   H      54           0.000
   C      55           0.003
   C      56          -0.001
   H      57           0.000
   H      58           0.000
   H      59           0.000
   C      60           0.001
   H      61           0.000
   H      62           0.001
   H      63          -0.000
   C      64           0.001
   H      65          -0.000
   H      66          -0.002
   H      67           0.000
  --------------------------------
  sum                  1.000


  Orbital density population
  --------------------------
 
 
  Orbital:   1  Energy=  -2780.46428 [au]   Occ=1.00           Orbital:   1  Energy=  -2780.46429 [au]   Occ=1.00
  (alpha)               -75660.28403 [eV]                      (beta)                -75660.28429 [eV]
  --------------------------------------------------           --------------------------------------------------
  atom  label   AO type   orbital density population           atom  label   AO type   orbital density population
  --------------------------------------------------           --------------------------------------------------
   Ir     1        s              100.0%                        Ir     1        s              100.0%
 
 
  Orbital:   2  Energy=   -486.69401 [au]   Occ=1.00           Orbital:   2  Energy=   -486.69261 [au]   Occ=1.00
  (alpha)               -13243.61820 [eV]                      (beta)                -13243.58006 [eV]
  --------------------------------------------------           --------------------------------------------------
  atom  label   AO type   orbital density population           atom  label   AO type   orbital density population
  --------------------------------------------------           --------------------------------------------------
   Ir     1        s              100.0%                        Ir     1        s              100.0%
 
 
  Orbital:   3  Energy=   -425.20730 [au]   Occ=1.00           Orbital:   3  Energy=   -425.20583 [au]   Occ=1.00
  (alpha)               -11570.47952 [eV]                      (beta)                -11570.43968 [eV]
  --------------------------------------------------           --------------------------------------------------
  atom  label   AO type   orbital density population           atom  label   AO type   orbital density population
  --------------------------------------------------           --------------------------------------------------
   Ir     1        py              99.9%                        Ir     1        py              99.9%
 
 
  Orbital:   4  Energy=   -425.20511 [au]   Occ=1.00           Orbital:   4  Energy=   -425.20428 [au]   Occ=1.00
  (alpha)               -11570.42002 [eV]                      (beta)                -11570.39736 [eV]
  --------------------------------------------------           --------------------------------------------------
  atom  label   AO type   orbital density population           atom  label   AO type   orbital density population
  --------------------------------------------------           --------------------------------------------------
   Ir     1        px              99.9%                        Ir     1        px               0.0%
                   pz               0.0%                                        pz             100.0%
 
 
  Orbital:   5  Energy=   -425.20471 [au]   Occ=1.00           Orbital:   5  Energy=   -425.20363 [au]   Occ=1.00
  (alpha)               -11570.40911 [eV]                      (beta)                -11570.37974 [eV]
  --------------------------------------------------           --------------------------------------------------
  atom  label   AO type   orbital density population           atom  label   AO type   orbital density population
  --------------------------------------------------           --------------------------------------------------
   Ir     1        px               0.0%                        Ir     1        px              99.9%
                   pz             100.0%                                        pz               0.0%
 
 
  Orbital:   6  Energy=   -113.78312 [au]   Occ=1.00           Orbital:   6  Energy=   -113.78263 [au]   Occ=1.00
  (alpha)                -3096.19619 [eV]                      (beta)                 -3096.18300 [eV]
  --------------------------------------------------           --------------------------------------------------
  atom  label   AO type   orbital density population           atom  label   AO type   orbital density population
  --------------------------------------------------           --------------------------------------------------
   Ir     1        s              100.0%                        Ir     1        s              100.0%
 
 
  Orbital:   7  Energy=    -95.64370 [au]   Occ=1.00           Orbital:   7  Energy=    -95.64296 [au]   Occ=1.00
  (alpha)                -2602.59751 [eV]                      (beta)                 -2602.57731 [eV]
  --------------------------------------------------           --------------------------------------------------
  atom  label   AO type   orbital density population           atom  label   AO type   orbital density population
  --------------------------------------------------           --------------------------------------------------
   Ir     1        py              99.9%                        Ir     1        py              99.9%
 
 
  Orbital:   8  Energy=    -95.64034 [au]   Occ=1.00           Orbital:   8  Energy=    -95.63960 [au]   Occ=1.00
  (alpha)                -2602.50611 [eV]                      (beta)                 -2602.48597 [eV]
  --------------------------------------------------           --------------------------------------------------
  atom  label   AO type   orbital density population           atom  label   AO type   orbital density population
  --------------------------------------------------           --------------------------------------------------
   Ir     1        px              99.9%                        Ir     1        px              99.9%
 
 
  Orbital:   9  Energy=    -95.63912 [au]   Occ=1.00           Orbital:   9  Energy=    -95.63896 [au]   Occ=1.00
  (alpha)                -2602.47299 [eV]                      (beta)                 -2602.46843 [eV]
  --------------------------------------------------           --------------------------------------------------
  atom  label   AO type   orbital density population           atom  label   AO type   orbital density population
  --------------------------------------------------           --------------------------------------------------
   Ir     1        pz             100.0%                        Ir     1        pz             100.0%
 
 
  Orbital:  10  Energy=    -76.49749 [au]   Occ=1.00           Orbital:  10  Energy=    -76.49752 [au]   Occ=1.00
  (alpha)                -2081.60267 [eV]                      (beta)                 -2081.60339 [eV]
  --------------------------------------------------           --------------------------------------------------
  atom  label   AO type   orbital density population           atom  label   AO type   orbital density population
  --------------------------------------------------           --------------------------------------------------
   P      3        s              100.0%                        P      3        s              100.0%
 
 
  Orbital:  11  Energy=    -76.49749 [au]   Occ=1.00           Orbital:  11  Energy=    -76.49751 [au]   Occ=1.00
  (alpha)                -2081.60253 [eV]                      (beta)                 -2081.60325 [eV]
  --------------------------------------------------           --------------------------------------------------
  atom  label   AO type   orbital density population           atom  label   AO type   orbital density population
  --------------------------------------------------           --------------------------------------------------
   P      2        s              100.0%                        P      2        s              100.0%
 
 
  Orbital:  12  Energy=    -74.68923 [au]   Occ=1.00           Orbital:  12  Energy=    -74.68860 [au]   Occ=1.00
  (alpha)                -2032.39735 [eV]                      (beta)                 -2032.38014 [eV]
  --------------------------------------------------           --------------------------------------------------
  atom  label   AO type   orbital density population           atom  label   AO type   orbital density population
  --------------------------------------------------           --------------------------------------------------
   Ir     1        d2-             99.3%                        Ir     1        d2-              0.2%
                   d0               0.0%                                        d0              25.5%
                   d2+              0.6%                                        d2+             74.2%
 
 
  Orbital:  13  Energy=    -74.68909 [au]   Occ=1.00           Orbital:  13  Energy=    -74.68671 [au]   Occ=1.00
  (alpha)                -2032.39359 [eV]                      (beta)                 -2032.32888 [eV]
  --------------------------------------------------           --------------------------------------------------
  atom  label   AO type   orbital density population           atom  label   AO type   orbital density population
  --------------------------------------------------           --------------------------------------------------
   Ir     1        d2-              0.6%                        Ir     1        d2-             99.7%
                   d0              29.1%                                        d0               0.0%
                   d2+             70.2%                                        d2+              0.3%
 
 
  Orbital:  14  Energy=    -74.68664 [au]   Occ=1.00           Orbital:  14  Energy=    -74.68600 [au]   Occ=1.00
  (alpha)                -2032.32699 [eV]                      (beta)                 -2032.30943 [eV]
  --------------------------------------------------           --------------------------------------------------
  atom  label   AO type   orbital density population           atom  label   AO type   orbital density population
  --------------------------------------------------           --------------------------------------------------
   Ir     1        d1-             99.8%                        Ir     1        d1-             99.8%
 
 
  Orbital:  15  Energy=    -74.68548 [au]   Occ=1.00           Orbital:  15  Energy=    -74.68484 [au]   Occ=1.00
  (alpha)                -2032.29523 [eV]                      (beta)                 -2032.27782 [eV]
  --------------------------------------------------           --------------------------------------------------
  atom  label   AO type   orbital density population           atom  label   AO type   orbital density population
  --------------------------------------------------           --------------------------------------------------
   Ir     1        d0              70.7%                        Ir     1        d0              74.4%
                   d2+             29.1%                                        d2+             25.5%
 
 
  Orbital:  16  Energy=    -74.68519 [au]   Occ=1.00           Orbital:  16  Energy=    -74.68455 [au]   Occ=1.00
  (alpha)                -2032.28750 [eV]                      (beta)                 -2032.27002 [eV]
  --------------------------------------------------           --------------------------------------------------
  atom  label   AO type   orbital density population           atom  label   AO type   orbital density population
  --------------------------------------------------           --------------------------------------------------
   Ir     1        d1+             99.9%                        Ir     1        d1+             99.9%
 
 
  Orbital:  17  Energy=    -24.17502 [au]   Occ=1.00           Orbital:  17  Energy=    -24.17370 [au]   Occ=1.00
  (alpha)                 -657.83579 [eV]                      (beta)                  -657.79986 [eV]
  --------------------------------------------------           --------------------------------------------------
  atom  label   AO type   orbital density population           atom  label   AO type   orbital density population
  --------------------------------------------------           --------------------------------------------------
   Ir     1        s              100.1%                        Ir     1        s              100.1%
 
 
  Orbital:  18  Energy=    -18.18163 [au]   Occ=1.00           Orbital:  18  Energy=    -18.17999 [au]   Occ=1.00
  (alpha)                 -494.74726 [eV]                      (beta)                  -494.70275 [eV]
  --------------------------------------------------           --------------------------------------------------
  atom  label   AO type   orbital density population           atom  label   AO type   orbital density population
  --------------------------------------------------           --------------------------------------------------
   Ir     1        py              99.9%                        Ir     1        py              99.9%
 
 
  Orbital:  19  Energy=    -18.17231 [au]   Occ=1.00           Orbital:  19  Energy=    -18.17163 [au]   Occ=1.00
  (alpha)                 -494.49380 [eV]                      (beta)                  -494.47522 [eV]
  --------------------------------------------------           --------------------------------------------------
  atom  label   AO type   orbital density population           atom  label   AO type   orbital density population
  --------------------------------------------------           --------------------------------------------------
   Ir     1        px              99.8%                        Ir     1        px               0.0%
                   pz               0.1%                                        pz             100.0%
 
 
  Orbital:  20  Energy=    -18.17206 [au]   Occ=1.00           Orbital:  20  Energy=    -18.17068 [au]   Occ=1.00
  (alpha)                 -494.48685 [eV]                      (beta)                  -494.44938 [eV]
  --------------------------------------------------           --------------------------------------------------
  atom  label   AO type   orbital density population           atom  label   AO type   orbital density population
  --------------------------------------------------           --------------------------------------------------
   Ir     1        px               0.1%                        Ir     1        px              99.9%
                   pz              99.9%                                        pz               0.0%
 
 
  Orbital:  21  Energy=    -14.00200 [au]   Occ=1.00           Orbital:  21  Energy=    -14.00171 [au]   Occ=1.00
  (alpha)                 -381.01371 [eV]                      (beta)                  -381.00582 [eV]
  --------------------------------------------------           --------------------------------------------------
  atom  label   AO type   orbital density population           atom  label   AO type   orbital density population
  --------------------------------------------------           --------------------------------------------------
   N      4        s              100.0%                        N      4        s              100.0%
 
 
  Orbital:  22  Energy=    -13.96784 [au]   Occ=1.00           Orbital:  22  Energy=    -13.96310 [au]   Occ=1.00
  (alpha)                 -380.08420 [eV]                      (beta)                  -379.95532 [eV]
  --------------------------------------------------           --------------------------------------------------
  atom  label   AO type   orbital density population           atom  label   AO type   orbital density population
  --------------------------------------------------           --------------------------------------------------
   N      5        s              100.0%                        N      5        s              100.0%
 
 
  Orbital:  23  Energy=    -10.55562 [au]   Occ=1.00           Orbital:  23  Energy=    -10.55483 [au]   Occ=1.00
  (alpha)                 -287.23310 [eV]                      (beta)                  -287.21142 [eV]
  --------------------------------------------------           --------------------------------------------------
  atom  label   AO type   orbital density population           atom  label   AO type   orbital density population
  --------------------------------------------------           --------------------------------------------------
   Ir     1        d0              42.9%                        Ir     1        d0              40.9%
                   d2+             56.9%                                        d2+             58.8%
 
 
  Orbital:  24  Energy=    -10.55287 [au]   Occ=1.00           Orbital:  24  Energy=    -10.54920 [au]   Occ=1.00
  (alpha)                 -287.15820 [eV]                      (beta)                  -287.05826 [eV]
  --------------------------------------------------           --------------------------------------------------
  atom  label   AO type   orbital density population           atom  label   AO type   orbital density population
  --------------------------------------------------           --------------------------------------------------
   Ir     1        d2-             99.7%                        Ir     1        d2-             99.7%
 
 
  Orbital:  25  Energy=    -10.54834 [au]   Occ=1.00           Orbital:  25  Energy=    -10.54742 [au]   Occ=1.00
  (alpha)                 -287.03504 [eV]                      (beta)                  -287.01002 [eV]
  --------------------------------------------------           --------------------------------------------------
  atom  label   AO type   orbital density population           atom  label   AO type   orbital density population
  --------------------------------------------------           --------------------------------------------------
   Ir     1        d1-             99.8%                        Ir     1        d1-             99.8%
 
 
  Orbital:  26  Energy=    -10.54437 [au]   Occ=1.00           Orbital:  26  Energy=    -10.54352 [au]   Occ=1.00
  (alpha)                 -286.92700 [eV]                      (beta)                  -286.90369 [eV]
  --------------------------------------------------           --------------------------------------------------
  atom  label   AO type   orbital density population           atom  label   AO type   orbital density population
  --------------------------------------------------           --------------------------------------------------
   Ir     1        d0              57.0%                        Ir     1        d0              59.0%
                   d2+             42.8%                                        d2+             40.9%
 
 
  Orbital:  27  Energy=    -10.54372 [au]   Occ=1.00           Orbital:  27  Energy=    -10.54281 [au]   Occ=1.00
  (alpha)                 -286.90931 [eV]                      (beta)                  -286.88436 [eV]
  --------------------------------------------------           --------------------------------------------------
  atom  label   AO type   orbital density population           atom  label   AO type   orbital density population
  --------------------------------------------------           --------------------------------------------------
   Ir     1        d1+             99.9%                        Ir     1        d1+             99.9%
 
 
  Orbital:  28  Energy=     -9.91481 [au]   Occ=1.00           Orbital:  28  Energy=     -9.91460 [au]   Occ=1.00
  (alpha)                 -269.79576 [eV]                      (beta)                  -269.79006 [eV]
  --------------------------------------------------           --------------------------------------------------
  atom  label   AO type   orbital density population           atom  label   AO type   orbital density population
  --------------------------------------------------           --------------------------------------------------
   C     12        s              100.0%                        C     12        s              100.0%
 
 
  Orbital:  29  Energy=     -9.91481 [au]   Occ=1.00           Orbital:  29  Energy=     -9.91460 [au]   Occ=1.00
  (alpha)                 -269.79568 [eV]                      (beta)                  -269.78994 [eV]
  --------------------------------------------------           --------------------------------------------------
  atom  label   AO type   orbital density population           atom  label   AO type   orbital density population
  --------------------------------------------------           --------------------------------------------------
   C      8        s              100.0%                        C      8        s              100.0%
 
 
  Orbital:  30  Energy=     -9.90931 [au]   Occ=1.00           Orbital:  30  Energy=     -9.90920 [au]   Occ=1.00
  (alpha)                 -269.64610 [eV]                      (beta)                  -269.64309 [eV]
  --------------------------------------------------           --------------------------------------------------
  atom  label   AO type   orbital density population           atom  label   AO type   orbital density population
  --------------------------------------------------           --------------------------------------------------
   C     16        s              100.0%                        C     16        s              100.0%
 
 
  Orbital:  31  Energy=     -9.90929 [au]   Occ=1.00           Orbital:  31  Energy=     -9.90918 [au]   Occ=1.00
  (alpha)                 -269.64546 [eV]                      (beta)                  -269.64243 [eV]
  --------------------------------------------------           --------------------------------------------------
  atom  label   AO type   orbital density population           atom  label   AO type   orbital density population
  --------------------------------------------------           --------------------------------------------------
   C     42        s              100.0%                        C     42        s              100.0%
 
 
  Orbital:  32  Energy=     -9.90886 [au]   Occ=1.00           Orbital:  32  Energy=     -9.90875 [au]   Occ=1.00
  (alpha)                 -269.63382 [eV]                      (beta)                  -269.63069 [eV]
  --------------------------------------------------           --------------------------------------------------
  atom  label   AO type   orbital density population           atom  label   AO type   orbital density population
  --------------------------------------------------           --------------------------------------------------
   C     55        s              100.0%                        C     55        s              100.0%
 
 
  Orbital:  33  Energy=     -9.90879 [au]   Occ=1.00           Orbital:  33  Energy=     -9.90868 [au]   Occ=1.00
  (alpha)                 -269.63200 [eV]                      (beta)                  -269.62885 [eV]
  --------------------------------------------------           --------------------------------------------------
  atom  label   AO type   orbital density population           atom  label   AO type   orbital density population
  --------------------------------------------------           --------------------------------------------------
   C     29        s              100.0%                        C     29        s              100.0%
 
 
  Orbital:  34  Energy=     -9.88049 [au]   Occ=1.00           Orbital:  34  Energy=     -9.88048 [au]   Occ=1.00
  (alpha)                 -268.86173 [eV]                      (beta)                  -268.86152 [eV]
  --------------------------------------------------           --------------------------------------------------
  atom  label   AO type   orbital density population           atom  label   AO type   orbital density population
  --------------------------------------------------           --------------------------------------------------
   C     17        s              100.0%                        C     17        s              100.0%
 
 
  Orbital:  35  Energy=     -9.88038 [au]   Occ=1.00           Orbital:  35  Energy=     -9.88037 [au]   Occ=1.00
  (alpha)                 -268.85884 [eV]                      (beta)                  -268.85862 [eV]
  --------------------------------------------------           --------------------------------------------------
  atom  label   AO type   orbital density population           atom  label   AO type   orbital density population
  --------------------------------------------------           --------------------------------------------------
   C     51        s              100.0%                        C     51        s              100.0%
 
 
  Orbital:  36  Energy=     -9.87945 [au]   Occ=1.00           Orbital:  36  Energy=     -9.87946 [au]   Occ=1.00
  (alpha)                 -268.83351 [eV]                      (beta)                  -268.83371 [eV]
  --------------------------------------------------           --------------------------------------------------
  atom  label   AO type   orbital density population           atom  label   AO type   orbital density population
  --------------------------------------------------           --------------------------------------------------
   C     56        s              100.0%                        C     56        s              100.0%
 
 
  Orbital:  37  Energy=     -9.87940 [au]   Occ=1.00           Orbital:  37  Energy=     -9.87941 [au]   Occ=1.00
  (alpha)                 -268.83214 [eV]                      (beta)                  -268.83234 [eV]
  --------------------------------------------------           --------------------------------------------------
  atom  label   AO type   orbital density population           atom  label   AO type   orbital density population
  --------------------------------------------------           --------------------------------------------------
   C     38        s              100.0%                        C     38        s              100.0%
 
 
  Orbital:  38  Energy=     -9.87520 [au]   Occ=1.00           Orbital:  38  Energy=     -9.87520 [au]   Occ=1.00
  (alpha)                 -268.71783 [eV]                      (beta)                  -268.71791 [eV]
  --------------------------------------------------           --------------------------------------------------
  atom  label   AO type   orbital density population           atom  label   AO type   orbital density population
  --------------------------------------------------           --------------------------------------------------
   C     21        s              100.0%                        C     21        s              100.0%
 
 
  Orbital:  39  Energy=     -9.87517 [au]   Occ=1.00           Orbital:  39  Energy=     -9.87518 [au]   Occ=1.00
  (alpha)                 -268.71712 [eV]                      (beta)                  -268.71721 [eV]
  --------------------------------------------------           --------------------------------------------------
  atom  label   AO type   orbital density population           atom  label   AO type   orbital density population
  --------------------------------------------------           --------------------------------------------------
   C     47        s              100.0%                        C     47        s              100.0%
 
 
  Orbital:  40  Energy=     -9.87342 [au]   Occ=1.00           Orbital:  40  Energy=     -9.87341 [au]   Occ=1.00
  (alpha)                 -268.66943 [eV]                      (beta)                  -268.66909 [eV]
  --------------------------------------------------           --------------------------------------------------
  atom  label   AO type   orbital density population           atom  label   AO type   orbital density population
  --------------------------------------------------           --------------------------------------------------
   C     60        s              100.0%                        C     60        s              100.0%
 
 
  Orbital:  41  Energy=     -9.87329 [au]   Occ=1.00           Orbital:  41  Energy=     -9.87328 [au]   Occ=1.00
  (alpha)                 -268.66603 [eV]                      (beta)                  -268.66569 [eV]
  --------------------------------------------------           --------------------------------------------------
  atom  label   AO type   orbital density population           atom  label   AO type   orbital density population
  --------------------------------------------------           --------------------------------------------------
   C     34        s              100.0%                        C     34        s              100.0%
 
 
  Orbital:  42  Energy=     -9.86779 [au]   Occ=1.00           Orbital:  42  Energy=     -9.86778 [au]   Occ=1.00
  (alpha)                 -268.51635 [eV]                      (beta)                  -268.51605 [eV]
  --------------------------------------------------           --------------------------------------------------
  atom  label   AO type   orbital density population           atom  label   AO type   orbital density population
  --------------------------------------------------           --------------------------------------------------
   C     64        s              100.0%                        C     64        s              100.0%
 
 
  Orbital:  43  Energy=     -9.86772 [au]   Occ=1.00           Orbital:  43  Energy=     -9.86771 [au]   Occ=1.00
  (alpha)                 -268.51434 [eV]                      (beta)                  -268.51404 [eV]
  --------------------------------------------------           --------------------------------------------------
  atom  label   AO type   orbital density population           atom  label   AO type   orbital density population
  --------------------------------------------------           --------------------------------------------------
   C     30        s              100.0%                        C     30        s              100.0%
 
 
  Orbital:  44  Energy=     -9.86694 [au]   Occ=1.00           Orbital:  44  Energy=     -9.86694 [au]   Occ=1.00
  (alpha)                 -268.49314 [eV]                      (beta)                  -268.49302 [eV]
  --------------------------------------------------           --------------------------------------------------
  atom  label   AO type   orbital density population           atom  label   AO type   orbital density population
  --------------------------------------------------           --------------------------------------------------
   C     25        s              100.0%                        C     25        s              100.0%
 
 
  Orbital:  45  Energy=     -9.86689 [au]   Occ=1.00           Orbital:  45  Energy=     -9.86689 [au]   Occ=1.00
  (alpha)                 -268.49182 [eV]                      (beta)                  -268.49170 [eV]
  --------------------------------------------------           --------------------------------------------------
  atom  label   AO type   orbital density population           atom  label   AO type   orbital density population
  --------------------------------------------------           --------------------------------------------------
   C     43        s              100.0%                        C     43        s              100.0%
 
 
  Orbital:  46  Energy=     -9.86677 [au]   Occ=1.00           Orbital:  46  Energy=     -9.86627 [au]   Occ=1.00
  (alpha)                 -268.48857 [eV]                      (beta)                  -268.47479 [eV]
  --------------------------------------------------           --------------------------------------------------
  atom  label   AO type   orbital density population           atom  label   AO type   orbital density population
  --------------------------------------------------           --------------------------------------------------
   C     10        s              100.0%                        C     10        s              100.0%
 
 
  Orbital:  47  Energy=     -9.86677 [au]   Occ=1.00           Orbital:  47  Energy=     -9.86626 [au]   Occ=1.00
  (alpha)                 -268.48844 [eV]                      (beta)                  -268.47465 [eV]
  --------------------------------------------------           --------------------------------------------------
  atom  label   AO type   orbital density population           atom  label   AO type   orbital density population
  --------------------------------------------------           --------------------------------------------------
   C     14        s              100.0%                        C     14        s              100.0%
 
 
  Orbital:  48  Energy=     -6.33601 [au]   Occ=1.00           Orbital:  48  Energy=     -6.33602 [au]   Occ=1.00
  (alpha)                 -172.41153 [eV]                      (beta)                  -172.41199 [eV]
  --------------------------------------------------           --------------------------------------------------
  atom  label   AO type   orbital density population           atom  label   AO type   orbital density population
  --------------------------------------------------           --------------------------------------------------
   P      2        s               34.0%                        P      2        s               34.0%
   P      3        s               65.0%                        P      3        s               65.0%
 
 
  Orbital:  49  Energy=     -6.33599 [au]   Occ=1.00           Orbital:  49  Energy=     -6.33600 [au]   Occ=1.00
  (alpha)                 -172.41098 [eV]                      (beta)                  -172.41144 [eV]
  --------------------------------------------------           --------------------------------------------------
  atom  label   AO type   orbital density population           atom  label   AO type   orbital density population
  --------------------------------------------------           --------------------------------------------------
   P      2        s               65.1%                        P      2        s               65.1%
   P      3        s               34.2%                        P      3        s               34.2%
 
 
  Orbital:  50  Energy=     -4.51663 [au]   Occ=1.00           Orbital:  50  Energy=     -4.51665 [au]   Occ=1.00
  (alpha)                 -122.90376 [eV]                      (beta)                  -122.90438 [eV]
  --------------------------------------------------           --------------------------------------------------
  atom  label   AO type   orbital density population           atom  label   AO type   orbital density population
  --------------------------------------------------           --------------------------------------------------
   P      2        py               2.5%                        P      2        py               2.5%
   P      3        py              86.7%                        P      3        py              86.9%
                   pz              10.2%                                        pz              10.0%
 
 
  Orbital:  51  Energy=     -4.51662 [au]   Occ=1.00           Orbital:  51  Energy=     -4.51664 [au]   Occ=1.00
  (alpha)                 -122.90353 [eV]                      (beta)                  -122.90415 [eV]
  --------------------------------------------------           --------------------------------------------------
  atom  label   AO type   orbital density population           atom  label   AO type   orbital density population
  --------------------------------------------------           --------------------------------------------------
   P      2        py              84.6%                        P      2        py              84.8%
                   pz              12.3%                                        pz              12.1%
   P      3        py               2.5%                        P      3        py               2.6%
 
 
  Orbital:  52  Energy=     -4.51633 [au]   Occ=1.00           Orbital:  52  Energy=     -4.51633 [au]   Occ=1.00
  (alpha)                 -122.89572 [eV]                      (beta)                  -122.89556 [eV]
  --------------------------------------------------           --------------------------------------------------
  atom  label   AO type   orbital density population           atom  label   AO type   orbital density population
  --------------------------------------------------           --------------------------------------------------
   P      2        px               2.0%                        P      2        px               1.9%
   P      3        px              97.8%                        P      3        px              97.9%
 
 
  Orbital:  53  Energy=     -4.51633 [au]   Occ=1.00           Orbital:  53  Energy=     -4.51632 [au]   Occ=1.00
  (alpha)                 -122.89551 [eV]                      (beta)                  -122.89535 [eV]
  --------------------------------------------------           --------------------------------------------------
  atom  label   AO type   orbital density population           atom  label   AO type   orbital density population
  --------------------------------------------------           --------------------------------------------------
   P      2        px              97.7%                        P      2        px              97.8%
   P      3        px               2.0%                        P      3        px               2.0%
 
 
  Orbital:  54  Energy=     -4.51333 [au]   Occ=1.00           Orbital:  54  Energy=     -4.51340 [au]   Occ=1.00
  (alpha)                 -122.81409 [eV]                      (beta)                  -122.81573 [eV]
  --------------------------------------------------           --------------------------------------------------
  atom  label   AO type   orbital density population           atom  label   AO type   orbital density population
  --------------------------------------------------           --------------------------------------------------
   P      2        py               5.5%                        P      2        py               5.5%
                   pz              37.9%                                        pz              38.1%
   P      3        py               6.0%                        P      3        py               5.8%
                   pz              50.6%                                        pz              50.6%
 
 
  Orbital:  55  Energy=     -4.51331 [au]   Occ=1.00           Orbital:  55  Energy=     -4.51337 [au]   Occ=1.00
  (alpha)                 -122.81336 [eV]                      (beta)                  -122.81500 [eV]
  --------------------------------------------------           --------------------------------------------------
  atom  label   AO type   orbital density population           atom  label   AO type   orbital density population
  --------------------------------------------------           --------------------------------------------------
   P      2        py               7.2%                        P      2        py               7.1%
                   pz              49.3%                                        pz              49.3%
   P      3        py               4.6%                        P      3        py               4.5%
                   pz              38.8%                                        pz              39.0%
 
 
  Orbital:  56  Energy=     -3.46926 [au]   Occ=1.00           Orbital:  56  Energy=     -3.45890 [au]   Occ=1.00
  (alpha)                  -94.40327 [eV]                      (beta)                   -94.12146 [eV]
  --------------------------------------------------           --------------------------------------------------
  atom  label   AO type   orbital density population           atom  label   AO type   orbital density population
  --------------------------------------------------           --------------------------------------------------
   Ir     1        s              100.1%                        Ir     1        s              100.1%
 
 
  Orbital:  57  Energy=     -2.17506 [au]   Occ=1.00           Orbital:  57  Energy=     -2.17323 [au]   Occ=1.00
  (alpha)                  -59.18647 [eV]                      (beta)                   -59.13652 [eV]
  --------------------------------------------------           --------------------------------------------------
  atom  label   AO type   orbital density population           atom  label   AO type   orbital density population
  --------------------------------------------------           --------------------------------------------------
   Ir     1        f3-             65.3%                        Ir     1        f3-             53.3%
                   f1-             34.4%                                        f1-             46.1%
 
 
  Orbital:  58  Energy=     -2.17411 [au]   Occ=1.00           Orbital:  58  Energy=     -2.17083 [au]   Occ=1.00
  (alpha)                  -59.16065 [eV]                      (beta)                   -59.07121 [eV]
  --------------------------------------------------           --------------------------------------------------
  atom  label   AO type   orbital density population           atom  label   AO type   orbital density population
  --------------------------------------------------           --------------------------------------------------
   Ir     1        f0               0.0%                        Ir     1        f0              59.0%
                   f1+             14.8%                                        f1+              0.0%
                   f2+              0.0%                                        f2+             40.6%
                   f3+             84.9%                                        f3+              0.0%
 
 
  Orbital:  59  Energy=     -2.17180 [au]   Occ=1.00           Orbital:  59  Energy=     -2.16978 [au]   Occ=1.00
  (alpha)                  -59.09763 [eV]                      (beta)                   -59.04280 [eV]
  --------------------------------------------------           --------------------------------------------------
  atom  label   AO type   orbital density population           atom  label   AO type   orbital density population
  --------------------------------------------------           --------------------------------------------------
   Ir     1        f0              64.6%                        Ir     1        f0               0.0%
                   f1+              0.0%                                        f1+             14.8%
                   f2+             35.0%                                        f2+              0.0%
                   f3+              0.0%                                        f3+             84.6%
 
 
  Orbital:  60  Energy=     -2.16760 [au]   Occ=1.00           Orbital:  60  Energy=     -2.16410 [au]   Occ=1.00
  (alpha)                  -58.98349 [eV]                      (beta)                   -58.88816 [eV]
  --------------------------------------------------           --------------------------------------------------
  atom  label   AO type   orbital density population           atom  label   AO type   orbital density population
  --------------------------------------------------           --------------------------------------------------
   Ir     1        f3-             34.5%                        Ir     1        f3-             46.0%
                   f1-             65.1%                                        f1-             53.6%
 
 
  Orbital:  61  Energy=     -2.16736 [au]   Occ=1.00           Orbital:  61  Energy=     -2.16368 [au]   Occ=1.00
  (alpha)                  -58.97695 [eV]                      (beta)                   -58.87684 [eV]
  --------------------------------------------------           --------------------------------------------------
  atom  label   AO type   orbital density population           atom  label   AO type   orbital density population
  --------------------------------------------------           --------------------------------------------------
   Ir     1        f2-             99.6%                        Ir     1        f2-             99.6%
 
 
  Orbital:  62  Energy=     -2.16143 [au]   Occ=1.00           Orbital:  62  Energy=     -2.16062 [au]   Occ=1.00
  (alpha)                  -58.81540 [eV]                      (beta)                   -58.79348 [eV]
  --------------------------------------------------           --------------------------------------------------
  atom  label   AO type   orbital density population           atom  label   AO type   orbital density population
  --------------------------------------------------           --------------------------------------------------
   Ir     1        f0               0.0%                        Ir     1        f0              40.8%
                   f1+             85.0%                                        f1+              0.0%
                   f2+              0.0%                                        f2+             59.0%
                   f3+             14.8%                                        f3+              0.0%
 
 
  Orbital:  63  Energy=     -2.16123 [au]   Occ=1.00           Orbital:  63  Energy=     -2.16013 [au]   Occ=1.00
  (alpha)                  -58.80997 [eV]                      (beta)                   -58.78017 [eV]
  --------------------------------------------------           --------------------------------------------------
  atom  label   AO type   orbital density population           atom  label   AO type   orbital density population
  --------------------------------------------------           --------------------------------------------------
   Ir     1        f0              35.2%                        Ir     1        f0               0.0%
                   f1+              0.0%                                        f1+             85.0%
                   f2+             64.6%                                        f2+              0.0%
                   f3+              0.0%                                        f3+             14.8%
 
 
  Orbital:  64  Energy=     -1.93362 [au]   Occ=1.00           Orbital:  64  Energy=     -1.91675 [au]   Occ=1.00
  (alpha)                  -52.61639 [eV]                      (beta)                   -52.15744 [eV]
  --------------------------------------------------           --------------------------------------------------
  atom  label   AO type   orbital density population           atom  label   AO type   orbital density population
  --------------------------------------------------           --------------------------------------------------
   Ir     1        py              99.9%                        Ir     1        py              99.9%
 
 
  Orbital:  65  Energy=     -1.91040 [au]   Occ=1.00           Orbital:  65  Energy=     -1.90530 [au]   Occ=1.00
  (alpha)                  -51.98470 [eV]                      (beta)                   -51.84579 [eV]
  --------------------------------------------------           --------------------------------------------------
  atom  label   AO type   orbital density population           atom  label   AO type   orbital density population
  --------------------------------------------------           --------------------------------------------------
   Ir     1        pz             100.2%                        Ir     1        pz             100.2%
 
 
  Orbital:  66  Energy=     -1.89737 [au]   Occ=1.00           Orbital:  66  Energy=     -1.88081 [au]   Occ=1.00
  (alpha)                  -51.63011 [eV]                      (beta)                   -51.17945 [eV]
  --------------------------------------------------           --------------------------------------------------
  atom  label   AO type   orbital density population           atom  label   AO type   orbital density population
  --------------------------------------------------           --------------------------------------------------
   Ir     1        px              99.9%                        Ir     1        px             100.0%
 
 
  Orbital:  67  Energy=     -0.85042 [au]   Occ=1.00           Orbital:  67  Energy=     -0.84896 [au]   Occ=1.00
  (alpha)                  -23.14123 [eV]                      (beta)                   -23.10143 [eV]
  --------------------------------------------------           --------------------------------------------------
  atom  label   AO type   orbital density population           atom  label   AO type   orbital density population
  --------------------------------------------------           --------------------------------------------------
   Ir     1        py               1.9%                        Ir     1        py               1.8%
   N      4        s               55.3%                        N      4        s               55.4%
                   py               2.7%                                        py               2.6%
   C      8        s               13.2%                        C      8        s               13.2%
                   pz               2.0%                                        pz               2.0%
   C     10        s                2.1%                        C     10        s                2.1%
   C     12        s               13.1%                        C     12        s               13.2%
                   pz               2.0%                                        pz               2.0%
   C     14        s                2.1%                        C     14        s                2.1%
 
 
  Orbital:  68  Energy=     -0.75502 [au]   Occ=1.00           Orbital:  68  Energy=     -0.75479 [au]   Occ=1.00
  (alpha)                  -20.54506 [eV]                      (beta)                   -20.53900 [eV]
  --------------------------------------------------           --------------------------------------------------
  atom  label   AO type   orbital density population           atom  label   AO type   orbital density population
  --------------------------------------------------           --------------------------------------------------
   P      2        s                5.6%                        P      2        s                5.5%
   P      3        s                5.6%                        P      3        s                5.5%
   C     10        s                2.1%                        C     10        s                2.0%
   C     14        s                2.1%                        C     14        s                2.0%
   C     16        s                9.7%                        C     16        s                9.7%
   C     17        s                2.9%                        C     17        s                2.9%
   C     21        s                2.8%                        C     21        s                2.8%
   C     25        s                2.3%                        C     25        s                2.3%
   C     29        s                9.3%                        C     29        s                9.3%
   C     30        s                2.4%                        C     30        s                2.4%
   C     34        s                2.6%                        C     34        s                2.6%
   C     38        s                2.8%                        C     38        s                2.8%
   C     42        s                9.6%                        C     42        s                9.7%
   C     43        s                2.3%                        C     43        s                2.3%
   C     47        s                2.8%                        C     47        s                2.8%
   C     51        s                2.9%                        C     51        s                2.9%
   C     55        s                9.3%                        C     55        s                9.3%
   C     56        s                2.8%                        C     56        s                2.8%
   C     60        s                2.6%                        C     60        s                2.6%
   C     64        s                2.4%                        C     64        s                2.4%
 
 
  Orbital:  69  Energy=     -0.75391 [au]   Occ=1.00           Orbital:  69  Energy=     -0.75355 [au]   Occ=1.00
  (alpha)                  -20.51483 [eV]                      (beta)                   -20.50519 [eV]
  --------------------------------------------------           --------------------------------------------------
  atom  label   AO type   orbital density population           atom  label   AO type   orbital density population
  --------------------------------------------------           --------------------------------------------------
   P      2        s                4.9%                        P      2        s                4.9%
   P      3        s                4.9%                        P      3        s                4.9%
   N      5        s                2.1%                        N      5        s                0.7%
   C     16        s                9.9%                        C     16        s               10.2%
   C     17        s                3.1%                        C     17        s                3.2%
   C     21        s                2.8%                        C     21        s                2.8%
   C     25        s                2.4%                        C     25        s                2.4%
   C     29        s                9.5%                        C     29        s                9.7%
   C     30        s                2.4%                        C     30        s                2.4%
   C     34        s                2.8%                        C     34        s                2.8%
   C     38        s                2.8%                        C     38        s                2.8%
   C     42        s                9.9%                        C     42        s               10.1%
   C     43        s                2.4%                        C     43        s                2.4%
   C     47        s                2.8%                        C     47        s                2.8%
   C     51        s                3.1%                        C     51        s                3.2%
   C     55        s                9.6%                        C     55        s                9.8%
   C     56        s                2.8%                        C     56        s                2.8%
   C     60        s                2.8%                        C     60        s                2.8%
   C     64        s                2.4%                        C     64        s                2.5%
 
 
  Orbital:  70  Energy=     -0.74045 [au]   Occ=1.00           Orbital:  70  Energy=     -0.73503 [au]   Occ=1.00
  (alpha)                  -20.14855 [eV]                      (beta)                   -20.00110 [eV]
  --------------------------------------------------           --------------------------------------------------
  atom  label   AO type   orbital density population           atom  label   AO type   orbital density population
  --------------------------------------------------           --------------------------------------------------
   Ir     1        py               2.0%                        Ir     1        py               0.0%
                   d2+              1.2%                                        d2+              0.0%
   P      3        px               0.0%                        P      3        px               1.4%
   N      5        s               66.1%                        N      5        s                0.3%
                   py               1.7%                                        py               0.0%
   H      6        s               10.9%                        H      6        s                0.0%
   H      7        s               10.9%                        H      7        s                0.0%
   C     16        s                0.6%                        C     16        s                8.2%
   C     17        s                0.2%                        C     17        s                3.0%
   C     21        s                0.2%                        C     21        s                2.9%
   C     25        s                0.2%                        C     25        s                3.0%
   C     29        s                0.2%                        C     29        s                8.3%
   C     30        s                0.1%                        C     30        s                3.1%
   C     34        s                0.0%                        C     34        s                3.0%
   C     38        s                0.1%                        C     38        s                2.9%
   C     42        s                0.6%                        C     42        s               11.1%
   C     43        s                0.2%                        C     43        s                4.1%
   C     47        s                0.2%                        C     47        s                3.9%
   C     51        s                0.2%                        C     51        s                4.1%
   C     55        s                0.2%                        C     55        s               11.2%
   C     56        s                0.1%                        C     56        s                4.0%
   C     60        s                0.0%                        C     60        s                4.0%
   C     64        s                0.1%                        C     64        s                4.2%
 
 
  Orbital:  71  Energy=     -0.73511 [au]   Occ=1.00           Orbital:  71  Energy=     -0.73496 [au]   Occ=1.00
  (alpha)                  -20.00327 [eV]                      (beta)                   -19.99936 [eV]
  --------------------------------------------------           --------------------------------------------------
  atom  label   AO type   orbital density population           atom  label   AO type   orbital density population
  --------------------------------------------------           --------------------------------------------------
   P      2        px               0.8%                        P      2        px               1.4%
   P      3        px               1.6%                        P      3        px               1.0%
   C     16        s                6.2%                        C     16        s               11.0%
   C     17        s                2.3%                        C     17        s                4.1%
   C     21        s                2.2%                        C     21        s                3.8%
   C     25        s                2.3%                        C     25        s                4.0%
   C     29        s                6.8%                        C     29        s               11.4%
   C     30        s                2.6%                        C     30        s                4.3%
   C     34        s                2.4%                        C     34        s                4.1%
   C     38        s                2.4%                        C     38        s                4.1%
   C     42        s               12.5%                        C     42        s                8.1%
   C     43        s                4.6%                        C     43        s                3.0%
   C     47        s                4.4%                        C     47        s                2.8%
   C     51        s                4.7%                        C     51        s                3.0%
   C     55        s               13.4%                        C     55        s                8.3%
   C     56        s                4.7%                        C     56        s                3.0%
   C     60        s                4.7%                        C     60        s                3.0%
   C     64        s                5.0%                        C     64        s                3.2%
 
 
  Orbital:  72  Energy=     -0.73508 [au]   Occ=1.00           Orbital:  72  Energy=     -0.73030 [au]   Occ=1.00
  (alpha)                  -20.00250 [eV]                      (beta)                   -19.87253 [eV]
  --------------------------------------------------           --------------------------------------------------
  atom  label   AO type   orbital density population           atom  label   AO type   orbital density population
  --------------------------------------------------           --------------------------------------------------
   Ir     1        py               0.0%                        Ir     1        py               2.3%
                   d2+              0.0%                                        d2+              1.3%
   P      2        px               1.6%                        P      2        px               0.0%
   N      5        s                0.0%                        N      5        s               65.6%
                   py               0.0%                                        py               1.6%
   H      6        s                0.0%                        H      6        s               11.7%
   H      7        s                0.0%                        H      7        s               11.7%
   C     16        s               12.6%                        C     16        s                0.0%
   C     17        s                4.7%                        C     17        s                0.0%
   C     21        s                4.4%                        C     21        s                0.0%
   C     25        s                4.6%                        C     25        s                0.0%
   C     29        s               13.2%                        C     29        s                0.3%
   C     30        s                5.0%                        C     30        s                0.1%
   C     34        s                4.7%                        C     34        s                0.0%
   C     38        s                4.7%                        C     38        s                0.1%
   C     42        s                6.5%                        C     42        s                0.0%
   C     43        s                2.4%                        C     43        s                0.0%
   C     47        s                2.3%                        C     47        s                0.0%
   C     51        s                2.4%                        C     51        s                0.0%
   C     55        s                6.6%                        C     55        s                0.3%
   C     56        s                2.4%                        C     56        s                0.1%
   C     60        s                2.3%                        C     60        s                0.0%
   C     64        s                2.5%                        C     64        s                0.1%
 
 
  Orbital:  73  Energy=     -0.70831 [au]   Occ=1.00           Orbital:  73  Energy=     -0.70753 [au]   Occ=1.00
  (alpha)                  -19.27401 [eV]                      (beta)                   -19.25281 [eV]
  --------------------------------------------------           --------------------------------------------------
  atom  label   AO type   orbital density population           atom  label   AO type   orbital density population
  --------------------------------------------------           --------------------------------------------------
   P      2        s                1.6%                        P      2        s                1.6%
                   py               1.7%                                        py               1.7%
   P      3        s                1.6%                        P      3        s                1.6%
                   py               1.7%                                        py               1.7%
   N      4        pz               9.5%                        N      4        pz               9.6%
   C      8        s               16.7%                        C      8        s               16.8%
   C     10        s               14.4%                        C     10        s               14.3%
                   pz               1.6%                                        pz               1.6%
   C     12        s               16.7%                        C     12        s               16.8%
   C     14        s               14.4%                        C     14        s               14.3%
                   pz               1.5%                                        pz               1.5%
 
 
  Orbital:  74  Energy=     -0.65353 [au]   Occ=1.00           Orbital:  74  Energy=     -0.65255 [au]   Occ=1.00
  (alpha)                  -17.78334 [eV]                      (beta)                   -17.75679 [eV]
  --------------------------------------------------           --------------------------------------------------
  atom  label   AO type   orbital density population           atom  label   AO type   orbital density population
  --------------------------------------------------           --------------------------------------------------
   P      2        s                6.7%                        P      2        s                6.7%
                   py               2.0%                                        py               2.0%
   P      3        s                6.7%                        P      3        s                6.7%
                   py               2.0%                                        py               2.0%
   N      4        s                5.9%                        N      4        s                6.0%
   C      8        s                1.8%                        C      8        s                1.8%
                   pz               6.8%                                        pz               6.9%
   C     10        s               18.4%                        C     10        s               18.2%
   H     11        s                2.3%                        H     11        s                2.3%
   C     12        s                1.8%                        C     12        s                1.8%
                   pz               6.8%                                        pz               6.8%
   C     14        s               18.4%                        C     14        s               18.2%
   H     15        s                2.3%                        H     15        s                2.3%
   C     17        s                1.9%                        C     17        s                1.9%
   C     34        s                1.2%                        C     34        s                1.2%
   C     51        s                1.9%                        C     51        s                1.9%
   C     60        s                1.2%                        C     60        s                1.2%
 
 
  Orbital:  75  Energy=     -0.62703 [au]   Occ=1.00           Orbital:  75  Energy=     -0.62700 [au]   Occ=1.00
  (alpha)                  -17.06234 [eV]                      (beta)                   -17.06154 [eV]
  --------------------------------------------------           --------------------------------------------------
  atom  label   AO type   orbital density population           atom  label   AO type   orbital density population
  --------------------------------------------------           --------------------------------------------------
   C     16        py               1.9%                        C     16        py               1.9%
   C     17        s                8.6%                        C     17        s                8.5%
   H     18        s                1.3%                        H     18        s                1.3%
   H     19        s                1.7%                        H     19        s                1.7%
   H     20        s                1.3%                        H     20        s                1.3%
   C     21        s                7.8%                        C     21        s                7.8%
   H     22        s                1.5%                        H     22        s                1.5%
   H     23        s                1.4%                        H     23        s                1.4%
   H     24        s                1.2%                        H     24        s                1.2%
   C     34        s                5.4%                        C     34        s                5.4%
   H     35        s                1.1%                        H     35        s                1.1%
   C     38        s                6.7%                        C     38        s                6.7%
   H     39        s                1.0%                        H     39        s                1.1%
   H     40        s                1.3%                        H     40        s                1.4%
   H     41        s                1.0%                        H     41        s                1.0%
   C     42        py               1.8%                        C     42        py               1.8%
   C     47        s                8.0%                        C     47        s                8.0%
   H     48        s                1.2%                        H     48        s                1.2%
   H     49        s                1.5%                        H     49        s                1.5%
   H     50        s                1.5%                        H     50        s                1.5%
   C     51        s                8.7%                        C     51        s                8.7%
   H     52        s                1.3%                        H     52        s                1.3%
   H     53        s                1.7%                        H     53        s                1.7%
   H     54        s                1.4%                        H     54        s                1.4%
   C     56        s                6.9%                        C     56        s                6.9%
   H     57        s                1.1%                        H     57        s                1.1%
   H     58        s                1.4%                        H     58        s                1.4%
   H     59        s                1.1%                        H     59        s                1.1%
   C     60        s                5.6%                        C     60        s                5.6%
   H     63        s                1.1%                        H     63        s                1.1%
 
 
  Orbital:  76  Energy=     -0.62642 [au]   Occ=1.00           Orbital:  76  Energy=     -0.62638 [au]   Occ=1.00
  (alpha)                  -17.04583 [eV]                      (beta)                   -17.04459 [eV]
  --------------------------------------------------           --------------------------------------------------
  atom  label   AO type   orbital density population           atom  label   AO type   orbital density population
  --------------------------------------------------           --------------------------------------------------
   C     16        py               1.4%                        C     16        py               1.3%
   C     17        s                6.0%                        C     17        s                6.0%
   H     19        s                1.2%                        H     19        s                1.2%
   C     21        s                8.4%                        C     21        s                8.4%
   H     22        s                1.7%                        H     22        s                1.7%
   H     23        s                1.4%                        H     23        s                1.4%
   H     24        s                1.3%                        H     24        s                1.3%
   C     29        pz               1.3%                        C     29        pz               1.3%
   C     34        s                4.7%                        C     34        s                4.7%
   C     38        s                9.7%                        C     38        s                9.7%
   H     39        s                1.5%                        H     39        s                1.6%
   H     40        s                1.8%                        H     40        s                1.8%
   H     41        s                1.6%                        H     41        s                1.6%
   C     42        py               1.2%                        C     42        py               1.2%
   C     47        s                8.1%                        C     47        s                8.1%
   H     48        s                1.3%                        H     48        s                1.3%
   H     49        s                1.4%                        H     49        s                1.4%
   H     50        s                1.6%                        H     50        s                1.6%
   C     51        s                5.8%                        C     51        s                5.8%
   H     53        s                1.2%                        H     53        s                1.1%
   C     55        pz               1.3%                        C     55        pz               1.3%
   C     56        s                9.6%                        C     56        s                9.6%
   H     57        s                1.6%                        H     57        s                1.6%
   H     58        s                1.8%                        H     58        s                1.8%
   H     59        s                1.5%                        H     59        s                1.5%
   C     60        s                4.6%                        C     60        s                4.6%
 
 
  Orbital:  77  Energy=     -0.62110 [au]   Occ=1.00           Orbital:  77  Energy=     -0.62106 [au]   Occ=1.00
  (alpha)                  -16.90093 [eV]                      (beta)                   -16.89991 [eV]
  --------------------------------------------------           --------------------------------------------------
  atom  label   AO type   orbital density population           atom  label   AO type   orbital density population
  --------------------------------------------------           --------------------------------------------------
   C     16        py               1.6%                        C     16        py               1.6%
   C     17        s                8.6%                        C     17        s                8.6%
   H     18        s                1.4%                        H     18        s                1.4%
   H     19        s                1.4%                        H     19        s                1.4%
   H     20        s                1.8%                        H     20        s                1.8%
   C     25        s                4.4%                        C     25        s                4.3%
   C     29        pz               2.1%                        C     29        pz               2.1%
   C     30        s                4.5%                        C     30        s                4.5%
   C     34        s                1.0%                        C     34        s                1.0%
   C     38        s               10.6%                        C     38        s               10.6%
   H     39        s                1.7%                        H     39        s                1.7%
   H     40        s                1.8%                        H     40        s                1.7%
   H     41        s                2.1%                        H     41        s                2.1%
   C     42        py               1.5%                        C     42        py               1.5%
   C     43        s                4.0%                        C     43        s                4.0%
   C     51        s                7.7%                        C     51        s                7.8%
   H     52        s                1.6%                        H     52        s                1.6%
   H     53        s                1.3%                        H     53        s                1.3%
   H     54        s                1.3%                        H     54        s                1.3%
   C     55        pz               2.0%                        C     55        pz               2.0%
   C     56        s                9.7%                        C     56        s                9.7%
   H     57        s                1.9%                        H     57        s                1.9%
   H     58        s                1.6%                        H     58        s                1.6%
   H     59        s                1.6%                        H     59        s                1.6%
   C     64        s                4.2%                        C     64        s                4.2%
 
 
  Orbital:  78  Energy=     -0.62027 [au]   Occ=1.00           Orbital:  78  Energy=     -0.62021 [au]   Occ=1.00
  (alpha)                  -16.87827 [eV]                      (beta)                   -16.87678 [eV]
  --------------------------------------------------           --------------------------------------------------
  atom  label   AO type   orbital density population           atom  label   AO type   orbital density population
  --------------------------------------------------           --------------------------------------------------
   C     16        py               1.9%                        C     16        py               1.9%
   C     17        s                9.7%                        C     17        s                9.7%
   H     18        s                1.5%                        H     18        s                1.5%
   H     19        s                1.6%                        H     19        s                1.6%
   H     20        s                1.9%                        H     20        s                1.9%
   C     21        s                1.9%                        C     21        s                1.9%
   C     25        s                4.3%                        C     25        s                4.2%
   C     29        pz               1.3%                        C     29        pz               1.3%
   C     30        s                3.0%                        C     30        s                2.9%
   C     34        s                1.3%                        C     34        s                1.3%
   C     38        s                6.5%                        C     38        s                6.4%
   H     40        s                1.1%                        H     40        s                1.1%
   H     41        s                1.3%                        H     41        s                1.3%
   C     42        py               2.1%                        C     42        py               2.1%
   C     43        s                4.7%                        C     43        s                4.7%
   C     47        s                2.0%                        C     47        s                2.0%
   C     51        s               10.6%                        C     51        s               10.6%
   H     52        s                2.1%                        H     52        s                2.1%
   H     53        s                1.8%                        H     53        s                1.8%
   H     54        s                1.7%                        H     54        s                1.7%
   C     55        pz               1.5%                        C     55        pz               1.5%
   C     56        s                7.2%                        C     56        s                7.2%
   H     57        s                1.5%                        H     57        s                1.5%
   H     58        s                1.3%                        H     58        s                1.3%
   H     59        s                1.1%                        H     59        s                1.1%
   C     60        s                1.4%                        C     60        s                1.4%
   C     64        s                3.3%                        C     64        s                3.3%
 
 
  Orbital:  79  Energy=     -0.61542 [au]   Occ=1.00           Orbital:  79  Energy=     -0.61537 [au]   Occ=1.00
  (alpha)                  -16.74632 [eV]                      (beta)                   -16.74518 [eV]
  --------------------------------------------------           --------------------------------------------------
  atom  label   AO type   orbital density population           atom  label   AO type   orbital density population
  --------------------------------------------------           --------------------------------------------------
   C     16        pz               1.6%                        C     16        pz               1.6%
   C     21        s                8.0%                        C     21        s                8.1%
   H     22        s                1.5%                        H     22        s                1.5%
   H     23        s                1.3%                        H     23        s                1.3%
   H     24        s                1.3%                        H     24        s                1.3%
   C     25        s                4.1%                        C     25        s                4.3%
   C     29        py               2.7%                        C     29        py               2.7%
   C     30        s                5.6%                        C     30        s                5.5%
   H     32        s                1.1%                        H     32        s                1.1%
   C     34        s               11.0%                        C     34        s               11.0%
   H     35        s                2.1%                        H     35        s                2.1%
   H     36        s                1.7%                        H     36        s                1.7%
   H     37        s                1.8%                        H     37        s                1.8%
   C     42        pz               1.4%                        C     42        pz               1.4%
   C     43        s                3.3%                        C     43        s                3.4%
   C     47        s                7.1%                        C     47        s                7.1%
   H     48        s                1.2%                        H     48        s                1.2%
   H     49        s                1.2%                        H     49        s                1.2%
   H     50        s                1.3%                        H     50        s                1.3%
   C     55        py               2.6%                        C     55        py               2.6%
   C     60        s               10.6%                        C     60        s               10.5%
   H     61        s                1.8%                        H     61        s                1.7%
   H     62        s                1.6%                        H     62        s                1.6%
   H     63        s                2.0%                        H     63        s                2.0%
   C     64        s                5.7%                        C     64        s                5.6%
   H     65        s                1.1%                        H     65        s                1.1%
 
 
  Orbital:  80  Energy=     -0.61524 [au]   Occ=1.00           Orbital:  80  Energy=     -0.61519 [au]   Occ=1.00
  (alpha)                  -16.74150 [eV]                      (beta)                   -16.74023 [eV]
  --------------------------------------------------           --------------------------------------------------
  atom  label   AO type   orbital density population           atom  label   AO type   orbital density population
  --------------------------------------------------           --------------------------------------------------
   C     16        pz               1.7%                        C     16        pz               1.7%
   C     21        s                6.9%                        C     21        s                6.9%
   H     22        s                1.3%                        H     22        s                1.3%
   H     23        s                1.1%                        H     23        s                1.1%
   H     24        s                1.1%                        H     24        s                1.1%
   C     25        s                6.8%                        C     25        s                6.9%
   H     26        s                1.0%                        H     26        s                1.0%
   H     28        s                1.2%                        H     28        s                1.3%
   C     29        py               2.1%                        C     29        py               2.1%
   C     30        s                4.3%                        C     30        s                4.2%
   C     34        s                8.5%                        C     34        s                8.4%
   H     35        s                1.6%                        H     35        s                1.6%
   H     36        s                1.3%                        H     36        s                1.3%
   H     37        s                1.4%                        H     37        s                1.3%
   C     42        pz               1.7%                        C     42        pz               1.8%
   C     43        s                6.5%                        C     43        s                6.7%
   H     44        s                1.2%                        H     44        s                1.2%
   C     47        s                7.2%                        C     47        s                7.3%
   H     48        s                1.2%                        H     48        s                1.2%
   H     49        s                1.2%                        H     49        s                1.2%
   H     50        s                1.4%                        H     50        s                1.4%
   C     55        py               2.4%                        C     55        py               2.4%
   C     60        s                9.6%                        C     60        s                9.6%
   H     61        s                1.5%                        H     61        s                1.5%
   H     62        s                1.5%                        H     62        s                1.5%
   H     63        s                1.9%                        H     63        s                1.8%
   C     64        s                5.1%                        C     64        s                5.0%
 
 
  Orbital:  81  Energy=     -0.61229 [au]   Occ=1.00           Orbital:  81  Energy=     -0.61225 [au]   Occ=1.00
  (alpha)                  -16.66126 [eV]                      (beta)                   -16.66004 [eV]
  --------------------------------------------------           --------------------------------------------------
  atom  label   AO type   orbital density population           atom  label   AO type   orbital density population
  --------------------------------------------------           --------------------------------------------------
   C     16        pz               1.2%                        C     16        pz               1.2%
   C     17        s                1.9%                        C     17        s                1.9%
   C     21        s                2.8%                        C     21        s                2.7%
   C     25        s                7.2%                        C     25        s                7.1%
   H     26        s                1.0%                        H     26        s                1.0%
   H     27        s                1.3%                        H     27        s                1.2%
   H     28        s                1.2%                        H     28        s                1.2%
   C     29        py               1.1%                        C     29        py               1.1%
   C     30        s               11.1%                        C     30        s               11.1%
   H     31        s                1.7%                        H     31        s                1.8%
   H     32        s                1.9%                        H     32        s                1.9%
   H     33        s                1.7%                        H     33        s                1.7%
   C     34        s                3.6%                        C     34        s                3.7%
   C     38        s                2.2%                        C     38        s                2.1%
   C     42        pz               1.3%                        C     42        pz               1.3%
   C     43        s                8.1%                        C     43        s                8.0%
   H     44        s                1.3%                        H     44        s                1.3%
   H     45        s                1.4%                        H     45        s                1.4%
   H     46        s                1.1%                        H     46        s                1.1%
   C     47        s                3.3%                        C     47        s                3.3%
   C     51        s                1.9%                        C     51        s                2.0%
   C     55        py               1.1%                        C     55        py               1.1%
   C     56        s                2.4%                        C     56        s                2.4%
   C     60        s                3.4%                        C     60        s                3.5%
   C     64        s               11.0%                        C     64        s               11.2%
   H     65        s                1.9%                        H     65        s                1.9%
   H     66        s                1.8%                        H     66        s                1.8%
   H     67        s                1.6%                        H     67        s                1.7%
 
 
  Orbital:  82  Energy=     -0.61193 [au]   Occ=1.00           Orbital:  82  Energy=     -0.61190 [au]   Occ=1.00
  (alpha)                  -16.65158 [eV]                      (beta)                   -16.65055 [eV]
  --------------------------------------------------           --------------------------------------------------
  atom  label   AO type   orbital density population           atom  label   AO type   orbital density population
  --------------------------------------------------           --------------------------------------------------
   C     16        pz               1.7%                        C     16        pz               1.7%
   C     17        s                2.3%                        C     17        s                2.3%
   C     21        s                3.8%                        C     21        s                3.7%
   C     25        s               10.5%                        C     25        s               10.5%
   H     26        s                1.5%                        H     26        s                1.5%
   H     27        s                1.8%                        H     27        s                1.8%
   H     28        s                1.6%                        H     28        s                1.6%
   C     30        s                8.8%                        C     30        s                8.9%
   H     31        s                1.4%                        H     31        s                1.4%
   H     32        s                1.5%                        H     32        s                1.5%
   H     33        s                1.3%                        H     33        s                1.3%
   C     34        s                2.6%                        C     34        s                2.6%
   C     38        s                2.4%                        C     38        s                2.4%
   C     42        pz               1.7%                        C     42        pz               1.6%
   C     43        s               10.6%                        C     43        s               10.5%
   H     44        s                1.6%                        H     44        s                1.6%
   H     45        s                1.8%                        H     45        s                1.8%
   H     46        s                1.5%                        H     46        s                1.5%
   C     47        s                4.0%                        C     47        s                3.9%
   C     51        s                2.2%                        C     51        s                2.2%
   C     56        s                2.4%                        C     56        s                2.4%
   C     60        s                2.1%                        C     60        s                2.2%
   C     64        s                7.9%                        C     64        s                7.9%
   H     65        s                1.3%                        H     65        s                1.3%
   H     66        s                1.2%                        H     66        s                1.2%
   H     67        s                1.2%                        H     67        s                1.2%
 
 
  Orbital:  83  Energy=     -0.58216 [au]   Occ=1.00           Orbital:  83  Energy=     -0.58176 [au]   Occ=1.00
  (alpha)                  -15.84130 [eV]                      (beta)                   -15.83058 [eV]
  --------------------------------------------------           --------------------------------------------------
  atom  label   AO type   orbital density population           atom  label   AO type   orbital density population
  --------------------------------------------------           --------------------------------------------------
   Ir     1        pz               1.4%                        Ir     1        pz               1.4%
   P      2        s               18.0%                        P      2        s               18.1%
   P      3        s               18.1%                        P      3        s               18.3%
   N      4        pz               3.5%                        N      4        pz               3.4%
   C      8        s                5.1%                        C      8        s                5.1%
   H      9        s                1.1%                        H      9        s                1.1%
   C     10        s                1.2%                        C     10        s                1.2%
                   py               2.0%                                        py               2.0%
   C     12        s                5.2%                        C     12        s                5.1%
   H     13        s                1.1%                        H     13        s                1.1%
   C     14        s                1.2%                        C     14        s                1.1%
                   py               2.1%                                        py               2.1%
   C     16        px               1.6%                        C     16        px               1.6%
   C     25        s                2.0%                        C     25        s                2.0%
   C     29        px               1.8%                        C     29        px               1.8%
   C     30        s                2.1%                        C     30        s                2.1%
   C     42        px               1.6%                        C     42        px               1.6%
   C     43        s                2.0%                        C     43        s                2.0%
   C     55        px               1.8%                        C     55        px               1.8%
   C     64        s                2.2%                        C     64        s                2.1%
 
 
  Orbital:  84  Energy=     -0.57297 [au]   Occ=1.00           Orbital:  84  Energy=     -0.57263 [au]   Occ=1.00
  (alpha)                  -15.59132 [eV]                      (beta)                   -15.58210 [eV]
  --------------------------------------------------           --------------------------------------------------
  atom  label   AO type   orbital density population           atom  label   AO type   orbital density population
  --------------------------------------------------           --------------------------------------------------
   Ir     1        s                2.3%                        Ir     1        s                2.2%
                   d0               1.1%                                        d0               1.1%
   P      2        s               14.4%                        P      2        s               14.4%
   P      3        s               14.3%                        P      3        s               14.3%
   N      4        s                3.3%                        N      4        s                3.3%
                   py               1.1%                                        py               1.1%
   C      8        s                4.6%                        C      8        s                4.6%
                   pz               2.1%                                        pz               2.2%
   H      9        s                2.3%                        H      9        s                2.3%
   C     10        s                1.5%                        C     10        s                1.5%
                   py               3.7%                                        py               3.7%
   C     12        s                4.5%                        C     12        s                4.5%
                   pz               2.2%                                        pz               2.3%
   H     13        s                2.3%                        H     13        s                2.3%
   C     14        s                1.5%                        C     14        s                1.5%
                   py               3.7%                                        py               3.7%
   C     16        px               1.3%                        C     16        px               1.3%
   C     25        s                1.5%                        C     25        s                1.5%
   C     29        px               1.4%                        C     29        px               1.4%
   C     30        s                1.2%                        C     30        s                1.2%
   C     42        px               1.3%                        C     42        px               1.3%
   C     43        s                1.5%                        C     43        s                1.5%
   C     55        px               1.4%                        C     55        px               1.4%
   C     64        s                1.2%                        C     64        s                1.2%
 
 
  Orbital:  85  Energy=     -0.51239 [au]   Occ=1.00           Orbital:  85  Energy=     -0.51151 [au]   Occ=1.00
  (alpha)                  -13.94296 [eV]                      (beta)                   -13.91891 [eV]
  --------------------------------------------------           --------------------------------------------------
  atom  label   AO type   orbital density population           atom  label   AO type   orbital density population
  --------------------------------------------------           --------------------------------------------------
   P      2        py               1.5%                        P      2        py               1.6%
   P      3        py               1.5%                        P      3        py               1.6%
   N      4        pz              16.4%                        N      4        pz              16.5%
   C      8        s                2.7%                        C      8        s                2.7%
                   pz               5.8%                                        pz               5.8%
   C     10        s               10.7%                        C     10        s               10.7%
                   pz               2.1%                                        pz               2.2%
   H     11        s                6.6%                        H     11        s                6.6%
   C     12        s                2.7%                        C     12        s                2.7%
                   pz               5.9%                                        pz               5.9%
   C     14        s               10.8%                        C     14        s               10.7%
                   pz               2.2%                                        pz               2.2%
   H     15        s                6.6%                        H     15        s                6.6%
   C     16        s                1.1%                        C     16        s                1.1%
   C     29        s                1.0%                        C     29        s                1.0%
   C     42        s                1.1%                        C     42        s                1.1%
   C     55        s                1.1%                        C     55        s                1.1%
 
 
  Orbital:  86  Energy=     -0.50593 [au]   Occ=1.00           Orbital:  86  Energy=     -0.50518 [au]   Occ=1.00
  (alpha)                  -13.76696 [eV]                      (beta)                   -13.74669 [eV]
  --------------------------------------------------           --------------------------------------------------
  atom  label   AO type   orbital density population           atom  label   AO type   orbital density population
  --------------------------------------------------           --------------------------------------------------
   Ir     1        s                1.3%                        Ir     1        s                1.1%
                   d2+              1.8%                                        d2+              1.6%
   P      2        py               1.9%                        P      2        py               1.9%
   P      3        py               2.0%                        P      3        py               2.0%
   N      4        s                4.1%                        N      4        s                4.2%
                   py              11.0%                                        py              11.1%
   C      8        s                3.4%                        C      8        s                3.4%
                   py               8.3%                                        py               8.4%
   H      9        s                8.2%                        H      9        s                8.3%
   C     10        s                1.4%                        C     10        s                1.4%
   C     12        s                3.4%                        C     12        s                3.4%
                   py               8.5%                                        py               8.6%
   H     13        s                8.2%                        H     13        s                8.3%
   C     14        s                1.4%                        C     14        s                1.4%
   C     16        s                1.8%                        C     16        s                1.8%
   C     29        s                1.6%                        C     29        s                1.7%
   C     42        s                1.8%                        C     42        s                1.8%
   C     55        s                1.7%                        C     55        s                1.7%
 
 
  Orbital:  87  Energy=     -0.49207 [au]   Occ=1.00           Orbital:  87  Energy=     -0.49188 [au]   Occ=1.00
  (alpha)                  -13.38977 [eV]                      (beta)                   -13.38472 [eV]
  --------------------------------------------------           --------------------------------------------------
  atom  label   AO type   orbital density population           atom  label   AO type   orbital density population
  --------------------------------------------------           --------------------------------------------------
   P      2        px               2.7%                        P      2        px               2.7%
   P      3        px               4.3%                        P      3        px               4.3%
   C     16        s                4.6%                        C     16        s                4.7%
   C     17        py               1.3%                        C     17        py               1.3%
   C     21        pz               1.0%                        C     21        pz               1.0%
   C     25        s                1.2%                        C     25        s                1.2%
                   px               1.4%                                        px               1.4%
   H     26        s                1.1%                        H     26        s                1.1%
   C     29        s                4.6%                        C     29        s                4.6%
   C     30        s                1.1%                        C     30        s                1.1%
                   px               1.3%                                        px               1.3%
   H     33        s                1.1%                        H     33        s                1.1%
   C     34        py               1.2%                        C     34        py               1.2%
   C     38        pz               1.3%                        C     38        pz               1.3%
   C     42        s                7.3%                        C     42        s                7.3%
   C     43        s                1.9%                        C     43        s                1.9%
                   px               2.2%                                        px               2.2%
   H     46        s                1.7%                        H     46        s                1.7%
   C     47        s                1.2%                        C     47        s                1.2%
                   pz               1.6%                                        pz               1.6%
   H     48        s                1.3%                        H     48        s                1.3%
   C     51        s                1.0%                        C     51        s                1.0%
                   py               2.1%                                        py               2.1%
   H     54        s                1.3%                        H     54        s                1.3%
   C     55        s                7.3%                        C     55        s                7.3%
   C     56        s                1.0%                        C     56        s                1.0%
                   pz               2.0%                                        pz               2.0%
   H     59        s                1.2%                        H     59        s                1.2%
   C     60        s                1.3%                        C     60        s                1.3%
                   py               1.9%                                        py               1.9%
   H     61        s                1.4%                        H     61        s                1.4%
   C     64        s                1.8%                        C     64        s                1.8%
                   px               2.1%                                        px               2.1%
   H     67        s                1.8%                        H     67        s                1.7%
 
 
  Orbital:  88  Energy=     -0.49184 [au]   Occ=1.00           Orbital:  88  Energy=     -0.49165 [au]   Occ=1.00
  (alpha)                  -13.38363 [eV]                      (beta)                   -13.37846 [eV]
  --------------------------------------------------           --------------------------------------------------
  atom  label   AO type   orbital density population           atom  label   AO type   orbital density population
  --------------------------------------------------           --------------------------------------------------
   P      2        px               4.5%                        P      2        px               4.4%
   P      3        px               2.8%                        P      3        px               2.8%
   C     16        s                7.3%                        C     16        s                7.2%
   C     17        s                1.0%                        C     17        s                1.0%
                   py               2.0%                                        py               2.0%
   H     18        s                1.3%                        H     18        s                1.3%
   C     21        s                1.1%                        C     21        s                1.1%
                   pz               1.5%                                        pz               1.5%
   H     24        s                1.3%                        H     24        s                1.3%
   C     25        s                2.0%                        C     25        s                2.0%
                   px               2.1%                                        px               2.1%
   H     26        s                1.8%                        H     26        s                1.8%
   C     29        s                7.3%                        C     29        s                7.3%
   C     30        s                1.9%                        C     30        s                1.9%
                   px               2.1%                                        px               2.1%
   H     33        s                1.8%                        H     33        s                1.8%
   C     34        s                1.3%                        C     34        s                1.3%
                   py               1.9%                                        py               1.9%
   H     37        s                1.3%                        H     37        s                1.3%
   C     38        pz               2.1%                        C     38        pz               2.1%
   H     39        s                1.2%                        H     39        s                1.2%
   C     42        s                4.6%                        C     42        s                4.6%
   C     43        s                1.3%                        C     43        s                1.3%
                   px               1.3%                                        px               1.3%
   H     46        s                1.2%                        H     46        s                1.2%
   C     47        pz               1.0%                        C     47        pz               1.0%
   C     51        py               1.3%                        C     51        py               1.3%
   C     55        s                4.6%                        C     55        s                4.6%
   C     56        pz               1.3%                        C     56        pz               1.3%
   C     60        py               1.2%                        C     60        py               1.2%
   C     64        s                1.2%                        C     64        s                1.2%
                   px               1.3%                                        px               1.3%
   H     67        s                1.1%                        H     67        s                1.1%
 
 
  Orbital:  89  Energy=     -0.47031 [au]   Occ=1.00           Orbital:  89  Energy=     -0.46998 [au]   Occ=1.00
  (alpha)                  -12.79778 [eV]                      (beta)                   -12.78868 [eV]
  --------------------------------------------------           --------------------------------------------------
  atom  label   AO type   orbital density population           atom  label   AO type   orbital density population
  --------------------------------------------------           --------------------------------------------------
   Ir     1        d1-              1.0%                        Ir     1        d1-              1.0%
   P      2        s                2.1%                        P      2        s                2.2%
                   py               1.1%                                        py               1.1%
                   pz               1.0%                                        pz               1.0%
   P      3        s                2.1%                        P      3        s                2.2%
                   py               1.2%                                        py               1.2%
   N      4        pz               4.1%                        N      4        pz               4.1%
   C      8        py               5.1%                        C      8        py               5.0%
                   pz               1.6%                                        pz               1.7%
   H      9        s                2.9%                        H      9        s                2.8%
   C     10        py               4.4%                        C     10        py               4.3%
   C     12        py               4.9%                        C     12        py               4.8%
                   pz               1.9%                                        pz               1.9%
   H     13        s                2.8%                        H     13        s                2.8%
   C     14        py               4.3%                        C     14        py               4.3%
   C     16        s                3.1%                        C     16        s                3.1%
   C     17        py               1.8%                        C     17        py               1.8%
   C     29        s                3.2%                        C     29        s                3.2%
   C     34        py               1.5%                        C     34        py               1.5%
   C     38        pz               1.7%                        C     38        pz               1.7%
   C     42        s                3.1%                        C     42        s                3.1%
   C     47        pz               1.0%                        C     47        pz               1.0%
   C     51        py               1.8%                        C     51        py               1.8%
   C     55        s                3.1%                        C     55        s                3.1%
   C     56        pz               1.7%                        C     56        pz               1.7%
   C     60        py               1.5%                        C     60        py               1.5%
 
 
  Orbital:  90  Energy=     -0.45712 [au]   Occ=1.00           Orbital:  90  Energy=     -0.45679 [au]   Occ=1.00
  (alpha)                  -12.43876 [eV]                      (beta)                   -12.43000 [eV]
  --------------------------------------------------           --------------------------------------------------
  atom  label   AO type   orbital density population           atom  label   AO type   orbital density population
  --------------------------------------------------           --------------------------------------------------
   Ir     1        d0               2.3%                        Ir     1        d0               2.1%
                   d2+              1.1%                                        d2+              1.0%
   P      2        s                3.5%                        P      2        s                3.5%
   P      3        s                3.5%                        P      3        s                3.5%
   N      4        py               3.5%                        N      4        py               3.6%
   C      8        py               1.8%                        C      8        py               1.9%
                   pz               1.3%                                        pz               1.3%
   H      9        s                1.3%                        H      9        s                1.4%
   C     12        py               1.9%                        C     12        py               2.0%
                   pz               1.2%                                        pz               1.2%
   H     13        s                1.3%                        H     13        s                1.4%
   C     16        s                2.8%                        C     16        s                2.8%
                   px               1.2%                                        px               1.3%
   C     17        py               2.0%                        C     17        py               2.0%
   C     21        py               1.1%                        C     21        py               1.1%
                   pz               1.3%                                        pz               1.3%
   H     22        s                1.2%                        H     22        s                1.2%
   C     25        pz               1.6%                        C     25        pz               1.6%
   C     29        s                3.0%                        C     29        s                2.9%
                   px               1.2%                                        px               1.2%
   C     34        py               1.9%                        C     34        py               1.9%
   H     35        s                1.0%                        H     35        s                1.0%
   C     38        pz               2.1%                        C     38        pz               2.1%
   C     42        s                2.8%                        C     42        s                2.8%
                   px               1.2%                                        px               1.3%
   C     43        pz               1.5%                        C     43        pz               1.5%
   C     47        pz               1.4%                        C     47        pz               1.4%
   H     50        s                1.2%                        H     50        s                1.2%
   C     51        py               2.0%                        C     51        py               2.0%
   C     55        s                2.9%                        C     55        s                2.9%
                   px               1.2%                                        px               1.3%
   C     56        pz               2.2%                        C     56        pz               2.1%
   C     60        py               1.8%                        C     60        py               1.8%
   H     63        s                1.0%                        H     63        s                1.0%
 
 
  Orbital:  91  Energy=     -0.43852 [au]   Occ=1.00           Orbital:  91  Energy=     -0.43763 [au]   Occ=1.00
  (alpha)                  -11.93262 [eV]                      (beta)                   -11.90860 [eV]
  --------------------------------------------------           --------------------------------------------------
  atom  label   AO type   orbital density population           atom  label   AO type   orbital density population
  --------------------------------------------------           --------------------------------------------------
   Ir     1        d1-              2.9%                        Ir     1        d1-              2.6%
   P      2        py               2.7%                        P      2        py               2.8%
   P      3        py               2.7%                        P      3        py               2.8%
   N      4        pz               1.4%                        N      4        pz               1.5%
   N      5        pz              11.1%                        N      5        pz               8.7%
   H      6        s                4.1%                        H      6        s                3.4%
   H      7        s                4.1%                        H      7        s                3.4%
   C      8        s                1.5%                        C      8        s                1.5%
                   py               5.0%                                        py               5.4%
   H      9        s                4.6%                        H      9        s                4.9%
   C     10        py               1.5%                        C     10        py               1.6%
   C     12        s                1.5%                        C     12        s                1.5%
                   py               5.0%                                        py               5.3%
   H     13        s                4.6%                        H     13        s                4.9%
   C     14        py               1.5%                        C     14        py               1.5%
   C     16        px               1.7%                        C     16        px               1.9%
   C     17        px               1.2%                        C     17        px               1.3%
   C     25        pz               0.9%                        C     25        pz               1.0%
   C     29        px               1.9%                        C     29        px               2.0%
   C     34        px               1.1%                        C     34        px               1.2%
   C     38        px               1.0%                        C     38        px               1.1%
   C     42        px               1.7%                        C     42        px               1.8%
   C     51        px               1.2%                        C     51        px               1.3%
   C     55        px               1.9%                        C     55        px               2.0%
   C     56        px               1.0%                        C     56        px               1.1%
   C     60        px               1.1%                        C     60        px               1.2%
 
 
  Orbital:  92  Energy=     -0.42219 [au]   Occ=1.00           Orbital:  92  Energy=     -0.42162 [au]   Occ=1.00
  (alpha)                  -11.48849 [eV]                      (beta)                   -11.47293 [eV]
  --------------------------------------------------           --------------------------------------------------
  atom  label   AO type   orbital density population           atom  label   AO type   orbital density population
  --------------------------------------------------           --------------------------------------------------
   Ir     1        s                2.1%                        Ir     1        s                1.9%
                   d0               1.3%                                        d0               1.3%
   P      2        pz               3.1%                        P      2        pz               3.1%
   P      3        pz               3.3%                        P      3        pz               3.3%
   N      4        py               3.0%                        N      4        py               2.9%
   C      8        s                1.7%                        C      8        s                1.6%
                   pz               2.8%                                        pz               2.8%
   C     10        s                1.8%                        C     10        s                1.7%
                   pz              12.5%                                        pz              12.3%
   H     11        s                7.7%                        H     11        s                7.6%
   C     12        s                1.7%                        C     12        s                1.6%
                   pz               2.7%                                        pz               2.7%
   C     14        s                1.8%                        C     14        s                1.7%
                   pz              12.4%                                        pz              12.3%
   H     15        s                7.7%                        H     15        s                7.6%
   C     16        py               1.2%                        C     16        py               1.2%
   C     29        pz               1.0%                        C     29        pz               1.0%
   C     38        pz               1.1%                        C     38        pz               1.1%
   C     42        py               1.2%                        C     42        py               1.2%
   C     55        pz               1.0%                        C     55        pz               1.0%
   C     56        pz               1.1%                        C     56        pz               1.1%
 
 
  Orbital:  93  Energy=     -0.41790 [au]   Occ=1.00           Orbital:  93  Energy=     -0.41610 [au]   Occ=1.00
  (alpha)                  -11.37167 [eV]                      (beta)                   -11.32253 [eV]
  --------------------------------------------------           --------------------------------------------------
  atom  label   AO type   orbital density population           atom  label   AO type   orbital density population
  --------------------------------------------------           --------------------------------------------------
   Ir     1        d1-              1.2%                        Ir     1        d1-              0.9%
   P      2        px               0.3%                        P      2        px               1.3%
   P      3        px               0.3%                        P      3        px               1.3%
   N      5        pz              30.6%                        N      5        pz              19.4%
   H      6        s               11.1%                        H      6        s                7.4%
   H      7        s               11.0%                        H      7        s                7.4%
   C      8        py               1.2%                        C      8        py               0.7%
   C     12        py               1.3%                        C     12        py               0.7%
   C     16        px               2.5%                        C     16        px               3.4%
   C     17        px               1.7%                        C     17        px               2.4%
   H     20        s                1.5%                        H     20        s                1.6%
   C     21        px               1.2%                        C     21        px               1.3%
   C     25        pz               1.1%                        C     25        pz               1.7%
   H     27        s                0.8%                        H     27        s                1.2%
   C     34        pz               0.9%                        C     34        pz               1.9%
   H     36        s                0.6%                        H     36        s                1.4%
   C     42        px               2.5%                        C     42        px               3.5%
   C     43        pz               1.0%                        C     43        pz               1.6%
   H     45        s                0.8%                        H     45        s                1.2%
   C     47        px               1.2%                        C     47        px               1.3%
   C     51        px               1.6%                        C     51        px               2.3%
   H     52        s                1.5%                        H     52        s                1.6%
   C     60        pz               0.9%                        C     60        pz               2.0%
   H     62        s                0.6%                        H     62        s                1.4%
 
 
  Orbital:  94  Energy=     -0.41564 [au]   Occ=1.00           Orbital:  94  Energy=     -0.41534 [au]   Occ=1.00
  (alpha)                  -11.31023 [eV]                      (beta)                   -11.30211 [eV]
  --------------------------------------------------           --------------------------------------------------
  atom  label   AO type   orbital density population           atom  label   AO type   orbital density population
  --------------------------------------------------           --------------------------------------------------
   P      2        px               2.8%                        P      2        px               2.8%
   P      3        px               2.9%                        P      3        px               2.8%
   C     10        pz               1.0%                        C     10        pz               1.1%
   C     14        pz               1.0%                        C     14        pz               1.1%
   C     16        px               2.0%                        C     16        px               2.1%
                   pz               2.4%                                        pz               2.5%
   C     17        px               1.2%                        C     17        px               1.2%
                   py               1.2%                                        py               1.1%
   H     19        s                1.5%                        H     19        s                1.5%
   C     21        py               2.0%                        C     21        py               2.0%
   H     23        s                1.3%                        H     23        s                1.3%
   C     25        pz               1.7%                        C     25        pz               1.7%
   H     26        s                1.3%                        H     26        s                1.4%
   C     29        px               2.6%                        C     29        px               2.7%
                   py               1.3%                                        py               1.3%
                   pz               1.5%                                        pz               1.5%
   C     30        px               1.0%                        C     30        px               1.0%
                   pz               1.1%                                        pz               1.1%
   H     33        s                1.3%                        H     33        s                1.3%
   C     34        py               1.1%                        C     34        py               1.1%
                   pz               1.3%                                        pz               1.3%
   H     36        s                1.3%                        H     36        s                1.4%
   C     38        px               1.5%                        C     38        px               1.5%
                   py               1.4%                                        py               1.4%
   H     40        s                1.7%                        H     40        s                1.8%
   C     42        px               2.1%                        C     42        px               2.0%
                   pz               2.5%                                        pz               2.5%
   C     43        pz               1.7%                        C     43        pz               1.7%
   H     46        s                1.4%                        H     46        s                1.4%
   C     47        py               2.0%                        C     47        py               2.0%
   H     49        s                1.4%                        H     49        s                1.3%
   C     51        px               1.2%                        C     51        px               1.2%
                   py               1.1%                                        py               1.1%
   H     53        s                1.6%                        H     53        s                1.5%
   C     55        px               2.8%                        C     55        px               2.7%
                   py               1.4%                                        py               1.4%
                   pz               1.4%                                        pz               1.3%
   C     56        px               1.5%                        C     56        px               1.5%
                   py               1.4%                                        py               1.4%
   H     58        s                1.8%                        H     58        s                1.8%
   C     60        py               1.1%                        C     60        py               1.1%
                   pz               1.4%                                        pz               1.4%
   H     62        s                1.4%                        H     62        s                1.3%
   C     64        px               1.1%                        C     64        px               1.1%
                   py               1.1%                                        py               1.1%
                   pz               1.0%                                        pz               1.0%
   H     67        s                1.4%                        H     67        s                1.4%
 
 
  Orbital:  95  Energy=     -0.41526 [au]   Occ=1.00           Orbital:  95  Energy=     -0.41466 [au]   Occ=1.00
  (alpha)                  -11.29976 [eV]                      (beta)                   -11.28338 [eV]
  --------------------------------------------------           --------------------------------------------------
  atom  label   AO type   orbital density population           atom  label   AO type   orbital density population
  --------------------------------------------------           --------------------------------------------------
   P      2        px               3.0%                        P      2        px               1.8%
   P      3        px               2.9%                        P      3        px               1.8%
   N      5        pz               2.6%                        N      5        pz              13.1%
   H      6        s                0.9%                        H      6        s                4.9%
   H      7        s                1.0%                        H      7        s                4.9%
   C     16        px               1.3%                        C     16        px               0.2%
                   py               1.0%                                        py               0.5%
                   pz               2.9%                                        pz               2.5%
   C     17        py               1.7%                        C     17        py               1.1%
                   pz               1.0%                                        pz               1.6%
   H     19        s                2.3%                        H     19        s                2.3%
   C     21        py               3.0%                        C     21        py               2.2%
   H     23        s                2.0%                        H     23        s                1.6%
   H     26        s                1.4%                        H     26        s                1.1%
   C     29        px               3.3%                        C     29        px               3.7%
                   pz               2.0%                                        pz               1.1%
   C     30        py               0.9%                        C     30        py               1.0%
                   pz               1.9%                                        pz               1.8%
   H     33        s                1.1%                        H     33        s                0.6%
   C     34        pz               1.1%                        C     34        pz               0.3%
   H     36        s                1.0%                        H     36        s                0.3%
   C     38        px               2.1%                        C     38        px               2.6%
   H     40        s                1.3%                        H     40        s                0.7%
   H     41        s                0.7%                        H     41        s                1.0%
   C     42        px               1.2%                        C     42        px               0.2%
                   py               1.1%                                        py               0.6%
                   pz               2.7%                                        pz               2.4%
   H     46        s                1.3%                        H     46        s                1.0%
   C     47        py               2.9%                        C     47        py               2.2%
   H     49        s                2.0%                        H     49        s                1.5%
   C     51        py               1.5%                        C     51        py               1.0%
                   pz               1.1%                                        pz               1.6%
   H     53        s                2.2%                        H     53        s                2.3%
   C     55        px               3.3%                        C     55        px               3.7%
                   pz               1.8%                                        pz               1.0%
   C     56        px               2.0%                        C     56        px               2.6%
   H     57        s                0.7%                        H     57        s                1.0%
   H     58        s                1.3%                        H     58        s                0.7%
   C     60        pz               1.1%                        C     60        pz               0.3%
   C     64        py               0.9%                        C     64        py               1.1%
                   pz               1.7%                                        pz               1.6%
   H     67        s                1.1%                        H     67        s                0.6%
 
 
  Orbital:  96  Energy=     -0.40675 [au]   Occ=1.00           Orbital:  96  Energy=     -0.40633 [au]   Occ=1.00
  (alpha)                  -11.06827 [eV]                      (beta)                   -11.05673 [eV]
  --------------------------------------------------           --------------------------------------------------
  atom  label   AO type   orbital density population           atom  label   AO type   orbital density population
  --------------------------------------------------           --------------------------------------------------
   Ir     1        d0               3.5%                        Ir     1        d0               3.1%
   P      2        s                1.2%                        P      2        s                1.2%
                   pz               1.1%                                        pz               1.0%
   P      3        s                1.2%                        P      3        s                1.2%
                   pz               1.0%                                        pz               1.0%
   N      4        py               1.8%                        N      4        py               1.7%
   C     10        py               1.5%                        C     10        py               1.4%
   C     14        py               1.5%                        C     14        py               1.4%
   C     16        px               2.9%                        C     16        px               2.8%
   C     17        px               3.7%                        C     17        px               3.7%
   H     18        s                1.9%                        H     18        s                1.8%
   H     20        s                1.7%                        H     20        s                1.8%
   C     21        px               2.6%                        C     21        px               2.5%
   H     22        s                1.3%                        H     22        s                1.3%
   C     29        px               2.3%                        C     29        px               2.3%
   C     34        px               2.3%                        C     34        px               2.3%
   H     35        s                1.1%                        H     35        s                1.1%
   C     38        px               3.2%                        C     38        px               3.2%
                   py               1.1%                                        py               1.2%
   H     39        s                1.8%                        H     39        s                1.8%
   H     41        s                1.5%                        H     41        s                1.5%
   C     42        px               2.9%                        C     42        px               2.9%
   C     47        px               2.6%                        C     47        px               2.6%
   H     50        s                1.3%                        H     50        s                1.3%
   C     51        px               3.7%                        C     51        px               3.8%
   H     52        s                1.7%                        H     52        s                1.8%
   H     54        s                1.9%                        H     54        s                1.8%
   C     55        px               2.3%                        C     55        px               2.2%
   C     56        px               3.2%                        C     56        px               3.2%
                   py               1.1%                                        py               1.2%
   H     57        s                1.5%                        H     57        s                1.5%
   H     59        s                1.8%                        H     59        s                1.8%
   C     60        px               2.3%                        C     60        px               2.3%
   H     63        s                1.1%                        H     63        s                1.1%
 
 
  Orbital:  97  Energy=     -0.39566 [au]   Occ=1.00           Orbital:  97  Energy=     -0.39505 [au]   Occ=1.00
  (alpha)                  -10.76637 [eV]                      (beta)                   -10.74981 [eV]
  --------------------------------------------------           --------------------------------------------------
  atom  label   AO type   orbital density population           atom  label   AO type   orbital density population
  --------------------------------------------------           --------------------------------------------------
   N      5        pz               7.5%                        N      5        pz               9.2%
   H      6        s                2.6%                        H      6        s                3.4%
   H      7        s                2.6%                        H      7        s                3.3%
   C      8        py               1.5%                        C      8        py               1.5%
   H      9        s                1.2%                        H      9        s                1.2%
   C     12        py               1.4%                        C     12        py               1.5%
   H     13        s                1.2%                        H     13        s                1.2%
   C     16        pz               3.2%                        C     16        pz               3.1%
   C     17        px               1.7%                        C     17        px               1.6%
                   pz               3.5%                                        pz               3.2%
   H     19        s                1.4%                        H     19        s                1.2%
   H     20        s                2.6%                        H     20        s                2.4%
   C     21        py               1.7%                        C     21        py               1.6%
   C     29        pz               2.5%                        C     29        pz               2.5%
   C     34        px               1.3%                        C     34        px               1.4%
                   pz               2.3%                                        pz               2.2%
   H     35        s                1.2%                        H     35        s                1.1%
   H     36        s                1.2%                        H     36        s                1.1%
   C     38        py               2.5%                        C     38        py               2.4%
                   pz               1.0%                                        pz               1.0%
   H     40        s                1.5%                        H     40        s                1.5%
   C     42        pz               3.0%                        C     42        pz               2.9%
   C     47        py               1.6%                        C     47        py               1.5%
   C     51        px               1.7%                        C     51        px               1.7%
                   pz               3.1%                                        pz               2.8%
   H     52        s                2.3%                        H     52        s                2.2%
   H     53        s                1.2%                        H     53        s                1.1%
   C     55        pz               2.4%                        C     55        pz               2.4%
   C     56        py               2.2%                        C     56        py               2.2%
                   pz               1.1%                                        pz               1.1%
   H     58        s                1.4%                        H     58        s                1.4%
   C     60        px               1.3%                        C     60        px               1.4%
                   pz               2.2%                                        pz               2.1%
   H     62        s                1.2%                        H     62        s                1.1%
   H     63        s                1.1%                        H     63        s                1.1%
 
 
  Orbital:  98  Energy=     -0.39410 [au]   Occ=1.00           Orbital:  98  Energy=     -0.39368 [au]   Occ=1.00
  (alpha)                  -10.72388 [eV]                      (beta)                   -10.71258 [eV]
  --------------------------------------------------           --------------------------------------------------
  atom  label   AO type   orbital density population           atom  label   AO type   orbital density population
  --------------------------------------------------           --------------------------------------------------
   Ir     1        d0               1.2%                        Ir     1        d0               1.0%
   P      2        py               1.2%                        P      2        py               1.2%
   P      3        py               1.2%                        P      3        py               1.2%
   N      5        py               2.4%                        N      5        py               1.7%
   C     10        py               1.8%                        C     10        py               1.8%
                   pz               1.5%                                        pz               1.5%
   H     11        s                2.5%                        H     11        s                2.5%
   C     14        py               1.7%                        C     14        py               1.7%
                   pz               1.7%                                        pz               1.7%
   H     15        s                2.4%                        H     15        s                2.5%
   C     16        py               3.2%                        C     16        py               3.6%
                   pz               2.5%                                        pz               2.3%
   C     17        pz               6.4%                        C     17        pz               6.4%
   H     19        s                1.4%                        H     19        s                1.3%
   H     20        s                2.7%                        H     20        s                2.7%
   C     21        pz               2.1%                        C     21        pz               2.4%
   H     22        s                1.2%                        H     22        s                1.4%
   C     25        py               4.0%                        C     25        py               4.3%
   H     27        s                1.5%                        H     27        s                1.5%
   H     28        s                1.9%                        H     28        s                2.1%
   C     34        pz               1.4%                        C     34        pz               1.3%
   C     42        py               2.8%                        C     42        py               3.0%
                   pz               2.9%                                        pz               2.8%
   C     43        py               3.8%                        C     43        py               4.0%
                   pz               0.9%                                        pz               1.0%
   H     44        s                1.8%                        H     44        s                1.9%
   H     45        s                1.5%                        H     45        s                1.5%
   C     47        pz               2.1%                        C     47        pz               2.3%
   H     50        s                1.1%                        H     50        s                1.3%
   C     51        pz               6.4%                        C     51        pz               6.4%
   H     52        s                2.8%                        H     52        s                2.8%
   H     53        s                1.5%                        H     53        s                1.4%
   C     56        py               1.1%                        C     56        py               1.0%
   C     60        pz               1.5%                        C     60        pz               1.4%
 
 
  Orbital:  99  Energy=     -0.39353 [au]   Occ=1.00           Orbital:  99  Energy=     -0.39344 [au]   Occ=1.00
  (alpha)                  -10.70839 [eV]                      (beta)                   -10.70615 [eV]
  --------------------------------------------------           --------------------------------------------------
  atom  label   AO type   orbital density population           atom  label   AO type   orbital density population
  --------------------------------------------------           --------------------------------------------------
   C      8        pz               1.1%                        C      8        pz               1.1%
   C     12        pz               1.0%                        C     12        pz               1.0%
   C     16        py               2.0%                        C     16        py               1.9%
   C     17        py               1.0%                        C     17        py               1.0%
   C     21        pz               2.3%                        C     21        pz               2.3%
   H     22        s                1.4%                        H     22        s                1.4%
   C     25        py               1.0%                        C     25        py               1.0%
   C     29        py               4.8%                        C     29        py               4.9%
                   pz               1.0%                                        pz               1.0%
   C     30        py               2.9%                        C     30        py               2.9%
                   pz               1.9%                                        pz               1.9%
   H     31        s                1.3%                        H     31        s                1.3%
   H     32        s                1.9%                        H     32        s                1.9%
   C     34        py               3.6%                        C     34        py               3.6%
   H     35        s                1.5%                        H     35        s                1.5%
   C     38        py               4.0%                        C     38        py               4.1%
                   pz               2.5%                                        pz               2.5%
   H     40        s                1.3%                        H     40        s                1.3%
   H     41        s                2.8%                        H     41        s                2.8%
   C     42        py               2.1%                        C     42        py               2.1%
   C     43        py               1.1%                        C     43        py               1.1%
   C     47        pz               2.3%                        C     47        pz               2.3%
   H     50        s                1.5%                        H     50        s                1.5%
   C     51        py               1.1%                        C     51        py               1.1%
   C     55        py               4.7%                        C     55        py               4.7%
                   pz               1.3%                                        pz               1.3%
   C     56        py               4.2%                        C     56        py               4.2%
                   pz               2.3%                                        pz               2.3%
   H     57        s                2.8%                        H     57        s                2.8%
   H     58        s                1.2%                        H     58        s                1.3%
   C     60        py               3.8%                        C     60        py               3.8%
   H     63        s                1.6%                        H     63        s                1.6%
   C     64        py               2.8%                        C     64        py               2.8%
                   pz               2.2%                                        pz               2.2%
   H     65        s                2.0%                        H     65        s                2.0%
   H     66        s                1.3%                        H     66        s                1.3%
 
 
  Orbital: 100  Energy=     -0.38813 [au]   Occ=1.00           Orbital: 100  Energy=     -0.38801 [au]   Occ=1.00
  (alpha)                  -10.56151 [eV]                      (beta)                   -10.55834 [eV]
  --------------------------------------------------           --------------------------------------------------
  atom  label   AO type   orbital density population           atom  label   AO type   orbital density population
  --------------------------------------------------           --------------------------------------------------
   C     10        pz               1.5%                        C     10        pz               1.6%
   H     11        s                1.4%                        H     11        s                1.5%
   C     14        pz               1.6%                        C     14        pz               1.7%
   H     15        s                1.4%                        H     15        s                1.5%
   C     17        pz               1.0%                        C     17        pz               1.0%
   C     29        py               3.2%                        C     29        py               3.2%
                   pz               3.8%                                        pz               3.8%
   C     30        py               5.5%                        C     30        py               5.5%
                   pz               3.2%                                        pz               3.2%
   H     31        s                2.1%                        H     31        s                2.1%
   H     32        s                3.4%                        H     32        s                3.5%
   C     34        py               4.2%                        C     34        py               4.3%
                   pz               2.1%                                        pz               2.1%
   H     35        s                3.0%                        H     35        s                3.0%
   C     38        py               1.0%                        C     38        py               1.1%
                   pz               3.9%                                        pz               3.9%
   H     41        s                2.0%                        H     41        s                2.0%
   C     55        py               2.8%                        C     55        py               2.9%
                   pz               3.8%                                        pz               3.8%
   C     56        py               1.2%                        C     56        py               1.2%
                   pz               3.5%                                        pz               3.5%
   H     57        s                1.9%                        H     57        s                1.9%
   C     60        py               4.2%                        C     60        py               4.3%
                   pz               1.8%                                        pz               1.8%
   H     63        s                2.8%                        H     63        s                2.8%
   C     64        py               4.9%                        C     64        py               4.9%
                   pz               3.3%                                        pz               3.3%
   H     65        s                3.3%                        H     65        s                3.3%
   H     66        s                2.0%                        H     66        s                2.0%
 
 
  Orbital: 101  Energy=     -0.38740 [au]   Occ=1.00           Orbital: 101  Energy=     -0.38733 [au]   Occ=1.00
  (alpha)                  -10.54162 [eV]                      (beta)                   -10.53988 [eV]
  --------------------------------------------------           --------------------------------------------------
  atom  label   AO type   orbital density population           atom  label   AO type   orbital density population
  --------------------------------------------------           --------------------------------------------------
   C     16        py               5.3%                        C     16        py               5.4%
   C     17        py               1.7%                        C     17        py               1.8%
                   pz               3.0%                                        pz               3.0%
   H     20        s                1.4%                        H     20        s                1.4%
   C     21        pz               4.5%                        C     21        pz               4.5%
   H     22        s                2.0%                        H     22        s                2.1%
   C     25        py               5.2%                        C     25        py               5.2%
                   pz               1.1%                                        pz               1.1%
   H     27        s                1.7%                        H     27        s                1.7%
   H     28        s                2.2%                        H     28        s                2.2%
   C     29        pz               1.9%                        C     29        pz               1.9%
   C     30        py               1.8%                        C     30        py               1.8%
                   pz               1.2%                                        pz               1.2%
   H     32        s                1.2%                        H     32        s                1.2%
   C     34        pz               1.2%                        C     34        pz               1.2%
   C     38        pz               1.9%                        C     38        pz               1.9%
   C     42        py               5.5%                        C     42        py               5.5%
   C     43        py               5.3%                        C     43        py               5.3%
                   pz               1.4%                                        pz               1.4%
   H     44        s                2.4%                        H     44        s                2.4%
   H     45        s                1.8%                        H     45        s                1.8%
   C     47        pz               4.6%                        C     47        pz               4.7%
   H     50        s                2.1%                        H     50        s                2.2%
   C     51        py               2.0%                        C     51        py               2.1%
                   pz               2.9%                                        pz               2.9%
   H     52        s                1.5%                        H     52        s                1.5%
   C     55        pz               2.2%                        C     55        pz               2.2%
   C     56        pz               2.1%                        C     56        pz               2.0%
   C     60        py               1.2%                        C     60        py               1.2%
                   pz               1.2%                                        pz               1.2%
   C     64        py               1.8%                        C     64        py               1.8%
                   pz               1.5%                                        pz               1.5%
   H     65        s                1.3%                        H     65        s                1.3%
 
 
  Orbital: 102  Energy=     -0.38340 [au]   Occ=1.00           Orbital: 102  Energy=     -0.38291 [au]   Occ=1.00
  (alpha)                  -10.43276 [eV]                      (beta)                   -10.41960 [eV]
  --------------------------------------------------           --------------------------------------------------
  atom  label   AO type   orbital density population           atom  label   AO type   orbital density population
  --------------------------------------------------           --------------------------------------------------
   Ir     1        d0               1.5%                        Ir     1        d0               1.0%
                   d2+              2.0%                                        d2+              1.2%
   N      4        py               2.6%                        N      4        py               1.9%
   N      5        py               3.4%                        N      5        py               1.8%
   C     16        px               0.8%                        C     16        px               1.1%
                   py               2.9%                                        py               2.3%
                   pz               1.0%                                        pz               1.3%
   C     17        py               2.5%                        C     17        py               2.4%
                   pz               0.9%                                        pz               1.7%
   H     19        s                1.7%                        H     19        s                2.1%
   C     21        px               1.6%                        C     21        px               2.0%
                   py               3.7%                                        py               4.1%
                   pz               3.6%                                        pz               3.2%
   H     22        s                2.9%                        H     22        s                3.0%
   H     23        s                2.7%                        H     23        s                2.9%
   C     25        px               1.0%                        C     25        px               1.1%
                   py               1.8%                                        py               1.2%
                   pz               2.0%                                        pz               2.2%
   H     28        s                1.9%                        H     28        s                1.8%
   C     29        px               1.0%                        C     29        px               1.4%
   C     34        px               2.6%                        C     34        px               3.4%
   H     37        s                1.4%                        H     37        s                1.8%
   C     42        py               2.9%                        C     42        py               2.3%
                   pz               0.8%                                        pz               1.1%
   C     43        px               1.0%                        C     43        px               1.1%
                   py               1.6%                                        py               1.0%
                   pz               1.9%                                        pz               2.2%
   H     44        s                1.8%                        H     44        s                1.7%
   C     47        px               1.5%                        C     47        px               1.8%
                   py               3.9%                                        py               4.3%
                   pz               3.1%                                        pz               2.7%
   H     49        s                2.6%                        H     49        s                2.8%
   H     50        s                2.8%                        H     50        s                2.8%
   C     51        py               2.3%                        C     51        py               2.1%
                   pz               1.0%                                        pz               1.8%
   H     53        s                1.6%                        H     53        s                2.0%
   C     55        px               1.0%                        C     55        px               1.3%
   C     60        px               2.5%                        C     60        px               3.2%
   H     61        s                1.3%                        H     61        s                1.7%
 
 
  Orbital: 103  Energy=     -0.38110 [au]   Occ=1.00           Orbital: 103  Energy=     -0.38095 [au]   Occ=1.00
  (alpha)                  -10.37034 [eV]                      (beta)                   -10.36622 [eV]
  --------------------------------------------------           --------------------------------------------------
  atom  label   AO type   orbital density population           atom  label   AO type   orbital density population
  --------------------------------------------------           --------------------------------------------------
   N      4        py               1.2%                        N      4        py               0.0%
   N      5        py               1.8%                        N      5        py               0.0%
   C     16        px               0.8%                        C     16        px               2.0%
                   pz               0.4%                                        pz               1.3%
   C     17        pz               1.2%                        C     17        pz               2.1%
   C     21        px               1.1%                        C     21        px               4.1%
                   py               0.1%                                        py               1.3%
   H     22        s                0.1%                        H     22        s                1.8%
   C     25        py               1.4%                        C     25        py               0.1%
                   pz               0.5%                                        pz               1.7%
   H     27        s                1.1%                        H     27        s                0.5%
   C     29        px               0.6%                        C     29        px               1.8%
                   py               2.3%                                        py               1.0%
   C     30        py               0.2%                        C     30        py               1.3%
   C     34        px               0.9%                        C     34        px               3.1%
                   pz               2.3%                                        pz               1.8%
   H     35        s                0.3%                        H     35        s                1.5%
   H     36        s                1.4%                        H     36        s                0.9%
   C     38        py               5.7%                        C     38        py               3.4%
   H     40        s                2.2%                        H     40        s                1.2%
   H     41        s                1.7%                        H     41        s                1.0%
   C     42        px               1.8%                        C     42        px               2.5%
                   pz               1.0%                                        pz               1.5%
   C     43        py               1.9%                        C     43        py               0.3%
                   pz               1.1%                                        pz               2.0%
   H     45        s                1.6%                        H     45        s                0.7%
   C     47        px               2.9%                        C     47        px               5.0%
                   py               0.4%                                        py               1.6%
   H     48        s                1.5%                        H     48        s                1.3%
   H     49        s                0.2%                        H     49        s                1.0%
   H     50        s                0.5%                        H     50        s                2.1%
   C     51        px               1.4%                        C     51        px               0.9%
                   pz               2.5%                                        pz               2.8%
   H     52        s                1.6%                        H     52        s                1.2%
   H     53        s                0.5%                        H     53        s                1.2%
   C     55        px               1.4%                        C     55        px               2.2%
                   py               3.4%                                        py               1.6%
   C     56        py               9.0%                        C     56        py               4.9%
   H     57        s                2.6%                        H     57        s                1.4%
   H     58        s                3.4%                        H     58        s                1.8%
   C     60        px               2.1%                        C     60        px               3.8%
                   pz               4.0%                                        pz               2.6%
   H     62        s                2.4%                        H     62        s                1.4%
   H     63        s                0.9%                        H     63        s                1.8%
   C     64        px               1.4%                        C     64        px               0.5%
                   py               0.7%                                        py               1.7%
                   pz               1.6%                                        pz               1.1%
 
 
  Orbital: 104  Energy=     -0.38102 [au]   Occ=1.00           Orbital: 104  Energy=     -0.38068 [au]   Occ=1.00
  (alpha)                  -10.36817 [eV]                      (beta)                   -10.35874 [eV]
  --------------------------------------------------           --------------------------------------------------
  atom  label   AO type   orbital density population           atom  label   AO type   orbital density population
  --------------------------------------------------           --------------------------------------------------
   Ir     1        d0               0.0%                        Ir     1        d0               1.2%
   N      4        py               0.0%                        N      4        py               1.8%
   N      5        py               0.1%                        N      5        py               1.8%
   C     16        px               2.6%                        C     16        px               1.2%
                   pz               1.7%                                        pz               0.5%
   C     17        px               1.0%                        C     17        px               1.4%
                   pz               3.0%                                        pz               1.4%
   H     19        s                1.2%                        H     19        s                0.1%
   H     20        s                1.3%                        H     20        s                1.3%
   C     21        px               5.3%                        C     21        px               1.9%
                   py               1.5%                                        py               0.0%
   H     22        s                2.1%                        H     22        s                0.2%
   H     23        s                1.0%                        H     23        s                0.0%
   H     24        s                1.5%                        H     24        s                1.5%
   C     25        py               0.4%                        C     25        py               2.2%
                   pz               2.2%                                        pz               0.6%
   H     27        s                0.9%                        H     27        s                1.6%
   C     29        px               2.3%                        C     29        px               0.8%
                   py               1.9%                                        py               3.0%
   C     30        px               0.6%                        C     30        px               1.6%
                   py               1.6%                                        py               0.3%
                   pz               1.4%                                        pz               1.1%
   C     34        px               4.1%                        C     34        px               1.1%
                   pz               2.9%                                        pz               4.0%
   H     35        s                1.9%                        H     35        s                0.5%
   H     36        s                1.6%                        H     36        s                2.4%
   C     38        py               5.9%                        C     38        py               8.5%
   H     40        s                2.2%                        H     40        s                3.4%
   H     41        s                1.7%                        H     41        s                2.3%
   C     42        px               1.8%                        C     42        px               0.8%
                   pz               1.1%                                        pz               0.3%
   C     43        py               0.1%                        C     43        py               2.1%
                   pz               1.5%                                        pz               0.3%
   H     45        s                0.3%                        H     45        s                1.4%
   C     47        px               3.7%                        C     47        px               1.2%
                   py               1.4%                                        py              -0.0%
   H     48        s                0.8%                        H     48        s                1.1%
   H     50        s                1.8%                        H     50        s                0.0%
   C     51        px               0.5%                        C     51        px               1.2%
                   pz               1.9%                                        pz               0.9%
   H     52        s                0.7%                        H     52        s                1.1%
   C     55        px               1.6%                        C     55        px               0.5%
                   py               0.8%                                        py               2.5%
   C     56        py               2.5%                        C     56        py               7.0%
   H     57        s                0.7%                        H     57        s                1.9%
   H     58        s                0.9%                        H     58        s                2.8%
   C     60        px               2.8%                        C     60        px               0.6%
                   pz               1.4%                                        pz               3.3%
   H     62        s                0.7%                        H     62        s                2.0%
   H     63        s                1.4%                        H     63        s                0.3%
   C     64        px               0.2%                        C     64        px               1.3%
                   py               1.3%                                        py               0.2%
 
 
  Orbital: 105  Energy=     -0.37001 [au]   Occ=1.00           Orbital: 105  Energy=     -0.36982 [au]   Occ=1.00
  (alpha)                  -10.06835 [eV]                      (beta)                   -10.06341 [eV]
  --------------------------------------------------           --------------------------------------------------
  atom  label   AO type   orbital density population           atom  label   AO type   orbital density population
  --------------------------------------------------           --------------------------------------------------
   P      2        s                4.8%                        P      2        s                4.7%
   P      3        s                4.6%                        P      3        s                4.7%
   N      4        pz               6.1%                        N      4        pz               6.0%
   C      8        py               3.8%                        C      8        py               3.6%
                   pz               1.0%                                        pz               1.0%
   H      9        s                2.9%                        H      9        s                2.8%
   C     10        pz               2.7%                        C     10        pz               2.7%
   H     11        s                3.6%                        H     11        s                3.6%
   C     12        py               3.3%                        C     12        py               3.4%
                   pz               1.2%                                        pz               1.2%
   H     13        s                2.6%                        H     13        s                2.7%
   C     14        pz               3.0%                        C     14        pz               2.9%
   H     15        s                3.8%                        H     15        s                3.7%
   C     17        pz               1.9%                        C     17        pz               1.8%
   C     21        px               1.9%                        C     21        px               1.9%
                   py               2.0%                                        py               1.9%
   H     23        s                1.2%                        H     23        s                1.2%
   H     24        s                2.6%                        H     24        s                2.6%
   C     34        pz               1.2%                        C     34        pz               1.1%
   H     37        s                1.2%                        H     37        s                1.2%
   C     38        px               3.4%                        C     38        px               3.4%
   H     39        s                2.0%                        H     39        s                2.0%
   C     47        px               1.8%                        C     47        px               1.9%
                   py               2.0%                                        py               2.0%
   H     48        s                2.5%                        H     48        s                2.6%
   H     49        s                1.2%                        H     49        s                1.2%
   C     51        pz               1.8%                        C     51        pz               1.8%
   C     56        px               3.3%                        C     56        px               3.4%
   H     59        s                1.9%                        H     59        s                2.0%
   C     60        pz               1.0%                        C     60        pz               1.0%
   H     61        s                1.1%                        H     61        s                1.2%
 
 
  Orbital: 106  Energy=     -0.36982 [au]   Occ=1.00           Orbital: 106  Energy=     -0.36732 [au]   Occ=1.00
  (alpha)                  -10.06326 [eV]                      (beta)                    -9.99517 [eV]
  --------------------------------------------------           --------------------------------------------------
  atom  label   AO type   orbital density population           atom  label   AO type   orbital density population
  --------------------------------------------------           --------------------------------------------------
   Ir     1        s                8.4%                        Ir     1        s                8.9%
                   d2+              9.1%                                        d2+             10.1%
   P      2        s                1.2%                        P      2        s                1.1%
   P      3        s                1.5%                        P      3        s                1.1%
   N      4        py               2.2%                        N      4        py               3.2%
   N      5        s                1.5%                        N      5        s                1.6%
                   py              25.5%                                        py              27.2%
   H      6        s                2.6%                        H      6        s                2.9%
   H      7        s                2.6%                        H      7        s                2.9%
   C      8        py               4.2%                        C      8        py               4.4%
   H      9        s                3.3%                        H      9        s                3.5%
   C     10        pz               2.1%                        C     10        pz               1.9%
   C     12        py               4.7%                        C     12        py               4.5%
   H     13        s                3.7%                        H     13        s                3.5%
   C     14        pz               1.9%                        C     14        pz               2.0%
   C     17        pz               1.1%                        C     17        pz               1.1%
   C     34        pz               1.1%                        C     34        pz               0.8%
   C     51        pz               1.3%                        C     51        pz               1.1%
   C     60        pz               1.1%                        C     60        pz               0.7%
 
 
  Orbital: 107  Energy=     -0.35751 [au]   Occ=1.00           Orbital: 107  Energy=     -0.35728 [au]   Occ=1.00
  (alpha)                   -9.72838 [eV]                      (beta)                    -9.72216 [eV]
  --------------------------------------------------           --------------------------------------------------
  atom  label   AO type   orbital density population           atom  label   AO type   orbital density population
  --------------------------------------------------           --------------------------------------------------
   N      4        pz               1.7%                        N      4        pz               1.7%
   N      5        pz               0.9%                        N      5        pz               1.0%
   C      8        py               1.9%                        C      8        py               1.8%
                   pz               4.5%                                        pz               4.5%
   H      9        s                2.0%                        H      9        s                2.0%
   C     10        pz               5.6%                        C     10        pz               5.4%
   H     11        s                1.2%                        H     11        s                1.1%
   C     12        py               2.1%                        C     12        py               2.0%
                   pz               4.3%                                        pz               4.2%
   H     13        s                2.0%                        H     13        s                2.0%
   C     14        pz               5.4%                        C     14        pz               5.3%
   H     15        s                1.1%                        H     15        s                1.1%
   C     17        px               6.4%                        C     17        px               6.5%
   H     18        s                3.8%                        H     18        s                3.9%
   C     21        px               1.2%                        C     21        px               1.2%
   C     30        px               1.2%                        C     30        px               1.2%
   C     34        px               2.5%                        C     34        px               2.5%
                   pz               1.0%                                        pz               1.0%
   H     37        s                2.0%                        H     37        s                2.1%
   C     38        px               1.7%                        C     38        px               1.7%
   C     47        px               1.2%                        C     47        px               1.2%
   C     51        px               6.4%                        C     51        px               6.5%
   H     54        s                3.8%                        H     54        s                3.9%
   C     56        px               1.7%                        C     56        px               1.7%
   C     60        px               2.6%                        C     60        px               2.6%
                   pz               1.0%                                        pz               1.0%
   H     61        s                2.1%                        H     61        s                2.1%
   C     64        px               1.2%                        C     64        px               1.2%
 
 
  Orbital: 108  Energy=     -0.35378 [au]   Occ=1.00           Orbital: 108  Energy=     -0.35359 [au]   Occ=1.00
  (alpha)                   -9.62695 [eV]                      (beta)                    -9.62161 [eV]
  --------------------------------------------------           --------------------------------------------------
  atom  label   AO type   orbital density population           atom  label   AO type   orbital density population
  --------------------------------------------------           --------------------------------------------------
   C     17        px               7.9%                        C     17        px               7.8%
   H     18        s                4.3%                        H     18        s                4.3%
   H     20        s                1.4%                        H     20        s                1.3%
   C     21        px               2.9%                        C     21        px               3.1%
   H     22        s                1.0%                        H     22        s                1.0%
   H     24        s                1.6%                        H     24        s                1.8%
   C     34        px               2.6%                        C     34        px               2.9%
   H     37        s                1.6%                        H     37        s                1.8%
   C     38        px               8.3%                        C     38        px               8.1%
   H     39        s                4.9%                        H     39        s                4.8%
   H     41        s                1.1%                        H     41        s                1.1%
   C     47        px               3.0%                        C     47        px               3.2%
   H     48        s                1.7%                        H     48        s                1.8%
   H     50        s                1.0%                        H     50        s                1.0%
   C     51        px               8.1%                        C     51        px               8.0%
   H     52        s                1.4%                        H     52        s                1.4%
   H     54        s                4.4%                        H     54        s                4.4%
   C     56        px               8.5%                        C     56        px               8.3%
   H     57        s                1.1%                        H     57        s                1.1%
   H     59        s                5.0%                        H     59        s                4.9%
   C     60        px               2.7%                        C     60        px               3.0%
   H     61        s                1.6%                        H     61        s                1.8%
 
 
  Orbital: 109  Energy=     -0.34981 [au]   Occ=1.00           Orbital: 109  Energy=     -0.34747 [au]   Occ=1.00
  (alpha)                   -9.51892 [eV]                      (beta)                    -9.45508 [eV]
  --------------------------------------------------           --------------------------------------------------
  atom  label   AO type   orbital density population           atom  label   AO type   orbital density population
  --------------------------------------------------           --------------------------------------------------
   Ir     1        d2-              3.8%                        Ir     1        d2-              0.0%
   N      4        px              27.6%                        N      4        px               0.5%
                   pz               0.0%                                        pz               3.8%
   C      8        px              11.9%                        C      8        px               0.1%
                   pz               0.0%                                        pz               4.2%
   C     10        px               2.7%                        C     10        px               0.0%
                   pz               0.1%                                        pz               7.2%
   H     11        s                0.2%                        H     11        s                3.9%
   C     12        px              12.0%                        C     12        px               0.3%
                   pz               0.0%                                        pz               4.1%
   C     14        px               2.7%                        C     14        px               0.2%
                   pz               0.1%                                        pz               6.7%
   H     15        s                0.2%                        H     15        s                3.5%
   C     17        px               0.3%                        C     17        px               2.8%
   H     18        s                0.2%                        H     18        s                1.6%
   C     21        px               1.0%                        C     21        px               1.6%
   H     24        s                1.2%                        H     24        s                1.0%
   C     25        px               0.0%                        C     25        px               2.6%
   H     26        s                0.0%                        H     26        s                2.1%
   C     30        px               2.0%                        C     30        px               0.5%
   H     33        s                1.4%                        H     33        s                0.5%
   C     34        px               2.4%                        C     34        px               1.6%
   H     37        s                1.8%                        H     37        s                0.8%
   C     38        px               0.1%                        C     38        px               5.6%
   H     39        s                0.2%                        H     39        s                3.8%
   C     43        px               0.1%                        C     43        px               2.8%
   H     46        s                0.0%                        H     46        s                2.2%
   H     48        s                1.2%                        H     48        s                0.4%
   C     51        px               0.3%                        C     51        px               3.4%
   H     54        s                0.3%                        H     54        s                2.1%
   C     56        px               0.2%                        C     56        px               6.2%
   H     59        s                0.2%                        H     59        s                4.4%
   C     60        px               2.3%                        C     60        px               0.6%
   H     61        s                1.7%                        H     61        s                0.2%
   C     64        px               2.1%                        C     64        px               0.0%
   H     67        s                1.4%                        H     67        s                0.1%
 
 
  Orbital: 110  Energy=     -0.34767 [au]   Occ=1.00           Orbital: 110  Energy=     -0.34728 [au]   Occ=1.00
  (alpha)                   -9.46048 [eV]                      (beta)                    -9.44990 [eV]
  --------------------------------------------------           --------------------------------------------------
  atom  label   AO type   orbital density population           atom  label   AO type   orbital density population
  --------------------------------------------------           --------------------------------------------------
   Ir     1        d2-              0.0%                        Ir     1        d2-              2.3%
   N      4        px               0.0%                        N      4        px              23.5%
                   pz               3.8%                                        pz               0.1%
   C      8        px               0.0%                        C      8        px              10.6%
                   pz               4.2%                                        pz               0.1%
   C     10        px               0.0%                        C     10        px               2.6%
                   pz               7.1%                                        pz               0.0%
   H     11        s                3.7%                        H     11        s                0.0%
   C     12        px               0.0%                        C     12        px              10.4%
                   pz               4.1%                                        pz               0.1%
   C     14        px               0.0%                        C     14        px               2.4%
                   pz               7.0%                                        pz               0.4%
   H     15        s                3.7%                        H     15        s                0.4%
   C     17        px               3.4%                        C     17        px               1.0%
   H     18        s                2.0%                        H     18        s                0.7%
   C     21        px               1.3%                        C     21        px               0.6%
   C     25        px               2.8%                        C     25        px               0.3%
   H     26        s                2.2%                        H     26        s                0.1%
   C     30        px               0.2%                        C     30        px               2.6%
                   pz               0.1%                                        pz               1.1%
   H     33        s                0.2%                        H     33        s                1.9%
   C     34        px               1.1%                        C     34        px               1.9%
                   pz               0.0%                                        pz               1.0%
   H     37        s                0.5%                        H     37        s                1.6%
   C     38        px               6.3%                        C     38        px               1.0%
   H     39        s                4.4%                        H     39        s                0.9%
   C     43        px               2.7%                        C     43        px               0.0%
   H     46        s                2.1%                        H     46        s                0.0%
   C     47        px               1.3%                        C     47        px               1.1%
   H     48        s                0.7%                        H     48        s                1.3%
   C     51        px               3.2%                        C     51        px               0.3%
   H     54        s                1.9%                        H     54        s                0.2%
   C     56        px               6.0%                        C     56        px               0.1%
   H     59        s                4.2%                        H     59        s                0.1%
   C     60        px               1.1%                        C     60        px               2.8%
                   pz               0.0%                                        pz               1.1%
   H     61        s                0.5%                        H     61        s                2.2%
   C     64        px               0.2%                        C     64        px               3.1%
                   pz               0.1%                                        pz               1.2%
   H     67        s                0.3%                        H     67        s                2.3%
 
 
  Orbital: 111  Energy=     -0.33992 [au]   Occ=1.00           Orbital: 111  Energy=     -0.33982 [au]   Occ=1.00
  (alpha)                   -9.24981 [eV]                      (beta)                    -9.24687 [eV]
  --------------------------------------------------           --------------------------------------------------
  atom  label   AO type   orbital density population           atom  label   AO type   orbital density population
  --------------------------------------------------           --------------------------------------------------
   C     17        pz               2.2%                        C     17        pz               2.4%
   H     19        s                1.2%                        H     19        s                1.2%
   C     25        px               8.0%                        C     25        px               8.3%
                   pz               4.1%                                        pz               4.2%
   H     26        s                7.9%                        H     26        s                8.2%
   H     28        s                1.5%                        H     28        s                1.5%
   C     30        px               4.6%                        C     30        px               4.2%
                   py               1.1%                                        py               1.1%
                   pz               1.0%                                        pz               0.9%
   H     33        s                4.5%                        H     33        s                4.1%
   C     43        px               7.8%                        C     43        px               8.1%
                   pz               4.1%                                        pz               4.2%
   H     44        s                1.5%                        H     44        s                1.5%
   H     46        s                7.9%                        H     46        s                8.1%
   C     51        pz               2.2%                        C     51        pz               2.3%
   H     53        s                1.1%                        H     53        s                1.2%
   C     64        px               5.2%                        C     64        px               4.7%
                   py               1.3%                                        py               1.3%
   H     67        s                5.0%                        H     67        s                4.5%
 
 
  Orbital: 112  Energy=     -0.33845 [au]   Occ=1.00           Orbital: 112  Energy=     -0.33833 [au]   Occ=1.00
  (alpha)                   -9.20963 [eV]                      (beta)                    -9.20642 [eV]
  --------------------------------------------------           --------------------------------------------------
  atom  label   AO type   orbital density population           atom  label   AO type   orbital density population
  --------------------------------------------------           --------------------------------------------------
   C     30        px              11.1%                        C     30        px              11.1%
                   py               1.5%                                        py               1.5%
                   pz               2.9%                                        pz               2.9%
   H     31        s                1.0%                        H     31        s                1.0%
   H     32        s                1.1%                        H     32        s                1.1%
   H     33        s                9.5%                        H     33        s                9.6%
   C     34        px               1.8%                        C     34        px               1.7%
                   pz               2.2%                                        pz               2.1%
   H     37        s                1.9%                        H     37        s                1.9%
   C     38        px               1.5%                        C     38        px               1.5%
                   py               3.1%                                        py               3.1%
   H     39        s                1.4%                        H     39        s                1.4%
   H     40        s                1.9%                        H     40        s                1.9%
   C     56        px               1.4%                        C     56        px               1.4%
                   py               3.1%                                        py               3.2%
   H     58        s                1.8%                        H     58        s                1.8%
   H     59        s                1.3%                        H     59        s                1.4%
   C     60        px               2.0%                        C     60        px               1.9%
                   pz               2.1%                                        pz               2.0%
   H     61        s                2.1%                        H     61        s                2.0%
   C     64        px              10.9%                        C     64        px              10.9%
                   py               1.6%                                        py               1.6%
                   pz               2.6%                                        pz               2.6%
   H     66        s                1.0%                        H     66        s                1.0%
   H     67        s                9.2%                        H     67        s                9.3%
 
 
  Orbital: 113  Energy=     -0.33636 [au]   Occ=1.00           Orbital: 113  Energy=     -0.33626 [au]   Occ=1.00
  (alpha)                   -9.15295 [eV]                      (beta)                    -9.15022 [eV]
  --------------------------------------------------           --------------------------------------------------
  atom  label   AO type   orbital density population           atom  label   AO type   orbital density population
  --------------------------------------------------           --------------------------------------------------
   N      4        pz               1.1%                        N      4        pz               1.2%
   C     10        pz               1.8%                        C     10        pz               1.8%
   H     11        s                1.4%                        H     11        s                1.4%
   C     14        pz               1.8%                        C     14        pz               1.9%
   H     15        s                1.4%                        H     15        s                1.4%
   C     17        px               2.3%                        C     17        px               2.3%
                   pz               4.0%                                        pz               4.0%
   H     18        s                2.3%                        H     18        s                2.3%
   H     19        s                2.4%                        H     19        s                2.4%
   C     21        pz               1.0%                        C     21        pz               1.0%
   C     25        px               7.1%                        C     25        px               7.0%
                   pz               4.0%                                        pz               3.9%
   H     26        s                6.6%                        H     26        s                6.5%
   H     28        s                1.3%                        H     28        s                1.3%
   C     34        px               2.9%                        C     34        px               3.0%
   H     37        s                2.2%                        H     37        s                2.3%
   C     43        px               7.0%                        C     43        px               7.0%
                   pz               4.1%                                        pz               4.1%
   H     44        s                1.4%                        H     44        s                1.4%
   H     46        s                6.7%                        H     46        s                6.6%
   C     51        px               2.2%                        C     51        px               2.3%
                   pz               4.1%                                        pz               4.1%
   H     53        s                2.4%                        H     53        s                2.4%
   H     54        s                2.3%                        H     54        s                2.4%
   C     60        px               3.0%                        C     60        px               3.1%
   H     61        s                2.2%                        H     61        s                2.3%
 
 
  Orbital: 114  Energy=     -0.33339 [au]   Occ=1.00           Orbital: 114  Energy=     -0.33316 [au]   Occ=1.00
  (alpha)                   -9.07190 [eV]                      (beta)                    -9.06586 [eV]
  --------------------------------------------------           --------------------------------------------------
  atom  label   AO type   orbital density population           atom  label   AO type   orbital density population
  --------------------------------------------------           --------------------------------------------------
   N      4        px               4.1%                        N      4        px               1.7%
   C      8        px               1.7%                        C      8        px               0.8%
   C     12        px               1.7%                        C     12        px               0.8%
   C     17        px               4.9%                        C     17        px               4.8%
                   pz               1.2%                                        pz               0.7%
   H     18        s                3.8%                        H     18        s                3.4%
   C     21        px               4.1%                        C     21        px               6.4%
   H     24        s                2.7%                        H     24        s                4.5%
   C     25        py               0.6%                        C     25        py               1.1%
   C     30        px               1.3%                        C     30        px               0.4%
                   pz               1.8%                                        pz               1.3%
   H     33        s                1.1%                        H     33        s                0.3%
   C     34        px               6.4%                        C     34        px               6.1%
                   pz               1.7%                                        pz               1.2%
   H     37        s                4.7%                        H     37        s                4.2%
   C     38        px               2.1%                        C     38        px               3.7%
   H     39        s                1.2%                        H     39        s                2.4%
   C     47        px               3.8%                        C     47        px               5.5%
   H     48        s                2.5%                        H     48        s                3.9%
   C     51        px               4.6%                        C     51        px               4.2%
                   pz               1.3%                                        pz               0.7%
   H     54        s                3.6%                        H     54        s                3.0%
   C     56        px               2.0%                        C     56        px               3.2%
   H     59        s                1.2%                        H     59        s                2.1%
   C     60        px               6.0%                        C     60        px               5.4%
                   pz               1.5%                                        pz               1.0%
   H     61        s                4.4%                        H     61        s                3.7%
   C     64        px               1.2%                        C     64        px               0.4%
                   pz               1.7%                                        pz               1.2%
   H     67        s                1.0%                        H     67        s                0.3%
 
 
  Orbital: 115  Energy=     -0.33221 [au]   Occ=1.00           Orbital: 115  Energy=     -0.33215 [au]   Occ=1.00
  (alpha)                   -9.03993 [eV]                      (beta)                    -9.03818 [eV]
  --------------------------------------------------           --------------------------------------------------
  atom  label   AO type   orbital density population           atom  label   AO type   orbital density population
  --------------------------------------------------           --------------------------------------------------
   C     17        px               3.2%                        C     17        px               2.9%
   H     18        s                1.6%                        H     18        s                1.6%
   C     21        px              11.2%                        C     21        px               8.5%
                   py               1.7%                                        py               1.2%
   H     22        s                1.2%                        H     22        s                0.9%
   H     24        s                8.2%                        H     24        s                6.1%
   C     25        px               1.8%                        C     25        px               1.0%
                   py               2.0%                                        py               1.4%
   H     26        s                1.4%                        H     26        s                0.8%
   C     30        py               1.2%                        C     30        py               0.8%
   C     34        px               3.8%                        C     34        px               3.6%
   H     37        s                2.0%                        H     37        s                2.1%
   C     38        px               6.0%                        C     38        px               4.1%
   H     39        s                4.2%                        H     39        s                2.8%
   H     40        s                1.1%                        H     40        s                0.6%
   C     43        py               0.7%                        C     43        py               1.4%
   C     47        px               5.3%                        C     47        px               8.7%
                   py               0.7%                                        py               1.3%
   H     48        s                3.7%                        H     48        s                6.3%
   C     51        px               2.9%                        C     51        px               3.5%
   H     54        s                1.9%                        H     54        s                2.1%
   C     56        px               2.1%                        C     56        px               4.1%
   H     59        s                1.3%                        H     59        s                2.7%
   C     60        px               3.8%                        C     60        px               4.4%
   H     61        s                2.5%                        H     61        s                2.6%
 
 
  Orbital: 116  Energy=     -0.33196 [au]   Occ=1.00           Orbital: 116  Energy=     -0.33087 [au]   Occ=1.00
  (alpha)                   -9.03305 [eV]                      (beta)                    -9.00351 [eV]
  --------------------------------------------------           --------------------------------------------------
  atom  label   AO type   orbital density population           atom  label   AO type   orbital density population
  --------------------------------------------------           --------------------------------------------------
   Ir     1        d2-              1.0%                        Ir     1        d2-              1.2%
   N      4        px               9.7%                        N      4        px              17.1%
   C      8        px               3.9%                        C      8        px               7.1%
   C     12        px               3.7%                        C     12        px               7.1%
   C     17        pz               0.7%                        C     17        pz               1.1%
   C     21        px               1.2%                        C     21        px               1.5%
   H     24        s                1.1%                        H     24        s                1.3%
   C     25        px               1.5%                        C     25        px               2.1%
   H     26        s                1.2%                        H     26        s                1.7%
   C     30        px               3.4%                        C     30        px               4.1%
   H     33        s                2.9%                        H     33        s                3.6%
   C     38        px               1.6%                        C     38        px               1.7%
                   py               1.1%                                        py               1.2%
   H     39        s                1.4%                        H     39        s                1.5%
   C     42        pz               1.0%                        C     42        pz               0.6%
   C     43        px               3.3%                        C     43        px               2.5%
                   py               2.0%                                        py               0.8%
   H     46        s                2.6%                        H     46        s                2.1%
   C     47        px               7.4%                        C     47        px               2.3%
                   py               1.5%                                        py               0.5%
   H     48        s                5.8%                        H     48        s                1.8%
   C     51        pz               0.7%                        C     51        pz               1.1%
   C     56        px               5.5%                        C     56        px               2.2%
                   py               1.6%                                        py               1.3%
   H     58        s                1.8%                        H     58        s                1.1%
   H     59        s                4.3%                        H     59        s                1.9%
   C     64        px               3.1%                        C     64        px               3.9%
                   py               1.5%                                        py               0.8%
   H     67        s                2.7%                        H     67        s                3.4%
 
 
  Orbital: 117  Energy=     -0.32035 [au]   Occ=1.00           Orbital: 117  Energy=     -0.32023 [au]   Occ=1.00
  (alpha)                   -8.71721 [eV]                      (beta)                    -8.71401 [eV]
  --------------------------------------------------           --------------------------------------------------
  atom  label   AO type   orbital density population           atom  label   AO type   orbital density population
  --------------------------------------------------           --------------------------------------------------
   C     17        pz               3.0%                        C     17        pz               3.0%
   H     19        s                2.4%                        H     19        s                2.4%
   H     20        s                1.3%                        H     20        s                1.3%
   C     21        py               2.9%                        C     21        py               2.9%
   H     22        s                1.2%                        H     22        s                1.2%
   H     23        s                2.6%                        H     23        s                2.6%
   C     25        py               3.9%                        C     25        py               4.0%
   H     27        s                2.0%                        H     27        s                2.1%
   H     28        s                1.7%                        H     28        s                1.8%
   C     30        py               2.0%                        C     30        py               2.0%
                   pz               2.3%                                        pz               2.3%
   H     31        s                2.1%                        H     31        s                2.2%
   H     32        s                2.0%                        H     32        s                2.0%
   C     34        pz               3.6%                        C     34        pz               3.4%
   H     35        s                1.2%                        H     35        s                1.2%
   H     36        s                2.4%                        H     36        s                2.3%
   C     38        py               3.8%                        C     38        py               3.7%
   H     40        s                2.4%                        H     40        s                2.4%
   H     41        s                1.6%                        H     41        s                1.5%
   C     43        py               3.8%                        C     43        py               3.9%
   H     44        s                1.8%                        H     44        s                1.8%
   H     45        s                2.1%                        H     45        s                2.1%
   C     47        py               3.0%                        C     47        py               3.0%
   H     49        s                2.6%                        H     49        s                2.6%
   H     50        s                1.2%                        H     50        s                1.2%
   C     51        pz               3.1%                        C     51        pz               3.2%
   H     52        s                1.3%                        H     52        s                1.4%
   H     53        s                2.4%                        H     53        s                2.4%
   C     56        py               4.0%                        C     56        py               3.9%
   H     57        s                1.7%                        H     57        s                1.6%
   H     58        s                2.6%                        H     58        s                2.5%
   C     60        pz               3.8%                        C     60        pz               3.7%
   H     62        s                2.6%                        H     62        s                2.5%
   H     63        s                1.3%                        H     63        s                1.3%
   C     64        py               1.9%                        C     64        py               1.9%
                   pz               2.6%                                        pz               2.6%
   H     65        s                2.1%                        H     65        s                2.1%
   H     66        s                2.3%                        H     66        s                2.3%
 
 
  Orbital: 118  Energy=     -0.31770 [au]   Occ=1.00           Orbital: 118  Energy=     -0.31765 [au]   Occ=1.00
  (alpha)                   -8.64509 [eV]                      (beta)                    -8.64380 [eV]
  --------------------------------------------------           --------------------------------------------------
  atom  label   AO type   orbital density population           atom  label   AO type   orbital density population
  --------------------------------------------------           --------------------------------------------------
   C     17        pz               4.5%                        C     17        pz               4.5%
   H     19        s                3.4%                        H     19        s                3.4%
   H     20        s                2.1%                        H     20        s                2.1%
   C     21        py               3.9%                        C     21        py               3.9%
   H     22        s                1.2%                        H     22        s                1.3%
   H     23        s                3.3%                        H     23        s                3.3%
   C     25        py               5.2%                        C     25        py               5.2%
   H     27        s                2.7%                        H     27        s                2.7%
   H     28        s                2.1%                        H     28        s                2.1%
   C     30        py               1.8%                        C     30        py               1.8%
                   pz               1.8%                                        pz               1.8%
   H     31        s                1.6%                        H     31        s                1.6%
   H     32        s                1.7%                        H     32        s                1.7%
   C     34        pz               2.9%                        C     34        pz               2.9%
   H     36        s                1.8%                        H     36        s                1.8%
   C     38        py               2.6%                        C     38        py               2.6%
   H     40        s                1.7%                        H     40        s                1.7%
   C     43        py               4.4%                        C     43        py               4.4%
   H     44        s                1.9%                        H     44        s                1.9%
   H     45        s                2.4%                        H     45        s                2.4%
   C     47        py               3.5%                        C     47        py               3.4%
   H     49        s                2.8%                        H     49        s                2.8%
   H     50        s                1.1%                        H     50        s                1.1%
   C     51        pz               4.1%                        C     51        pz               4.1%
   H     52        s                1.8%                        H     52        s                1.8%
   H     53        s                3.0%                        H     53        s                3.0%
   C     56        py               2.8%                        C     56        py               2.8%
   H     57        s                1.1%                        H     57        s                1.0%
   H     58        s                1.9%                        H     58        s                1.9%
   C     60        pz               3.2%                        C     60        pz               3.2%
   H     62        s                2.1%                        H     62        s                2.0%
   H     63        s                1.0%                        H     63        s                1.0%
   C     64        py               1.8%                        C     64        py               1.8%
                   pz               2.2%                                        pz               2.2%
   H     65        s                1.9%                        H     65        s                1.9%
   H     66        s                1.7%                        H     66        s                1.7%
 
 
  Orbital: 119  Energy=     -0.31631 [au]   Occ=1.00           Orbital: 119  Energy=     -0.31620 [au]   Occ=1.00
  (alpha)                   -8.60712 [eV]                      (beta)                    -8.60421 [eV]
  --------------------------------------------------           --------------------------------------------------
  atom  label   AO type   orbital density population           atom  label   AO type   orbital density population
  --------------------------------------------------           --------------------------------------------------
   C     17        pz               2.1%                        C     17        pz               2.0%
   H     19        s                1.6%                        H     19        s                1.5%
   H     20        s                2.1%                        H     20        s                2.1%
   C     21        px               1.4%                        C     21        px               1.4%
                   py               3.7%                                        py               3.6%
   H     22        s                1.8%                        H     22        s                1.8%
   H     23        s                3.1%                        H     23        s                3.1%
   C     25        py               2.8%                        C     25        py               2.8%
   H     27        s                1.7%                        H     27        s                1.7%
   C     30        py               1.4%                        C     30        py               1.4%
                   pz               2.2%                                        pz               2.3%
   H     31        s                2.0%                        H     31        s                2.0%
   H     32        s                1.5%                        H     32        s                1.5%
   C     34        px               2.0%                        C     34        px               2.0%
                   pz               4.0%                                        pz               4.2%
   H     35        s                2.3%                        H     35        s                2.3%
   H     36        s                3.0%                        H     36        s                3.1%
   C     38        px               1.2%                        C     38        px               1.2%
                   py               3.0%                                        py               3.1%
   H     40        s                1.5%                        H     40        s                1.5%
   H     41        s                2.6%                        H     41        s                2.6%
   C     43        py               3.0%                        C     43        py               2.9%
   H     44        s                1.0%                        H     44        s                1.0%
   H     45        s                1.8%                        H     45        s                1.7%
   C     47        px               1.3%                        C     47        px               1.3%
                   py               3.8%                                        py               3.7%
   H     49        s                3.2%                        H     49        s                3.1%
   H     50        s                1.8%                        H     50        s                1.8%
   C     51        pz               2.3%                        C     51        pz               2.2%
   H     52        s                2.1%                        H     52        s                2.1%
   H     53        s                1.7%                        H     53        s                1.6%
   C     56        px               1.1%                        C     56        px               1.0%
                   py               2.3%                                        py               2.4%
   H     57        s                2.1%                        H     57        s                2.2%
   H     58        s                1.1%                        H     58        s                1.2%
   C     60        px               1.7%                        C     60        px               1.7%
                   pz               3.2%                                        pz               3.3%
   H     62        s                2.4%                        H     62        s                2.5%
   H     63        s                1.9%                        H     63        s                1.9%
   C     64        pz               1.8%                        C     64        pz               1.8%
   H     65        s                1.1%                        H     65        s                1.2%
   H     66        s                1.5%                        H     66        s                1.5%
 
 
  Orbital: 120  Energy=     -0.31511 [au]   Occ=1.00           Orbital: 120  Energy=     -0.31508 [au]   Occ=1.00
  (alpha)                   -8.57468 [eV]                      (beta)                    -8.57383 [eV]
  --------------------------------------------------           --------------------------------------------------
  atom  label   AO type   orbital density population           atom  label   AO type   orbital density population
  --------------------------------------------------           --------------------------------------------------
   C     17        pz               1.7%                        C     17        pz               1.7%
   H     19        s                1.3%                        H     19        s                1.3%
   H     20        s                1.5%                        H     20        s                1.5%
   C     21        px               1.0%                        C     21        px               1.0%
                   py               2.9%                                        py               2.9%
   H     22        s                1.2%                        H     22        s                1.2%
   H     23        s                2.4%                        H     23        s                2.4%
   C     25        py               1.9%                        C     25        py               1.9%
   H     27        s                1.1%                        H     27        s                1.1%
   C     30        py               1.6%                        C     30        py               1.6%
                   pz               2.6%                                        pz               2.7%
   H     31        s                2.2%                        H     31        s                2.2%
   H     32        s                1.7%                        H     32        s                1.7%
   C     34        px               1.7%                        C     34        px               1.7%
                   pz               5.0%                                        pz               5.0%
   H     35        s                2.5%                        H     35        s                2.5%
   H     36        s                3.4%                        H     36        s                3.4%
   C     38        py               2.9%                        C     38        py               2.9%
   H     40        s                1.6%                        H     40        s                1.6%
   H     41        s                2.2%                        H     41        s                2.2%
   C     43        py               2.2%                        C     43        py               2.2%
   H     45        s                1.3%                        H     45        s                1.3%
   C     47        px               1.2%                        C     47        px               1.2%
                   py               3.5%                                        py               3.5%
   H     49        s                2.8%                        H     49        s                2.8%
   H     50        s                1.4%                        H     50        s                1.4%
   C     51        pz               2.1%                        C     51        pz               2.0%
   H     52        s                1.7%                        H     52        s                1.8%
   H     53        s                1.5%                        H     53        s                1.5%
   C     56        py               3.1%                        C     56        py               3.1%
   H     57        s                2.4%                        H     57        s                2.4%
   H     58        s                1.7%                        H     58        s                1.7%
   C     60        px               1.8%                        C     60        px               1.8%
                   pz               5.5%                                        pz               5.5%
   H     62        s                3.8%                        H     62        s                3.8%
   H     63        s                2.7%                        H     63        s                2.7%
   C     64        py               1.6%                        C     64        py               1.6%
                   pz               3.0%                                        pz               3.0%
   H     65        s                1.8%                        H     65        s                1.9%
   H     66        s                2.3%                        H     66        s                2.3%
 
 
  Orbital: 121  Energy=     -0.30951 [au]   Occ=1.00           Orbital: 121  Energy=     -0.30849 [au]   Occ=1.00
  (alpha)                   -8.42224 [eV]                      (beta)                    -8.39441 [eV]
  --------------------------------------------------           --------------------------------------------------
  atom  label   AO type   orbital density population           atom  label   AO type   orbital density population
  --------------------------------------------------           --------------------------------------------------
   Ir     1        s                2.1%                        Ir     1        s                1.8%
                   d0              11.4%                                        d0              10.6%
   P      2        py               6.1%                        P      2        py               6.1%
                   pz               2.9%                                        pz               2.5%
   P      3        py               5.8%                        P      3        py               5.9%
                   pz               3.2%                                        pz               2.8%
   N      4        s                1.0%                        N      4        s                0.9%
                   py               1.5%                                        py               1.2%
   N      5        py               3.4%                        N      5        py               3.7%
   C     10        py               5.9%                        C     10        py               5.8%
   H     11        s                2.2%                        H     11        s                2.0%
   C     14        py               5.9%                        C     14        py               5.7%
   H     15        s                2.2%                        H     15        s                2.0%
   C     25        py               2.1%                        C     25        py               2.1%
   H     28        s                1.8%                        H     28        s                1.7%
   C     30        py               1.9%                        C     30        py               2.0%
   H     32        s                1.5%                        H     32        s                1.5%
   H     37        s                1.2%                        H     37        s                1.2%
   C     43        py               2.0%                        C     43        py               2.1%
   H     44        s                1.7%                        H     44        s                1.7%
   C     60        px               1.0%                        C     60        px               1.0%
   H     61        s                1.2%                        H     61        s                1.2%
   C     64        py               1.9%                        C     64        py               2.0%
   H     65        s                1.5%                        H     65        s                1.6%
 
 
  Orbital: 122  Energy=     -0.30269 [au]   Occ=1.00           Orbital: 122  Energy=     -0.30250 [au]   Occ=1.00
[truncated: 1,079,631 more chars]
