# Supplementary material for: Quadratic Spin–Orbit Mechanism of the Electronic g-Tensor
Source: J Chem Theory Comput. 2023 Mar 10;19(6):1765–76. doi: 10.1021/acs.jctc.2c01213 (PMC10061661; doi:10.1021/acs.jctc.2c01213)
Supplement: Supplementary file 2 — ct2c01213_si_002.zip [file ct2c01213_si_002.zip › respect_input/01.ir-nh2/4c-pbe-dz/RS-4c_Z.inp]

#EPR input

scf:
    method: mdks/pbe

    geometry:
      Ir      0.00000000     0.00000000     0.00000000
      P      0.02866012    -0.35235684    -2.29998089
      P     -0.00129209    -0.27321137     2.31160738
      N      0.07306524    -2.02331551     0.03565143
      N     -0.03651488     1.93966416    -0.03420495
      H     -0.04454360     2.50600355    -0.86742824
      H     -0.05680889     2.53484242     0.77850307
      C      0.10903378    -2.73594954    -1.12919025
      H      0.14646696    -3.82139262    -1.03690436
      C      0.09818613    -2.14082855    -2.33968062
      H      0.11649849    -2.73407529    -3.24388530
      C      0.08989246    -2.69577178     1.22469384
      H      0.12727534    -3.78379821     1.17018010
      C      0.06122176    -2.05937822     2.41364779
      H      0.06498634    -2.62097181     3.33800620
      C      1.57599164     0.19245592    -3.23844389
      C      1.53550218     1.68121290    -3.57075406
      H      2.51140119     1.98597989    -3.96166482
      H      1.33551286     2.28818455    -2.68538903
      H      0.79211148     1.91704999    -4.33307235
      C      1.83225140    -0.61535581    -4.50969480
      H      1.06063129    -0.47959422    -5.26541568
      H      1.91970183    -1.68096619    -4.29351901
      H      2.78179034    -0.29033604    -4.94713649
      C      2.73876993    -0.06153975    -2.27550957
      H      3.67881509     0.18844428    -2.77814486
      H      2.78371771    -1.10970845    -1.97259323
      H      2.64869443     0.54584906    -1.37412235
      C     -1.54757146     0.11137715    -3.23100166
      C     -2.66261424    -0.71044022    -2.57950545
      H     -2.69257729    -0.54738199    -1.49984010
      H     -2.53560962    -1.77864981    -2.75798768
      H     -3.62353793    -0.40096812    -3.00214877
      C     -1.86945787     1.58974343    -3.01340170
      H     -1.12827952     2.25414399    -3.45791054
      H     -1.94607894     1.81766072    -1.94914331
      H     -2.83345081     1.81662522    -3.47976871
      C     -1.51360854    -0.20034990    -4.72334019
      H     -2.51324658    -0.04525901    -5.14224373
      H     -1.23281093    -1.23677767    -4.92097965
      H     -0.83089621     0.45379715    -5.26672816
      C      1.53756694     0.29669930     3.24905483
      C      2.71202434    -0.00741382     2.31513406
      H      2.64090339     0.55905230     1.38592561
      H      2.75335981    -1.06842309     2.06038412
      H      3.64640948     0.25814042     2.82026372
      C      1.77031313    -0.45945138     4.55618969
      H      2.71817565    -0.12583839     4.99081987
      H      1.84943137    -1.53404938     4.38596989
      H      0.99176693    -0.28432345     5.29640022
      C      1.50413028     1.79835615     3.51841759
      H      0.75335611     2.07067750     4.26117266
      H      1.31844651     2.36897862     2.60616606
      H      2.47736319     2.11295516     3.90818578
      C     -1.58591897     0.22744861     3.20774553
      C     -1.57027086    -0.02836657     4.71114759
      H     -0.89338976     0.64479640     5.23832617
      H     -1.29417657    -1.05706346     4.95133932
      H     -2.57478720     0.14373793     5.11136695
      C     -1.90221471     1.69753528     2.93268546
      H     -2.86635897     1.94515439     3.38806251
      H     -1.97612232     1.88525579     1.86041471
      H     -1.15961143     2.37594407     3.35319389
      C     -2.69585828    -0.61595339     2.57542694
      H     -2.57593172    -1.67627976     2.79983672
      H     -2.71036440    -0.49793884     1.48967488
      H     -3.66100286    -0.28553483     2.97176993
 
    geo-units:     angstrom
    initmo:        atomic
    nc-model:      gauss
    spin:          z
    charge:        0
    multiplicity:  2
    soscale:       1.0

    xc:
       noncollinearity: v2019

    dmixing:       1.0D0
    diis:          on
    maxiterations: 40
    convergence:   5.0e-6

    basis:
        Ir: dyall-vdz
        C:  uiglo-ii
        N:  uiglo-ii
        P:  uiglo-ii
        H:  uiglo-ii
